# Supplementary material for: Towards survival prediction of cancer patients using medical images
Source: PeerJ Comput Sci. 2022 Oct 26;8:e1090. doi: 10.7717/peerj-cs.1090 (PMC9680890; doi:10.7717/peerj-cs.1090)
Supplement: Supplemental Information 1 [file peerj-cs-08-1090-s001.zip]

Archive with 142 entries (122 files):
- FinalCodeV1.2/Benchmark Brats2020 Feature Selection/
- FinalCodeV1.2/Benchmark Brats2020 Feature Selection/.ipynb_checkpoints/
- FinalCodeV1.2/Benchmark Brats2020 Feature Selection/.ipynb_checkpoints/Analysis-checkpoint.ipynb
- FinalCodeV1.2/Benchmark Brats2020 Feature Selection/.ipynb_checkpoints/ANN-checkpoint.ipynb
- FinalCodeV1.2/Benchmark Brats2020 Feature Selection/.ipynb_checkpoints/AUC-checkpoint.ipynb
- FinalCodeV1.2/Benchmark Brats2020 Feature Selection/.ipynb_checkpoints/HF_Feature_Extractor-checkpoint.ipynb
- FinalCodeV1.2/Benchmark Brats2020 Feature Selection/.ipynb_checkpoints/Results-checkpoint.ipynb
- FinalCodeV1.2/Benchmark Brats2020 Feature Selection/.ipynb_checkpoints/Tables-checkpoint.ipynb
- FinalCodeV1.2/Benchmark Brats2020 Feature Selection/.ipynb_checkpoints/Untitled-checkpoint.ipynb
- FinalCodeV1.2/Benchmark Brats2020 Feature Selection/Analysis.ipynb
- FinalCodeV1.2/Benchmark Brats2020 Feature Selection/ANN.ipynb
- FinalCodeV1.2/Benchmark Brats2020 Feature Selection/AUC.ipynb
- FinalCodeV1.2/Benchmark Brats2020 Feature Selection/CodeAIC.py
- FinalCodeV1.2/Benchmark Brats2020 Feature Selection/CodeAUC.py
- FinalCodeV1.2/Benchmark Brats2020 Feature Selection/Hand_Crafted_Feature.csv
- FinalCodeV1.2/Benchmark Brats2020 Feature Selection/Hand_Crafted_Features.csv
- FinalCodeV1.2/Benchmark Brats2020 Feature Selection/HF_Feature_Extractor.ipynb
- FinalCodeV1.2/Benchmark Brats2020 Feature Selection/HF_Train_Brats2020.csv
- FinalCodeV1.2/Benchmark Brats2020 Feature Selection/HF_Train_Brats2020.xlsx
- FinalCodeV1.2/Benchmark Brats2020 Feature Selection/Radiomic_Features_Final.csv
- FinalCodeV1.2/Benchmark Brats2020 Feature Selection/Radiomic_Features_Final_first_order.csv
- FinalCodeV1.2/Benchmark Brats2020 Feature Selection/Radiomic_Features_Final_first_order+shape.csv
- FinalCodeV1.2/Benchmark Brats2020 Feature Selection/Radiomic_Features_Final_first_order+shape+hand_crafted.csv
- FinalCodeV1.2/Benchmark Brats2020 Feature Selection/Radiomic_Features_Final_glcm.csv
- FinalCodeV1.2/Benchmark Brats2020 Feature Selection/Radiomic_Features_Final_glcm+gldm+glrm+glszm+ngtdm.csv
- FinalCodeV1.2/Benchmark Brats2020 Feature Selection/Radiomic_Features_Final_gldm.csv
- FinalCodeV1.2/Benchmark Brats2020 Feature Selection/Radiomic_Features_Final_glrm.csv
- FinalCodeV1.2/Benchmark Brats2020 Feature Selection/Radiomic_Features_Final_glszm.csv
- FinalCodeV1.2/Benchmark Brats2020 Feature Selection/Radiomic_Features_Final_ngtdm.csv
- FinalCodeV1.2/Benchmark Brats2020 Feature Selection/Radiomic_Features_Final_shape.csv
- FinalCodeV1.2/Benchmark Brats2020 Feature Selection/Radiomic_Features_Final+hand_crafted.csv
- FinalCodeV1.2/Benchmark Brats2020 Feature Selection/Results.ipynb
- FinalCodeV1.2/Benchmark Brats2020 Feature Selection/results/
- FinalCodeV1.2/Benchmark Brats2020 Feature Selection/results/Brats/
- FinalCodeV1.2/Benchmark Brats2020 Feature Selection/results/NSLCLC/
- FinalCodeV1.2/Benchmark Brats2020 Feature Selection/RF1.ipynb
- FinalCodeV1.2/Benchmark Brats2020 Feature Selection/Tables.ipynb
- FinalCodeV1.2/Benchmark Brats2020 Feature Selection/Untitled.ipynb
- FinalCodeV1.2/Benchmark Brats2020/
- FinalCodeV1.2/Benchmark Brats2020/.ipynb_checkpoints/
- FinalCodeV1.2/Benchmark Brats2020/.ipynb_checkpoints/Analysis-checkpoint.ipynb
- FinalCodeV1.2/Benchmark Brats2020/.ipynb_checkpoints/ANN-checkpoint.ipynb
- FinalCodeV1.2/Benchmark Brats2020/.ipynb_checkpoints/classification-fsh-f_classif-SVM-9-checkpoint.json
- FinalCodeV1.2/Benchmark Brats2020/.ipynb_checkpoints/classification-fsh-mutual_info_regression-Logistic Regression1-5-checkpoint.json
- FinalCodeV1.2/Benchmark Brats2020/.ipynb_checkpoints/HF_Feature_Extractor-checkpoint.ipynb
- FinalCodeV1.2/Benchmark Brats2020/.ipynb_checkpoints/Results-checkpoint.ipynb
- FinalCodeV1.2/Benchmark Brats2020/.ipynb_checkpoints/Tables-checkpoint.ipynb
- FinalCodeV1.2/Benchmark Brats2020/.ipynb_checkpoints/Untitled1-checkpoint.ipynb
- FinalCodeV1.2/Benchmark Brats2020/.ipynb_checkpoints/Untitled-checkpoint.ipynb
- FinalCodeV1.2/Benchmark Brats2020/Analysis.ipynb
- FinalCodeV1.2/Benchmark Brats2020/ANN.ipynb
- FinalCodeV1.2/Benchmark Brats2020/CodeAIC.py
- FinalCodeV1.2/Benchmark Brats2020/CodeAUC.py
- FinalCodeV1.2/Benchmark Brats2020/Hand_Crafted_Feature.csv
- FinalCodeV1.2/Benchmark Brats2020/Hand_Crafted_Features.csv
- FinalCodeV1.2/Benchmark Brats2020/HF_Feature_Extractor.ipynb
- FinalCodeV1.2/Benchmark Brats2020/HF_Train_Brats2020.csv
- FinalCodeV1.2/Benchmark Brats2020/HF_Train_Brats2020.xlsx
- FinalCodeV1.2/Benchmark Brats2020/pima-indians-diabetes.data.csv
- FinalCodeV1.2/Benchmark Brats2020/Radiomic_Features_Final.csv
- FinalCodeV1.2/Benchmark Brats2020/Radiomic_Features_Final_first_order.csv
- FinalCodeV1.2/Benchmark Brats2020/Radiomic_Features_Final_first_order+shape.csv
- FinalCodeV1.2/Benchmark Brats2020/Radiomic_Features_Final_first_order+shape+hand_crafted.csv
- FinalCodeV1.2/Benchmark Brats2020/Radiomic_Features_Final_glcm.csv
- FinalCodeV1.2/Benchmark Brats2020/Radiomic_Features_Final_glcm+gldm+glrm+glszm+ngtdm.csv
- FinalCodeV1.2/Benchmark Brats2020/Radiomic_Features_Final_gldm.csv
- FinalCodeV1.2/Benchmark Brats2020/Radiomic_Features_Final_glrm.csv
- FinalCodeV1.2/Benchmark Brats2020/Radiomic_Features_Final_glszm.csv
- FinalCodeV1.2/Benchmark Brats2020/Radiomic_Features_Final_ngtdm.csv
- FinalCodeV1.2/Benchmark Brats2020/Radiomic_Features_Final_shape.csv
- FinalCodeV1.2/Benchmark Brats2020/Radiomic_Features_Final_shape1.csv
- FinalCodeV1.2/Benchmark Brats2020/Radiomic_Features_Final+hand_crafted.csv
- FinalCodeV1.2/Benchmark Brats2020/Results.ipynb
- FinalCodeV1.2/Benchmark Brats2020/results/
- FinalCodeV1.2/Benchmark Brats2020/results/Brats/
- FinalCodeV1.2/Benchmark Brats2020/results/NSLCLC/
- FinalCodeV1.2/Benchmark Brats2020/RF1.ipynb
- FinalCodeV1.2/Benchmark Brats2020/Tables.ipynb
- FinalCodeV1.2/Benchmark Brats2020/Untitled.ipynb
- FinalCodeV1.2/Benchmark Brats2020/Untitled1.ipynb
- FinalCodeV1.2/Benchmark NSCLC Feature Selection/
- FinalCodeV1.2/Benchmark NSCLC Feature Selection/.ipynb_checkpoints/
- FinalCodeV1.2/Benchmark NSCLC Feature Selection/.ipynb_checkpoints/Analysis-checkpoint.ipynb
- FinalCodeV1.2/Benchmark NSCLC Feature Selection/.ipynb_checkpoints/ANN-checkpoint.ipynb
- FinalCodeV1.2/Benchmark NSCLC Feature Selection/.ipynb_checkpoints/Results-checkpoint.ipynb
- FinalCodeV1.2/Benchmark NSCLC Feature Selection/.ipynb_checkpoints/Tables-checkpoint.ipynb
- FinalCodeV1.2/Benchmark NSCLC Feature Selection/Analysis.ipynb
- FinalCodeV1.2/Benchmark NSCLC Feature Selection/ANN.ipynb
- FinalCodeV1.2/Benchmark NSCLC Feature Selection/CodeAIC.py
- FinalCodeV1.2/Benchmark NSCLC Feature Selection/CodeAUC.py
- FinalCodeV1.2/Benchmark NSCLC Feature Selection/NSCLC_Radiomic_Features - Copy.csv
- FinalCodeV1.2/Benchmark NSCLC Feature Selection/NSCLC_Radiomic_Features.csv
- FinalCodeV1.2/Benchmark NSCLC Feature Selection/NSCLC_Radiomic_Features_first_order.csv
- FinalCodeV1.2/Benchmark NSCLC Feature Selection/NSCLC_Radiomic_Features_first_order+shape.csv
- FinalCodeV1.2/Benchmark NSCLC Feature Selection/NSCLC_Radiomic_Features_glcm.csv
- FinalCodeV1.2/Benchmark NSCLC Feature Selection/NSCLC_Radiomic_Features_glcm+gldm+glrm+glszm+ngtdm.csv
- FinalCodeV1.2/Benchmark NSCLC Feature Selection/NSCLC_Radiomic_Features_gldm.csv
- FinalCodeV1.2/Benchmark NSCLC Feature Selection/NSCLC_Radiomic_Features_glrm.csv
- FinalCodeV1.2/Benchmark NSCLC Feature Selection/NSCLC_Radiomic_Features_glszm.csv
- FinalCodeV1.2/Benchmark NSCLC Feature Selection/NSCLC_Radiomic_Features_ngtdm.csv
- FinalCodeV1.2/Benchmark NSCLC Feature Selection/NSCLC_Radiomic_Features_shape.csv
- FinalCodeV1.2/Benchmark NSCLC Feature Selection/NSCLC_Radiomic_Features_shape+glrm+ngtdm.csv
- FinalCodeV1.2/Benchmark NSCLC Feature Selection/Results.ipynb
- FinalCodeV1.2/Benchmark NSCLC Feature Selection/results/
- FinalCodeV1.2/Benchmark NSCLC Feature Selection/results/Brats/
- FinalCodeV1.2/Benchmark NSCLC Feature Selection/results/NSLCLC/
- FinalCodeV1.2/Benchmark NSCLC Feature Selection/RF1.ipynb
- FinalCodeV1.2/Benchmark NSCLC Feature Selection/Tables.ipynb
- FinalCodeV1.2/Benchmark NSCLC Feature Selection/Untitled.ipynb
- FinalCodeV1.2/Benchmark NSCLC/
- FinalCodeV1.2/Benchmark NSCLC/.ipynb_checkpoints/
- FinalCodeV1.2/Benchmark NSCLC/.ipynb_checkpoints/ANN-checkpoint.ipynb
- FinalCodeV1.2/Benchmark NSCLC/.ipynb_checkpoints/Results-checkpoint.ipynb
- FinalCodeV1.2/Benchmark NSCLC/.ipynb_checkpoints/Tables-checkpoint.ipynb
- FinalCodeV1.2/Benchmark NSCLC/Analysis.ipynb
- FinalCodeV1.2/Benchmark NSCLC/ANN.ipynb
- FinalCodeV1.2/Benchmark NSCLC/CodeAIC.py
- FinalCodeV1.2/Benchmark NSCLC/CodeAUC.py
- FinalCodeV1.2/Benchmark NSCLC/NSCLC_Radiomic_Features - Copy.csv
- FinalCodeV1.2/Benchmark NSCLC/NSCLC_Radiomic_Features.csv
- FinalCodeV1.2/Benchmark NSCLC/NSCLC_Radiomic_Features_first_order.csv
- FinalCodeV1.2/Benchmark NSCLC/NSCLC_Radiomic_Features_first_order+shape.csv
- FinalCodeV1.2/Benchmark NSCLC/NSCLC_Radiomic_Features_glcm.csv
- FinalCodeV1.2/Benchmark NSCLC/NSCLC_Radiomic_Features_glcm+gldm+glrm+glszm+ngtdm.csv
- FinalCodeV1.2/Benchmark NSCLC/NSCLC_Radiomic_Features_gldm.csv
- FinalCodeV1.2/Benchmark NSCLC/NSCLC_Radiomic_Features_glrm.csv
- FinalCodeV1.2/Benchmark NSCLC/NSCLC_Radiomic_Features_glszm.csv
- FinalCodeV1.2/Benchmark NSCLC/NSCLC_Radiomic_Features_ngtdm.csv
- FinalCodeV1.2/Benchmark NSCLC/NSCLC_Radiomic_Features_shape.csv
- FinalCodeV1.2/Benchmark NSCLC/NSCLC_Radiomic_Features_shape+glrm+ngtdm.csv
- FinalCodeV1.2/Benchmark NSCLC/Results.ipynb
- FinalCodeV1.2/Benchmark NSCLC/results/
- FinalCodeV1.2/Benchmark NSCLC/results/Brats/
- FinalCodeV1.2/Benchmark NSCLC/results/NSLCLC/
- FinalCodeV1.2/Benchmark NSCLC/RF1.ipynb
- FinalCodeV1.2/Benchmark NSCLC/Tables.ipynb
- FinalCodeV1.2/Benchmark NSCLC/Untitled.ipynb
- FinalCodeV1.2/FeatureExtractor.ipynb
- FinalCodeV1.2/params.yaml
- FinalCodeV1.2/params1.yaml
- FinalCodeV1.2/RadiomicFeatures.ipynb
- FinalCodeV1.2/Readme File.docx
