# Supplementary material for: Towards survival prediction of cancer patients using medical images
Source: PeerJ Comput Sci. 2022 Oct 26;8:e1090. doi: 10.7717/peerj-cs.1090 (PMC9680890; doi:10.7717/peerj-cs.1090)
Supplement: Supplemental Information 1 [file peerj-cs-08-1090-s001.zip › FinalCodeV1.2/Benchmark Brats2020 Feature Selection/Analysis.ipynb]

# %% [code]
import os
import glob
import json
from matplotlib import pyplot
import matplotlib.pyplot as plt
import matplotlib.patches as mpatches
import natsort 
import seaborn as sns

contents = []
json_dir_name = 'C:/Users/HPCNL/Documents/Radiomic Features/Benchmark Brats2020 Feature Selection/'
Train_accuracy = []
Test_accuracy = []
Mean_Absolute_Error = []
Model_Name = []
json_pattern = os.path.join(json_dir_name, '*.json')
file_list = glob.glob(json_pattern)
file_list.sort()
file_list = natsort.natsorted(file_list,reverse=False)
#print(file_list)
print("total files:" ,len(file_list))
Features = ["f_classif", 
                 "f_regression", 
                 "mutual_info_regression", 
                 "mutual_info_classif"]
               #"RFE",
               #"RFECV"]
Features1 = ["Fc","Fr","MIr","MIc"]
colors = ["darkred","darkblue","purple","chocolate", "lime", "magenta"]
Models = [ "Logistic Regression1"]#, 
             # "SVM",
          #     "DecisionTreeClassifier", 
          #     "DecisionTreeRegressor",
          #"LinearRegression",
           #    "MLPClassifier", 
            #   "MLPRegressor", 
             #  "RandomForestRegressor", 
              # "RandomForestClassifier"]
print(Models[0])
#j = 0
Test_accuracy1 = []
for i in range(len(Models)):
    #plt.figure(figsize=(18, 8))
    for j in range(len(Features)):
        Train_accuracy = []
        Test_accuracy = []
        Mean_Absolute_Error = []
        Model_Name = []
        for file in file_list:
            #print("file",file)
            a = file.split('-')
            #print(a[1])
            #print(b)
            #print(a[3].split('.'))
            #print(type(file))
            #print(file)
            with open(file) as f:
                #print(f)
                line = f.readline()
                data = json.loads(line)
                if ( float(data['Test score'])>=float(-1)):
                    if ((data['Model Name']==Models[i]) & (a[2]==Features[j])):
                        b = a[1]
                        Train_accuracy.append(data['Train score'])
                        Test_accuracy.append(data['Test score'])
                        #Mean_Absolute_Error.append(data['Mean Absolute Error'])
                        Model_Name.append((a[3].split('.'))[0])
                #print(data)
                #print(data['Train Accuracy'])
        #break
        
        #plt.plot(Train_accuracy, 'bo-', label=r'Train Accuracy', color="darkblue", linewidth=2)
        #ax = sns.boxplot(x="day", y="total_bill", data=Test_accuracy)
         
        #print(Test_accuracy)
        # Creating axes instance 
         
        Test_accuracy1.append(Test_accuracy)
        # Creating plot 
fig = plt.figure(figsize =(10, 7))
ax = fig.add_axes([0, 0, 1, 1])
bp = ax.boxplot(Test_accuracy1) 
ax.set_xticklabels(['Fc', 'Fr',  
                    'MIc', 'MIr'])
#ax = sns.boxplot(x='Features',Test_accuracy1)
        # show plot 
plt.rcParams.update({'font.size': 24})
#plt.plot(label=Features1, color=colors[j], linewidth=2)
plt.xlabel('Feature Selection Method', fontsize=24.0); plt.ylabel(r'Accuracy', fontsize=24.0)
#plt.title("Box Plot of Logistic Regression")
plt.grid()
plt.savefig('Boxplot.png')
plt.show() 
        ##plt.rcParams.update({'font.size': 20})
        ##plt.plot(Test_accuracy, 'bo-',label=Features1[j], color=colors[j], linewidth=2)
        #red_patch = mpatches.Patch(color='red', label=b)
        #plt.legend(handles[red_patch])
        #plt.plot(b, label=r'b', color="darkred", linewidth=2)
        #plt.xlabel('Model Name:'+Models[i], fontsize=14.0); plt.ylabel(r'Accuracy', fontsize=14.0)
        ##plt.xlabel('Number of features', fontsize=24.0); plt.ylabel(r'Accuracy', fontsize=24.0)
        ##plt.xticks(range(len(Model_Name)),Model_Name)
        #ax.tick_params(axis="y", labelsize=20)
        #plt.ytick(fontsize=16.0)
        #plt.xticklabels(Model_Name)
        #plt.xticks(x, Model_Name)
        #plt.xlim(0, len(Model_Name))
        #plt.title(Models[i],fontsize=20.0)
        ##plt.legend(loc='best', fontsize=20.0)
        ##plt.grid()
        #plt.savefig(Models[i]+'-'+Features[j]+'.png')
        ##plt.savefig(Models[i]+'-RF.png')
        #break
    #j = j+1
#print("train Accuracy",Train_accuracy)
#print("Test Accuracy",Test_accuracy)
#print("Mean Absolute Error",Mean_Absolute_Error)
#print("Model Name",Model_Name)
#print("Maximum Training Accuracy:", max(Train_accuracy))
#print("Maximum Testing Accuracy:", max(Test_accuracy))

# %% [code]
import csv

with open('C:/Users/HPCNL/Downloads/nationwidechildrens.org_clinical_patient_gbm.txt') as inf:
    print ((list(zip(*[line.split() for line in inf]))[24]))
    #reader = csv.reader(inf, delimiter=" ")
    #second_col = list(zip(*reader))[1]
    # In Python2, you can omit the `list(...)` cast

# %% [code]
