# Supplementary material for: Towards survival prediction of cancer patients using medical images
Source: PeerJ Comput Sci. 2022 Oct 26;8:e1090. doi: 10.7717/peerj-cs.1090 (PMC9680890; doi:10.7717/peerj-cs.1090)
Supplement: Supplemental Information 1 [file peerj-cs-08-1090-s001.zip › FinalCodeV1.2/Benchmark Brats2020 Feature Selection/ANN.ipynb]

# %% [code]
import csv
import pandas as pd
import numpy as np
import seaborn as sns
from matplotlib import pyplot
from sklearn.preprocessing import StandardScaler
import keras
import keras.utils
from keras import utils as np_utils
from tensorflow.keras.models import Sequential
from sklearn.model_selection import train_test_split
from tensorflow.keras.layers import Dense , Dropout
from sklearn.metrics import mean_absolute_error, accuracy_score, mean_squared_error, median_absolute_error, precision_score,f1_score,recall_score
from sklearn.metrics import confusion_matrix
from sklearn.metrics import classification_report
from keras.utils.np_utils import to_categorical
from sklearn.linear_model import LinearRegression,LogisticRegression, Lasso
from sklearn import *
from sklearn.model_selection import train_test_split,RepeatedStratifiedKFold,cross_val_score
from sklearn.feature_selection import RFECV,SelectKBest,f_regression,f_classif, mutual_info_regression,mutual_info_classif, chi2, RFE
from sklearn.tree import DecisionTreeClassifier, DecisionTreeRegressor
from sklearn.linear_model import LinearRegression,LogisticRegression, Lasso
import time
# feature selection
def select_features(X_train, y_train, X_test,m,feature):
	#print("select_features", m,feature)# configure to select all features
	fs = SelectKBest(score_func=feature, k=m)
	# learn relationship from training data
	fs.fit(X_train, y_train)
	X_train_fs = fs.transform(X_train)
	#print(X_train_fs)# transform test input data
	X_test_fs = fs.transform(X_test)
	return X_train_fs, X_test_fs, fs

# feature selection
def select_features1(X_train, y_train, X_test,m,feature):
	#print("select_features", m,feature)# configure to select all features
	fs = SelectKBest(score_func=feature, k=m)
	# learn relationship from training data
	fs.fit(X_train, y_train)
	df_scores = pd.DataFrame(fs.scores_)
	feature_scores = df_scores
	feature_scores.columns = ['Score']  # name output columns
	p=feature_scores.nlargest(int(m),'Score') 
	p = p.index.tolist()
	X_train_fs = fs.transform(X_train)
	#print(X_train_fs)# transform test input data
	X_test_fs = fs.transform(X_test)
	return X_train_fs, X_test_fs, fs,p
sc = StandardScaler()
df = pd.read_csv("Radiomic_Features_Final_first_order.csv")
#df = pd.read_csv("Radiomic_Features_Final_shape.csv")
#df = pd.read_csv("Radiomic_Features_Final_glcm.csv")
#df = pd.read_csv("Radiomic_Features_Final_gldm.csv")
#df = pd.read_csv("Radiomic_Features_Final_glrm.csv")
#df = pd.read_csv("Radiomic_Features_Final_glszm.csv")
#df = pd.read_csv("Radiomic_Features_Final_ngtdm.csv")
#df = pd.read_csv("Radiomic_Features_Final.csv")
#df = pd.read_csv("HF_Train_Brats2020.csv")
#df = pd.read_csv("Radiomic_Features_Final_first_order+shape.csv")
#df = pd.read_csv("Radiomic_Features_Final_glcm+gldm+glrm+glszm+ngtdm.csv")
#df = pd.read_csv("Radiomic_Features_Final+hand_crafted.csv")
#df = pd.read_csv("Radiomic_Features_Final_first_order+shape+hand_crafted.csv")
df = df.dropna()
df = df.drop(['Survival_days1'],axis=1)
#df = df.drop(['diagnostics_Image-original_Mean', 'diagnostics_Image-original_Maximum', 'original_shape_MajorAxisLength','original_shape_MinorAxisLength', 'original_shape_Sphericity',
#             'original_shape_SurfaceVolumeRatio','original_firstorder_10Percentile','original_shape_SurfaceArea','original_firstorder_90Percentile','original_firstorder_Entropy'],axis=1)
df = df.astype('float')
#df.info()
#df.head()
X = df.drop(['Survival_days'], axis=1)
y = df['Survival_days']
X = np.array(X)
y= np.array(y)
#y = to_categorical(y)
#print(y)
X_train, X_test, y_train, y_test = train_test_split(X, y, test_size=0.20, random_state=1)
print('Train', X_train.shape, y_train.shape)
print('Test', X_test.shape, y_test.shape)
#X_train = sc.fit_transform(X_train)
#X_test = sc.transform(X_test)
FeatureExtract = {"combination": df}
FeatureSelect = {"f_classif":f_classif, 
                 "f_regression":f_regression, 
                 "mutual_info_regression":mutual_info_regression, 
                 "mutual_info_classif":mutual_info_classif
                }
NumberOfFeatureSelect = {"2":2,"3":3,"4":4,"5":5,"6":6,"7":7,"8":8,"9":9,"10":10,
                         "11":11,"12":12,"13":13,"14":14,"15":15,"16":16,"17":17,"18":18}# ,"19":19,"20":20,"21":21,"22":22
                       #}
ModelSelect = {"Linear Regression":LinearRegression()
              }
FA=list(FeatureExtract.keys())
FS=list(FeatureSelect.keys())
MS=list(ModelSelect.keys())
NF=list(NumberOfFeatureSelect.keys())

#print(FA)
#print(FS)
#print(MS)
L1 = [[i, j,k,l] for i in FA  
                 for j in FS 
                for k in MS
                for l in NF] 
print(len(L1))
def Nmaxelements(list1, N): 
    final_list = [] 
  
    for i in range(0, N):  
        max1 = 0
          
        for j in range(len(list1.scores_)):      
            if list1.scores_[j] > max1: 
                max1 = list1.scores_[j]; 
                  
        #list1.scores_.remove(max1); 
        final_list.append(max1) 
          
    print(final_list) 
f_s = []
test_accuracy = []
f_name = []
mean_AE = []
train_time = []
precision = []
recall = []
f1score = []
time2 = []
#y_train1 = y_train
y_train1 = to_categorical(y_train)
y_test1 = to_categorical(y_test)
#print("ytrain",y_train)
def compute(x):
    check = L1[x][0]+'-'+L1[x][1]+'-'+L1[x][2]+'-'+L1[x][3]
    model1 = ModelSelect[L1[x][2]]
    m = NumberOfFeatureSelect[L1[x][3]]
    feature = FeatureSelect[L1[x][1]]
    #print(model)
    #print(type(int(m)))
    #print(feature)
    #print(m)
    #print("ok",y_train)
    if (m!= "all"):
        #print(m)
        X_train_fs, X_test_fs, fs,p = select_features1(X_train, y_train, X_test,m, feature)
        q = []
        for i in range(len(p)):
            #print(p)
            q.append(df.columns[p[i]])
        
    else:
        X_train_fs, X_test_fs, fs = select_features(X_train, y_train, X_test,m, feature)
        q = ["all"]
    print("featrues select", m)
    print("feature selection method", feature )
    f_name.append(feature)
    f_s.append(m)
    #y_train1 = to_categorical(y)
    model = Sequential()
    model.add(Dense(12, input_dim=m, activation='relu'))
    model.add(Dense(8, activation='relu'))
    model.add(Dropout(0.2))
    model.add(Dense(3, activation='softmax'))
    #model.summary()
    model.compile(loss='categorical_crossentropy', optimizer='adam', metrics=['accuracy'])
    #print(y_train)
    start1 = time.time()
    model.fit(X_train_fs, y_train1, epochs=30, batch_size=16)
    end1  = time.time()
    time2.append(end1-start1)
    print("test model")
    g = model.evaluate(X_test_fs, y_test1, batch_size=16)
    y1=np.argmax(y_test1, axis=1)
    y_pred=model.predict(X_test_fs)
    #print(y_pred)
    y=np.argmax(y_pred, axis=1)
    #print('Predicted:',y_pred)
    #print(y)
    #print("ytest",ytest)
    p=precision_score(y,y1, average='macro')
    r=recall_score(y,y1, average='macro')
    f1=f1_score(y,y1, average='macro')
    test_accuracy.append(g[1])
    precision.append(p)
    recall.append(r)
    f1score.append(f1)
    #print(y_test)
    #y_pred=model.predict(X_test_fs)
    #mean_AE.append(mean_absolute_error(y_test1,y_pred))
    
for i in range(len(L1)):
    #print(i)
    #print(y_train)
    compute(i)
max_value = max(test_accuracy)
index = test_accuracy.index(max_value)
print("feature name",f_name[index])
print("feature_select", f_s[index])
#print(mean_AE[index])
print(test_accuracy)
print("accuracy",test_accuracy[index] )
print("time", time2[index])
print("precision", precision[index])
print("recall",recall[index])
print("f1score", f1score[index])


# %% [code]
import csv
import pandas as pd
import numpy as np
import seaborn as sns
from matplotlib import pyplot
from sklearn.preprocessing import StandardScaler
import keras
import keras.utils
from keras import utils as np_utils
from tensorflow.keras.models import Sequential
from sklearn.model_selection import train_test_split
from tensorflow.keras.layers import Dense , Dropout
from sklearn.metrics import mean_absolute_error, accuracy_score, mean_squared_error, median_absolute_error, precision_score,f1_score,recall_score
from sklearn.metrics import confusion_matrix
from sklearn.metrics import classification_report
from keras.utils.np_utils import to_categorical
from sklearn.linear_model import LinearRegression,LogisticRegression, Lasso
from sklearn import *
from sklearn.model_selection import train_test_split,RepeatedStratifiedKFold,cross_val_score
from sklearn.feature_selection import RFECV,SelectKBest,f_regression,f_classif, mutual_info_regression,mutual_info_classif, chi2, RFE
from sklearn.tree import DecisionTreeClassifier, DecisionTreeRegressor
from sklearn.linear_model import LinearRegression,LogisticRegression, Lasso
import time
# feature selection
def select_features(X_train, y_train, X_test,m,feature):
	#print("select_features", m,feature)# configure to select all features
	fs = SelectKBest(score_func=feature, k=m)
	# learn relationship from training data
	fs.fit(X_train, y_train)
	X_train_fs = fs.transform(X_train)
	#print(X_train_fs)# transform test input data
	X_test_fs = fs.transform(X_test)
	return X_train_fs, X_test_fs, fs

# feature selection
def select_features1(X_train, y_train, X_test,m,feature):
	#print("select_features", m,feature)# configure to select all features
	fs = SelectKBest(score_func=feature, k=m)
	# learn relationship from training data
	fs.fit(X_train, y_train)
	df_scores = pd.DataFrame(fs.scores_)
	feature_scores = df_scores
	feature_scores.columns = ['Score']  # name output columns
	p=feature_scores.nlargest(int(m),'Score') 
	p = p.index.tolist()
	X_train_fs = fs.transform(X_train)
	#print(X_train_fs)# transform test input data
	X_test_fs = fs.transform(X_test)
	return X_train_fs, X_test_fs, fs,p
sc = StandardScaler()
#df = pd.read_csv("Radiomic_Features_Final_first_order.csv")
df = pd.read_csv("Radiomic_Features_Final_shape.csv")
#df = pd.read_csv("Radiomic_Features_Final_glcm.csv")
#df = pd.read_csv("Radiomic_Features_Final_gldm.csv")
#df = pd.read_csv("Radiomic_Features_Final_glrm.csv")
#df = pd.read_csv("Radiomic_Features_Final_glszm.csv")
#df = pd.read_csv("Radiomic_Features_Final_ngtdm.csv")
#df = pd.read_csv("Radiomic_Features_Final.csv")
#df = pd.read_csv("HF_Train_Brats2020.csv")
#df = pd.read_csv("Radiomic_Features_Final_first_order+shape.csv")
#df = pd.read_csv("Radiomic_Features_Final_glcm+gldm+glrm+glszm+ngtdm.csv")
#df = pd.read_csv("Radiomic_Features_Final+hand_crafted.csv")
#df = pd.read_csv("Radiomic_Features_Final_first_order+shape+hand_crafted.csv")
df = df.dropna()
df = df.drop(['Survival_days1'],axis=1)
#df = df.drop(['diagnostics_Image-original_Mean', 'diagnostics_Image-original_Maximum', 'original_shape_MajorAxisLength','original_shape_MinorAxisLength', 'original_shape_Sphericity',
#             'original_shape_SurfaceVolumeRatio','original_firstorder_10Percentile','original_shape_SurfaceArea','original_firstorder_90Percentile','original_firstorder_Entropy'],axis=1)
df = df.astype('float')
#df.info()
#df.head()
X = df.drop(['Survival_days'], axis=1)
y = df['Survival_days']
X = np.array(X)
y= np.array(y)
#y = to_categorical(y)
#print(y)
X_train, X_test, y_train, y_test = train_test_split(X, y, test_size=0.20, random_state=1)
print('Train', X_train.shape, y_train.shape)
print('Test', X_test.shape, y_test.shape)
#X_train = sc.fit_transform(X_train)
#X_test = sc.transform(X_test)
FeatureExtract = {"combination": df}
FeatureSelect = {"f_classif":f_classif, 
                 "f_regression":f_regression, 
                 "mutual_info_regression":mutual_info_regression, 
                 "mutual_info_classif":mutual_info_classif
                }
NumberOfFeatureSelect = {"2":2,"3":3,"4":4,"5":5,"6":6,"7":7,"8":8,"9":9,"10":10,
                         "11":11,"12":12,"13":13,"14":14}#,"15":15,"16":16,"17":17,"18":18 ,"19":19,"20":20,"21":21,"22":22
                       #}
ModelSelect = {"Linear Regression":LinearRegression()
              }
FA=list(FeatureExtract.keys())
FS=list(FeatureSelect.keys())
MS=list(ModelSelect.keys())
NF=list(NumberOfFeatureSelect.keys())

#print(FA)
#print(FS)
#print(MS)
L1 = [[i, j,k,l] for i in FA  
                 for j in FS 
                for k in MS
                for l in NF] 
print(len(L1))
def Nmaxelements(list1, N): 
    final_list = [] 
  
    for i in range(0, N):  
        max1 = 0
          
        for j in range(len(list1.scores_)):      
            if list1.scores_[j] > max1: 
                max1 = list1.scores_[j]; 
                  
        #list1.scores_.remove(max1); 
        final_list.append(max1) 
          
    print(final_list) 
f_s = []
test_accuracy = []
f_name = []
mean_AE = []
train_time = []
precision = []
recall = []
f1score = []
time2 = []
#y_train1 = y_train
y_train1 = to_categorical(y_train)
y_test1 = to_categorical(y_test)
#print("ytrain",y_train)
def compute(x):
    check = L1[x][0]+'-'+L1[x][1]+'-'+L1[x][2]+'-'+L1[x][3]
    model1 = ModelSelect[L1[x][2]]
    m = NumberOfFeatureSelect[L1[x][3]]
    feature = FeatureSelect[L1[x][1]]
    #print(model)
    #print(type(int(m)))
    #print(feature)
    #print(m)
    #print("ok",y_train)
    if (m!= "all"):
        #print(m)
        X_train_fs, X_test_fs, fs,p = select_features1(X_train, y_train, X_test,m, feature)
        q = []
        for i in range(len(p)):
            #print(p)
            q.append(df.columns[p[i]])
        
    else:
        X_train_fs, X_test_fs, fs = select_features(X_train, y_train, X_test,m, feature)
        q = ["all"]
    print("featrues select", m)
    print("feature selection method", feature )
    f_name.append(feature)
    f_s.append(m)
    #y_train1 = to_categorical(y)
    model = Sequential()
    model.add(Dense(12, input_dim=m, activation='relu'))
    model.add(Dense(8, activation='relu'))
    model.add(Dropout(0.2))
    model.add(Dense(3, activation='softmax'))
    #model.summary()
    model.compile(loss='categorical_crossentropy', optimizer='adam', metrics=['accuracy'])
    #print(y_train)
    start1 = time.time()
    model.fit(X_train_fs, y_train1, epochs=30, batch_size=16)
    end1  = time.time()
    time2.append(end1-start1)
    print("test model")
    g = model.evaluate(X_test_fs, y_test1, batch_size=16)
    y1=np.argmax(y_test1, axis=1)
    y_pred=model.predict(X_test_fs)
    #print(y_pred)
    y=np.argmax(y_pred, axis=1)
    #print('Predicted:',y_pred)
    #print(y)
    #print("ytest",ytest)
    p=precision_score(y,y1, average='macro')
    r=recall_score(y,y1, average='macro')
    f1=f1_score(y,y1, average='macro')
    test_accuracy.append(g[1])
    precision.append(p)
    recall.append(r)
    f1score.append(f1)
    #print(y_test)
    #y_pred=model.predict(X_test_fs)
    #mean_AE.append(mean_absolute_error(y_test1,y_pred))
    
for i in range(len(L1)):
    #print(i)
    #print(y_train)
    compute(i)
max_value = max(test_accuracy)
index = test_accuracy.index(max_value)
print("feature name",f_name[index])
print("feature_select", f_s[index])
#print(mean_AE[index])
print(test_accuracy)
print("accuracy",test_accuracy[index] )
print("time", time2[index])
print("precision", precision[index])
print("recall",recall[index])
print("f1score", f1score[index])


# %% [code]
import csv
import pandas as pd
import numpy as np
import seaborn as sns
from matplotlib import pyplot
from sklearn.preprocessing import StandardScaler
import keras
import keras.utils
from keras import utils as np_utils
from tensorflow.keras.models import Sequential
from sklearn.model_selection import train_test_split
from tensorflow.keras.layers import Dense , Dropout
from sklearn.metrics import mean_absolute_error, accuracy_score, mean_squared_error, median_absolute_error, precision_score,f1_score,recall_score
from sklearn.metrics import confusion_matrix
from sklearn.metrics import classification_report
from keras.utils.np_utils import to_categorical
from sklearn.linear_model import LinearRegression,LogisticRegression, Lasso
from sklearn import *
from sklearn.model_selection import train_test_split,RepeatedStratifiedKFold,cross_val_score
from sklearn.feature_selection import RFECV,SelectKBest,f_regression,f_classif, mutual_info_regression,mutual_info_classif, chi2, RFE
from sklearn.tree import DecisionTreeClassifier, DecisionTreeRegressor
from sklearn.linear_model import LinearRegression,LogisticRegression, Lasso
import time
# feature selection
def select_features(X_train, y_train, X_test,m,feature):
	#print("select_features", m,feature)# configure to select all features
	fs = SelectKBest(score_func=feature, k=m)
	# learn relationship from training data
	fs.fit(X_train, y_train)
	X_train_fs = fs.transform(X_train)
	#print(X_train_fs)# transform test input data
	X_test_fs = fs.transform(X_test)
	return X_train_fs, X_test_fs, fs

# feature selection
def select_features1(X_train, y_train, X_test,m,feature):
	#print("select_features", m,feature)# configure to select all features
	fs = SelectKBest(score_func=feature, k=m)
	# learn relationship from training data
	fs.fit(X_train, y_train)
	df_scores = pd.DataFrame(fs.scores_)
	feature_scores = df_scores
	feature_scores.columns = ['Score']  # name output columns
	p=feature_scores.nlargest(int(m),'Score') 
	p = p.index.tolist()
	X_train_fs = fs.transform(X_train)
	#print(X_train_fs)# transform test input data
	X_test_fs = fs.transform(X_test)
	return X_train_fs, X_test_fs, fs,p
sc = StandardScaler()
#df = pd.read_csv("Radiomic_Features_Final_first_order.csv")
#df = pd.read_csv("Radiomic_Features_Final_shape.csv")
df = pd.read_csv("Radiomic_Features_Final_glcm.csv")
#df = pd.read_csv("Radiomic_Features_Final_gldm.csv")
#df = pd.read_csv("Radiomic_Features_Final_glrm.csv")
#df = pd.read_csv("Radiomic_Features_Final_glszm.csv")
#df = pd.read_csv("Radiomic_Features_Final_ngtdm.csv")
#df = pd.read_csv("Radiomic_Features_Final.csv")
#df = pd.read_csv("HF_Train_Brats2020.csv")
#df = pd.read_csv("Radiomic_Features_Final_first_order+shape.csv")
#df = pd.read_csv("Radiomic_Features_Final_glcm+gldm+glrm+glszm+ngtdm.csv")
#df = pd.read_csv("Radiomic_Features_Final+hand_crafted.csv")
#df = pd.read_csv("Radiomic_Features_Final_first_order+shape+hand_crafted.csv")
df = df.dropna()
df = df.drop(['Survival_days1'],axis=1)
#df = df.drop(['diagnostics_Image-original_Mean', 'diagnostics_Image-original_Maximum', 'original_shape_MajorAxisLength','original_shape_MinorAxisLength', 'original_shape_Sphericity',
#             'original_shape_SurfaceVolumeRatio','original_firstorder_10Percentile','original_shape_SurfaceArea','original_firstorder_90Percentile','original_firstorder_Entropy'],axis=1)
df = df.astype('float')
#df.info()
#df.head()
X = df.drop(['Survival_days'], axis=1)
y = df['Survival_days']
X = np.array(X)
y= np.array(y)
#y = to_categorical(y)
#print(y)
X_train, X_test, y_train, y_test = train_test_split(X, y, test_size=0.20, random_state=1)
print('Train', X_train.shape, y_train.shape)
print('Test', X_test.shape, y_test.shape)
#X_train = sc.fit_transform(X_train)
#X_test = sc.transform(X_test)
FeatureExtract = {"combination": df}
FeatureSelect = {"f_classif":f_classif, 
                 "f_regression":f_regression, 
                 "mutual_info_regression":mutual_info_regression, 
                 "mutual_info_classif":mutual_info_classif
                }
NumberOfFeatureSelect = {"2":2,"3":3,"4":4,"5":5,"6":6,"7":7,"8":8,"9":9,"10":10,
                         "11":11,"12":12,"13":13,"14":14,"15":15,"16":16,"17":17,"18":18 ,"19":19,"20":20,"21":21,"22":22
                      }# #}
ModelSelect = {"Linear Regression":LinearRegression()
              }
FA=list(FeatureExtract.keys())
FS=list(FeatureSelect.keys())
MS=list(ModelSelect.keys())
NF=list(NumberOfFeatureSelect.keys())

#print(FA)
#print(FS)
#print(MS)
L1 = [[i, j,k,l] for i in FA  
                 for j in FS 
                for k in MS
                for l in NF] 
print(len(L1))
def Nmaxelements(list1, N): 
    final_list = [] 
  
    for i in range(0, N):  
        max1 = 0
          
        for j in range(len(list1.scores_)):      
            if list1.scores_[j] > max1: 
                max1 = list1.scores_[j]; 
                  
        #list1.scores_.remove(max1); 
        final_list.append(max1) 
          
    print(final_list) 
f_s = []
test_accuracy = []
f_name = []
mean_AE = []
train_time = []
precision = []
recall = []
f1score = []
time2 = []
#y_train1 = y_train
y_train1 = to_categorical(y_train)
y_test1 = to_categorical(y_test)
#print("ytrain",y_train)
def compute(x):
    check = L1[x][0]+'-'+L1[x][1]+'-'+L1[x][2]+'-'+L1[x][3]
    model1 = ModelSelect[L1[x][2]]
    m = NumberOfFeatureSelect[L1[x][3]]
    feature = FeatureSelect[L1[x][1]]
    #print(model)
    #print(type(int(m)))
    #print(feature)
    #print(m)
    #print("ok",y_train)
    if (m!= "all"):
        #print(m)
        X_train_fs, X_test_fs, fs,p = select_features1(X_train, y_train, X_test,m, feature)
        q = []
        for i in range(len(p)):
            #print(p)
            q.append(df.columns[p[i]])
        
    else:
        X_train_fs, X_test_fs, fs = select_features(X_train, y_train, X_test,m, feature)
        q = ["all"]
    print("featrues select", m)
    print("feature selection method", feature )
    f_name.append(feature)
    f_s.append(m)
    #y_train1 = to_categorical(y)
    model = Sequential()
    model.add(Dense(12, input_dim=m, activation='relu'))
    model.add(Dense(8, activation='relu'))
    model.add(Dropout(0.2))
    model.add(Dense(3, activation='softmax'))
    #model.summary()
    model.compile(loss='categorical_crossentropy', optimizer='adam', metrics=['accuracy'])
    #print(y_train)
    start1 = time.time()
    model.fit(X_train_fs, y_train1, epochs=30, batch_size=16)
    end1  = time.time()
    time2.append(end1-start1)
    print("test model")
    g = model.evaluate(X_test_fs, y_test1, batch_size=16)
    y1=np.argmax(y_test1, axis=1)
    y_pred=model.predict(X_test_fs)
    #print(y_pred)
    y=np.argmax(y_pred, axis=1)
    #print('Predicted:',y_pred)
    #print(y)
    #print("ytest",ytest)
    p=precision_score(y,y1, average='macro')
    r=recall_score(y,y1, average='macro')
    f1=f1_score(y,y1, average='macro')
    test_accuracy.append(g[1])
    precision.append(p)
    recall.append(r)
    f1score.append(f1)
    #print(y_test)
    #y_pred=model.predict(X_test_fs)
    #mean_AE.append(mean_absolute_error(y_test1,y_pred))
    
for i in range(len(L1)):
    #print(i)
    #print(y_train)
    compute(i)
max_value = max(test_accuracy)
index = test_accuracy.index(max_value)
print("feature name",f_name[index])
print("feature_select", f_s[index])
#print(mean_AE[index])
print(test_accuracy)
print("accuracy",test_accuracy[index] )
print("time", time2[index])
print("precision", precision[index])
print("recall",recall[index])
print("f1score", f1score[index])


# %% [code]
import csv
import pandas as pd
import numpy as np
import seaborn as sns
from matplotlib import pyplot
from sklearn.preprocessing import StandardScaler
import keras
import keras.utils
from keras import utils as np_utils
from tensorflow.keras.models import Sequential
from sklearn.model_selection import train_test_split
from tensorflow.keras.layers import Dense , Dropout
from sklearn.metrics import mean_absolute_error, accuracy_score, mean_squared_error, median_absolute_error, precision_score,f1_score,recall_score
from sklearn.metrics import confusion_matrix
from sklearn.metrics import classification_report
from keras.utils.np_utils import to_categorical
from sklearn.linear_model import LinearRegression,LogisticRegression, Lasso
from sklearn import *
from sklearn.model_selection import train_test_split,RepeatedStratifiedKFold,cross_val_score
from sklearn.feature_selection import RFECV,SelectKBest,f_regression,f_classif, mutual_info_regression,mutual_info_classif, chi2, RFE
from sklearn.tree import DecisionTreeClassifier, DecisionTreeRegressor
from sklearn.linear_model import LinearRegression,LogisticRegression, Lasso
import time
# feature selection
def select_features(X_train, y_train, X_test,m,feature):
	#print("select_features", m,feature)# configure to select all features
	fs = SelectKBest(score_func=feature, k=m)
	# learn relationship from training data
	fs.fit(X_train, y_train)
	X_train_fs = fs.transform(X_train)
	#print(X_train_fs)# transform test input data
	X_test_fs = fs.transform(X_test)
	return X_train_fs, X_test_fs, fs

# feature selection
def select_features1(X_train, y_train, X_test,m,feature):
	#print("select_features", m,feature)# configure to select all features
	fs = SelectKBest(score_func=feature, k=m)
	# learn relationship from training data
	fs.fit(X_train, y_train)
	df_scores = pd.DataFrame(fs.scores_)
	feature_scores = df_scores
	feature_scores.columns = ['Score']  # name output columns
	p=feature_scores.nlargest(int(m),'Score') 
	p = p.index.tolist()
	X_train_fs = fs.transform(X_train)
	#print(X_train_fs)# transform test input data
	X_test_fs = fs.transform(X_test)
	return X_train_fs, X_test_fs, fs,p
sc = StandardScaler()
#df = pd.read_csv("Radiomic_Features_Final_first_order.csv")
#df = pd.read_csv("Radiomic_Features_Final_shape.csv")
#df = pd.read_csv("Radiomic_Features_Final_glcm.csv")
df = pd.read_csv("Radiomic_Features_Final_gldm.csv")
#df = pd.read_csv("Radiomic_Features_Final_glrm.csv")
#df = pd.read_csv("Radiomic_Features_Final_glszm.csv")
#df = pd.read_csv("Radiomic_Features_Final_ngtdm.csv")
#df = pd.read_csv("Radiomic_Features_Final.csv")
#df = pd.read_csv("HF_Train_Brats2020.csv")
#df = pd.read_csv("Radiomic_Features_Final_first_order+shape.csv")
#df = pd.read_csv("Radiomic_Features_Final_glcm+gldm+glrm+glszm+ngtdm.csv")
#df = pd.read_csv("Radiomic_Features_Final+hand_crafted.csv")
#df = pd.read_csv("Radiomic_Features_Final_first_order+shape+hand_crafted.csv")
df = df.dropna()
df = df.drop(['Survival_days1'],axis=1)
#df = df.drop(['diagnostics_Image-original_Mean', 'diagnostics_Image-original_Maximum', 'original_shape_MajorAxisLength','original_shape_MinorAxisLength', 'original_shape_Sphericity',
#             'original_shape_SurfaceVolumeRatio','original_firstorder_10Percentile','original_shape_SurfaceArea','original_firstorder_90Percentile','original_firstorder_Entropy'],axis=1)
df = df.astype('float')
#df.info()
#df.head()
X = df.drop(['Survival_days'], axis=1)
y = df['Survival_days']
X = np.array(X)
y= np.array(y)
#y = to_categorical(y)
#print(y)
X_train, X_test, y_train, y_test = train_test_split(X, y, test_size=0.20, random_state=1)
print('Train', X_train.shape, y_train.shape)
print('Test', X_test.shape, y_test.shape)
#X_train = sc.fit_transform(X_train)
#X_test = sc.transform(X_test)
FeatureExtract = {"combination": df}
FeatureSelect = {"f_classif":f_classif, 
                 "f_regression":f_regression, 
                 "mutual_info_regression":mutual_info_regression, 
                 "mutual_info_classif":mutual_info_classif
                }
NumberOfFeatureSelect = {"2":2,"3":3,"4":4,"5":5,"6":6,"7":7,"8":8,"9":9,"10":10,
                         "11":11,"12":12,"13":13,"14":14}#,"15":15,"16":16,"17":17,"18":18 ,"19":19,"20":20,"21":21,"22":22
                       #}
ModelSelect = {"Linear Regression":LinearRegression()
              }
FA=list(FeatureExtract.keys())
FS=list(FeatureSelect.keys())
MS=list(ModelSelect.keys())
NF=list(NumberOfFeatureSelect.keys())

#print(FA)
#print(FS)
#print(MS)
L1 = [[i, j,k,l] for i in FA  
                 for j in FS 
                for k in MS
                for l in NF] 
print(len(L1))
def Nmaxelements(list1, N): 
    final_list = [] 
  
    for i in range(0, N):  
        max1 = 0
          
        for j in range(len(list1.scores_)):      
            if list1.scores_[j] > max1: 
                max1 = list1.scores_[j]; 
                  
        #list1.scores_.remove(max1); 
        final_list.append(max1) 
          
    print(final_list) 
f_s = []
test_accuracy = []
f_name = []
mean_AE = []
train_time = []
precision = []
recall = []
f1score = []
time2 = []
#y_train1 = y_train
y_train1 = to_categorical(y_train)
y_test1 = to_categorical(y_test)
#print("ytrain",y_train)
def compute(x):
    check = L1[x][0]+'-'+L1[x][1]+'-'+L1[x][2]+'-'+L1[x][3]
    model1 = ModelSelect[L1[x][2]]
    m = NumberOfFeatureSelect[L1[x][3]]
    feature = FeatureSelect[L1[x][1]]
    #print(model)
    #print(type(int(m)))
    #print(feature)
    #print(m)
    #print("ok",y_train)
    if (m!= "all"):
        #print(m)
        X_train_fs, X_test_fs, fs,p = select_features1(X_train, y_train, X_test,m, feature)
        q = []
        for i in range(len(p)):
            #print(p)
            q.append(df.columns[p[i]])
        
    else:
        X_train_fs, X_test_fs, fs = select_features(X_train, y_train, X_test,m, feature)
        q = ["all"]
    print("featrues select", m)
    print("feature selection method", feature )
    f_name.append(feature)
    f_s.append(m)
    #y_train1 = to_categorical(y)
    model = Sequential()
    model.add(Dense(12, input_dim=m, activation='relu'))
    model.add(Dense(8, activation='relu'))
    model.add(Dropout(0.2))
    model.add(Dense(3, activation='softmax'))
    #model.summary()
    model.compile(loss='categorical_crossentropy', optimizer='adam', metrics=['accuracy'])
    #print(y_train)
    start1 = time.time()
    model.fit(X_train_fs, y_train1, epochs=30, batch_size=16)
    end1  = time.time()
    time2.append(end1-start1)
    print("test model")
    g = model.evaluate(X_test_fs, y_test1, batch_size=16)
    y1=np.argmax(y_test1, axis=1)
    y_pred=model.predict(X_test_fs)
    #print(y_pred)
    y=np.argmax(y_pred, axis=1)
    #print('Predicted:',y_pred)
    #print(y)
    #print("ytest",ytest)
    p=precision_score(y,y1, average='macro')
    r=recall_score(y,y1, average='macro')
    f1=f1_score(y,y1, average='macro')
    test_accuracy.append(g[1])
    precision.append(p)
    recall.append(r)
    f1score.append(f1)
    #print(y_test)
    #y_pred=model.predict(X_test_fs)
    #mean_AE.append(mean_absolute_error(y_test1,y_pred))
    
for i in range(len(L1)):
    #print(i)
    #print(y_train)
    compute(i)
max_value = max(test_accuracy)
index = test_accuracy.index(max_value)
print("feature name",f_name[index])
print("feature_select", f_s[index])
#print(mean_AE[index])
print(test_accuracy)
print("accuracy",test_accuracy[index] )
print("time", time2[index])
print("precision", precision[index])
print("recall",recall[index])
print("f1score", f1score[index])


# %% [code]
import csv
import pandas as pd
import numpy as np
import seaborn as sns
from matplotlib import pyplot
from sklearn.preprocessing import StandardScaler
import keras
import keras.utils
from keras import utils as np_utils
from tensorflow.keras.models import Sequential
from sklearn.model_selection import train_test_split
from tensorflow.keras.layers import Dense , Dropout
from sklearn.metrics import mean_absolute_error, accuracy_score, mean_squared_error, median_absolute_error, precision_score,f1_score,recall_score
from sklearn.metrics import confusion_matrix
from sklearn.metrics import classification_report
from keras.utils.np_utils import to_categorical
from sklearn.linear_model import LinearRegression,LogisticRegression, Lasso
from sklearn import *
from sklearn.model_selection import train_test_split,RepeatedStratifiedKFold,cross_val_score
from sklearn.feature_selection import RFECV,SelectKBest,f_regression,f_classif, mutual_info_regression,mutual_info_classif, chi2, RFE
from sklearn.tree import DecisionTreeClassifier, DecisionTreeRegressor
from sklearn.linear_model import LinearRegression,LogisticRegression, Lasso
import time
# feature selection
def select_features(X_train, y_train, X_test,m,feature):
	#print("select_features", m,feature)# configure to select all features
	fs = SelectKBest(score_func=feature, k=m)
	# learn relationship from training data
	fs.fit(X_train, y_train)
	X_train_fs = fs.transform(X_train)
	#print(X_train_fs)# transform test input data
	X_test_fs = fs.transform(X_test)
	return X_train_fs, X_test_fs, fs

# feature selection
def select_features1(X_train, y_train, X_test,m,feature):
	#print("select_features", m,feature)# configure to select all features
	fs = SelectKBest(score_func=feature, k=m)
	# learn relationship from training data
	fs.fit(X_train, y_train)
	df_scores = pd.DataFrame(fs.scores_)
	feature_scores = df_scores
	feature_scores.columns = ['Score']  # name output columns
	p=feature_scores.nlargest(int(m),'Score') 
	p = p.index.tolist()
	X_train_fs = fs.transform(X_train)
	#print(X_train_fs)# transform test input data
	X_test_fs = fs.transform(X_test)
	return X_train_fs, X_test_fs, fs,p
sc = StandardScaler()
#df = pd.read_csv("Radiomic_Features_Final_first_order.csv")
#df = pd.read_csv("Radiomic_Features_Final_shape.csv")
#df = pd.read_csv("Radiomic_Features_Final_glcm.csv")
#df = pd.read_csv("Radiomic_Features_Final_gldm.csv")
df = pd.read_csv("Radiomic_Features_Final_glrm.csv")
#df = pd.read_csv("Radiomic_Features_Final_glszm.csv")
#df = pd.read_csv("Radiomic_Features_Final_ngtdm.csv")
#df = pd.read_csv("Radiomic_Features_Final.csv")
#df = pd.read_csv("HF_Train_Brats2020.csv")
#df = pd.read_csv("Radiomic_Features_Final_first_order+shape.csv")
#df = pd.read_csv("Radiomic_Features_Final_glcm+gldm+glrm+glszm+ngtdm.csv")
#df = pd.read_csv("Radiomic_Features_Final+hand_crafted.csv")
#df = pd.read_csv("Radiomic_Features_Final_first_order+shape+hand_crafted.csv")
df = df.dropna()
df = df.drop(['Survival_days1'],axis=1)
#df = df.drop(['diagnostics_Image-original_Mean', 'diagnostics_Image-original_Maximum', 'original_shape_MajorAxisLength','original_shape_MinorAxisLength', 'original_shape_Sphericity',
#             'original_shape_SurfaceVolumeRatio','original_firstorder_10Percentile','original_shape_SurfaceArea','original_firstorder_90Percentile','original_firstorder_Entropy'],axis=1)
df = df.astype('float')
#df.info()
#df.head()
X = df.drop(['Survival_days'], axis=1)
y = df['Survival_days']
X = np.array(X)
y= np.array(y)
#y = to_categorical(y)
#print(y)
X_train, X_test, y_train, y_test = train_test_split(X, y, test_size=0.20, random_state=1)
print('Train', X_train.shape, y_train.shape)
print('Test', X_test.shape, y_test.shape)
#X_train = sc.fit_transform(X_train)
#X_test = sc.transform(X_test)
FeatureExtract = {"combination": df}
FeatureSelect = {"f_classif":f_classif, 
                 "f_regression":f_regression, 
                 "mutual_info_regression":mutual_info_regression, 
                 "mutual_info_classif":mutual_info_classif
                }
NumberOfFeatureSelect = {"2":2,"3":3,"4":4,"5":5,"6":6,"7":7,"8":8,"9":9,"10":10,
                         "11":11,"12":12,"13":13,"14":14}#,"15":15,"16":16,"17":17,"18":18 ,"19":19,"20":20,"21":21,"22":22
                       #}
ModelSelect = {"Linear Regression":LinearRegression()
              }
FA=list(FeatureExtract.keys())
FS=list(FeatureSelect.keys())
MS=list(ModelSelect.keys())
NF=list(NumberOfFeatureSelect.keys())

#print(FA)
#print(FS)
#print(MS)
L1 = [[i, j,k,l] for i in FA  
                 for j in FS 
                for k in MS
                for l in NF] 
print(len(L1))
def Nmaxelements(list1, N): 
    final_list = [] 
  
    for i in range(0, N):  
        max1 = 0
          
        for j in range(len(list1.scores_)):      
            if list1.scores_[j] > max1: 
                max1 = list1.scores_[j]; 
                  
        #list1.scores_.remove(max1); 
        final_list.append(max1) 
          
    print(final_list) 
f_s = []
test_accuracy = []
f_name = []
mean_AE = []
train_time = []
precision = []
recall = []
f1score = []
time2 = []
#y_train1 = y_train
y_train1 = to_categorical(y_train)
y_test1 = to_categorical(y_test)
#print("ytrain",y_train)
def compute(x):
    check = L1[x][0]+'-'+L1[x][1]+'-'+L1[x][2]+'-'+L1[x][3]
    model1 = ModelSelect[L1[x][2]]
    m = NumberOfFeatureSelect[L1[x][3]]
    feature = FeatureSelect[L1[x][1]]
    #print(model)
    #print(type(int(m)))
    #print(feature)
    #print(m)
    #print("ok",y_train)
    if (m!= "all"):
        #print(m)
        X_train_fs, X_test_fs, fs,p = select_features1(X_train, y_train, X_test,m, feature)
        q = []
        for i in range(len(p)):
            #print(p)
            q.append(df.columns[p[i]])
        
    else:
        X_train_fs, X_test_fs, fs = select_features(X_train, y_train, X_test,m, feature)
        q = ["all"]
    print("featrues select", m)
    print("feature selection method", feature )
    f_name.append(feature)
    f_s.append(m)
    #y_train1 = to_categorical(y)
    model = Sequential()
    model.add(Dense(12, input_dim=m, activation='relu'))
    model.add(Dense(8, activation='relu'))
    model.add(Dropout(0.2))
    model.add(Dense(3, activation='softmax'))
    #model.summary()
    model.compile(loss='categorical_crossentropy', optimizer='adam', metrics=['accuracy'])
    #print(y_train)
    start1 = time.time()
    model.fit(X_train_fs, y_train1, epochs=30, batch_size=16)
    end1  = time.time()
    time2.append(end1-start1)
    print("test model")
    g = model.evaluate(X_test_fs, y_test1, batch_size=16)
    y1=np.argmax(y_test1, axis=1)
    y_pred=model.predict(X_test_fs)
    #print(y_pred)
    y=np.argmax(y_pred, axis=1)
    #print('Predicted:',y_pred)
    #print(y)
    #print("ytest",ytest)
    p=precision_score(y,y1, average='macro')
    r=recall_score(y,y1, average='macro')
    f1=f1_score(y,y1, average='macro')
    test_accuracy.append(g[1])
    precision.append(p)
    recall.append(r)
    f1score.append(f1)
    #print(y_test)
    #y_pred=model.predict(X_test_fs)
    #mean_AE.append(mean_absolute_error(y_test1,y_pred))
    
for i in range(len(L1)):
    #print(i)
    #print(y_train)
    compute(i)
max_value = max(test_accuracy)
index = test_accuracy.index(max_value)
print("feature name",f_name[index])
print("feature_select", f_s[index])
#print(mean_AE[index])
print(test_accuracy)
print("accuracy",test_accuracy[index] )
print("time", time2[index])
print("precision", precision[index])
print("recall",recall[index])
print("f1score", f1score[index])


# %% [code]
import csv
import pandas as pd
import numpy as np
import seaborn as sns
from matplotlib import pyplot
from sklearn.preprocessing import StandardScaler
import keras
import keras.utils
from keras import utils as np_utils
from tensorflow.keras.models import Sequential
from sklearn.model_selection import train_test_split
from tensorflow.keras.layers import Dense , Dropout
from sklearn.metrics import mean_absolute_error, accuracy_score, mean_squared_error, median_absolute_error, precision_score,f1_score,recall_score
from sklearn.metrics import confusion_matrix
from sklearn.metrics import classification_report
from keras.utils.np_utils import to_categorical
from sklearn.linear_model import LinearRegression,LogisticRegression, Lasso
from sklearn import *
from sklearn.model_selection import train_test_split,RepeatedStratifiedKFold,cross_val_score
from sklearn.feature_selection import RFECV,SelectKBest,f_regression,f_classif, mutual_info_regression,mutual_info_classif, chi2, RFE
from sklearn.tree import DecisionTreeClassifier, DecisionTreeRegressor
from sklearn.linear_model import LinearRegression,LogisticRegression, Lasso
import time
# feature selection
def select_features(X_train, y_train, X_test,m,feature):
	#print("select_features", m,feature)# configure to select all features
	fs = SelectKBest(score_func=feature, k=m)
	# learn relationship from training data
	fs.fit(X_train, y_train)
	X_train_fs = fs.transform(X_train)
	#print(X_train_fs)# transform test input data
	X_test_fs = fs.transform(X_test)
	return X_train_fs, X_test_fs, fs

# feature selection
def select_features1(X_train, y_train, X_test,m,feature):
	#print("select_features", m,feature)# configure to select all features
	fs = SelectKBest(score_func=feature, k=m)
	# learn relationship from training data
	fs.fit(X_train, y_train)
	df_scores = pd.DataFrame(fs.scores_)
	feature_scores = df_scores
	feature_scores.columns = ['Score']  # name output columns
	p=feature_scores.nlargest(int(m),'Score') 
	p = p.index.tolist()
	X_train_fs = fs.transform(X_train)
	#print(X_train_fs)# transform test input data
	X_test_fs = fs.transform(X_test)
	return X_train_fs, X_test_fs, fs,p
sc = StandardScaler()
#df = pd.read_csv("Radiomic_Features_Final_first_order.csv")
#df = pd.read_csv("Radiomic_Features_Final_shape.csv")
#df = pd.read_csv("Radiomic_Features_Final_glcm.csv")
#df = pd.read_csv("Radiomic_Features_Final_gldm.csv")
#df = pd.read_csv("Radiomic_Features_Final_glrm.csv")
df = pd.read_csv("Radiomic_Features_Final_glszm.csv")
#df = pd.read_csv("Radiomic_Features_Final_ngtdm.csv")
#df = pd.read_csv("Radiomic_Features_Final.csv")
#df = pd.read_csv("HF_Train_Brats2020.csv")
#df = pd.read_csv("Radiomic_Features_Final_first_order+shape.csv")
#df = pd.read_csv("Radiomic_Features_Final_glcm+gldm+glrm+glszm+ngtdm.csv")
#df = pd.read_csv("Radiomic_Features_Final+hand_crafted.csv")
#df = pd.read_csv("Radiomic_Features_Final_first_order+shape+hand_crafted.csv")
df = df.dropna()
df = df.drop(['Survival_days1'],axis=1)
#df = df.drop(['diagnostics_Image-original_Mean', 'diagnostics_Image-original_Maximum', 'original_shape_MajorAxisLength','original_shape_MinorAxisLength', 'original_shape_Sphericity',
#             'original_shape_SurfaceVolumeRatio','original_firstorder_10Percentile','original_shape_SurfaceArea','original_firstorder_90Percentile','original_firstorder_Entropy'],axis=1)
df = df.astype('float')
#df.info()
#df.head()
X = df.drop(['Survival_days'], axis=1)
y = df['Survival_days']
X = np.array(X)
y= np.array(y)
#y = to_categorical(y)
#print(y)
X_train, X_test, y_train, y_test = train_test_split(X, y, test_size=0.20, random_state=1)
print('Train', X_train.shape, y_train.shape)
print('Test', X_test.shape, y_test.shape)
#X_train = sc.fit_transform(X_train)
#X_test = sc.transform(X_test)
FeatureExtract = {"combination": df}
FeatureSelect = {"f_classif":f_classif, 
                 "f_regression":f_regression, 
                 "mutual_info_regression":mutual_info_regression, 
                 "mutual_info_classif":mutual_info_classif
                }
NumberOfFeatureSelect = {"2":2,"3":3,"4":4,"5":5,"6":6,"7":7,"8":8,"9":9,"10":10,
                         "11":11,"12":12,"13":13,"14":14}#,"15":15,"16":16,"17":17,"18":18 ,"19":19,"20":20,"21":21,"22":22
                       #}
ModelSelect = {"Linear Regression":LinearRegression()
              }
FA=list(FeatureExtract.keys())
FS=list(FeatureSelect.keys())
MS=list(ModelSelect.keys())
NF=list(NumberOfFeatureSelect.keys())

#print(FA)
#print(FS)
#print(MS)
L1 = [[i, j,k,l] for i in FA  
                 for j in FS 
                for k in MS
                for l in NF] 
print(len(L1))
def Nmaxelements(list1, N): 
    final_list = [] 
  
    for i in range(0, N):  
        max1 = 0
          
        for j in range(len(list1.scores_)):      
            if list1.scores_[j] > max1: 
                max1 = list1.scores_[j]; 
                  
        #list1.scores_.remove(max1); 
        final_list.append(max1) 
          
    print(final_list) 
f_s = []
test_accuracy = []
f_name = []
mean_AE = []
train_time = []
precision = []
recall = []
f1score = []
time2 = []
#y_train1 = y_train
y_train1 = to_categorical(y_train)
y_test1 = to_categorical(y_test)
#print("ytrain",y_train)
def compute(x):
    check = L1[x][0]+'-'+L1[x][1]+'-'+L1[x][2]+'-'+L1[x][3]
    model1 = ModelSelect[L1[x][2]]
    m = NumberOfFeatureSelect[L1[x][3]]
    feature = FeatureSelect[L1[x][1]]
    #print(model)
    #print(type(int(m)))
    #print(feature)
    #print(m)
    #print("ok",y_train)
    if (m!= "all"):
        #print(m)
        X_train_fs, X_test_fs, fs,p = select_features1(X_train, y_train, X_test,m, feature)
        q = []
        for i in range(len(p)):
            #print(p)
            q.append(df.columns[p[i]])
        
    else:
        X_train_fs, X_test_fs, fs = select_features(X_train, y_train, X_test,m, feature)
        q = ["all"]
    print("featrues select", m)
    print("feature selection method", feature )
    f_name.append(feature)
    f_s.append(m)
    #y_train1 = to_categorical(y)
    model = Sequential()
    model.add(Dense(12, input_dim=m, activation='relu'))
    model.add(Dense(8, activation='relu'))
    model.add(Dropout(0.2))
    model.add(Dense(3, activation='softmax'))
    #model.summary()
    model.compile(loss='categorical_crossentropy', optimizer='adam', metrics=['accuracy'])
    #print(y_train)
    start1 = time.time()
    model.fit(X_train_fs, y_train1, epochs=30, batch_size=16)
    end1  = time.time()
    time2.append(end1-start1)
    print("test model")
    g = model.evaluate(X_test_fs, y_test1, batch_size=16)
    y1=np.argmax(y_test1, axis=1)
    y_pred=model.predict(X_test_fs)
    #print(y_pred)
    y=np.argmax(y_pred, axis=1)
    #print('Predicted:',y_pred)
    #print(y)
    #print("ytest",ytest)
    p=precision_score(y,y1, average='macro')
    r=recall_score(y,y1, average='macro')
    f1=f1_score(y,y1, average='macro')
    test_accuracy.append(g[1])
    precision.append(p)
    recall.append(r)
    f1score.append(f1)
    #print(y_test)
    #y_pred=model.predict(X_test_fs)
    #mean_AE.append(mean_absolute_error(y_test1,y_pred))
    
for i in range(len(L1)):
    #print(i)
    #print(y_train)
    compute(i)
max_value = max(test_accuracy)
index = test_accuracy.index(max_value)
print("feature name",f_name[index])
print("feature_select", f_s[index])
#print(mean_AE[index])
print(test_accuracy)
print("accuracy",test_accuracy[index] )
print("time", time2[index])
print("precision", precision[index])
print("recall",recall[index])
print("f1score", f1score[index])


# %% [code]
import csv
import pandas as pd
import numpy as np
import seaborn as sns
from matplotlib import pyplot
from sklearn.preprocessing import StandardScaler
import keras
import keras.utils
from keras import utils as np_utils
from tensorflow.keras.models import Sequential
from sklearn.model_selection import train_test_split
from tensorflow.keras.layers import Dense , Dropout
from sklearn.metrics import mean_absolute_error, accuracy_score, mean_squared_error, median_absolute_error, precision_score,f1_score,recall_score
from sklearn.metrics import confusion_matrix
from sklearn.metrics import classification_report
from keras.utils.np_utils import to_categorical
from sklearn.linear_model import LinearRegression,LogisticRegression, Lasso
from sklearn import *
from sklearn.model_selection import train_test_split,RepeatedStratifiedKFold,cross_val_score
from sklearn.feature_selection import RFECV,SelectKBest,f_regression,f_classif, mutual_info_regression,mutual_info_classif, chi2, RFE
from sklearn.tree import DecisionTreeClassifier, DecisionTreeRegressor
from sklearn.linear_model import LinearRegression,LogisticRegression, Lasso
import time
# feature selection
def select_features(X_train, y_train, X_test,m,feature):
	#print("select_features", m,feature)# configure to select all features
	fs = SelectKBest(score_func=feature, k=m)
	# learn relationship from training data
	fs.fit(X_train, y_train)
	X_train_fs = fs.transform(X_train)
	#print(X_train_fs)# transform test input data
	X_test_fs = fs.transform(X_test)
	return X_train_fs, X_test_fs, fs

# feature selection
def select_features1(X_train, y_train, X_test,m,feature):
	#print("select_features", m,feature)# configure to select all features
	fs = SelectKBest(score_func=feature, k=m)
	# learn relationship from training data
	fs.fit(X_train, y_train)
	df_scores = pd.DataFrame(fs.scores_)
	feature_scores = df_scores
	feature_scores.columns = ['Score']  # name output columns
	p=feature_scores.nlargest(int(m),'Score') 
	p = p.index.tolist()
	X_train_fs = fs.transform(X_train)
	#print(X_train_fs)# transform test input data
	X_test_fs = fs.transform(X_test)
	return X_train_fs, X_test_fs, fs,p
sc = StandardScaler()
#df = pd.read_csv("Radiomic_Features_Final_first_order.csv")
#df = pd.read_csv("Radiomic_Features_Final_shape.csv")
#df = pd.read_csv("Radiomic_Features_Final_glcm.csv")
#df = pd.read_csv("Radiomic_Features_Final_gldm.csv")
#df = pd.read_csv("Radiomic_Features_Final_glrm.csv")
#df = pd.read_csv("Radiomic_Features_Final_glszm.csv")
df = pd.read_csv("Radiomic_Features_Final_ngtdm.csv")
#df = pd.read_csv("Radiomic_Features_Final.csv")
#df = pd.read_csv("HF_Train_Brats2020.csv")
#df = pd.read_csv("Radiomic_Features_Final_first_order+shape.csv")
#df = pd.read_csv("Radiomic_Features_Final_glcm+gldm+glrm+glszm+ngtdm.csv")
#df = pd.read_csv("Radiomic_Features_Final+hand_crafted.csv")
#df = pd.read_csv("Radiomic_Features_Final_first_order+shape+hand_crafted.csv")
df = df.dropna()
df = df.drop(['Survival_days1'],axis=1)
#df = df.drop(['diagnostics_Image-original_Mean', 'diagnostics_Image-original_Maximum', 'original_shape_MajorAxisLength','original_shape_MinorAxisLength', 'original_shape_Sphericity',
#             'original_shape_SurfaceVolumeRatio','original_firstorder_10Percentile','original_shape_SurfaceArea','original_firstorder_90Percentile','original_firstorder_Entropy'],axis=1)
df = df.astype('float')
#df.info()
#df.head()
X = df.drop(['Survival_days'], axis=1)
y = df['Survival_days']
X = np.array(X)
y= np.array(y)
#y = to_categorical(y)
#print(y)
X_train, X_test, y_train, y_test = train_test_split(X, y, test_size=0.20, random_state=1)
print('Train', X_train.shape, y_train.shape)
print('Test', X_test.shape, y_test.shape)
#X_train = sc.fit_transform(X_train)
#X_test = sc.transform(X_test)
FeatureExtract = {"combination": df}
FeatureSelect = {"f_classif":f_classif, 
                 "f_regression":f_regression, 
                 "mutual_info_regression":mutual_info_regression, 
                 "mutual_info_classif":mutual_info_classif
                }
NumberOfFeatureSelect = {"2":2,"3":3,"4":4,"5":5}#,"6":6,"7":7,"8":8,"9":9,"10":10,
                       #  "11":11,"12":12,"13":13,"14":14,"15":15,"16":16,"17":17,"18":18 ,"19":19,"20":20,"21":21,"22":22
                       #}
ModelSelect = {"Linear Regression":LinearRegression()
              }
FA=list(FeatureExtract.keys())
FS=list(FeatureSelect.keys())
MS=list(ModelSelect.keys())
NF=list(NumberOfFeatureSelect.keys())

#print(FA)
#print(FS)
#print(MS)
L1 = [[i, j,k,l] for i in FA  
                 for j in FS 
                for k in MS
                for l in NF] 
print(len(L1))
def Nmaxelements(list1, N): 
    final_list = [] 
  
    for i in range(0, N):  
        max1 = 0
          
        for j in range(len(list1.scores_)):      
            if list1.scores_[j] > max1: 
                max1 = list1.scores_[j]; 
                  
        #list1.scores_.remove(max1); 
        final_list.append(max1) 
          
    print(final_list) 
f_s = []
test_accuracy = []
f_name = []
mean_AE = []
train_time = []
precision = []
recall = []
f1score = []
time2 = []
#y_train1 = y_train
y_train1 = to_categorical(y_train)
y_test1 = to_categorical(y_test)
#print("ytrain",y_train)
def compute(x):
    check = L1[x][0]+'-'+L1[x][1]+'-'+L1[x][2]+'-'+L1[x][3]
    model1 = ModelSelect[L1[x][2]]
    m = NumberOfFeatureSelect[L1[x][3]]
    feature = FeatureSelect[L1[x][1]]
    #print(model)
    #print(type(int(m)))
    #print(feature)
    #print(m)
    #print("ok",y_train)
    if (m!= "all"):
        #print(m)
        X_train_fs, X_test_fs, fs,p = select_features1(X_train, y_train, X_test,m, feature)
        q = []
        for i in range(len(p)):
            #print(p)
            q.append(df.columns[p[i]])
        
    else:
        X_train_fs, X_test_fs, fs = select_features(X_train, y_train, X_test,m, feature)
        q = ["all"]
    print("featrues select", m)
    print("feature selection method", feature )
    f_name.append(feature)
    f_s.append(m)
    #y_train1 = to_categorical(y)
    model = Sequential()
    model.add(Dense(12, input_dim=m, activation='relu'))
    model.add(Dense(8, activation='relu'))
    model.add(Dropout(0.2))
    model.add(Dense(3, activation='softmax'))
    #model.summary()
    model.compile(loss='categorical_crossentropy', optimizer='adam', metrics=['accuracy'])
    #print(y_train)
    start1 = time.time()
    model.fit(X_train_fs, y_train1, epochs=30, batch_size=16)
    end1  = time.time()
    time2.append(end1-start1)
    print("test model")
    g = model.evaluate(X_test_fs, y_test1, batch_size=16)
    y1=np.argmax(y_test1, axis=1)
    y_pred=model.predict(X_test_fs)
    #print(y_pred)
    y=np.argmax(y_pred, axis=1)
    #print('Predicted:',y_pred)
    #print(y)
    #print("ytest",ytest)
    p=precision_score(y,y1, average='macro')
    r=recall_score(y,y1, average='macro')
    f1=f1_score(y,y1, average='macro')
    test_accuracy.append(g[1])
    precision.append(p)
    recall.append(r)
    f1score.append(f1)
    #print(y_test)
    #y_pred=model.predict(X_test_fs)
    #mean_AE.append(mean_absolute_error(y_test1,y_pred))
    
for i in range(len(L1)):
    #print(i)
    #print(y_train)
    compute(i)
max_value = max(test_accuracy)
index = test_accuracy.index(max_value)
print("feature name",f_name[index])
print("feature_select", f_s[index])
#print(mean_AE[index])
print(test_accuracy)
print("accuracy",test_accuracy[index] )
print("time", time2[index])
print("precision", precision[index])
print("recall",recall[index])
print("f1score", f1score[index])


# %% [code]
import csv
import pandas as pd
import numpy as np
import seaborn as sns
from matplotlib import pyplot
from sklearn.preprocessing import StandardScaler
import keras
import keras.utils
from keras import utils as np_utils
from tensorflow.keras.models import Sequential
from sklearn.model_selection import train_test_split
from tensorflow.keras.layers import Dense , Dropout
from sklearn.metrics import mean_absolute_error, accuracy_score, mean_squared_error, median_absolute_error, precision_score,f1_score,recall_score
from sklearn.metrics import confusion_matrix
from sklearn.metrics import classification_report
from keras.utils.np_utils import to_categorical
from sklearn.linear_model import LinearRegression,LogisticRegression, Lasso
from sklearn import *
from sklearn.model_selection import train_test_split,RepeatedStratifiedKFold,cross_val_score
from sklearn.feature_selection import RFECV,SelectKBest,f_regression,f_classif, mutual_info_regression,mutual_info_classif, chi2, RFE
from sklearn.tree import DecisionTreeClassifier, DecisionTreeRegressor
from sklearn.linear_model import LinearRegression,LogisticRegression, Lasso
import time
# feature selection
def select_features(X_train, y_train, X_test,m,feature):
	#print("select_features", m,feature)# configure to select all features
	fs = SelectKBest(score_func=feature, k=m)
	# learn relationship from training data
	fs.fit(X_train, y_train)
	X_train_fs = fs.transform(X_train)
	#print(X_train_fs)# transform test input data
	X_test_fs = fs.transform(X_test)
	return X_train_fs, X_test_fs, fs

# feature selection
def select_features1(X_train, y_train, X_test,m,feature):
	#print("select_features", m,feature)# configure to select all features
	fs = SelectKBest(score_func=feature, k=m)
	# learn relationship from training data
	fs.fit(X_train, y_train)
	df_scores = pd.DataFrame(fs.scores_)
	feature_scores = df_scores
	feature_scores.columns = ['Score']  # name output columns
	p=feature_scores.nlargest(int(m),'Score') 
	p = p.index.tolist()
	X_train_fs = fs.transform(X_train)
	#print(X_train_fs)# transform test input data
	X_test_fs = fs.transform(X_test)
	return X_train_fs, X_test_fs, fs,p
sc = StandardScaler()
#df = pd.read_csv("Radiomic_Features_Final_first_order.csv")
#df = pd.read_csv("Radiomic_Features_Final_shape.csv")
#df = pd.read_csv("Radiomic_Features_Final_glcm.csv")
#df = pd.read_csv("Radiomic_Features_Final_gldm.csv")
#df = pd.read_csv("Radiomic_Features_Final_glrm.csv")
#df = pd.read_csv("Radiomic_Features_Final_glszm.csv")
#df = pd.read_csv("Radiomic_Features_Final_ngtdm.csv")
df = pd.read_csv("Radiomic_Features_Final.csv")
#df = pd.read_csv("HF_Train_Brats2020.csv")
#df = pd.read_csv("Radiomic_Features_Final_first_order+shape.csv")
#df = pd.read_csv("Radiomic_Features_Final_glcm+gldm+glrm+glszm+ngtdm.csv")
#df = pd.read_csv("Radiomic_Features_Final+hand_crafted.csv")
#df = pd.read_csv("Radiomic_Features_Final_first_order+shape+hand_crafted.csv")
df = df.dropna()
df = df.drop(['Survival_days1'],axis=1)
#df = df.drop(['diagnostics_Image-original_Mean', 'diagnostics_Image-original_Maximum', 'original_shape_MajorAxisLength','original_shape_MinorAxisLength', 'original_shape_Sphericity',
#             'original_shape_SurfaceVolumeRatio','original_firstorder_10Percentile','original_shape_SurfaceArea','original_firstorder_90Percentile','original_firstorder_Entropy'],axis=1)
df = df.astype('float')
#df.info()
#df.head()
X = df.drop(['Survival_days'], axis=1)
y = df['Survival_days']
X = np.array(X)
y= np.array(y)
#y = to_categorical(y)
#print(y)
X_train, X_test, y_train, y_test = train_test_split(X, y, test_size=0.20, random_state=1)
print('Train', X_train.shape, y_train.shape)
print('Test', X_test.shape, y_test.shape)
#X_train = sc.fit_transform(X_train)
#X_test = sc.transform(X_test)
FeatureExtract = {"combination": df}
FeatureSelect = {"f_classif":f_classif, 
                 "f_regression":f_regression, 
                 "mutual_info_regression":mutual_info_regression, 
                 "mutual_info_classif":mutual_info_classif
                }
NumberOfFeatureSelect = {"2":2,"3":3,"4":4,"5":5,"6":6,"7":7,"8":8,"9":9,"10":10,
                         "11":11,"12":12,"13":13,"14":14,"15":15,"16":16,"17":17,"18":18 ,"19":19,"20":20,"21":21,"22":22
                      }# #}
ModelSelect = {"Linear Regression":LinearRegression()
              }
FA=list(FeatureExtract.keys())
FS=list(FeatureSelect.keys())
MS=list(ModelSelect.keys())
NF=list(NumberOfFeatureSelect.keys())

#print(FA)
#print(FS)
#print(MS)
L1 = [[i, j,k,l] for i in FA  
                 for j in FS 
                for k in MS
                for l in NF] 
print(len(L1))
def Nmaxelements(list1, N): 
    final_list = [] 
  
    for i in range(0, N):  
        max1 = 0
          
        for j in range(len(list1.scores_)):      
            if list1.scores_[j] > max1: 
                max1 = list1.scores_[j]; 
                  
        #list1.scores_.remove(max1); 
        final_list.append(max1) 
          
    print(final_list) 
f_s = []
test_accuracy = []
f_name = []
mean_AE = []
train_time = []
precision = []
recall = []
f1score = []
time2 = []
#y_train1 = y_train
y_train1 = to_categorical(y_train)
y_test1 = to_categorical(y_test)
#print("ytrain",y_train)
def compute(x):
    check = L1[x][0]+'-'+L1[x][1]+'-'+L1[x][2]+'-'+L1[x][3]
    model1 = ModelSelect[L1[x][2]]
    m = NumberOfFeatureSelect[L1[x][3]]
    feature = FeatureSelect[L1[x][1]]
    #print(model)
    #print(type(int(m)))
    #print(feature)
    #print(m)
    #print("ok",y_train)
    if (m!= "all"):
        #print(m)
        X_train_fs, X_test_fs, fs,p = select_features1(X_train, y_train, X_test,m, feature)
        q = []
        for i in range(len(p)):
            #print(p)
            q.append(df.columns[p[i]])
        
    else:
        X_train_fs, X_test_fs, fs = select_features(X_train, y_train, X_test,m, feature)
        q = ["all"]
    print("featrues select", m)
    print("feature selection method", feature )
    f_name.append(feature)
    f_s.append(m)
    #y_train1 = to_categorical(y)
    model = Sequential()
    model.add(Dense(12, input_dim=m, activation='relu'))
    model.add(Dense(8, activation='relu'))
    model.add(Dropout(0.2))
    model.add(Dense(3, activation='softmax'))
    #model.summary()
    model.compile(loss='categorical_crossentropy', optimizer='adam', metrics=['accuracy'])
    #print(y_train)
    start1 = time.time()
    model.fit(X_train_fs, y_train1, epochs=30, batch_size=16)
    end1  = time.time()
    time2.append(end1-start1)
    print("test model")
    g = model.evaluate(X_test_fs, y_test1, batch_size=16)
    y1=np.argmax(y_test1, axis=1)
    y_pred=model.predict(X_test_fs)
    #print(y_pred)
    y=np.argmax(y_pred, axis=1)
    #print('Predicted:',y_pred)
    #print(y)
    #print("ytest",ytest)
    p=precision_score(y,y1, average='macro')
    r=recall_score(y,y1, average='macro')
    f1=f1_score(y,y1, average='macro')
    test_accuracy.append(g[1])
    precision.append(p)
    recall.append(r)
    f1score.append(f1)
    #print(y_test)
    #y_pred=model.predict(X_test_fs)
    #mean_AE.append(mean_absolute_error(y_test1,y_pred))
    
for i in range(len(L1)):
    #print(i)
    #print(y_train)
    compute(i)
max_value = max(test_accuracy)
index = test_accuracy.index(max_value)
print("feature name",f_name[index])
print("feature_select", f_s[index])
#print(mean_AE[index])
print(test_accuracy)
print("accuracy",test_accuracy[index] )
print("time", time2[index])
print("precision", precision[index])
print("recall",recall[index])
print("f1score", f1score[index])


# %% [code]
import csv
import pandas as pd
import numpy as np
import seaborn as sns
from matplotlib import pyplot
from sklearn.preprocessing import StandardScaler
import keras
import keras.utils
from keras import utils as np_utils
from tensorflow.keras.models import Sequential
from sklearn.model_selection import train_test_split
from tensorflow.keras.layers import Dense , Dropout
from sklearn.metrics import mean_absolute_error, accuracy_score, mean_squared_error, median_absolute_error, precision_score,f1_score,recall_score
from sklearn.metrics import confusion_matrix
from sklearn.metrics import classification_report
from keras.utils.np_utils import to_categorical
from sklearn.linear_model import LinearRegression,LogisticRegression, Lasso
from sklearn import *
from sklearn.model_selection import train_test_split,RepeatedStratifiedKFold,cross_val_score
from sklearn.feature_selection import RFECV,SelectKBest,f_regression,f_classif, mutual_info_regression,mutual_info_classif, chi2, RFE
from sklearn.tree import DecisionTreeClassifier, DecisionTreeRegressor
from sklearn.linear_model import LinearRegression,LogisticRegression, Lasso
import time
# feature selection
def select_features(X_train, y_train, X_test,m,feature):
	#print("select_features", m,feature)# configure to select all features
	fs = SelectKBest(score_func=feature, k=m)
	# learn relationship from training data
	fs.fit(X_train, y_train)
	X_train_fs = fs.transform(X_train)
	#print(X_train_fs)# transform test input data
	X_test_fs = fs.transform(X_test)
	return X_train_fs, X_test_fs, fs

# feature selection
def select_features1(X_train, y_train, X_test,m,feature):
	#print("select_features", m,feature)# configure to select all features
	fs = SelectKBest(score_func=feature, k=m)
	# learn relationship from training data
	fs.fit(X_train, y_train)
	df_scores = pd.DataFrame(fs.scores_)
	feature_scores = df_scores
	feature_scores.columns = ['Score']  # name output columns
	p=feature_scores.nlargest(int(m),'Score') 
	p = p.index.tolist()
	X_train_fs = fs.transform(X_train)
	#print(X_train_fs)# transform test input data
	X_test_fs = fs.transform(X_test)
	return X_train_fs, X_test_fs, fs,p
sc = StandardScaler()
#df = pd.read_csv("Radiomic_Features_Final_first_order.csv")
#df = pd.read_csv("Radiomic_Features_Final_shape.csv")
#df = pd.read_csv("Radiomic_Features_Final_glcm.csv")
#df = pd.read_csv("Radiomic_Features_Final_gldm.csv")
#df = pd.read_csv("Radiomic_Features_Final_glrm.csv")
#df = pd.read_csv("Radiomic_Features_Final_glszm.csv")
#df = pd.read_csv("Radiomic_Features_Final_ngtdm.csv")
#df = pd.read_csv("Radiomic_Features_Final.csv")
df = pd.read_csv("HF_Train_Brats2020.csv")
#df = pd.read_csv("Radiomic_Features_Final_first_order+shape.csv")
#df = pd.read_csv("Radiomic_Features_Final_glcm+gldm+glrm+glszm+ngtdm.csv")
#df = pd.read_csv("Radiomic_Features_Final+hand_crafted.csv")
#df = pd.read_csv("Radiomic_Features_Final_first_order+shape+hand_crafted.csv")
df = df.dropna()
df = df.drop(['Survival_days1'],axis=1)
#df = df.drop(['diagnostics_Image-original_Mean', 'diagnostics_Image-original_Maximum', 'original_shape_MajorAxisLength','original_shape_MinorAxisLength', 'original_shape_Sphericity',
#             'original_shape_SurfaceVolumeRatio','original_firstorder_10Percentile','original_shape_SurfaceArea','original_firstorder_90Percentile','original_firstorder_Entropy'],axis=1)
df = df.astype('float')
#df.info()
#df.head()
X = df.drop(['Survival_days'], axis=1)
y = df['Survival_days']
X = np.array(X)
y= np.array(y)
#y = to_categorical(y)
#print(y)
X_train, X_test, y_train, y_test = train_test_split(X, y, test_size=0.20, random_state=1)
print('Train', X_train.shape, y_train.shape)
print('Test', X_test.shape, y_test.shape)
#X_train = sc.fit_transform(X_train)
#X_test = sc.transform(X_test)
FeatureExtract = {"combination": df}
FeatureSelect = {"f_classif":f_classif, 
                 "f_regression":f_regression, 
                 "mutual_info_regression":mutual_info_regression, 
                 "mutual_info_classif":mutual_info_classif
                }
NumberOfFeatureSelect = {"2":2,"3":3,"4":4,"5":5,"6":6,"7":7,"8":8,"9":9,"10":10,
                         "11":11,"12":12,"13":13,"14":14,"15":15,"16":16,"17":17,"18":18 ,"19":19,"20":20,"21":21,"22":22
                      }# #}
ModelSelect = {"Linear Regression":LinearRegression()
              }
FA=list(FeatureExtract.keys())
FS=list(FeatureSelect.keys())
MS=list(ModelSelect.keys())
NF=list(NumberOfFeatureSelect.keys())

#print(FA)
#print(FS)
#print(MS)
L1 = [[i, j,k,l] for i in FA  
                 for j in FS 
                for k in MS
                for l in NF] 
print(len(L1))
def Nmaxelements(list1, N): 
    final_list = [] 
  
    for i in range(0, N):  
        max1 = 0
          
        for j in range(len(list1.scores_)):      
            if list1.scores_[j] > max1: 
                max1 = list1.scores_[j]; 
                  
        #list1.scores_.remove(max1); 
        final_list.append(max1) 
          
    print(final_list) 
f_s = []
test_accuracy = []
f_name = []
mean_AE = []
train_time = []
precision = []
recall = []
f1score = []
time2 = []
#y_train1 = y_train
y_train1 = to_categorical(y_train)
y_test1 = to_categorical(y_test)
#print("ytrain",y_train)
def compute(x):
    check = L1[x][0]+'-'+L1[x][1]+'-'+L1[x][2]+'-'+L1[x][3]
    model1 = ModelSelect[L1[x][2]]
    m = NumberOfFeatureSelect[L1[x][3]]
    feature = FeatureSelect[L1[x][1]]
    #print(model)
    #print(type(int(m)))
    #print(feature)
    #print(m)
    #print("ok",y_train)
    if (m!= "all"):
        #print(m)
        X_train_fs, X_test_fs, fs,p = select_features1(X_train, y_train, X_test,m, feature)
        q = []
        for i in range(len(p)):
            #print(p)
            q.append(df.columns[p[i]])
        
    else:
        X_train_fs, X_test_fs, fs = select_features(X_train, y_train, X_test,m, feature)
        q = ["all"]
    print("featrues select", m)
    print("feature selection method", feature )
    f_name.append(feature)
    f_s.append(m)
    #y_train1 = to_categorical(y)
    model = Sequential()
    model.add(Dense(12, input_dim=m, activation='relu'))
    model.add(Dense(8, activation='relu'))
    model.add(Dropout(0.2))
    model.add(Dense(3, activation='softmax'))
    #model.summary()
    model.compile(loss='categorical_crossentropy', optimizer='adam', metrics=['accuracy'])
    #print(y_train)
    start1 = time.time()
    model.fit(X_train_fs, y_train1, epochs=30, batch_size=16)
    end1  = time.time()
    time2.append(end1-start1)
    print("test model")
    g = model.evaluate(X_test_fs, y_test1, batch_size=16)
    y1=np.argmax(y_test1, axis=1)
    y_pred=model.predict(X_test_fs)
    #print(y_pred)
    y=np.argmax(y_pred, axis=1)
    #print('Predicted:',y_pred)
    #print(y)
    #print("ytest",ytest)
    p=precision_score(y,y1, average='macro')
    r=recall_score(y,y1, average='macro')
    f1=f1_score(y,y1, average='macro')
    test_accuracy.append(g[1])
    precision.append(p)
    recall.append(r)
    f1score.append(f1)
    #print(y_test)
    #y_pred=model.predict(X_test_fs)
    #mean_AE.append(mean_absolute_error(y_test1,y_pred))
    
for i in range(len(L1)):
    #print(i)
    #print(y_train)
    compute(i)
max_value = max(test_accuracy)
index = test_accuracy.index(max_value)
print("feature name",f_name[index])
print("feature_select", f_s[index])
#print(mean_AE[index])
print(test_accuracy)
print("accuracy",test_accuracy[index] )
print("time", time2[index])
print("precision", precision[index])
print("recall",recall[index])
print("f1score", f1score[index])


# %% [code]
import csv
import pandas as pd
import numpy as np
import seaborn as sns
from matplotlib import pyplot
from sklearn.preprocessing import StandardScaler
import keras
import keras.utils
from keras import utils as np_utils
from tensorflow.keras.models import Sequential
from sklearn.model_selection import train_test_split
from tensorflow.keras.layers import Dense , Dropout
from sklearn.metrics import mean_absolute_error, accuracy_score, mean_squared_error, median_absolute_error, precision_score,f1_score,recall_score
from sklearn.metrics import confusion_matrix
from sklearn.metrics import classification_report
from keras.utils.np_utils import to_categorical
from sklearn.linear_model import LinearRegression,LogisticRegression, Lasso
from sklearn import *
from sklearn.model_selection import train_test_split,RepeatedStratifiedKFold,cross_val_score
from sklearn.feature_selection import RFECV,SelectKBest,f_regression,f_classif, mutual_info_regression,mutual_info_classif, chi2, RFE
from sklearn.tree import DecisionTreeClassifier, DecisionTreeRegressor
from sklearn.linear_model import LinearRegression,LogisticRegression, Lasso
import time
# feature selection
def select_features(X_train, y_train, X_test,m,feature):
	#print("select_features", m,feature)# configure to select all features
	fs = SelectKBest(score_func=feature, k=m)
	# learn relationship from training data
	fs.fit(X_train, y_train)
	X_train_fs = fs.transform(X_train)
	#print(X_train_fs)# transform test input data
	X_test_fs = fs.transform(X_test)
	return X_train_fs, X_test_fs, fs

# feature selection
def select_features1(X_train, y_train, X_test,m,feature):
	#print("select_features", m,feature)# configure to select all features
	fs = SelectKBest(score_func=feature, k=m)
	# learn relationship from training data
	fs.fit(X_train, y_train)
	df_scores = pd.DataFrame(fs.scores_)
	feature_scores = df_scores
	feature_scores.columns = ['Score']  # name output columns
	p=feature_scores.nlargest(int(m),'Score') 
	p = p.index.tolist()
	X_train_fs = fs.transform(X_train)
	#print(X_train_fs)# transform test input data
	X_test_fs = fs.transform(X_test)
	return X_train_fs, X_test_fs, fs,p
sc = StandardScaler()
#df = pd.read_csv("Radiomic_Features_Final_first_order.csv")
#df = pd.read_csv("Radiomic_Features_Final_shape.csv")
#df = pd.read_csv("Radiomic_Features_Final_glcm.csv")
#df = pd.read_csv("Radiomic_Features_Final_gldm.csv")
#df = pd.read_csv("Radiomic_Features_Final_glrm.csv")
#df = pd.read_csv("Radiomic_Features_Final_glszm.csv")
#df = pd.read_csv("Radiomic_Features_Final_ngtdm.csv")
#df = pd.read_csv("Radiomic_Features_Final.csv")
#df = pd.read_csv("HF_Train_Brats2020.csv")
df = pd.read_csv("Radiomic_Features_Final_first_order+shape.csv")
#df = pd.read_csv("Radiomic_Features_Final_glcm+gldm+glrm+glszm+ngtdm.csv")
#df = pd.read_csv("Radiomic_Features_Final+hand_crafted.csv")
#df = pd.read_csv("Radiomic_Features_Final_first_order+shape+hand_crafted.csv")
df = df.dropna()
df = df.drop(['Survival_days1'],axis=1)
#df = df.drop(['diagnostics_Image-original_Mean', 'diagnostics_Image-original_Maximum', 'original_shape_MajorAxisLength','original_shape_MinorAxisLength', 'original_shape_Sphericity',
#             'original_shape_SurfaceVolumeRatio','original_firstorder_10Percentile','original_shape_SurfaceArea','original_firstorder_90Percentile','original_firstorder_Entropy'],axis=1)
df = df.astype('float')
#df.info()
#df.head()
X = df.drop(['Survival_days'], axis=1)
y = df['Survival_days']
X = np.array(X)
y= np.array(y)
#y = to_categorical(y)
#print(y)
X_train, X_test, y_train, y_test = train_test_split(X, y, test_size=0.20, random_state=1)
print('Train', X_train.shape, y_train.shape)
print('Test', X_test.shape, y_test.shape)
#X_train = sc.fit_transform(X_train)
#X_test = sc.transform(X_test)
FeatureExtract = {"combination": df}
FeatureSelect = {"f_classif":f_classif, 
                 "f_regression":f_regression, 
                 "mutual_info_regression":mutual_info_regression, 
                 "mutual_info_classif":mutual_info_classif
                }
NumberOfFeatureSelect = {"2":2,"3":3,"4":4,"5":5,"6":6,"7":7,"8":8,"9":9,"10":10,
                         "11":11,"12":12,"13":13,"14":14,"15":15,"16":16,"17":17,"18":18 ,"19":19,"20":20,"21":21,"22":22
                      }# #}
ModelSelect = {"Linear Regression":LinearRegression()
              }
FA=list(FeatureExtract.keys())
FS=list(FeatureSelect.keys())
MS=list(ModelSelect.keys())
NF=list(NumberOfFeatureSelect.keys())

#print(FA)
#print(FS)
#print(MS)
L1 = [[i, j,k,l] for i in FA  
                 for j in FS 
                for k in MS
                for l in NF] 
print(len(L1))
def Nmaxelements(list1, N): 
    final_list = [] 
  
    for i in range(0, N):  
        max1 = 0
          
        for j in range(len(list1.scores_)):      
            if list1.scores_[j] > max1: 
                max1 = list1.scores_[j]; 
                  
        #list1.scores_.remove(max1); 
        final_list.append(max1) 
          
    print(final_list) 
f_s = []
test_accuracy = []
f_name = []
mean_AE = []
train_time = []
precision = []
recall = []
f1score = []
time2 = []
#y_train1 = y_train
y_train1 = to_categorical(y_train)
y_test1 = to_categorical(y_test)
#print("ytrain",y_train)
def compute(x):
    check = L1[x][0]+'-'+L1[x][1]+'-'+L1[x][2]+'-'+L1[x][3]
    model1 = ModelSelect[L1[x][2]]
    m = NumberOfFeatureSelect[L1[x][3]]
    feature = FeatureSelect[L1[x][1]]
    #print(model)
    #print(type(int(m)))
    #print(feature)
    #print(m)
    #print("ok",y_train)
    if (m!= "all"):
        #print(m)
        X_train_fs, X_test_fs, fs,p = select_features1(X_train, y_train, X_test,m, feature)
        q = []
        for i in range(len(p)):
            #print(p)
            q.append(df.columns[p[i]])
        
    else:
        X_train_fs, X_test_fs, fs = select_features(X_train, y_train, X_test,m, feature)
        q = ["all"]
    print("featrues select", m)
    print("feature selection method", feature )
    f_name.append(feature)
    f_s.append(m)
    #y_train1 = to_categorical(y)
    model = Sequential()
    model.add(Dense(12, input_dim=m, activation='relu'))
    model.add(Dense(8, activation='relu'))
    model.add(Dropout(0.2))
    model.add(Dense(3, activation='softmax'))
    #model.summary()
    model.compile(loss='categorical_crossentropy', optimizer='adam', metrics=['accuracy'])
    #print(y_train)
    start1 = time.time()
    model.fit(X_train_fs, y_train1, epochs=30, batch_size=16)
    end1  = time.time()
    time2.append(end1-start1)
    print("test model")
    g = model.evaluate(X_test_fs, y_test1, batch_size=16)
    y1=np.argmax(y_test1, axis=1)
    y_pred=model.predict(X_test_fs)
    #print(y_pred)
    y=np.argmax(y_pred, axis=1)
    #print('Predicted:',y_pred)
    #print(y)
    #print("ytest",ytest)
    p=precision_score(y,y1, average='macro')
    r=recall_score(y,y1, average='macro')
    f1=f1_score(y,y1, average='macro')
    test_accuracy.append(g[1])
    precision.append(p)
    recall.append(r)
    f1score.append(f1)
    #print(y_test)
    #y_pred=model.predict(X_test_fs)
    #mean_AE.append(mean_absolute_error(y_test1,y_pred))
    
for i in range(len(L1)):
    #print(i)
    #print(y_train)
    compute(i)
max_value = max(test_accuracy)
index = test_accuracy.index(max_value)
print("feature name",f_name[index])
print("feature_select", f_s[index])
#print(mean_AE[index])
print(test_accuracy)
print("accuracy",test_accuracy[index] )
print("time", time2[index])
print("precision", precision[index])
print("recall",recall[index])
print("f1score", f1score[index])


# %% [code]
import csv
import pandas as pd
import numpy as np
import seaborn as sns
from matplotlib import pyplot
from sklearn.preprocessing import StandardScaler
import keras
import keras.utils
from keras import utils as np_utils
from tensorflow.keras.models import Sequential
from sklearn.model_selection import train_test_split
from tensorflow.keras.layers import Dense , Dropout
from sklearn.metrics import mean_absolute_error, accuracy_score, mean_squared_error, median_absolute_error, precision_score,f1_score,recall_score
from sklearn.metrics import confusion_matrix
from sklearn.metrics import classification_report
from keras.utils.np_utils import to_categorical
from sklearn.linear_model import LinearRegression,LogisticRegression, Lasso
from sklearn import *
from sklearn.model_selection import train_test_split,RepeatedStratifiedKFold,cross_val_score
from sklearn.feature_selection import RFECV,SelectKBest,f_regression,f_classif, mutual_info_regression,mutual_info_classif, chi2, RFE
from sklearn.tree import DecisionTreeClassifier, DecisionTreeRegressor
from sklearn.linear_model import LinearRegression,LogisticRegression, Lasso
import time
# feature selection
def select_features(X_train, y_train, X_test,m,feature):
	#print("select_features", m,feature)# configure to select all features
	fs = SelectKBest(score_func=feature, k=m)
	# learn relationship from training data
	fs.fit(X_train, y_train)
	X_train_fs = fs.transform(X_train)
	#print(X_train_fs)# transform test input data
	X_test_fs = fs.transform(X_test)
	return X_train_fs, X_test_fs, fs

# feature selection
def select_features1(X_train, y_train, X_test,m,feature):
	#print("select_features", m,feature)# configure to select all features
	fs = SelectKBest(score_func=feature, k=m)
	# learn relationship from training data
	fs.fit(X_train, y_train)
	df_scores = pd.DataFrame(fs.scores_)
	feature_scores = df_scores
	feature_scores.columns = ['Score']  # name output columns
	p=feature_scores.nlargest(int(m),'Score') 
	p = p.index.tolist()
	X_train_fs = fs.transform(X_train)
	#print(X_train_fs)# transform test input data
	X_test_fs = fs.transform(X_test)
	return X_train_fs, X_test_fs, fs,p
sc = StandardScaler()
#df = pd.read_csv("Radiomic_Features_Final_first_order.csv")
#df = pd.read_csv("Radiomic_Features_Final_shape.csv")
#df = pd.read_csv("Radiomic_Features_Final_glcm.csv")
#df = pd.read_csv("Radiomic_Features_Final_gldm.csv")
#df = pd.read_csv("Radiomic_Features_Final_glrm.csv")
#df = pd.read_csv("Radiomic_Features_Final_glszm.csv")
#df = pd.read_csv("Radiomic_Features_Final_ngtdm.csv")
#df = pd.read_csv("Radiomic_Features_Final.csv")
#df = pd.read_csv("HF_Train_Brats2020.csv")
#df = pd.read_csv("Radiomic_Features_Final_first_order+shape.csv")
df = pd.read_csv("Radiomic_Features_Final_glcm+gldm+glrm+glszm+ngtdm.csv")
#df = pd.read_csv("Radiomic_Features_Final+hand_crafted.csv")
#df = pd.read_csv("Radiomic_Features_Final_first_order+shape+hand_crafted.csv")
df = df.dropna()
df = df.drop(['Survival_days1'],axis=1)
#df = df.drop(['diagnostics_Image-original_Mean', 'diagnostics_Image-original_Maximum', 'original_shape_MajorAxisLength','original_shape_MinorAxisLength', 'original_shape_Sphericity',
#             'original_shape_SurfaceVolumeRatio','original_firstorder_10Percentile','original_shape_SurfaceArea','original_firstorder_90Percentile','original_firstorder_Entropy'],axis=1)
df = df.astype('float')
#df.info()
#df.head()
X = df.drop(['Survival_days'], axis=1)
y = df['Survival_days']
X = np.array(X)
y= np.array(y)
#y = to_categorical(y)
#print(y)
X_train, X_test, y_train, y_test = train_test_split(X, y, test_size=0.20, random_state=1)
print('Train', X_train.shape, y_train.shape)
print('Test', X_test.shape, y_test.shape)
#X_train = sc.fit_transform(X_train)
#X_test = sc.transform(X_test)
FeatureExtract = {"combination": df}
FeatureSelect = {"f_classif":f_classif, 
                 "f_regression":f_regression, 
                 "mutual_info_regression":mutual_info_regression, 
                 "mutual_info_classif":mutual_info_classif
                }
NumberOfFeatureSelect = {"2":2,"3":3,"4":4,"5":5,"6":6,"7":7,"8":8,"9":9,"10":10,
                         "11":11,"12":12,"13":13,"14":14,"15":15,"16":16,"17":17,"18":18 ,"19":19,"20":20,"21":21,"22":22
                      }# #}
ModelSelect = {"Linear Regression":LinearRegression()
              }
FA=list(FeatureExtract.keys())
FS=list(FeatureSelect.keys())
MS=list(ModelSelect.keys())
NF=list(NumberOfFeatureSelect.keys())

#print(FA)
#print(FS)
#print(MS)
L1 = [[i, j,k,l] for i in FA  
                 for j in FS 
                for k in MS
                for l in NF] 
print(len(L1))
def Nmaxelements(list1, N): 
    final_list = [] 
  
    for i in range(0, N):  
        max1 = 0
          
        for j in range(len(list1.scores_)):      
            if list1.scores_[j] > max1: 
                max1 = list1.scores_[j]; 
                  
        #list1.scores_.remove(max1); 
        final_list.append(max1) 
          
    print(final_list) 
f_s = []
test_accuracy = []
f_name = []
mean_AE = []
train_time = []
precision = []
recall = []
f1score = []
time2 = []
#y_train1 = y_train
y_train1 = to_categorical(y_train)
y_test1 = to_categorical(y_test)
#print("ytrain",y_train)
def compute(x):
    check = L1[x][0]+'-'+L1[x][1]+'-'+L1[x][2]+'-'+L1[x][3]
    model1 = ModelSelect[L1[x][2]]
    m = NumberOfFeatureSelect[L1[x][3]]
    feature = FeatureSelect[L1[x][1]]
    #print(model)
    #print(type(int(m)))
    #print(feature)
    #print(m)
    #print("ok",y_train)
    if (m!= "all"):
        #print(m)
        X_train_fs, X_test_fs, fs,p = select_features1(X_train, y_train, X_test,m, feature)
        q = []
        for i in range(len(p)):
            #print(p)
            q.append(df.columns[p[i]])
        
    else:
        X_train_fs, X_test_fs, fs = select_features(X_train, y_train, X_test,m, feature)
        q = ["all"]
    print("featrues select", m)
    print("feature selection method", feature )
    f_name.append(feature)
    f_s.append(m)
    #y_train1 = to_categorical(y)
    model = Sequential()
    model.add(Dense(12, input_dim=m, activation='relu'))
    model.add(Dense(8, activation='relu'))
    model.add(Dropout(0.2))
    model.add(Dense(3, activation='softmax'))
    #model.summary()
    model.compile(loss='categorical_crossentropy', optimizer='adam', metrics=['accuracy'])
    #print(y_train)
    start1 = time.time()
    model.fit(X_train_fs, y_train1, epochs=30, batch_size=16)
    end1  = time.time()
    time2.append(end1-start1)
    print("test model")
    g = model.evaluate(X_test_fs, y_test1, batch_size=16)
    y1=np.argmax(y_test1, axis=1)
    y_pred=model.predict(X_test_fs)
    #print(y_pred)
    y=np.argmax(y_pred, axis=1)
    #print('Predicted:',y_pred)
    #print(y)
    #print("ytest",ytest)
    p=precision_score(y,y1, average='macro')
    r=recall_score(y,y1, average='macro')
    f1=f1_score(y,y1, average='macro')
    test_accuracy.append(g[1])
    precision.append(p)
    recall.append(r)
    f1score.append(f1)
    #print(y_test)
    #y_pred=model.predict(X_test_fs)
    #mean_AE.append(mean_absolute_error(y_test1,y_pred))
    
for i in range(len(L1)):
    #print(i)
    #print(y_train)
    compute(i)
max_value = max(test_accuracy)
index = test_accuracy.index(max_value)
print("feature name",f_name[index])
print("feature_select", f_s[index])
#print(mean_AE[index])
print(test_accuracy)
print("accuracy",test_accuracy[index] )
print("time", time2[index])
print("precision", precision[index])
print("recall",recall[index])
print("f1score", f1score[index])


# %% [code]
import csv
import pandas as pd
import numpy as np
import seaborn as sns
from matplotlib import pyplot
from sklearn.preprocessing import StandardScaler
import keras
import keras.utils
from keras import utils as np_utils
from tensorflow.keras.models import Sequential
from sklearn.model_selection import train_test_split
from tensorflow.keras.layers import Dense , Dropout
from sklearn.metrics import mean_absolute_error, accuracy_score, mean_squared_error, median_absolute_error, precision_score,f1_score,recall_score
from sklearn.metrics import confusion_matrix
from sklearn.metrics import classification_report
from keras.utils.np_utils import to_categorical
from sklearn.linear_model import LinearRegression,LogisticRegression, Lasso
from sklearn import *
from sklearn.model_selection import train_test_split,RepeatedStratifiedKFold,cross_val_score
from sklearn.feature_selection import RFECV,SelectKBest,f_regression,f_classif, mutual_info_regression,mutual_info_classif, chi2, RFE
from sklearn.tree import DecisionTreeClassifier, DecisionTreeRegressor
from sklearn.linear_model import LinearRegression,LogisticRegression, Lasso
import time
# feature selection
def select_features(X_train, y_train, X_test,m,feature):
	#print("select_features", m,feature)# configure to select all features
	fs = SelectKBest(score_func=feature, k=m)
	# learn relationship from training data
	fs.fit(X_train, y_train)
	X_train_fs = fs.transform(X_train)
	#print(X_train_fs)# transform test input data
	X_test_fs = fs.transform(X_test)
	return X_train_fs, X_test_fs, fs

# feature selection
def select_features1(X_train, y_train, X_test,m,feature):
	#print("select_features", m,feature)# configure to select all features
	fs = SelectKBest(score_func=feature, k=m)
	# learn relationship from training data
	fs.fit(X_train, y_train)
	df_scores = pd.DataFrame(fs.scores_)
	feature_scores = df_scores
	feature_scores.columns = ['Score']  # name output columns
	p=feature_scores.nlargest(int(m),'Score') 
	p = p.index.tolist()
	X_train_fs = fs.transform(X_train)
	#print(X_train_fs)# transform test input data
	X_test_fs = fs.transform(X_test)
	return X_train_fs, X_test_fs, fs,p
sc = StandardScaler()
#df = pd.read_csv("Radiomic_Features_Final_first_order.csv")
#df = pd.read_csv("Radiomic_Features_Final_shape.csv")
#df = pd.read_csv("Radiomic_Features_Final_glcm.csv")
#df = pd.read_csv("Radiomic_Features_Final_gldm.csv")
#df = pd.read_csv("Radiomic_Features_Final_glrm.csv")
#df = pd.read_csv("Radiomic_Features_Final_glszm.csv")
#df = pd.read_csv("Radiomic_Features_Final_ngtdm.csv")
#df = pd.read_csv("Radiomic_Features_Final.csv")
#df = pd.read_csv("HF_Train_Brats2020.csv")
#df = pd.read_csv("Radiomic_Features_Final_first_order+shape.csv")
#df = pd.read_csv("Radiomic_Features_Final_glcm+gldm+glrm+glszm+ngtdm.csv")
df = pd.read_csv("Radiomic_Features_Final+hand_crafted.csv")
#df = pd.read_csv("Radiomic_Features_Final_first_order+shape+hand_crafted.csv")
df = df.dropna()
df = df.drop(['Survival_days1'],axis=1)
#df = df.drop(['diagnostics_Image-original_Mean', 'diagnostics_Image-original_Maximum', 'original_shape_MajorAxisLength','original_shape_MinorAxisLength', 'original_shape_Sphericity',
#             'original_shape_SurfaceVolumeRatio','original_firstorder_10Percentile','original_shape_SurfaceArea','original_firstorder_90Percentile','original_firstorder_Entropy'],axis=1)
df = df.astype('float')
#df.info()
#df.head()
X = df.drop(['Survival_days'], axis=1)
y = df['Survival_days']
X = np.array(X)
y= np.array(y)
#y = to_categorical(y)
#print(y)
X_train, X_test, y_train, y_test = train_test_split(X, y, test_size=0.20, random_state=1)
print('Train', X_train.shape, y_train.shape)
print('Test', X_test.shape, y_test.shape)
#X_train = sc.fit_transform(X_train)
#X_test = sc.transform(X_test)
FeatureExtract = {"combination": df}
FeatureSelect = {"f_classif":f_classif, 
                 "f_regression":f_regression, 
                 "mutual_info_regression":mutual_info_regression, 
                 "mutual_info_classif":mutual_info_classif
                }
NumberOfFeatureSelect = {"2":2,"3":3,"4":4,"5":5,"6":6,"7":7,"8":8,"9":9,"10":10,
                         "11":11,"12":12,"13":13,"14":14,"15":15,"16":16,"17":17,"18":18 ,"19":19,"20":20,"21":21,"22":22
                      }# #}
ModelSelect = {"Linear Regression":LinearRegression()
              }
FA=list(FeatureExtract.keys())
FS=list(FeatureSelect.keys())
MS=list(ModelSelect.keys())
NF=list(NumberOfFeatureSelect.keys())

#print(FA)
#print(FS)
#print(MS)
L1 = [[i, j,k,l] for i in FA  
                 for j in FS 
                for k in MS
                for l in NF] 
print(len(L1))
def Nmaxelements(list1, N): 
    final_list = [] 
  
    for i in range(0, N):  
        max1 = 0
          
        for j in range(len(list1.scores_)):      
            if list1.scores_[j] > max1: 
                max1 = list1.scores_[j]; 
                  
        #list1.scores_.remove(max1); 
        final_list.append(max1) 
          
    print(final_list) 
f_s = []
test_accuracy = []
f_name = []
mean_AE = []
train_time = []
precision = []
recall = []
f1score = []
time2 = []
#y_train1 = y_train
y_train1 = to_categorical(y_train)
y_test1 = to_categorical(y_test)
#print("ytrain",y_train)
def compute(x):
    check = L1[x][0]+'-'+L1[x][1]+'-'+L1[x][2]+'-'+L1[x][3]
    model1 = ModelSelect[L1[x][2]]
    m = NumberOfFeatureSelect[L1[x][3]]
    feature = FeatureSelect[L1[x][1]]
    #print(model)
    #print(type(int(m)))
    #print(feature)
    #print(m)
    #print("ok",y_train)
    if (m!= "all"):
        #print(m)
        X_train_fs, X_test_fs, fs,p = select_features1(X_train, y_train, X_test,m, feature)
        q = []
        for i in range(len(p)):
            #print(p)
            q.append(df.columns[p[i]])
        
    else:
        X_train_fs, X_test_fs, fs = select_features(X_train, y_train, X_test,m, feature)
        q = ["all"]
    print("featrues select", m)
    print("feature selection method", feature )
    f_name.append(feature)
    f_s.append(m)
    #y_train1 = to_categorical(y)
    model = Sequential()
    model.add(Dense(12, input_dim=m, activation='relu'))
    model.add(Dense(8, activation='relu'))
    model.add(Dropout(0.2))
    model.add(Dense(3, activation='softmax'))
    #model.summary()
    model.compile(loss='categorical_crossentropy', optimizer='adam', metrics=['accuracy'])
    #print(y_train)
    start1 = time.time()
    model.fit(X_train_fs, y_train1, epochs=30, batch_size=16)
    end1  = time.time()
    time2.append(end1-start1)
    print("test model")
    g = model.evaluate(X_test_fs, y_test1, batch_size=16)
    y1=np.argmax(y_test1, axis=1)
    y_pred=model.predict(X_test_fs)
    #print(y_pred)
    y=np.argmax(y_pred, axis=1)
    #print('Predicted:',y_pred)
    #print(y)
    #print("ytest",ytest)
    p=precision_score(y,y1, average='macro')
    r=recall_score(y,y1, average='macro')
    f1=f1_score(y,y1, average='macro')
    test_accuracy.append(g[1])
    precision.append(p)
    recall.append(r)
    f1score.append(f1)
    #print(y_test)
    #y_pred=model.predict(X_test_fs)
    #mean_AE.append(mean_absolute_error(y_test1,y_pred))
    
for i in range(len(L1)):
    #print(i)
    #print(y_train)
    compute(i)
max_value = max(test_accuracy)
index = test_accuracy.index(max_value)
print("feature name",f_name[index])
print("feature_select", f_s[index])
#print(mean_AE[index])
print(test_accuracy)
print("accuracy",test_accuracy[index] )
print("time", time2[index])
print("precision", precision[index])
print("recall",recall[index])
print("f1score", f1score[index])


# %% [code]
import csv
import pandas as pd
import numpy as np
import seaborn as sns
from matplotlib import pyplot
from sklearn.preprocessing import StandardScaler
import keras
import keras.utils
from keras import utils as np_utils
from tensorflow.keras.models import Sequential
from sklearn.model_selection import train_test_split
from tensorflow.keras.layers import Dense , Dropout
from sklearn.metrics import mean_absolute_error, accuracy_score, mean_squared_error, median_absolute_error, precision_score,f1_score,recall_score
from sklearn.metrics import confusion_matrix
from sklearn.metrics import classification_report
from keras.utils.np_utils import to_categorical
from sklearn.linear_model import LinearRegression,LogisticRegression, Lasso
from sklearn import *
from sklearn.model_selection import train_test_split,RepeatedStratifiedKFold,cross_val_score
from sklearn.feature_selection import RFECV,SelectKBest,f_regression,f_classif, mutual_info_regression,mutual_info_classif, chi2, RFE
from sklearn.tree import DecisionTreeClassifier, DecisionTreeRegressor
from sklearn.linear_model import LinearRegression,LogisticRegression, Lasso
import time
# feature selection
def select_features(X_train, y_train, X_test,m,feature):
	#print("select_features", m,feature)# configure to select all features
	fs = SelectKBest(score_func=feature, k=m)
	# learn relationship from training data
	fs.fit(X_train, y_train)
	X_train_fs = fs.transform(X_train)
	#print(X_train_fs)# transform test input data
	X_test_fs = fs.transform(X_test)
	return X_train_fs, X_test_fs, fs

# feature selection
def select_features1(X_train, y_train, X_test,m,feature):
	#print("select_features", m,feature)# configure to select all features
	fs = SelectKBest(score_func=feature, k=m)
	# learn relationship from training data
	fs.fit(X_train, y_train)
	df_scores = pd.DataFrame(fs.scores_)
	feature_scores = df_scores
	feature_scores.columns = ['Score']  # name output columns
	p=feature_scores.nlargest(int(m),'Score') 
	p = p.index.tolist()
	X_train_fs = fs.transform(X_train)
	#print(X_train_fs)# transform test input data
	X_test_fs = fs.transform(X_test)
	return X_train_fs, X_test_fs, fs,p
sc = StandardScaler()
#df = pd.read_csv("Radiomic_Features_Final_first_order.csv")
#df = pd.read_csv("Radiomic_Features_Final_shape.csv")
#df = pd.read_csv("Radiomic_Features_Final_glcm.csv")
#df = pd.read_csv("Radiomic_Features_Final_gldm.csv")
#df = pd.read_csv("Radiomic_Features_Final_glrm.csv")
#df = pd.read_csv("Radiomic_Features_Final_glszm.csv")
#df = pd.read_csv("Radiomic_Features_Final_ngtdm.csv")
#df = pd.read_csv("Radiomic_Features_Final.csv")
#df = pd.read_csv("HF_Train_Brats2020.csv")
#df = pd.read_csv("Radiomic_Features_Final_first_order+shape.csv")
#df = pd.read_csv("Radiomic_Features_Final_glcm+gldm+glrm+glszm+ngtdm.csv")
#df = pd.read_csv("Radiomic_Features_Final+hand_crafted.csv")
df = pd.read_csv("Radiomic_Features_Final_first_order+shape+hand_crafted.csv")
df = df.dropna()
df = df.drop(['Survival_days1'],axis=1)
#df = df.drop(['diagnostics_Image-original_Mean', 'diagnostics_Image-original_Maximum', 'original_shape_MajorAxisLength','original_shape_MinorAxisLength', 'original_shape_Sphericity',
#             'original_shape_SurfaceVolumeRatio','original_firstorder_10Percentile','original_shape_SurfaceArea','original_firstorder_90Percentile','original_firstorder_Entropy'],axis=1)
df = df.astype('float')
#df.info()
#df.head()
X = df.drop(['Survival_days'], axis=1)
y = df['Survival_days']
X = np.array(X)
y= np.array(y)
#y = to_categorical(y)
#print(y)
X_train, X_test, y_train, y_test = train_test_split(X, y, test_size=0.20, random_state=1)
print('Train', X_train.shape, y_train.shape)
print('Test', X_test.shape, y_test.shape)
#X_train = sc.fit_transform(X_train)
#X_test = sc.transform(X_test)
FeatureExtract = {"combination": df}
FeatureSelect = {"f_classif":f_classif, 
                 "f_regression":f_regression, 
                 "mutual_info_regression":mutual_info_regression, 
                 "mutual_info_classif":mutual_info_classif
                }
NumberOfFeatureSelect = {"2":2,"3":3,"4":4,"5":5,"6":6,"7":7,"8":8,"9":9,"10":10,
                         "11":11,"12":12,"13":13,"14":14,"15":15,"16":16,"17":17,"18":18 ,"19":19,"20":20,"21":21,"22":22
                      }# #}
ModelSelect = {"Linear Regression":LinearRegression()
              }
FA=list(FeatureExtract.keys())
FS=list(FeatureSelect.keys())
MS=list(ModelSelect.keys())
NF=list(NumberOfFeatureSelect.keys())

#print(FA)
#print(FS)
#print(MS)
L1 = [[i, j,k,l] for i in FA  
                 for j in FS 
                for k in MS
                for l in NF] 
print(len(L1))
def Nmaxelements(list1, N): 
    final_list = [] 
  
    for i in range(0, N):  
        max1 = 0
          
        for j in range(len(list1.scores_)):      
            if list1.scores_[j] > max1: 
                max1 = list1.scores_[j]; 
                  
        #list1.scores_.remove(max1); 
        final_list.append(max1) 
          
    print(final_list) 
f_s = []
test_accuracy = []
f_name = []
mean_AE = []
train_time = []
precision = []
recall = []
f1score = []
time2 = []
#y_train1 = y_train
y_train1 = to_categorical(y_train)
y_test1 = to_categorical(y_test)
#print("ytrain",y_train)
def compute(x):
    check = L1[x][0]+'-'+L1[x][1]+'-'+L1[x][2]+'-'+L1[x][3]
    model1 = ModelSelect[L1[x][2]]
    m = NumberOfFeatureSelect[L1[x][3]]
    feature = FeatureSelect[L1[x][1]]
    #print(model)
    #print(type(int(m)))
    #print(feature)
    #print(m)
    #print("ok",y_train)
    if (m!= "all"):
        #print(m)
        X_train_fs, X_test_fs, fs,p = select_features1(X_train, y_train, X_test,m, feature)
        q = []
        for i in range(len(p)):
            #print(p)
            q.append(df.columns[p[i]])
        
    else:
        X_train_fs, X_test_fs, fs = select_features(X_train, y_train, X_test,m, feature)
        q = ["all"]
    print("featrues select", m)
    print("feature selection method", feature )
    f_name.append(feature)
    f_s.append(m)
    #y_train1 = to_categorical(y)
    model = Sequential()
    model.add(Dense(12, input_dim=m, activation='relu'))
    model.add(Dense(8, activation='relu'))
    model.add(Dropout(0.2))
    model.add(Dense(3, activation='softmax'))
    #model.summary()
    model.compile(loss='categorical_crossentropy', optimizer='adam', metrics=['accuracy'])
    #print(y_train)
    start1 = time.time()
    model.fit(X_train_fs, y_train1, epochs=30, batch_size=16)
    end1  = time.time()
    time2.append(end1-start1)
    print("test model")
    g = model.evaluate(X_test_fs, y_test1, batch_size=16)
    y1=np.argmax(y_test1, axis=1)
    y_pred=model.predict(X_test_fs)
    #print(y_pred)
    y=np.argmax(y_pred, axis=1)
    #print('Predicted:',y_pred)
    #print(y)
    #print("ytest",ytest)
    p=precision_score(y,y1, average='macro')
    r=recall_score(y,y1, average='macro')
    f1=f1_score(y,y1, average='macro')
    test_accuracy.append(g[1])
    precision.append(p)
    recall.append(r)
    f1score.append(f1)
    #print(y_test)
    #y_pred=model.predict(X_test_fs)
    #mean_AE.append(mean_absolute_error(y_test1,y_pred))
    
for i in range(len(L1)):
    #print(i)
    #print(y_train)
    compute(i)
max_value = max(test_accuracy)
index = test_accuracy.index(max_value)
print("feature name",f_name[index])
print("feature_select", f_s[index])
#print(mean_AE[index])
print(test_accuracy)
print("accuracy",test_accuracy[index] )
print("time", time2[index])
print("precision", precision[index])
print("recall",recall[index])
print("f1score", f1score[index])


# %% [code]
