# Supplementary material for: Towards survival prediction of cancer patients using medical images
Source: PeerJ Comput Sci. 2022 Oct 26;8:e1090. doi: 10.7717/peerj-cs.1090 (PMC9680890; doi:10.7717/peerj-cs.1090)
Supplement: Supplemental Information 1 [file peerj-cs-08-1090-s001.zip › FinalCodeV1.2/Benchmark Brats2020 Feature Selection/AUC.ipynb]

# %% [code]
import numpy as np
import matplotlib.pyplot as plt
from itertools import cycle

from sklearn import svm, datasets
from sklearn.metrics import roc_curve, auc
from sklearn.model_selection import train_test_split
from sklearn.preprocessing import label_binarize
from sklearn.multiclass import OneVsRestClassifier
from scipy import interp
from sklearn.metrics import roc_auc_score

# Import some data to play with
iris = datasets.load_iris()
X = iris.data
y = iris.target

# Binarize the output
y = label_binarize(y, classes=[0, 1, 2])
n_classes = y.shape[1]
#print(n_classes)
# Add noisy features to make the problem harder
random_state = np.random.RandomState(0)
n_samples, n_features = X.shape
X = np.c_[X, random_state.randn(n_samples, 200 * n_features)]

# shuffle and split training and test sets
X_train, X_test, y_train, y_test = train_test_split(X, y, test_size=.5,
                                                    random_state=0)
#print(y_test)
# Learn to predict each class against the other
classifier = OneVsRestClassifier(svm.SVC(kernel='linear', probability=True,
                                 random_state=random_state))
y_score = classifier.fit(X_train, y_train).decision_function(X_test)
#print(y_score)
# Compute ROC curve and ROC area for each class
fpr = dict()
tpr = dict()
roc_auc = dict()
for i in range(n_classes):
    fpr[i], tpr[i], _ = roc_curve(y_test[:, i], y_score[:, i])
    roc_auc[i] = auc(fpr[i], tpr[i])

# Compute micro-average ROC curve and ROC area
fpr["micro"], tpr["micro"], _ = roc_curve(y_test.ravel(), y_score.ravel())
roc_auc["micro"] = auc(fpr["micro"], tpr["micro"])
# First aggregate all false positive rates
all_fpr = np.unique(np.concatenate([fpr[i] for i in range(n_classes)]))

# Then interpolate all ROC curves at this points
mean_tpr = np.zeros_like(all_fpr)
for i in range(n_classes):
    mean_tpr += interp(all_fpr, fpr[i], tpr[i])

# Finally average it and compute AUC
mean_tpr /= n_classes
lw = 2
fpr["macro"] = all_fpr
tpr["macro"] = mean_tpr
roc_auc["macro"] = auc(fpr["macro"], tpr["macro"])

# Plot all ROC curves
plt.figure()
plt.plot(fpr["micro"], tpr["micro"],
         label='micro-average ROC curve (area = {0:0.2f})'
               ''.format(roc_auc["micro"]),
         color='deeppink', linestyle=':', linewidth=4)

plt.plot(fpr["macro"], tpr["macro"],
         label='macro-average ROC curve (area = {0:0.2f})'
               ''.format(roc_auc["macro"]),
         color='navy', linestyle=':', linewidth=4)

colors = cycle(['aqua', 'darkorange', 'cornflowerblue'])
for i, color in zip(range(n_classes), colors):
    plt.plot(fpr[i], tpr[i], color=color, lw=lw,
             label='ROC curve of class {0} (area = {1:0.2f})'
             ''.format(i, roc_auc[i]))

plt.plot([0, 1], [0, 1], 'k--', lw=lw)
plt.xlim([0.0, 1.0])
plt.ylim([0.0, 1.05])
plt.xlabel('False Positive Rate')
plt.ylabel('True Positive Rate')
plt.title('Some extension of Receiver operating characteristic to multi-class')
plt.legend(loc="lower right")
plt.show()


# %% [code]
import csv
import pandas as pd
import numpy as np
import seaborn as sns
import json
from numpy import mean
from numpy import std
from sklearn import *
from sklearn import svm
from sklearn.model_selection import train_test_split,RepeatedStratifiedKFold,cross_val_score
from sklearn.feature_selection import RFECV,SelectKBest,f_regression,f_classif, mutual_info_regression,mutual_info_classif, chi2, RFE
from sklearn.tree import DecisionTreeClassifier, DecisionTreeRegressor
from sklearn.linear_model import LinearRegression,LogisticRegression, Lasso
from mlxtend.feature_selection import SequentialFeatureSelector as SFS
from sklearn.ensemble import RandomForestRegressor, RandomForestClassifier
from sklearn.preprocessing import PolynomialFeatures,StandardScaler   
from sklearn.metrics import mean_absolute_error, accuracy_score, mean_squared_error, median_absolute_error, precision_score,f1_score,recall_score
from sklearn.neural_network import MLPClassifier, MLPRegressor
from sklearn.pipeline import Pipeline
from sklearn.svm import SVC
from sklearn.model_selection import RepeatedKFold
from matplotlib import pyplot
import statsmodels.api as sm
from keras.utils import to_categorical
from multiprocessing import Process
import time


# feature selection
def select_features(X_train, y_train, X_test,m,feature):
	#print("select_features", m,feature)# configure to select all features
	fs = SelectKBest(score_func=feature, k=m)
	# learn relationship from training data
	fs.fit(X_train, y_train)
	X_train_fs = fs.transform(X_train)
	#print(X_train_fs)# transform test input data
	X_test_fs = fs.transform(X_test)
	return X_train_fs, X_test_fs, fs

# feature selection
def select_features1(X_train, y_train, X_test,m,feature):
	#print("select_features", m,feature)# configure to select all features
	fs = SelectKBest(score_func=feature, k=m)
	# learn relationship from training data
	fs.fit(X_train, y_train)
	df_scores = pd.DataFrame(fs.scores_)
	feature_scores = df_scores
	feature_scores.columns = ['Score']  # name output columns
	p=feature_scores.nlargest(int(m),'Score') 
	p = p.index.tolist()
	X_train_fs = fs.transform(X_train)
	#print(X_train_fs)# transform test input data
	X_test_fs = fs.transform(X_test)
	return X_train_fs, X_test_fs, fs,p

df = pd.read_csv("C:/Users/HPCNL/Documents/Radiomic Features/Benchmark NSCLC Feature Selection/NSCLC_Radiomic_Features_glrm.csv")
#print(type(df))
df = df.dropna()
df = df.drop([ 'Survival_days1'],axis=1)
#df = df.drop(['diagnostics_Image-original_Mean', 'diagnostics_Image-original_Maximum', 'original_shape_MajorAxisLength','original_shape_MinorAxisLength', 'original_shape_Sphericity',
#             'original_shape_SurfaceVolumeRatio','original_firstorder_10Percentile','original_shape_SurfaceArea','original_firstorder_90Percentile','original_firstorder_Entropy'],axis=1)
df = df.astype('float')
#df = df.apply(abs)
#df = list(df)
#print(df)
#df.info()
df.head()
X = df.drop(['Survival_days'], axis=1)
y = df['Survival_days']
X = np.array(X)
y= np.array(y)
X_train, X_test, y_train, y_test = train_test_split(X, y, test_size=0.20, random_state=1)
#print(y_test)
y_test = to_categorical(y_test)
#print(y)
print('Train', X_train.shape, y_train.shape)
print('Test', X_test.shape, y_test.shape)
#pyplot.bar([i for i in range(len(fs.scores_))], fs.scores_)
#pyplot.show()

FeatureExtract = {"combination": df}
#FeatureSelect = {"f_classif":f_classif, 
##                 "f_regression":f_regression, 
#                 "mutual_info_regression":mutual_info_regression, 
#                 "mutual_info_classif":mutual_info_classif
#                }
ModelSelect = {"Logistic Regression1":LogisticRegression(max_iter=20000)
              }
#"SVM1":svm.SVC(),
#"SVM2":svm.SVC(kernel='sigmoid'),
#"MLP Classifier1":MLPClassifier(alpha=1e-5, random_state=1),
#"Logistic Regression":LogisticRegression(solver='liblinear'),
NumberOfFeatureSelect = {"all":"all"}

FA=list(FeatureExtract.keys())
#FS=list(FeatureSelect.keys())
MS=list(ModelSelect.keys())
#NF=list(NumberOfFeatureSelect.keys())

#print(FA)
#print(FS)
#print(MS)
L1 = [[i,k] for i in FA   
                 for k in MS] 
print(len(L1))
def Nmaxelements(list1, N): 
    final_list = [] 
  
    for i in range(0, N):  
        max1 = 0
          
        for j in range(len(list1.scores_)):      
            if list1.scores_[j] > max1: 
                max1 = list1.scores_[j]; 
                  
        #list1.scores_.remove(max1); 
        final_list.append(max1) 
          
    print(final_list) 
train_accuracy = []
test_accuracy = []
model_name = []
Precision1 = []
Recall1 = []
Fscore1 = []
Precision2 = []
Recall2 = []
Fscore2 = []
train_time = []
test_time = []
n_classes = 3
def compute(x):
    check = L1[x][0]+'-'+L1[x][1]
    model = ModelSelect[L1[x][1]]
    start = time.time()
    model.fit(X_train, y_train)
    stop = time.time()
    train_time = stop - start
    yhat = model.predict(X_train)
    ypred = model.predict(X_test)
    print(ypred)
    ypred = to_categorical(ypred)
    fpr = dict()
    tpr = dict()
    roc_auc = dict()
    for i in range(n_classes):
        fpr[i], tpr[i], _ = roc_curve(y_test[:, i], ypred[:, i])
        roc_auc[i] = auc(fpr[i], tpr[i])

    # Compute micro-average ROC curve and ROC area
    fpr["micro"], tpr["micro"], _ = roc_curve(y_test.ravel(), ypred.ravel())
    roc_auc["micro"] = auc(fpr["micro"], tpr["micro"])
    # First aggregate all false positive rates
    all_fpr = np.unique(np.concatenate([fpr[i] for i in range(n_classes)]))
    mean_tpr = np.zeros_like(all_fpr)
    for i in range(n_classes):
        mean_tpr += interp(all_fpr, fpr[i], tpr[i])

    # Finally average it and compute AUC
    mean_tpr /= n_classes
    lw = 2
    fpr["macro"] = all_fpr
    tpr["macro"] = mean_tpr
    roc_auc["macro"] = auc(fpr["macro"], tpr["macro"])

    # Plot all ROC curves
    plt.figure()
    #plt.rcParams.update({'font.size': 12})
    #plt.rc('axes', titlesize=14)
    plt.plot(fpr["micro"], tpr["micro"],
             label='micro-average ROC curve (area = {0:0.2f})'
                   ''.format(roc_auc["micro"]),
             color='deeppink', linestyle=':', linewidth=4)

    plt.plot(fpr["macro"], tpr["macro"],
             label='macro-average ROC curve (area = {0:0.2f})'
                   ''.format(roc_auc["macro"]),
             color='navy', linestyle=':', linewidth=4)

    colors = cycle(['aqua', 'darkorange', 'cornflowerblue'])
    for i, color in zip(range(n_classes), colors):
        plt.plot(fpr[i], tpr[i], color=color, lw=lw,
                 label='ROC curve of class {0} (area = {1:0.2f})'
                 ''.format(i, roc_auc[i]))

    plt.plot([0, 1], [0, 1], 'k--', lw=lw)
    plt.xlim([0.0, 1.0])
    plt.ylim([0.0, 1.05])
    plt.xlabel('Specificity', fontsize=14)
    plt.ylabel('Sensitivity', fontsize=14)
    plt.title('ROC for multi-class', fontsize=14)
    plt.legend(loc="lower right", fontsize=10)
    plt.savefig('roc.png')
    plt.show()

    acuracy = model.score(X_train, y_train)
    #print(acuracy)
    accuracy = model.score(X_test, y_test)
    #metrics.plot_roc_curve(model, X_test, y_test)
    # print("test R2",float(accuracy))
    # print("train R2",float(acuracy))
    #mae = mean_absolute_error(yhat, y_train)
    #mse = mean_squared_error(yhat, y_train)
    #MAE = median_absolute_error(yhat, y_train)
    #mae1 = mean_absolute_error(ytest, y_test)
    #mse1 = mean_squared_error(ytest, y_test)
    #MAE1 = median_absolute_error(ytest, y_test)
    p1 = precision_score(ypred, y_test,average='micro')
    r1 = recall_score(ypred, y_test,average='micro')
    f1 = f1_score(ypred,y_test,average='micro')
    p2 = precision_score(ypred, y_test,average='macro')
    r2 = recall_score(ypred, y_test,average='macro')
    f2 = f1_score(ypred,y_test,average='macro')
    if acuracy>-1:
        train_accuracy.append(acuracy)
    else:
        train_accuracy.append(0)
    if accuracy>-1:
        test_accuracy.append(accuracy)
    else:
        test_accuracy.append(0)
    model_name.append(model)
    Precision1.append(p1)
    Recall1.append(r1)
    Fscore1.append(f1)
    Precision2.append(p2)
    Recall2.append(r2)
    Fscore2.append(f2)


for i in range(len(L1)):
    #print(i)
    compute(i)


# %% [code]
import csv
import pandas as pd
import numpy as np
import seaborn as sns
import json
from numpy import mean
from numpy import std
from sklearn import *
from sklearn import svm
from sklearn.model_selection import train_test_split,RepeatedStratifiedKFold,cross_val_score
from sklearn.feature_selection import RFECV,SelectKBest,f_regression,f_classif, mutual_info_regression,mutual_info_classif, chi2, RFE
from sklearn.tree import DecisionTreeClassifier, DecisionTreeRegressor
from sklearn.linear_model import LinearRegression,LogisticRegression, Lasso
from mlxtend.feature_selection import SequentialFeatureSelector as SFS
from sklearn.ensemble import RandomForestRegressor, RandomForestClassifier
from sklearn.preprocessing import PolynomialFeatures,StandardScaler   
from sklearn.metrics import mean_absolute_error, accuracy_score, mean_squared_error, median_absolute_error, precision_score,f1_score,recall_score
from sklearn.neural_network import MLPClassifier, MLPRegressor
from sklearn.pipeline import Pipeline
from sklearn.svm import SVC
from sklearn.model_selection import RepeatedKFold
from matplotlib import pyplot
import statsmodels.api as sm
from keras.utils import to_categorical
from multiprocessing import Process
import time


# feature selection
def select_features(X_train, y_train, X_test,m,feature):
	#print("select_features", m,feature)# configure to select all features
	fs = SelectKBest(score_func=feature, k=m)
	# learn relationship from training data
	fs.fit(X_train, y_train)
	X_train_fs = fs.transform(X_train)
	#print(X_train_fs)# transform test input data
	X_test_fs = fs.transform(X_test)
	return X_train_fs, X_test_fs, fs

# feature selection
def select_features1(X_train, y_train, X_test,m,feature):
	#print("select_features", m,feature)# configure to select all features
	fs = SelectKBest(score_func=feature, k=m)
	# learn relationship from training data
	fs.fit(X_train, y_train)
	df_scores = pd.DataFrame(fs.scores_)
	feature_scores = df_scores
	feature_scores.columns = ['Score']  # name output columns
	p=feature_scores.nlargest(int(m),'Score') 
	p = p.index.tolist()
	X_train_fs = fs.transform(X_train)
	#print(X_train_fs)# transform test input data
	X_test_fs = fs.transform(X_test)
	return X_train_fs, X_test_fs, fs,p

df = pd.read_csv("Radiomic_Features_Final_glrm.csv")
#print(type(df))
df = df.dropna()
df = df.drop([ 'Survival_days1'],axis=1)
#df = df.drop(['diagnostics_Image-original_Mean', 'diagnostics_Image-original_Maximum', 'original_shape_MajorAxisLength','original_shape_MinorAxisLength', 'original_shape_Sphericity',
#             'original_shape_SurfaceVolumeRatio','original_firstorder_10Percentile','original_shape_SurfaceArea','original_firstorder_90Percentile','original_firstorder_Entropy'],axis=1)
df = df.astype('float')
#df = df.apply(abs)
#df = list(df)
#print(df)
#df.info()
df.head()
X = df.drop(['Survival_days'], axis=1)
y = df['Survival_days']
X = np.array(X)
y= np.array(y)
X_train, X_test, y_train, y_test = train_test_split(X, y, test_size=0.20, random_state=1)
#print(y_test)
y_test = to_categorical(y_test)
#print(y)
print('Train', X_train.shape, y_train.shape)
print('Test', X_test.shape, y_test.shape)
#pyplot.bar([i for i in range(len(fs.scores_))], fs.scores_)
#pyplot.show()

FeatureExtract = {"combination": df}
#FeatureSelect = {"f_classif":f_classif, 
##                 "f_regression":f_regression, 
#                 "mutual_info_regression":mutual_info_regression, 
#                 "mutual_info_classif":mutual_info_classif
#                }
ModelSelect = {"MLP Classifier":MLPClassifier()
              }
#"SVM1":svm.SVC(),
#"SVM2":svm.SVC(kernel='sigmoid'),
#"MLP Classifier1":MLPClassifier(alpha=1e-5, random_state=1),
#"Logistic Regression":LogisticRegression(solver='liblinear'),
NumberOfFeatureSelect = {"all":"all"}

FA=list(FeatureExtract.keys())
#FS=list(FeatureSelect.keys())
MS=list(ModelSelect.keys())
#NF=list(NumberOfFeatureSelect.keys())

#print(FA)
#print(FS)
#print(MS)
L1 = [[i,k] for i in FA   
                 for k in MS] 
print(len(L1))
def Nmaxelements(list1, N): 
    final_list = [] 
  
    for i in range(0, N):  
        max1 = 0
          
        for j in range(len(list1.scores_)):      
            if list1.scores_[j] > max1: 
                max1 = list1.scores_[j]; 
                  
        #list1.scores_.remove(max1); 
        final_list.append(max1) 
          
    print(final_list) 
train_accuracy = []
test_accuracy = []
model_name = []
Precision1 = []
Recall1 = []
Fscore1 = []
Precision2 = []
Recall2 = []
Fscore2 = []
train_time = []
test_time = []
n_classes = 3
def compute(x):
    check = L1[x][0]+'-'+L1[x][1]
    model = ModelSelect[L1[x][1]]
    start = time.time()
    model.fit(X_train, y_train)
    stop = time.time()
    train_time = stop - start
    yhat = model.predict(X_train)
    ypred = model.predict(X_test)
    print(ypred)
    ypred = to_categorical(ypred)
    fpr = dict()
    tpr = dict()
    roc_auc = dict()
    for i in range(n_classes):
        fpr[i], tpr[i], _ = roc_curve(y_test[:, i], ypred[:, i])
        roc_auc[i] = auc(fpr[i], tpr[i])

    # Compute micro-average ROC curve and ROC area
    fpr["micro"], tpr["micro"], _ = roc_curve(y_test.ravel(), ypred.ravel())
    roc_auc["micro"] = auc(fpr["micro"], tpr["micro"])
    # First aggregate all false positive rates
    all_fpr = np.unique(np.concatenate([fpr[i] for i in range(n_classes)]))
    mean_tpr = np.zeros_like(all_fpr)
    for i in range(n_classes):
        mean_tpr += interp(all_fpr, fpr[i], tpr[i])

    # Finally average it and compute AUC
    mean_tpr /= n_classes
    lw = 2
    fpr["macro"] = all_fpr
    tpr["macro"] = mean_tpr
    roc_auc["macro"] = auc(fpr["macro"], tpr["macro"])

    # Plot all ROC curves
    plt.figure()
    plt.plot(fpr["micro"], tpr["micro"],
             label='micro-average ROC curve (area = {0:0.2f})'
                   ''.format(roc_auc["micro"]),
             color='deeppink', linestyle=':', linewidth=4)

    plt.plot(fpr["macro"], tpr["macro"],
             label='macro-average ROC curve (area = {0:0.2f})'
                   ''.format(roc_auc["macro"]),
             color='navy', linestyle=':', linewidth=4)

    colors = cycle(['aqua', 'darkorange', 'cornflowerblue'])
    for i, color in zip(range(n_classes), colors):
        plt.plot(fpr[i], tpr[i], color=color, lw=lw,
                 label='ROC curve of class {0} (area = {1:0.2f})'
                 ''.format(i, roc_auc[i]))

    plt.plot([0, 1], [0, 1], 'k--', lw=lw)
    plt.xlim([0.0, 1.0])
    plt.ylim([0.0, 1.05])
    plt.xlabel('False Positive Rate')
    plt.ylabel('True Positive Rate')
    plt.title('ROC for multi-class')
    plt.legend(loc="lower right")
    plt.show()

    acuracy = model.score(X_train, y_train)
    #print(acuracy)
    accuracy = model.score(X_test, y_test)
    #metrics.plot_roc_curve(model, X_test, y_test)
    # print("test R2",float(accuracy))
    # print("train R2",float(acuracy))
    #mae = mean_absolute_error(yhat, y_train)
    #mse = mean_squared_error(yhat, y_train)
    #MAE = median_absolute_error(yhat, y_train)
    #mae1 = mean_absolute_error(ytest, y_test)
    #mse1 = mean_squared_error(ytest, y_test)
    #MAE1 = median_absolute_error(ytest, y_test)
    p1 = precision_score(ypred, y_test,average='micro')
    r1 = recall_score(ypred, y_test,average='micro')
    f1 = f1_score(ypred,y_test,average='micro')
    p2 = precision_score(ypred, y_test,average='macro')
    r2 = recall_score(ypred, y_test,average='macro')
    f2 = f1_score(ypred,y_test,average='macro')
    if acuracy>-1:
        train_accuracy.append(acuracy)
    else:
        train_accuracy.append(0)
    if accuracy>-1:
        test_accuracy.append(accuracy)
    else:
        test_accuracy.append(0)
    model_name.append(model)
    Precision1.append(p1)
    Recall1.append(r1)
    Fscore1.append(f1)
    Precision2.append(p2)
    Recall2.append(r2)
    Fscore2.append(f2)


for i in range(len(L1)):
    #print(i)
    compute(i)


# %% [code]
import csv
import pandas as pd
import numpy as np
import seaborn as sns
import json
from numpy import mean
from numpy import std
from sklearn import *
from sklearn import svm
from sklearn.model_selection import train_test_split,RepeatedStratifiedKFold,cross_val_score
from sklearn.feature_selection import RFECV,SelectKBest,f_regression,f_classif, mutual_info_regression,mutual_info_classif, chi2, RFE
from sklearn.tree import DecisionTreeClassifier, DecisionTreeRegressor
from sklearn.linear_model import LinearRegression,LogisticRegression, Lasso
from mlxtend.feature_selection import SequentialFeatureSelector as SFS
from sklearn.ensemble import RandomForestRegressor, RandomForestClassifier
from sklearn.preprocessing import PolynomialFeatures,StandardScaler   
from sklearn.metrics import mean_absolute_error, accuracy_score, mean_squared_error, median_absolute_error, precision_score,f1_score,recall_score
from sklearn.neural_network import MLPClassifier, MLPRegressor
from sklearn.pipeline import Pipeline
from sklearn.svm import SVC
from sklearn.model_selection import RepeatedKFold
from matplotlib import pyplot
import statsmodels.api as sm
from keras.utils import to_categorical
from multiprocessing import Process
import time


# feature selection
def select_features(X_train, y_train, X_test,m,feature):
	#print("select_features", m,feature)# configure to select all features
	fs = SelectKBest(score_func=feature, k=m)
	# learn relationship from training data
	fs.fit(X_train, y_train)
	X_train_fs = fs.transform(X_train)
	#print(X_train_fs)# transform test input data
	X_test_fs = fs.transform(X_test)
	return X_train_fs, X_test_fs, fs

# feature selection
def select_features1(X_train, y_train, X_test,m,feature):
	#print("select_features", m,feature)# configure to select all features
	fs = SelectKBest(score_func=feature, k=m)
	# learn relationship from training data
	fs.fit(X_train, y_train)
	df_scores = pd.DataFrame(fs.scores_)
	feature_scores = df_scores
	feature_scores.columns = ['Score']  # name output columns
	p=feature_scores.nlargest(int(m),'Score') 
	p = p.index.tolist()
	X_train_fs = fs.transform(X_train)
	#print(X_train_fs)# transform test input data
	X_test_fs = fs.transform(X_test)
	return X_train_fs, X_test_fs, fs,p

df = pd.read_csv("Radiomic_Features_Final_glrm.csv")
#print(type(df))
df = df.dropna()
df = df.drop([ 'Survival_days1'],axis=1)
#df = df.drop(['diagnostics_Image-original_Mean', 'diagnostics_Image-original_Maximum', 'original_shape_MajorAxisLength','original_shape_MinorAxisLength', 'original_shape_Sphericity',
#             'original_shape_SurfaceVolumeRatio','original_firstorder_10Percentile','original_shape_SurfaceArea','original_firstorder_90Percentile','original_firstorder_Entropy'],axis=1)
df = df.astype('float')
#df = df.apply(abs)
#df = list(df)
#print(df)
#df.info()
df.head()
X = df.drop(['Survival_days'], axis=1)
y = df['Survival_days']
X = np.array(X)
y= np.array(y)
X_train, X_test, y_train, y_test = train_test_split(X, y, test_size=0.20, random_state=1)
#print(y_test)
y_test = to_categorical(y_test)
#print(y)
print('Train', X_train.shape, y_train.shape)
print('Test', X_test.shape, y_test.shape)
#pyplot.bar([i for i in range(len(fs.scores_))], fs.scores_)
#pyplot.show()

FeatureExtract = {"combination": df}
#FeatureSelect = {"f_classif":f_classif, 
##                 "f_regression":f_regression, 
#                 "mutual_info_regression":mutual_info_regression, 
#                 "mutual_info_classif":mutual_info_classif
#                }
ModelSelect = {"MLP Classifier":MLPClassifier()
              }
#"SVM1":svm.SVC(),
#"SVM2":svm.SVC(kernel='sigmoid'),
#"MLP Classifier1":MLPClassifier(alpha=1e-5, random_state=1),
#"Logistic Regression":LogisticRegression(solver='liblinear'),
NumberOfFeatureSelect = {"all":"all"}

FA=list(FeatureExtract.keys())
#FS=list(FeatureSelect.keys())
MS=list(ModelSelect.keys())
#NF=list(NumberOfFeatureSelect.keys())

#print(FA)
#print(FS)
#print(MS)
L1 = [[i,k] for i in FA   
                 for k in MS] 
print(len(L1))
def Nmaxelements(list1, N): 
    final_list = [] 
  
    for i in range(0, N):  
        max1 = 0
          
        for j in range(len(list1.scores_)):      
            if list1.scores_[j] > max1: 
                max1 = list1.scores_[j]; 
                  
        #list1.scores_.remove(max1); 
        final_list.append(max1) 
          
    print(final_list) 
train_accuracy = []
test_accuracy = []
model_name = []
Precision1 = []
Recall1 = []
Fscore1 = []
Precision2 = []
Recall2 = []
Fscore2 = []
train_time = []
test_time = []
n_classes = 3
def compute(x):
    check = L1[x][0]+'-'+L1[x][1]
    model = ModelSelect[L1[x][1]]
    start = time.time()
    model.fit(X_train, y_train)
    stop = time.time()
    train_time = stop - start
    yhat = model.predict(X_train)
    ypred = model.predict(X_test)
    print(ypred)
    ypred = to_categorical(ypred)
    fpr = dict()
    tpr = dict()
    roc_auc = dict()
    for i in range(n_classes):
        fpr[i], tpr[i], _ = roc_curve(y_test[:, i], ypred[:, i])
        roc_auc[i] = auc(fpr[i], tpr[i])

    # Compute micro-average ROC curve and ROC area
    fpr["micro"], tpr["micro"], _ = roc_curve(y_test.ravel(), ypred.ravel())
    roc_auc["micro"] = auc(fpr["micro"], tpr["micro"])
    # First aggregate all false positive rates
    all_fpr = np.unique(np.concatenate([fpr[i] for i in range(n_classes)]))
    mean_tpr = np.zeros_like(all_fpr)
    for i in range(n_classes):
        mean_tpr += interp(all_fpr, fpr[i], tpr[i])

    # Finally average it and compute AUC
    mean_tpr /= n_classes
    lw = 2
    fpr["macro"] = all_fpr
    tpr["macro"] = mean_tpr
    roc_auc["macro"] = auc(fpr["macro"], tpr["macro"])

    # Plot all ROC curves
    plt.figure()
    plt.plot(fpr["micro"], tpr["micro"],
             label='micro-average ROC curve (area = {0:0.2f})'
                   ''.format(roc_auc["micro"]),
             color='deeppink', linestyle=':', linewidth=4)

    plt.plot(fpr["macro"], tpr["macro"],
             label='macro-average ROC curve (area = {0:0.2f})'
                   ''.format(roc_auc["macro"]),
             color='navy', linestyle=':', linewidth=4)

    colors = cycle(['aqua', 'darkorange', 'cornflowerblue'])
    for i, color in zip(range(n_classes), colors):
        plt.plot(fpr[i], tpr[i], color=color, lw=lw,
                 label='ROC curve of class {0} (area = {1:0.2f})'
                 ''.format(i, roc_auc[i]))

    plt.plot([0, 1], [0, 1], 'k--', lw=lw)
    plt.xlim([0.0, 1.0])
    plt.ylim([0.0, 1.05])
    plt.xlabel('False Positive Rate')
    plt.ylabel('True Positive Rate')
    plt.title('ROC for multi-class of MLPC model')
    plt.legend(loc="lower right")
    plt.show()

    acuracy = model.score(X_train, y_train)
    #print(acuracy)
    accuracy = model.score(X_test, y_test)
    #metrics.plot_roc_curve(model, X_test, y_test)
    # print("test R2",float(accuracy))
    # print("train R2",float(acuracy))
    #mae = mean_absolute_error(yhat, y_train)
    #mse = mean_squared_error(yhat, y_train)
    #MAE = median_absolute_error(yhat, y_train)
    #mae1 = mean_absolute_error(ytest, y_test)
    #mse1 = mean_squared_error(ytest, y_test)
    #MAE1 = median_absolute_error(ytest, y_test)
    p1 = precision_score(ypred, y_test,average='micro')
    r1 = recall_score(ypred, y_test,average='micro')
    f1 = f1_score(ypred,y_test,average='micro')
    p2 = precision_score(ypred, y_test,average='macro')
    r2 = recall_score(ypred, y_test,average='macro')
    f2 = f1_score(ypred,y_test,average='macro')
    if acuracy>-1:
        train_accuracy.append(acuracy)
    else:
        train_accuracy.append(0)
    if accuracy>-1:
        test_accuracy.append(accuracy)
    else:
        test_accuracy.append(0)
    model_name.append(model)
    Precision1.append(p1)
    Recall1.append(r1)
    Fscore1.append(f1)
    Precision2.append(p2)
    Recall2.append(r2)
    Fscore2.append(f2)


for i in range(len(L1)):
    #print(i)
    compute(i)


# %% [code]
import csv
import pandas as pd
import numpy as np
import seaborn as sns
import json
from numpy import mean
from numpy import std
from sklearn import *
from sklearn import svm
from sklearn.model_selection import train_test_split,RepeatedStratifiedKFold,cross_val_score
from sklearn.feature_selection import RFECV,SelectKBest,f_regression,f_classif, mutual_info_regression,mutual_info_classif, chi2, RFE
from sklearn.tree import DecisionTreeClassifier, DecisionTreeRegressor
from sklearn.linear_model import LinearRegression,LogisticRegression, Lasso
from mlxtend.feature_selection import SequentialFeatureSelector as SFS
from sklearn.ensemble import RandomForestRegressor, RandomForestClassifier
from sklearn.preprocessing import PolynomialFeatures,StandardScaler   
from sklearn.metrics import mean_absolute_error, accuracy_score, mean_squared_error, median_absolute_error, precision_score,f1_score,recall_score
from sklearn.neural_network import MLPClassifier, MLPRegressor
from sklearn.pipeline import Pipeline
from sklearn.svm import SVC
from sklearn.model_selection import RepeatedKFold
from matplotlib import pyplot
import statsmodels.api as sm
from keras.utils import to_categorical
from multiprocessing import Process
import time


# feature selection
def select_features(X_train, y_train, X_test,m,feature):
	#print("select_features", m,feature)# configure to select all features
	fs = SelectKBest(score_func=feature, k=m)
	# learn relationship from training data
	fs.fit(X_train, y_train)
	X_train_fs = fs.transform(X_train)
	#print(X_train_fs)# transform test input data
	X_test_fs = fs.transform(X_test)
	return X_train_fs, X_test_fs, fs

# feature selection
def select_features1(X_train, y_train, X_test,m,feature):
	#print("select_features", m,feature)# configure to select all features
	fs = SelectKBest(score_func=feature, k=m)
	# learn relationship from training data
	fs.fit(X_train, y_train)
	df_scores = pd.DataFrame(fs.scores_)
	feature_scores = df_scores
	feature_scores.columns = ['Score']  # name output columns
	p=feature_scores.nlargest(int(m),'Score') 
	p = p.index.tolist()
	X_train_fs = fs.transform(X_train)
	#print(X_train_fs)# transform test input data
	X_test_fs = fs.transform(X_test)
	return X_train_fs, X_test_fs, fs,p

df = pd.read_csv("Radiomic_Features_Final_glrm.csv")
#print(type(df))
df = df.dropna()
df = df.drop([ 'Survival_days1'],axis=1)
#df = df.drop(['diagnostics_Image-original_Mean', 'diagnostics_Image-original_Maximum', 'original_shape_MajorAxisLength','original_shape_MinorAxisLength', 'original_shape_Sphericity',
#             'original_shape_SurfaceVolumeRatio','original_firstorder_10Percentile','original_shape_SurfaceArea','original_firstorder_90Percentile','original_firstorder_Entropy'],axis=1)
df = df.astype('float')
#df = df.apply(abs)
#df = list(df)
#print(df)
#df.info()
df.head()
X = df.drop(['Survival_days'], axis=1)
y = df['Survival_days']
X = np.array(X)
y= np.array(y)
X_train, X_test, y_train, y_test = train_test_split(X, y, test_size=0.20, random_state=1)
#print(y_test)
y_test = to_categorical(y_test)
#print(y)
print('Train', X_train.shape, y_train.shape)
print('Test', X_test.shape, y_test.shape)
#pyplot.bar([i for i in range(len(fs.scores_))], fs.scores_)
#pyplot.show()

FeatureExtract = {"combination": df}
#FeatureSelect = {"f_classif":f_classif, 
##                 "f_regression":f_regression, 
#                 "mutual_info_regression":mutual_info_regression, 
#                 "mutual_info_classif":mutual_info_classif
#                }
ModelSelect = {"Random Forest Classifier":RandomForestClassifier()
              }
#"SVM1":svm.SVC(),
#"SVM2":svm.SVC(kernel='sigmoid'),
#"MLP Classifier1":MLPClassifier(alpha=1e-5, random_state=1),
#"Logistic Regression":LogisticRegression(solver='liblinear'),
NumberOfFeatureSelect = {"all":"all"}

FA=list(FeatureExtract.keys())
#FS=list(FeatureSelect.keys())
MS=list(ModelSelect.keys())
#NF=list(NumberOfFeatureSelect.keys())

#print(FA)
#print(FS)
#print(MS)
L1 = [[i,k] for i in FA   
                 for k in MS] 
print(len(L1))
def Nmaxelements(list1, N): 
    final_list = [] 
  
    for i in range(0, N):  
        max1 = 0
          
        for j in range(len(list1.scores_)):      
            if list1.scores_[j] > max1: 
                max1 = list1.scores_[j]; 
                  
        #list1.scores_.remove(max1); 
        final_list.append(max1) 
          
    print(final_list) 
train_accuracy = []
test_accuracy = []
model_name = []
Precision1 = []
Recall1 = []
Fscore1 = []
Precision2 = []
Recall2 = []
Fscore2 = []
train_time = []
test_time = []
n_classes = 3
def compute(x):
    check = L1[x][0]+'-'+L1[x][1]
    model = ModelSelect[L1[x][1]]
    start = time.time()
    model.fit(X_train, y_train)
    stop = time.time()
    train_time = stop - start
    yhat = model.predict(X_train)
    ypred = model.predict(X_test)
    print(ypred)
    ypred = to_categorical(ypred)
    fpr = dict()
    tpr = dict()
    roc_auc = dict()
    for i in range(n_classes):
        fpr[i], tpr[i], _ = roc_curve(y_test[:, i], ypred[:, i])
        roc_auc[i] = auc(fpr[i], tpr[i])

    # Compute micro-average ROC curve and ROC area
    fpr["micro"], tpr["micro"], _ = roc_curve(y_test.ravel(), ypred.ravel())
    roc_auc["micro"] = auc(fpr["micro"], tpr["micro"])
    # First aggregate all false positive rates
    all_fpr = np.unique(np.concatenate([fpr[i] for i in range(n_classes)]))
    mean_tpr = np.zeros_like(all_fpr)
    for i in range(n_classes):
        mean_tpr += interp(all_fpr, fpr[i], tpr[i])

    # Finally average it and compute AUC
    mean_tpr /= n_classes
    lw = 2
    fpr["macro"] = all_fpr
    tpr["macro"] = mean_tpr
    roc_auc["macro"] = auc(fpr["macro"], tpr["macro"])

    # Plot all ROC curves
    plt.figure()
    plt.plot(fpr["micro"], tpr["micro"],
             label='micro-average ROC curve (area = {0:0.2f})'
                   ''.format(roc_auc["micro"]),
             color='deeppink', linestyle=':', linewidth=4)

    plt.plot(fpr["macro"], tpr["macro"],
             label='macro-average ROC curve (area = {0:0.2f})'
                   ''.format(roc_auc["macro"]),
             color='navy', linestyle=':', linewidth=4)

    colors = cycle(['aqua', 'darkorange', 'cornflowerblue'])
    for i, color in zip(range(n_classes), colors):
        plt.plot(fpr[i], tpr[i], color=color, lw=lw,
                 label='ROC curve of class {0} (area = {1:0.2f})'
                 ''.format(i, roc_auc[i]))

    plt.plot([0, 1], [0, 1], 'k--', lw=lw)
    plt.xlim([0.0, 1.0])
    plt.ylim([0.0, 1.05])
    plt.xlabel('False Positive Rate')
    plt.ylabel('True Positive Rate')
    plt.title('ROC for multi-class of MLPC model')
    plt.legend(loc="lower right")
    plt.show()

    acuracy = model.score(X_train, y_train)
    #print(acuracy)
    accuracy = model.score(X_test, y_test)
    #metrics.plot_roc_curve(model, X_test, y_test)
    # print("test R2",float(accuracy))
    # print("train R2",float(acuracy))
    #mae = mean_absolute_error(yhat, y_train)
    #mse = mean_squared_error(yhat, y_train)
    #MAE = median_absolute_error(yhat, y_train)
    #mae1 = mean_absolute_error(ytest, y_test)
    #mse1 = mean_squared_error(ytest, y_test)
    #MAE1 = median_absolute_error(ytest, y_test)
    p1 = precision_score(ypred, y_test,average='micro')
    r1 = recall_score(ypred, y_test,average='micro')
    f1 = f1_score(ypred,y_test,average='micro')
    p2 = precision_score(ypred, y_test,average='macro')
    r2 = recall_score(ypred, y_test,average='macro')
    f2 = f1_score(ypred,y_test,average='macro')
    if acuracy>-1:
        train_accuracy.append(acuracy)
    else:
        train_accuracy.append(0)
    if accuracy>-1:
        test_accuracy.append(accuracy)
    else:
        test_accuracy.append(0)
    model_name.append(model)
    Precision1.append(p1)
    Recall1.append(r1)
    Fscore1.append(f1)
    Precision2.append(p2)
    Recall2.append(r2)
    Fscore2.append(f2)


for i in range(len(L1)):
    #print(i)
    compute(i)


# %% [code]
import csv
import pandas as pd
import numpy as np
import seaborn as sns
import json
from numpy import mean
from numpy import std
from sklearn import *
from sklearn import svm
from sklearn.model_selection import train_test_split,RepeatedStratifiedKFold,cross_val_score
from sklearn.feature_selection import RFECV,SelectKBest,f_regression,f_classif, mutual_info_regression,mutual_info_classif, chi2, RFE
from sklearn.tree import DecisionTreeClassifier, DecisionTreeRegressor
from sklearn.linear_model import LinearRegression,LogisticRegression, Lasso
from mlxtend.feature_selection import SequentialFeatureSelector as SFS
from sklearn.ensemble import RandomForestRegressor, RandomForestClassifier
from sklearn.preprocessing import PolynomialFeatures,StandardScaler   
from sklearn.metrics import mean_absolute_error, accuracy_score, mean_squared_error, median_absolute_error, precision_score,f1_score,recall_score
from sklearn.neural_network import MLPClassifier, MLPRegressor
from sklearn.pipeline import Pipeline
from sklearn.svm import SVC
from sklearn.model_selection import RepeatedKFold
from matplotlib import pyplot
import statsmodels.api as sm
from keras.utils import to_categorical
from multiprocessing import Process
import time


# feature selection
def select_features(X_train, y_train, X_test,m,feature):
	#print("select_features", m,feature)# configure to select all features
	fs = SelectKBest(score_func=feature, k=m)
	# learn relationship from training data
	fs.fit(X_train, y_train)
	X_train_fs = fs.transform(X_train)
	#print(X_train_fs)# transform test input data
	X_test_fs = fs.transform(X_test)
	return X_train_fs, X_test_fs, fs

# feature selection
def select_features1(X_train, y_train, X_test,m,feature):
	#print("select_features", m,feature)# configure to select all features
	fs = SelectKBest(score_func=feature, k=m)
	# learn relationship from training data
	fs.fit(X_train, y_train)
	df_scores = pd.DataFrame(fs.scores_)
	feature_scores = df_scores
	feature_scores.columns = ['Score']  # name output columns
	p=feature_scores.nlargest(int(m),'Score') 
	p = p.index.tolist()
	X_train_fs = fs.transform(X_train)
	#print(X_train_fs)# transform test input data
	X_test_fs = fs.transform(X_test)
	return X_train_fs, X_test_fs, fs,p

df = pd.read_csv("Radiomic_Features_Final_glrm.csv")
#print(type(df))
df = df.dropna()
df = df.drop([ 'Survival_days1'],axis=1)
#df = df.drop(['diagnostics_Image-original_Mean', 'diagnostics_Image-original_Maximum', 'original_shape_MajorAxisLength','original_shape_MinorAxisLength', 'original_shape_Sphericity',
#             'original_shape_SurfaceVolumeRatio','original_firstorder_10Percentile','original_shape_SurfaceArea','original_firstorder_90Percentile','original_firstorder_Entropy'],axis=1)
df = df.astype('float')
#df = df.apply(abs)
#df = list(df)
#print(df)
#df.info()
df.head()
X = df.drop(['Survival_days'], axis=1)
y = df['Survival_days']
X = np.array(X)
y= np.array(y)
X_train, X_test, y_train, y_test = train_test_split(X, y, test_size=0.20, random_state=1)
#print(y_test)
y_test = to_categorical(y_test)
#print(y)
print('Train', X_train.shape, y_train.shape)
print('Test', X_test.shape, y_test.shape)
#pyplot.bar([i for i in range(len(fs.scores_))], fs.scores_)
#pyplot.show()

FeatureExtract = {"combination": df}
#FeatureSelect = {"f_classif":f_classif, 
##                 "f_regression":f_regression, 
#                 "mutual_info_regression":mutual_info_regression, 
#                 "mutual_info_classif":mutual_info_classif
#                }
ModelSelect = {"Decision Tree Classifier":DecisionTreeClassifier()
              }
#"SVM1":svm.SVC(),
#"SVM2":svm.SVC(kernel='sigmoid'),
#"MLP Classifier1":MLPClassifier(alpha=1e-5, random_state=1),
#"Logistic Regression":LogisticRegression(solver='liblinear'),
NumberOfFeatureSelect = {"all":"all"}

FA=list(FeatureExtract.keys())
#FS=list(FeatureSelect.keys())
MS=list(ModelSelect.keys())
#NF=list(NumberOfFeatureSelect.keys())

#print(FA)
#print(FS)
#print(MS)
L1 = [[i,k] for i in FA   
                 for k in MS] 
print(len(L1))
def Nmaxelements(list1, N): 
    final_list = [] 
  
    for i in range(0, N):  
        max1 = 0
          
        for j in range(len(list1.scores_)):      
            if list1.scores_[j] > max1: 
                max1 = list1.scores_[j]; 
                  
        #list1.scores_.remove(max1); 
        final_list.append(max1) 
          
    print(final_list) 
train_accuracy = []
test_accuracy = []
model_name = []
Precision1 = []
Recall1 = []
Fscore1 = []
Precision2 = []
Recall2 = []
Fscore2 = []
train_time = []
test_time = []
n_classes = 3
def compute(x):
    check = L1[x][0]+'-'+L1[x][1]
    model = ModelSelect[L1[x][1]]
    start = time.time()
    model.fit(X_train, y_train)
    stop = time.time()
    train_time = stop - start
    yhat = model.predict(X_train)
    ypred = model.predict(X_test)
    print(ypred)
    ypred = to_categorical(ypred)
    fpr = dict()
    tpr = dict()
    roc_auc = dict()
    for i in range(n_classes):
        fpr[i], tpr[i], _ = roc_curve(y_test[:, i], ypred[:, i])
        roc_auc[i] = auc(fpr[i], tpr[i])

    # Compute micro-average ROC curve and ROC area
    fpr["micro"], tpr["micro"], _ = roc_curve(y_test.ravel(), ypred.ravel())
    roc_auc["micro"] = auc(fpr["micro"], tpr["micro"])
    # First aggregate all false positive rates
    all_fpr = np.unique(np.concatenate([fpr[i] for i in range(n_classes)]))
    mean_tpr = np.zeros_like(all_fpr)
    for i in range(n_classes):
        mean_tpr += interp(all_fpr, fpr[i], tpr[i])

    # Finally average it and compute AUC
    mean_tpr /= n_classes
    lw = 2
    fpr["macro"] = all_fpr
    tpr["macro"] = mean_tpr
    roc_auc["macro"] = auc(fpr["macro"], tpr["macro"])

    # Plot all ROC curves
    plt.figure()
    plt.plot(fpr["micro"], tpr["micro"],
             label='micro-average ROC curve (area = {0:0.2f})'
                   ''.format(roc_auc["micro"]),
             color='deeppink', linestyle=':', linewidth=4)

    plt.plot(fpr["macro"], tpr["macro"],
             label='macro-average ROC curve (area = {0:0.2f})'
                   ''.format(roc_auc["macro"]),
             color='navy', linestyle=':', linewidth=4)

    colors = cycle(['aqua', 'darkorange', 'cornflowerblue'])
    for i, color in zip(range(n_classes), colors):
        plt.plot(fpr[i], tpr[i], color=color, lw=lw,
                 label='ROC curve of class {0} (area = {1:0.2f})'
                 ''.format(i, roc_auc[i]))

    plt.plot([0, 1], [0, 1], 'k--', lw=lw)
    plt.xlim([0.0, 1.0])
    plt.ylim([0.0, 1.05])
    plt.xlabel('False Positive Rate')
    plt.ylabel('True Positive Rate')
    plt.title('ROC for multi-class of MLPC model')
    plt.legend(loc="lower right")
    plt.show()

    acuracy = model.score(X_train, y_train)
    #print(acuracy)
    accuracy = model.score(X_test, y_test)
    #metrics.plot_roc_curve(model, X_test, y_test)
    # print("test R2",float(accuracy))
    # print("train R2",float(acuracy))
    #mae = mean_absolute_error(yhat, y_train)
    #mse = mean_squared_error(yhat, y_train)
    #MAE = median_absolute_error(yhat, y_train)
    #mae1 = mean_absolute_error(ytest, y_test)
    #mse1 = mean_squared_error(ytest, y_test)
    #MAE1 = median_absolute_error(ytest, y_test)
    p1 = precision_score(ypred, y_test,average='micro')
    r1 = recall_score(ypred, y_test,average='micro')
    f1 = f1_score(ypred,y_test,average='micro')
    p2 = precision_score(ypred, y_test,average='macro')
    r2 = recall_score(ypred, y_test,average='macro')
    f2 = f1_score(ypred,y_test,average='macro')
    if acuracy>-1:
        train_accuracy.append(acuracy)
    else:
        train_accuracy.append(0)
    if accuracy>-1:
        test_accuracy.append(accuracy)
    else:
        test_accuracy.append(0)
    model_name.append(model)
    Precision1.append(p1)
    Recall1.append(r1)
    Fscore1.append(f1)
    Precision2.append(p2)
    Recall2.append(r2)
    Fscore2.append(f2)


for i in range(len(L1)):
    #print(i)
    compute(i)


# %% [code]
import csv
import pandas as pd
import numpy as np
import seaborn as sns
import json
from numpy import mean
from numpy import std
from sklearn import *
from sklearn import svm
from sklearn.model_selection import train_test_split,RepeatedStratifiedKFold,cross_val_score
from sklearn.feature_selection import RFECV,SelectKBest,f_regression,f_classif, mutual_info_regression,mutual_info_classif, chi2, RFE
from sklearn.tree import DecisionTreeClassifier, DecisionTreeRegressor
from sklearn.linear_model import LinearRegression,LogisticRegression, Lasso
from mlxtend.feature_selection import SequentialFeatureSelector as SFS
from sklearn.ensemble import RandomForestRegressor, RandomForestClassifier
from sklearn.preprocessing import PolynomialFeatures,StandardScaler   
from sklearn.metrics import mean_absolute_error, accuracy_score, mean_squared_error, median_absolute_error, precision_score,f1_score,recall_score
from sklearn.neural_network import MLPClassifier, MLPRegressor
from sklearn.pipeline import Pipeline
from sklearn.svm import SVC
from sklearn.model_selection import RepeatedKFold
from matplotlib import pyplot
import statsmodels.api as sm
from keras.utils import to_categorical
from multiprocessing import Process
import time


# feature selection
def select_features(X_train, y_train, X_test,m,feature):
	#print("select_features", m,feature)# configure to select all features
	fs = SelectKBest(score_func=feature, k=m)
	# learn relationship from training data
	fs.fit(X_train, y_train)
	X_train_fs = fs.transform(X_train)
	#print(X_train_fs)# transform test input data
	X_test_fs = fs.transform(X_test)
	return X_train_fs, X_test_fs, fs

# feature selection
def select_features1(X_train, y_train, X_test,m,feature):
	#print("select_features", m,feature)# configure to select all features
	fs = SelectKBest(score_func=feature, k=m)
	# learn relationship from training data
	fs.fit(X_train, y_train)
	df_scores = pd.DataFrame(fs.scores_)
	feature_scores = df_scores
	feature_scores.columns = ['Score']  # name output columns
	p=feature_scores.nlargest(int(m),'Score') 
	p = p.index.tolist()
	X_train_fs = fs.transform(X_train)
	#print(X_train_fs)# transform test input data
	X_test_fs = fs.transform(X_test)
	return X_train_fs, X_test_fs, fs,p

df = pd.read_csv("Radiomic_Features_Final_glrm.csv")
#print(type(df))
df = df.dropna()
df = df.drop([ 'Survival_days1'],axis=1)
#df = df.drop(['diagnostics_Image-original_Mean', 'diagnostics_Image-original_Maximum', 'original_shape_MajorAxisLength','original_shape_MinorAxisLength', 'original_shape_Sphericity',
#             'original_shape_SurfaceVolumeRatio','original_firstorder_10Percentile','original_shape_SurfaceArea','original_firstorder_90Percentile','original_firstorder_Entropy'],axis=1)
df = df.astype('float')
#df = df.apply(abs)
#df = list(df)
#print(df)
#df.info()
df.head()
X = df.drop(['Survival_days'], axis=1)
y = df['Survival_days']
X = np.array(X)
y= np.array(y)
X_train, X_test, y_train, y_test = train_test_split(X, y, test_size=0.20, random_state=1)
#print(y_test)
y_test = to_categorical(y_test)
#print(y)
print('Train', X_train.shape, y_train.shape)
print('Test', X_test.shape, y_test.shape)
#pyplot.bar([i for i in range(len(fs.scores_))], fs.scores_)
#pyplot.show()

FeatureExtract = {"combination": df}
#FeatureSelect = {"f_classif":f_classif, 
##                 "f_regression":f_regression, 
#                 "mutual_info_regression":mutual_info_regression, 
#                 "mutual_info_classif":mutual_info_classif
#                }
ModelSelect = {"SVM":svm.LinearSVC()
              }
#"SVM1":svm.SVC(),
#"SVM2":svm.SVC(kernel='sigmoid'),
#"MLP Classifier1":MLPClassifier(alpha=1e-5, random_state=1),
#"Logistic Regression":LogisticRegression(solver='liblinear'),
NumberOfFeatureSelect = {"all":"all"}

FA=list(FeatureExtract.keys())
#FS=list(FeatureSelect.keys())
MS=list(ModelSelect.keys())
#NF=list(NumberOfFeatureSelect.keys())

#print(FA)
#print(FS)
#print(MS)
L1 = [[i,k] for i in FA   
                 for k in MS] 
print(len(L1))
def Nmaxelements(list1, N): 
    final_list = [] 
  
    for i in range(0, N):  
        max1 = 0
          
        for j in range(len(list1.scores_)):      
            if list1.scores_[j] > max1: 
                max1 = list1.scores_[j]; 
                  
        #list1.scores_.remove(max1); 
        final_list.append(max1) 
          
    print(final_list) 
train_accuracy = []
test_accuracy = []
model_name = []
Precision1 = []
Recall1 = []
Fscore1 = []
Precision2 = []
Recall2 = []
Fscore2 = []
train_time = []
test_time = []
n_classes = 3
def compute(x):
    check = L1[x][0]+'-'+L1[x][1]
    model = ModelSelect[L1[x][1]]
    start = time.time()
    model.fit(X_train, y_train)
    stop = time.time()
    train_time = stop - start
    yhat = model.predict(X_train)
    ypred = model.predict(X_test)
    print(ypred)
    ypred = to_categorical(ypred)
    fpr = dict()
    tpr = dict()
    roc_auc = dict()
    for i in range(n_classes):
        fpr[i], tpr[i], _ = roc_curve(y_test[:, i], ypred[:, i])
        roc_auc[i] = auc(fpr[i], tpr[i])

    # Compute micro-average ROC curve and ROC area
    fpr["micro"], tpr["micro"], _ = roc_curve(y_test.ravel(), ypred.ravel())
    roc_auc["micro"] = auc(fpr["micro"], tpr["micro"])
    # First aggregate all false positive rates
    all_fpr = np.unique(np.concatenate([fpr[i] for i in range(n_classes)]))
    mean_tpr = np.zeros_like(all_fpr)
    for i in range(n_classes):
        mean_tpr += interp(all_fpr, fpr[i], tpr[i])

    # Finally average it and compute AUC
    mean_tpr /= n_classes
    lw = 2
    fpr["macro"] = all_fpr
    tpr["macro"] = mean_tpr
    roc_auc["macro"] = auc(fpr["macro"], tpr["macro"])

    # Plot all ROC curves
    plt.figure()
    plt.plot(fpr["micro"], tpr["micro"],
             label='micro-average ROC curve (area = {0:0.2f})'
                   ''.format(roc_auc["micro"]),
             color='deeppink', linestyle=':', linewidth=4)

    plt.plot(fpr["macro"], tpr["macro"],
             label='macro-average ROC curve (area = {0:0.2f})'
                   ''.format(roc_auc["macro"]),
             color='navy', linestyle=':', linewidth=4)

    colors = cycle(['aqua', 'darkorange', 'cornflowerblue'])
    for i, color in zip(range(n_classes), colors):
        plt.plot(fpr[i], tpr[i], color=color, lw=lw,
                 label='ROC curve of class {0} (area = {1:0.2f})'
                 ''.format(i, roc_auc[i]))

    plt.plot([0, 1], [0, 1], 'k--', lw=lw)
    plt.xlim([0.0, 1.0])
    plt.ylim([0.0, 1.05])
    plt.xlabel('False Positive Rate')
    plt.ylabel('True Positive Rate')
    plt.title('ROC for multi-class of MLPC model')
    plt.legend(loc="lower right")
    plt.show()

    acuracy = model.score(X_train, y_train)
    #print(acuracy)
    accuracy = model.score(X_test, y_test)
    #metrics.plot_roc_curve(model, X_test, y_test)
    # print("test R2",float(accuracy))
    # print("train R2",float(acuracy))
    #mae = mean_absolute_error(yhat, y_train)
    #mse = mean_squared_error(yhat, y_train)
    #MAE = median_absolute_error(yhat, y_train)
    #mae1 = mean_absolute_error(ytest, y_test)
    #mse1 = mean_squared_error(ytest, y_test)
    #MAE1 = median_absolute_error(ytest, y_test)
    p1 = precision_score(ypred, y_test,average='micro')
    r1 = recall_score(ypred, y_test,average='micro')
    f1 = f1_score(ypred,y_test,average='micro')
    p2 = precision_score(ypred, y_test,average='macro')
    r2 = recall_score(ypred, y_test,average='macro')
    f2 = f1_score(ypred,y_test,average='macro')
    if acuracy>-1:
        train_accuracy.append(acuracy)
    else:
        train_accuracy.append(0)
    if accuracy>-1:
        test_accuracy.append(accuracy)
    else:
        test_accuracy.append(0)
    model_name.append(model)
    Precision1.append(p1)
    Recall1.append(r1)
    Fscore1.append(f1)
    Precision2.append(p2)
    Recall2.append(r2)
    Fscore2.append(f2)


for i in range(len(L1)):
    #print(i)
    compute(i)


# %% [code]
import csv
import pandas as pd
import numpy as np
import seaborn as sns
import json
from numpy import mean
from numpy import std
from sklearn import *
from sklearn import svm
from sklearn.model_selection import train_test_split,RepeatedStratifiedKFold,cross_val_score
from sklearn.feature_selection import RFECV,SelectKBest,f_regression,f_classif, mutual_info_regression,mutual_info_classif, chi2, RFE
from sklearn.tree import DecisionTreeClassifier, DecisionTreeRegressor
from sklearn.linear_model import LinearRegression,LogisticRegression, Lasso
from mlxtend.feature_selection import SequentialFeatureSelector as SFS
from sklearn.ensemble import RandomForestRegressor, RandomForestClassifier
from sklearn.preprocessing import PolynomialFeatures,StandardScaler   
from sklearn.metrics import mean_absolute_error, accuracy_score, mean_squared_error, median_absolute_error, precision_score,f1_score,recall_score
from sklearn.neural_network import MLPClassifier, MLPRegressor
from sklearn.pipeline import Pipeline
from sklearn.svm import SVC
from sklearn.model_selection import RepeatedKFold
from matplotlib import pyplot
import statsmodels.api as sm
from keras.utils import to_categorical
from multiprocessing import Process
import time


# feature selection
def select_features(X_train, y_train, X_test,m,feature):
	#print("select_features", m,feature)# configure to select all features
	fs = SelectKBest(score_func=feature, k=m)
	# learn relationship from training data
	fs.fit(X_train, y_train)
	X_train_fs = fs.transform(X_train)
	#print(X_train_fs)# transform test input data
	X_test_fs = fs.transform(X_test)
	return X_train_fs, X_test_fs, fs

# feature selection
def select_features1(X_train, y_train, X_test,m,feature):
	#print("select_features", m,feature)# configure to select all features
	fs = SelectKBest(score_func=feature, k=m)
	# learn relationship from training data
	fs.fit(X_train, y_train)
	df_scores = pd.DataFrame(fs.scores_)
	feature_scores = df_scores
	feature_scores.columns = ['Score']  # name output columns
	p=feature_scores.nlargest(int(m),'Score') 
	p = p.index.tolist()
	X_train_fs = fs.transform(X_train)
	#print(X_train_fs)# transform test input data
	X_test_fs = fs.transform(X_test)
	return X_train_fs, X_test_fs, fs,p

df = pd.read_csv("Radiomic_Features_Final_glrm.csv")
#print(type(df))
df = df.dropna()
df = df.drop([ 'Survival_days'],axis=1)
#df = df.drop(['diagnostics_Image-original_Mean', 'diagnostics_Image-original_Maximum', 'original_shape_MajorAxisLength','original_shape_MinorAxisLength', 'original_shape_Sphericity',
#             'original_shape_SurfaceVolumeRatio','original_firstorder_10Percentile','original_shape_SurfaceArea','original_firstorder_90Percentile','original_firstorder_Entropy'],axis=1)
df = df.astype('float')
#df = df.apply(abs)
#df = list(df)
#print(df)
#df.info()
df.head()
X = df.drop(['Survival_days1'], axis=1)
y = df['Survival_days1']
X = np.array(X)
y= np.array(y)
X_train, X_test, y_train, y_test = train_test_split(X, y, test_size=0.20, random_state=1)
#print(y_test)
y_test = to_categorical(y_test)
#print(y)
print('Train', X_train.shape, y_train.shape)
print('Test', X_test.shape, y_test.shape)
#pyplot.bar([i for i in range(len(fs.scores_))], fs.scores_)
#pyplot.show()

FeatureExtract = {"combination": df}
#FeatureSelect = {"f_classif":f_classif, 
##                 "f_regression":f_regression, 
#                 "mutual_info_regression":mutual_info_regression, 
#                 "mutual_info_classif":mutual_info_classif
#                }
ModelSelect = {"Linear Regression":LinearRegression()
              }
#"SVM1":svm.SVC(),
#"SVM2":svm.SVC(kernel='sigmoid'),
#"MLP Classifier1":MLPClassifier(alpha=1e-5, random_state=1),
#"Logistic Regression":LogisticRegression(solver='liblinear'),
NumberOfFeatureSelect = {"all":"all"}

FA=list(FeatureExtract.keys())
#FS=list(FeatureSelect.keys())
MS=list(ModelSelect.keys())
#NF=list(NumberOfFeatureSelect.keys())

#print(FA)
#print(FS)
#print(MS)
L1 = [[i,k] for i in FA   
                 for k in MS] 
print(len(L1))
def Nmaxelements(list1, N): 
    final_list = [] 
  
    for i in range(0, N):  
        max1 = 0
          
        for j in range(len(list1.scores_)):      
            if list1.scores_[j] > max1: 
                max1 = list1.scores_[j]; 
                  
        #list1.scores_.remove(max1); 
        final_list.append(max1) 
          
    print(final_list) 
train_accuracy = []
test_accuracy = []
model_name = []
Precision1 = []
Recall1 = []
Fscore1 = []
Precision2 = []
Recall2 = []
Fscore2 = []
train_time = []
test_time = []
n_classes = 3
def compute(x):
    check = L1[x][0]+'-'+L1[x][1]
    model = ModelSelect[L1[x][1]]
    start = time.time()
    model.fit(X_train, y_train)
    stop = time.time()
    train_time = stop - start
    yhat = model.predict(X_train)
    ypred = model.predict(X_test)
    print(ypred)
    ypred = to_categorical(ypred)
    fpr = dict()
    tpr = dict()
    roc_auc = dict()
    for i in range(n_classes):
        fpr[i], tpr[i], _ = roc_curve(y_test[:, i], ypred[:, i])
        roc_auc[i] = auc(fpr[i], tpr[i])

    # Compute micro-average ROC curve and ROC area
    fpr["micro"], tpr["micro"], _ = roc_curve(y_test.ravel(), ypred.ravel())
    roc_auc["micro"] = auc(fpr["micro"], tpr["micro"])
    # First aggregate all false positive rates
    all_fpr = np.unique(np.concatenate([fpr[i] for i in range(n_classes)]))
    mean_tpr = np.zeros_like(all_fpr)
    for i in range(n_classes):
        mean_tpr += interp(all_fpr, fpr[i], tpr[i])

    # Finally average it and compute AUC
    mean_tpr /= n_classes
    lw = 2
    fpr["macro"] = all_fpr
    tpr["macro"] = mean_tpr
    roc_auc["macro"] = auc(fpr["macro"], tpr["macro"])

    # Plot all ROC curves
    plt.figure()
    plt.plot(fpr["micro"], tpr["micro"],
             label='micro-average ROC curve (area = {0:0.2f})'
                   ''.format(roc_auc["micro"]),
             color='deeppink', linestyle=':', linewidth=4)

    plt.plot(fpr["macro"], tpr["macro"],
             label='macro-average ROC curve (area = {0:0.2f})'
                   ''.format(roc_auc["macro"]),
             color='navy', linestyle=':', linewidth=4)

    colors = cycle(['aqua', 'darkorange', 'cornflowerblue'])
    for i, color in zip(range(n_classes), colors):
        plt.plot(fpr[i], tpr[i], color=color, lw=lw,
                 label='ROC curve of class {0} (area = {1:0.2f})'
                 ''.format(i, roc_auc[i]))

    plt.plot([0, 1], [0, 1], 'k--', lw=lw)
    plt.xlim([0.0, 1.0])
    plt.ylim([0.0, 1.05])
    plt.xlabel('False Positive Rate')
    plt.ylabel('True Positive Rate')
    plt.title('ROC for multi-class of MLPC model')
    plt.legend(loc="lower right")
    plt.show()

    acuracy = model.score(X_train, y_train)
    #print(acuracy)
    accuracy = model.score(X_test, y_test)
    #metrics.plot_roc_curve(model, X_test, y_test)
    # print("test R2",float(accuracy))
    # print("train R2",float(acuracy))
    #mae = mean_absolute_error(yhat, y_train)
    #mse = mean_squared_error(yhat, y_train)
    #MAE = median_absolute_error(yhat, y_train)
    #mae1 = mean_absolute_error(ytest, y_test)
    #mse1 = mean_squared_error(ytest, y_test)
    #MAE1 = median_absolute_error(ytest, y_test)
    p1 = precision_score(ypred, y_test,average='micro')
    r1 = recall_score(ypred, y_test,average='micro')
    f1 = f1_score(ypred,y_test,average='micro')
    p2 = precision_score(ypred, y_test,average='macro')
    r2 = recall_score(ypred, y_test,average='macro')
    f2 = f1_score(ypred,y_test,average='macro')
    if acuracy>-1:
        train_accuracy.append(acuracy)
    else:
        train_accuracy.append(0)
    if accuracy>-1:
        test_accuracy.append(accuracy)
    else:
        test_accuracy.append(0)
    model_name.append(model)
    Precision1.append(p1)
    Recall1.append(r1)
    Fscore1.append(f1)
    Precision2.append(p2)
    Recall2.append(r2)
    Fscore2.append(f2)


for i in range(len(L1)):
    #print(i)
    compute(i)


# %% [code]
import csv
import pandas as pd
import numpy as np
import seaborn as sns
import json
from numpy import mean
from numpy import std
from sklearn import *
from sklearn import svm
from sklearn.model_selection import train_test_split,RepeatedStratifiedKFold,cross_val_score
from sklearn.feature_selection import RFECV,SelectKBest,f_regression,f_classif, mutual_info_regression,mutual_info_classif, chi2, RFE
from sklearn.tree import DecisionTreeClassifier, DecisionTreeRegressor
from sklearn.linear_model import LinearRegression,LogisticRegression, Lasso
from mlxtend.feature_selection import SequentialFeatureSelector as SFS
from sklearn.ensemble import RandomForestRegressor, RandomForestClassifier
from sklearn.preprocessing import PolynomialFeatures,StandardScaler   
from sklearn.metrics import mean_absolute_error, accuracy_score, mean_squared_error, median_absolute_error, precision_score,f1_score,recall_score
from sklearn.neural_network import MLPClassifier, MLPRegressor
from sklearn.pipeline import Pipeline
from sklearn.svm import SVC
from sklearn.model_selection import RepeatedKFold
from matplotlib import pyplot
import statsmodels.api as sm
from keras.utils import to_categorical
from multiprocessing import Process
import time


# feature selection
def select_features(X_train, y_train, X_test,m,feature):
	#print("select_features", m,feature)# configure to select all features
	fs = SelectKBest(score_func=feature, k=m)
	# learn relationship from training data
	fs.fit(X_train, y_train)
	X_train_fs = fs.transform(X_train)
	#print(X_train_fs)# transform test input data
	X_test_fs = fs.transform(X_test)
	return X_train_fs, X_test_fs, fs

# feature selection
def select_features1(X_train, y_train, X_test,m,feature):
	#print("select_features", m,feature)# configure to select all features
	fs = SelectKBest(score_func=feature, k=m)
	# learn relationship from training data
	fs.fit(X_train, y_train)
	df_scores = pd.DataFrame(fs.scores_)
	feature_scores = df_scores
	feature_scores.columns = ['Score']  # name output columns
	p=feature_scores.nlargest(int(m),'Score') 
	p = p.index.tolist()
	X_train_fs = fs.transform(X_train)
	#print(X_train_fs)# transform test input data
	X_test_fs = fs.transform(X_test)
	return X_train_fs, X_test_fs, fs,p

df = pd.read_csv("Radiomic_Features_Final_glrm.csv")
#print(type(df))
df = df.dropna()
df = df.drop([ 'Survival_days'],axis=1)
#df = df.drop(['diagnostics_Image-original_Mean', 'diagnostics_Image-original_Maximum', 'original_shape_MajorAxisLength','original_shape_MinorAxisLength', 'original_shape_Sphericity',
#             'original_shape_SurfaceVolumeRatio','original_firstorder_10Percentile','original_shape_SurfaceArea','original_firstorder_90Percentile','original_firstorder_Entropy'],axis=1)
df = df.astype('float')
#df = df.apply(abs)
#df = list(df)
#print(df)
#df.info()
df.head()
X = df.drop(['Survival_days1'], axis=1)
y = df['Survival_days1']
X = np.array(X)
y= np.array(y)
X_train, X_test, y_train, y_test = train_test_split(X, y, test_size=0.20, random_state=1)
#print(y_test)
#y_test = to_categorical(y_test)
#print(y)
print('Train', X_train.shape, y_train.shape)
print('Test', X_test.shape, y_test.shape)
#pyplot.bar([i for i in range(len(fs.scores_))], fs.scores_)
#pyplot.show()

FeatureExtract = {"combination": df}
#FeatureSelect = {"f_classif":f_classif, 
##                 "f_regression":f_regression, 
#                 "mutual_info_regression":mutual_info_regression, 
#                 "mutual_info_classif":mutual_info_classif
#                }
ModelSelect = {"Linear Regression":LinearRegression()
              }
#"SVM1":svm.SVC(),
#"SVM2":svm.SVC(kernel='sigmoid'),
#"MLP Classifier1":MLPClassifier(alpha=1e-5, random_state=1),
#"Logistic Regression":LogisticRegression(solver='liblinear'),
NumberOfFeatureSelect = {"all":"all"}

FA=list(FeatureExtract.keys())
#FS=list(FeatureSelect.keys())
MS=list(ModelSelect.keys())
#NF=list(NumberOfFeatureSelect.keys())

#print(FA)
#print(FS)
#print(MS)
L1 = [[i,k] for i in FA   
                 for k in MS] 
print(len(L1))
def Nmaxelements(list1, N): 
    final_list = [] 
  
    for i in range(0, N):  
        max1 = 0
          
        for j in range(len(list1.scores_)):      
            if list1.scores_[j] > max1: 
                max1 = list1.scores_[j]; 
                  
        #list1.scores_.remove(max1); 
        final_list.append(max1) 
          
    print(final_list) 
train_accuracy = []
test_accuracy = []
model_name = []
Precision1 = []
Recall1 = []
Fscore1 = []
Precision2 = []
Recall2 = []
Fscore2 = []
train_time = []
test_time = []
n_classes = 3
def compute(x):
    check = L1[x][0]+'-'+L1[x][1]
    model = ModelSelect[L1[x][1]]
    start = time.time()
    model.fit(X_train, y_train)
    stop = time.time()
    train_time = stop - start
    yhat = model.predict(X_train)
    ypred = model.predict(X_test)
    print(ypred)
    #ypred = to_categorical(ypred)
    fpr = dict()
    tpr = dict()
    roc_auc = dict()
    for i in range(n_classes):
        fpr[i], tpr[i], _ = roc_curve(y_test[:, i], ypred[:, i])
        roc_auc[i] = auc(fpr[i], tpr[i])

    # Compute micro-average ROC curve and ROC area
    fpr["micro"], tpr["micro"], _ = roc_curve(y_test.ravel(), ypred.ravel())
    roc_auc["micro"] = auc(fpr["micro"], tpr["micro"])
    # First aggregate all false positive rates
    all_fpr = np.unique(np.concatenate([fpr[i] for i in range(n_classes)]))
    mean_tpr = np.zeros_like(all_fpr)
    for i in range(n_classes):
        mean_tpr += interp(all_fpr, fpr[i], tpr[i])

    # Finally average it and compute AUC
    mean_tpr /= n_classes
    lw = 2
    fpr["macro"] = all_fpr
    tpr["macro"] = mean_tpr
    roc_auc["macro"] = auc(fpr["macro"], tpr["macro"])

    # Plot all ROC curves
    plt.figure()
    plt.plot(fpr["micro"], tpr["micro"],
             label='micro-average ROC curve (area = {0:0.2f})'
                   ''.format(roc_auc["micro"]),
             color='deeppink', linestyle=':', linewidth=4)

    plt.plot(fpr["macro"], tpr["macro"],
             label='macro-average ROC curve (area = {0:0.2f})'
                   ''.format(roc_auc["macro"]),
             color='navy', linestyle=':', linewidth=4)

    colors = cycle(['aqua', 'darkorange', 'cornflowerblue'])
    for i, color in zip(range(n_classes), colors):
        plt.plot(fpr[i], tpr[i], color=color, lw=lw,
                 label='ROC curve of class {0} (area = {1:0.2f})'
                 ''.format(i, roc_auc[i]))

    plt.plot([0, 1], [0, 1], 'k--', lw=lw)
    plt.xlim([0.0, 1.0])
    plt.ylim([0.0, 1.05])
    plt.xlabel('False Positive Rate')
    plt.ylabel('True Positive Rate')
    plt.title('ROC for multi-class of MLPC model')
    plt.legend(loc="lower right")
    plt.show()

    acuracy = model.score(X_train, y_train)
    #print(acuracy)
    accuracy = model.score(X_test, y_test)
    #metrics.plot_roc_curve(model, X_test, y_test)
    # print("test R2",float(accuracy))
    # print("train R2",float(acuracy))
    #mae = mean_absolute_error(yhat, y_train)
    #mse = mean_squared_error(yhat, y_train)
    #MAE = median_absolute_error(yhat, y_train)
    #mae1 = mean_absolute_error(ytest, y_test)
    #mse1 = mean_squared_error(ytest, y_test)
    #MAE1 = median_absolute_error(ytest, y_test)
    p1 = precision_score(ypred, y_test,average='micro')
    r1 = recall_score(ypred, y_test,average='micro')
    f1 = f1_score(ypred,y_test,average='micro')
    p2 = precision_score(ypred, y_test,average='macro')
    r2 = recall_score(ypred, y_test,average='macro')
    f2 = f1_score(ypred,y_test,average='macro')
    if acuracy>-1:
        train_accuracy.append(acuracy)
    else:
        train_accuracy.append(0)
    if accuracy>-1:
        test_accuracy.append(accuracy)
    else:
        test_accuracy.append(0)
    model_name.append(model)
    Precision1.append(p1)
    Recall1.append(r1)
    Fscore1.append(f1)
    Precision2.append(p2)
    Recall2.append(r2)
    Fscore2.append(f2)


for i in range(len(L1)):
    #print(i)
    compute(i)


# %% [code]
import csv
import pandas as pd
import numpy as np
import seaborn as sns
import json
from numpy import mean
from numpy import std
from sklearn import *
from sklearn import svm
from sklearn.model_selection import train_test_split,RepeatedStratifiedKFold,cross_val_score
from sklearn.feature_selection import RFECV,SelectKBest,f_regression,f_classif, mutual_info_regression,mutual_info_classif, chi2, RFE
from sklearn.tree import DecisionTreeClassifier, DecisionTreeRegressor
from sklearn.linear_model import LinearRegression,LogisticRegression, Lasso
from mlxtend.feature_selection import SequentialFeatureSelector as SFS
from sklearn.ensemble import RandomForestRegressor, RandomForestClassifier
from sklearn.preprocessing import PolynomialFeatures,StandardScaler   
from sklearn.metrics import mean_absolute_error, accuracy_score, mean_squared_error, median_absolute_error
from sklearn.neural_network import MLPClassifier, MLPRegressor
from sklearn.pipeline import Pipeline
from sklearn.svm import SVC
from sklearn.model_selection import RepeatedKFold
from matplotlib import pyplot
import statsmodels.api as sm
from multiprocessing import Process

processes=20

def process_creator(lst):
    fact = len(lst) / processes
    index=[]
    for i in range(-1,processes):
        index.append(int(np.ceil(fact*(i+1))))
    lsit_list=[]

    for i in range(len(index)-1):
        lsit_list.append(lst[index[i]:index[i+1]])
    return  (lsit_list)

# feature selection
def select_features(X_train, y_train, X_test,m,feature):
	#print("select_features", m,feature)# configure to select all features
	fs = SelectKBest(score_func=feature, k=m)
	# learn relationship from training data
	fs.fit(X_train, y_train)
	X_train_fs = fs.transform(X_train)
	#print(X_train_fs)# transform test input data
	X_test_fs = fs.transform(X_test)
	return X_train_fs, X_test_fs, fs

# feature selection
def select_features1(X_train, y_train, X_test,m,feature):
	#print("select_features", m,feature)# configure to select all features
	fs = SelectKBest(score_func=feature, k=m)
	# learn relationship from training data
	fs.fit(X_train, y_train)
	df_scores = pd.DataFrame(fs.scores_)
	feature_scores = df_scores
	feature_scores.columns = ['Score']  # name output columns
	p=feature_scores.nlargest(int(m),'Score') 
	p = p.index.tolist()
	X_train_fs = fs.transform(X_train)
	#print(X_train_fs)# transform test input data
	X_test_fs = fs.transform(X_test)
	return X_train_fs, X_test_fs, fs,p

df = pd.read_csv("Radiomic_Features_Final.csv")
df = df.dropna()
df = df.drop([ 'Survival_days'],axis=1)
#df = df.drop(['diagnostics_Image-original_Mean', 'diagnostics_Image-original_Maximum', 'original_shape_MajorAxisLength','original_shape_MinorAxisLength', 'original_shape_Sphericity',
#             'original_shape_SurfaceVolumeRatio','original_firstorder_10Percentile','original_shape_SurfaceArea','original_firstorder_90Percentile','original_firstorder_Entropy'],axis=1)
df = df.astype('float')
#df = df.apply(abs)
#df = list(df)
#print(df)
#df.info()
df.head()
X = df.drop(['Survival_days1'], axis=1)
y = df['Survival_days1']
X = np.array(X)
y= np.array(y)
X_train, X_test, y_train, y_test = train_test_split(X, y, test_size=0.20, random_state=1)
y_test1 = []
for i in range(len(y_test)):
    if y_test[i]<=300:
        y_test1.append(0)
    elif ((y_test[i]>300) & (y_test[i]<=450)):
        y_test1.append(1)
    else:
        y_test1.append(2)
#print("ytest1", y_test1)
print('Train', X_train.shape, y_train.shape)
print('Test', X_test.shape, y_test.shape)
#pyplot.bar([i for i in range(len(fs.scores_))], fs.scores_)
#pyplot.show()

FeatureExtract = {"combination": df}
#FeatureSelect = {"f_classif":f_classif, 
##                 "f_regression":f_regression, 
#                 "mutual_info_regression":mutual_info_regression, 
#                 "mutual_info_classif":mutual_info_classif
#                }
ModelSelect = {"Linear Regression":LinearRegression(),
               "MLP Regressor":MLPRegressor(), 
               "Random Forest Regressor":RandomForestRegressor(), 
               "Decision Tree Regressor":DecisionTreeRegressor() 
              }
#"SVM1":svm.SVC(),
#"SVM2":svm.SVC(kernel='sigmoid'),
#"MLP Classifier1":MLPClassifier(alpha=1e-5, random_state=1),
#"Logistic Regression":LogisticRegression(solver='liblinear'),
NumberOfFeatureSelect = {"all":"all"}

FA=list(FeatureExtract.keys())
#FS=list(FeatureSelect.keys())
MS=list(ModelSelect.keys())
#NF=list(NumberOfFeatureSelect.keys())

#print(FA)
#print(FS)
#print(MS)
L1 = [[i,k] for i in FA   
                 for k in MS] 
print(len(L1))
def Nmaxelements(list1, N): 
    final_list = [] 
  
    for i in range(0, N):  
        max1 = 0
          
        for j in range(len(list1.scores_)):      
            if list1.scores_[j] > max1: 
                max1 = list1.scores_[j]; 
                  
        #list1.scores_.remove(max1); 
        final_list.append(max1) 
          
    print(final_list) 
train_accuracy = []
test_accuracy = []
model_name = []
Precision1 = []
Recall1 = []
Fscore1 = []
train_time = []
test_time = []

def compute(x):
    ypred1 = []
    check = L1[x][0]+'-'+L1[x][1]
    model = ModelSelect[L1[x][1]]
    start = time.time()
    model.fit(X_train, y_train)
    stop = time.time()
    train_time = stop - start
    yhat = model.predict(X_train)
    ypred = model.predict(X_test)
    for i in range(len(ypred)):
        if ypred[i]<=300:
            ypred1.append(0)
        elif ((ypred[i]>300) & (ypred[i]<=450)):
            ypred1.append(1)
        else:
            ypred1.append(2)
    #print("Ypredict", ypred1)
    acuracy = model.score(X_train, y_train)
    #print(acuracy)
    #accuracy = model.score(X_test, y_test)
    accuracy = accuracy_score(ypred1, y_test1)
    # print("test R2",float(accuracy))
    # print("train R2",float(acuracy))
    #mae = mean_absolute_error(yhat, y_train)
    #mse = mean_squared_error(yhat, y_train)
    #MAE = median_absolute_error(yhat, y_train)
    #mae1 = mean_absolute_error(ytest, y_test)
    #mse1 = mean_squared_error(ytest, y_test)
    #MAE1 = median_absolute_error(ytest, y_test)
    p1 = mean_absolute_error(ypred, y_test)
    r1 = mean_squared_error(ypred, y_test)
    f1 = median_absolute_error(ypred, y_test)
    
    if acuracy>-1:
        train_accuracy.append(acuracy)
    else:
        train_accuracy.append(0)
    if accuracy>-1:
        test_accuracy.append(accuracy)
    else:
        test_accuracy.append(0)
    model_name.append(model)
    Precision1.append(p1)
    Recall1.append(r1)
    Fscore1.append(f1)

for i in range(len(L1)):
    #print(i)
    compute(i)
#compute(x)
#print(model_name)
print("& TA &")
print("{:.2f}".format(train_accuracy[0]),"&","{:.2f}".format(train_accuracy[1]),"&","{:.2f}".format(train_accuracy[2]),"&","{:.2f}".format(train_accuracy[3]))
print("\\\\ \cline{3-8}& & TesA &")
print("{:.2f}".format(test_accuracy[0]),"&","{:.2f}".format(test_accuracy[1]),"&","{:.2f}".format(test_accuracy[2]),"&","{:.2f}".format(test_accuracy[3]))
print(" \\\\ \cline{3-8}&  &  MAE      &")
print("{:.2f}".format(Precision1[0]),"&","{:.2f}".format(Precision1[1]),"&","{:.2f}".format(Precision1[2]),"&","{:.2f}".format(Precision1[3]))
print(" \\\\ \cline{3-8} & & MSE      &")
print("{:.2f}".format(Recall1[0]),"&","{:.2f}".format(Recall1[1]),"&","{:.2f}".format(Recall1[2]),"&","{:.2f}".format(Recall1[3]))
print(" \\\\ \cline{3-8} & & MedAE      &")
print("{:.2f}".format(Fscore1[0]),"&","{:.2f}".format(Fscore1[1]),"&","{:.2f}".format(Fscore1[2]),"&","{:.2f}".format(Fscore1[3]))
print("\\\\ \cline{1-8}")

# %% [code]


# %% [code]
