# Supplementary material for: Towards survival prediction of cancer patients using medical images
Source: PeerJ Comput Sci. 2022 Oct 26;8:e1090. doi: 10.7717/peerj-cs.1090 (PMC9680890; doi:10.7717/peerj-cs.1090)
Supplement: Supplemental Information 1 [file peerj-cs-08-1090-s001.zip › FinalCodeV1.2/Benchmark Brats2020 Feature Selection/CodeAIC.py]

import csv
import pandas as pd
import numpy as np
import seaborn as sns
import json
import sys
from numpy import mean
from numpy import std
from sklearn import *
from sklearn import svm
from sklearn.model_selection import train_test_split, RepeatedStratifiedKFold, cross_val_score
from sklearn.feature_selection import RFECV, SelectKBest, f_regression, f_classif, mutual_info_regression, \
    mutual_info_classif, chi2, RFE
from sklearn.tree import DecisionTreeClassifier, DecisionTreeRegressor
from sklearn.linear_model import LinearRegression, LogisticRegression, Lasso
from mlxtend.feature_selection import SequentialFeatureSelector as SFS
from sklearn.ensemble import RandomForestRegressor, RandomForestClassifier
from sklearn.preprocessing import PolynomialFeatures, StandardScaler
from sklearn.metrics import mean_absolute_error, accuracy_score, mean_squared_error, median_absolute_error
from sklearn.neural_network import MLPClassifier, MLPRegressor
from sklearn.pipeline import Pipeline
from sklearn.svm import SVC
from sklearn.model_selection import RepeatedKFold
from matplotlib import pyplot
import statsmodels.api as sm
from multiprocessing import Process
from sklearn.metrics import roc_curve
processes = 20
import glob
from RegscorePy import aic

def process_creator(lst):
    fact = len(lst) / processes
    index = []
    for i in range(-1, processes):
        index.append(int(np.ceil(fact * (i + 1))))
    lsit_list = []

    for i in range(len(index) - 1):
        lsit_list.append(lst[index[i]:index[i + 1]])
    return (lsit_list)


# feature selection
def select_features(X_train, y_train, X_test, m, feature):
    # print("select_features", m,feature)# configure to select all features
    fs = SelectKBest(score_func=feature, k=m)
    # learn relationship from training data
    fs.fit(X_train, y_train)
    X_train_fs = fs.transform(X_train)
    # print(X_train_fs)# transform test input data
    X_test_fs = fs.transform(X_test)
    return X_train_fs, X_test_fs, fs


# feature selection
def select_features1(X_train, y_train, X_test, m, feature):
    # print("select_features", m,feature)# configure to select all features
    fs = SelectKBest(score_func=feature, k=m)
    # learn relationship from training data
    fs.fit(X_train, y_train)
    df_scores = pd.DataFrame(fs.scores_)
    feature_scores = df_scores
    feature_scores.columns = ['Score']  # name output columns
    p = feature_scores.nlargest(int(m), 'Score')
    p = p.index.tolist()
    X_train_fs = fs.transform(X_train)
    # print(X_train_fs)# transform test input data
    X_test_fs = fs.transform(X_test)
    return X_train_fs, X_test_fs, fs, p


def compute(x,L1):
    check = L1[x][0] + '-' + L1[x][1] + '-' + L1[x][2] + '-' + L1[x][3]
    #print(check)
    #continue
    #return 0
    model = ModelSelect[L1[x][2]]
    f = open('./resultAIC/'+check + ".json", "a+")
    m = NumberOfFeatureSelect[L1[x][3]]
    feature = FeatureSelect[L1[x][1]]
    # print(model)
    # print(type(int(m)))
    # print(feature)
    if (m != "all"):
        X_train_fs, X_test_fs, fs, p = select_features1(X_train, y_train, X_test, m, feature)
        q = []
        for i in range(len(p)):
            # print(p)
            q.append(df.columns[p[i]])

    else:
        X_train_fs, X_test_fs, fs = select_features(X_train, y_train, X_test, m, feature)
        q = ["all"]

    model.fit(X_train, y_train)
    yhat = model.predict(X_train)
    ytest = model.predict(X_test)


    acuracy = model.score(X_train, y_train)
    # print(acuracy)
    accuracy = model.score(X_test, y_test)
    # print("test R2",float(accuracy))
    # print("train R2",float(acuracy))
    mae = mean_absolute_error(yhat, y_train)
    mse = mean_squared_error(yhat, y_train)
    MAE = median_absolute_error(yhat, y_train)
    mae1 = mean_absolute_error(ytest, y_test)
    mse1 = mean_squared_error(ytest, y_test)
    MAE1 = median_absolute_error(ytest, y_test)
    if acuracy > -1:
        train_accuracy.append(acuracy)
    else:
        train_accuracy.append(0)
    if accuracy > -1:
        test_accuracy.append(accuracy)
    else:
        test_accuracy.append(0)
    model.fit(X_train_fs, y_train)
    yhat = model.predict(X_train_fs)
    ytest = model.predict(X_test_fs)
    acuracy = model.score(X_train_fs, y_train)
    accuracy = model.score(X_test_fs, y_test)
    # print("test R2",float(accuracy))
    # print("train R2",float(acuracy))
    mae = mean_absolute_error(yhat, y_train)
    mse = mean_squared_error(yhat, y_train)
    MAE = median_absolute_error(yhat, y_train)
    mae1 = mean_absolute_error(ytest, y_test)
    mse1 = mean_squared_error(ytest, y_test)
    MAE1 = median_absolute_error(ytest, y_test)
    Ai=aic.aic(ytest, y_test,3)
    # A = accuracy_score(y_train, yhat)
    # A1 = accuracy_score(y_test, ytest)
    # print('MAE: %.3f' % mae)
    # print(p[x])

    f1 = {"Model Name": L1[x][2],
          "Training Mean Absolute Error": mae,
          "Training Mean Squared Error": mse,
          "Training Median Absolute Error": MAE,
          "Testing Mean Absolute Error": mae1,
          "Testing Mean Squared Error": mse1,
          "Testing Median Absolute Error": MAE1,
          "Train score": acuracy,
          "Test score": accuracy,
          "AIC":Ai,
          "Selected Features": q}
    json.dump(f1, f)

train_accuracy = []
test_accuracy = []
model_name = []
mean_AE = []
def Nmaxelements(list1, N):
    final_list = []

    for i in range(0, N):
        max1 = 0

        for j in range(len(list1.scores_)):
            if list1.scores_[j] > max1:
                max1 = list1.scores_[j];

                # list1.scores_.remove(max1);
        final_list.append(max1)

    print(final_list)

dffiles=glob.glob('./Brats/*')

#df = pd.read_csv("Radiomic_Features_Final_glcm+gldm+glrm+glszm+ngtdm.csv")
# df = pd.read_csv("Radiomic_Features_Final+hand_crafted.csv")
# df = pd.read_csv("Radiomic_Features_Final_first_order+shape+hand_crafted.csv")

for m in range(len(dffiles)):
    name=dffiles[m].split("/")[-1]
    df = pd.read_csv(dffiles[m],encoding='utf8')
    nm=name.split(".")[0]
    #print(nm)
    #continue
    df = df.dropna()
    df = df.drop(['Survival_days1'], axis=1)
    df = df.astype('float')
    X = df.drop(['Survival_days'], axis=1)
    y = df['Survival_days']
    X = np.array(X)
    y = np.array(y)
    X_train, X_test, y_train, y_test = train_test_split(X, y, test_size=0.20, random_state=1)
    FeatureExtract = {nm: df}
    FeatureSelect = {"f_classif": f_classif,
                     "f_regression": f_regression,
                     "mutual_info_regression": mutual_info_regression,
                     "mutual_info_classif": mutual_info_classif
                     }
    ModelSelect = {"Linear Regression": LinearRegression(),
                   "MLP Regressor": MLPRegressor(),
                   "Random Forest Regressor": RandomForestRegressor(),
                   "Decision Tree Regressor": DecisionTreeRegressor()
                   }
    NumberOfFeatureSelect = {"all": "all", "2": 2, "3": 3, "4": 4, "5": 5, "6": 6, "7": 7, "8": 8, "9": 9, "10": 10,
                             "11": 11, "12": 12, "13": 13, "14": 14, "15": 15, "16": 16, "17": 17, "18": 18, "19": 19,
                             "20": 20, "21": 21, "22": 22
                             }


    FA = list(FeatureExtract.keys())
    FS = list(FeatureSelect.keys())
    MS = list(ModelSelect.keys())
    NF = list(NumberOfFeatureSelect.keys())

    L1 = [[i, j, k, l] for i in FA
          for j in FS
          for k in MS
          for l in NF]

    for i in range(len(L1)):
        print(i,m)
        try:
          compute(i,L1)
        except Exception as e:
                print(e)
                continue     
