# Supplementary material for: Towards survival prediction of cancer patients using medical images
Source: PeerJ Comput Sci. 2022 Oct 26;8:e1090. doi: 10.7717/peerj-cs.1090 (PMC9680890; doi:10.7717/peerj-cs.1090)
Supplement: Supplemental Information 1 [file peerj-cs-08-1090-s001.zip › FinalCodeV1.2/Benchmark Brats2020 Feature Selection/Hand_Crafted_Feature.csv]

Whole	Necrotic	Edema	Enhance	WholeBrain	NecroticBrain	EdemaBrain	EnhanceBrain	NecroticEnhance	EdemaEnhance	NecroticEdema	Whole_grad	Necrotic_grad	Edema_grad	Enhance_grad	Whole_SVRatio	Necrotic_SVRatio	Edema_SVRatio	Enhance_SVRatio	Whole_ID	True_ID	Whole_X	Whole_Y	Whole_Z	True_X	True_Y	True_Z	Brain_tumor_core_X	Brain_tumor_core_Y	Brain_tumor_core_Z	Brain_enh_core_X	Brain_enh_core_Y	Brain_enh_core_Z	Age	RS0	RS1	Survival_days1	Survival_days
211979	15443	168794	27742	0.157853428	0.011499868	0.125695052	0.020658508	0.556664985	6.084420734	0.091490219	61878	7076	40319	14483	0.291906274	0.458201127	0.238865126	0.522060414	287	314	92.7	123.9	73.1	92.6	124.1	61.1	-26.3	-10.6	-2.9	-26.4	-10.4	-14.9	60.463	1	0	289	0
67008	9160	51299	6549	0.04353436	0.005951151	0.033328396	0.004254813	1.398686822	7.833104291	0.178560986	24522	2428	16614	5480	0.365956304	0.265065502	0.323865962	0.836768972	382	416	83.4	112	56.1	78.2	101.3	53.8	-35.4	-17.4	-17.7	-40.6	-28.1	-20	52.263	1	0	616	2
29807	733	26076	2998	0.02363534	0.000581229	0.020676859	0.002377252	0.244496331	8.697798532	0.02811014	12023	542	9489	1992	0.403361626	0.739427012	0.363897837	0.664442962	522	400	151.6	154.3	84.8	168.7	159.9	69.8	32.6	20	3.7	49.7	25.6	-11.3	54.301	1	0	464	2
103496	10902	77096	15498	0.067949864	0.007157662	0.050617055	0.010175147	0.703445606	4.974577365	0.141408115	34345	6753	18305	9287	0.331848574	0.619427628	0.237431255	0.599238611	484	291	154.2	158.4	85.6	164.4	170.1	83.9	34.5	25.9	13.8	44.7	37.6	12.1	39.068	1	0	788	2
21963	3624	7553	10786	0.015232757	0.002513478	0.005238493	0.007480787	0.3359911	0.700259596	0.479809347	15098	3001	4192	7905	0.687428858	0.828090508	0.555011254	0.732894493	155	249	150.9	171.4	101.6	154.8	172.7	101.1	32.3	36.4	26.1	36.2	37.7	25.6	68.493	1	0	465	2
139230	19827	94456	24947	0.094812258	0.013501707	0.064322249	0.016988303	0.794764902	3.786266886	0.209907258	54111	12524	26628	14959	0.388644689	0.631663893	0.281909037	0.599631218	391	306	143.2	99.6	93.4	142.7	86.5	92.6	24.5	-34.9	19.5	24	-48	18.7	67.126	1	0	269	0
39772	3398	30215	6159	0.028869598	0.002466532	0.021932387	0.004470679	0.55171294	4.905828868	0.112460698	17159	1845	11419	3895	0.431434175	0.542966451	0.377924872	0.632407858	310	447	162.9	146.2	59.5	160.8	148.6	54.9	43.7	10.4	-17.8	41.6	12.8	-22.4	69.912	1	0	503	2
33446	157	32078	1211	0.021649872	0.000101627	0.020764355	0.00078389	0.129644922	26.48885219	0.00489432	13388	151	12502	735	0.40028703	0.961783439	0.389737515	0.606936416	700	684	85.3	114.2	46.9	84.4	108.6	39.9	-33.2	-21.2	-25.7	-34.1	-26.8	-32.7	68.285	0	0	1278	2
183094	25359	106834	50901	0.13846767	0.019178136	0.080794865	0.038494669	0.498202393	2.098858569	0.237368254	70509	12563	36387	21559	0.385097272	0.49540597	0.340593818	0.423547671	375	333	88.2	139.8	69.6	85.7	135	64.6	-30.6	3.3	-9.8	-33.1	-1.5	-14.8	56.419	1	0	1155	2
44582	521	37588	6473	0.034583147	0.00040415	0.029157762	0.005021235	0.080488182	5.806890159	0.013860807	20053	431	16992	2630	0.449800368	0.827255278	0.452059168	0.406303105	495	470	82.2	147.6	94	83	139.6	85.7	-36.6	12.7	16.7	-35.8	4.7	8.4	48.367	1	0	515	2
55130	4603	44753	5774	0.034319871	0.002865488	0.027859917	0.003594466	0.797194319	7.750779356	0.10285344	20862	3720	13023	4119	0.378414656	0.808168586	0.290997252	0.713370281	386	322	159.9	154.1	80.8	149.5	158	74.4	41	20.2	6.6	30.6	24.1	0.2	60.942	0	0	421	1
32051	2307	23771	5973	0.019926724	0.001434306	0.014778889	0.003713529	0.386238071	3.979742173	0.097051029	16665	1461	11358	3846	0.519952576	0.633289987	0.477809095	0.643897539	465	319	167.2	124.3	64.2	166.7	123.7	68.2	48.4	-10.2	-12	47.9	-10.8	-8	65.899	1	0	495	2
46339	10496	31804	4039	0.031605238	0.007158734	0.021691728	0.002754776	2.598663035	7.874226294	0.330021381	21516	3944	13811	3761	0.464317314	0.375762195	0.434253553	0.931171082	226	360	137	150.6	87	137	147.5	83	17.7	14.6	14.2	17.7	11.5	10.2	59.693	1	0	698	2
80396	9313	52828	18255	0.046491133	0.005385491	0.030549201	0.010556441	0.5101616	2.893892084	0.176289089	37811	6604	19152	12055	0.470309468	0.709116289	0.362535019	0.660367023	490	319	78.4	132.1	55.3	74.8	128.9	49.3	-40.4	-1.4	-18.9	-44	-4.6	-24.9	51.734	1	0	359	1
125287	8675	107610	9002	0.07763439	0.005375485	0.066680795	0.005578111	0.963674739	11.95401022	0.080615184	37169	6288	25014	5867	0.296670844	0.724841499	0.232450516	0.651744057	631	479	152	127.6	77.8	156.9	129.1	68.6	32.5	-7.1	5.6	37.4	-5.6	-3.6	62.614	1	0	169	0
127189	28051	86107	13031	0.086951498	0.019176788	0.058866197	0.008908514	2.152636022	6.607858184	0.325769101	50049	14804	26846	8399	0.39350101	0.527753021	0.311774885	0.644539943	837	1199	87.9	142.4	93.2	80.9	149.8	98	-31	10.6	19.1	-38	18	23.9	55.759	1	0	368	1
100758	7491	86045	7222	0.064372648	0.004785878	0.054972752	0.004614018	1.0372473	11.91428967	0.087059097	32252	4932	22198	5122	0.32009369	0.658390068	0.257981289	0.709221822	556	414	160.2	140.7	76.5	171	130.5	71.9	40.8	8.2	-0.7	51.6	-2	-5.3	58.258	1	0	439	1
45118	341	43082	1695	0.034319766	0.000259387	0.032771048	0.00128933	0.201179941	25.41710914	0.007915139	17817	261	16315	1241	0.394897823	0.765395894	0.378696439	0.732153392	225	393	107.1	155.3	77.2	105.2	157.4	75.9	-11.7	20.3	0.9	-13.6	22.4	-0.4	61.605	1	0	486	2
43797	10734	23250	9813	0.033225759	0.008143145	0.017638169	0.007444445	1.09385509	2.369306023	0.461677419	26851	7512	11960	7379	0.613078521	0.699832309	0.514408602	0.751961683	451	493	157.8	109.7	55.8	160	107.3	59.7	38.9	-25.6	-23.4	41.1	-28	-19.5	68.049	1	0	287	0
175675	91299	56966	27410	0.11166134	0.058030845	0.036208339	0.017422156	3.330864648	2.078292594	1.602692834	82573	38206	21269	23098	0.470032731	0.418471177	0.373363059	0.842685151	335	344	83.4	115.1	54.9	82.2	108	51	-34.7	-17.5	-14.8	-35.9	-24.6	-18.7	60.581	0	0	55	0
36858	2666	31189	3003	0.0292835	0.002118124	0.024779508	0.002385869	0.887778888	10.38594739	0.085478855	17409	2123	13156	2130	0.472326225	0.796324081	0.421815384	0.709290709	218	248	109.7	109.4	107.8	101.6	128.6	104.4	-9	-25.8	31.3	-17.1	-6.6	27.9	56.921	1	0	576	2
68118	12416	37481	18221	0.045215644	0.008241543	0.024879291	0.01209481	0.681411558	2.057022117	0.331261172	30132	6303	12767	11062	0.44235004	0.507651418	0.340625917	0.607101696	483	397	133.3	119.8	100.3	134	120.4	93.7	14.7	-12.2	25.1	15.4	-11.6	18.5	44.162	1	0	350	1
41124	6589	23598	10937	0.032675465	0.005235352	0.018750015	0.008690097	0.602450398	2.157630063	0.279218578	20423	2636	10851	6936	0.496619979	0.400060707	0.459827104	0.634177562	819	818	146.2	145.4	99.6	146.7	143.2	96.1	27.1	11	20.4	27.6	8.8	16.9	67.833	1	0	332	1
95627	5200	67155	23272	0.060200696	0.00327359	0.04227653	0.014650576	0.223444483	2.885656583	0.077432805	35983	3583	23207	9193	0.37628494	0.689038462	0.345573673	0.395024063	377	474	154.9	160.1	79.1	155	168.3	86.1	35.7	23.6	4.7	35.8	31.8	11.7	46.666	1	0	331	1
73437	19476	36528	17433	0.061144406	0.016215919	0.030413591	0.014514896	1.117191533	2.095336431	0.533180026	32139	5062	15490	11587	0.437640426	0.259909632	0.424058257	0.66465898	377	373	140.1	126.7	105.2	139	127.8	106.4	20	-8.6	28.7	18.9	-7.5	29.9	62.704	0	0	23	0
180618	11237	145705	23676	0.103391427	0.006432412	0.083406128	0.013552888	0.474615645	6.154122318	0.077121581	54531	6375	35345	12811	0.301913431	0.567322239	0.242579184	0.541096469	757	334	93.6	100.7	72.9	87.3	96	61.1	-25.5	-30.4	0.6	-31.8	-35.1	-11.2	45.548	0	0	203	0
66648	8653	41235	16760	0.046116896	0.005987419	0.028532442	0.011597035	0.516288783	2.460322196	0.209846005	31560	4215	16668	10677	0.473532589	0.487114296	0.404219716	0.637052506	478	444	153.7	118.6	68.8	156.5	113.5	64	33.7	-17.9	-5.9	36.5	-23	-10.7	60.063	0	0	336	1
20935	5746	5908	9281	0.012752173	0.003500071	0.00359875	0.005653352	0.61911432	0.636569335	0.972579553	14333	3174	4779	6380	0.684642942	0.552384267	0.808903182	0.687425924	263	262	156.2	164.3	51	156	163.4	51.1	37.8	27.9	-22.9	37.6	27	-22.8	76.367	1	0	106	0
62354	1693	54960	5701	0.05036904	0.001367591	0.044396228	0.00460522	0.296965445	9.640413962	0.030804221	19718	1117	15267	3334	0.316226706	0.659775546	0.277783843	0.584809683	295	241	81.5	143.4	78	71.6	149.4	72.9	-36.5	6.7	4.1	-46.4	12.7	-1	73.036	0	0	32	0
99909	1748	92012	6149	0.064409424	0.001126902	0.059318379	0.003964143	0.284273866	14.96373394	0.018997522	38948	1555	33285	4108	0.38983475	0.889588101	0.361746294	0.66807611	241	236	102.1	87.6	85.5	105.2	106.9	100.5	-16.6	-44.8	10.9	-13.5	-25.5	25.9	53.605	0	0	466	2
87609	6619	58882	22108	0.054460483	0.004114577	0.036602885	0.013743021	0.299393885	2.663379772	0.112411263	41827	4087	24922	12818	0.477428118	0.617464874	0.423253286	0.579790121	249	292	136.3	158	97.2	131.1	157.8	95	18.4	23	23.5	13.2	22.8	21.3	66.074	0	0	170	0
26500	7867	9070	9563	0.019674853	0.005840833	0.006733997	0.007100023	0.822649796	0.94844714	0.867364939	17051	3997	6012	7042	0.643433962	0.508071692	0.662844542	0.736379797	420	375	133.5	133.4	119.7	133.2	137.3	121.6	15	-2.5	44.8	14.7	1.4	46.7	63.192	0	0	488	2
122656	8346	98301	16009	0.096182302	0.006544625	0.077084011	0.012553666	0.521331751	6.140358548	0.084902493	39758	5548	26038	8172	0.324142317	0.664749581	0.264880317	0.510462865	293	456	87	118.9	98.5	81.2	109.5	97.5	-30.5	-15.4	20.1	-36.3	-24.8	19.1	67.86	1	0	473	2
91573	20555	46588	24430	0.070528496	0.01583123	0.035881554	0.018815712	0.841383545	1.906999591	0.441208036	38219	8803	14067	15349	0.417361013	0.428265629	0.301944707	0.628284896	387	234	137.4	98.6	105.5	136.7	90.6	106.7	18.4	-39.1	26.5	17.7	-47.1	27.7	46.452	1	0	1283	2
78815	23946	30607	24262	0.051806575	0.015740154	0.020118554	0.015947867	0.986975517	1.261520073	0.782370046	47277	14490	15741	17046	0.599847745	0.605111501	0.514294116	0.702580167	492	446	80.8	125.6	58.8	83.9	123.2	60.2	-35.5	-10.5	-16.1	-32.4	-12.9	-14.7	69.992	0	0	33	0
14830	585	9079	5166	0.01103297	0.000435218	0.006754439	0.003843312	0.113240418	1.757452575	0.064434409	6900	392	3874	2634	0.465273095	0.67008547	0.426698976	0.509872242	391	371	164.7	144.2	87.6	172.4	139.9	86	46.1	6.5	12.2	53.8	2.2	10.6	71.37	1	0	89	0
189011	9752	164048	15211	0.135534797	0.006992902	0.117634489	0.010907406	0.641114983	10.78482677	0.059446016	48468	5840	32768	9860	0.25642952	0.598851518	0.199746416	0.648215107	278	201	82.7	128.3	68.6	71.7	127.6	71.1	-34.6	-7.8	-6.6	-45.6	-8.5	-4.1	75.978	1	0	172	0
100879	10976	63649	26254	0.074703162	0.008127974	0.047133512	0.019441676	0.418069627	2.424354384	0.172445757	51396	6900	27509	16987	0.509481656	0.628644315	0.432198463	0.647025215	457	476	85.2	155.3	83.8	82.9	156.2	80.1	-33.3	21.6	6.7	-35.6	22.5	3	72.879	0	0	30	0
51853	6192	32835	12826	0.042273696	0.005048092	0.026769074	0.01045653	0.482769375	2.560034305	0.18857926	18739	2162	10070	6507	0.361386998	0.349160207	0.30668494	0.507328863	356	349	149.8	151.2	84.8	146.4	145.8	79.9	31.2	15	5.9	27.8	9.6	1	53.362	1	0	84	0
171454	20192	123059	28203	0.102846524	0.012112153	0.073816828	0.016917544	0.715952204	4.363330142	0.164083895	50460	6410	29610	14440	0.294306345	0.317452456	0.24061629	0.512002269	547	532	128.8	70.7	61	123.8	71.5	51	10.9	-55.4	-8.2	5.9	-54.6	-18.2	57.718	0	0	229	0
101416	19169	67089	15158	0.065706365	0.012419394	0.043466261	0.00982071	1.264612746	4.425979681	0.285724933	38923	8949	19527	10447	0.383795456	0.466847514	0.291061128	0.689207019	487	116	84.9	172.5	60.6	85.8	184.4	49	-32.3	36.4	-10.8	-31.4	48.3	-22.4	63.345	0	0	286	0
75949	19887	35154	20908	0.055048831	0.014414358	0.02548008	0.015154392	0.951167017	1.681365984	0.565710872	31631	5984	12245	13402	0.416476846	0.300900085	0.348324515	0.640998661	926	913	138.8	165.8	93.4	135.8	168	86.3	20.7	30.5	15.8	17.7	32.7	8.7	75.312	1	0	726	2
37429	5082	29723	2624	0.024200562	0.003285881	0.019218074	0.001696606	1.936737805	11.3273628	0.170978703	18195	2590	13298	2307	0.486120388	0.509641873	0.447397638	0.879192073	343	477	86.9	111.8	55.8	94.4	122	53.8	-32.7	-22	-16.5	-25.2	-11.8	-18.5	44.416	0	0	495	2
19150	402	17336	1412	0.012742982	0.000267503	0.011535892	0.000939587	0.28470255	12.2776204	0.02318874	10853	382	9599	872	0.566736292	0.950248756	0.553703276	0.617563739	569	40	110.5	108.5	98.5	120.3	106.6	114.2	-8.3	-25.3	24.2	1.5	-27.2	39.9	54.825	0	0	871	2
97205	16558	40539	40108	0.073649469	0.012545527	0.03071525	0.030388693	0.412835345	1.010745986	0.408446188	53019	9558	20406	23055	0.545434906	0.577243628	0.503367128	0.574822978	632	654	93.7	156.4	87.5	96.4	155.8	84.6	-24.8	24.3	10	-22.1	23.7	7.1	63.764	0	0	210	0
36342	163	34822	1357	0.023876004	0.000107088	0.022877393	0.000891523	0.120117907	25.66101695	0.004680949	16876	150	15705	1021	0.464366298	0.920245399	0.451007983	0.752394989	388	438	143.8	115.3	50.7	144.5	108.6	44	24.9	-20.1	-24.4	25.6	-26.8	-31.1	46.814	0	0	318	1
132682	30245	70436	32001	0.082693983	0.01885018	0.043899198	0.019944606	0.945126715	2.201056217	0.429396899	64826	13450	30299	21077	0.488581722	0.444701604	0.430163553	0.658635668	301	274	125.6	89.9	81.9	125.7	90.5	82	6.9	-42.5	5.9	7	-41.9	6	57.71	0	0	208	0
29239	1420	25778	2041	0.019829652	0.000963032	0.01748243	0.00138419	0.695737384	12.63008329	0.055085732	15912	821	13415	1676	0.544204658	0.578169014	0.520404997	0.821166095	272	331	159.9	114.3	50.4	166.2	117.4	52	40.9	-19.6	-25.7	47.2	-16.5	-24.1	46.57	1	0	660	2
83418	1588	75783	6047	0.053718114	0.001022613	0.048801456	0.003894045	0.262609558	12.53233008	0.020954568	24416	1308	19428	3680	0.292694622	0.823677582	0.256363564	0.608566231	206	204	141.1	177.2	89.8	140.2	181.3	83.5	22.4	42.5	14.3	21.5	46.6	8	77.337	1	0	522	2
82780	35661	14747	32372	0.052157597	0.0224691	0.009291714	0.020396783	1.101600148	0.455548004	2.41818675	45686	16464	6940	22282	0.551896593	0.461680828	0.470604191	0.688310886	249	200	77.9	155.6	66.2	77	154.6	69	-40	18.9	-6.4	-40.9	17.9	-3.6	39.488	0	0	407	1
121570	4449	104016	13105	0.090008381	0.003293965	0.077011695	0.009702721	0.339488745	7.937123235	0.042772266	40294	2695	30461	7138	0.331446903	0.605754102	0.292849177	0.544677604	482	437	87.5	136.1	97.6	82.9	140.7	99.9	-30.6	-0.2	19	-35.2	4.4	21.3	52.348	0	0	265	0
45951	5989	29065	10897	0.032951926	0.004294772	0.020842805	0.007814349	0.549600808	2.667247866	0.206055393	22025	3325	11489	7211	0.479314922	0.555184505	0.395286427	0.661741764	398	385	97.3	169.2	96.9	98.8	173.2	102.4	-20.7	33.2	21.2	-19.2	37.2	26.7	81.285	0	0	85	0
149897	12395	128427	9075	0.08709124	0.007201585	0.074617015	0.005272641	1.36584022	14.15173554	0.096513973	41726	6494	29077	6155	0.278364477	0.523920936	0.226408777	0.678236915	320	306	81.6	148.6	84.3	71.5	157.5	84.1	-36.5	15.2	12.2	-46.6	24.1	12	54.751	1	0	597	2
80574	6651	42928	30995	0.060305231	0.00497791	0.032129259	0.023198062	0.214582997	1.38499758	0.154933843	38476	4446	19412	14618	0.477523767	0.668470907	0.452199031	0.471624456	344	322	83.3	148.4	72.4	86.1	152.5	72.4	-34.6	13	-4.6	-31.8	17.1	-4.6	68.359	1	0	239	0
118394	6590	103227	8577	0.069731391	0.003881361	0.060798371	0.005051659	0.768333916	12.03532704	0.063839887	31151	3490	22453	5208	0.263112996	0.529590288	0.217510923	0.607205317	512	417	161.5	152.7	70.1	170.3	148.3	70.5	42.5	16.1	-5.3	51.3	11.7	-4.9	66.51	0	0	610	2
55364	8872	21364	25128	0.047212039	0.00756566	0.018218301	0.021428078	0.35307227	0.85020694	0.415278038	32185	4552	12970	14663	0.581334441	0.513074842	0.607096049	0.583532315	636	487	102.9	158.3	100.8	106.3	160.2	100.4	-16.9	21	20.9	-13.5	22.9	20.5	71.126	1	0	208	0
91132	3149	79370	8613	0.079500726	0.00274709	0.069239922	0.007513714	0.365610124	9.215139905	0.03967494	25065	2187	17581	5297	0.2750406	0.694506192	0.221506867	0.615000581	363	323	137.4	148.5	106.4	131.3	152.9	109.8	18.3	15.6	30.7	12.2	20	34.1	69.178	1	0	355	1
91646	10482	74456	6708	0.060577297	0.006928521	0.04921484	0.004433936	1.562611807	11.09958259	0.140781132	37568	3010	30531	4027	0.409925147	0.287158939	0.41005426	0.600327967	247	153	152.9	135.6	64.8	158.2	147.7	78	33.7	1.2	-10.2	39	13.3	3	68.726	1	0	152	0
25918	901	23845	1172	0.018742994	0.000651572	0.017243873	0.00084755	0.768771331	20.34556314	0.037785699	12194	776	10517	901	0.470483834	0.861265261	0.441056825	0.768771331	241	191	146.9	110.8	58.9	148.1	115.5	67.8	27.8	-23.6	-18.2	29	-18.9	-9.3	51.589	1	0	385	1
87324	18358	52794	16172	0.064377341	0.013533957	0.038920999	0.011922385	1.135171902	3.264531289	0.347728909	36390	5832	19473	11085	0.416723925	0.317681665	0.368848733	0.685443977	398	368	157.4	144.2	62.5	158.1	144.7	63.9	38.4	9.9	-12.5	39.1	10.4	-11.1	62.159	1	0	453	2
20876	6878	7466	6532	0.014534689	0.004788733	0.005198122	0.004547834	1.052969994	1.142988365	0.921242968	13916	3146	5625	5145	0.666602797	0.457400407	0.753415484	0.787660747	1141	1071	107.7	135.9	68	108	136.6	67.3	-11.2	1.5	-6.8	-10.9	2.2	-7.5	36.784	1	0	1592	2
142132	20008	91981	30143	0.107153708	0.015084087	0.06934473	0.022724891	0.663769366	3.051487908	0.217523184	52625	6854	31594	14177	0.370254411	0.342562975	0.34348398	0.470324785	303	301	99.3	108.5	97.7	97.1	104.7	94.4	-20.3	-32.2	20.4	-22.5	-36	17.1	68.504	1	0	376	1
13459	782	10390	2287	0.009114358	0.000529566	0.007036049	0.001548743	0.341932663	4.543069523	0.075264678	7315	691	4848	1776	0.543502489	0.883631714	0.466602502	0.776563183	368	407	128.5	169.3	81.4	123.2	170.8	84.6	9.2	33.7	7.2	3.9	35.2	10.4	60.816	0	0	1337	2
95815	44601	15904	35310	0.072906585	0.033937344	0.012101511	0.02686773	1.263126593	0.450410649	2.804388833	47737	16277	8873	22587	0.498220529	0.364946974	0.55790996	0.639677145	368	338	89.5	116.1	58.6	89.3	113.2	55.2	-28.9	-18.1	-16.9	-29.1	-21	-20.3	70.252	1	0	12	0
24955	1034	21091	2830	0.018771076	0.000777772	0.015864586	0.002128717	0.365371025	7.452650177	0.049025651	9244	711	6884	1649	0.370426768	0.68762089	0.326395145	0.582685512	741	635	161.1	126.4	67.8	173.1	125	65.2	42.6	-9.6	-11.2	54.6	-11	-13.8	63.359	1	0	579	2
59246	6796	43785	8665	0.040452553	0.004640238	0.029895943	0.005916372	0.784304674	5.053087132	0.155212972	25185	2963	15460	6762	0.425091989	0.43599176	0.353088957	0.780380842	491	458	85.9	125.2	96	82.7	119	93.3	-31.9	-9.3	17.6	-35.1	-15.5	14.9	45.244	1	0	614	2
130505	13856	85940	30709	0.085645172	0.009093134	0.056398959	0.020153079	0.45120323	2.798528119	0.161228764	44168	6640	25235	12293	0.33843914	0.479214781	0.293635094	0.400306099	525	398	142.7	161.9	93.9	139.8	174.9	102.1	24	28.1	18.7	21.1	41.1	26.9	72.293	1	0	387	1
63159	19830	29143	14186	0.04229149	0.013278238	0.019514256	0.009498996	1.397857042	2.054349359	0.680437841	31766	8658	12297	10811	0.502952865	0.436611195	0.421953814	0.762089384	538	553	137.8	163.1	75.7	135.3	158.8	72.7	18.3	25.2	1.9	15.8	20.9	-1.1	55.532	1	0	180	0
160010	19298	125081	15631	0.121437364	0.014645949	0.094928485	0.01186293	1.234597914	8.002111189	0.154284024	76548	8945	55973	11630	0.4783951	0.463519536	0.447494024	0.744034291	565	743	126.5	136.7	95.1	134.3	146.2	98.8	6.7	3	14	14.5	12.5	17.7	52.764	1	0	139	0
57830	22543	22544	12743	0.035027808	0.013654364	0.01365497	0.007718474	1.769049674	1.769128149	0.999955642	35161	11900	12933	10328	0.608006225	0.527880051	0.573678141	0.810484187	238	389	88.3	118.2	89.4	97.2	113.4	101.5	-30	-15.4	14.9	-21.1	-20.2	27	46.551	1	0	375	1
154279	5976	135262	13041	0.104821209	0.004060252	0.091900559	0.008860398	0.458247067	10.37205736	0.044180923	36275	3526	27171	5578	0.235125973	0.590026774	0.200876817	0.427727935	624	583	134.2	90.5	95.6	132.5	92	108.6	14.8	-43.7	19.5	13.1	-42.2	32.5	27.811	1	0	1767	2
89189	10817	40774	37598	0.065238651	0.007912259	0.029824763	0.027501629	0.287701473	1.084472578	0.265291607	44444	7276	19221	17947	0.498312572	0.672644911	0.471403345	0.47733922	619	632	149.3	162.3	84	156.8	162.7	79.3	29.7	28.1	7.7	37.2	28.5	3	74.63	1	0	168	0
44519	7469	27590	9460	0.030588842	0.005131922	0.018956988	0.006499931	0.789534884	2.916490486	0.270714027	21701	2663	12224	6814	0.487454795	0.356540367	0.443059079	0.720295983	705	901	153	148.4	86.4	151.8	150.4	83.7	33.9	13.5	13.4	32.7	15.5	10.7	66.934	0	0	438	1
76789	15955	38338	22496	0.051716068	0.010745417	0.025819982	0.015150668	0.709237198	1.704214083	0.416166728	39732	9047	15757	14928	0.517417859	0.567032278	0.411002139	0.663584637	369	328	140.5	168.5	88.5	135.6	177	83.4	21.9	31.1	15.7	17	39.6	10.6	85.762	1	0	345	1
185137	80489	69261	35387	0.10919889	0.047474624	0.040852041	0.020872225	2.274535846	1.957244186	1.162111434	74281	20988	26857	26436	0.401221798	0.260756128	0.38776512	0.747054003	740	729	143.4	98.6	78.4	145.7	99.9	76.6	24.5	-33.7	7.3	26.8	-32.4	5.5	56.301	0	0	394	1
42204	8432	23177	10595	0.038014943	0.007595062	0.020876513	0.009543369	0.795847098	2.187541293	0.363808949	22810	6735	8173	7902	0.540470098	0.798742884	0.352634077	0.745823502	415	411	99.6	164	96	103.1	165.4	94.9	-19.7	23.7	19.9	-16.2	25.1	18.8	66.282	1	0	114	0
50183	3736	38488	7959	0.038659256	0.002878086	0.02964983	0.00613134	0.469405704	4.83578339	0.097069216	19483	2317	12238	4928	0.388239045	0.620182013	0.317969237	0.619173263	506	363	161.5	123.1	64.1	165.7	111.6	62.9	42.5	-13	-15.5	46.7	-24.5	-16.7	79.211	1	0	191	0
39411	2853	32237	4321	0.0274047	0.001983852	0.022416211	0.003004636	0.660263828	7.460541541	0.088500791	19823	2330	14420	3073	0.502981401	0.816684192	0.447312095	0.711177968	511	386	94.4	140.7	57.4	90.4	147.4	59.1	-24.5	6.5	-14.4	-28.5	13.2	-12.7	74.836	1	0	50	0
7285	2139	3676	1470	0.005316234	0.001560937	0.002682564	0.001072734	1.455102041	2.500680272	0.581882481	5282	1554	2621	1107	0.725051476	0.726507714	0.713003264	0.753061224	316	283	87.9	125.3	116.1	89	123.3	113.6	-30.9	-8.6	41.7	-29.8	-10.6	39.2	65.921	1	0	387	1
43464	3872	32904	6688	0.03169954	0.00282396	0.02399783	0.00487775	0.578947368	4.919856459	0.117675663	16525	2480	10432	3613	0.380199706	0.640495868	0.317043521	0.540221292	138	205	92.2	164.6	63.8	99.7	158	64.6	-27	28.6	-13.6	-19.5	22	-12.8	63.781	1	0	58	0
31532	9230	13852	8450	0.020806705	0.006090508	0.009140381	0.005575817	1.092307692	1.639289941	0.666329772	15956	2746	7064	6146	0.506025625	0.297508126	0.50996246	0.727337278	379	387	157.9	107.7	96.7	159.6	109.6	97.1	39	-26.6	22.5	40.7	-24.7	22.9	49.874	0	0	734	2
10101	1777	3806	4518	0.006947348	0.0012222	0.002617722	0.003107427	0.393315626	0.842408145	0.466894377	7386	1295	3011	3080	0.731214731	0.728756331	0.791119285	0.681717574	436	446	116.6	141.9	69.4	119.5	145.5	68	-1.8	8.7	-7.5	1.1	12.3	-8.9	46.258	1	0	448	1
73658	3391	63100	7167	0.047588744	0.002190847	0.040767462	0.004630434	0.473140784	8.804241663	0.053740095	23328	2236	16370	4722	0.316706943	0.65939251	0.259429477	0.658853077	251	392	154.9	145.2	65.4	150.2	152	65.8	35.9	8.4	-7.5	31.2	15.2	-7.1	54.915	1	0	401	1
57075	10055	29514	17506	0.038389646	0.006763169	0.019851634	0.011774843	0.5743745	1.68593625	0.340685776	29953	7405	11503	11045	0.524800701	0.736449528	0.389747239	0.630926539	423	562	80.6	163.2	57.9	79.4	171.1	56.8	-38.6	28.8	-18.1	-39.8	36.7	-19.2	61.622	1	0	ALIVE (361 days later)	1
36221	4122	28408	3691	0.023678298	0.002694623	0.018570804	0.002412871	1.116770523	7.696559198	0.145099972	16048	2886	10260	2902	0.443057895	0.70014556	0.361165869	0.786236792	377	602	129.7	169.7	100.2	129.7	183.8	96.5	10.8	35.5	25.4	10.8	49.6	21.7	70.652	0	1	996	2
20752	455	20191	106	0.012963858	0.00028424	0.012613399	6.62186E-05	4.29245283	190.4811321	0.022534793	9217	360	8761	96	0.444149961	0.791208791	0.433906196	0.905660377	278	357	62.2	123.1	52	62.5	127.5	57.5	-56.2	-9	-18.9	-55.9	-4.6	-13.4	55.595	1	0	510	2
26806	7110	19290	406	0.018860915	0.005002653	0.013572598	0.000285665	17.51231527	47.51231527	0.368584759	10063	2329	7428	306	0.37540103	0.327566807	0.385069984	0.753694581	754	702	167.5	160.4	71.3	172.8	162.8	68.7	48.6	27.1	-7.8	53.9	29.5	-10.4	73.827	0	1	1020	2
30654	2310	18725	9619	0.020481702	0.001543444	0.01251125	0.006427007	0.240149704	1.946668053	0.123364486	14500	1386	8363	4751	0.473021465	0.6	0.446622163	0.493918287	473	492	79.5	108.9	70.1	77	103.3	61.8	-39.3	-26	-6	-41.8	-31.6	-14.3	62.03	0	1	436	1
130343	109	111653	18581	0.078258421	6.5444E-05	0.067036876	0.011156101	0.005866207	6.008987676	0.000976239	31319	108	27309	3902	0.240281411	0.990825688	0.244588144	0.209999462	531	700	110.4	134.7	53.7	148.2	125.9	55.8	-8.6	-1.5	-20.1	29.2	-10.3	-18	50.808	1	0	296	0
32059	10067	11028	10964	0.022696862	0.00712715	0.007807511	0.007762201	0.918186793	1.005837286	0.912858179	15063	2807	5745	6511	0.46985246	0.278831827	0.520946681	0.593852609	611	537	101.1	144.2	78.3	101.9	144	74.5	-17.5	9.6	2.3	-16.7	9.4	-1.5	54.14	1	0	278	0
149594	5112	120006	24476	0.103431563	0.003534514	0.08297397	0.016923078	0.208857656	4.903007027	0.04259787	43091	2867	31839	8385	0.288052997	0.560837246	0.265311734	0.342580487	468	356	150.6	127.9	91.5	160.3	125.2	86.5	30.7	-7.4	12.7	40.4	-10.1	7.7	70.86	1	0	146	0
58458	10225	15560	32673	0.037461886	0.00655253	0.00997138	0.020937976	0.31294953	0.476234199	0.657133676	31648	5713	9738	16197	0.541380136	0.558728606	0.625835476	0.49573042	417	402	112.3	107.5	94.4	111.5	107.2	94.2	-6.4	-26.9	18	-7.2	-27.2	17.8	70.592	0	0	200	0
98690	7262	67091	24337	0.066808737	0.004916051	0.045417621	0.016475066	0.298393393	2.756748983	0.108241046	31696	4129	18338	9229	0.321167292	0.56857615	0.273330253	0.37921683	521	332	79.2	125	63.1	75.5	113.6	51.4	-38.7	-11	-12.1	-42.4	-22.4	-23.8	60.699	1	0	1527	2
21929	160	20734	1035	0.015415265	0.000112474	0.014575224	0.000727566	0.154589372	20.03285024	0.007716794	6303	116	5522	665	0.287427607	0.725	0.266325842	0.642512077	502	598	164.6	157.7	57.5	166.9	162.8	56.6	45.7	20.7	-16.9	48	25.8	-17.8	48.773	0	0	1178	2
103768	14829	70390	18549	0.063000425	0.009003096	0.042735717	0.011261611	0.799450105	3.794813737	0.210669129	43932	9000	25080	9852	0.423367512	0.606918875	0.356300611	0.531133754	376	333	112.8	98.5	99.8	118.4	96.4	95.6	-5.7	-39.4	26.1	-0.1	-41.5	21.9	67.17	1	0	353	1
65993	9263	35628	21102	0.051070663	0.00716845	0.027571797	0.016330416	0.438963131	1.688370771	0.259992141	32803	5616	14886	12301	0.497067871	0.606283062	0.417817447	0.582930528	388	379	95.5	142.9	82.5	100.8	144.7	84.1	-23	7.1	4.2	-17.7	8.9	5.8	80.51	1	0	56	0
79531	24770	17568	37193	0.061632015	0.019195345	0.013614204	0.028822466	0.665985535	0.472346947	1.409949909	39229	11167	6920	21142	0.493254203	0.450827614	0.393897996	0.568440298	325	445	86.7	133.8	76.7	86.4	126.4	74.6	-31.7	-3.9	-1.1	-32	-11.3	-3.2	86.274	1	0	21	0
144026	15191	106783	22052	0.101674646	0.010724033	0.075383082	0.015567532	0.688871758	4.842327227	0.142260472	41748	9989	18796	12963	0.28986433	0.657560398	0.176020528	0.587837838	308	294	103.6	100	101.3	109.9	92.3	114.2	-15.3	-35.2	24.3	-9	-42.9	37.2	50.063	1	0	1227	2
7513	0	6275	1238	0.004483473	0	0.003744681	0.000738791	0	5.068659128	0	3638	0	3072	566	0.484227339		0.489561753	0.457189015	288	518	148.6	142.8	51.7	158.5	145	49.8	30.5	8.6	-19.1	40.4	10.8	-21	52.879	1	0	182	0
135252	47184	58053	30015	0.102613904	0.035797877	0.044044043	0.022771984	1.572013993	1.934132934	0.812774534	47564	12586	17691	17287	0.351669476	0.266742964	0.304738773	0.575945361	177	225	79.7	139.5	74.3	72.8	133.7	72	-37.9	0.1	-2	-44.8	-5.7	-4.3	83.649	1	0	277	0
71751	4996	52828	13927	0.048774138	0.003396128	0.03591086	0.009467149	0.358727651	3.793207439	0.094571061	27794	3407	16117	8270	0.387367423	0.681945556	0.305084425	0.593810584	254	564	155.2	124.9	58.5	149.3	126.5	59.6	37.2	-9.7	-16.7	31.3	-8.1	-15.6	65.115	1	0	155	0
24143	7362	9348	7433	0.016137549	0.004920873	0.006248346	0.00496833	0.990448002	1.257634872	0.787548139	13721	2800	5628	5293	0.568322081	0.380331432	0.602053915	0.712094713	464	385	132.3	155.5	98.9	130.4	155.4	98.4	13.6	17.7	23.8	11.7	17.6	23.3	65.937	1	0	1148	2
58208	13957	6980	37271	0.034525444	0.008278443	0.004140111	0.02210689	0.374473451	0.187276971	1.999570201	29593	7857	4289	17447	0.508400907	0.562943326	0.614469914	0.468111937	502	498	152.9	177	71.1	154.6	179	69.6	34.5	42.9	-3.4	36.2	44.9	-4.9	85.942	1	0	78	0
169685	22889	110884	35912	0.105017716	0.014165958	0.068625892	0.022225867	0.637363555	3.087658721	0.206422928	54397	7611	31101	15685	0.320576362	0.332517803	0.280482306	0.436762085	654	578	81.3	135.3	72	73.2	131.9	66.5	-36.7	-0.3	0.5	-44.8	-3.7	-5	70.803	1	0	580	2
24992	2073	17075	5844	0.018177401	0.001507753	0.012419139	0.004250509	0.354722793	2.921800137	0.121405564	12041	1194	7707	3140	0.481794174	0.575976845	0.45136164	0.537303217	138	493	87.5	107.1	50.8	86.9	105.6	53.2	-31	-27	-26.4	-31.6	-28.5	-24	61.858	0	0	1145	2
108359	15768	50631	41960	0.081815512	0.01190549	0.038228492	0.03168153	0.375786463	1.20664919	0.311429756	46821	7714	19607	19500	0.432091474	0.489218671	0.387252869	0.464728313	281	284	141.7	96.9	93.5	142.9	91.6	93	22.8	-41.4	16.3	24	-46.7	15.8	82.932	1	0	77	0
34311	595	24175	9541	0.023876793	0.000414056	0.016823219	0.006639518	0.062362436	2.533801488	0.024612203	12131	435	8683	3013	0.353560083	0.731092437	0.359172699	0.31579499	424	498	138.3	149.4	87.8	134.7	149	80.7	20	14.3	10.8	16.4	13.9	3.7	60.019	1	0	427	1
17892	103	9591	8198	0.01191537	6.8594E-05	0.00638723	0.005459546	0.01256404	1.169919493	0.010739235	7455	89	4844	2522	0.416666667	0.86407767	0.505056824	0.307636009	1037	972	156	154.1	50.3	156.2	155.2	48.8	37.5	16.5	-23.8	37.7	17.6	-25.3	82.419	1	0	409	1
100724	6272	72599	21853	0.06906255	0.004300468	0.049778326	0.014983757	0.287008649	3.322152565	0.086392375	35056	3192	22683	9181	0.348040189	0.508928571	0.31244232	0.420125383	459	421	142.1	104.3	82.1	144.4	99.4	71.1	23.1	-31.8	8.6	25.4	-36.7	-2.4	60.414	0	0	112	0
15762	86	12890	2786	0.01213351	6.62024E-05	0.009922659	0.002144649	0.030868629	4.626704953	0.006671839	6781	81	5410	1290	0.430211902	0.941860465	0.419705198	0.463029433	348	438	134.6	139.8	114.1	136.8	148.8	127.2	15.1	3.7	38.8	17.3	12.7	51.9	57.068	1	0	412	1
43342	8380	17392	17570	0.025462388	0.004923049	0.010217384	0.010321955	0.476949345	0.989869095	0.481830727	21177	3978	7557	9642	0.48860228	0.474701671	0.43451012	0.548776323	913	608	71.3	138.6	59.1	72.2	143	59.5	-46.8	3.5	-15.7	-45.9	7.9	-15.3	58.03	1	0	334	1
170359	20290	101897	48172	0.103734172	0.012354888	0.062046625	0.029332659	0.421199037	2.115274433	0.199122643	52692	7925	28062	16705	0.309299773	0.390586496	0.275395743	0.346778211	447	344	79.6	129.9	66.5	68.5	132.4	60.7	-38.1	-5.1	-9.9	-49.2	-2.6	-15.7	86.652	1	0	74	0
125680	2346	119083	4251	0.088385481	0.001649844	0.083746087	0.00298955	0.551870148	28.01293813	0.019700545	28379	1945	23325	3109	0.225803628	0.829070759	0.195871787	0.731357328	370	334	79	143.2	76.9	70.3	140.3	76.5	-38.9	5.9	-2.3	-47.6	3	-2.7	70.622	1	0	684	2
103304	27812	51348	24144	0.05869312	0.015801644	0.02917384	0.013717636	1.151921803	2.126739563	0.541637454	40684	8335	17415	14934	0.393827925	0.299690781	0.339156345	0.618538767	748	625	132	99.7	93.3	123.1	96.7	91.4	13.6	-35.3	19.5	4.7	-38.3	17.6	57.233	1	0	613	2
90608	5570	70876	14162	0.059532468	0.003659675	0.046567888	0.009304905	0.39330603	5.004660359	0.078587956	25524	1955	17604	5965	0.28169698	0.350987433	0.248377448	0.421197571	546	417	98.9	107.2	105.4	99.9	103.5	116	-19.2	-27.9	30.5	-18.2	-31.6	41.1	78.14	1	0	142	0
87535	16504	50391	20640	0.056878175	0.010723909	0.032742882	0.013411384	0.799612403	2.441424419	0.327518803	35996	6499	17351	12146	0.41121837	0.393783325	0.34432736	0.588468992	363	321	83.7	123.9	64.2	85.6	117.6	56.2	-34.6	-10.7	-11.6	-32.7	-17	-19.6	50.899	1	0	538	2
78134	2881	65434	9819	0.048424052	0.001785518	0.040553145	0.006085389	0.293410734	6.664018739	0.044029098	24348	1609	17822	4917	0.311618502	0.558486637	0.272366048	0.500763825	356	194	146.8	136.2	70.9	146.4	140.1	69	28.3	1.1	-1.6	27.9	5	-3.5	65.381	1	0	416	1
52485	2182	42224	8079	0.032700446	0.001359481	0.026307395	0.00503357	0.270082931	5.226389405	0.051676772	17995	1272	12796	3927	0.342859865	0.582951421	0.303050398	0.486075009	531	430	78.1	117.9	78.6	74.9	116.5	70.2	-40.9	-17.5	5.9	-44.1	-18.9	-2.5	73.674	1	0	240	0
32190	3279	24445	4466	0.02146279	0.002186284	0.016298786	0.00297772	0.734214062	5.473578146	0.134137861	15303	1603	10380	3320	0.475396086	0.488868557	0.424626713	0.743394536	147	293	161	130.8	52.1	174.1	149.9	60.7	41.5	-5.2	-21.9	54.6	13.9	-13.3	45.575	1	0	524	2
123632	32906	71184	19542	0.077098216	0.020520528	0.044391091	0.012186597	1.683860403	3.642615904	0.462266802	46002	11260	20367	14375	0.372088133	0.342186835	0.286117667	0.735595128	501	332	128.6	109.8	100.2	123.4	109	96.7	10.6	-24.6	23.2	5.4	-25.4	19.7	54.477	1	0	319	1
145124	15527	112429	17168	0.09047473	0.009680006	0.070091669	0.010703055	0.904415191	6.548753495	0.138104937	37499	3690	24958	8851	0.258392823	0.237650544	0.221988989	0.51555219	553	365	143.6	89.9	84.9	149.1	71.2	80.6	24.4	-44.6	12	29.9	-63.3	7.7	63.638	1	0	730	2
16585	2063	10911	3611	0.011999057	0.001492557	0.007893983	0.002612517	0.571309886	3.021600665	0.189075245	7372	832	4140	2400	0.44449804	0.403296171	0.379433599	0.664635835	169	477	168.3	136.3	84.9	161.3	132	88.1	48.6	0.4	10.9	41.6	-3.9	14.1	69.003	1	0	336	1
137737	11539	100479	25719	0.089291526	0.007480451	0.065138076	0.016672998	0.448656635	3.90680042	0.114839917	41236	5780	23610	11846	0.299382156	0.500909958	0.234974472	0.460593336	522	318	159.5	140.6	67.5	169.4	140.1	66.7	41.1	7	-6.6	51	6.5	-7.4	69.403	1	0	342	1
175363	37835	94789	42739	0.129204166	0.027876118	0.069838755	0.031489293	0.885257025	2.217857226	0.39914969	62839	13997	25215	23627	0.358336707	0.36994846	0.266011879	0.552820609	490	458	87.4	132.5	71.4	81.4	128	61.8	-31.3	-5.7	-5.7	-37.3	-10.2	-15.3	64.203	1	0	503	2
151285	4073	115349	31863	0.102489877	0.002759304	0.078144593	0.02158598	0.127828516	3.620155039	0.035310232	45064	3280	30589	11195	0.297874872	0.805303216	0.265186521	0.351347958	780	576	96.1	137.9	101.5	102.9	142	98.9	-22.5	1	27.4	-15.7	5.1	24.8	66.403	1	0	688	2
38000	3560	18288	16152	0.027876098	0.00261155	0.013415739	0.011848809	0.220406142	1.132243685	0.194663167	17495	2099	8040	7356	0.460394737	0.589606742	0.439632546	0.455423477	482	369	75.8	117	85.2	77.4	113.6	81.1	-42.7	-18.2	11.1	-41.1	-21.6	7	49.641	1	0	1410	2
43568	156	37208	6204	0.028874263	0.000103387	0.024659236	0.00411164	0.025145068	5.997421019	0.004192647	11691	149	9378	2164	0.268339148	0.955128205	0.252042571	0.348807221	863	829	160.3	162.6	63.4	164.4	165.9	65.3	41.9	25.5	-10.7	46	28.8	-8.8	64.808	1	0	374	1
34459	115	33068	1276	0.022763034	7.59671E-05	0.021844163	0.000842904	0.090125392	25.9153605	0.003477682	10893	113	9902	878	0.316114803	0.982608696	0.299443571	0.688087774	282	268	158.9	85.9	83	159.2	80	85.1	40.5	-48.1	6.2	40.8	-54	8.3	81.825	1	0	117	0
59335	1405	50797	7133	0.039087821	0.000925565	0.033463286	0.004698971	0.196971821	7.121407542	0.027659114	22893	1281	17581	4031	0.385826241	0.911743772	0.346103116	0.565119865	574	681	88	174.1	62.2	84.5	176.1	56.6	-31.1	36.9	-12.5	-34.6	38.9	-18.1	67.677	1	0	692	2
82735	11727	50571	20437	0.05511768	0.007812474	0.03369017	0.013615036	0.573812203	2.474482556	0.231891796	30767	5454	14437	10876	0.371874056	0.465080583	0.28547982	0.532172041	218	198	160.7	120.6	61.4	158	110.3	52.4	41.6	-14.9	-14.7	38.9	-25.2	-23.7	68.02	1	0	120	0
139257	45839	73741	19677	0.092473961	0.030439503	0.048967896	0.013066561	2.329572597	3.747573309	0.621621622	49358	16770	19136	13452	0.354438197	0.365845677	0.259502855	0.683640799	141	170	145.9	113.1	80	147.6	119.2	78.3	27.6	-21.3	3.9	29.3	-15.2	2.2	29.12	1	0	150	0
149466	25285	86078	38103	0.107297302	0.018151367	0.061792897	0.027353037	0.663596042	2.259087211	0.293745208	51130	9323	26607	15200	0.342084487	0.36871663	0.309103371	0.39891872	1055	1014	141.3	87.7	89.2	138.1	73.5	82.6	22.8	-44.1	11.5	19.6	-58.3	4.9	56	1	0	300	0
187315	15877	140402	31036	0.123498587	0.010467859	0.092568393	0.020462334	0.511567212	4.523843279	0.113082435	46555	4922	30098	11535	0.248538558	0.310008188	0.214370166	0.371665163	498	593	102.8	100.6	93.7	115.5	101.4	91.9	-15.1	-35.7	20.5	-2.4	-34.9	18.7	31	1	0	630	2
127217	857	113723	12637	0.086351909	0.000581711	0.077192499	0.008577699	0.067816729	8.999208673	0.007535855	28293	559	24145	3589	0.222399522	0.652275379	0.212314132	0.28400728	925	843	157.6	147	70.5	163.3	142.2	64.2	38.5	9.5	-7.4	44.2	4.7	-13.7	67	1	0	330	1
94086	29848	31875	32363	0.061950405	0.01965325	0.020987917	0.021309238	0.922287798	0.984921052	0.936407843	40255	8961	13947	17347	0.427853241	0.30022112	0.437552941	0.536013349	1252	1655	98.2	107.6	105.8	101.7	105.1	109.7	-19.8	-27.2	31.5	-16.3	-29.7	35.4	51	1	0	728	2
92575	7519	42498	42558	0.061876638	0.00502566	0.028405438	0.028445541	0.176676536	0.998590159	0.176925973	33152	3400	16991	12761	0.358109641	0.452187791	0.39980705	0.299849617	1054	938	101.5	113.3	105.9	106.3	110.6	104	-17.4	-21.2	29.8	-12.6	-23.9	27.9	60	1	0	540	2
38314	384	36268	1662	0.026432745	0.000264921	0.025021214	0.00114661	0.231046931	21.82190132	0.010587846	13861	367	12366	1128	0.361773764	0.955729167	0.340961729	0.678700361	286	415	162.4	110.4	48.6	175.4	103.7	50.2	44.1	-23.3	-22.9	57.1	-30	-21.3	56.208	0	0	558	2
24434	4349	15723	4362	0.018457903	0.003285316	0.01187745	0.003295137	0.997019716	3.604539202	0.276601158	12537	2491	8168	1878	0.513096505	0.572775351	0.519493735	0.430536451	206	218	81.8	139.2	89.5	85.8	144.6	90.7	-36.3	-1.4	12.7	-32.3	4	13.9	61.526	0	0	322	1
127812	48610	45798	33404	0.088653365	0.033717023	0.031766554	0.023169789	1.455214944	1.371033409	1.061400061	52149	14638	22371	15140	0.408013332	0.301131454	0.488471112	0.453239133	264	284	129.4	135.6	83.4	126.3	133.2	86.2	10.7	-2.7	6.9	7.6	-5.1	9.7	18.975	0	0	630	2
53787	7587	34086	12114	0.03829142	0.005401249	0.024266111	0.008624059	0.626300149	2.813769193	0.222584052	23034	3219	12462	7353	0.428244743	0.424278371	0.365604647	0.606983655	1006	1012	99.8	100.7	92.4	103.3	105.8	90.3	-18.4	-35.4	15.6	-14.9	-30.3	13.5	33.888	0	0	370	1
107328	7137	65653	34538	0.079089609	0.005259229	0.048379454	0.025450925	0.20664196	1.900891771	0.108707904	33896	3007	20339	10550	0.315816935	0.421325487	0.30979544	0.305460652	189	195	103.4	156	85.9	102.5	148.1	79.6	-14.5	21.2	12.9	-15.4	13.3	6.6	54.986	0	0	86	0
154508	25394	84003	45111	0.101411416	0.016667367	0.055135418	0.029608631	0.562922569	1.862140055	0.302298727	49519	8615	23038	17866	0.320494732	0.339253367	0.27425211	0.39604531	445	415	145.2	104.9	94.1	148.6	105.7	95.4	27.6	-28.1	27	31	-27.3	28.3	60.729	0	0	430	1
125370	13188	68807	43375	0.08545156	0.008988874	0.046898504	0.029564181	0.30404611	1.58632853	0.191666546	50625	4304	32749	13572	0.403804738	0.326357295	0.475954481	0.312899135	226	210	94.1	153.9	92.9	96.2	161.7	92	-24.2	21.3	21.3	-22.1	29.1	20.4	74.145	0	0	110	0
143759	4212	103826	35721	0.1018235	0.00298333	0.073539234	0.025300936	0.117913832	2.906581563	0.040567873	41181	3140	27916	10125	0.286458587	0.745489079	0.268872922	0.283446712	312	250	150.3	143.5	69.4	145.5	134.7	59.6	31.3	10.5	-5.4	26.5	1.7	-15.2	61.416	0	0	209	0
222999	11908	160681	50410	0.14721845	0.007861368	0.106077641	0.033279441	0.236222972	3.187482642	0.074109571	51227	3693	35029	12505	0.229718519	0.310127645	0.218003373	0.24806586	218	102	85.6	133.7	79	74.7	142	75.5	-33.2	1	4.9	-44.1	9.3	1.4	78.792	0	0	448	1
80769	8969	54524	17276	0.063589476	0.007061298	0.042926774	0.013601404	0.519159528	3.156054642	0.164496369	32023	6189	19768	6066	0.396476371	0.690043483	0.362555939	0.351122945	190	192	145.3	122.2	64	144.2	124	57.5	26.2	-19.8	-9.9	25.1	-18	-16.4	44.449	0	0	199	0
163378	27014	61825	74539	0.110431131	0.018259414	0.041789009	0.050382708	0.362414307	0.829431573	0.436942984	66573	9674	32266	24633	0.407478363	0.358110609	0.521892438	0.330471297	674	644	87	154.7	86.8	88	154.6	86.5	-31.3	19.3	8.7	-30.3	19.2	8.4	68.759	0	0	291	0
55781	9905	19635	26241	0.035909367	0.006376406	0.012640154	0.016892808	0.377462749	0.748256545	0.504456328	20137	3093	8043	9001	0.361001058	0.312266532	0.409625668	0.343012842	885	534	154.9	146.3	54.5	149.9	145.1	50.7	36	16.3	-16.2	31	15.1	-20	50.082	0	0	600	2
99859	11978	74657	13224	0.066045928	0.007922152	0.049377531	0.008746246	0.905777374	5.645568663	0.160440414	31299	6038	17225	8036	0.313431939	0.504090833	0.230721835	0.607683001	300	299	159.3	146.7	57.3	155.7	153.3	53.8	40.8	14.4	-10.6	37.2	21	-14.1	57.973	0	0	804	2
134271	25826	94553	13892	0.096925226	0.018642826	0.068254283	0.010028117	1.859055572	6.806291391	0.273137817	42458	10828	23547	8083	0.316211244	0.419267405	0.249034933	0.581845667	917	1022	153.3	144.4	94.9	163.9	138.4	90.3	34	6.3	16.6	44.6	0.3	12	63.575	0	0	634	2
95391	3277	66878	25236	0.073087031	0.002510784	0.051240835	0.019335412	0.129854177	2.650103027	0.048999671	26733	1724	17333	7676	0.280246564	0.526090937	0.25917342	0.304168648	257	270	145.5	112.2	95.6	142	109.7	91.2	27.2	-23.9	19.2	23.7	-26.4	14.8	63.805	0	0	1561	2
186689	16013	91667	79009	0.135313555	0.01160634	0.066440913	0.057266302	0.202673113	1.160209596	0.174686638	69628	7684	38592	23352	0.372962521	0.479860114	0.421002105	0.295561265	308	333	127.3	96.8	78.6	131.3	95.8	76.3	8.7	-38.6	4.6	12.7	-39.6	2.3	45.926	0	0	268	0
12952	204	11711	1037	0.008570729	0.000134993	0.007749522	0.000686214	0.196721311	11.29315333	0.01741952	5836	198	5071	567	0.450586782	0.970588235	0.433011698	0.546769527	189	179	95.4	156.1	55.1	96.6	159.4	54.6	-23.2	22.4	-16.6	-22	25.7	-17.1	42.904	0	0	822	2
92661	12627	33130	46904	0.059842871	0.008154843	0.021396211	0.030291816	0.269209449	0.706336347	0.381134923	30329	5270	11798	13261	0.327311382	0.417359626	0.356112285	0.28272642	365	225	88.8	169.4	81.7	90.9	178	79.8	-29.7	35.8	10.7	-27.6	44.4	8.8	54.474	0	0	355	1
66802	1665	30118	35019	0.048553823	0.001210175	0.021890722	0.025452925	0.047545618	0.860047403	0.055282555	18901	948	10580	7373	0.282940631	0.569369369	0.351284946	0.210542848	493	415	159.5	144.5	65.2	164.5	147.9	62.2	41.4	10	-12	46.4	13.4	-15	51.115	0	0	1489	2
162623	15826	83088	63709	0.112522012	0.010950317	0.057490201	0.044081494	0.248410743	1.304179943	0.190472752	52791	5003	31291	16497	0.324621978	0.316125363	0.376600712	0.258943006	337	352	82.8	132.7	69.9	76.4	121.7	61.2	-36.5	-3.6	-4.4	-42.9	-14.6	-13.1	81.112	0	0	82	0
66816	736	48139	17941	0.054024989	0.000595103	0.038923446	0.014506441	0.041023354	2.683183769	0.015289059	21982	672	15941	5369	0.328993056	0.913043478	0.331145225	0.299258681	837	726	141.2	178.8	78.8	135.1	192.6	75	22.9	44.8	3.6	16.8	58.6	-0.2	84.844	0	0	187	0
42233	2147	30952	9134	0.027900158	0.001418361	0.020447652	0.006034145	0.235055835	3.388657762	0.069365469	15441	1340	10053	4048	0.365614567	0.624126688	0.324793228	0.44317933	370	473	147.1	112.4	92	148.1	107.8	95.5	28.9	-21.6	23.6	29.9	-26.2	27.1	54.279	0	0	394	1
186261	7195	129318	49748	0.147973577	0.005716011	0.102735661	0.039521905	0.14462893	2.599461285	0.05563804	42383	4382	24911	13090	0.227546293	0.609034051	0.192633663	0.263126156	289	122	85.2	146.4	71.1	80.5	164	64.8	-33	13.2	-5.6	-37.7	30.8	-11.9	63.762	0	0	812	2
122929	15565	80426	26938	0.087454984	0.011073358	0.057217211	0.019164415	0.577808301	2.985596555	0.193531942	46525	7445	25735	13345	0.378470499	0.478316736	0.319983587	0.495396837	532	418	84.3	125.9	70.4	85.6	115	60.1	-33.8	-9.6	0.4	-32.5	-20.5	-9.9	43.112	0	0	737	2
88649	18787	38607	31255	0.056614233	0.01199801	0.024655729	0.019960494	0.601087826	1.235226364	0.486621597	47636	10223	20760	16653	0.537355187	0.544152872	0.537726319	0.53281075	527	572	145.7	131.3	63.7	145.3	127.9	61.1	26	-3.4	-4.2	25.6	-6.8	-6.8	40.353	0	0	362	1
129841	8759	70998	50084	0.094171207	0.006352736	0.051493499	0.036324972	0.174886191	1.417578468	0.123369672	41897	5972	21301	14624	0.322679277	0.681812992	0.300022536	0.291989458	286	214	152.5	123.4	69.9	149.8	108.9	66.2	34.1	-10.8	-4.8	31.4	-25.3	-8.5	81.211	0	0	67	0
91560	17111	34935	39514	0.07180343	0.013418835	0.02739682	0.030987776	0.433036392	0.884117022	0.489795334	37670	8143	15475	14052	0.411424203	0.475892701	0.442965507	0.355620793	260	255	88.3	126.1	93.4	85.4	127.9	94.8	-30.3	-8.9	14.4	-33.2	-7.1	15.8	53.866	0	0	71	0
67704	1719	59056	6929	0.054313671	0.00137902	0.047376051	0.0055586	0.248087747	8.523019195	0.029107965	29491	1112	24590	3789	0.435587262	0.646887725	0.416384449	0.546832155	446	452	92.3	138.3	73.4	82.7	137	68.2	-25.2	0.4	-2.9	-34.8	-0.9	-8.1	74.836	0	0	262	0
97135	6401	68609	22125	0.061891306	0.004078512	0.043715454	0.01409734	0.289310734	3.100971751	0.093296798	26188	3454	15052	7682	0.269604159	0.539603187	0.219388127	0.34720904	288	207	100	107.1	107.6	101.5	111.8	115.6	-18.6	-27.7	36.7	-17.1	-23	44.7	54.844	0	0	424	1
45281	326	35186	9769	0.033219523	0.000239164	0.025813523	0.007166836	0.033370867	3.601801617	0.009265049	19181	317	15606	3258	0.423599302	0.972392638	0.443528676	0.333503941	276	286	159.1	123.1	70	161.1	117.5	72.2	40	-21.5	-10	42	-27.1	-7.8	73.578	0	0	329	1
150805	15951	47101	87753	0.112663714	0.011916706	0.035188313	0.065558694	0.181771563	0.536745183	0.33865523	66593	12533	27310	26750	0.441583502	0.785718764	0.579817838	0.304832883	226	238	94.4	156.2	83.5	94.9	154.8	83.8	-25.2	18.6	5.7	-24.7	17.2	6	47.321	0	0	104	0
110151	17388	72888	19875	0.083874662	0.013240121	0.055500689	0.015133852	0.874867925	3.667320755	0.238557787	32908	3641	20381	8886	0.298753529	0.209397285	0.279620788	0.44709434	495	488	140.9	162.2	94	138.2	172	91.3	21.5	27.2	18.3	18.8	37	15.6	47.973	0	0	1731	2
99624	39266	21634	38724	0.073992705	0.029163631	0.016067997	0.028761077	1.013996488	0.558671625	1.815013405	33855	5962	12809	15084	0.339827752	0.151836194	0.592077286	0.389525875	61	63	159	134.2	66.2	162.5	133.2	64.2	40.2	-1.6	-9.7	43.7	-2.6	-11.7	64.378	0	0	127	0
50735	11141	18410	21184	0.032850605	0.00721373	0.011920363	0.013716512	0.525915785	0.869052115	0.605160239	21154	4163	7209	9782	0.416950823	0.373664842	0.391580663	0.461763595	858	837	155.7	112.3	47.2	151.5	107.2	45.4	37.7	-20.5	-22.4	33.5	-25.6	-24.2	64.247	0	0	616	2
168187	6284	123063	38840	0.125022115	0.004671223	0.091479107	0.028871785	0.161791967	3.16846035	0.051063277	40691	3574	26763	10354	0.241939032	0.568746022	0.217473977	0.266580844	339	261	153.3	130.5	65.3	155.9	116.7	52.3	34.5	-5.6	-8.2	37.1	-19.4	-21.2	76.614	0	0	111	0
81847	3614	44701	33532	0.05597731	0.002471709	0.030572186	0.022933414	0.107777645	1.333084815	0.080848303	25554	2819	12757	9978	0.312216697	0.780022136	0.285385114	0.297566504	272	200	96.7	162.9	97.6	104.5	165.4	96.8	-21	28.6	25.4	-13.2	31.1	24.6	69.364	0	0	828	2
175302	5991	133063	36248	0.112322676	0.003838662	0.085258538	0.023225476	0.165278084	3.670905981	0.045023786	46846	3929	32599	10318	0.267230265	0.655817059	0.244989216	0.284650188	361	316	145.9	165.5	84.3	139.9	170.4	83.7	26.2	31.9	15.1	20.2	36.8	14.5	62.562	0	0	317	1
89516	3940	76205	9371	0.06269646	0.002759552	0.053373517	0.006563391	0.420446057	8.132002988	0.051702644	32624	2223	24962	5439	0.364448814	0.564213198	0.327563808	0.580407641	367	423	156.2	129.7	65	159	117.5	60.2	37.2	-4.1	-8.4	40	-16.3	-13.2	46.677	0	0	405	1
19075	460	9757	8858	0.012590111	0.000303615	0.006439932	0.005846564	0.051930458	1.101490178	0.047145639	9248	353	6156	2739	0.484823067	0.767391304	0.630931639	0.309212012	271	480	69.9	113.9	56.7	67.8	114.7	57.2	-48.7	-19.7	-14	-50.8	-18.9	-13.5	57.362	0	0	621	2
23456	319	18041	5096	0.020608919	0.00028028	0.01585119	0.004477449	0.062598116	3.54022763	0.017681947	10583	303	8492	1788	0.451185198	0.94984326	0.470705615	0.350863422	381	388	82.8	121.4	65.5	86	128	67.9	-33.4	-12.4	-18.4	-30.2	-5.8	-16	61.022	0	0	175	0
175646	15982	112303	47361	0.125333767	0.011404098	0.080134806	0.033794863	0.337450645	2.371212601	0.142311425	48457	6571	28156	13730	0.275878756	0.411150044	0.250714585	0.289900973	329	239	138.9	96.9	88.8	128.8	93.6	86.6	19.9	-36.2	13.2	9.8	-39.5	11	54.967	0	0	357	1
110210	4749	76402	29059	0.092950881	0.004005297	0.064437285	0.024508299	0.163426133	2.629202657	0.062158059	27397	2925	16082	8390	0.248589057	0.615919141	0.210491872	0.288722943	413	320	83.6	129.9	69.3	83.6	111	60.3	-34.8	-9.5	-8.6	-34.8	-28.4	-17.6	30.408	0	0	747	2
66672	10058	30670	25944	0.054501089	0.008221922	0.02507122	0.021207947	0.387681159	1.182161579	0.327942615	25935	5304	10485	10146	0.38899388	0.52734142	0.341865015	0.39107308	247	270	156.1	140.7	62.7	163.7	135.6	55	36.9	3.6	-13.1	44.5	-1.5	-20.8	60	0	0	946	2
60356	21996	21263	17097	0.051394934	0.01873025	0.018106078	0.014558605	1.286541499	1.24366848	1.034473028	32662	8177	13703	10782	0.541155809	0.371749409	0.644452805	0.630636954	225	231	141.4	174	82.7	142.8	175.1	82.9	21.9	32.4	0	23.3	33.5	0.2	59.584	0	0	103	0
21984	3066	10105	8813	0.015140892	0.002111626	0.006959549	0.006069718	0.347895155	1.146601611	0.303414151	13152	2401	6094	4657	0.598253275	0.783105023	0.603067788	0.528423919	268	348	153.2	181.1	51	154.1	182.7	49.4	33.9	46.9	-18.1	34.8	48.5	-19.7	76.425	0	0	468	2
111312	21404	28795	61113	0.0800428	0.015391297	0.020706055	0.043945447	0.350236447	0.471176345	0.743323494	54317	12766	16577	24974	0.487970749	0.596430574	0.575690224	0.408652823	308	303	150.6	114.5	63.2	150.6	111.2	60.2	31.9	-21	-12.2	31.9	-24.3	-15.2	71.874	0	0	82	0
77278	7328	55793	14157	0.055933012	0.00530393	0.040382393	0.010246689	0.51762379	3.941018577	0.131342642	30534	3034	20234	7266	0.395118921	0.414028384	0.362661983	0.513244331	320	224	161.3	116.4	66.8	158.6	110.8	62.3	43.6	-18.3	-7.9	40.9	-23.9	-12.4	59.282	0	0	467	2
117937	8884	90387	18666	0.073719656	0.00555318	0.056498796	0.011667679	0.475945569	4.842333655	0.098288471	40348	3626	26785	9937	0.342114858	0.408149482	0.296336863	0.532358299	473	412	84.8	146	90.8	71.9	153.3	89.9	-32.5	13.2	20.5	-45.4	20.5	19.6	69.326	0	0	425	1
161557	17679	75286	68592	0.103546581	0.011330985	0.048252988	0.043962608	0.257741428	1.097591556	0.234824536	54888	11179	22532	21177	0.339743867	0.632332145	0.299285392	0.308738628	214	242	149.4	165	73.6	143.1	164.2	68.4	30.7	29.9	0.3	24.4	29.1	-4.9	60.427	0	0	22	0
30490	2287	19594	8609	0.021116494	0.00158391	0.013570239	0.005962345	0.265652224	2.275990243	0.116719404	13113	1508	8634	2971	0.430075435	0.659379099	0.440645095	0.345103961	326	305	89.1	140.2	103.3	84.1	139.2	106	-27.8	6.6	31.1	-32.8	5.6	33.8	63.762	0	0	382	1
159632	2506	126649	30477	0.105591455	0.001657639	0.083774257	0.020159559	0.082225941	4.15555993	0.01978697	35000	1421	25961	7618	0.219254285	0.567039106	0.204983853	0.249958985	316	228	102.6	87.2	92.8	110.4	74.5	88.1	-15.8	-45.6	19.2	-8	-58.3	14.5	48.825	0	0	1282	2
148030	35326	54288	58416	0.103373555	0.024669149	0.037910853	0.040793552	0.60473158	0.929334429	0.650714707	50906	9670	21012	20224	0.343889752	0.273736058	0.387046861	0.346206519	359	367	153.3	127.8	68.3	158.6	116.4	63.9	34.6	-7.9	-5.5	39.9	-19.3	-9.9	70.592	0	0	327	1
206134	8971	85913	111250	0.144664474	0.006295832	0.06029359	0.078075052	0.080638202	0.772251685	0.104419587	56165	5996	28204	21965	0.272468394	0.668375878	0.328285591	0.197438202	304	373	91.4	147.4	97.1	89.3	154.6	97.6	-26.7	13.4	19.1	-28.8	20.6	19.6	61.408	0	0	635	2
69628	7774	21238	40616	0.049637174	0.005542015	0.015140379	0.028954781	0.191402403	0.52289738	0.366042	30885	6055	11635	13195	0.443571552	0.778878312	0.54783878	0.324871972	644	541	147.8	127.6	57.2	144.9	125.2	55.8	30.3	-7.7	-18.8	27.4	-10.1	-20.2	36.852	0	0	448	1
52898	1167	46780	4951	0.036845592	0.000812863	0.032584158	0.003448571	0.235709958	9.448596243	0.024946558	22767	1065	19336	2366	0.430394344	0.912596401	0.413339034	0.477883256	158	146	144.2	124.5	57.8	138.7	121.6	57.1	25.8	-11.5	-16.1	20.3	-14.4	-16.8	52.679	0	0	296	0
73827	3342	59575	10910	0.054156455	0.002451554	0.043701773	0.008003128	0.306324473	5.460586618	0.056097356	23141	1559	16787	4795	0.313449009	0.466487133	0.28177927	0.439505041	460	476	77.2	121.8	61.3	74	118.1	54	-41.4	-11.3	-12	-44.6	-15	-19.3	75.263	0	0	626	2
74986	6323	39147	29516	0.053100478	0.00447756	0.0277215	0.020901418	0.214222794	1.326297601	0.161519401	26579	4319	13262	8998	0.354452831	0.683061838	0.338774363	0.304851606	311	325	131.9	104.6	104.5	127.6	103.6	101.2	12.8	-30.7	31.9	8.5	-31.7	28.6	56.4	0	0	372	1
90740	574	75076	15090	0.075277104	0.000476185	0.062282388	0.012518531	0.038038436	4.975215374	0.007645586	21406	574	17341	3491	0.235904783	1	0.230979274	0.231345262	438	378	142.9	114.4	102	145.3	121.2	109.3	25.1	-18.7	26.4	27.5	-11.9	33.7	75.962	0	0	121	0
132171	4556	87165	40450	0.103747422	0.003576225	0.068420032	0.031751165	0.11263288	2.154882571	0.052268686	32139	2658	19714	9767	0.243162267	0.583406497	0.22616876	0.241458591	407	343	84.4	153.9	86.3	79.9	156.6	91.4	-32.8	11.8	11.3	-37.3	14.5	16.4	75.973	0	0	476	2
16748	60	14046	2642	0.011745177	4.20773E-05	0.009850296	0.001852804	0.022710068	5.316426949	0.004271679	6951	59	5748	1144	0.415034631	0.983333333	0.409226826	0.433005299	636	707	163.4	172.5	86.2	168.7	167.7	79.9	45.1	36.7	13.4	50.4	31.9	7.1	46.953	0	0	333	1
200621	52012	83517	65092	0.127024518	0.032931743	0.052879343	0.041213432	0.799053647	1.283060898	0.622771412	64049	10432	28542	25075	0.319253717	0.200569099	0.341750781	0.385223991	981	996	99.5	102.4	92.8	100.3	96.2	94.2	-17.8	-31.7	27	-17	-37.9	28.4	59.255	0	0	30	0
169918	10326	112410	47182	0.110988892	0.006744849	0.073425189	0.030818853	0.218854648	2.382476368	0.091860155	57831	6762	32479	18590	0.34034652	0.65485183	0.288933369	0.394006189	919	894	89.6	160.2	73.4	87.1	165.1	63.9	-30.3	25.8	3.8	-32.8	30.7	-5.7	70.367	0	0	232	0
176056	76834	60217	39005	0.115549377	0.050427823	0.039521725	0.025599829	1.969850019	1.543827714	1.275951974	66544	14284	31175	21085	0.377970646	0.185907281	0.517710945	0.540571722	832	844	153.4	126.1	67.8	149.7	122.1	65.2	34.9	-8.3	-11.2	31.2	-12.3	-13.8	61.167	0	0	434	1
75085	10590	57158	7337	0.054831063	0.007733382	0.041739814	0.005357868	1.443369224	7.790377539	0.185275902	28299	5042	18751	4506	0.376892855	0.476109537	0.328055565	0.614147472	448	461	104.2	149.9	95.9	112.6	160.3	93.8	-14.8	18.2	20	-6.4	28.6	17.9	69.266	0	0	99	0
168746	31605	131242	5899	0.113701661	0.021295563	0.088431331	0.003974767	5.357687744	22.24817766	0.240814678	38322	10836	22950	4536	0.227098716	0.342857143	0.174867801	0.768943889	654	424	152.7	128.6	68.5	158.5	112.5	60.4	34.3	-3.9	-7.9	40.1	-20	-16	51.756	0	0	5	0
227126	23009	156055	48062	0.146198815	0.014810671	0.100451098	0.030937046	0.4787358	3.246951854	0.147441607	60426	11705	29338	19383	0.266046159	0.508713981	0.187997821	0.403291582	501	365	92.9	115.7	97.2	104.1	97.3	94.4	-25.6	-22.4	24.8	-14.4	-40.8	22	74.521	0	0	213	0
54958	8769	18711	27478	0.03743478	0.005973026	0.012745045	0.018716709	0.31912803	0.680944756	0.468654802	27103	5298	9908	11897	0.493158412	0.604173794	0.529528085	0.432964553	469	467	153.7	116	47.4	149.6	113.4	45.8	34.8	-18.2	-18.5	30.7	-20.8	-20.1	76.699	0	0	244	0
70781	22932	21432	26417	0.057559333	0.018648375	0.01742857	0.021482388	0.868077374	0.811295757	1.069988802	26964	8098	10299	8567	0.38094969	0.353130996	0.480543113	0.324298747	614	584	157.2	155.2	66.8	157.3	158.3	71.9	37.7	15.4	-6.8	37.8	18.5	-1.7	50.501	0	0	1458	2
138051	32228	53697	52126	0.103248895	0.02410345	0.040160201	0.038985244	0.618271112	1.030138511	0.600182506	66661	15497	26658	24506	0.482872272	0.480855157	0.496452316	0.470130069	683	689	94.8	170.3	73.4	94.4	172	73.9	-23.9	34.7	2.3	-24.3	36.4	2.8	66.627	0	0	77	0
58817	1590	37067	20160	0.039490054	0.001067535	0.024886986	0.013535534	0.078869048	1.838640873	0.042895298	19320	1422	13598	4300	0.328476461	0.894339623	0.366849219	0.213293651	1253	1263	164.1	121.9	51.6	167.9	124.2	48.1	44.7	-12.5	-17.7	48.5	-10.2	-21.2	57.362	0	0	508	2
73791	47	70526	3218	0.048610992	3.0962E-05	0.046460122	0.002119909	0.014605345	21.91609695	0.000666421	18906	39	17256	1611	0.256210107	0.829787234	0.244675722	0.500621504	617	652	158.7	110.3	54.3	161.5	97.7	49.4	40	-22.1	-17.7	42.8	-34.7	-22.6	78.745	0	0	82	0
82921	3274	62021	17626	0.059657241	0.002355469	0.044620805	0.012680968	0.185748326	3.518722342	0.052788572	20258	2033	12637	5588	0.24430482	0.620952963	0.203753567	0.317031658	182	173	155.7	112.5	88.1	160.5	107.7	80.5	37.1	-21.9	15.4	41.9	-26.7	7.8	57.345	0	0	346	1
204242	28927	130784	44531	0.12457419	0.017643568	0.07976964	0.027160982	0.649592419	2.936920348	0.22118149	55648	9304	28442	17902	0.2724611	0.321637225	0.217473085	0.402012081	587	610	140.5	88.7	82.5	143.4	89.1	73.6	22.1	-45.4	9.7	25	-45	0.8	63.899	0	0	519	2
43881	11694	17488	14699	0.031260975	0.008330846	0.012458511	0.010471618	0.795564324	1.189740799	0.6686871	26652	7187	10936	8529	0.607369932	0.614588678	0.625343092	0.580243554	560	625	154.6	154.4	62.2	152.5	155.8	61.4	36.5	20.7	-9.6	34.4	22.1	-10.4	64.86	0	0	254	0
156606	9087	88963	58556	0.105997209	0.006150445	0.060213719	0.039633044	0.15518478	1.519280689	0.102143588	48532	6169	24638	17725	0.309898727	0.678881919	0.276946596	0.302701687	786	855	142	151.1	91.1	135.8	153.7	88.9	22.5	18.5	25	16.3	21.1	22.8	66.479	0	0	147	0
163612	26654	57398	79560	0.113670122	0.018517978	0.039877501	0.055274643	0.335017597	0.721442936	0.464371581	59218	11489	23814	23915	0.361941667	0.431042245	0.414892505	0.300590749	554	568	158.5	148.5	68	161.4	144.4	62.3	39.7	15.2	-2	42.6	11.1	-7.7	74.907	0	0	153	0
111967	21669	62066	28232	0.071949672	0.013924437	0.039883433	0.018141802	0.767533296	2.198427317	0.349128347	46856	8366	22989	15501	0.418480445	0.386081499	0.37039603	0.549057807	962	917	95.8	164.7	95.7	96.5	164.1	99.2	-23.5	29.5	19.1	-22.8	28.9	22.6	57	1	0	1076	2
138460	16741	74593	47126	0.108808062	0.013155827	0.058618516	0.037033719	0.355239146	1.582841743	0.224431247	49935	8770	22552	18613	0.360645674	0.523863568	0.302333999	0.394962441	237	255	94.4	117.2	76	93.7	117.7	69.9	-24	-22.2	-2.1	-24.7	-21.7	-8.2	61	0	1	80	0
147383	25485	83375	38523	0.103360009	0.017872684	0.058471063	0.027016261	0.661552839	2.164291462	0.305667166	51525	7803	27111	16611	0.349599343	0.306180106	0.325169415	0.431196947	993	1001	96.5	155.7	84.5	98.2	156.1	80.2	-21.3	20.4	8.6	-19.6	20.8	4.3	59	1	0	250	0
77740	16395	30415	30930	0.050436993	0.010636924	0.019732971	0.020067098	0.530067895	0.983349499	0.539043235	27926	4485	12359	11082	0.359223051	0.273559012	0.406345553	0.358292919	1231.753296	1290.149536	112.5	131.3	92.7	113.7	130.6	89.7	-7.1	-1	18.3	-5.9	-1.7	15.3	36	0	1	903	2
12470	404	4846	7220	0.009454963	0.00030632	0.003674319	0.005474325	0.055955679	0.671191136	0.083367726	5511	346	2693	2472	0.441940658	0.856435644	0.555716054	0.342382271	621.7896118	595.2922974	169.4	128.1	57.9	171.7	128	59.5	51.1	-8.3	-17.7	53.4	-8.4	-16.1	67	1	0	615	2
150203	54816	38332	57055	0.10055606	0.036697543	0.025662037	0.038196481	0.960757164	0.671842959	1.430032349	55397	14120	14422	26855	0.368814205	0.257589025	0.376239174	0.47068618	1106	1178	94.2	104.5	88.1	98.2	95.3	89.1	-24.2	-30.6	10.8	-20.2	-39.8	11.8	66	1	0	105	0
95788	210	89636	5942	0.065727925	0.000144098	0.061506538	0.004077289	0.035341636	15.08515651	0.002342809	29171	195	26522	2454	0.304537103	0.928571429	0.295885582	0.412992258	663.4766235	646.4205322	87	154.5	89	88.9	158.4	93	-31.6	18.2	13.8	-29.7	22.1	17.8	57	1	0	1293	2
78584	39495	10713	28376	0.050412977	0.025336716	0.006872572	0.018203688	1.391845221	0.377537356	3.686642397	28275	7122	5216	15937	0.359806067	0.180326624	0.486885093	0.561636594	1351	1358	101.5	148.4	97.7	105.2	149.7	95.4	-16.1	12.7	20.9	-12.4	14	18.6	73	1	0	260	0
111614	7659	79073	24882	0.090879039	0.006236158	0.064383305	0.020259575	0.307812877	3.177919781	0.096859864	31678	3709	18033	9936	0.283817442	0.484266876	0.228055088	0.399324813	1570	1560	101	109.3	102	110.2	95.7	102.1	-16.9	-35.6	26.1	-7.7	-49.2	26.2	64	1	0	1096	2
85112	16282	25068	43762	0.05519857	0.010559535	0.016257611	0.028381425	0.37205795	0.572825739	0.649513324	39579	9182	11144	19253	0.465022559	0.563935634	0.444550822	0.4399479	1174	1137	137.3	152.1	94.2	135.7	155.6	95.6	18.1	16.1	23.4	16.5	19.6	24.8	59	0	1	759	2
98996	3290	79582	16124	0.064919539	0.002157514	0.052188238	0.010573787	0.204043662	4.935623915	0.041341007	28075	1823	20162	6090	0.283597317	0.554103343	0.253348747	0.377697842	1066	608	154.9	127	65	153.4	106	50.6	35.9	-7.5	-10.7	34.4	-28.5	-25.1	73	1	0	351	1
46538	5595	31823	9120	0.028938555	0.003479118	0.01978838	0.005671056	0.613486842	3.489364035	0.175816234	15699	1911	8777	5011	0.33733723	0.34155496	0.275806806	0.549451754	1323	1398	155.1	168.7	53.2	153.8	169.4	45.7	36.5	32.7	-20	35.2	33.4	-27.5	61	0	1	544	2
170299	37851	72218	60230	0.112180517	0.024933469	0.047571933	0.039675116	0.628440976	1.199037025	0.52412141	60499	14068	21776	24655	0.355251646	0.371667856	0.301531474	0.409347501	870.1497803	888.9304199	83.1	137.2	77	75.6	133.9	71.3	-34.8	5.4	3.1	-42.3	2.1	-2.6	64	0	1	311	1
138024	32235	45483	60306	0.113559997	0.026521522	0.037421386	0.04961709	0.534523928	0.754203562	0.708726337	53516	12364	16297	24855	0.38772967	0.383558244	0.358309698	0.412148045	906.003418	1024.74231	97.5	118.7	105.7	97.6	115.2	111	-20.1	-16	26.7	-20	-19.5	32	67	0	1	880	2
42643	10805	11711	20127	0.028895405	0.007321597	0.007935513	0.013638295	0.536841059	0.581855219	0.922636837	20057	4284	5954	9819	0.470346833	0.39648311	0.508410896	0.487852139	1446	1403	153.2	177.6	76.3	154.9	179.7	78.3	34.9	41.1	-0.1	36.6	43.2	1.9	64	1	0	184	0
59365	10057	34600	14708	0.059486173	0.010077528	0.034670624	0.014738021	0.683777536	2.352461246	0.29066474	20648	2724	10413	7511	0.347814369	0.27085612	0.300953757	0.510674463	868.6571045	801.4554443	87.1	124	87.8	79.9	120.6	89.5	-32.9	-14.7	-6.3	-40.1	-18.1	-4.6	59	1	0	197	0
107935	3174	92292	12469	0.084890131	0.002496329	0.07258702	0.009806782	0.254551287	7.401716256	0.034390846	30667	2156	23673	4838	0.284124705	0.679269061	0.256501105	0.388002246	778	1060	81.5	141	72	70	145.7	64.4	-37.1	5	-1.7	-48.6	9.7	-9.3	61	1	0	300	0
84845	19921	33390	31534	0.060430481	0.014188645	0.023781882	0.022459954	0.63173083	1.058857107	0.596615753	33059	7315	11747	13997	0.389639932	0.367200442	0.35181192	0.443870108	1088	1075	81.9	161.6	82.3	80.9	168.4	80.6	-36.8	26.8	4.2	-37.8	33.6	2.5	51	1	0	456	2
98512	12759	41989	43764	0.101441008	0.013138357	0.043237438	0.045065213	0.291540993	0.95944155	0.303865298	33379	5116	15461	12802	0.338831817	0.400971863	0.368215485	0.292523535	312.8718872	322.9483032	93	104.9	106.5	93.9	106.9	105.9	-24.1	-28.4	12.2	-23.2	-26.4	11.6	50	1	0	540	2
120394	23887	49966	46541	0.089322598	0.01772222	0.037070726	0.034529653	0.513246385	1.073591027	0.478065084	39612	7247	15263	17102	0.329019719	0.303386779	0.305467718	0.367460948	478	409	154.1	121.8	73.5	153.6	113	68.4	33.9	-11.2	-6.3	33.4	-20	-11.4	57	1	0	62	0
46230	3916	22567	19747	0.043829751	0.003712682	0.021395328	0.018721741	0.198308604	1.142806502	0.173527717	17803	1559	9444	6800	0.385096258	0.398110317	0.418487172	0.344356105	296	322	144.3	180.1	90.5	143	178.6	86.3	25	46.9	-0.4	23.7	45.4	-4.6	72	1	0	633	2
126642	1976	105182	19484	0.074666104	0.001165018	0.06201363	0.011487456	0.101416547	5.398378156	0.018786484	32083	1294	24449	6340	0.253336176	0.6548583	0.232444715	0.325395196	812.7168579	980.4523926	80.5	141.6	67.6	84.6	143.9	63.9	-38.1	2.3	-8.2	-34	4.6	-11.9	60	0	1	437	1
83463	1331	65474	16658	0.061177997	0.000975617	0.047992142	0.012210238	0.079901549	3.930483852	0.02032868	22634	1065	15813	5756	0.271186035	0.800150263	0.241515716	0.345539681	1658.983643	1203.19812	153.8	155.5	89.2	163.4	166.1	89.1	35.1	19.9	11.6	44.7	30.5	11.5	49	1	0	442	1
224832	20589	161522	42721	0.12213349	0.01118438	0.087742161	0.023206949	0.481940966	3.78085719	0.127468704	64793	6334	40826	17633	0.288184066	0.307640002	0.252758138	0.412747829	1584	1215	118	121.7	94.9	115.1	111.5	102.5	-0.8	-13.4	18.6	-3.7	-23.6	26.2	50	1	0	145	0
