# Supplementary material for: Towards survival prediction of cancer patients using medical images
Source: PeerJ Comput Sci. 2022 Oct 26;8:e1090. doi: 10.7717/peerj-cs.1090 (PMC9680890; doi:10.7717/peerj-cs.1090)
Supplement: Supplemental Information 1 [file peerj-cs-08-1090-s001.zip › FinalCodeV1.2/Benchmark Brats2020 Feature Selection/Hand_Crafted_Features.csv]

## Sheet: Sheet
Whole	Necrotic	Edema	Enhance	WholeBrain	NecroticBrain	EdemaBrain	EnhanceBrain	NecroticEnhance	EdemaEnhance	NecroticEdema	Whole_grad	Necrotic_grad	Edema_grad	Enhance_grad	Whole_SVRatio	Necrotic_SVRatio	Edema_SVRatio	Enhance_SVRatio	Whole_ID	True_ID	Whole_X	Whole_Y	Whole_Z	True_X	True_Y	True_Z	Brain_tumor_core_X	Brain_tumor_core_Y	Brain_tumor_core_Z	Brain_enh_core_X	Brain_enh_core_Y	Brain_enh_core_Z	Age	RS0	RS1	Survival_days1	Survival_days
211979	15443	168794	27742	0.157853	0.0114999	0.125695	0.0206585	0.556665	6.08442	0.0914902	61878	7076	40319	14483	0.291906	0.458201	0.238865	0.52206	287	314	92.7	123.9	73.1	92.6	124.1	61.1	-26.3	-10.6	-2.9	-26.4	-10.4	-14.9	60.463	1	0	289	0
67008	9160	51299	6549	0.0435344	0.00595115	0.0333284	0.00425481	1.39869	7.8331	0.178561	24522	2428	16614	5480	0.365956	0.265066	0.323866	0.836769	382	416	83.4	112	56.1	78.2	101.3	53.8	-35.4	-17.4	-17.7	-40.6	-28.1	-20	52.263	1	0	616	2
29807	733	26076	2998	0.0236353	0.000581229	0.0206769	0.00237725	0.244496	8.6978	0.0281101	12023	542	9489	1992	0.403362	0.739427	0.363898	0.664443	522	400	151.6	154.3	84.8	168.7	159.9	69.8	32.6	20	3.7	49.7	25.6	-11.3	54.301	1	0	464	2
103496	10902	77096	15498	0.0679499	0.00715766	0.0506171	0.0101751	0.703446	4.97458	0.141408	34345	6753	18305	9287	0.331849	0.619428	0.237431	0.599239	484	291	154.2	158.4	85.6	164.4	170.1	83.9	34.5	25.9	13.8	44.7	37.6	12.1	39.068	1	0	788	2
21963	3624	7553	10786	0.0152328	0.00251348	0.00523849	0.00748079	0.335991	0.70026	0.479809	15098	3001	4192	7905	0.687429	0.828091	0.555011	0.732894	155	249	150.9	171.4	101.6	154.8	172.7	101.1	32.3	36.4	26.1	36.2	37.7	25.6	68.493	1	0	465	2
139230	19827	94456	24947	0.0948123	0.0135017	0.0643222	0.0169883	0.794765	3.78627	0.209907	54111	12524	26628	14959	0.388645	0.631664	0.281909	0.599631	391	306	143.2	99.6	93.4	142.7	86.5	92.6	24.5	-34.9	19.5	24	-48	18.7	67.126	1	0	269	0
39772	3398	30215	6159	0.0288696	0.00246653	0.0219324	0.00447068	0.551713	4.90583	0.112461	17159	1845	11419	3895	0.431434	0.542966	0.377925	0.632408	310	447	162.9	146.2	59.5	160.8	148.6	54.9	43.7	10.4	-17.8	41.6	12.8	-22.4	69.912	1	0	503	2
33446	157	32078	1211	0.0216499	0.000101627	0.0207644	0.00078389	0.129645	26.4889	0.00489432	13388	151	12502	735	0.400287	0.961783	0.389738	0.606936	700	684	85.3	114.2	46.9	84.4	108.6	39.9	-33.2	-21.2	-25.7	-34.1	-26.8	-32.7	68.285	0	0	1278	2
183094	25359	106834	50901	0.138468	0.0191781	0.0807949	0.0384947	0.498202	2.09886	0.237368	70509	12563	36387	21559	0.385097	0.495406	0.340594	0.423548	375	333	88.2	139.8	69.6	85.7	135	64.6	-30.6	3.3	-9.8	-33.1	-1.5	-14.8	56.419	1	0	1155	2
44582	521	37588	6473	0.0345831	0.00040415	0.0291578	0.00502124	0.0804882	5.80689	0.0138608	20053	431	16992	2630	0.4498	0.827255	0.452059	0.406303	495	470	82.2	147.6	94	83	139.6	85.7	-36.6	12.7	16.7	-35.8	4.7	8.4	48.367	1	0	515	2
55130	4603	44753	5774	0.0343199	0.00286549	0.0278599	0.00359447	0.797194	7.75078	0.102853	20862	3720	13023	4119	0.378415	0.808169	0.290997	0.71337	386	322	159.9	154.1	80.8	149.5	158	74.4	41	20.2	6.6	30.6	24.1	0.2	60.942	0	0	421	1
32051	2307	23771	5973	0.0199267	0.00143431	0.0147789	0.00371353	0.386238	3.97974	0.097051	16665	1461	11358	3846	0.519953	0.63329	0.477809	0.643898	465	319	167.2	124.3	64.2	166.7	123.7	68.2	48.4	-10.2	-12	47.9	-10.8	-8	65.899	1	0	495	2
46339	10496	31804	4039	0.0316052	0.00715873	0.0216917	0.00275478	2.59866	7.87423	0.330021	21516	3944	13811	3761	0.464317	0.375762	0.434254	0.931171	226	360	137	150.6	87	137	147.5	83	17.7	14.6	14.2	17.7	11.5	10.2	59.693	1	0	698	2
80396	9313	52828	18255	0.0464911	0.00538549	0.0305492	0.0105564	0.510162	2.89389	0.176289	37811	6604	19152	12055	0.470309	0.709116	0.362535	0.660367	490	319	78.4	132.1	55.3	74.8	128.9	49.3	-40.4	-1.4	-18.9	-44	-4.6	-24.9	51.734	1	0	359	1
125287	8675	107610	9002	0.0776344	0.00537548	0.0666808	0.00557811	0.963675	11.954	0.0806152	37169	6288	25014	5867	0.296671	0.724841	0.232451	0.651744	631	479	152	127.6	77.8	156.9	129.1	68.6	32.5	-7.1	5.6	37.4	-5.6	-3.6	62.614	1	0	169	0
127189	28051	86107	13031	0.0869515	0.0191768	0.0588662	0.00890851	2.15264	6.60786	0.325769	50049	14804	26846	8399	0.393501	0.527753	0.311775	0.64454	837	1199	87.9	142.4	93.2	80.9	149.8	98	-31	10.6	19.1	-38	18	23.9	55.759	1	0	368	1
100758	7491	86045	7222	0.0643726	0.00478588	0.0549728	0.00461402	1.03725	11.9143	0.0870591	32252	4932	22198	5122	0.320094	0.65839	0.257981	0.709222	556	414	160.2	140.7	76.5	171	130.5	71.9	40.8	8.2	-0.7	51.6	-2	-5.3	58.258	1	0	439	1
45118	341	43082	1695	0.0343198	0.000259387	0.032771	0.00128933	0.20118	25.4171	0.00791514	17817	261	16315	1241	0.394898	0.765396	0.378696	0.732153	225	393	107.1	155.3	77.2	105.2	157.4	75.9	-11.7	20.3	0.9	-13.6	22.4	-0.4	61.605	1	0	486	2
43797	10734	23250	9813	0.0332258	0.00814314	0.0176382	0.00744445	1.09386	2.36931	0.461677	26851	7512	11960	7379	0.613079	0.699832	0.514409	0.751962	451	493	157.8	109.7	55.8	160	107.3	59.7	38.9	-25.6	-23.4	41.1	-28	-19.5	68.049	1	0	287	0
175675	91299	56966	27410	0.111661	0.0580308	0.0362083	0.0174222	3.33086	2.07829	1.60269	82573	38206	21269	23098	0.470033	0.418471	0.373363	0.842685	335	344	83.4	115.1	54.9	82.2	108	51	-34.7	-17.5	-14.8	-35.9	-24.6	-18.7	60.581	0	0	55	0
36858	2666	31189	3003	0.0292835	0.00211812	0.0247795	0.00238587	0.887779	10.3859	0.0854789	17409	2123	13156	2130	0.472326	0.796324	0.421815	0.709291	218	248	109.7	109.4	107.8	101.6	128.6	104.4	-9	-25.8	31.3	-17.1	-6.6	27.9	56.921	1	0	576	2
68118	12416	37481	18221	0.0452156	0.00824154	0.0248793	0.0120948	0.681412	2.05702	0.331261	30132	6303	12767	11062	0.44235	0.507651	0.340626	0.607102	483	397	133.3	119.8	100.3	134	120.4	93.7	14.7	-12.2	25.1	15.4	-11.6	18.5	44.162	1	0	350	1
41124	6589	23598	10937	0.0326755	0.00523535	0.01875	0.0086901	0.60245	2.15763	0.279219	20423	2636	10851	6936	0.49662	0.400061	0.459827	0.634178	819	818	146.2	145.4	99.6	146.7	143.2	96.1	27.1	11	20.4	27.6	8.8	16.9	67.833	1	0	332	1
95627	5200	67155	23272	0.0602007	0.00327359	0.0422765	0.0146506	0.223444	2.88566	0.0774328	35983	3583	23207	9193	0.376285	0.689038	0.345574	0.395024	377	474	154.9	160.1	79.1	155	168.3	86.1	35.7	23.6	4.7	35.8	31.8	11.7	46.666	1	0	331	1
73437	19476	36528	17433	0.0611444	0.0162159	0.0304136	0.0145149	1.11719	2.09534	0.53318	32139	5062	15490	11587	0.43764	0.25991	0.424058	0.664659	377	373	140.1	126.7	105.2	139	127.8	106.4	20	-8.6	28.7	18.9	-7.5	29.9	62.704	0	0	23	0
180618	11237	145705	23676	0.103391	0.00643241	0.0834061	0.0135529	0.474616	6.15412	0.0771216	54531	6375	35345	12811	0.301913	0.567322	0.242579	0.541096	757	334	93.6	100.7	72.9	87.3	96	61.1	-25.5	-30.4	0.6	-31.8	-35.1	-11.2	45.548	0	0	203	0
66648	8653	41235	16760	0.0461169	0.00598742	0.0285324	0.011597	0.516289	2.46032	0.209846	31560	4215	16668	10677	0.473533	0.487114	0.40422	0.637053	478	444	153.7	118.6	68.8	156.5	113.5	64	33.7	-17.9	-5.9	36.5	-23	-10.7	60.063	0	0	336	1
20935	5746	5908	9281	0.0127522	0.00350007	0.00359875	0.00565335	0.619114	0.636569	0.97258	14333	3174	4779	6380	0.684643	0.552384	0.808903	0.687426	263	262	156.2	164.3	51	156	163.4	51.1	37.8	27.9	-22.9	37.6	27	-22.8	76.367	1	0	106	0
62354	1693	54960	5701	0.050369	0.00136759	0.0443962	0.00460522	0.296965	9.64041	0.0308042	19718	1117	15267	3334	0.316227	0.659776	0.277784	0.58481	295	241	81.5	143.4	78	71.6	149.4	72.9	-36.5	6.7	4.1	-46.4	12.7	-1	73.036	0	0	32	0
99909	1748	92012	6149	0.0644094	0.0011269	0.0593184	0.00396414	0.284274	14.9637	0.0189975	38948	1555	33285	4108	0.389835	0.889588	0.361746	0.668076	241	236	102.1	87.6	85.5	105.2	106.9	100.5	-16.6	-44.8	10.9	-13.5	-25.5	25.9	53.605	0	0	466	2
87609	6619	58882	22108	0.0544605	0.00411458	0.0366029	0.013743	0.299394	2.66338	0.112411	41827	4087	24922	12818	0.477428	0.617465	0.423253	0.57979	249	292	136.3	158	97.2	131.1	157.8	95	18.4	23	23.5	13.2	22.8	21.3	66.074	0	0	170	0
26500	7867	9070	9563	0.0196749	0.00584083	0.006734	0.00710002	0.82265	0.948447	0.867365	17051	3997	6012	7042	0.643434	0.508072	0.662845	0.73638	420	375	133.5	133.4	119.7	133.2	137.3	121.6	15	-2.5	44.8	14.7	1.4	46.7	63.192	0	0	488	2
122656	8346	98301	16009	0.0961823	0.00654462	0.077084	0.0125537	0.521332	6.14036	0.0849025	39758	5548	26038	8172	0.324142	0.66475	0.26488	0.510463	293	456	87	118.9	98.5	81.2	109.5	97.5	-30.5	-15.4	20.1	-36.3	-24.8	19.1	67.86	1	0	473	2
91573	20555	46588	24430	0.0705285	0.0158312	0.0358816	0.0188157	0.841384	1.907	0.441208	38219	8803	14067	15349	0.417361	0.428266	0.301945	0.628285	387	234	137.4	98.6	105.5	136.7	90.6	106.7	18.4	-39.1	26.5	17.7	-47.1	27.7	46.452	1	0	1283	2
78815	23946	30607	24262	0.0518066	0.0157402	0.0201186	0.0159479	0.986976	1.26152	0.78237	47277	14490	15741	17046	0.599848	0.605112	0.514294	0.70258	492	446	80.8	125.6	58.8	83.9	123.2	60.2	-35.5	-10.5	-16.1	-32.4	-12.9	-14.7	69.992	0	0	33	0
14830	585	9079	5166	0.011033	0.000435218	0.00675444	0.00384331	0.11324	1.75745	0.0644344	6900	392	3874	2634	0.465273	0.670085	0.426699	0.509872	391	371	164.7	144.2	87.6	172.4	139.9	86	46.1	6.5	12.2	53.8	2.2	10.6	71.37	1	0	89	0
189011	9752	164048	15211	0.135535	0.0069929	0.117634	0.0109074	0.641115	10.7848	0.059446	48468	5840	32768	9860	0.25643	0.598852	0.199746	0.648215	278	201	82.7	128.3	68.6	71.7	127.6	71.1	-34.6	-7.8	-6.6	-45.6	-8.5	-4.1	75.978	1	0	172	0
100879	10976	63649	26254	0.0747032	0.00812797	0.0471335	0.0194417	0.41807	2.42435	0.172446	51396	6900	27509	16987	0.509482	0.628644	0.432198	0.647025	457	476	85.2	155.3	83.8	82.9	156.2	80.1	-33.3	21.6	6.7	-35.6	22.5	3	72.879	0	0	30	0
51853	6192	32835	12826	0.0422737	0.00504809	0.0267691	0.0104565	0.482769	2.56003	0.188579	18739	2162	10070	6507	0.361387	0.34916	0.306685	0.507329	356	349	149.8	151.2	84.8	146.4	145.8	79.9	31.2	15	5.9	27.8	9.6	1	53.362	1	0	84	0
171454	20192	123059	28203	0.102847	0.0121122	0.0738168	0.0169175	0.715952	4.36333	0.164084	50460	6410	29610	14440	0.294306	0.317452	0.240616	0.512002	547	532	128.8	70.7	61	123.8	71.5	51	10.9	-55.4	-8.2	5.9	-54.6	-18.2	57.718	0	0	229	0
101416	19169	67089	15158	0.0657064	0.0124194	0.0434663	0.00982071	1.26461	4.42598	0.285725	38923	8949	19527	10447	0.383795	0.466848	0.291061	0.689207	487	116	84.9	172.5	60.6	85.8	184.4	49	-32.3	36.4	-10.8	-31.4	48.3	-22.4	63.345	0	0	286	0
75949	19887	35154	20908	0.0550488	0.0144144	0.0254801	0.0151544	0.951167	1.68137	0.565711	31631	5984	12245	13402	0.416477	0.3009	0.348325	0.640999	926	913	138.8	165.8	93.4	135.8	168	86.3	20.7	30.5	15.8	17.7	32.7	8.7	75.312	1	0	726	2
37429	5082	29723	2624	0.0242006	0.00328588	0.0192181	0.00169661	1.93674	11.3274	0.170979	18195	2590	13298	2307	0.48612	0.509642	0.447398	0.879192	343	477	86.9	111.8	55.8	94.4	122	53.8	-32.7	-22	-16.5	-25.2	-11.8	-18.5	44.416	0	0	495	2
19150	402	17336	1412	0.012743	0.000267503	0.0115359	0.000939587	0.284703	12.2776	0.0231887	10853	382	9599	872	0.566736	0.950249	0.553703	0.617564	569	40	110.5	108.5	98.5	120.3	106.6	114.2	-8.3	-25.3	24.2	1.5	-27.2	39.9	54.825	0	0	871	2
97205	16558	40539	40108	0.0736495	0.0125455	0.0307152	0.0303887	0.412835	1.01075	0.408446	53019	9558	20406	23055	0.545435	0.577244	0.503367	0.574823	632	654	93.7	156.4	87.5	96.4	155.8	84.6	-24.8	24.3	10	-22.1	23.7	7.1	63.764	0	0	210	0
36342	163	34822	1357	0.023876	0.000107088	0.0228774	0.000891523	0.120118	25.661	0.00468095	16876	150	15705	1021	0.464366	0.920245	0.451008	0.752395	388	438	143.8	115.3	50.7	144.5	108.6	44	24.9	-20.1	-24.4	25.6	-26.8	-31.1	46.814	0	0	318	1
132682	30245	70436	32001	0.082694	0.0188502	0.0438992	0.0199446	0.945127	2.20106	0.429397	64826	13450	30299	21077	0.488582	0.444702	0.430164	0.658636	301	274	125.6	89.9	81.9	125.7	90.5	82	6.9	-42.5	5.9	7	-41.9	6	57.71	0	0	208	0
29239	1420	25778	2041	0.0198297	0.000963032	0.0174824	0.00138419	0.695737	12.6301	0.0550857	15912	821	13415	1676	0.544205	0.578169	0.520405	0.821166	272	331	159.9	114.3	50.4	166.2	117.4	52	40.9	-19.6	-25.7	47.2	-16.5	-24.1	46.57	1	0	660	2
83418	1588	75783	6047	0.0537181	0.00102261	0.0488015	0.00389404	0.26261	12.5323	0.0209546	24416	1308	19428	3680	0.292695	0.823678	0.256364	0.608566	206	204	141.1	177.2	89.8	140.2	181.3	83.5	22.4	42.5	14.3	21.5	46.6	8	77.337	1	0	522	2
82780	35661	14747	32372	0.0521576	0.0224691	0.00929171	0.0203968	1.1016	0.455548	2.41819	45686	16464	6940	22282	0.551897	0.461681	0.470604	0.688311	249	200	77.9	155.6	66.2	77	154.6	69	-40	18.9	-6.4	-40.9	17.9	-3.6	39.488	0	0	407	1
121570	4449	104016	13105	0.0900084	0.00329396	0.0770117	0.00970272	0.339489	7.93712	0.0427723	40294	2695	30461	7138	0.331447	0.605754	0.292849	0.544678	482	437	87.5	136.1	97.6	82.9	140.7	99.9	-30.6	-0.2	19	-35.2	4.4	21.3	52.348	0	0	265	0
45951	5989	29065	10897	0.0329519	0.00429477	0.0208428	0.00781435	0.549601	2.66725	0.206055	22025	3325	11489	7211	0.479315	0.555185	0.395286	0.661742	398	385	97.3	169.2	96.9	98.8	173.2	102.4	-20.7	33.2	21.2	-19.2	37.2	26.7	81.285	0	0	85	0
149897	12395	128427	9075	0.0870912	0.00720158	0.074617	0.00527264	1.36584	14.1517	0.096514	41726	6494	29077	6155	0.278364	0.523921	0.226409	0.678237	320	306	81.6	148.6	84.3	71.5	157.5	84.1	-36.5	15.2	12.2	-46.6	24.1	12	54.751	1	0	597	2
80574	6651	42928	30995	0.0603052	0.00497791	0.0321293	0.0231981	0.214583	1.385	0.154934	38476	4446	19412	14618	0.477524	0.668471	0.452199	0.471624	344	322	83.3	148.4	72.4	86.1	152.5	72.4	-34.6	13	-4.6	-31.8	17.1	-4.6	68.359	1	0	239	0
118394	6590	103227	8577	0.0697314	0.00388136	0.0607984	0.00505166	0.768334	12.0353	0.0638399	31151	3490	22453	5208	0.263113	0.52959	0.217511	0.607205	512	417	161.5	152.7	70.1	170.3	148.3	70.5	42.5	16.1	-5.3	51.3	11.7	-4.9	66.51	0	0	610	2
55364	8872	21364	25128	0.047212	0.00756566	0.0182183	0.0214281	0.353072	0.850207	0.415278	32185	4552	12970	14663	0.581334	0.513075	0.607096	0.583532	636	487	102.9	158.3	100.8	106.3	160.2	100.4	-16.9	21	20.9	-13.5	22.9	20.5	71.126	1	0	208	0
91132	3149	79370	8613	0.0795007	0.00274709	0.0692399	0.00751371	0.36561	9.21514	0.0396749	25065	2187	17581	5297	0.275041	0.694506	0.221507	0.615001	363	323	137.4	148.5	106.4	131.3	152.9	109.8	18.3	15.6	30.7	12.2	20	34.1	69.178	1	0	355	1
91646	10482	74456	6708	0.0605773	0.00692852	0.0492148	0.00443394	1.56261	11.0996	0.140781	37568	3010	30531	4027	0.409925	0.287159	0.410054	0.600328	247	153	152.9	135.6	64.8	158.2	147.7	78	33.7	1.2	-10.2	39	13.3	3	68.726	1	0	152	0
25918	901	23845	1172	0.018743	0.000651572	0.0172439	0.00084755	0.768771	20.3456	0.0377857	12194	776	10517	901	0.470484	0.861265	0.441057	0.768771	241	191	146.9	110.8	58.9	148.1	115.5	67.8	27.8	-23.6	-18.2	29	-18.9	-9.3	51.589	1	0	385	1
87324	18358	52794	16172	0.0643773	0.013534	0.038921	0.0119224	1.13517	3.26453	0.347729	36390	5832	19473	11085	0.416724	0.317682	0.368849	0.685444	398	368	157.4	144.2	62.5	158.1	144.7	63.9	38.4	9.9	-12.5	39.1	10.4	-11.1	62.159	1	0	453	2
20876	6878	7466	6532	0.0145347	0.00478873	0.00519812	0.00454783	1.05297	1.14299	0.921243	13916	3146	5625	5145	0.666603	0.4574	0.753415	0.787661	1141	1071	107.7	135.9	68	108	136.6	67.3	-11.2	1.5	-6.8	-10.9	2.2	-7.5	36.784	1	0	1592	2
142132	20008	91981	30143	0.107154	0.0150841	0.0693447	0.0227249	0.663769	3.05149	0.217523	52625	6854	31594	14177	0.370254	0.342563	0.343484	0.470325	303	301	99.3	108.5	97.7	97.1	104.7	94.4	-20.3	-32.2	20.4	-22.5	-36	17.1	68.504	1	0	376	1
13459	782	10390	2287	0.00911436	0.000529566	0.00703605	0.00154874	0.341933	4.54307	0.0752647	7315	691	4848	1776	0.543502	0.883632	0.466603	0.776563	368	407	128.5	169.3	81.4	123.2	170.8	84.6	9.2	33.7	7.2	3.9	35.2	10.4	60.816	0	0	1337	2
95815	44601	15904	35310	0.0729066	0.0339373	0.0121015	0.0268677	1.26313	0.450411	2.80439	47737	16277	8873	22587	0.498221	0.364947	0.55791	0.639677	368	338	89.5	116.1	58.6	89.3	113.2	55.2	-28.9	-18.1	-16.9	-29.1	-21	-20.3	70.252	1	0	12	0
24955	1034	21091	2830	0.0187711	0.000777772	0.0158646	0.00212872	0.365371	7.45265	0.0490257	9244	711	6884	1649	0.370427	0.687621	0.326395	0.582686	741	635	161.1	126.4	67.8	173.1	125	65.2	42.6	-9.6	-11.2	54.6	-11	-13.8	63.359	1	0	579	2
59246	6796	43785	8665	0.0404526	0.00464024	0.0298959	0.00591637	0.784305	5.05309	0.155213	25185	2963	15460	6762	0.425092	0.435992	0.353089	0.780381	491	458	85.9	125.2	96	82.7	119	93.3	-31.9	-9.3	17.6	-35.1	-15.5	14.9	45.244	1	0	614	2
130505	13856	85940	30709	0.0856452	0.00909313	0.056399	0.0201531	0.451203	2.79853	0.161229	44168	6640	25235	12293	0.338439	0.479215	0.293635	0.400306	525	398	142.7	161.9	93.9	139.8	174.9	102.1	24	28.1	18.7	21.1	41.1	26.9	72.293	1	0	387	1
63159	19830	29143	14186	0.0422915	0.0132782	0.0195143	0.009499	1.39786	2.05435	0.680438	31766	8658	12297	10811	0.502953	0.436611	0.421954	0.762089	538	553	137.8	163.1	75.7	135.3	158.8	72.7	18.3	25.2	1.9	15.8	20.9	-1.1	55.532	1	0	180	0
160010	19298	125081	15631	0.121437	0.0146459	0.0949285	0.0118629	1.2346	8.00211	0.154284	76548	8945	55973	11630	0.478395	0.46352	0.447494	0.744034	565	743	126.5	136.7	95.1	134.3	146.2	98.8	6.7	3	14	14.5	12.5	17.7	52.764	1	0	139	0
57830	22543	22544	12743	0.0350278	0.0136544	0.013655	0.00771847	1.76905	1.76913	0.999956	35161	11900	12933	10328	0.608006	0.52788	0.573678	0.810484	238	389	88.3	118.2	89.4	97.2	113.4	101.5	-30	-15.4	14.9	-21.1	-20.2	27	46.551	1	0	375	1
154279	5976	135262	13041	0.104821	0.00406025	0.0919006	0.0088604	0.458247	10.3721	0.0441809	36275	3526	27171	5578	0.235126	0.590027	0.200877	0.427728	624	583	134.2	90.5	95.6	132.5	92	108.6	14.8	-43.7	19.5	13.1	-42.2	32.5	27.811	1	0	1767	2
89189	10817	40774	37598	0.0652387	0.00791226	0.0298248	0.0275016	0.287701	1.08447	0.265292	44444	7276	19221	17947	0.498313	0.672645	0.471403	0.477339	619	632	149.3	162.3	84	156.8	162.7	79.3	29.7	28.1	7.7	37.2	28.5	3	74.63	1	0	168	0
44519	7469	27590	9460	0.0305888	0.00513192	0.018957	0.00649993	0.789535	2.91649	0.270714	21701	2663	12224	6814	0.487455	0.35654	0.443059	0.720296	705	901	153	148.4	86.4	151.8	150.4	83.7	33.9	13.5	13.4	32.7	15.5	10.7	66.934	0	0	438	1
76789	15955	38338	22496	0.0517161	0.0107454	0.02582	0.0151507	0.709237	1.70421	0.416167	39732	9047	15757	14928	0.517418	0.567032	0.411002	0.663585	369	328	140.5	168.5	88.5	135.6	177	83.4	21.9	31.1	15.7	17	39.6	10.6	85.762	1	0	345	1
185137	80489	69261	35387	0.109199	0.0474746	0.040852	0.0208722	2.27454	1.95724	1.16211	74281	20988	26857	26436	0.401222	0.260756	0.387765	0.747054	740	729	143.4	98.6	78.4	145.7	99.9	76.6	24.5	-33.7	7.3	26.8	-32.4	5.5	56.301	0	0	394	1
42204	8432	23177	10595	0.0380149	0.00759506	0.0208765	0.00954337	0.795847	2.18754	0.363809	22810	6735	8173	7902	0.54047	0.798743	0.352634	0.745824	415	411	99.6	164	96	103.1	165.4	94.9	-19.7	23.7	19.9	-16.2	25.1	18.8	66.282	1	0	114	0
50183	3736	38488	7959	0.0386593	0.00287809	0.0296498	0.00613134	0.469406	4.83578	0.0970692	19483	2317	12238	4928	0.388239	0.620182	0.317969	0.619173	506	363	161.5	123.1	64.1	165.7	111.6	62.9	42.5	-13	-15.5	46.7	-24.5	-16.7	79.211	1	0	191	0
39411	2853	32237	4321	0.0274047	0.00198385	0.0224162	0.00300464	0.660264	7.46054	0.0885008	19823	2330	14420	3073	0.502981	0.816684	0.447312	0.711178	511	386	94.4	140.7	57.4	90.4	147.4	59.1	-24.5	6.5	-14.4	-28.5	13.2	-12.7	74.836	1	0	50	0
7285	2139	3676	1470	0.00531623	0.00156094	0.00268256	0.00107273	1.4551	2.50068	0.581882	5282	1554	2621	1107	0.725051	0.726508	0.713003	0.753061	316	283	87.9	125.3	116.1	89	123.3	113.6	-30.9	-8.6	41.7	-29.8	-10.6	39.2	65.921	1	0	387	1
43464	3872	32904	6688	0.0316995	0.00282396	0.0239978	0.00487775	0.578947	4.91986	0.117676	16525	2480	10432	3613	0.3802	0.640496	0.317044	0.540221	138	205	92.2	164.6	63.8	99.7	158	64.6	-27	28.6	-13.6	-19.5	22	-12.8	63.781	1	0	58	0
31532	9230	13852	8450	0.0208067	0.00609051	0.00914038	0.00557582	1.09231	1.63929	0.66633	15956	2746	7064	6146	0.506026	0.297508	0.509962	0.727337	379	387	157.9	107.7	96.7	159.6	109.6	97.1	39	-26.6	22.5	40.7	-24.7	22.9	49.874	0	0	734	2
10101	1777	3806	4518	0.00694735	0.0012222	0.00261772	0.00310743	0.393316	0.842408	0.466894	7386	1295	3011	3080	0.731215	0.728756	0.791119	0.681718	436	446	116.6	141.9	69.4	119.5	145.5	68	-1.8	8.7	-7.5	1.1	12.3	-8.9	46.258	1	0	448	1
73658	3391	63100	7167	0.0475887	0.00219085	0.0407675	0.00463043	0.473141	8.80424	0.0537401	23328	2236	16370	4722	0.316707	0.659393	0.259429	0.658853	251	392	154.9	145.2	65.4	150.2	152	65.8	35.9	8.4	-7.5	31.2	15.2	-7.1	54.915	1	0	401	1
57075	10055	29514	17506	0.0383896	0.00676317	0.0198516	0.0117748	0.574375	1.68594	0.340686	29953	7405	11503	11045	0.524801	0.73645	0.389747	0.630927	423	562	80.6	163.2	57.9	79.4	171.1	56.8	-38.6	28.8	-18.1	-39.8	36.7	-19.2	61.622	1	0	ALIVE (361 days later)	1
36221	4122	28408	3691	0.0236783	0.00269462	0.0185708	0.00241287	1.11677	7.69656	0.1451	16048	2886	10260	2902	0.443058	0.700146	0.361166	0.786237	377	602	129.7	169.7	100.2	129.7	183.8	96.5	10.8	35.5	25.4	10.8	49.6	21.7	70.652	0	1	996	2
20752	455	20191	106	0.0129639	0.00028424	0.0126134	6.62186e-05	4.29245	190.481	0.0225348	9217	360	8761	96	0.44415	0.791209	0.433906	0.90566	278	357	62.2	123.1	52	62.5	127.5	57.5	-56.2	-9	-18.9	-55.9	-4.6	-13.4	55.595	1	0	510	2
26806	7110	19290	406	0.0188609	0.00500265	0.0135726	0.000285665	17.5123	47.5123	0.368585	10063	2329	7428	306	0.375401	0.327567	0.38507	0.753695	754	702	167.5	160.4	71.3	172.8	162.8	68.7	48.6	27.1	-7.8	53.9	29.5	-10.4	73.827	0	1	1020	2
30654	2310	18725	9619	0.0204817	0.00154344	0.0125113	0.00642701	0.24015	1.94667	0.123364	14500	1386	8363	4751	0.473021	0.6	0.446622	0.493918	473	492	79.5	108.9	70.1	77	103.3	61.8	-39.3	-26	-6	-41.8	-31.6	-14.3	62.03	0	1	436	1
130343	109	111653	18581	0.0782584	6.5444e-05	0.0670369	0.0111561	0.00586621	6.00899	0.000976239	31319	108	27309	3902	0.240281	0.990826	0.244588	0.209999	531	700	110.4	134.7	53.7	148.2	125.9	55.8	-8.6	-1.5	-20.1	29.2	-10.3	-18	50.808	1	0	296	0
32059	10067	11028	10964	0.0226969	0.00712715	0.00780751	0.0077622	0.918187	1.00584	0.912858	15063	2807	5745	6511	0.469852	0.278832	0.520947	0.593853	611	537	101.1	144.2	78.3	101.9	144	74.5	-17.5	9.6	2.3	-16.7	9.4	-1.5	54.14	1	0	278	0
149594	5112	120006	24476	0.103432	0.00353451	0.082974	0.0169231	0.208858	4.90301	0.0425979	43091	2867	31839	8385	0.288053	0.560837	0.265312	0.34258	468	356	150.6	127.9	91.5	160.3	125.2	86.5	30.7	-7.4	12.7	40.4	-10.1	7.7	70.86	1	0	146	0
58458	10225	15560	32673	0.0374619	0.00655253	0.00997138	0.020938	0.31295	0.476234	0.657134	31648	5713	9738	16197	0.54138	0.558729	0.625835	0.49573	417	402	112.3	107.5	94.4	111.5	107.2	94.2	-6.4	-26.9	18	-7.2	-27.2	17.8	70.592	0	0	200	0
98690	7262	67091	24337	0.0668087	0.00491605	0.0454176	0.0164751	0.298393	2.75675	0.108241	31696	4129	18338	9229	0.321167	0.568576	0.27333	0.379217	521	332	79.2	125	63.1	75.5	113.6	51.4	-38.7	-11	-12.1	-42.4	-22.4	-23.8	60.699	1	0	1527	2
21929	160	20734	1035	0.0154153	0.000112474	0.0145752	0.000727566	0.154589	20.0329	0.00771679	6303	116	5522	665	0.287428	0.725	0.266326	0.642512	502	598	164.6	157.7	57.5	166.9	162.8	56.6	45.7	20.7	-16.9	48	25.8	-17.8	48.773	0	0	1178	2
103768	14829	70390	18549	0.0630004	0.0090031	0.0427357	0.0112616	0.79945	3.79481	0.210669	43932	9000	25080	9852	0.423368	0.606919	0.356301	0.531134	376	333	112.8	98.5	99.8	118.4	96.4	95.6	-5.7	-39.4	26.1	-0.1	-41.5	21.9	67.17	1	0	353	1
65993	9263	35628	21102	0.0510707	0.00716845	0.0275718	0.0163304	0.438963	1.68837	0.259992	32803	5616	14886	12301	0.497068	0.606283	0.417817	0.582931	388	379	95.5	142.9	82.5	100.8	144.7	84.1	-23	7.1	4.2	-17.7	8.9	5.8	80.51	1	0	56	0
79531	24770	17568	37193	0.061632	0.0191953	0.0136142	0.0288225	0.665986	0.472347	1.40995	39229	11167	6920	21142	0.493254	0.450828	0.393898	0.56844	325	445	86.7	133.8	76.7	86.4	126.4	74.6	-31.7	-3.9	-1.1	-32	-11.3	-3.2	86.274	1	0	21	0
144026	15191	106783	22052	0.101675	0.010724	0.0753831	0.0155675	0.688872	4.84233	0.14226	41748	9989	18796	12963	0.289864	0.65756	0.176021	0.587838	308	294	103.6	100	101.3	109.9	92.3	114.2	-15.3	-35.2	24.3	-9	-42.9	37.2	50.063	1	0	1227	2
7513	0	6275	1238	0.00448347	0	0.00374468	0.000738791	0	5.06866	0	3638	0	3072	566	0.484227		0.489562	0.457189	288	518	148.6	142.8	51.7	158.5	145	49.8	30.5	8.6	-19.1	40.4	10.8	-21	52.879	1	0	182	0
135252	47184	58053	30015	0.102614	0.0357979	0.044044	0.022772	1.57201	1.93413	0.812775	47564	12586	17691	17287	0.351669	0.266743	0.304739	0.575945	177	225	79.7	139.5	74.3	72.8	133.7	72	-37.9	0.1	-2	-44.8	-5.7	-4.3	83.649	1	0	277	0
71751	4996	52828	13927	0.0487741	0.00339613	0.0359109	0.00946715	0.358728	3.79321	0.0945711	27794	3407	16117	8270	0.387367	0.681946	0.305084	0.593811	254	564	155.2	124.9	58.5	149.3	126.5	59.6	37.2	-9.7	-16.7	31.3	-8.1	-15.6	65.115	1	0	155	0
24143	7362	9348	7433	0.0161375	0.00492087	0.00624835	0.00496833	0.990448	1.25763	0.787548	13721	2800	5628	5293	0.568322	0.380331	0.602054	0.712095	464	385	132.3	155.5	98.9	130.4	155.4	98.4	13.6	17.7	23.8	11.7	17.6	23.3	65.937	1	0	1148	2
58208	13957	6980	37271	0.0345254	0.00827844	0.00414011	0.0221069	0.374473	0.187277	1.99957	29593	7857	4289	17447	0.508401	0.562943	0.61447	0.468112	502	498	152.9	177	71.1	154.6	179	69.6	34.5	42.9	-3.4	36.2	44.9	-4.9	85.942	1	0	78	0
169685	22889	110884	35912	0.105018	0.014166	0.0686259	0.0222259	0.637364	3.08766	0.206423	54397	7611	31101	15685	0.320576	0.332518	0.280482	0.436762	654	578	81.3	135.3	72	73.2	131.9	66.5	-36.7	-0.3	0.5	-44.8	-3.7	-5	70.803	1	0	580	2
24992	2073	17075	5844	0.0181774	0.00150775	0.0124191	0.00425051	0.354723	2.9218	0.121406	12041	1194	7707	3140	0.481794	0.575977	0.451362	0.537303	138	493	87.5	107.1	50.8	86.9	105.6	53.2	-31	-27	-26.4	-31.6	-28.5	-24	61.858	0	0	1145	2
108359	15768	50631	41960	0.0818155	0.0119055	0.0382285	0.0316815	0.375786	1.20665	0.31143	46821	7714	19607	19500	0.432091	0.489219	0.387253	0.464728	281	284	141.7	96.9	93.5	142.9	91.6	93	22.8	-41.4	16.3	24	-46.7	15.8	82.932	1	0	77	0
34311	595	24175	9541	0.0238768	0.000414056	0.0168232	0.00663952	0.0623624	2.5338	0.0246122	12131	435	8683	3013	0.35356	0.731092	0.359173	0.315795	424	498	138.3	149.4	87.8	134.7	149	80.7	20	14.3	10.8	16.4	13.9	3.7	60.019	1	0	427	1
17892	103	9591	8198	0.0119154	6.8594e-05	0.00638723	0.00545955	0.012564	1.16992	0.0107392	7455	89	4844	2522	0.416667	0.864078	0.505057	0.307636	1037	972	156	154.1	50.3	156.2	155.2	48.8	37.5	16.5	-23.8	37.7	17.6	-25.3	82.419	1	0	409	1
100724	6272	72599	21853	0.0690626	0.00430047	0.0497783	0.0149838	0.287009	3.32215	0.0863924	35056	3192	22683	9181	0.34804	0.508929	0.312442	0.420125	459	421	142.1	104.3	82.1	144.4	99.4	71.1	23.1	-31.8	8.6	25.4	-36.7	-2.4	60.414	0	0	112	0
15762	86	12890	2786	0.0121335	6.62024e-05	0.00992266	0.00214465	0.0308686	4.6267	0.00667184	6781	81	5410	1290	0.430212	0.94186	0.419705	0.463029	348	438	134.6	139.8	114.1	136.8	148.8	127.2	15.1	3.7	38.8	17.3	12.7	51.9	57.068	1	0	412	1
43342	8380	17392	17570	0.0254624	0.00492305	0.0102174	0.010322	0.476949	0.989869	0.481831	21177	3978	7557	9642	0.488602	0.474702	0.43451	0.548776	913	608	71.3	138.6	59.1	72.2	143	59.5	-46.8	3.5	-15.7	-45.9	7.9	-15.3	58.03	1	0	334	1
170359	20290	101897	48172	0.103734	0.0123549	0.0620466	0.0293327	0.421199	2.11527	0.199123	52692	7925	28062	16705	0.3093	0.390586	0.275396	0.346778	447	344	79.6	129.9	66.5	68.5	132.4	60.7	-38.1	-5.1	-9.9	-49.2	-2.6	-15.7	86.652	1	0	74	0
125680	2346	119083	4251	0.0883855	0.00164984	0.0837461	0.00298955	0.55187	28.0129	0.0197005	28379	1945	23325	3109	0.225804	0.829071	0.195872	0.731357	370	334	79	143.2	76.9	70.3	140.3	76.5	-38.9	5.9	-2.3	-47.6	3	-2.7	70.622	1	0	684	2
103304	27812	51348	24144	0.0586931	0.0158016	0.0291738	0.0137176	1.15192	2.12674	0.541637	40684	8335	17415	14934	0.393828	0.299691	0.339156	0.618539	748	625	132	99.7	93.3	123.1	96.7	91.4	13.6	-35.3	19.5	4.7	-38.3	17.6	57.233	1	0	613	2
90608	5570	70876	14162	0.0595325	0.00365968	0.0465679	0.0093049	0.393306	5.00466	0.078588	25524	1955	17604	5965	0.281697	0.350987	0.248377	0.421198	546	417	98.9	107.2	105.4	99.9	103.5	116	-19.2	-27.9	30.5	-18.2	-31.6	41.1	78.14	1	0	142	0
87535	16504	50391	20640	0.0568782	0.0107239	0.0327429	0.0134114	0.799612	2.44142	0.327519	35996	6499	17351	12146	0.411218	0.393783	0.344327	0.588469	363	321	83.7	123.9	64.2	85.6	117.6	56.2	-34.6	-10.7	-11.6	-32.7	-17	-19.6	50.899	1	0	538	2
78134	2881	65434	9819	0.0484241	0.00178552	0.0405531	0.00608539	0.293411	6.66402	0.0440291	24348	1609	17822	4917	0.311619	0.558487	0.272366	0.500764	356	194	146.8	136.2	70.9	146.4	140.1	69	28.3	1.1	-1.6	27.9	5	-3.5	65.381	1	0	416	1
52485	2182	42224	8079	0.0327004	0.00135948	0.0263074	0.00503357	0.270083	5.22639	0.0516768	17995	1272	12796	3927	0.34286	0.582951	0.30305	0.486075	531	430	78.1	117.9	78.6	74.9	116.5	70.2	-40.9	-17.5	5.9	-44.1	-18.9	-2.5	73.674	1	0	240	0
32190	3279	24445	4466	0.0214628	0.00218628	0.0162988	0.00297772	0.734214	5.47358	0.134138	15303	1603	10380	3320	0.475396	0.488869	0.424627	0.743395	147	293	161	130.8	52.1	174.1	149.9	60.7	41.5	-5.2	-21.9	54.6	13.9	-13.3	45.575	1	0	524	2
123632	32906	71184	19542	0.0770982	0.0205205	0.0443911	0.0121866	1.68386	3.64262	0.462267	46002	11260	20367	14375	0.372088	0.342187	0.286118	0.735595	501	332	128.6	109.8	100.2	123.4	109	96.7	10.6	-24.6	23.2	5.4	-25.4	19.7	54.477	1	0	319	1
145124	15527	112429	17168	0.0904747	0.00968001	0.0700917	0.0107031	0.904415	6.54875	0.138105	37499	3690	24958	8851	0.258393	0.237651	0.221989	0.515552	553	365	143.6	89.9	84.9	149.1	71.2	80.6	24.4	-44.6	12	29.9	-63.3	7.7	63.638	1	0	730	2
16585	2063	10911	3611	0.0119991	0.00149256	0.00789398	0.00261252	0.57131	3.0216	0.189075	7372	832	4140	2400	0.444498	0.403296	0.379434	0.664636	169	477	168.3	136.3	84.9	161.3	132	88.1	48.6	0.4	10.9	41.6	-3.9	14.1	69.003	1	0	336	1
137737	11539	100479	25719	0.0892915	0.00748045	0.0651381	0.016673	0.448657	3.9068	0.11484	41236	5780	23610	11846	0.299382	0.50091	0.234974	0.460593	522	318	159.5	140.6	67.5	169.4	140.1	66.7	41.1	7	-6.6	51	6.5	-7.4	69.403	1	0	342	1
175363	37835	94789	42739	0.129204	0.0278761	0.0698388	0.0314893	0.885257	2.21786	0.39915	62839	13997	25215	23627	0.358337	0.369948	0.266012	0.552821	490	458	87.4	132.5	71.4	81.4	128	61.8	-31.3	-5.7	-5.7	-37.3	-10.2	-15.3	64.203	1	0	503	2
151285	4073	115349	31863	0.10249	0.0027593	0.0781446	0.021586	0.127829	3.62016	0.0353102	45064	3280	30589	11195	0.297875	0.805303	0.265187	0.351348	780	576	96.1	137.9	101.5	102.9	142	98.9	-22.5	1	27.4	-15.7	5.1	24.8	66.403	1	0	688	2
38000	3560	18288	16152	0.0278761	0.00261155	0.0134157	0.0118488	0.220406	1.13224	0.194663	17495	2099	8040	7356	0.460395	0.589607	0.439633	0.455423	482	369	75.8	117	85.2	77.4	113.6	81.1	-42.7	-18.2	11.1	-41.1	-21.6	7	49.641	1	0	1410	2
43568	156	37208	6204	0.0288743	0.000103387	0.0246592	0.00411164	0.0251451	5.99742	0.00419265	11691	149	9378	2164	0.268339	0.955128	0.252043	0.348807	863	829	160.3	162.6	63.4	164.4	165.9	65.3	41.9	25.5	-10.7	46	28.8	-8.8	64.808	1	0	374	1
34459	115	33068	1276	0.022763	7.59671e-05	0.0218442	0.000842904	0.0901254	25.9154	0.00347768	10893	113	9902	878	0.316115	0.982609	0.299444	0.688088	282	268	158.9	85.9	83	159.2	80	85.1	40.5	-48.1	6.2	40.8	-54	8.3	81.825	1	0	117	0
59335	1405	50797	7133	0.0390878	0.000925565	0.0334633	0.00469897	0.196972	7.12141	0.0276591	22893	1281	17581	4031	0.385826	0.911744	0.346103	0.56512	574	681	88	174.1	62.2	84.5	176.1	56.6	-31.1	36.9	-12.5	-34.6	38.9	-18.1	67.677	1	0	692	2
82735	11727	50571	20437	0.0551177	0.00781247	0.0336902	0.013615	0.573812	2.47448	0.231892	30767	5454	14437	10876	0.371874	0.465081	0.28548	0.532172	218	198	160.7	120.6	61.4	158	110.3	52.4	41.6	-14.9	-14.7	38.9	-25.2	-23.7	68.02	1	0	120	0
139257	45839	73741	19677	0.092474	0.0304395	0.0489679	0.0130666	2.32957	3.74757	0.621622	49358	16770	19136	13452	0.354438	0.365846	0.259503	0.683641	141	170	145.9	113.1	80	147.6	119.2	78.3	27.6	-21.3	3.9	29.3	-15.2	2.2	29.12	1	0	150	0
149466	25285	86078	38103	0.107297	0.0181514	0.0617929	0.027353	0.663596	2.25909	0.293745	51130	9323	26607	15200	0.342084	0.368717	0.309103	0.398919	1055	1014	141.3	87.7	89.2	138.1	73.5	82.6	22.8	-44.1	11.5	19.6	-58.3	4.9	56	1	0	300	0
187315	15877	140402	31036	0.123499	0.0104679	0.0925684	0.0204623	0.511567	4.52384	0.113082	46555	4922	30098	11535	0.248539	0.310008	0.21437	0.371665	498	593	102.8	100.6	93.7	115.5	101.4	91.9	-15.1	-35.7	20.5	-2.4	-34.9	18.7	31	1	0	630	2
127217	857	113723	12637	0.0863519	0.000581711	0.0771925	0.0085777	0.0678167	8.99921	0.00753585	28293	559	24145	3589	0.2224	0.652275	0.212314	0.284007	925	843	157.6	147	70.5	163.3	142.2	64.2	38.5	9.5	-7.4	44.2	4.7	-13.7	67	1	0	330	1
94086	29848	31875	32363	0.0619504	0.0196532	0.0209879	0.0213092	0.922288	0.984921	0.936408	40255	8961	13947	17347	0.427853	0.300221	0.437553	0.536013	1252	1655	98.2	107.6	105.8	101.7	105.1	109.7	-19.8	-27.2	31.5	-16.3	-29.7	35.4	51	1	0	728	2
92575	7519	42498	42558	0.0618766	0.00502566	0.0284054	0.0284455	0.176677	0.99859	0.176926	33152	3400	16991	12761	0.35811	0.452188	0.399807	0.29985	1054	938	101.5	113.3	105.9	106.3	110.6	104	-17.4	-21.2	29.8	-12.6	-23.9	27.9	60	1	0	540	2
38314	384	36268	1662	0.0264327	0.000264921	0.0250212	0.00114661	0.231047	21.8219	0.0105878	13861	367	12366	1128	0.361774	0.955729	0.340962	0.6787	286	415	162.4	110.4	48.6	175.4	103.7	50.2	44.1	-23.3	-22.9	57.1	-30	-21.3	56.208	0	0	558	2
24434	4349	15723	4362	0.0184579	0.00328532	0.0118774	0.00329514	0.99702	3.60454	0.276601	12537	2491	8168	1878	0.513097	0.572775	0.519494	0.430536	206	218	81.8	139.2	89.5	85.8	144.6	90.7	-36.3	-1.4	12.7	-32.3	4	13.9	61.526	0	0	322	1
127812	48610	45798	33404	0.0886534	0.033717	0.0317666	0.0231698	1.45521	1.37103	1.0614	52149	14638	22371	15140	0.408013	0.301131	0.488471	0.453239	264	284	129.4	135.6	83.4	126.3	133.2	86.2	10.7	-2.7	6.9	7.6	-5.1	9.7	18.975	0	0	630	2
53787	7587	34086	12114	0.0382914	0.00540125	0.0242661	0.00862406	0.6263	2.81377	0.222584	23034	3219	12462	7353	0.428245	0.424278	0.365605	0.606984	1006	1012	99.8	100.7	92.4	103.3	105.8	90.3	-18.4	-35.4	15.6	-14.9	-30.3	13.5	33.888	0	0	370	1
107328	7137	65653	34538	0.0790896	0.00525923	0.0483795	0.0254509	0.206642	1.90089	0.108708	33896	3007	20339	10550	0.315817	0.421325	0.309795	0.305461	189	195	103.4	156	85.9	102.5	148.1	79.6	-14.5	21.2	12.9	-15.4	13.3	6.6	54.986	0	0	86	0
154508	25394	84003	45111	0.101411	0.0166674	0.0551354	0.0296086	0.562923	1.86214	0.302299	49519	8615	23038	17866	0.320495	0.339253	0.274252	0.396045	445	415	145.2	104.9	94.1	148.6	105.7	95.4	27.6	-28.1	27	31	-27.3	28.3	60.729	0	0	430	1
125370	13188	68807	43375	0.0854516	0.00898887	0.0468985	0.0295642	0.304046	1.58633	0.191667	50625	4304	32749	13572	0.403805	0.326357	0.475954	0.312899	226	210	94.1	153.9	92.9	96.2	161.7	92	-24.2	21.3	21.3	-22.1	29.1	20.4	74.145	0	0	110	0
143759	4212	103826	35721	0.101824	0.00298333	0.0735392	0.0253009	0.117914	2.90658	0.0405679	41181	3140	27916	10125	0.286459	0.745489	0.268873	0.283447	312	250	150.3	143.5	69.4	145.5	134.7	59.6	31.3	10.5	-5.4	26.5	1.7	-15.2	61.416	0	0	209	0
222999	11908	160681	50410	0.147218	0.00786137	0.106078	0.0332794	0.236223	3.18748	0.0741096	51227	3693	35029	12505	0.229719	0.310128	0.218003	0.248066	218	102	85.6	133.7	79	74.7	142	75.5	-33.2	1	4.9	-44.1	9.3	1.4	78.792	0	0	448	1
80769	8969	54524	17276	0.0635895	0.0070613	0.0429268	0.0136014	0.51916	3.15605	0.164496	32023	6189	19768	6066	0.396476	0.690043	0.362556	0.351123	190	192	145.3	122.2	64	144.2	124	57.5	26.2	-19.8	-9.9	25.1	-18	-16.4	44.449	0	0	199	0
163378	27014	61825	74539	0.110431	0.0182594	0.041789	0.0503827	0.362414	0.829432	0.436943	66573	9674	32266	24633	0.407478	0.358111	0.521892	0.330471	674	644	87	154.7	86.8	88	154.6	86.5	-31.3	19.3	8.7	-30.3	19.2	8.4	68.759	0	0	291	0
55781	9905	19635	26241	0.0359094	0.00637641	0.0126402	0.0168928	0.377463	0.748257	0.504456	20137	3093	8043	9001	0.361001	0.312267	0.409626	0.343013	885	534	154.9	146.3	54.5	149.9	145.1	50.7	36	16.3	-16.2	31	15.1	-20	50.082	0	0	600	2
99859	11978	74657	13224	0.0660459	0.00792215	0.0493775	0.00874625	0.905777	5.64557	0.16044	31299	6038	17225	8036	0.313432	0.504091	0.230722	0.607683	300	299	159.3	146.7	57.3	155.7	153.3	53.8	40.8	14.4	-10.6	37.2	21	-14.1	57.973	0	0	804	2
134271	25826	94553	13892	0.0969252	0.0186428	0.0682543	0.0100281	1.85906	6.80629	0.273138	42458	10828	23547	8083	0.316211	0.419267	0.249035	0.581846	917	1022	153.3	144.4	94.9	163.9	138.4	90.3	34	6.3	16.6	44.6	0.3	12	63.575	0	0	634	2
95391	3277	66878	25236	0.073087	0.00251078	0.0512408	0.0193354	0.129854	2.6501	0.0489997	26733	1724	17333	7676	0.280247	0.526091	0.259173	0.304169	257	270	145.5	112.2	95.6	142	109.7	91.2	27.2	-23.9	19.2	23.7	-26.4	14.8	63.805	0	0	1561	2
186689	16013	91667	79009	0.135314	0.0116063	0.0664409	0.0572663	0.202673	1.16021	0.174687	69628	7684	38592	23352	0.372963	0.47986	0.421002	0.295561	308	333	127.3	96.8	78.6	131.3	95.8	76.3	8.7	-38.6	4.6	12.7	-39.6	2.3	45.926	0	0	268	0
12952	204	11711	1037	0.00857073	0.000134993	0.00774952	0.000686214	0.196721	11.2932	0.0174195	5836	198	5071	567	0.450587	0.970588	0.433012	0.54677	189	179	95.4	156.1	55.1	96.6	159.4	54.6	-23.2	22.4	-16.6	-22	25.7	-17.1	42.904	0	0	822	2
92661	12627	33130	46904	0.0598429	0.00815484	0.0213962	0.0302918	0.269209	0.706336	0.381135	30329	5270	11798	13261	0.327311	0.41736	0.356112	0.282726	365	225	88.8	169.4	81.7	90.9	178	79.8	-29.7	35.8	10.7	-27.6	44.4	8.8	54.474	0	0	355	1
66802	1665	30118	35019	0.0485538	0.00121018	0.0218907	0.0254529	0.0475456	0.860047	0.0552826	18901	948	10580	7373	0.282941	0.569369	0.351285	0.210543	493	415	159.5	144.5	65.2	164.5	147.9	62.2	41.4	10	-12	46.4	13.4	-15	51.115	0	0	1489	2
162623	15826	83088	63709	0.112522	0.0109503	0.0574902	0.0440815	0.248411	1.30418	0.190473	52791	5003	31291	16497	0.324622	0.316125	0.376601	0.258943	337	352	82.8	132.7	69.9	76.4	121.7	61.2	-36.5	-3.6	-4.4	-42.9	-14.6	-13.1	81.112	0	0	82	0
66816	736	48139	17941	0.054025	0.000595103	0.0389234	0.0145064	0.0410234	2.68318	0.0152891	21982	672	15941	5369	0.328993	0.913043	0.331145	0.299259	837	726	141.2	178.8	78.8	135.1	192.6	75	22.9	44.8	3.6	16.8	58.6	-0.2	84.844	0	0	187	0
42233	2147	30952	9134	0.0279002	0.00141836	0.0204477	0.00603415	0.235056	3.38866	0.0693655	15441	1340	10053	4048	0.365615	0.624127	0.324793	0.443179	370	473	147.1	112.4	92	148.1	107.8	95.5	28.9	-21.6	23.6	29.9	-26.2	27.1	54.279	0	0	394	1
186261	7195	129318	49748	0.147974	0.00571601	0.102736	0.0395219	0.144629	2.59946	0.055638	42383	4382	24911	13090	0.227546	0.609034	0.192634	0.263126	289	122	85.2	146.4	71.1	80.5	164	64.8	-33	13.2	-5.6	-37.7	30.8	-11.9	63.762	0	0	812	2
122929	15565	80426	26938	0.087455	0.0110734	0.0572172	0.0191644	0.577808	2.9856	0.193532	46525	7445	25735	13345	0.37847	0.478317	0.319984	0.495397	532	418	84.3	125.9	70.4	85.6	115	60.1	-33.8	-9.6	0.4	-32.5	-20.5	-9.9	43.112	0	0	737	2
88649	18787	38607	31255	0.0566142	0.011998	0.0246557	0.0199605	0.601088	1.23523	0.486622	47636	10223	20760	16653	0.537355	0.544153	0.537726	0.532811	527	572	145.7	131.3	63.7	145.3	127.9	61.1	26	-3.4	-4.2	25.6	-6.8	-6.8	40.353	0	0	362	1
129841	8759	70998	50084	0.0941712	0.00635274	0.0514935	0.036325	0.174886	1.41758	0.12337	41897	5972	21301	14624	0.322679	0.681813	0.300023	0.291989	286	214	152.5	123.4	69.9	149.8	108.9	66.2	34.1	-10.8	-4.8	31.4	-25.3	-8.5	81.211	0	0	67	0
91560	17111	34935	39514	0.0718034	0.0134188	0.0273968	0.0309878	0.433036	0.884117	0.489795	37670	8143	15475	14052	0.411424	0.475893	0.442966	0.355621	260	255	88.3	126.1	93.4	85.4	127.9	94.8	-30.3	-8.9	14.4	-33.2	-7.1	15.8	53.866	0	0	71	0
67704	1719	59056	6929	0.0543137	0.00137902	0.0473761	0.0055586	0.248088	8.52302	0.029108	29491	1112	24590	3789	0.435587	0.646888	0.416384	0.546832	446	452	92.3	138.3	73.4	82.7	137	68.2	-25.2	0.4	-2.9	-34.8	-0.9	-8.1	74.836	0	0	262	0
97135	6401	68609	22125	0.0618913	0.00407851	0.0437155	0.0140973	0.289311	3.10097	0.0932968	26188	3454	15052	7682	0.269604	0.539603	0.219388	0.347209	288	207	100	107.1	107.6	101.5	111.8	115.6	-18.6	-27.7	36.7	-17.1	-23	44.7	54.844	0	0	424	1
45281	326	35186	9769	0.0332195	0.000239164	0.0258135	0.00716684	0.0333709	3.6018	0.00926505	19181	317	15606	3258	0.423599	0.972393	0.443529	0.333504	276	286	159.1	123.1	70	161.1	117.5	72.2	40	-21.5	-10	42	-27.1	-7.8	73.578	0	0	329	1
150805	15951	47101	87753	0.112664	0.0119167	0.0351883	0.0655587	0.181772	0.536745	0.338655	66593	12533	27310	26750	0.441584	0.785719	0.579818	0.304833	226	238	94.4	156.2	83.5	94.9	154.8	83.8	-25.2	18.6	5.7	-24.7	17.2	6	47.321	0	0	104	0
110151	17388	72888	19875	0.0838747	0.0132401	0.0555007	0.0151339	0.874868	3.66732	0.238558	32908	3641	20381	8886	0.298754	0.209397	0.279621	0.447094	495	488	140.9	162.2	94	138.2	172	91.3	21.5	27.2	18.3	18.8	37	15.6	47.973	0	0	1731	2
99624	39266	21634	38724	0.0739927	0.0291636	0.016068	0.0287611	1.014	0.558672	1.81501	33855	5962	12809	15084	0.339828	0.151836	0.592077	0.389526	61	63	159	134.2	66.2	162.5	133.2	64.2	40.2	-1.6	-9.7	43.7	-2.6	-11.7	64.378	0	0	127	0
50735	11141	18410	21184	0.0328506	0.00721373	0.0119204	0.0137165	0.525916	0.869052	0.60516	21154	4163	7209	9782	0.416951	0.373665	0.391581	0.461764	858	837	155.7	112.3	47.2	151.5	107.2	45.4	37.7	-20.5	-22.4	33.5	-25.6	-24.2	64.247	0	0	616	2
168187	6284	123063	38840	0.125022	0.00467122	0.0914791	0.0288718	0.161792	3.16846	0.0510633	40691	3574	26763	10354	0.241939	0.568746	0.217474	0.266581	339	261	153.3	130.5	65.3	155.9	116.7	52.3	34.5	-5.6	-8.2	37.1	-19.4	-21.2	76.614	0	0	111	0
81847	3614	44701	33532	0.0559773	0.00247171	0.0305722	0.0229334	0.107778	1.33308	0.0808483	25554	2819	12757	9978	0.312217	0.780022	0.285385	0.297567	272	200	96.7	162.9	97.6	104.5	165.4	96.8	-21	28.6	25.4	-13.2	31.1	24.6	69.364	0	0	828	2
175302	5991	133063	36248	0.112323	0.00383866	0.0852585	0.0232255	0.165278	3.67091	0.0450238	46846	3929	32599	10318	0.26723	0.655817	0.244989	0.28465	361	316	145.9	165.5	84.3	139.9	170.4	83.7	26.2	31.9	15.1	20.2	36.8	14.5	62.562	0	0	317	1
89516	3940	76205	9371	0.0626965	0.00275955	0.0533735	0.00656339	0.420446	8.132	0.0517026	32624	2223	24962	5439	0.364449	0.564213	0.327564	0.580408	367	423	156.2	129.7	65	159	117.5	60.2	37.2	-4.1	-8.4	40	-16.3	-13.2	46.677	0	0	405	1
19075	460	9757	8858	0.0125901	0.000303615	0.00643993	0.00584656	0.0519305	1.10149	0.0471456	9248	353	6156	2739	0.484823	0.767391	0.630932	0.309212	271	480	69.9	113.9	56.7	67.8	114.7	57.2	-48.7	-19.7	-14	-50.8	-18.9	-13.5	57.362	0	0	621	2
23456	319	18041	5096	0.0206089	0.00028028	0.0158512	0.00447745	0.0625981	3.54023	0.0176819	10583	303	8492	1788	0.451185	0.949843	0.470706	0.350863	381	388	82.8	121.4	65.5	86	128	67.9	-33.4	-12.4	-18.4	-30.2	-5.8	-16	61.022	0	0	175	0
175646	15982	112303	47361	0.125334	0.0114041	0.0801348	0.0337949	0.337451	2.37121	0.142311	48457	6571	28156	13730	0.275879	0.41115	0.250715	0.289901	329	239	138.9	96.9	88.8	128.8	93.6	86.6	19.9	-36.2	13.2	9.8	-39.5	11	54.967	0	0	357	1
110210	4749	76402	29059	0.0929509	0.0040053	0.0644373	0.0245083	0.163426	2.6292	0.0621581	27397	2925	16082	8390	0.248589	0.615919	0.210492	0.288723	413	320	83.6	129.9	69.3	83.6	111	60.3	-34.8	-9.5	-8.6	-34.8	-28.4	-17.6	30.408	0	0	747	2
66672	10058	30670	25944	0.0545011	0.00822192	0.0250712	0.0212079	0.387681	1.18216	0.327943	25935	5304	10485	10146	0.388994	0.527341	0.341865	0.391073	247	270	156.1	140.7	62.7	163.7	135.6	55	36.9	3.6	-13.1	44.5	-1.5	-20.8	60	0	0	946	2
60356	21996	21263	17097	0.0513949	0.0187302	0.0181061	0.0145586	1.28654	1.24367	1.03447	32662	8177	13703	10782	0.541156	0.371749	0.644453	0.630637	225	231	141.4	174	82.7	142.8	175.1	82.9	21.9	32.4	0	23.3	33.5	0.2	59.584	0	0	103	0
21984	3066	10105	8813	0.0151409	0.00211163	0.00695955	0.00606972	0.347895	1.1466	0.303414	13152	2401	6094	4657	0.598253	0.783105	0.603068	0.528424	268	348	153.2	181.1	51	154.1	182.7	49.4	33.9	46.9	-18.1	34.8	48.5	-19.7	76.425	0	0	468	2
111312	21404	28795	61113	0.0800428	0.0153913	0.0207061	0.0439454	0.350236	0.471176	0.743323	54317	12766	16577	24974	0.487971	0.596431	0.57569	0.408653	308	303	150.6	114.5	63.2	150.6	111.2	60.2	31.9	-21	-12.2	31.9	-24.3	-15.2	71.874	0	0	82	0
77278	7328	55793	14157	0.055933	0.00530393	0.0403824	0.0102467	0.517624	3.94102	0.131343	30534	3034	20234	7266	0.395119	0.414028	0.362662	0.513244	320	224	161.3	116.4	66.8	158.6	110.8	62.3	43.6	-18.3	-7.9	40.9	-23.9	-12.4	59.282	0	0	467	2
117937	8884	90387	18666	0.0737197	0.00555318	0.0564988	0.0116677	0.475946	4.84233	0.0982885	40348	3626	26785	9937	0.342115	0.408149	0.296337	0.532358	473	412	84.8	146	90.8	71.9	153.3	89.9	-32.5	13.2	20.5	-45.4	20.5	19.6	69.326	0	0	425	1
161557	17679	75286	68592	0.103547	0.011331	0.048253	0.0439626	0.257741	1.09759	0.234825	54888	11179	22532	21177	0.339744	0.632332	0.299285	0.308739	214	242	149.4	165	73.6	143.1	164.2	68.4	30.7	29.9	0.3	24.4	29.1	-4.9	60.427	0	0	22	0
30490	2287	19594	8609	0.0211165	0.00158391	0.0135702	0.00596234	0.265652	2.27599	0.116719	13113	1508	8634	2971	0.430075	0.659379	0.440645	0.345104	326	305	89.1	140.2	103.3	84.1	139.2	106	-27.8	6.6	31.1	-32.8	5.6	33.8	63.762	0	0	382	1
159632	2506	126649	30477	0.105591	0.00165764	0.0837743	0.0201596	0.0822259	4.15556	0.019787	35000	1421	25961	7618	0.219254	0.567039	0.204984	0.249959	316	228	102.6	87.2	92.8	110.4	74.5	88.1	-15.8	-45.6	19.2	-8	-58.3	14.5	48.825	0	0	1282	2
148030	35326	54288	58416	0.103374	0.0246691	0.0379109	0.0407936	0.604732	0.929334	0.650715	50906	9670	21012	20224	0.34389	0.273736	0.387047	0.346207	359	367	153.3	127.8	68.3	158.6	116.4	63.9	34.6	-7.9	-5.5	39.9	-19.3	-9.9	70.592	0	0	327	1
206134	8971	85913	111250	0.144664	0.00629583	0.0602936	0.0780751	0.0806382	0.772252	0.10442	56165	5996	28204	21965	0.272468	0.668376	0.328286	0.197438	304	373	91.4	147.4	97.1	89.3	154.6	97.6	-26.7	13.4	19.1	-28.8	20.6	19.6	61.408	0	0	635	2
69628	7774	21238	40616	0.0496372	0.00554201	0.0151404	0.0289548	0.191402	0.522897	0.366042	30885	6055	11635	13195	0.443572	0.778878	0.547839	0.324872	644	541	147.8	127.6	57.2	144.9	125.2	55.8	30.3	-7.7	-18.8	27.4	-10.1	-20.2	36.852	0	0	448	1
52898	1167	46780	4951	0.0368456	0.000812863	0.0325842	0.00344857	0.23571	9.4486	0.0249466	22767	1065	19336	2366	0.430394	0.912596	0.413339	0.477883	158	146	144.2	124.5	57.8	138.7	121.6	57.1	25.8	-11.5	-16.1	20.3	-14.4	-16.8	52.679	0	0	296	0
73827	3342	59575	10910	0.0541565	0.00245155	0.0437018	0.00800313	0.306324	5.46059	0.0560974	23141	1559	16787	4795	0.313449	0.466487	0.281779	0.439505	460	476	77.2	121.8	61.3	74	118.1	54	-41.4	-11.3	-12	-44.6	-15	-19.3	75.263	0	0	626	2
74986	6323	39147	29516	0.0531005	0.00447756	0.0277215	0.0209014	0.214223	1.3263	0.161519	26579	4319	13262	8998	0.354453	0.683062	0.338774	0.304852	311	325	131.9	104.6	104.5	127.6	103.6	101.2	12.8	-30.7	31.9	8.5	-31.7	28.6	56.4	0	0	372	1
90740	574	75076	15090	0.0752771	0.000476185	0.0622824	0.0125185	0.0380384	4.97522	0.00764559	21406	574	17341	3491	0.235905	1	0.230979	0.231345	438	378	142.9	114.4	102	145.3	121.2	109.3	25.1	-18.7	26.4	27.5	-11.9	33.7	75.962	0	0	121	0
132171	4556	87165	40450	0.103747	0.00357623	0.06842	0.0317512	0.112633	2.15488	0.0522687	32139	2658	19714	9767	0.243162	0.583406	0.226169	0.241459	407	343	84.4	153.9	86.3	79.9	156.6	91.4	-32.8	11.8	11.3	-37.3	14.5	16.4	75.973	0	0	476	2
16748	60	14046	2642	0.0117452	4.20773e-05	0.0098503	0.0018528	0.0227101	5.31643	0.00427168	6951	59	5748	1144	0.415035	0.983333	0.409227	0.433005	636	707	163.4	172.5	86.2	168.7	167.7	79.9	45.1	36.7	13.4	50.4	31.9	7.1	46.953	0	0	333	1
200621	52012	83517	65092	0.127025	0.0329317	0.0528793	0.0412134	0.799054	1.28306	0.622771	64049	10432	28542	25075	0.319254	0.200569	0.341751	0.385224	981	996	99.5	102.4	92.8	100.3	96.2	94.2	-17.8	-31.7	27	-17	-37.9	28.4	59.255	0	0	30	0
169918	10326	112410	47182	0.110989	0.00674485	0.0734252	0.0308189	0.218855	2.38248	0.0918602	57831	6762	32479	18590	0.340347	0.654852	0.288933	0.394006	919	894	89.6	160.2	73.4	87.1	165.1	63.9	-30.3	25.8	3.8	-32.8	30.7	-5.7	70.367	0	0	232	0
176056	76834	60217	39005	0.115549	0.0504278	0.0395217	0.0255998	1.96985	1.54383	1.27595	66544	14284	31175	21085	0.377971	0.185907	0.517711	0.540572	832	844	153.4	126.1	67.8	149.7	122.1	65.2	34.9	-8.3	-11.2	31.2	-12.3	-13.8	61.167	0	0	434	1
75085	10590	57158	7337	0.0548311	0.00773338	0.0417398	0.00535787	1.44337	7.79038	0.185276	28299	5042	18751	4506	0.376893	0.47611	0.328056	0.614147	448	461	104.2	149.9	95.9	112.6	160.3	93.8	-14.8	18.2	20	-6.4	28.6	17.9	69.266	0	0	99	0
168746	31605	131242	5899	0.113702	0.0212956	0.0884313	0.00397477	5.35769	22.2482	0.240815	38322	10836	22950	4536	0.227099	0.342857	0.174868	0.768944	654	424	152.7	128.6	68.5	158.5	112.5	60.4	34.3	-3.9	-7.9	40.1	-20	-16	51.756	0	0	5	0
227126	23009	156055	48062	0.146199	0.0148107	0.100451	0.030937	0.478736	3.24695	0.147442	60426	11705	29338	19383	0.266046	0.508714	0.187998	0.403292	501	365	92.9	115.7	97.2	104.1	97.3	94.4	-25.6	-22.4	24.8	-14.4	-40.8	22	74.521	0	0	213	0
54958	8769	18711	27478	0.0374348	0.00597303	0.012745	0.0187167	0.319128	0.680945	0.468655	27103	5298	9908	11897	0.493158	0.604174	0.529528	0.432965	469	467	153.7	116	47.4	149.6	113.4	45.8	34.8	-18.2	-18.5	30.7	-20.8	-20.1	76.699	0	0	244	0
70781	22932	21432	26417	0.0575593	0.0186484	0.0174286	0.0214824	0.868077	0.811296	1.06999	26964	8098	10299	8567	0.38095	0.353131	0.480543	0.324299	614	584	157.2	155.2	66.8	157.3	158.3	71.9	37.7	15.4	-6.8	37.8	18.5	-1.7	50.501	0	0	1458	2
138051	32228	53697	52126	0.103249	0.0241035	0.0401602	0.0389852	0.618271	1.03014	0.600183	66661	15497	26658	24506	0.482872	0.480855	0.496452	0.47013	683	689	94.8	170.3	73.4	94.4	172	73.9	-23.9	34.7	2.3	-24.3	36.4	2.8	66.627	0	0	77	0
58817	1590	37067	20160	0.0394901	0.00106753	0.024887	0.0135355	0.078869	1.83864	0.0428953	19320	1422	13598	4300	0.328476	0.89434	0.366849	0.213294	1253	1263	164.1	121.9	51.6	167.9	124.2	48.1	44.7	-12.5	-17.7	48.5	-10.2	-21.2	57.362	0	0	508	2
73791	47	70526	3218	0.048611	3.0962e-05	0.0464601	0.00211991	0.0146053	21.9161	0.000666421	18906	39	17256	1611	0.25621	0.829787	0.244676	0.500622	617	652	158.7	110.3	54.3	161.5	97.7	49.4	40	-22.1	-17.7	42.8	-34.7	-22.6	78.745	0	0	82	0
82921	3274	62021	17626	0.0596572	0.00235547	0.0446208	0.012681	0.185748	3.51872	0.0527886	20258	2033	12637	5588	0.244305	0.620953	0.203754	0.317032	182	173	155.7	112.5	88.1	160.5	107.7	80.5	37.1	-21.9	15.4	41.9	-26.7	7.8	57.345	0	0	346	1
204242	28927	130784	44531	0.124574	0.0176436	0.0797696	0.027161	0.649592	2.93692	0.221181	55648	9304	28442	17902	0.272461	0.321637	0.217473	0.402012	587	610	140.5	88.7	82.5	143.4	89.1	73.6	22.1	-45.4	9.7	25	-45	0.8	63.899	0	0	519	2
43881	11694	17488	14699	0.031261	0.00833085	0.0124585	0.0104716	0.795564	1.18974	0.668687	26652	7187	10936	8529	0.60737	0.614589	0.625343	0.580244	560	625	154.6	154.4	62.2	152.5	155.8	61.4	36.5	20.7	-9.6	34.4	22.1	-10.4	64.86	0	0	254	0
156606	9087	88963	58556	0.105997	0.00615045	0.0602137	0.039633	0.155185	1.51928	0.102144	48532	6169	24638	17725	0.309899	0.678882	0.276947	0.302702	786	855	142	151.1	91.1	135.8	153.7	88.9	22.5	18.5	25	16.3	21.1	22.8	66.479	0	0	147	0
163612	26654	57398	79560	0.11367	0.018518	0.0398775	0.0552746	0.335018	0.721443	0.464372	59218	11489	23814	23915	0.361942	0.431042	0.414893	0.300591	554	568	158.5	148.5	68	161.4	144.4	62.3	39.7	15.2	-2	42.6	11.1	-7.7	74.907	0	0	153	0
111967	21669	62066	28232	0.0719497	0.0139244	0.0398834	0.0181418	0.767533	2.19843	0.349128	46856	8366	22989	15501	0.41848	0.386081	0.370396	0.549058	962	917	95.8	164.7	95.7	96.5	164.1	99.2	-23.5	29.5	19.1	-22.8	28.9	22.6	57	1	0	1076	2
138460	16741	74593	47126	0.108808	0.0131558	0.0586185	0.0370337	0.355239	1.58284	0.224431	49935	8770	22552	18613	0.360646	0.523864	0.302334	0.394962	237	255	94.4	117.2	76	93.7	117.7	69.9	-24	-22.2	-2.1	-24.7	-21.7	-8.2	61	0	1	80	0
147383	25485	83375	38523	0.10336	0.0178727	0.0584711	0.0270163	0.661553	2.16429	0.305667	51525	7803	27111	16611	0.349599	0.30618	0.325169	0.431197	993	1001	96.5	155.7	84.5	98.2	156.1	80.2	-21.3	20.4	8.6	-19.6	20.8	4.3	59	1	0	250	0
77740	16395	30415	30930	0.050437	0.0106369	0.019733	0.0200671	0.530068	0.983349	0.539043	27926	4485	12359	11082	0.359223	0.273559	0.406346	0.358293	1231.75	1290.15	112.5	131.3	92.7	113.7	130.6	89.7	-7.1	-1	18.3	-5.9	-1.7	15.3	36	0	1	903	2
12470	404	4846	7220	0.00945496	0.00030632	0.00367432	0.00547433	0.0559557	0.671191	0.0833677	5511	346	2693	2472	0.441941	0.856436	0.555716	0.342382	621.79	595.292	169.4	128.1	57.9	171.7	128	59.5	51.1	-8.3	-17.7	53.4	-8.4	-16.1	67	1	0	615	2
150203	54816	38332	57055	0.100556	0.0366975	0.025662	0.0381965	0.960757	0.671843	1.43003	55397	14120	14422	26855	0.368814	0.257589	0.376239	0.470686	1106	1178	94.2	104.5	88.1	98.2	95.3	89.1	-24.2	-30.6	10.8	-20.2	-39.8	11.8	66	1	0	105	0
95788	210	89636	5942	0.0657279	0.000144098	0.0615065	0.00407729	0.0353416	15.0852	0.00234281	29171	195	26522	2454	0.304537	0.928571	0.295886	0.412992	663.477	646.421	87	154.5	89	88.9	158.4	93	-31.6	18.2	13.8	-29.7	22.1	17.8	57	1	0	1293	2
78584	39495	10713	28376	0.050413	0.0253367	0.00687257	0.0182037	1.39185	0.377537	3.68664	28275	7122	5216	15937	0.359806	0.180327	0.486885	0.561637	1351	1358	101.5	148.4	97.7	105.2	149.7	95.4	-16.1	12.7	20.9	-12.4	14	18.6	73	1	0	260	0
111614	7659	79073	24882	0.090879	0.00623616	0.0643833	0.0202596	0.307813	3.17792	0.0968599	31678	3709	18033	9936	0.283817	0.484267	0.228055	0.399325	1570	1560	101	109.3	102	110.2	95.7	102.1	-16.9	-35.6	26.1	-7.7	-49.2	26.2	64	1	0	1096	2
85112	16282	25068	43762	0.0551986	0.0105595	0.0162576	0.0283814	0.372058	0.572826	0.649513	39579	9182	11144	19253	0.465023	0.563936	0.444551	0.439948	1174	1137	137.3	152.1	94.2	135.7	155.6	95.6	18.1	16.1	23.4	16.5	19.6	24.8	59	0	1	759	2
98996	3290	79582	16124	0.0649195	0.00215751	0.0521882	0.0105738	0.204044	4.93562	0.041341	28075	1823	20162	6090	0.283597	0.554103	0.253349	0.377698	1066	608	154.9	127	65	153.4	106	50.6	35.9	-7.5	-10.7	34.4	-28.5	-25.1	73	1	0	351	1
46538	5595	31823	9120	0.0289386	0.00347912	0.0197884	0.00567106	0.613487	3.48936	0.175816	15699	1911	8777	5011	0.337337	0.341555	0.275807	0.549452	1323	1398	155.1	168.7	53.2	153.8	169.4	45.7	36.5	32.7	-20	35.2	33.4	-27.5	61	0	1	544	2
170299	37851	72218	60230	0.112181	0.0249335	0.0475719	0.0396751	0.628441	1.19904	0.524121	60499	14068	21776	24655	0.355252	0.371668	0.301531	0.409348	870.15	888.93	83.1	137.2	77	75.6	133.9	71.3	-34.8	5.4	3.1	-42.3	2.1	-2.6	64	0	1	311	1
138024	32235	45483	60306	0.11356	0.0265215	0.0374214	0.0496171	0.534524	0.754204	0.708726	53516	12364	16297	24855	0.38773	0.383558	0.35831	0.412148	906.003	1024.74	97.5	118.7	105.7	97.6	115.2	111	-20.1	-16	26.7	-20	-19.5	32	67	0	1	880	2
42643	10805	11711	20127	0.0288954	0.0073216	0.00793551	0.0136383	0.536841	0.581855	0.922637	20057	4284	5954	9819	0.470347	0.396483	0.508411	0.487852	1446	1403	153.2	177.6	76.3	154.9	179.7	78.3	34.9	41.1	-0.1	36.6	43.2	1.9	64	1	0	184	0
59365	10057	34600	14708	0.0594862	0.0100775	0.0346706	0.014738	0.683778	2.35246	0.290665	20648	2724	10413	7511	0.347814	0.270856	0.300954	0.510674	868.657	801.455	87.1	124	87.8	79.9	120.6	89.5	-32.9	-14.7	-6.3	-40.1	-18.1	-4.6	59	1	0	197	0
107935	3174	92292	12469	0.0848901	0.00249633	0.072587	0.00980678	0.254551	7.40172	0.0343908	30667	2156	23673	4838	0.284125	0.679269	0.256501	0.388002	778	1060	81.5	141	72	70	145.7	64.4	-37.1	5	-1.7	-48.6	9.7	-9.3	61	1	0	300	0
84845	19921	33390	31534	0.0604305	0.0141886	0.0237819	0.02246	0.631731	1.05886	0.596616	33059	7315	11747	13997	0.38964	0.3672	0.351812	0.44387	1088	1075	81.9	161.6	82.3	80.9	168.4	80.6	-36.8	26.8	4.2	-37.8	33.6	2.5	51	1	0	456	2
98512	12759	41989	43764	0.101441	0.0131384	0.0432374	0.0450652	0.291541	0.959442	0.303865	33379	5116	15461	12802	0.338832	0.400972	0.368215	0.292524	312.872	322.948	93	104.9	106.5	93.9	106.9	105.9	-24.1	-28.4	12.2	-23.2	-26.4	11.6	50	1	0	540	2
120394	23887	49966	46541	0.0893226	0.0177222	0.0370707	0.0345297	0.513246	1.07359	0.478065	39612	7247	15263	17102	0.32902	0.303387	0.305468	0.367461	478	409	154.1	121.8	73.5	153.6	113	68.4	33.9	-11.2	-6.3	33.4	-20	-11.4	57	1	0	62	0
46230	3916	22567	19747	0.0438298	0.00371268	0.0213953	0.0187217	0.198309	1.14281	0.173528	17803	1559	9444	6800	0.385096	0.39811	0.418487	0.344356	296	322	144.3	180.1	90.5	143	178.6	86.3	25	46.9	-0.4	23.7	45.4	-4.6	72	1	0	633	2
126642	1976	105182	19484	0.0746661	0.00116502	0.0620136	0.0114875	0.101417	5.39838	0.0187865	32083	1294	24449	6340	0.253336	0.654858	0.232445	0.325395	812.717	980.452	80.5	141.6	67.6	84.6	143.9	63.9	-38.1	2.3	-8.2	-34	4.6	-11.9	60	0	1	437	1
83463	1331	65474	16658	0.061178	0.000975617	0.0479921	0.0122102	0.0799015	3.93048	0.0203287	22634	1065	15813	5756	0.271186	0.80015	0.241516	0.34554	1658.98	1203.2	153.8	155.5	89.2	163.4	166.1	89.1	35.1	19.9	11.6	44.7	30.5	11.5	49	1	0	442	1
224832	20589	161522	42721	0.122133	0.0111844	0.0877422	0.0232069	0.481941	3.78086	0.127469	64793	6334	40826	17633	0.288184	0.30764	0.252758	0.412748	1584	1215	118	121.7	94.9	115.1	111.5	102.5	-0.8	-13.4	18.6	-3.7	-23.6	26.2	50	1	0	145	0
