# Supplementary material for: Towards survival prediction of cancer patients using medical images
Source: PeerJ Comput Sci. 2022 Oct 26;8:e1090. doi: 10.7717/peerj-cs.1090 (PMC9680890; doi:10.7717/peerj-cs.1090)
Supplement: Supplemental Information 1 [file peerj-cs-08-1090-s001.zip › FinalCodeV1.2/Benchmark Brats2020 Feature Selection/Radiomic_Features_Final.csv]

original_shape_Elongation	original_shape_Flatness	original_shape_LeastAxisLength	original_shape_MajorAxisLength	original_shape_Maximum2DDiameterColumn	original_shape_Maximum2DDiameterRow	original_shape_Maximum2DDiameterSlice	original_shape_Maximum3DDiameter	original_shape_MeshVolume	original_shape_MinorAxisLength	original_shape_Sphericity	original_shape_SurfaceArea	original_shape_SurfaceVolumeRatio	original_shape_VoxelVolume	original_firstorder_10Percentile	original_firstorder_90Percentile	original_firstorder_Energy	original_firstorder_Entropy	original_firstorder_InterquartileRange	original_firstorder_Kurtosis	original_firstorder_Maximum	original_firstorder_MeanAbsoluteDeviation	original_firstorder_Mean	original_firstorder_Median	original_firstorder_Minimum	original_firstorder_Range	original_firstorder_RobustMeanAbsoluteDeviation	original_firstorder_RootMeanSquared	original_firstorder_Skewness	original_firstorder_TotalEnergy	original_firstorder_Uniformity	original_firstorder_Variance	original_glcm_Autocorrelation	original_glcm_JointAverage	original_glcm_ClusterProminence	original_glcm_ClusterShade	original_glcm_ClusterTendency	original_glcm_Contrast	original_glcm_Correlation	original_glcm_DifferenceAverage	original_glcm_DifferenceEntropy	original_glcm_DifferenceVariance	original_glcm_JointEnergy	original_glcm_JointEntropy	original_glcm_Imc1	original_glcm_Imc2	original_glcm_Idm	original_glcm_Idmn	original_glcm_Id	original_glcm_Idn
0.731829402	0.419790138	21.13928483	50.35679237	50.35871325	59.53990259	50.99019514	63.85922016	15226.33333	36.85258125	0.333812017	8899.775397	0.584498921	15443	187	332.8	1097421147	3.079994713	99	1.896614388	427	50.16291712	260.4405232	267	79	348	40.65935388	266.5758647	0.041008653	1097421147	0.131116277	3233.425508	65.51653285	7.796936527	728.1728459	14.29156202	20.15440797	1.260189603	0.88233192	0.76894363	1.565683933	0.647811858	0.042817704	5.076210721	-0.34215168	0.93099209	0.662286258	0.994543462	0.681647769	0.953654964
0.805200615	0.596898075	17.91911105	30.02038674	34.13209633	34.525353	31.144823	35.4964787	9073.541667	24.17243386	0.730620042	2879.455924	0.317346416	9160	346	557	1779964020	3.597651193	84	5.180735662	858	63.09770428	432.2877729	413	218	640	38.08479356	440.8165334	1.351558568	1779964020	0.108898762	7446.497536	95.61528585	9.42082638	5826.932887	241.3589972	32.6405098	5.199475199	0.723563314	1.50913502	2.308533523	2.857840428	0.024765379	6.253812238	-0.191359504	0.839465309	0.504289595	0.993228483	0.551637343	0.950089237
0.768372468	0.722447234	11.55005812	15.98740723	18.68154169	18.38477631	18.68154169	22.13594362	684.0833333	12.28428354	0.406249059	924.1967353	1.351000222	733	409.2	459	139540718	1.766448052	26	3.143717984	496	15.30388674	435.8826739	437	377	119	10.61840276	436.3133379	-0.098084612	139540718	0.34702553	375.6233424	8.344894454	2.833270133	11.65440031	0.061068322	1.975389152	0.712174071	0.469882971	0.584073274	1.248445392	0.358130576	0.14186252	3.279188568	-0.13204247	0.576714642	0.720773443	0.973685722	0.728885765	0.905673921
0.880563099	0.556199247	21.60368682	38.84163264	42.72001873	46.23851209	44.38468204	46.91481642	10608.04167	34.20250841	0.2460693	9488.192833	0.894433971	10902	235	402	1103481551	3.386318271	95	2.855926578	580	53.23433326	311.4372592	305	97	483	39.0099597	318.1481846	0.440102411	1103481551	0.109420477	4225.100953	103.0000162	9.885457354	1419.104294	53.12674586	23.67959566	2.570896551	0.804394076	1.12771503	1.962702094	1.259206626	0.025626308	5.84705462	-0.243789109	0.885383903	0.563833111	0.994331243	0.601251361	0.951391809
0.342747373	0.309230992	20.04693974	64.82836533	60.6052803	32.28002478	48.75448697	61.43289021	3209.833333	22.21975189	0.201070941	5233.470765	1.630449379	3624	220.3	432	430881980	3.651076695	124.25	2.309016366	548	66.69475663	335.4277042	347	85	463	50.05511981	344.8141436	-0.331125473	430881980	0.088685956	6385.048857	138.5724958	11.42040206	3257.207699	-121.5749529	35.91234242	3.368999267	0.828159074	1.360498909	2.113187624	1.465556874	0.017748187	6.309539339	-0.245109989	0.901554602	0.496622754	0.991005393	0.546043172	0.936379803
0.984176779	0.684941442	27.70028006	40.44182226	52.15361924	54.23098745	56.08029957	56.6568619	19335.08333	39.80190239	0.206367348	16881.34997	0.873094244	19827	226	380	1881880069	3.266929519	85	2.529919239	514	47.90127631	302.4971504	303	93	421	35.07383692	308.0828109	0.05636237	1881880069	0.116113218	3410.492389	95.82529753	9.568059741	923.2198021	3.313008333	19.28603893	2.183697624	0.796632619	1.05940726	1.85668443	1.013843774	0.026723308	5.687881884	-0.248500998	0.879342335	0.573912325	0.993449637	0.608786051	0.947016407
0.53704742	0.299786758	12.69894372	42.35992215	33.83784863	49.25444142	47.51841748	51.42956348	3273.041667	22.74928692	0.4159913	2562.71847	0.782977649	3398	281	455	462185729	3.461196479	83	3.596494804	700	52.97078467	362.4558564	355	152	548	35.65365031	368.8048117	0.436944681	462185729	0.11002248	4642.741283	84.15720118	8.952498419	1632.770402	44.35282846	20.43185042	4.401873168	0.643627175	1.538984432	2.270893692	1.965200693	0.022480488	6.123596305	-0.151504752	0.776450742	0.465995364	0.991982182	0.521344148	0.940218588
0.840487985	0.656605492	9.336674495	14.21961071	13.92838828	14.56021978	13.60147051	15.58845727	111.6666667	11.95141196	0.3189788	351.5642236	3.148336331	157	639.6	700.4	70305082	2.067804673	35	2.943889334	737	19.06543876	668.7515924	667	620	117	13.383168	669.1808949	0.449683068	70305082	0.276644083	574.3777841	13.79021978	3.614614844	35.28517695	2.157231552	3.752032546	0.933057076	0.594889984	0.706218599	1.330963096	0.415428334	0.100322304	3.65433148	-0.260618813	0.801960095	0.669574548	0.975768426	0.683817445	0.903120427
0.610530142	0.46729269	30.27925741	64.79719899	70.25667228	102.0784012	117.8855377	119.6411301	24149.04167	39.56064311	0.21246559	19016.42119	0.787460697	25359	214	514	3468932289	4.231456984	152	3.120574014	835	92.09374227	350.9237352	338	5	830	63.37763865	369.8553026	0.41652115	3468932289	0.063384618	13645.47697	239.2465296	14.86304639	19255.37494	261.402425	78.73743767	5.403074714	0.870931801	1.65153336	2.382423839	2.568917194	0.010632311	7.270198942	-0.271773658	0.939577338	0.461098683	0.995440161	0.517498379	0.955545171
0.74209121	0.652476571	13.03878556	19.98353064	23.43074903	23.34523506	23.2594067	24.59674775	383.375	14.82960242	0.315113154	809.9038271	2.112562966	521	277	494	82350178	3.754275481	101	3.42184075	664	64.4683375	388.7178503	395	92	572	42.76640846	397.5698203	-0.224760983	82350178	0.090402703	6960.194864	199.3857019	13.94823243	2240.680801	-33.72817404	24.21788678	5.08560441	0.642313264	1.70462444	2.363854054	2.102168622	0.020257687	6.115630399	-0.208533532	0.861632034	0.432396684	0.991435835	0.496368149	0.936603045
0.393585635	0.280570579	19.82883804	70.67326198	64.88451279	35	25.49509757	65.50572494	4254.541667	27.8159807	0.183293355	6927.437116	1.628245216	4603	291.2	491	736157409	3.710254341	111	3.16264506	716	64.05113017	391.8481425	393	78	638	45.36546763	399.9123869	0.244665917	736157409	0.089188874	6384.950435	166.9550841	12.66000857	3244.787978	84.01128009	32.51669992	5.88607792	0.691279564	1.76027458	2.458925444	2.703078702	0.014308795	6.679592946	-0.164925744	0.81908186	0.438731025	0.991623517	0.499911789	0.93972294
0.86319207	0.636064403	14.0177098	22.03819258	26	28	29.41088234	30.14962686	2068.791667	19.02319307	0.315293145	2490.275725	1.203734414	2307	304	545	432763658	3.90446221	138	2.501287393	739	76.86616165	423.0160381	420	216	523	56.83744124	433.1133739	0.243585075	432763658	0.073964033	8644.626097	76.69624297	8.31790654	3888.991753	99.21187691	37.38548924	7.41203152	0.667273953	2.056302449	2.590554765	3.048417833	0.010704687	6.924336522	-0.148039896	0.794681409	0.381450119	0.985520971	0.453654058	0.91917177
0.589230986	0.500863376	19.65450422	39.24124857	34.36568055	32.57299495	43.41658669	46.28174586	10333.33333	23.1221596	0.439549209	5219.596303	0.505122223	10496	261	436	1376696929	3.535571491	88	4.032490365	649	54.95323935	355.0237233	360	34	615	37.01028629	362.1656533	-0.220008898	1376696929	0.105946084	5122.116339	192.5183316	13.68587141	2554.851801	-47.14252034	25.60606038	4.745725186	0.686980098	1.549148213	2.305336705	2.259024448	0.019218346	6.359763686	-0.16748211	0.805604857	0.476594227	0.99270163	0.530523049	0.944524672
0.779757408	0.414760813	21.67319241	52.25467729	43	55.08175742	57.48912941	59.50630219	8555.083333	40.74597174	0.175004358	11558.94218	1.351119765	9313	322	499.8	1655930815	3.507538386	93	4.342627855	616	55.8640225	415.6354558	424	13	603	38.72666505	421.6734843	-0.713484205	1655930815	0.103865381	5055.695197	305.0098888	17.3013093	2820.450774	-97.56132559	25.51492196	2.820837255	0.799935406	1.232889526	2.01627984	1.250715294	0.023014172	6.017207832	-0.23096396	0.876168897	0.52768631	0.995566075	0.5719227	0.954722484
0.935006121	0.558445695	22.91447914	41.03260055	40.52159918	46.27094121	48.75448697	51.03920062	8127.75	38.36573268	0.192888794	10135.00621	1.24696333	8675	275	494	1250621973	3.781492038	99	4.352545687	775	68.64161123	368.6327378	350	29	746	43.44504046	379.6892363	0.916919833	1250621973	0.094824952	8273.820853	198.1838596	13.73772084	8413.134352	277.2434069	41.38782404	3.578337087	0.839148286	1.305812239	2.127538512	1.828163318	0.022470829	6.35005574	-0.262598309	0.916517465	0.528135322	0.996367164	0.571423076	0.961174715
0.916947889	0.860711309	37.5863931	43.66898951	53.82378656	52.55473337	51.4781507	53.97221507	27760.58333	40.04218772	0.230821611	19208.49688	0.691934195	28051	698	1073	22751455096	4.544830103	237	2.442390791	1506	124.0392581	888.5404442	892	451	1055	94.96862983	900.5968316	0.065687297	22751455096	0.047659497	21570.5322	376.9653623	18.65586227	37204.8246	43.20705229	124.0472375	8.374274473	0.873509	1.965712277	2.618283952	4.400555145	0.006662889	7.814385601	-0.268068946	0.949744617	0.427697758	0.995626698	0.489502983	0.958214763
0.547164923	0.504735947	22.24511142	44.07277021	33.61547263	56.08029957	44.18144407	60.37383539	6504.916667	24.11507391	0.205400802	8204.330502	1.26125067	7491	405	555	1761372429	3.361808727	79	5.555753326	735	48.9712985	480.648912	484	90	645	33.0843912	484.9039239	-0.635788214	1761372429	0.118101282	4108.438745	280.1302035	16.61702555	1873.77676	-42.47108661	20.50505225	4.489266148	0.641808202	1.487745062	2.249838579	2.197060708	0.021654727	6.14523083	-0.155773211	0.778742262	0.486288988	0.994108591	0.537938357	0.950178219
0.540533572	0.361655019	7.302108486	20.19081196	18.78829423	18.78829423	13.03840481	23.43074903	312.75	10.91381172	0.491127778	453.6850886	1.450631778	341	351	503	65192597	3.187916572	64	3.441612144	562	43.8432418	433.5454545	437	248	314	28.99279475	437.2420798	-0.560714562	65192597	0.133323587	3218.975207	90.13421145	9.360932846	631.0729364	-18.40412154	13.52358221	3.517827561	0.58478738	1.422738063	2.108801576	1.438459774	0.029615869	5.528973744	-0.18131112	0.805289099	0.475427844	0.983107386	0.530311849	0.913072284
0.881837784	0.69289207	24.77079006	35.74985358	39.05124838	43.9089968	41.10960958	45.48626166	10234.33333	31.52557164	0.200174836	11388.00588	1.112725715	10734	344	496	1938162952	3.312627222	77	3.255714521	635	46.97397667	420.6771008	421	103	532	32.10666019	424.9270208	0.0654364	1938162952	0.119823668	3593.749845	182.1872979	13.35139244	1138.975166	6.054422331	18.7219828	3.024624767	0.721821164	1.245766918	2.037634224	1.416155708	0.025963612	5.881715854	-0.194612583	0.826930284	0.530152537	0.993942468	0.573180655	0.948808923
0.779288677	0.629494659	44.33375874	70.42753754	64.40496875	86.46964785	86.05230967	88.03408431	90648.20833	54.88338254	0.2048352	47641.52831	0.52556503	91299	229	404	10162694194	3.476456122	84	3.88887955	695	54.23280137	326.111918	337	10	685	36.04689285	333.6348573	-0.728077254	10162694194	0.110981702	4963.23498	192.608368	13.66165385	2744.429652	-107.0904408	26.73250485	2.864754976	0.806200023	1.219441246	2.012735349	1.32773675	0.024400093	6.046040714	-0.232335872	0.878712631	0.533998147	0.996412172	0.576362299	0.959728596
0.449589821	0.36274765	16.60264145	45.76912197	34.82814953	26.17250466	42.19004622	43.33589736	2401.5	20.57733135	0.243778371	3557.492675	1.481362763	2666	226.5	346.5	223587543	2.937888114	74	2.396342792	403	39.68233244	285.7310578	283	119	284	29.97501487	289.5967804	-0.002790333	223587543	0.145341662	2224.057828	71.71840503	8.324510931	299.5266055	-7.48675374	11.10782756	1.434077904	0.769177302	0.841579872	1.639353866	0.704714586	0.045808111	4.916722548	-0.258163621	0.863467945	0.636495627	0.991792469	0.660264309	0.942566096
0.787206187	0.684076171	25.00677699	36.5555446	47.41307836	46.27094121	49.16299421	52.23025943	11780.83333	28.77675088	0.258436608	9688.296777	0.822377883	12416	192	533	1786875326	4.418397461	177.25	2.756193682	814	104.8067431	356.2008698	349	3	811	73.81185935	379.3641382	0.030121908	1786875326	0.05393275	17038.08964	256.1687528	15.15731998	33398.07821	-66.32577339	115.2337815	9.555812959	0.847453721	2.245180526	2.744320203	4.298802453	0.005751313	7.967657536	-0.232131361	0.92574712	0.377358056	0.991571443	0.449182371	0.939429973
0.871053744	0.783401532	19.85630986	25.34627396	30.41381265	38.32753579	36.67424164	39.16631206	6393.291667	22.07796682	0.450236272	3699.928426	0.578720418	6589	473	997	4084897603	4.893115073	290	2.332141993	1209	161.1754165	763.1678555	799	203	1006	120.0265297	787.3735715	-0.435267123	4084897603	0.037403247	37531.96545	648.1165584	24.65423135	82604.74081	-1285.166683	174.3256321	13.32838673	0.856512565	2.73230705	2.982001538	5.648041791	0.004213371	8.406559274	-0.223221288	0.929821905	0.318527103	0.992316263	0.400340299	0.940209052
0.254558195	0.216427474	21.6036049	99.81914253	73.4982993	80.65358021	37.48332963	84.08329204	4451.958333	25.40978076	0.208791551	6268.138709	1.407950893	5200	330	572	1106394916	4.055160526	125.25	4.195242257	1072	78.26718343	449.7353846	449	51	1021	51.9709517	461.2680924	0.065433947	1106394916	0.074192825	10506.3369	271.4847965	16.19587167	9921.215961	-35.73311966	51.18847549	14.50203028	0.558748963	2.691509499	2.99345966	7.017946543	0.008632865	7.582953411	-0.11820458	0.756444864	0.342452371	0.991810488	0.418780068	0.941601878
0.645445019	0.549303027	24.01009789	43.71011394	49.09175083	50.28916384	43.56604182	51.07837116	19261.20833	28.21247531	0.58235411	5966.953668	0.309791243	19476	224	403	2160599198	3.506851747	97	3.795931519	639	58.19508023	324.8299445	338	15	624	40.57766627	333.0713078	-0.745318729	2160599198	0.10724082	5422.003223	191.8169447	13.61180948	3354.444428	-139.0758286	29.7503587	3.612245073	0.782695014	1.313270038	2.147799713	1.821036061	0.025520578	6.118850571	-0.225308856	0.871773071	0.53196054	0.994808182	0.575838135	0.954152444
0.430650277	0.356142537	21.89110051	61.46724473	49.24428901	56.79788728	54.58937626	63.88270501	10590.04167	26.47088597	0.240509901	9696.528501	0.91562704	11237	334.6	1113	7283535226	5.032540495	633	1.385487811	1274	292.5400784	741.0839192	724	77	1197	259.0639883	805.0927617	-0.082667376	7283535226	0.037063473	98968.97961	1019.258497	29.34915587	599468.7796	-6485.553109	640.89708	9.740845837	0.970070339	1.946182327	2.635988846	5.857093339	0.009218472	7.949239158	-0.364267839	0.984109836	0.466958238	0.995939751	0.520469334	0.96307868
0.484934883	0.387587119	20.06409117	51.76666149	50.44799302	46.87216658	38.47076812	58.21511831	8498.416667	25.10345993	0.357240638	5637.440202	0.663351825	8653	426	615	2455134819	3.521870368	92	2.873637642	765	55.9470504	527.9901768	534	253	512	38.90510988	532.6651957	-0.278524388	2455134819	0.101844664	4958.583863	139.4788783	11.52253084	2390.782404	-59.65973926	29.66303038	2.825122512	0.826258133	1.226147045	2.007906906	1.276743441	0.020428244	6.147024144	-0.251604903	0.901755668	0.528851449	0.993774187	0.571979497	0.947206752
0.74504355	0.598131157	18.14458036	30.33545427	31.40063694	40.31128874	42.95346319	43.74928571	5680.5	22.60123452	0.351058234	4385.603223	0.772045282	5746	259	524	1012248713	3.776567778	190	1.806505058	614	89.76245228	407.1881309	431	41	573	73.75011583	419.7211033	-0.36288619	1012248713	0.081547369	10363.63064	283.4560702	16.3969486	7282.054178	-273.068197	60.68743084	2.356925518	0.925103039	1.104016408	1.913171294	1.091570207	0.022027249	6.116723467	-0.340494816	0.954241591	0.562944982	0.995978135	0.600320892	0.957668357
0.656230374	0.542249552	12.85472341	23.70628681	21.63330765	25.23885893	24.8394847	28.39013913	1636.708333	15.55678545	0.407043449	1650.026367	1.008137084	1693	211	323.8	126389849	2.903586257	54	3.860843279	447	34.93573866	269.3544005	272	96	351	22.89970452	273.2295195	-0.393353207	126389849	0.163473236	2102.577295	70.92933462	8.327565282	389.3007997	-18.268913	9.568786688	3.250892841	0.490813569	1.312178219	2.088827146	1.468750314	0.037364061	5.376889859	-0.11056275	0.641536763	0.513190891	0.98638064	0.560357169	0.924420241
0.595313715	0.198274639	14.07113348	70.96789356	41.86884283	49.65883607	50.21951812	59.22837158	1523.25	42.24816036	0.226235305	2829.90074	1.857804523	1748	199.7	372	143330848	3.481767109	77	4.470791637	500	53.33612785	276.805492	273	16	484	32.74093565	286.3512749	-0.108578569	143330848	0.114959103	5375.772235	141.8455388	11.5966969	4053.671557	18.24419163	31.84543649	2.462730583	0.85631967	1.075422861	1.9128008	1.270880429	0.028363761	5.843330042	-0.324742827	0.94218196	0.580102796	0.994612637	0.61428544	0.953625089
0.531077411	0.42412883	23.35718881	55.07097641	61.18823416	62.36986452	45.48626166	70.39176088	6134.708333	29.24695159	0.26373663	6144.826416	1.001649318	6619	254	379	678514087	3.097915735	63	5.538647346	498	40.35034986	315.6182203	320	13	485	26.59829832	320.1719225	-0.837609135	678514087	0.143599596	2895.199009	170.126061	12.93008173	990.7902952	-32.17070603	14.23865779	2.495602445	0.7010728	1.141615394	1.933424343	1.148733125	0.032861915	5.520053052	-0.183562576	0.798589089	0.550484832	0.993937094	0.589720964	0.948369854
0.813154513	0.463073479	16.00896686	34.57111579	36.24913792	41.40048309	37.64306045	42.95346319	7682.708333	28.11165881	0.352374638	5343.457747	0.695517455	7867	271	444	1007189658	3.404688298	95	2.547070906	552	53.73192184	351.7617898	345	162	390	39.29612925	357.8088299	0.342384147	1007189658	0.105924316	4290.802033	86.45548908	8.955988342	1671.204993	37.19339072	26.70862742	1.743222699	0.877547164	0.964405054	1.737925135	0.788188013	0.02426489	5.752106623	-0.317584316	0.936342066	0.592420245	0.994101797	0.622574615	0.948596719
0.854042894	0.791634308	27.06707641	34.19138879	43.65775991	44.38468204	39	44.82186966	7592.708333	29.20091263	0.187692012	9953.354685	1.310909658	8346	255	432	995011568	3.441240888	101	2.48670035	609	55.52057603	338.7016535	333	138	471	41.32208724	345.2827443	0.287696865	995011568	0.102471361	4501.363422	75.4376159	8.425452792	1254.436989	48.76056698	21.37925455	3.601765229	0.711049203	1.404706543	2.157427166	1.565980445	0.020985321	6.060423593	-0.169862909	0.799327356	0.489856268	0.991303939	0.541324939	0.937492318
0.809267225	0.615504696	26.78600849	43.51877191	54.03702434	54.00925847	46.87216658	55.55177765	20106.29167	35.21831576	0.314458913	11371.24982	0.565556792	20555	221	478	2619536219	3.997393247	141	2.621192368	664	79.5391276	343.2547312	334	10	654	57.18215416	356.987873	0.125675067	2619536219	0.071850595	9616.530977	223.6672888	14.47682598	9190.240703	37.95760358	60.35016666	3.9993636	0.875889038	1.462738817	2.222459614	1.781702516	0.012100448	6.929412647	-0.278282612	0.938230189	0.484376983	0.99463867	0.537092381	0.950665857
0.876909193	0.433786335	25.77526917	59.41927416	78.91767863	68.87670143	72.9177619	79.13279977	23312.45833	52.10530776	0.183784503	21473.39029	0.921112222	23946	219	548	4130286274	4.331693625	186	2.462609173	872	103.5916495	395.9654222	412	18	854	76.50182833	415.3111472	-0.211342874	4130286274	0.056189977	15694.73337	294.9598266	16.46041626	24120.11834	-260.4358835	101.5586966	5.512249809	0.897227631	1.696857693	2.397491902	2.542549073	0.008034829	7.475102143	-0.286571911	0.953175106	0.443853692	0.995616416	0.503945982	0.955491653
0.656198771	0.626906437	9.233970692	14.72942395	17.08800749	24.18677324	22.36067977	25.13961018	539.4583333	9.665429891	0.574520916	557.8064747	1.034012157	585	313.4	399.6	73874955	2.577885962	40	4.680340588	515	27.37691285	353.4068376	350	225	290	17.08625378	355.3617514	0.218411417	73874955	0.215282343	1385.581492	32.25216602	5.634142733	85.74924573	3.793078867	4.459492476	2.428171938	0.294367303	1.108093729	1.904447003	1.164460321	0.067921671	4.549623617	-0.08823949	0.550008114	0.563241826	0.984344975	0.598929851	0.921263551
0.719160011	0.360651517	17.00949159	47.16323312	45.31004304	42.29657197	47.80167361	55.55177765	9527.541667	33.91791123	0.257624111	8436.290444	0.885463506	9752	202	339	727821813	3.201249291	75	4.229441455	649	44.28452984	267.2341058	264	33	616	30.60130403	273.1905594	0.548130403	727821813	0.129994579	3219.014411	103.2196032	10.00252736	976.847365	30.1261336	16.41281204	3.741729501	0.628697587	1.313612831	2.146453814	1.95614291	0.028784409	5.804680177	-0.165952326	0.782086711	0.534270975	0.994233329	0.576924631	0.952600832
0.643194121	0.514009346	29.33489671	57.07074581	45.35416188	84.72307832	54.23098745	85.11169132	10586.83333	36.7075682	0.224451909	10388.14984	0.981232963	10976	294	495	1768405467	3.734082541	92	4.554353161	750	62.70606746	392.2568331	396	31	719	39.49251383	401.3921504	-0.634284457	1768405467	0.095445373	7250.23533	242.0780171	15.26486806	8314.376251	-226.1979204	41.14385678	4.9058258	0.786652505	1.558230203	2.33197539	2.397996853	0.017565105	6.62763131	-0.207725016	0.871976713	0.480454867	0.994710199	0.533541003	0.952810799
0.730071016	0.608041496	17.48822059	28.76155772	39.44616585	35.4682957	36.76955262	41.72529209	6004.375	20.99797968	0.534243745	2990.358223	0.49802989	6192	89	616	1087958539	4.813371926	338	1.905410584	889	168.1076014	370.810885	391	13	876	133.7936673	419.1704885	-0.077846041	1087958539	0.037881932	38203.18597	255.3004235	14.2727886	87628.74007	16.89297014	219.4564147	13.22736847	0.886111882	2.68869623	2.976735008	5.739006701	0.004437952	8.342681466	-0.245086643	0.943889144	0.333405215	0.990199464	0.411787811	0.933966183
0.699388898	0.442429589	21.67782927	48.99724112	44.92215489	63.0634601	59.00847397	63.37191807	19906.20833	34.26812648	0.413521929	8589.698936	0.431508542	20192	412	625	5587681857	3.79662418	116	3.714464892	1040	68.09621399	519.0116383	514	114	926	48.08391652	526.0489604	0.475066609	5587681857	0.083987112	7354.428103	301.4165907	17.11901618	4454.41109	73.11764526	37.84573384	4.425905106	0.790061984	1.455376361	2.254933349	2.254616507	0.015752387	6.584370132	-0.22954736	0.895572636	0.499351638	0.99699915	0.548346734	0.964440116
0.73039515	0.506953371	23.11484708	45.59560784	48.25971405	44.59820624	53.07541804	57.56735186	18342.125	33.30281082	0.261428484	12865.62787	0.701425155	19169	205	408	2027355792	3.755304111	101	4.169189512	668	65.15459015	313.7026449	322	0	668	42.59268376	325.2110229	-0.654211983	2027355792	0.091729099	7352.859986	179.1367468	13.09103345	6510.066291	-199.7496998	37.52772411	6.48288378	0.705317394	1.738209068	2.472323958	3.359320927	0.016378389	6.743091774	-0.169370782	0.823456725	0.461663744	0.991594831	0.517743448	0.943027268
0.870478917	0.676268046	25.33379735	37.46117756	43.8634244	44.29446918	41.61730409	50.33885179	19685.16667	32.60916528	0.476377157	7401.037314	0.375970264	19887	406	999.4	11193307989	5.039244811	363	2.033696831	1148	191.3112258	716.7477749	744	116	1032	150.1001607	750.2302822	-0.297876213	11193307989	0.032800102	49118.10353	738.5438678	25.83715634	183334.3713	-1875.186517	294.6500584	10.75749832	0.929327979	2.143907899	2.741143413	5.961697138	0.005249548	8.361973819	-0.33120508	0.978781957	0.428324222	0.994182294	0.488973699	0.954112435
0.725783623	0.562217728	17.40412597	30.95620275	30.59411708	25.70992026	46.86149806	47.02127178	4858.083333	22.46750499	0.380470837	3645.910956	0.750483412	5082	331	565.9	1056448425	3.954806197	124	3.447708027	799	74.58257989	446.0411255	447	31	768	51.67141454	455.9390811	-0.161907189	1056448425	0.076482406	8927.760017	308.0600941	17.27576545	7545.063387	-64.36589145	47.4681914	9.038402973	0.679865892	2.244709249	2.721120512	3.839886591	0.009311918	7.308320825	-0.144776763	0.802326875	0.363916994	0.990954229	0.438888151	0.93560913
0.7990539	0.583735077	10.81153643	18.52130675	35.38361203	17.72004515	17.02938637	36.85105155	367.375	14.79952238	0.32442431	764.6167392	2.081297691	402	334	461.9	66855712	3.003750825	59.5	4.989575808	533	39.55045667	404.4577114	411	161	372	26.23767238	407.8084615	-1.020512332	66855712	0.154080345	2721.700948	122.6927087	10.98742923	501.5244336	-29.69994228	10.00545403	2.458607078	0.597485751	1.107119974	1.844639467	1.199284112	0.049129143	4.857794924	-0.220213436	0.824524259	0.556636155	0.991108836	0.59431865	0.938746789
0.470735616	0.38899347	23.47942989	60.35944485	50.11985634	56.0357029	52.69724851	78.33900689	15697.58333	28.41334043	0.205793621	14732.41962	0.93851514	16558	417	635	4699940272	3.821003451	116	3.630038853	774	68.83767554	525.6330475	528	16	758	48.26539494	532.773028	-0.447706618	4699940272	0.082700135	7556.998816	505.8507681	22.2897593	6107.236696	-142.3598874	40.35380842	4.32678403	0.805350818	1.517706112	2.258591606	1.952940753	0.014279602	6.659712773	-0.222796691	0.888503578	0.471376959	0.995596953	0.526364537	0.955039483
0.282883257	0.133388069	5.835389659	43.74746343	9.486832981	24.18677324	42.44997055	44.87761134	118.375	12.37542493	0.423792572	275.1085652	2.324042789	163	482	732.4	60422960	3.891175228	110	3.290015307	851	75.4037412	600.6871166	596	307	544	48.37617932	608.8456341	-0.287642009	60422960	0.0850239	9867.994128	165.8629617	12.7106938	3441.521998	-10.56276296	28.36452919	11.30443092	0.415361885	2.566183268	2.798597286	4.495268136	0.023929434	5.861818957	-0.306003391	0.934276113	0.328031226	0.98005629	0.410599459	0.905651025
0.641050354	0.631588239	37.61297737	59.5530047	76.83749085	71.58910532	70.17834424	88.28363382	28501.54167	38.17647472	0.21540014	20948.37687	0.734991009	30245	212	374	2735338442	3.466185141	80	4.916686472	747	52.53276016	292.2952554	297	2	745	33.79385945	300.7313751	-0.766312329	2735338442	0.112892964	5002.843623	159.1264092	12.36007943	4365.570356	-139.5019228	28.62488158	3.210644858	0.798182742	1.272163788	2.076381503	1.537184307	0.023390187	6.118486798	-0.223778593	0.872225803	0.527481501	0.996502953	0.571275805	0.960787121
0.89599916	0.725780281	11.88023493	16.36891391	20.24845673	23	23.02172887	23.02172887	1329.083333	14.66653312	0.435806473	1341.400887	1.009267706	1420	303	450	200913432	3.33882705	69.25	8.155092681	840	49.77422337	369.3183099	358	167	673	29.03019684	376.1493485	1.413410117	200913432	0.135193414	5092.318397	86.45795248	9.129505721	2922.353038	127.2880775	17.92666407	5.489447131	0.530519885	1.551084107	2.342864691	3.031044976	0.037379792	5.639240924	-0.138639683	0.736470939	0.496417288	0.993366114	0.546348457	0.95047304
0.691891363	0.685551256	15.97623984	23.30422373	23.76972865	27.20294102	27.29468813	29.01723626	1395.916667	16.12399113	0.25195293	2397.384573	1.717426713	1588	216	369.3	148898646	3.260316277	76	3.541019812	463	47.40199164	300.1649874	310	60	403	32.41914012	306.2105328	-0.719803633	148898646	0.126500549	3665.870764	118.0879595	10.69931417	1194.666163	-59.41447954	17.21568242	2.838943	0.713331506	1.249063603	2.004374417	1.231923833	0.03018367	5.642860001	-0.196285544	0.823833641	0.519131821	0.990541889	0.564138654	0.934912107
0.749807257	0.617399196	33.13121975	53.66255735	64.81512169	58.72818744	57.38466694	67.60177512	34251.625	40.23657494	0.218192514	23375.72375	0.682470503	35661	215	576	5412566322	4.371723286	185	3.171446871	922	112.2005968	363.7094866	326	14	908	77.90095967	389.587359	0.822433572	5412566322	0.059738172	19493.71965	274.3318749	15.70201837	40956.83373	958.0280027	120.6777154	9.588538838	0.85293623	2.207000704	2.745132293	4.5356418	0.007814968	7.827181563	-0.223485999	0.916826927	0.389099526	0.993246266	0.458490235	0.946368089
0.567335903	0.358129502	14.43219687	40.29882147	35.22782991	41.97618372	40.79215611	43.05810028	4265.833333	22.86296827	0.331977381	3831.582837	0.898202658	4449	335	541	887760294	3.722595857	108	3.276861855	654	63.70908325	439.3728928	440	92	562	44.31642377	446.7007232	-0.25393194	887760294	0.08864769	6492.997161	241.1240688	15.26405511	4120.807398	-28.12882669	37.32083456	4.80150768	0.771794452	1.586229332	2.302400845	2.182668686	0.014395764	6.645062365	-0.21762723	0.880033168	0.462284068	0.992016136	0.519012704	0.94100493
0.663307379	0.539469404	16.90892356	31.34361917	30.46309242	37.12142239	35.12833614	43.55456348	5904.75	20.79045388	0.348356302	4535.18279	0.768056698	5989	316	424	824759401	2.858947805	52	3.848648658	573	33.39206093	368.4957422	368	195	378	22.00671686	371.0961774	0.135285792	824759401	0.170298271	1923.260835	69.66511535	8.266949854	260.076249	3.359518065	8.126606544	2.839376884	0.482474561	1.199462412	2.004628853	1.335761757	0.044749448	5.19452529	-0.107387505	0.603548666	0.544907914	0.989433934	0.585925156	0.93432678
0.82994244	0.66102547	24.3534425	36.84191245	44.68780594	40.80441153	42.04759208	45.81484476	11909.25	30.5766667	0.258428682	9758.873461	0.819436443	12395	242	370	1197028697	3.145846831	65	4.996970727	586	41.34779748	305.8130698	304	71	515	27.18087409	310.7627926	0.443249696	1197028697	0.141056689	3051.879619	114.924627	10.58189432	1122.979921	28.19356239	14.1304364	2.342537556	0.713450714	1.041611408	1.888064634	1.219950479	0.038426958	5.402806432	-0.2060774	0.823411431	0.590797938	0.995301978	0.623071729	0.956885844
0.60652005	0.470687751	20.94803517	44.50516319	42.42640687	59.22837158	56.29387178	60.86049622	6226.458333	26.99327381	0.233489763	7009.876023	1.125820755	6651	295	459	968172303	3.476155727	84	4.125349591	716	52.20595449	375.4029469	374	90	626	34.88396757	381.5336552	0.229636033	968172303	0.110365471	4640.557526	160.9046153	12.54285298	1355.170305	15.86984813	18.30448843	3.989010774	0.639822597	1.420821454	2.215719726	1.913335206	0.024562984	6.008527856	-0.154039594	0.771503866	0.500233778	0.994271852	0.549721036	0.950494351
0.870920888	0.683273841	22.55007429	33.002982	56.63920903	47.70744177	51.85556865	59.3380148	5435.083333	28.7429864	0.224499127	6658.968178	1.225182351	6590	430	683	2002804463	3.978272918	124	3.636281014	983	79.01496777	541.824431	523	278	705	52.70348168	551.2854977	0.777162085	2002804463	0.078631669	10341.98602	135.5838593	11.07614259	14193.44822	477.132743	58.52471641	6.922064691	0.78885977	1.800563768	2.520265229	3.567725867	0.015837701	6.939110201	-0.21184613	0.885429367	0.454750642	0.992170413	0.512209018	0.944825809
0.569215364	0.386205555	22.04169148	57.07243511	39.2173431	88.29496022	72.0624729	91.53141537	8341.958333	32.48650693	0.283768313	7009.691485	0.840293275	8872	457	721	3187550879	4.028807704	152	2.676483421	836	83.83478178	590.662872	596	267	569	61.93722135	599.4014597	-0.323531628	3187550879	0.068171052	10399.48159	240.9169471	15.11417803	8740.793597	-188.9152923	52.34563258	2.502034497	0.907533987	1.14679254	1.952675509	1.143315978	0.015171626	6.447433492	-0.338163775	0.958292267	0.551181497	0.995730856	0.591134989	0.956107354
0.555505662	0.470353025	16.69062228	35.48530864	34.4818793	34.92849839	25	37.05401463	3015.416667	19.71228988	0.321665244	3137.941728	1.040632879	3149	293	379	358127516	2.510111127	44	3.210051736	469	26.75153196	335.53255	335	220	249	18.58295757	337.2349016	0.205943612	358127516	0.206985619	1145.28673	37.27088272	5.989295377	124.7669533	2.480807286	6.391829655	0.79574919	0.777903362	0.617728162	1.307598348	0.397447498	0.075296991	4.206995872	-0.29240815	0.860044387	0.708911869	0.993561726	0.7192314	0.949646238
0.90282114	0.69467757	20.40685688	29.37601234	34.13209633	32.24903099	34.05877273	35.48239	10465.20833	26.52128494	0.649543491	3562.113949	0.340376783	10482	59	301.9	360587908	3.735960212	111	3.877850068	509	73.0999285	159.5815684	137.5	11	498	48.11713264	185.474198	1.11161495	360587908	0.09092854	8934.401141	52.97046232	6.515506969	10194.25846	412.9322414	46.62088145	4.563749169	0.82052327	1.50228036	2.279074135	2.247965114	0.018510467	6.456190863	-0.222022872	0.883659218	0.486358162	0.990226875	0.53785407	0.9370619
0.66597293	0.642151399	12.19760906	18.99491162	16.4924225	20.24845673	19.84943324	22.36067977	785.25	12.65009695	0.301751238	1364.081629	1.737130378	901	213	307	65531829	2.588124959	34	4.759278747	415	27.73043394	266.81798	271	87	328	16.32081873	269.6893206	-0.161552582	65531829	0.225566364	1540.495171	67.52394041	8.118590989	280.9141695	-4.675222548	8.383197428	1.934755393	0.623538835	0.90980063	1.746099024	1.069810675	0.078914475	4.56782738	-0.220839753	0.807485377	0.634263016	0.99069363	0.658299593	0.943175316
0.878974245	0.667431565	26.03151938	39.00252962	41.77319715	43.829214	43.46262762	47.10626285	18176.375	34.28221901	0.417680238	8004.085382	0.440356528	18358	313	409	2549991110	2.571842298	44	7.17612443	509	31.58713877	370.2000218	382	56	453	19.57512754	372.6976466	-1.689895201	2549991110	0.223522917	1855.479656	184.3025052	13.49511506	859.8040147	-62.86910872	9.852619645	1.119530702	0.79538716	0.688266393	1.488716684	0.62964625	0.098478337	4.238048403	-0.260186082	0.835185468	0.69541086	0.996960839	0.709988065	0.966553484
0.632438079	0.493668761	17.01896616	34.47446449	39.69886648	32.38826948	29.15475947	41.41255848	6547.25	21.80296409	0.361594779	4680.597068	0.714895119	6878	653.7	1474	10751880145	4.782445893	387	2.687980482	1545	254.0997461	1212.501745	1357	431	1114	187.1273616	1250.291048	-1.069915409	10751880145	0.053008945	93067.22266	1332.600573	35.22878316	715086.9218	-12659.31693	376.7577691	11.84570703	0.93656548	2.136000894	2.749091229	7.127274078	0.016191549	7.452612074	-0.313997101	0.964085342	0.460141478	0.994418008	0.513863848	0.957465816
0.739314771	0.682237538	27.60305585	40.45959701	50.69516742	47.75981575	56.08029957	57.52390807	19466.75	29.91237771	0.367327	9527.089384	0.489403182	20008	274.7	455	2551201903	3.453201012	90	3.824625548	719	57.41297526	349.5402339	332	101	618	38.86313665	357.0841519	0.923978697	2551201903	0.115054763	5330.716394	108.4311778	10.13589519	2748.639823	128.0064867	25.87729477	3.107196201	0.784329648	1.212882581	2.066141068	1.599070004	0.031460496	5.896039481	-0.224539455	0.86874084	0.551791227	0.995166125	0.591409599	0.955835815
0.532957107	0.223846555	6.982199558	31.19190094	24.33105012	34.20526275	30	34.20526275	634.2083333	16.6239453	0.273285744	1306.236383	2.059632955	782	290.1	425.9	99366331	3.111310187	67	3.029675822	508	41.24754548	352.5716113	349	212	296	27.71168742	356.4644715	0.199725255	99366331	0.137662626	2760.178376	39.90036899	6.18722482	395.6596036	13.29424581	11.33278792	4.873063495	0.396965128	1.605578726	2.277778289	2.122963883	0.029035357	5.615056109	-0.12951254	0.688184456	0.460135629	0.974232817	0.51694917	0.898606939
0.81276511	0.775089096	38.94156321	50.24140243	56.08029957	67.35725648	61.3514466	67.80855403	43457.45833	40.83445899	0.263030674	22725.87474	0.522945327	44601	255	517	7400536535	4.047203092	115	3.984603192	782	78.66189161	393.5663999	402	16	766	49.92466312	407.3421069	-0.607708673	7400536535	0.076086075	11033.081	289.2396939	16.57433789	15749.75534	-287.2651273	61.10926858	3.003571963	0.90565257	1.235125363	2.041157331	1.429209227	0.016338862	6.661996299	-0.323443536	0.956224673	0.534161446	0.997111223	0.576596725	0.964057471
0.689791482	0.674820446	11.88893905	17.61792952	18.24828759	19.23538406	20.80865205	21.28379665	961.125	12.1526977	0.404779538	1163.551179	1.21061379	1034	602.3	716	445186158	2.882375986	53	4.247780911	828	34.92303462	654.5241779	650	447	381	22.58277687	656.1612162	0.376404139	445186158	0.169333568	2145.642065	91.45522644	9.484631753	260.760908	12.84948517	8.180587691	2.207192368	0.570680809	1.098326789	1.864148545	0.976474271	0.046846094	4.979753801	-0.143445384	0.713200103	0.553408491	0.992605007	0.592148649	0.942023172
0.326336678	0.248135884	17.27247305	69.60892857	29.73213749	30.3644529	37.58989226	81.04936767	6594.666667	22.71594648	0.4315395	3940.87025	0.597584449	6796	335	489	1227298894	3.230572713	93	2.507096021	621	50.45152508	420.6995291	432	210	411	38.31947057	424.9604237	-0.357243586	1227298894	0.123100707	3603.267869	94.79264142	9.495968955	1005.713241	-44.61016539	20.27923891	1.804827345	0.836240628	0.936340595	1.750949694	0.897900419	0.035524184	5.432318888	-0.283960104	0.904155258	0.61109555	0.993951838	0.638955084	0.950348074
0.805141473	0.66235838	26.69475171	40.30258015	51.66236541	51.7880295	51.623638	54.08326913	13080.875	32.44927874	0.289817628	9263.686655	0.70818555	13856	280	404	1621264723	3.051827319	71	3.440831069	545	40.63815743	338.2865906	334	96	449	29.06093849	342.0645192	-0.110451478	1621264723	0.142852422	2570.317909	126.1571087	11.11472632	452.1166917	2.303881736	12.32803648	1.849668174	0.738147727	0.939008774	1.770428233	0.939902951	0.042382868	5.177939922	-0.227354427	0.842541628	0.613170767	0.995011656	0.641024059	0.955077667
0.537302855	0.501177104	27.20763944	54.28747486	55.75840744	44.91102315	59.03388857	60.67124525	19280.41667	29.16881521	0.285957892	12159.7967	0.63068122	19830	442	623	5927685317	3.553846646	85	4.605840335	792	56.96605517	541.4393848	553	158	634	36.36538618	546.7404589	-0.916706761	5927685317	0.108026033	5768.52207	276.5433315	16.43674356	3997.29026	-150.0452195	28.54592416	3.054187078	0.805385422	1.253722586	2.048194939	1.438031373	0.024586252	6.088745423	-0.22752105	0.877043307	0.526903315	0.995590744	0.570316801	0.955779096
0.708405892	0.470790701	25.15335915	53.4279014	55.71355311	54.81788029	59.13543777	60.09159675	18549.83333	37.84864012	0.262730866	12898.31666	0.695333291	19298	397	618	5162415204	3.833426369	118	3.348347082	825	69.44414209	509.8219505	512	59	766	48.72162541	517.2140508	-0.274092026	5162415204	0.082244294	7591.953167	384.4312429	19.3920869	4731.440098	-30.8437147	37.22456054	3.720414595	0.817572941	1.371818891	2.173068551	1.7794614	0.016664836	6.511975475	-0.242104642	0.9024597	0.508963297	0.996434852	0.556755308	0.960383426
0.250339188	0.180652471	23.72528009	131.3310577	105.4751155	47.04253395	43.93176527	113.5165186	22208.20833	32.87731036	0.222748324	17153.20829	0.772381456	22543	287	426	2924838403	3.115213614	74	2.593199601	540	42.73994835	356.3669875	356	153	387	31.05509567	360.2011397	0.0116676	2924838403	0.129945305	2747.431261	85.52053343	9.057886435	575.9360651	0.774704968	15.23288164	1.338369632	0.838159351	0.821447814	1.589513055	0.641780113	0.03693456	5.196469245	-0.302792329	0.91018888	0.638793887	0.994886507	0.660857924	0.953295784
0.751093813	0.410315904	17.56156991	42.80011998	40.85339643	45.39823785	52.63078947	54.13871073	5478.041667	32.14690531	0.263569356	5701.722759	1.040832309	5976	316	528	1057727477	3.523675453	141	2.004221116	671	70.87326061	412.7558568	412	244	427	57.49834608	420.7088024	0.319582368	1057727477	0.09884266	6628.499129	61.27315843	7.283280296	2826.188278	129.2518526	34.66861939	1.804277961	0.900344943	0.914603699	1.76031925	0.945701044	0.036619409	5.542392613	-0.34713964	0.946123628	0.622965436	0.994598139	0.64971211	0.954041123
0.724715328	0.532563678	25.86712869	48.57095919	43.18564576	51.73973328	51.35172831	55.4436651	10209.54167	35.20011864	0.197564856	11519.80858	1.128337486	10817	487	638	3479625894	3.325511479	79	3.352170373	787	47.4237456	563.9467505	564	262	525	32.64644823	567.169492	-0.081500726	3479625894	0.11858758	3645.295306	177.6362094	13.1414701	1477.849465	3.617003769	21.97438712	2.225220968	0.816455516	1.04826647	1.875433294	1.090136306	0.027500968	5.789795562	-0.267930219	0.903250562	0.581823854	0.995505431	0.615479392	0.956424468
0.788632723	0.642086971	19.92622692	31.03353257	35.4682957	31.01612484	41.77319715	42.05948169	7313.791667	24.4740593	0.495552985	3676.961519	0.502743541	7469	437.8	1048	5616283469	4.524027986	361	2.615785009	1127	201.7432687	834.7019681	953	146	981	153.6208697	867.1481065	-0.925499144	5616283469	0.066335023	55218.46306	995.0103837	30.44137747	278728.24	-5897.878529	284.6020065	11.44162308	0.922198321	2.087710581	2.735668324	6.94266217	0.021320567	7.283780203	-0.301606718	0.958031672	0.476112947	0.993536242	0.527614141	0.954768468
0.757663748	0.616749192	26.80289341	43.45833567	43.38202393	48.66210024	48.16637832	57.10516614	15476.29167	32.92680549	0.212539413	14130.44759	0.913038336	15955	214	520	1860191920	3.862363834	113	4.508848611	836	89.27033799	320.1124412	281	77	759	53.61957054	341.4526382	1.442005767	1860191920	0.094607328	14117.92907	137.2708922	10.65378075	38747.98308	1332.964425	98.41187145	3.375169466	0.933944984	1.282541516	2.094708334	1.671614116	0.020286399	6.576938264	-0.322020913	0.9546254	0.529694226	0.996563141	0.572901586	0.961758441
0.89083069	0.699800323	42.20879687	60.31548645	71.11961755	68.15423685	68.15423685	73.81056835	78444.33333	53.73088639	0.302402447	29304.87508	0.373575424	80489	347	875	32669658536	4.903132489	373	1.856615968	1116	188.1827645	601.0383282	599	12	1104	153.8361722	637.094758	-0.052700642	32669658536	0.038038266	44642.65873	710.2516182	25.33662375	144873.1676	-855.3517929	279.2360153	6.055523882	0.957535294	1.712977861	2.450402979	3.036859119	0.006033941	8.037236768	-0.360001015	0.983618458	0.458513723	0.9970642	0.515136257	0.964617841
0.320514261	0.295031357	23.45368993	79.49558368	44.94441011	75.2861209	35.22782991	79.101201	7813.041667	25.47946825	0.172275862	11052.82059	1.414662952	8432	219	401	873365599	3.520986343	101	2.791777295	611	57.2687072	314.0923861	314	106	505	41.85112738	321.8346068	-0.016930716	873365599	0.098832686	4923.487077	93.83559318	9.348476877	2043.986382	-28.7039377	28.17503943	2.443210113	0.840391022	1.110699713	1.905462075	1.162878153	0.022801069	5.961153962	-0.286971699	0.921049944	0.561072703	0.994631396	0.597900815	0.951949018
0.736222747	0.65928841	18.9101336	28.68264226	32.20248438	29.15475947	33.61547263	33.91164992	3496.375	21.11681368	0.327579463	3400.787241	0.972660896	3736	274	446.5	488466329	3.460292341	86	4.366884086	757	53.60917361	354.8760707	347	146	611	36.4361728	361.5878944	0.770064539	488466329	0.109474945	4808.779877	90.11789914	9.257472314	2184.952035	81.81211291	21.92848742	4.277544668	0.671675423	1.484897649	2.253725406	2.021895005	0.021493613	6.137897376	-0.160616113	0.794428413	0.483330786	0.993868731	0.535644241	0.948379701
0.657993871	0.622986698	18.05778278	28.98582398	27.51363298	34.13209633	32.14031736	35.04283094	2601.625	19.07249453	0.210354094	4348.735102	1.671545708	2853	340	562.8	618605349	3.910516031	116	4.473107338	785	72.0934981	455.9702068	463	27	758	48.09968398	465.6460783	-0.634302783	618605349	0.081395925	8917.440753	329.2868589	17.88832215	12576.17645	-321.5356909	49.87798367	12.72301532	0.59310329	2.67202784	2.928597699	5.333655026	0.009065497	7.386512229	-0.128626275	0.775375064	0.319554185	0.987467807	0.401869135	0.92479153
0.671275865	0.439459262	12.72232907	28.94996228	23.02172887	27.80287755	28.01785145	28.42534081	2032.166667	19.43341098	0.290754191	2668.482483	1.313121865	2139	136	279	106761826	3.145663624	77	2.857481089	384	45.35782648	216.3132305	224	48	336	32.32783949	223.4099978	-0.455674687	106761826	0.132598565	3120.613434	72.54533774	8.337859238	720.5272684	-42.30101948	15.00163076	2.925961793	0.673683005	1.18151837	2.02447588	1.481381487	0.037249544	5.472304635	-0.182586488	0.796115236	0.559610966	0.987773087	0.598280877	0.931901914
0.803429496	0.645099482	18.82963564	29.18873162	30.41381265	40.02499219	41.77319715	43.24349662	3599.625	23.45108792	0.250307876	4537.825403	1.260638373	3872	177	260	185779422	2.507911857	44	3.613869066	347	26.66185498	216.3698347	213	90	257	18.16225018	219.0438829	0.386207128	185779422	0.211745644	1164.317251	37.16709262	6.021375807	86.08293506	4.533816212	4.80382668	1.167688993	0.607744605	0.763381134	1.53115479	0.571711349	0.078332793	4.253818138	-0.16159139	0.707049087	0.658020762	0.990680895	0.676730849	0.938870183
0.832155388	0.806843516	22.15052321	27.45330759	32.80243893	30.14962686	30.52867504	32.93933818	9206.25	22.84541783	0.637807639	3330.552249	0.361770781	9230	312	454	1437959889	3.301197827	61	7.176072664	694	47.69089701	388.4165764	398	28	666	26.65576561	394.7049159	-1.192289325	1437959889	0.142483728	4924.533831	231.6831134	15.07168426	3790.585999	-141.4036802	22.44951079	4.340170879	0.673394834	1.36050897	2.202047015	2.427498623	0.037162081	5.820792708	-0.16762924	0.784868043	0.536154265	0.99431132	0.578160542	0.954663028
0.615924498	0.558093576	13.05667103	23.3951287	19.41648784	26.01922366	25.3179778	26.38181192	1685.25	14.4096329	0.341500447	2005.406442	1.189975637	1777	370	471	318872327	2.764074792	49	4.395164044	602	31.18953526	421.5998875	423	237	365	20.62278443	423.6085348	-0.289368824	318872327	0.181172925	1697.725672	71.33976796	8.366522729	260.2041292	-5.852396322	7.624950089	2.265746239	0.539734638	1.112473147	1.887632408	0.993195205	0.046878366	5.022633598	-0.120219945	0.656018527	0.552642891	0.99142046	0.591185365	0.938111623
0.754224705	0.491647136	14.28548275	29.05637335	32.24903099	32.01562119	32.24903099	33.42154993	3157.25	21.91503462	0.299893441	3470.482066	1.09921041	3391	306	468	524624259	3.425561115	82	3.440300891	672	50.80759336	387.8858744	387	173	499	34.47265363	393.3329139	0.253698602	524624259	0.111717392	4255.329647	96.6335659	9.615734373	1461.83324	17.02073396	21.31165138	4.639632289	0.6437142	1.572514973	2.301576428	2.080691157	0.019784368	6.244400547	-0.151570716	0.776132768	0.464132239	0.989950425	0.52058674	0.933982601
0.598382851	0.4851216	25.2200924	51.98715625	41.78516483	56.43580424	55.08175742	57.10516614	8911.041667	31.10822277	0.152353029	13643.27648	1.531052933	10055	335	614	2291127601	4.147634618	136	3.629704916	1005	85.32259712	464.4828444	457	127	878	57.62067697	477.3463446	0.525557367	2291127601	0.067900965	12115.21997	227.4128059	14.61933033	14238.14325	273.9868014	61.66605065	6.956564812	0.795294358	1.913440713	2.538959173	3.16887254	0.010459281	7.241994175	-0.211573825	0.891482037	0.412273011	0.994784544	0.478612272	0.951547418
0.665125093	0.654725215	19.89043485	30.37982102	40.19950248	49.39635614	27.07397274	50.17967716	3787.625	20.20638127	0.2422089	4851.455034	1.280869947	4122	284	441	526947397	3.363014297	78	5.695536597	749	51.86880035	350.6892285	335	79	670	32.97741983	357.5441182	1.055033967	526947397	0.128672646	4854.861451	133.6489736	11.38908931	2521.285907	111.4166971	20.30325893	4.555176658	0.631113727	1.463210489	2.276626762	2.335563534	0.032965674	5.846791776	-0.151606807	0.756283972	0.508261583	0.99396539	0.556129467	0.951189121
0.827332227	0.608276983	7.727223353	12.7034617	14.14213562	14.03566885	13.92838828	15.09966887	440.8333333	10.50998326	0.461813768	606.5503614	1.375917644	455	323	414.6	64511749	2.403372501	39	2.87434917	454	26.41990098	375.043956	381	282	172	17.96911605	376.5422469	-0.498512223	64511749	0.227561889	1126.094771	21.6689847	4.549682199	83.68806509	-8.567293096	5.126477216	1.257111907	0.603366843	0.770922384	1.555387861	0.64361347	0.091899599	4.115328072	-0.187614216	0.736418906	0.66128816	0.98185442	0.680455775	0.919336692
0.571492487	0.419905047	15.49776593	36.90778673	26.47640459	44	45.09988914	45.90206967	7055.125	21.09252284	0.456507781	3896.778753	0.552333056	7110	576	697	2902613922	3.062394231	53	8.762852473	812	39.62544148	636.3279887	642	178	634	23.33619806	638.9396457	-1.581140306	2902613922	0.159469063	3330.561622	366.4282087	19.06854539	1823.897269	-82.06180748	15.61594531	4.342616059	0.565163338	1.365647099	2.184037504	2.421986766	0.038303992	5.615716627	-0.133939685	0.713856823	0.529044578	0.993911884	0.571390105	0.952871773
0.856687556	0.608167779	14.19594801	23.34215736	28.44292531	31.01612484	30.41381265	32.90896534	2081.666667	19.99693575	0.379018422	2080.165699	0.999278959	2310	327	623.1	565067126	4.294752971	145	4.313909445	1096	92.5565338	479.1471861	478	28	1068	60.89290519	494.5885193	0.31387506	565067126	0.063189221	15035.77747	392.9286777	19.51623163	15236.76972	168.6875765	58.17285848	10.01511842	0.704579197	2.256943521	2.746419969	4.785664696	0.00978706	7.314581061	-0.187759518	0.873073259	0.371849009	0.994770216	0.445657419	0.952207689
0.504711017	0.174946592	5.952354453	34.02383771	23.70653918	18.02775638	26.17250466	28.87905816	88.16666667	17.17220573	0.435931551	219.7533154	2.492476167	109	438.2	790	38851582	3.951429294	112	3.294726896	880	86.23297702	585.559633	575	316	564	51.86365438	597.0230583	0.245555607	38851582	0.080380439	13556.44828	147.2924873	11.49330086	15098.67577	220.2997704	63.09689178	8.431613664	0.739667408	2.288274147	2.349516158	2.723241204	0.028484428	5.394953479	-0.523773247	0.985879205	0.336529758	0.985972838	0.415054258	0.916960059
0.77840211	0.668372336	20.39867853	30.51993242	34.4818793	27.89265136	34.71310992	36.04164258	10026.875	23.75677979	0.680637376	3303.787185	0.329493206	10067	492	637	3200928367	3.248405392	81	3.186641719	787	46.24943861	560.9324526	559	271	516	33.08100295	563.8816259	-0.106459125	3200928367	0.122243776	3317.271686	172.2078829	12.97852881	864.6282022	-0.092740019	17.83055572	2.768753713	0.730449135	1.156281669	1.983598099	1.387308422	0.027857328	5.74170273	-0.211730608	0.845628472	0.558574135	0.99446336	0.596313089	0.952408246
0.914713445	0.616367702	18.55107765	30.09742007	38.60051813	39.35733731	50	57.17516944	4866.583333	27.5305148	0.318648247	4358.349304	0.895566562	5112	309	438	722385440	3.075494083	66	3.251903361	581	39.80706356	372.4976526	371	196	385	27.53038837	375.9144927	0.095490443	722385440	0.140449166	2557.204611	68.09888744	8.13612188	438.6691442	7.05977817	11.41364976	3.81275767	0.498585416	1.46076846	2.189947424	1.617849782	0.027618217	5.725759947	-0.093155579	0.610353726	0.474802542	0.987439045	0.52922513	0.925100189
0.431762869	0.334276255	24.29555466	72.68106634	63.5295207	52.40229003	65.37583651	82.66801074	9884.791667	31.38098569	0.26887659	8284.051953	0.838060349	10225	289	581	2081997874	4.159832491	156	2.644765037	964	89.17659459	437.7789731	440	77	887	64.9659816	451.2409268	-0.018746251	2081997874	0.062733006	11967.94469	253.0772268	15.40553209	12191.79446	-66.34681803	70.13039929	7.176689085	0.814167536	1.944786729	2.571906947	3.281995214	0.008289671	7.416228567	-0.216257652	0.903641528	0.411225421	0.994605717	0.476982738	0.950833301
0.660641271	0.5907615	21.67246623	36.68564428	40.49691346	47.5394573	41.30375286	49.73932046	7137.25	24.23605066	0.307469579	5830.456733	0.816905213	7262	280	496.9	1146483912	3.817458745	113	3.030052246	653	68.21383363	387.9209584	390	73	580	46.91144451	397.3341197	-0.199577705	1146483912	0.083262902	7391.732667	207.6268228	14.1350016	4023.99696	-22.33967599	36.70144492	5.416250927	0.739364071	1.725558403	2.394925505	2.317044926	0.013352739	6.755350845	-0.187705917	0.843241448	0.435870117	0.991624822	0.498218128	0.938423863
0.644567709	0.515249666	4.711106751	9.143347509	9.848857802	7.280109889	8.94427191	10.48808848	151.8333333	5.893506554	0.770246089	178.68964	1.176880176	160	487.5	617	49872853	2.95361381	64	3.023091321	655	38.82046875	556.14375	562	422	233	26.8759089	558.3057686	-0.524381539	49872853	0.15015625	2409.460586	49.91575924	6.93693651	372.6129429	-18.61332683	10.31664375	3.177833437	0.530492665	1.324583688	2.017428198	1.318565272	0.036816437	5.128113149	-0.195364592	0.792931377	0.505850976	0.975909654	0.554391964	0.900270943
0.680596322	0.396368387	23.86667164	60.21335809	69.007246	52.34500931	69.11584478	70.60453243	13722.45833	40.98099004	0.192265658	14416.84913	1.050602507	14829	288	405	1814485160	2.959662072	62	3.976775924	565	37.04133958	346.5976128	346	86	479	25.78927719	349.8007834	0.09927139	1814485160	0.152264214	2230.682848	128.1737762	11.21179082	472.6012908	9.21333289	11.5148367	1.639047844	0.749798989	0.893432139	1.705843943	0.818667759	0.042561811	5.104547607	-0.232014024	0.846318779	0.622227918	0.995985359	0.648025579	0.958983567
0.61215849	0.50125851	21.39240531	42.67739078	47.41307836	41.23105626	48.33218389	56.33826408	8944.416667	26.12532708	0.254242664	8196.033196	0.916329538	9263	368	596	2217617686	3.953357272	111	4.557276284	911	72.91200522	479.5532765	473	48	863	47.16479399	489.2913141	0.453003833	2217617686	0.081343091	9434.645089	369.6655243	18.9030414	14044.00895	243.4102851	56.09929579	6.751131273	0.785472039	1.878086756	2.527017671	3.101829579	0.011649061	7.15572314	-0.201280236	0.880305835	0.42081907	0.994925457	0.485280503	0.952405841
0.738223464	0.397337576	23.38004481	58.8417664	48.70318265	67.23094526	64.32728814	68.73863542	24493.08333	43.43837264	0.287492305	14186.87927	0.579219818	24770	281	565	4947855802	4.076948509	163	2.490581136	672	89.11264005	433.8909164	447	6	666	66.62166217	446.9361811	-0.42310698	4947855802	0.065847039	11490.62266	357.3234754	18.53826	9608.246515	-241.4205595	59.78927112	5.208954489	0.838793244	1.642016687	2.377998657	2.427349798	0.01127375	7.006403922	-0.238293888	0.911356542	0.459073144	0.993098091	0.516529116	0.945343142
0.704765829	0.581264639	28.09740046	48.33839624	46.84015371	52.39274759	48.83646179	54.07402334	14337.91667	34.0672499	0.176340872	16185.34057	1.128848838	15191	242	381	1530222203	3.235383582	77	3.672548132	635	45.35243694	312.2126917	312	88	547	31.83878414	317.3832973	0.168877739	1530222203	0.125596382	3255.392521	100.6226135	9.859015282	956.5012702	10.19388629	16.64789549	2.971892285	0.697298119	1.203574773	2.039974345	1.482778193	0.028649183	5.752973326	-0.187366506	0.817747915	0.548175332	0.994551317	0.588296955	0.952563517
0.544973253	0.311033989	15.78871059	50.76201035	33.24154028	64.49806199	62.12889827	65.55913361	6181.958333	27.6639379	0.350304572	4650.029432	0.75219359	6275	266	363	620522318	2.678719919	52	3.232183908	500	30.68639952	312.0940239	309	171	329	21.61030383	314.4646543	0.318627452	620522318	0.182839485	1485.339048	52.25187845	166.4930723	6.817552313	7.360929425	2.122080808	0.55333058	1.067159391	1.852631575	0.95527314	0.600955388	0.56530474	0.990901002	0.936936562	-0.118775221	0.656356483	0.48808304	7.137276534	0.044397511
0.815648329	0.637854055	33.89515107	53.13935186	56.22277119	64.19501538	65.9241989	70.86607087	46686.91667	43.34302355	0.362551654	17294.62021	0.370438261	47184	189	413	4209180166	3.706868745	125	2.42820637	565	69.73998758	286.5500593	271	9	556	51.89883062	298.6767246	0.45526188	4209180166	0.087137134	7096.849308	154.3412029	12.00699201	4368.125913	133.776757	42.97837774	2.286091088	0.898977266	1.084438951	1.892416909	1.074450519	0.019048395	6.210054855	-0.321995323	0.947986564	0.56704224	0.995762639	0.603020413	0.956706487
0.635009778	0.392027768	17.19524229	43.86230692	39	48.82622246	40.49691346	50.04997502	4908.625	27.85299379	0.282828848	4938.559866	1.006098422	4996	236	384	508206978	3.207713023	73	2.875080422	507	44.33289915	314.0036029	317	132	375	30.70637098	318.9400787	-0.143647858	508206978	0.126516185	3124.511196	66.13799676	7.937537678	703.5975842	-18.64973124	15.57368586	3.048301531	0.673357156	1.285011615	2.056729589	1.345937162	0.02697369	5.730359458	-0.172424538	0.794099233	0.515241267	0.988624421	0.561421794	0.929695672
0.540275148	0.418523037	15.95855381	38.13064612	28.16025568	44.18144407	44.55333882	45.57411546	7233.75	20.60104049	0.498676948	3627.219424	0.501430022	7362	317.1	517	1321493919	3.55285716	122	2.124487808	590	63.56564987	417.0732138	419	142	448	49.62655179	423.6767948	-0.127600733	1321493919	0.091742282	5551.960817	165.153039	12.55820212	2221.93827	-39.6328883	31.78904947	2.025333837	0.879848037	1.025501077	1.835695269	0.945116756	0.02181476	5.917946408	-0.312851373	0.937516344	0.581263969	0.994512895	0.614926371	0.950983511
0.91690554	0.717065085	28.38538669	39.58550942	44.40720662	48.10405388	51	51.58488151	13574.875	36.29617289	0.244635438	11249.20888	0.828678635	13957	465	626	4172355593	3.39663626	77	4.11433317	833	49.27596865	542.9547181	542	166	667	32.90375721	546.757335	-0.150131478	4172355593	0.115761212	4143.757497	277.740129	16.51967	1616.202934	9.829532408	21.36943293	2.023679294	0.826122581	0.984842287	1.8237491	1.028021319	0.031037461	5.678805153	-0.278079752	0.908853745	0.600070875	0.99745987	0.630748301	0.967169196
0.792378749	0.690962313	30.72941745	44.47336252	50.44799302	57.14017851	52.20153254	64.12487817	22558.91667	35.23974737	0.369271372	10455.64055	0.463481501	22889	444	905.2	10517789896	4.866108217	232	4.143264662	1541	147.1395683	650.7484818	615	65	1476	98.1643613	677.8737802	0.905948986	10517789896	0.042387343	36039.27533	671.0691777	24.95778389	180232.5731	2887.821878	208.3143115	15.62595281	0.859635562	2.756171932	3.03162432	7.79090954	0.004640955	8.575736254	-0.224984865	0.933844172	0.337551198	0.995785278	0.414506888	0.957863787
0.850421415	0.741088286	13.80128972	18.62300347	21.9317122	25.49509757	23.02172887	25.8069758	2000.625	15.83740097	0.447289689	1716.612875	0.858038301	2073	286	617	430311370	4.378014248	162	3.622010569	946	102.1486635	436.076218	419	36	910	68.0343526	455.608439	0.579288336	430311370	0.059196073	17416.58175	298.4611123	16.80285609	26190.17189	446.5466534	87.04567253	22.60108212	0.588851581	3.564874218	3.299529187	9.311164367	0.005248303	8.167084555	-0.132666669	0.804159144	0.260786063	0.984491408	0.348897174	0.917135026
0.304373746	0.19555056	20.6344539	105.5197894	42.15447782	83.72574276	92.17917335	93.45587194	15459.08333	32.11745355	0.29248626	10260.48322	0.663718734	15768	235	371	1439059272	3.10751762	59	3.486152196	480	40.35043892	297.3692288	294	36	444	25.98125257	302.1002157	0.192918948	1439059272	0.145105191	2836.082087	139.1138572	11.64418717	820.7091656	20.10014936	15.3532214	1.257641076	0.847560503	0.783047978	1.568603169	0.624913384	0.047539378	5.097916267	-0.312009777	0.913023327	0.654483963	0.996565596	0.67471431	0.961939461
0.829356481	0.629974359	9.353205766	14.84696264	19.72308292	19.41648784	19.41648784	23.36664289	555.9166667	12.31342469	0.46850596	697.8715076	1.255352734	595	333	537	113711952	3.697503792	101	3.113532045	695	63.38413954	429.7680672	423	182	513	44.0141104	437.1641847	0.211948089	113711952	0.092273145	6411.932762	113.0964255	10.36663643	2688.502477	35.07070713	28.90608024	6.421502971	0.634401793	1.927766385	2.505453927	2.597297055	0.016908378	6.474764845	-0.185591786	0.846761866	0.39732099	0.986134015	0.467399702	0.920333209
0.633452658	0.336534952	8.79523373	26.1346813	20.88061302	17.88854382	19.6468827	21.1896201	60.20833333	16.55508333	0.315393948	235.5420799	3.91211759	103	684.6	968.8	68699905	3.99892262	122.5	8.147440465	1105	89.75718729	806.3980583	797	171	934	54.52644414	816.694171	-1.244582623	68699905	0.079083797	16711.54058	775.4782659	27.72236095	6554.14382	75.51540139	50.78635869	24.57077469	0.354129418	3.581261658	2.565747423	10.39720743	0.040228447	4.843012363	-0.675206748	0.995617026	0.270196838	0.984984545	0.353829987	0.92119581
0.722852461	0.541934321	18.76355794	34.62330618	34.71310992	37.20215048	41.59326869	42.29657197	6113.458333	25.02754209	0.358667328	4507.996929	0.737389	6272	341	519	1198339290	3.546219243	92	4.32859329	599	57.25126433	430.6552934	438	98	501	38.33649298	437.1061073	-0.854015402	1198339290	0.102641813	5597.767338	241.1667933	15.3204254	3445.39486	-117.6693135	27.73905958	1.974987432	0.865802578	1.019396818	1.792317397	0.901308724	0.025522382	5.802163502	-0.303481388	0.92734281	0.578395703	0.995615783	0.611142276	0.955450719
0.628287586	0.253847132	5.180749188	20.40893333	17.4642492	14.86606875	13.60147051	18.13835715	58.33333333	12.82267946	0.410005603	177.4075897	3.041272967	86	320	435.5	13169865	2.746358481	61.75	18.08701586	460	42.58409951	386.3372093	405	0	460	27.09861592	391.3284619	-3.071949388	13169865	0.183612764	3881.525825	271.3735971	16.41093222	244.1107618	-23.00407401	9.485793799	1.491040318	0.697075489	0.898318439	1.463452085	0.593544773	0.090435603	3.85780376	-0.414297516	0.914923492	0.610112969	0.995923262	0.635253036	0.956457984
0.816979129	0.494098	18.96754454	38.38822371	53.60037313	37.69615365	47.70744177	56.54201977	8169.75	31.36237757	0.328451038	5972.451948	0.73104464	8380	336	776	2740443153	4.726234433	230	2.650969596	1019	133.4319599	547.5860382	537	20	999	95.86550417	571.8582481	-0.100192501	2740443153	0.043255592	27171.38675	587.7155822	23.48321079	69076.34749	-498.7645902	158.6389602	13.78736213	0.839710979	2.683810621	2.984820181	6.357923807	0.00434717	8.38340818	-0.218381224	0.925571914	0.336315801	0.992117129	0.413962968	0.941532843
0.73434794	0.483791798	23.47241282	48.51759149	51.97114584	61.29437168	62.39390996	62.59392942	20137.5	35.62879338	0.34822264	10279.31458	0.510456342	20290	308	444	2849510473	3.15362064	67	4.056899004	665	42.54866701	370.6372104	364	153	512	28.38401908	374.7521259	0.582846157	2849510473	0.138791894	3067.214121	86.70561965	9.173342901	724.2316153	25.59337418	13.65966379	3.445238159	0.596706731	1.308231354	2.126467468	1.688706056	0.032146915	5.687675268	-0.131856239	0.715286211	0.523748029	0.992499214	0.568302975	0.94436841
0.579430646	0.405883664	15.61791312	38.47879206	46.09772229	37.33630941	48.70318265	62.68173578	2002.625	22.29579132	0.210467599	3650.608838	1.822911847	2346	308	412	311662800	2.764190365	54	3.297120236	517	32.4217376	362.1662404	366	204	313	22.53306142	364.4840097	-0.336262531	311662800	0.173174997	1684.207658	51.65101933	7.060887334	238.5518673	-11.16678825	9.006939374	1.838996471	0.659028044	0.96213329	1.776509915	0.888273728	0.045369172	4.968493008	-0.180862698	0.772072306	0.601719651	0.989582513	0.631433149	0.935170539
0.873922209	0.773883624	32.37363688	41.83269405	52.0096145	54.20332093	49.24428901	54.87257967	27568.54167	36.55852039	0.416609356	10593.29259	0.384252918	27812	394	740	9310655083	4.367455818	192	2.757402328	1058	105.9232562	563.8873508	567	25	1033	78.26272165	578.5941107	-0.242389129	9310655083	0.053548598	16802.20056	531.3228577	22.53991579	24550.44581	-223.6822976	98.37557991	5.309744741	0.897390929	1.561107864	2.332573635	2.795755209	0.009158369	7.292710068	-0.317159821	0.963628083	0.484907574	0.997066598	0.536485464	0.965500906
0.892692929	0.843622041	19.3599908	22.94865457	30.8058436	29.68164416	28.3019434	32.86335345	5502	20.48610166	0.592661046	2543.068931	0.462208094	5570	368	576	1228986768	3.679275582	101	3.227820306	763	62.77779564	462.8980251	454	228	535	43.19466412	469.727521	0.56859332	1228986768	0.092403586	6369.362312	101.1252849	9.733040406	3158.398482	100.33456	31.25491351	5.690828995	0.691584115	1.763721946	2.444001336	2.496424916	0.01497222	6.660802477	-0.152341861	0.796677172	0.430358064	0.988787274	0.493708321	0.929691122
0.707046384	0.397608722	18.93538877	47.62317249	47.50789408	58.69412236	53.15072906	60.30754513	16396.41667	33.67179189	0.37390004	8347.592568	0.509110785	16504	324	492	2758485894	3.497290862	84	4.031708539	761	53.40138741	402.7943529	397	124	637	35.11716063	408.8281355	0.505682491	2758485894	0.109585495	4897.153662	163.8868893	12.61525457	2304.286328	66.9289486	23.67643682	4.709099473	0.667386615	1.560851272	2.309423149	2.184545101	0.020824728	6.30450281	-0.150113004	0.769322267	0.471783719	0.993737095	0.526747024	0.947798067
0.924671935	0.591502952	13.10644994	22.1578775	30	27.80287755	29.41088234	30.06659276	2794.791667	20.48876747	0.448837008	2137.773845	0.764913489	2881	308	702	871803916	4.542747293	209	2.655689024	1027	120.8469166	529.6063867	554	122	905	86.8251605	550.0951027	-0.296181824	871803916	0.049784456	22121.6972	304.6856993	16.69074976	37405.08873	-292.982922	125.6866211	21.39826908	0.710031425	3.462509925	3.272600473	8.882637402	0.003854846	8.436691231	-0.153854646	0.849119094	0.268484824	0.985999301	0.35570207	0.921093296
0.879255857	0.814534038	15.45002861	18.9679349	23.08679276	29.73213749	26.68332813	32.44996148	2097.75	16.67766786	0.445127347	1780.33748	0.848689062	2182	289	503	343470226	3.761372436	108	4.31318674	893	67.4653355	387.1833181	374	178	715	45.99366002	396.7502187	0.864982419	343470226	0.088818523	7499.814241	79.48218024	8.558580147	4612.265007	161.4512893	33.6082572	8.697445601	0.58754062	2.115253198	2.682964789	4.067840611	0.014053579	6.818500436	-0.133855365	0.762554228	0.398652161	0.99014286	0.466760156	0.935731221
0.848614061	0.597800475	13.37911785	22.38057413	25.94224354	23.76972865	24.41311123	28.72281323	3222.541667	18.99246989	0.505858497	2085.71086	0.647225413	3279	241.8	380	327271458	3.164238952	71	3.762133079	614	43.12784704	311.1216834	308	168	446	29.87043445	315.9245367	0.480998208	327271458	0.130686735	3011.610994	51.84015552	6.956531891	810.140286	19.29508374	16.18737584	2.401620575	0.74218459	1.080410981	1.892355814	1.184246123	0.031824907	5.514169901	-0.234281565	0.860550329	0.574452859	0.993592386	0.608991998	0.948863653
0.774292294	0.655385439	31.26690628	47.70766089	49.04079934	55.4436651	51.2445119	56.67450926	32560.625	36.93967421	0.346170468	14244.78604	0.437485031	32906	404.5	564	7855895263	3.470471725	79	7.966230377	1228	51.72733933	483.4678478	482	149	1079	33.24741188	488.6076875	0.841888188	7855895263	0.114067921	4996.31242	222.6902796	14.75325134	4087.936575	72.75810172	24.03521045	3.910514727	0.718932493	1.326154948	2.168122867	2.101156154	0.026000151	6.086037019	-0.197874521	0.842570283	0.534061565	0.998097507	0.57676356	0.972286179
0.801289021	0.732176624	25.1014878	34.28337777	35.6931366	40.80441153	39.62322551	41.30375286	15475.20833	27.47089421	0.661895117	4537.179387	0.293190197	15527	302	463	2332755464	3.43600645	82	5.584174044	891	51.19026762	381.6474528	379	146	745	34.1273648	387.6063035	0.750896708	2332755464	0.113257183	4583.86824	117.7544891	10.63035578	2270.384757	53.5633569	22.4861445	3.488294095	0.730191168	1.257098756	2.091283639	1.854977538	0.025867741	5.994970739	-0.21286161	0.855149945	0.54350998	0.996480703	0.584158421	0.962638168
0.745471658	0.667918572	12.32205284	18.4484357	19.31320792	20.24845673	20.1246118	21.9317122	2024.666667	13.75278595	0.709966001	1090.139965	0.538429354	2063	219	423	243466216	3.662288464	94	3.752935951	581	62.11340825	333.7527872	345	35	546	40.57045486	343.5340101	-0.723220511	243466216	0.098093525	6624.693127	171.6559238	12.79909993	4880.495486	-171.1095134	37.33494052	5.98761707	0.72339464	1.786307009	2.453692236	2.668704732	0.015941909	6.647475565	-0.18532386	0.842426873	0.434398269	0.989192365	0.496413094	0.931833799
0.806956761	0.635172646	23.85837359	37.56202935	39.39543121	51.4781507	50.009999	52.62128847	11390.20833	30.31093354	0.318465543	7687.340522	0.674907807	11539	92.8	679	2145084637	5.048721354	330	2.359223509	1048	178.8697518	373.0473178	351	0	1048	132.9198986	431.1596687	0.344753529	2145084637	0.032567985	46734.35862	308.6326817	15.51989766	185587.825	1636.282831	288.7084712	17.66656849	0.884607344	2.912041387	3.103159484	8.896991565	0.002991484	8.851321199	-0.248619112	0.953482417	0.330248151	0.990579029	0.407771816	0.938935438
0.933437519	0.612979481	31.56605613	51.49610568	54.67174773	63.60031446	58.18075283	65.00769185	37560.16667	48.06839714	0.297853764	18209.55665	0.484810326	37835	384	518	7831092590	3.096045111	64	3.410011743	629	40.12190511	452.0197701	453	162	467	27.31888062	454.9506714	-0.14893878	7831092590	0.140238536	2658.240867	163.0546764	12.6305661	781.50883	-8.146658604	15.08493726	0.992445902	0.876090667	0.649913743	1.442188022	0.558798355	0.051637439	4.928492485	-0.375873402	0.94373627	0.707101718	0.997555531	0.720218963	0.96975882
0.78040596	0.383595324	19.0174869	49.57695184	43.73785546	52.81098371	52.63078947	55.4977477	3710.25	38.69014871	0.222139241	5217.481958	1.406234609	4073	326	621	955915978	4.181472207	107	6.239950622	1107	87.23871146	467.897864	456	111	996	50.29638958	484.4541219	1.02300149	955915978	0.077401985	15767.3851	233.7244507	14.68401952	45343.09567	694.5454275	80.20646248	7.868234752	0.818599339	1.844308164	2.548970174	4.393266013	0.016890789	7.057622232	-0.252753447	0.927665122	0.456105628	0.995495883	0.511829647	0.959044098
0.674483285	0.351211736	12.79724615	36.43741039	37.65634077	38.63935817	36.12478374	38.69108424	3428.666667	24.57642426	0.377715237	2911.184948	0.849072024	3560	196	487	489476431	4.032933461	202	1.912535805	660	99.59103191	353.0699438	370	46	614	80.82441484	370.8009972	-0.266137682	489476431	0.068665257	12834.99427	208.1395034	13.76894649	11162.32056	-214.7183192	78.78346616	4.596148302	0.889623982	1.495677235	2.278103586	2.265019896	0.014797863	6.80175467	-0.294621026	0.944272883	0.494121277	0.993446731	0.544933262	0.94831147
0.488321748	0.292783138	6.64263746	22.6879099	20.09975124	11.40175425	20.22374842	20.83266666	133.5833333	11.07899981	0.467869717	270.101734	2.021971808	156	450.5	741.5	53947979	3.979586077	175.75	2.114951036	854	92.97871466	577.9679487	555	377	477	71.78876171	588.0649439	0.34790168	53947979	0.070266272	11773.42846	70.83191254	7.582169487	8066.030603	255.0336137	59.08459254	6.318116763	0.804825892	1.929152916	2.41819087	2.489041743	0.022467177	5.8582431	-0.450694627	0.982718992	0.39591845	0.984953176	0.466624749	0.916678713
0.261460556	0.124906697	3.982606095	31.88464821	18.02775638	9.055385138	15	25	92.95833333	8.336577841	0.413041809	240.2604739	2.584603932	115	256	332.2	10053449	2.326630785	31	2.846356076	357	22.82510397	294.2347826	298	221	136	15.45463138	295.6709246	-0.092692524	10053449	0.238412098	847.1883554	20.90056723	4.486999463	60.85481828	-3.671518949	4.468091843	1.503646038	0.501946718	0.864143664	1.575574632	0.683148346	0.093623352	3.852661768	-0.284981269	0.838202489	0.631460723	0.972195049	0.656980859	0.900268893
0.356804955	0.319765542	15.43351103	48.26508491	33.24154028	42.01190308	21.47091055	46.21688003	1250.666667	17.22122146	0.263789169	2128.081296	1.701557539	1405	320	603	345299263	4.10113798	128	3.673781969	773	87.23092058	482.4960854	506	88	685	56.29428622	495.7465078	-0.80200826	345299263	0.073287319	12962.12756	284.5947177	16.36724569	20888.46325	-605.3338461	77.01939029	10.27957345	0.76266553	2.273902303	2.76661963	4.90739351	0.010187478	7.282698279	-0.23705499	0.92060908	0.385947606	0.987688767	0.455103902	0.929525613
0.731216114	0.636538035	24.6703078	38.75700501	41.10960958	50.21951812	46.61544808	52.44044241	11552.95833	28.33974659	0.315923821	7822.829949	0.67712786	11727	163	228	462036910	2.183621031	34	7.017122316	316	20.94204345	196.5206788	197	0	316	14.18967254	198.4928524	-0.64394842	462036910	0.268596915	779.0352806	69.23051678	8.264434595	69.66578627	-2.118196091	4.097667224	0.380492639	0.829143987	0.317625506	0.973908799	0.276001293	0.159639656	3.273646431	-0.440863549	0.914169151	0.847024358	0.997792181	0.84924748	0.977590667
0.712808583	0.693696502	39.63260099	57.13247921	64.88451279	62.03224968	64.63745044	73.00684899	45025.20833	40.72452155	0.279729954	21880.08331	0.485951851	45839	174	278	2435190142	2.60850855	75	1.853610003	332	37.01352183	226.7265865	221	58	274	30.87648933	230.4882928	-0.08837135	2435190142	0.182542338	1719.908076	61.73861817	7.686217536	225.510623	-5.718301632	11.06660018	0.425005903	0.926052792	0.354483781	1.044055598	0.293047936	0.104494869	3.85798475	-0.51092081	0.961445991	0.829796456	0.997093221	0.833812633	0.973113236
0.922897707	0.752617916	31.40968522	41.73390583	59.68249325	56.82429058	55.00909016	59.94997915	25236.79167	38.516126	0.350898001	11857.48705	0.469849227	25285	923	1106	26093126177	3.683021772	83	7.574566741	1335	60.03787187	1012.145422	1017	399	936	35.44599973	1015.854662	-1.066636718	26093126177	0.104576164	7522.339501	676.9440805	25.83816103	12440.29803	-292.6146883	39.57433767	2.256276644	0.891236736	0.970333077	1.842607534	1.28351467	0.03269614	5.890013893	-0.346988172	0.951681571	0.620291055	0.998534568	0.647732146	0.976480298
0.747756506	0.652964617	25.64396572	39.2731322	46.86149806	46.5295605	49.40647731	52.05766034	15571.45833	29.3667401	0.480882412	6270.922357	0.402719015	15877	463	605	4578928900	3.211427514	74	5.483436745	864	45.86956167	533.525855	526	302	562	30.42526674	537.0289864	1.1419662	4578928900	0.130609087	3750.294302	95.14002649	9.536689815	1588.724214	68.45653959	17.58466643	0.828933055	0.908757031	0.566339406	1.356720946	0.499832543	0.057220593	4.784080089	-0.432721764	0.961208886	0.741603863	0.998448939	0.751869631	0.976823196
0.887395632	0.642160999	10.7525393	16.74430449	30.61045573	21.58703314	22.20360331	30.61045573	830.2916667	14.85882266	0.534037937	799.9554495	0.96346318	857	877.6	994	752669492	3.012267138	61	4.709917226	1143	38.32918011	935.7572929	933	773	370	25.06806591	937.1556883	0.712289806	752669492	0.15271993	2619.072949	60.59858362	7.665320237	333.2864289	10.72578788	8.973020223	1.62141314	0.684328683	0.931194143	1.669499244	0.72002682	0.047029461	4.83086836	-0.216483152	0.804890315	0.600962049	0.993811438	0.629313521	0.947383343
0.759633627	0.534907742	27.65078908	51.692632	48.27007354	57.93962375	58.42088668	58.87274412	29708	39.26746153	0.439938432	10544.05911	0.354923223	29848	1232	1713	62554059610	4.765186312	271	2.931635485	2216	154.076349	1435.555682	1388	465	1751	112.8930494	1447.671857	0.760600965	62554059610	0.04361965	34933.68981	1586.70916	39.26351079	127302.518	2582.0786	196.4495762	16.15644697	0.847598379	2.80525371	3.075600304	8.106162929	0.005486209	8.403122131	-0.206361131	0.917905786	0.345170633	0.996850746	0.419223912	0.963363037
0.648934832	0.451551551	20.99078724	46.48591547	55.90169944	45.39823785	61.40032573	64.75337829	7333.958333	30.16632973	0.417746502	4369.820474	0.595833829	7519	607	1013	5163203415	4.55846883	256	2.707141635	1732	131.447118	813.9942812	813	487	1245	102.0062934	828.666105	0.242320599	5163203415	0.045382022	24100.82388	209.8653152	13.2739505	44404.30888	447.9683333	138.9222802	4.339154156	0.939227697	1.537895758	2.241930759	1.885866511	0.007393399	7.40343429	-0.356192542	0.976698649	0.462050737	0.998346834	0.518864392	0.971393074
0.647346295	0.622143078	12.39879583	19.92917107	17.49285568	18.35755975	16.40121947	19.02629759	308.125	12.90107506	0.280044492	787.7862202	2.556709842	384	232.3	386.7	33300136	3.00543792	87	2.78170635	449	50.69357639	288.0833333	263	177	272	36.20408817	294.4810761	0.88190079	33300136	0.161783854	3727.097222	34.0245287	5.356561986	1212.71253	78.7084128	22.31122341	1.095194653	0.904270156	0.728920527	1.450410517	0.529884764	0.066989048	4.603451903	-0.441233634	0.959050084	0.671211121	0.991262542	0.687940673	0.941498874
0.717130684	0.563930576	17.18816836	30.47922761	28.16025568	31.04834939	33.28663395	36.24913792	4240.375	21.85758935	0.353025048	3588.79056	0.846338015	4349	171	215	168835754	1.614793867	22	4.083587731	246	13.70796372	196.2497126	200	102	144	9.44342177	197.0323363	-0.766317652	168835754	0.379749528	307.791863	20.4588261	4.487806876	10.03788095	-1.597516099	1.636030521	0.365249703	0.632847361	0.342422746	0.976164354	0.245059142	0.239109732	2.604322389	-0.247781189	0.710704702	0.831064475	0.990230075	0.832482214	0.951484577
0.816542331	0.538718347	34.61603529	64.25627697	63.41135545	92.76313923	70.22819946	104.2784733	48177.25	52.4679702	0.348870233	18353.33028	0.380954294	48610	206	292	3182945557	2.562437837	36	6.190113591	393	27.80743125	252.7682576	259	15	378	15.77539526	255.8891046	-1.155948476	3182945557	0.233673547	1587.441811	117.9314671	10.76981295	438.0321878	-24.86055176	8.283771135	0.517864789	0.881509435	0.412953018	1.124239308	0.341592614	0.132876818	3.842498663	-0.434246276	0.935151428	0.803503265	0.998004588	0.807758132	0.976035347
0.632806267	0.512970017	18.98472962	37.00943326	35.22782991	40.31128874	47.01063709	47.96873982	7196.875	23.4198013	0.398879651	4519.30394	0.627953652	7587	720	1130	6913740315	4.684793485	209	3.173336127	1635	126.1818629	941.1399763	956	383	1252	87.31383522	954.6001308	-0.227975567	6913740315	0.046093269	25516.9547	604.4562081	23.89384385	66576.31522	-776.7427813	141.3686362	7.242029138	0.902204048	1.924527277	2.553837815	3.408226889	0.006985419	7.81233013	-0.298272024	0.962601537	0.415270846	0.997262705	0.480764914	0.964777442
0.94159341	0.680743536	20.02543262	29.41700004	34.13209633	38.94868419	38.91015292	41.82104733	7054.375	27.69885339	0.49354397	3604.103902	0.510903362	7137	157	206	238202711	1.796939173	24	4.173467014	283	15.45267129	181.5725095	181	102	181	10.43768119	182.6903053	0.416841463	238202711	0.348999934	407.1714623	14.54089786	3.756612298	17.3800269	0.830310243	2.167527065	0.452691192	0.653191503	0.416643955	1.052482715	0.271540471	0.177346407	3.035764579	-0.247258618	0.739653716	0.795282746	0.993086776	0.797603268	0.954104749
0.72611593	0.614985042	29.58973664	48.11456316	53.25410782	63.90618123	59.30430001	65.51335742	24665.33333	34.93675078	0.314533259	13027.9338	0.528188029	25394	356	451	4205185201	2.709488817	51	4.041409534	568	30.7114406	405.0201229	407	179	389	21.24850532	406.9368379	-0.219218809	4205185201	0.183982146	1556.290097	95.01995242	9.658261849	208.7834762	-3.492524656	7.814150328	0.863111905	0.800020154	0.620932794	1.366175473	0.460180203	0.069443114	4.38588819	-0.307955697	0.880171538	0.713248592	0.996676716	0.724980476	0.964243103
0.776222547	0.582263775	21.63968876	37.16475191	51.2445119	50.15974482	51.42956348	58.35237784	13007.83333	28.84811839	0.518483918	5158.841011	0.39659495	13188	212	265	766853825	1.831494061	28	3.342193532	294	16.65681295	240.2263421	242	150	144	11.76934306	241.1386498	-0.583513848	766853825	0.325938719	439.15297	17.45468027	4.120046217	16.24940381	-1.403689518	2.343849918	0.424415282	0.691610171	0.389492225	1.031635423	0.26586513	0.16965095	3.034784202	-0.277958734	0.77396859	0.808746193	0.98867906	0.81096652	0.944976743
0.366466165	0.267228088	19.56797611	73.22574594	36.67424164	65.36818798	52.88667129	66.8954408	3868.833333	26.83475829	0.232963128	5115.839949	1.3223211	4212	236	361	390411107	2.970221072	75	3.089305389	440	40.240257	300.4028965	302	102	338	29.87784565	304.4506468	-0.500428482	390411107	0.145156312	2448.296126	79.92881065	8.759969414	443.0931066	-18.37982949	13.30500415	0.554867469	0.919557028	0.476514349	1.159960556	0.321049912	0.066890388	4.370668419	-0.470049284	0.963490177	0.769546639	0.997197292	0.774314883	0.968555795
0.480013129	0.457616261	21.33545003	46.62301546	50.03998401	62.80127387	45.04442252	67.07458535	11855.20833	22.37965952	0.593721911	4234.874143	0.357216341	11908	96	196	255623349	2.647085295	56	4.10858335	346	32.51236106	140.7184246	133	64	282	23.06085792	146.5145809	0.977164059	255623349	0.186477401	1664.847403	17.22779594	3.932766071	288.5471338	23.30674322	8.246676689	1.206763147	0.743220078	0.737999416	1.543037605	0.641575462	0.06921927	4.443310143	-0.243579588	0.822778084	0.676211571	0.991927286	0.694259508	0.945660598
0.598076778	0.474786188	28.34553166	59.70167706	38.07886553	70.38465742	61.81423784	70.80254233	8653.708333	35.70618667	0.216932949	9396.369953	1.085820043	8969	168	249	369417465	2.27773141	35	3.650943772	301	24.10914832	200.5029546	194	83	218	15.87317124	202.9488991	0.809035486	369417465	0.261752386	986.8208464	33.46178812	5.652580505	137.1221453	14.05799013	6.463991457	0.431446499	0.874897486	0.387213611	1.047073059	0.276853787	0.136786082	3.592721571	-0.424636238	0.921915239	0.810780061	0.995761847	0.813183566	0.965125214
0.639443891	0.621837292	31.6089693	50.83157555	61.46543744	71.06335202	59.07622195	72.18032973	26640.70833	32.50394045	0.349083209	12357.16969	0.463845388	27014	579	733	11600517041	3.411350876	78	5.65621362	900	50.03008393	651.8573703	649	193	707	32.78533794	655.3061223	-0.422896289	11600517041	0.11835336	4508.082751	390.2428021	19.61256862	3185.477096	-28.44511322	24.01520175	1.660076956	0.869598464	0.865949423	1.670391316	0.877322524	0.036470001	5.515626199	-0.338006027	0.937524932	0.635417893	0.998183396	0.658769041	0.972819531
0.545309035	0.418314085	17.37356864	41.53235396	34	51.97114584	51.03920062	53.48831648	9813.458333	22.64796786	0.626910352	3535.846519	0.360305857	9905	760	1239	9747121248	4.829723699	278	2.333439047	1519	151.0195524	975.3686017	953	364	1155	113.8186131	991.9983374	0.241550386	9747121248	0.039461354	32716.79225	704.2383933	25.62238021	87597.37431	748.5881617	198.1674469	7.278939476	0.928987538	1.989771514	2.549802515	3.098321298	0.005219162	8.061187857	-0.325451571	0.972911957	0.399014012	0.996753267	0.467724756	0.960644029
0.727380087	0.662281952	25.99247898	39.2468478	43.13930922	45.3431362	43.01162634	50.28916384	11619.20833	28.54737557	0.270167974	9182.648288	0.790298962	11978	241	331	1047173610	2.494114973	40	4.14049216	397	27.75308001	293.374353	301	142	255	17.45711358	295.6767597	-0.91802061	1047173610	0.230068561	1356.235215	54.54020055	7.269191637	226.2909898	-20.04275707	7.213828308	0.419837763	0.888837739	0.372949303	1.043582879	0.276465797	0.139164176	3.653575067	-0.449786786	0.934681287	0.818201599	0.996580162	0.821022378	0.969217836
0.97519284	0.715508127	31.4110655	43.90036159	49.09175083	72.00694411	68.26419266	85.11169132	25582.29167	42.81131829	0.289995459	14478.35511	0.565952234	25826	582	989	15822799945	4.595347726	231	2.649647156	1293	126.9131284	767.2482382	752	424	869	93.25414598	782.7320108	0.494921163	15822799945	0.046590923	23999.54176	240.4858977	14.41062603	51911.02029	945.1645149	136.3429472	5.178731016	0.926425599	1.552113887	2.345762079	2.69435161	0.008769836	7.509331627	-0.337454867	0.973057617	0.490907369	0.996108974	0.541910122	0.960402866
0.656036963	0.313763841	10.41861488	33.20527585	43.65775991	40.16217126	34.05877273	46.06517123	3200.666667	21.78388831	0.46295195	2268.690079	0.708817979	3277	229	301	238047989	2.252636956	35	4.777377601	361	22.96686638	267.7958499	272	116	245	15.04324274	269.5218865	-1.05561668	238047989	0.258943214	927.4300957	55.01099719	7.345189188	114.2560297	-11.4594927	4.792348516	0.558673552	0.789118243	0.470940363	1.158140688	0.326766283	0.127352011	3.588062091	-0.325928269	0.855958275	0.773294011	0.995463081	0.778270696	0.961307582
0.58699076	0.492386914	35.62289948	72.34737247	64.84597135	63.82005954	67.68308504	67.91906949	15639.29167	42.46723918	0.272626195	11093.31286	0.709323229	16013	245	320	1278100566	2.329508823	42	5.131345451	393	24.21188548	280.8415662	278	49	344	17.4381122	282.5180251	-0.469625052	1278100566	0.235102744	944.4492009	118.6699939	10.83821189	100.8062102	-1.890957824	5.240311962	0.429952554	0.847344939	0.386631397	1.026095415	0.274252857	0.122622911	3.548281372	-0.420223121	0.916395442	0.810704671	0.998109444	0.812534093	0.97598591
0.963246578	0.717295716	9.88768776	13.78467421	14.31782106	19.6977156	15.29705854	19.6977156	146.125	13.27804026	0.326197578	411.294664	2.814676914	204	154	183.7	5791575	1.151433119	18	3.019893001	203	10.02032872	168.0441176	166	138	65	7.136228435	168.4935415	0.434985821	5791575	0.52215494	151.2480536	5.112821562	2.23812626	1.606163647	0.261651258	0.725155212	0.32356281	0.401143391	0.311161878	0.871722126	0.209847488	0.361618363	1.959929934	-0.168739845	0.508980049	0.845659154	0.981185734	0.846485883	0.938180989
0.693268734	0.559883108	23.19017414	41.41967105	54.00925847	54.00925847	51.07837116	55.08175742	12360.70833	28.7149629	0.350228719	7381.783014	0.597197411	12627	182	396	1202952208	3.373270727	164	1.543203219	471	76.04151542	297.0420527	318	117	354	65.20609005	308.6555543	-0.233348509	1202952208	0.108310466	7034.270109	86.31426478	8.672307962	3220.784121	-112.2176884	45.36990811	0.957232931	0.958728177	0.650231899	1.423149704	0.511864613	0.044038342	5.098885556	-0.45578846	0.972153805	0.705133857	0.995820844	0.719361339	0.960454009
0.549230308	0.477877328	12.5578057	26.278304	26.90724809	47.04253395	47.01063709	48.35286961	1588.458333	14.43284101	0.475215085	1385.408319	0.872171646	1665	328	450	249130678	3.136899251	69	6.922952745	539	44.65187782	381.6768769	387	75	464	28.15550851	386.8178316	-1.427991732	249130678	0.14060006	3950.796492	170.8105933	12.96769826	890.3641014	-27.97998425	11.49111548	0.903934328	0.843696357	0.649245333	1.387066823	0.46261149	0.058685905	4.567956316	-0.342883641	0.909048598	0.700624126	0.997519351	0.71388446	0.968133199
0.550784751	0.487076907	23.24119777	47.71566346	50.24937811	59.48108943	54.34151268	67.51296172	15573.125	26.2810598	0.438562949	6876.530382	0.441563937	15826	281	347	1557258253	2.186500737	34	7.40783788	389	21.21573293	312.3807026	313	57	332	14.39061997	313.6857137	-1.056284625	1557258253	0.266470532	817.0235857	125.8141446	11.18105937	61.16681511	-2.046360449	3.716032062	0.526153832	0.751200088	0.467398809	1.128016195	0.301964441	0.121198108	3.525207592	-0.293809159	0.830622228	0.772168959	0.997338966	0.775865101	0.969083508
0.934135545	0.609634865	18.0723183	29.64449598	38.89730068	40.79215611	31.78049716	42.49705872	558.2083333	27.6919774	0.246197751	1331.672975	2.385620019	736	536	750	311177478	3.866283468	112.25	4.032018037	953	71.06504755	643.4375	641	394	559	46.51244127	650.2272575	0.5484933	311177478	0.083563475	8783.670007	116.1687037	10.59152795	3136.030301	41.48746042	24.68806376	8.786848956	0.46579062	2.277823083	2.708718145	3.47026409	0.013965607	6.538635566	-0.143824924	0.78754488	0.352370715	0.98547198	0.430795006	0.917787844
0.470054439	0.340465011	11.74525105	34.49767433	30.61045573	33.60059523	29.73213749	38.75564475	1904.541667	16.21578496	0.371622888	1999.441291	1.049828064	2147	398.6	592	571569590	3.49250856	92.5	3.135836877	693	58.72864228	510.6427573	527	267	426	40.23878918	515.9629712	-0.761645611	571569590	0.107208008	5461.761991	130.0923886	11.14442807	2275.50878	-105.4457112	26.44094704	2.894510772	0.801283879	1.259023885	2.027649725	1.260677765	0.024739883	5.948745755	-0.235704856	0.88134518	0.519476859	0.991358278	0.564918381	0.937742616
0.899934848	0.731291705	29.00475387	39.6623586	52.34500931	54.03702434	53.15072906	54.87257967	6589.75	35.69353866	0.261422825	6502.094038	0.986698135	7195	162	233	286037680	2.307487179	29	5.749944947	338	24.13460023	196.1837387	191	67	271	12.71320572	199.3867178	1.190521194	286037680	0.280607827	1267.003905	39.07596505	6.174467188	163.6843055	9.019246237	4.260626133	0.455261806	0.80197567	0.397470575	1.068710704	0.291632267	0.177701121	3.268528849	-0.337173481	0.847905777	0.806955687	0.996884456	0.809811885	0.969732584
0.729992848	0.578081285	26.03971776	45.04508001	52.20153254	59.9082632	59.46427499	65.46754921	15113.58333	32.88258626	0.287082165	10297.28838	0.681326734	15565	238	534	2886994545	4.064141238	135	3.654642585	912	90.45257092	414.7476389	445	26	886	59.73149498	430.6737671	-1.004625657	2886994545	0.075514457	13464.28967	267.1776479	15.8040178	20872.65672	-663.7760795	79.43131582	9.806549398	0.780271713	2.170558092	2.755282392	4.953178826	0.011685253	7.364981479	-0.188896378	0.87268799	0.409827532	0.992729706	0.474401668	0.946147231
0.469259851	0.224651072	25.36797891	112.9216908	36.67424164	112.3076133	81.05553652	114.6123903	18107.95833	52.98961577	0.204729881	16288.5546	0.899524635	18787	580	793	8933786303	3.843717852	103	5.86985268	960	68.34764823	683.29563	687	56	904	43.87677161	689.5869946	-0.974370299	8933786303	0.087163093	8637.305268	668.0042899	25.68161461	10919.36156	-259.7838484	40.27811527	6.456237433	0.720965094	1.768929561	2.484798978	3.266976763	0.015697088	6.776943278	-0.16747757	0.829311404	0.445371128	0.99543492	0.504673538	0.95630073
0.736323476	0.675812629	30.61752442	45.30475325	55.47071299	57.14017851	51.2249939	58.56620186	7960.833333	33.35895339	0.202235377	9533.799571	1.197588138	8759	195	272	484624063	2.381328034	35	5.627017313	324	23.94561226	232.9187122	235	34	290	15.04178771	235.2205299	-0.907787688	484624063	0.243580908	1077.571198	81.59056676	8.978937873	123.7755967	-5.707212626	4.431462709	0.557784369	0.773061439	0.483642339	1.157522647	0.317486738	0.125797007	3.626500547	-0.304368811	0.844114564	0.765562711	0.996177201	0.77008347	0.96319988
0.745606362	0.637352292	28.86675737	45.29168204	50.80354318	58.83026432	56.29387178	59.44745579	16802.83333	33.76976626	0.252165896	12581.1243	0.748750169	17111	72	300	693718314	3.675461881	120	3.870195217	583	68.75666627	181.3341126	168	25	558	48.09303293	201.3510433	0.790792605	693718314	0.095357587	7660.182273	52.69786908	6.47628417	8263.614074	237.2557011	44.82085633	1.807400711	0.921880516	0.811285985	1.714507902	1.126990209	0.035726033	5.713331479	-0.415988582	0.972598753	0.675329775	0.996701873	0.697472579	0.96770169
0.844457292	0.633738753	13.2770832	20.95040447	21.63330765	27.45906044	22.84731932	29.15475947	1667.333333	17.69172181	0.431640408	1575.349739	0.94483191	1719	426	573	425153868	3.20944113	60	7.238027408	862	44.86331698	493.2833042	484	342	520	26.97340981	497.3190885	1.409914722	425153868	0.141847219	3997.857493	55.33700974	7.160986302	2555.652958	117.2854852	19.25366487	3.031012763	0.72611409	1.227066043	2.035119061	1.48399215	0.035317505	5.59059967	-0.205015687	0.834574497	0.538475456	0.993956322	0.579714065	0.949637793
0.899857742	0.763474455	25.29966473	33.13753928	42.72001873	42.43819035	41.78516483	44.73253849	5672.25	29.81907127	0.285899937	5379.893022	0.948458376	6401	156	275	310781286	2.947580622	48	6.452487688	466	40.05420103	212.1630995	202	66	400	21.25284072	220.3451603	1.646646169	310781286	0.175240228	3538.808893	44.37055128	6.500044827	964.6552592	47.08059532	9.477570064	1.004240883	0.802714202	0.695007003	1.444871638	0.508760286	0.071811057	4.439184182	-0.265327754	0.850235399	0.682560326	0.996575103	0.697104081	0.962264313
0.887905254	0.823125285	17.68389123	21.48383916	25	27.31300057	23.70653918	28.61817604	245.7916667	19.07561366	0.277499278	683.8072529	2.782060361	326	221	273	20551592	1.769132581	24.75	3.270609858	300	15.72629756	250.2883436	252.5	183	117	10.76720471	251.0810492	-0.567162518	20551592	0.350972938	397.4383304	13.29955815	3.584767545	16.22887922	-2.33793378	2.268874507	0.496091562	0.637243745	0.449382902	1.065861258	0.28550502	0.188052934	2.948470871	-0.264118232	0.756842879	0.779979415	0.986821794	0.782560598	0.936611158
0.6234925	0.589525863	42.62634865	72.30615539	62.09669879	77.83315489	76.92203845	82.71033793	14571.29167	45.08234558	0.149874409	19249.61331	1.321064306	15951	184	281	823847965	2.496030156	36	4.641845846	486	27.76139109	223.9566798	218	78	408	16.25132068	227.2634416	1.130927751	823847965	0.230607971	1492.077429	43.66096438	6.454666092	361.3024728	31.73409057	8.700828827	0.708707508	0.848965106	0.547662996	1.279435143	0.398988176	0.099076578	4.06973758	-0.334187176	0.890181903	0.742005325	0.99757347	0.750204983	0.970034158
0.868214874	0.628682414	22.40943262	35.64507628	36.87817783	43.17406629	39.11521443	44.46346815	17373.83333	30.94758542	0.793331026	4089.091099	0.235359176	17388	426	501	3814153896	2.280771659	31	11.52778767	535	28.71388938	466.0557856	478	200	335	13.70254727	468.3540611	-2.748099933	3814153896	0.289868018	2147.53128	129.1639568	11.24423399	1671.718449	-111.2064291	11.54262005	0.618848591	0.897379391	0.447206759	1.196498069	0.412277444	0.161951985	3.575408337	-0.372552276	0.892405578	0.792463114	0.996919557	0.79833655	0.970854317
0.626749127	0.530537988	29.50577591	55.61482231	48.41487375	62.96824597	64.84597135	65.90902821	38900.04167	34.85654134	0.74366264	7465.774558	0.19192202	39266	52	63	130647212	0.230321426	5	4.589826406	90	3.554328558	57.50348902	57	21	69	2.578293353	57.68219018	0.033943244	130647212	0.931511866	20.58381353	8.811383124	2.967330849	0.145792146	-0.09288725	0.077416689	0.052093824	0.195107308	0.05208964	0.294679073	0.049344869	0.886091881	0.412963608	-0.072426255	0.163639007	0.973955598	0.996935731	0.973955877	0.989582212
0.705640064	0.693768156	23.9616382	34.53839439	38.32753579	43.829214	36.40054945	45.22167622	11023.41667	24.37167484	0.43332344	5527.763132	0.501456427	11141	613	967	7387831299	4.481240002	184	4.55932945	1173	113.2244561	800.9639171	816	58	1115	76.95220527	814.3224308	-0.98808264	7387831299	0.0538349	21577.82493	973.37228	30.79247212	58075.4571	-1135.649841	111.4229645	10.65510674	0.824410004	2.312436992	2.804649878	5.158595871	0.00710739	7.838773606	-0.216152324	0.913014478	0.376119984	0.994889646	0.447262815	0.953202194
0.935599896	0.685113622	23.13276498	33.76485917	45.17742799	54.81788029	54.12947441	56.47123161	6036.208333	31.59039872	0.305726757	5243.969484	0.868752236	6284	203	300	420844606	2.719031261	49	3.998489797	400	30.98897273	255.6043921	258	62	338	20.59298846	258.7872016	-0.291792867	420844606	0.187504128	1637.210458	80.81071726	8.89744619	232.4323712	-10.33958013	7.297866026	0.718264007	0.818418781	0.570808291	1.278734075	0.385112013	0.07972044	4.196231899	-0.325125295	0.88994147	0.729186808	0.996845179	0.73726459	0.96485636
0.599738059	0.466858588	23.80861421	50.99748577	41.34005322	52.39274759	52.61178575	54.16641026	3137.75	30.58513313	0.237107861	4371.364941	1.393152718	3614	203	306	230781947	2.72416365	51	3.598235517	401	32.60090869	249.1751522	243	145	256	21.79382121	252.7009312	0.814139593	230781947	0.183156782	1769.504186	30.59657389	5.376469116	206.1912883	13.67608086	7.506513381	0.755964188	0.812370428	0.594033842	1.29827767	0.392136314	0.074109709	4.238811614	-0.316294166	0.882808091	0.719115114	0.994841755	0.728508592	0.955181433
0.587881219	0.515111604	22.55366934	43.78404443	42.57933771	62.00806399	62.64183905	63.33245613	5319.125	25.7398174	0.261990211	5624.611427	1.057431707	5991	282	378	675006610	2.704374311	54	5.891946301	428	35.45718556	332.1765982	344	75	353	21.65229187	335.6636811	-1.579924651	675006610	0.194656448	2328.814415	124.1791265	11.02636918	740.9561366	-56.78238088	11.12571754	0.746022179	0.872753626	0.549914415	1.279180916	0.434017018	0.086359347	4.176705646	-0.376388985	0.920436951	0.74287772	0.996762329	0.750438945	0.966301969
0.66231266	0.464005567	15.90831198	34.2847438	31.40063694	40.31128874	33.95585369	45.7165178	3686.291667	22.70721987	0.348835678	3308.184253	0.897428785	3940	312	443	543598551	3.05100567	64	3.85180853	696	40.69449187	367.6728426	360	187	509	27.17894427	371.4420216	0.528648969	543598551	0.149604216	2785.856166	64.98996464	7.896595402	680.4988888	30.26714493	12.1581063	1.636983082	0.760303577	0.878170455	1.686404163	0.846726325	0.050346128	4.996342689	-0.242547332	0.854267967	0.62835413	0.996381041	0.652210774	0.961481274
0.646173526	0.418143208	8.766175235	20.9645286	26.01922366	19.10497317	25	28.3019434	414.9583333	13.54672337	0.474377492	567.1479632	1.366758823	460	157.9	613	108245137	3.907816807	211.5	2.192272279	700	144.6943006	453.1543478	518	112	588	111.6515596	485.0933057	-0.838305265	108245137	0.07905482	29966.65226	310.1352626	16.80725245	63337.06423	-1962.976234	114.0347973	4.520014123	0.918260526	1.569320987	2.269493723	1.948710843	0.018586425	6.21511627	-0.339298928	0.95531035	0.464687161	0.992962195	0.523326456	0.943527852
0.917533505	0.56496682	11.96848679	21.18440651	23.40939982	22.13594362	24.69817807	26.92582404	217.125	19.43740276	0.255761964	683.0534996	3.145899825	319	344.8	421.2	48257863	2.366320658	37.5	4.06070498	472	24.09555724	387.6520376	391	262	210	15.77946943	388.9454556	-0.565848545	48257863	0.237075107	1004.465129	35.37932281	5.879998268	93.63534496	-9.441408084	4.927769437	1.812642625	0.457779668	0.965877094	1.706583583	0.840271323	0.085555628	4.110678505	-0.181375027	0.735303532	0.599259447	0.979276924	0.627534726	0.910513521
0.626571229	0.530396875	27.75312044	52.32519604	57.55866572	65.4599114	64.93843238	65.4599114	14982.375	32.78546241	0.290054593	10132.69149	0.676307427	15982	297	433	2226193172	3.138599595	61	3.743618956	597	40.74931543	369.3020899	371	103	494	26.67372291	373.2208177	-0.06277655	2226193172	0.142150205	2909.745183	138.4729992	11.61558226	886.9755374	5.615726246	15.05543418	0.86301003	0.89090483	0.63873673	1.350432761	0.432025947	0.054300684	4.840590856	-0.392755612	0.944899886	0.702876699	0.997859154	0.715081309	0.970062281
0.873128871	0.70495245	24.44963227	34.68266872	42.19004622	42.94182111	43.96589587	48.71344784	4088	30.28243938	0.231341141	5344.476542	1.307357275	4749	274	387.2	511468722	2.828873381	61	2.91358036	457	35.02495309	325.2495262	320	145	312	24.74460326	328.1772378	0.428265179	511468722	0.164220407	1913.045128	72.65331569	8.406273642	221.367934	8.2027565	8.580709454	0.644874272	0.858596493	0.520784636	1.217212224	0.360509672	0.075623919	4.237243824	-0.388301204	0.925763671	0.751870274	0.99675353	0.758338279	0.965785639
0.636463313	0.489054154	23.86920001	48.80686487	38.83297568	53.23532662	53.93514624	55.83009941	9793.75	31.0637789	0.284758647	7773.916647	0.793763027	10058	209	378	835067825	3.353086057	82	3.111614729	499	52.23457903	280.5445417	267	122	377	35.72077607	288.1410004	0.612660023	835067825	0.120507242	4319.996276	67.0596275	7.778414743	2368.450002	101.6230974	27.24523081	1.034796886	0.926735669	0.660921731	1.47716228	0.581306639	0.050169269	5.203289846	-0.429851972	0.967677439	0.705643158	0.996037627	0.721045659	0.962292897
0.801665365	0.556229296	25.87652112	46.52132011	43.01162634	58.21511831	57.42821606	59.24525297	21777	37.29453107	0.359090413	10502.1693	0.482259691	21996	188	322	1446877265	3.179226698	66	4.140230918	589	42.50082833	250.3021913	246	65	524	27.98135866	256.4743813	0.337097375	1446877265	0.137526774	3127.921274	75.37320498	8.450208801	1196.662201	12.3008509	17.32061342	1.454232341	0.844720332	0.803893103	1.651798003	0.783380527	0.045978668	5.218898859	-0.326072422	0.924278562	0.65918246	0.997040937	0.681546086	0.966173443
0.832482395	0.597003981	18.61540815	31.18138027	32.89376841	31.06444913	35.17101079	35.95830919	2883.5	25.95795012	0.256170724	3824.440707	1.326318955	3066	231	338	255362843	2.881545148	55	3.763766783	449	34.44206709	285.0896934	283	133	316	22.8982025	288.5976412	0.066007133	255362843	0.166114985	2012.46521	51.0309645	6.980068518	446.1985644	3.951455062	10.60612847	1.368212749	0.77098326	0.835639737	1.595307651	0.638412838	0.049671804	4.885461293	-0.259359227	0.859781368	0.634047563	0.992140191	0.65752801	0.942740403
0.836552405	0.627775238	35.15113016	55.9931772	53.26349594	71.11258679	70.17834424	73.68853371	20904.79167	46.84122707	0.190786492	19235.36354	0.920141365	21404	233	420	2294705138	3.586397297	101	3.071107012	629	59.79889906	318.932536	309	24	605	42.30792753	327.4281188	0.296537799	2294705138	0.099247103	5491.210455	195.3718408	13.66788777	3616.079116	41.13224158	35.77429705	1.574979903	0.915694998	0.87651857	1.688075043	0.774014194	0.026598456	5.86248775	-0.386202119	0.965246145	0.628466468	0.997693074	0.654471233	0.968429619
0.884298315	0.739476529	21.53966857	29.12826537	36.34556369	38.41874542	37.48332963	39.7743636	7049.291667	25.758076	0.443449175	4009.31883	0.568754851	7328	176	340	535785092	3.213663415	107	1.907113088	404	52.89606646	263.3266921	270	104	300	42.27967368	270.3974442	-0.176564973	535785092	0.115710282	3773.831045	60.16161638	7.407698681	1042.208525	-41.32979629	22.14422869	1.012387483	0.912186306	0.691360845	1.458256689	0.517446232	0.038971943	5.072744142	-0.399032735	0.95534508	0.686044278	0.994141228	0.702074654	0.952101838
0.405291941	0.345136071	20.14575215	58.37046259	34.4818793	66.40783086	61.52235366	69.44062212	8616.208333	23.65707809	0.400881903	5070.044849	0.588431089	8884	205	455	1139884683	3.947140227	129	3.22244994	835	77.06305717	344.8326204	355	71	764	54.0898188	358.200497	-0.202114488	1139884683	0.076152287	9398.059895	159.5730607	12.14387251	9364.983358	-79.75943324	54.88409474	6.491108954	0.788863552	1.773960997	2.454554484	3.196748729	0.011779549	7.035961583	-0.223634083	0.893424996	0.44621781	0.99391497	0.505077628	0.949991179
0.608606971	0.461787509	34.95264183	75.68988146	59.8414572	84.59905437	91.70605214	95.29428105	16367.70833	46.0653895	0.17034726	18300.97484	1.118114672	17679	156	290	902371483	2.995570094	73	2.485688335	339	40.89722544	220.4406923	221	40	299	30.53933344	225.9247619	-0.13000458	902371483	0.138103918	2447.899178	68.69492801	8.084761791	516.7175747	-3.518502929	13.90395177	0.594710198	0.917461754	0.467279344	1.194647104	0.367021795	0.063433624	4.480291764	-0.480173688	0.967511171	0.778788413	0.996544445	0.784845643	0.967207504
0.708759323	0.549677551	15.6802388	28.5262492	32.75667871	34.66987165	28.16025568	36.30426972	2191.375	20.21824506	0.369684169	2206.976657	1.007119574	2287	203	298	152228874	2.544670873	37.5	3.899248261	418	27.26404084	255.3484915	259	105	313	17.10495825	257.9974629	-0.468599683	152228874	0.226720715	1359.838764	51.47858008	7.102363734	107.654294	-4.118021131	4.849545064	0.718809523	0.735832887	0.476459729	1.230382623	0.481157458	0.150200917	3.661534365	-0.333469245	0.864832909	0.781795278	0.995974979	0.788743437	0.966977037
0.647783518	0.487085418	12.93647781	26.5589511	29.12043956	33.01514804	24.35159132	36.89173349	2451.375	17.20445079	0.47982002	1832.366156	0.747485047	2506	176	228	103271992	1.800047691	27	3.19313997	324	15.98116826	202.0175579	202	136	188	11.44113569	203.0021996	0.038625114	103271992	0.327876464	398.7993725	13.75100034	3.648637818	13.06042595	-0.212905802	2.201159477	0.448324339	0.660410335	0.413292575	1.047596095	0.269624868	0.164080536	3.036100781	-0.256864083	0.751124875	0.796856889	0.993152057	0.79912833	0.954466293
0.847719059	0.761350842	37.18804105	48.84481501	54.40588203	71.84705979	70.45565982	74.53187238	34736.5	41.40668062	0.381353643	13500.40915	0.38865197	35326	318	453	5495399605	3.215658108	78	4.041156137	609	46.44239862	389.9766461	400	140	469	32.09559778	394.4140769	-0.602483325	5495399605	0.133093628	3480.679549	131.7172576	11.30582641	1062.876138	-35.13052783	16.51903878	0.939232729	0.89114224	0.619005824	1.42246648	0.543247626	0.055023939	4.880805517	-0.39651083	0.950006396	0.721040629	0.99768286	0.733768874	0.971189219
0.580683115	0.540752995	36.42768986	67.36474918	61.91122677	71.80529228	72.03471385	72.33947747	8387.625	39.1175724	0.193448543	10319.95966	1.230379238	8971	351	548	1901758095	3.718864802	110	3.530320503	900	63.44642528	453.3658455	458	104	796	44.2955443	460.4232101	-0.200262777	1901758095	0.090326736	6448.942514	225.0337475	14.75009238	3873.073661	-37.72245204	32.81160839	2.94320575	0.834247255	1.25593134	2.031758859	1.299453824	0.019390373	6.267744643	-0.263068952	0.909126486	0.524209702	0.997326235	0.569352687	0.964416685
0.492937409	0.430621288	30.04259743	69.76570433	43.56604182	65	60.40695324	65	7224.583333	34.39012551	0.189087617	9557.909332	1.322970321	7774	363	999	3296731003	4.879108488	301	2.579366588	1178	180.5526764	610.864034	563	205	973	128.4765039	651.2076414	0.767500829	3296731003	0.040380292	50916.52422	428.8901124	18.14320106	317485.9947	4206.489047	402.6615038	4.275998079	0.979166323	1.493401794	2.250136521	1.970463352	0.007368522	7.742805055	-0.433937092	0.992499477	0.480429297	0.997362574	0.533474385	0.965097353
0.776396314	0.656607789	16.14408864	24.58711108	26.90724809	29.42787794	27.07397274	30.43024811	1003.083333	19.08934242	0.269234841	1799.882721	1.794350141	1167	132	195	31278605	2.079769292	34	2.880471109	215	19.93296811	161.8894602	162	63	152	14.58889326	163.7149198	-0.127583386	31278605	0.265740453	594.3776695	25.96951986	5.00262159	39.74105546	2.259946067	4.170514968	0.400843895	0.824020232	0.381159698	0.99871421	0.250490258	0.130910105	3.319758978	-0.398295318	0.894730545	0.811388571	0.992029078	0.812669982	0.9526274
0.774033977	0.584705446	14.42310075	24.66729335	26.17250466	34.4818793	26.92582404	35.67912555	3257.5	19.09332318	0.508286908	2090.730961	0.641820709	3342	425	484	690719268	2.183063962	30	9.435290142	548	22.69173757	453.3237582	460	263	285	12.58613692	454.6189795	-2.093060429	690719268	0.291771914	1175.986743	77.88305401	8.754404686	290.6245177	-25.52288482	5.508268889	0.538515067	0.817782292	0.441181505	1.150257209	0.335834018	0.153047382	3.43708432	-0.341753921	0.860578444	0.789073554	0.996322909	0.794265569	0.966585137
0.826872276	0.641015003	25.02316684	39.03678807	43.65775991	51.2445119	52.15361924	52.47856705	5507.333333	32.2784378	0.205704387	7331.645871	1.33125152	6323	240	399	629619879	3.186964165	99	2.068527752	451	52.4708429	309.6550688	295	145	306	41.29725002	315.5568593	0.294292076	629619879	0.124971033	3689.869794	67.41961984	7.903205545	950.9646162	42.01119801	20.39871654	0.589426735	0.943377642	0.482429487	1.181494015	0.34444194	0.059386192	4.639898371	-0.502197712	0.97514978	0.769360275	0.997030659	0.775141452	0.968274311
0.859377393	0.76515894	30.01361451	39.22533338	39.8246155	37.44329045	32.38826948	41.24318125	131.75	33.70936473	0.096556208	1296.794039	9.842839008	574	325	463	87845559	2.872710484	91.75	1.803966898	483	44.63676869	387.8101045	378.5	285	198	36.36365333	391.2046057	0.211061704	87845559	0.148660297	2644.366379	26.109618	4.725967968	475.5460018	21.4344637	14.82887208	0.595687729	0.918644666	0.504270602	1.167383819	0.33078139	0.090320968	3.950065475	-0.516185872	0.962410788	0.757006412	0.992822619	0.762643011	0.95039568
0.832052327	0.672635564	24.12424115	35.86524774	46.32493929	47.26520919	50.28916384	54.30469593	4464.458333	29.84176284	0.300524062	4362.988382	0.97727161	4556	328	481	707740405	3.000898459	64	3.133773123	539	42.07131196	390.4190079	381.5	275	264	28.34673923	394.1351222	0.792693357	707740405	0.146687481	2915.492782	22.84207484	4.508684827	518.2408566	32.37362763	10.60706404	0.588559732	0.89189778	0.49718979	1.184942542	0.334640118	0.074729102	4.241819073	-0.415509544	0.940296345	0.760523381	0.995218964	0.765839306	0.959144301
0.838463972	0.458989272	10.06655614	21.93200748	18.97366596	17.80449381	15.29705854	18.97366596	22.08333333	18.3891981	0.264862379	143.7166002	6.507921519	60	661.5	707.7	28177577	1.846618001	26	2.903765359	739	16.61611111	684.9833333	683.5	640	99	11.53559028	685.2928449	-0.084930874	28177577	0.327777778	424.1163889	8.017735043	2.733653846	3.026731658	-0.421772703	0.691233974	0.660897436	0.105633719	0.571153846	0.665239891	0.158541667	0.419569979	1.624792454	-0.368719658	0.620678926	0.723397436	0.975295008	0.729380342	0.906944444
0.88440043	0.677941566	35.7917563	52.79475119	66.21178143	65.2533524	73.59347797	77.39509028	51294.45833	46.69170067	0.504823715	13224.86785	0.257822546	52012	760	1023	45392443180	3.719064201	91	6.008862126	1150	79.9449249	927.3171576	960	318	832	43.45674376	934.2002999	-1.78977782	45392443180	0.105646974	12813.0896	695.2603139	26.07208258	29935.83542	-1040.07731	64.3197336	2.316547548	0.9296622	1.081089384	1.892809944	1.101027393	0.029183716	6.018444286	-0.316114354	0.938557275	0.570772294	0.998126524	0.606749505	0.970858998
0.727083615	0.410965438	23.50244727	57.18837911	60.16643583	67.60177512	53.66563146	67.63135368	9725.666667	41.58073343	0.187746981	11736.10757	1.206714971	10326	476	671	3474988148	3.840085179	81.75	7.607152224	1171	69.65358663	569.8233585	560	45	1126	35.29085834	580.110336	0.515589964	3474988148	0.104696257	11829.34203	502.7523117	22.1113123	33815.04151	117.007885	64.29966668	8.954265185	0.755601741	1.617253257	2.364026798	6.198149106	0.029404246	6.507785203	-0.271431593	0.92108524	0.537297431	0.996094078	0.578073412	0.9682845
0.733626486	0.535230263	36.26667945	67.75902259	66.03786792	83.18653737	73.33484847	83.98214096	76453.66667	49.70981361	0.440557346	19773.36381	0.258631988	76834	569	844	45712183848	3.315399019	88	4.920860069	976	86.01917993	763.0185335	813	170	806	49.89383479	771.3282952	-1.673034619	45712183848	0.172376584	12750.05664	665.4371783	25.49970766	21701.71327	-893.1886637	62.15412815	1.41878701	0.95390851	0.683162497	1.589487083	0.933211157	0.104005618	4.816849728	-0.465523934	0.970544521	0.725870293	0.998783494	0.74568618	0.981041481
0.687848938	0.478307593	20.4099906	42.67126613	43.38202393	46.69047012	37.85498646	47.24404724	10340.5	29.3513851	0.309677487	7412.001815	0.716793367	10590	332	561	1931396549	3.637436171	85	6.494205565	942	70.26072515	415.3515581	389	114	828	39.71399041	427.0588689	1.697567839	1931396549	0.113359192	9862.360732	192.9142421	13.3275645	23899.85945	860.2389508	63.78784184	2.640155228	0.920279976	1.061225776	1.940387481	1.479705941	0.032941185	6.006342177	-0.341117628	0.952904126	0.59722629	0.997755231	0.628898298	0.970847047
0.751294381	0.621961765	31.38836036	50.46670413	49.39635614	56.22277119	75.3923073	80.85790005	31484.04167	37.91535125	0.346276071	13924.78917	0.442280865	31605	373	515	6239480751	3.312130937	69	5.009586519	698	46.17047781	439.8482835	436	17	681	29.07163767	444.3204756	0.205173081	6239480751	0.129972853	3954.172552	330.8329778	18.06293641	1822.532812	33.09941847	19.50232716	1.25077498	0.877928403	0.725766037	1.548070062	0.706384705	0.047487557	5.17861299	-0.366743997	0.944555303	0.684325035	0.998422974	0.701262495	0.975547898
0.808633944	0.489534569	27.63222789	56.44591745	64.88451279	68.68041933	63.56099433	68.74590897	22593.45833	45.64408483	0.252648753	15297.55794	0.677079078	23009	320	536	3983379736	3.601048925	128	2.617295386	637	70.32778464	407.3877178	388	76	561	52.14495468	416.0801361	0.667247349	3983379736	0.100562435	7157.926992	206.9167392	13.99172126	5167.885097	191.5615531	45.69823364	1.118746175	0.952147119	0.679339792	1.484101264	0.636667077	0.034951763	5.565293459	-0.467545835	0.981268248	0.699972295	0.997917934	0.714736814	0.972386346
0.72601369	0.554962846	23.65120329	42.61763369	39.92492956	58.24087911	58.13776741	59.37171044	8443.416667	30.94098551	0.25362188	7906.353365	0.936392657	8769	453	601	2404592639	3.27454314	72	4.39172147	777	46.77979565	520.0128863	512	321	456	30.69287526	523.655563	0.833374784	2404592639	0.128331292	3801.746783	95.49206008	9.483182627	2405.134223	96.67886812	23.74980012	1.508712669	0.880413704	0.882511223	1.660530994	0.702712299	0.033729992	5.516064539	-0.327960761	0.934794209	0.619470014	0.996281243	0.645267577	0.959285312
0.929218181	0.693152685	28.95380169	41.77117441	56.08029957	53.00943312	50.03998401	60.24118193	22625.04167	38.81453468	0.327579643	11809.37221	0.521960241	22932	393	678	6314487214	4.153911778	118	4.711379067	984	88.70648691	510.2609454	489	29	955	52.82065618	524.7447202	0.699890064	6314487214	0.077626531	14990.78896	424.48752	20.07653633	36614.84219	685.6137651	87.83121934	2.178431091	0.95124952	1.017716589	1.848543805	1.103937584	0.02163582	6.500457581	-0.417161015	0.981498089	0.592553879	0.998580687	0.624163359	0.975233273
0.760689483	0.650081535	36.26092373	55.77903968	61.13100686	66.49060084	65.11528238	70.29224708	31557.66667	42.43052886	0.250111948	19308.6959	0.611854359	32228	604.7	779	16137058248	3.480376234	80	10.12662225	894	58.42184664	702.6612883	721	70	824	34.81485002	707.6125158	-2.045191001	16137058248	0.119430565	6982.586404	734.1622678	26.94724624	13352.14703	-428.1446175	33.90281915	1.888474412	0.892532212	0.935660283	1.753862371	0.973223881	0.036616908	5.59699329	-0.320309587	0.929259073	0.615218656	0.998385608	0.642862595	0.97398485
0.719200905	0.496875667	21.4037102	43.07659167	33.01514804	40.31128874	36.49657518	43.05810028	1227.958333	30.9807237	0.182699532	3035.305746	2.471831221	1590	642.9	1218.1	1141246380	4.209610637	125	3.334504075	1328	151.613047	822.8842767	760	473	855	91.80012781	847.2101386	1.241468508	1141246380	0.07242435	40626.48598	417.5718707	18.42132348	191524.2142	3979.504252	311.7115292	2.147795732	0.986425021	1.076309706	1.852752906	0.945410582	0.018438501	6.458063893	-0.47532184	0.99047407	0.563839811	0.998352638	0.601922929	0.971652369
0.377220627	0.260395613	3.738338945	14.35638219	23.34523506	11.70469991	5.385164807	30.9354166	40.75	5.41552349	0.83178343	68.84814897	1.689525128	47	536.2	634.8	15949194	2.468040929	74.5	2.946308323	650	34.87641467	581.0638298	577	456	194	27.18188459	582.5328773	-0.245041655	15949194	0.196921684	1709.378904	31.1476357	5.584781885	49.39941366	1.530083249	4.682222028	5.055011655	-0.046610402	1.715417915	1.987353288	1.587343933	0.08950259	3.760332127	-0.312529898	0.848686954	0.445569965	0.945918851	0.509016262	0.854853757
0.795191635	0.657350474	21.05643295	32.03227772	41.61730409	39.96248241	37.58989226	42	2439.833333	25.47179929	0.235986187	3713.963641	1.522220223	3274	94.3	217	79904048	2.661970428	54	2.437936039	250	33.48500374	150.5644472	150	72	178	24.15664532	156.2230287	0.332650328	79904048	0.175037662	1735.981949	16.60395661	3.859768785	171.9298034	10.67406198	7.2892933	0.49348704	0.870943044	0.42385802	1.113171464	0.30846331	0.097230945	3.75475625	-0.425297153	0.927683916	0.795022644	0.99405485	0.798987784	0.958234501
0.574007364	0.467046073	30.33127397	64.94278777	60.14149982	74.04052944	71.11258679	78.20485918	28559.79167	37.27763843	0.340747925	13260.32785	0.464300581	28927	385	609	7991704435	3.635467037	125	2.519182507	799	70.60205771	518.6077713	543	200	599	51.60601816	525.6153127	-0.488775269	7991704435	0.099642942	7317.436505	181.0459312	13.04467621	4822.058682	-149.2017427	45.07355958	1.550128095	0.933478006	0.876487643	1.671973265	0.758420659	0.028801667	5.820199013	-0.386673107	0.965889894	0.624795918	0.997344075	0.649769373	0.965933919
0.866476822	0.696041053	27.11551475	38.95677505	43.0464865	47.29693436	48.50773134	51.2445119	11311.875	33.75514263	0.238148811	10232.74391	0.904601926	11694	386.3	626	3314056609	3.823433668	93	4.293818819	912	68.45077625	524.0122285	532	68	844	41.69738039	532.3514196	-0.547439577	3314056609	0.092421321	8809.218339	389.6176867	19.36462813	13733.00189	-229.1803078	60.79558334	2.289222871	0.927682997	1.027976559	1.856568443	1.194895988	0.023110076	6.258616908	-0.389301819	0.972729608	0.592690063	0.998155725	0.623481645	0.972338456
0.661672828	0.54705582	33.1821893	60.65594783	56.32051136	62.36986452	62.58594091	63.85138996	8610.958333	40.13439255	0.214397075	9476.171835	1.100478189	9087	748	923	6317385468	3.599855084	86	5.0892824	1151	57.5611921	830.1624298	824	374	777	36.65340122	833.7933451	0.288702952	6317385468	0.105140193	6041.682431	385.4388103	19.48774187	3176.549349	30.50417905	24.66805882	2.018832751	0.844288728	0.963457165	1.778361205	1.060195132	0.031204702	5.668641162	-0.30627761	0.924795606	0.605938002	0.99818028	0.63433499	0.972490233
0.739488894	0.579796243	32.61520246	56.25286966	65.60487787	74.06078585	73.10950691	77.34339015	25410.04167	41.59837234	0.246974875	16923.94484	0.66603373	26654	529	647	9362678888	3.044933141	58	5.916027781	773	39.18387774	590.2060479	596	297	476	24.36379006	592.6780832	-1.088417509	9362678888	0.15544855	2924.131327	178.7103254	13.25601497	1301.462208	-61.01982071	13.36356965	1.41499332	0.806041114	0.834558916	1.626460522	0.691657362	0.049932804	4.986359319	-0.259652191	0.863965516	0.638427206	0.996514968	0.661902269	0.961468549
0.811851537	0.57620988	27.70699862	48.08490723	50.28916384	52.49761899	51.31276644	58.6003413	21467.70833	39.03780583	0.36906518	10121.34376	0.471468291	21669	911	1154	22995381832	3.97529259	129	3.374501354	1417	76.11484715	1025.606442	1018	508	909	53.11835819	1030.150975	-0.040988118	22995381832	0.076321013	9342.4564	484.30201	21.7123296	9593.547602	9.691273848	55.23633513	3.735708139	0.873216637	1.302945237	2.164720259	1.985737587	0.016780673	6.70132416	-0.304840678	0.949191324	0.541494563	0.997317917	0.583822316	0.967240819
0.866209742	0.784321176	34.74464843	44.29900595	52.77309921	58.05170109	53.60037313	60.8194048	16336.75	38.37223054	0.276193327	11273.22178	0.690052904	16741	179	260	825010261	2.478140842	39	5.225299304	332	25.75351218	219.2327221	222	40	292	16.50217765	221.9928449	-0.886736192	825010261	0.224997409	1217.836767	69.71851445	8.259601172	261.3249784	-17.32713892	7.01965872	1.0303866	0.74362586	0.720238598	1.460478656	0.500191602	0.07369361	4.381330748	-0.228043943	0.812130112	0.670605007	0.994028156	0.686699797	0.949994234
0.88006159	0.601008517	26.64270229	44.3299912	49.49747468	52.69724851	50.24937811	57.30619513	25147.29167	39.01312256	0.439567348	9443.207065	0.375515868	25485	843	1034	22920828509	3.621548543	96	3.220175975	1246	58.87069692	945.3784187	952	566	680	40.25840809	948.3591461	-0.138529229	22920828509	0.097911488	5644.715501	273.6051156	16.32089581	3139.066875	-36.48030329	31.38839679	2.45611075	0.854288835	1.135386931	1.938985116	1.130788279	0.022504664	6.119122932	-0.281098369	0.922705387	0.552687212	0.996909124	0.591552161	0.962295816
0.805551384	0.534267849	21.42621015	40.10387336	40.85339643	44.92215489	45.48626166	47.60252094	16316.79167	32.30573067	0.549541882	5661.174039	0.346953871	16395	1104.343555	1440.866235	26504557789	4.45061124	167.6015015	6.719777984	1690.336548	105.9743655	1263.285917	1270.647705	401.535553	1288.800995	69.49207086	1271.465472	-1.10400209	26504557789	0.056146035	20733.13806	1270.800228	35.29917242	60268.73246	-806.3349168	107.4883975	8.432659214	0.853603366	1.780972628	2.476054131	5.183547316	0.009532684	7.493958338	-0.293289681	0.95779474	0.467363605	0.997026684	0.520783354	0.968414055
0.787611317	0.34731812	7.556725379	21.75736003	17.02938637	20	19.6468827	24.85960579	362.9166667	17.13634298	0.445863251	551.8491629	1.520594708	404	557.7132324	782.8979858	189835767.9	3.728310095	136.5282593	2.270080511	878.3544922	71.23677636	680.1676473	688.0528564	478.0917969	400.2626953	53.05499777	685.4856049	-0.222955036	189835767.9	0.084060386	7262.486173	69.19756796	7.736301159	4036.417176	37.65013184	43.54825501	6.409108324	0.744311166	1.923433106	2.467361276	2.627608497	0.012477016	6.621039355	-0.244634316	0.914106508	0.393878039	0.979473087	0.464335676	0.904589909
0.748017504	0.688247667	41.27154571	59.96612509	77.0584194	105.2330746	105.3850084	106.7707825	54458.20833	44.85571123	0.409314031	16974.73714	0.311702086	54816	976	1548.5	91718246836	5.250275566	304	3.419053414	2257	184.0371205	1272.358727	1282	254	2003	126.9137487	1293.523138	-0.260075742	91718246836	0.031416288	54305.37839	1830.38414	41.90653579	353487.5382	-1713.399923	316.7810464	19.898819	0.88158599	3.057222911	3.177750691	10.2565318	0.003015367	9.163003377	-0.244629981	0.955180497	0.325088163	0.997031026	0.402248971	0.964960403
0.432499075	0.1869554	6.087613179	32.56184734	47.50789408	14.2126704	12.08304597	62.24949799	188.8333333	14.08296885	0.528188468	301.3567909	1.595887684	210	340.746637	582.3713806	48106056.95	3.773770692	148.6137695	2.782066651	619.2219849	79.0245871	469.1844967	485.5769806	155.2916107	463.9303741	59.94383065	478.6193286	-0.570387124	48106056.95	0.078548753	8942.369724	199.8763782	13.8420103	3246.589673	-108.4823259	38.37562169	5.400165757	0.75424974	1.864322384	2.210145797	1.553071954	0.018638145	6.016325948	-0.326949747	0.947373282	0.387014253	0.985562264	0.461505769	0.914579953
0.602817956	0.496120435	28.80984244	58.07025956	50.28916384	65.9241989	62.51399843	66.16645676	39400.75	35.00579517	0.6962752	8042.162732	0.20411192	39495	1282	1499	76233116951	3.833075673	90	6.768005719	1654	68.0675655	1385.83484	1390	736	918	39.42919404	1389.315175	-1.177872838	76233116951	0.094657781	9658.453213	746.1178647	27.08997785	18722.40582	-415.4489912	52.49915679	3.500456847	0.874243421	1.113674194	2.00683052	2.22800692	0.028346065	6.228593311	-0.342951026	0.958059651	0.609234858	0.997640656	0.638390356	0.972828334
0.600602692	0.499833393	20.06872433	40.15082744	42.19004622	48.16637832	40.85339643	49.34571917	7495	24.11469504	0.36573722	5064.02751	0.675654104	7659	1257	1856	19020564885	5.204867464	380	2.462793137	2787	198.5984873	1558.272751	1566	750	2037	152.7684389	1575.889169	-0.158905753	19020564885	0.030095066	55212.706	1245.341958	34.25823435	242243.2234	-2082.534149	313.3866065	26.72260074	0.842461287	3.6795555	3.406397041	12.76955283	0.002490374	9.217558838	-0.214234566	0.937124252	0.272774755	0.996114536	0.357319798	0.958650379
0.764742328	0.577956353	28.92138582	50.04077842	48.01041554	53.85164807	48.76474136	55.11805512	16010.20833	38.26830136	0.275262253	11160.11799	0.697062634	16282	1064	1378	24534033745	4.29754603	155	3.088358928	1621	94.27017339	1221.657597	1226	699	922	65.05057248	1227.52573	-0.210587565	24534033745	0.06005002	14372.13169	535.7754457	22.72472896	21480.69276	-186.5657961	83.92363788	6.501467484	0.855950057	1.830295836	2.50969621	3.046965743	0.008771981	7.48210482	-0.250753002	0.932371345	0.431025937	0.995600238	0.493328875	0.955817825
0.873498773	0.627778062	15.11027553	24.06945456	27.65863337	33.01514804	34.92849839	34.94281042	3180.416667	21.02463902	0.441993041	2366.235906	0.744001857	3290	505.9	942	1854050345	4.811168539	232.75	3.027786462	1473	137.6095147	730.7024316	738	148	1325	96.84696256	750.6937713	0.000828118	1854050345	0.041507377	29615.09474	607.2114611	23.93856375	68677.31184	-135.6899173	155.6754379	19.1074273	0.779954573	3.352311006	3.214640566	7.44759658	0.003491334	8.604019458	-0.189046369	0.901430826	0.265802799	0.993596051	0.35470575	0.943687647
0.733382583	0.459435327	14.08713332	30.6618418	26.62705391	34.92849839	32.28002478	35.44009029	5560.458333	22.48686072	0.653249059	2323.51631	0.417864171	5595	1042	1368	8275337287	4.380746219	175	3.73760708	1552	104.1341364	1208.915996	1218	599	953	72.11773923	1216.165856	-0.708236283	8275337287	0.056273307	17581.50358	697.6617078	25.97591696	35469.05819	-620.2365279	99.83361008	8.193700901	0.847823079	1.992822969	2.629792257	4.103967765	0.008120656	7.576964819	-0.258068378	0.939747735	0.420143878	0.995040184	0.483540899	0.954632329
0.917949935	0.717626772	37.1815345	51.81179957	61.13100686	64.89992296	60.13318551	65.76473219	37599.58333	47.56063806	0.312817412	17350.62917	0.461458017	37851	829.3255005	1253.661499	40186217824	4.759698412	191.9598999	4.22880017	1740.434692	132.2163711	1015.109787	988.2122803	291.7332458	1448.701447	82.94259074	1030.385855	0.685984318	40186217824	0.047767956	31247.12944	966.5551045	30.36216655	151884.8966	1845.083648	192.6933716	13.94527871	0.865122619	2.658631657	2.967124793	6.560877008	0.005248516	8.479085197	-0.228065978	0.930171481	0.344355051	0.996080412	0.420608698	0.958494067
0.757725043	0.563634302	30.50788877	54.12709741	54.74486277	63.00793601	70.57619995	71.57513535	31916.45833	41.01345724	0.342469163	14208.20173	0.445168495	32235	683.4436157	1345.704272	33333757599	5.322526687	378.2427063	2.783460513	1854.39856	209.7832883	983.8854257	949.2434082	371.5421753	1482.856384	152.5629594	1016.900121	0.544047432	33333757599	0.028670332	66055.32613	808.8966519	26.59631161	461487.0333	4126.477711	410.7918249	4.774435127	0.976975887	1.554068971	2.311563776	2.25854228	0.005067364	8.274018821	-0.444650205	0.994852936	0.476917297	0.998725701	0.530623126	0.975721454
0.518692696	0.453140857	20.79425919	45.88917303	47.85394446	46.84015371	32.80243893	48.61069841	10557.45833	23.80237888	0.443434263	5248.410492	0.497128222	10805	1114	1603	21342491871	4.770188511	291	2.676095661	1749	157.2838606	1392.725868	1433	711	1038	118.2733773	1405.433097	-0.685224804	21342491871	0.042430208	35556.84831	901.8377352	29.30999745	100265.3203	-1980.367713	182.1465059	11.26954944	0.881813341	2.341984802	2.845764258	5.573307775	0.006262738	8.090405344	-0.25681312	0.945104907	0.389519857	0.993823168	0.457589872	0.949745895
0.569239685	0.505911441	20.1515717	39.83221182	28.60069929	61.81423784	59.13543777	62.11280061	9977.666667	22.6740757	0.642538664	3488.222554	0.349603036	10057	511.3316284	776.2882935	4290438377	4.122607156	150.3967285	5.787011169	1478.843872	86.90208143	643.5487411	635.1713257	339.7913208	1139.052551	60.81380992	653.1555316	0.929604457	4290438377	0.067069024	12457.16631	181.7241096	12.91171455	20623.50128	391.7571802	66.02836654	5.994626549	0.83290734	1.530803618	2.32222608	3.603337958	0.013189743	6.939876551	-0.288067731	0.946639127	0.510579653	0.99736896	0.55630676	0.969805438
0.549296849	0.473245189	17.38189225	36.72914729	31	44.65422712	33.73425559	46.66904756	2933.5	20.17520486	0.300982059	3292.564142	1.122401276	3174	833	1089.7	2976509872	4.040726294	112	4.241916234	1394	79.92515035	962.3327032	950	694	700	48.94373115	968.3897912	0.73913451	2976509872	0.077724097	11694.55598	154.4669102	11.83305743	20122.35762	504.7758023	62.64716722	4.931720052	0.85288599	1.615491786	2.34274907	2.237947157	0.015488449	6.827001734	-0.252928656	0.92006198	0.458446018	0.994293943	0.515958297	0.949425851
0.853034421	0.620677255	27.48568124	44.28337112	47.01063709	44.59820624	45.61797891	48.46648326	19767.91667	37.77523982	0.394775081	8955.881268	0.453051347	19921	1007	1318	26900875403	4.331366549	182	2.628151954	1548	101.5918426	1155.479494	1152	757	791	74.13323669	1162.057556	0.03012985	26900875403	0.056603376	15244.90125	308.3814328	16.898705	23657.80955	-4.007949614	95.66924475	4.414376996	0.911886864	1.475218862	2.258139202	2.159409228	0.009529301	7.283951626	-0.324536217	0.965788771	0.49292867	0.995796451	0.543334316	0.95770354
0.634072767	0.465541604	20.38083245	43.77875635	45.27692569	42.04759208	46.84015371	48.02082881	12677.25	27.75891718	0.438602257	5994.642649	0.47286617	12759	285.6889954	332.41922	1229791050	1.70327436	24.69932556	3.134058092	391.9665222	14.62306724	309.9174211	311.3546448	239.902832	152.0636902	10.20459728	310.4612097	-0.257795505	1229791050	0.361381246	337.3548248	15.46262248	3.885056441	11.62332793	-0.674834902	1.947006401	0.471228888	0.610072343	0.429748397	1.07248902	0.279346987	0.179231669	2.997438537	-0.214468415	0.69611374	0.78927385	0.990672612	0.79196647	0.946855143
0.612029677	0.511318962	26.84956465	52.51040278	47.80167361	58.24946352	54.12947441	61.03277808	23711.625	32.13792483	0.451771279	8834.996569	0.372601902	23887	336	520	4954041343	3.312439183	95	3.155149829	644	58.43973673	449.709591	474	143	501	41.43668905	455.406273	-0.959861176	4954041343	0.12913988	5156.157258	192.6735275	13.60894643	3099.67918	-177.3326363	30.78375106	0.905134132	0.942790209	0.650636118	1.401345358	0.46928871	0.05025741	5.104699338	-0.429002381	0.966522211	0.699885363	0.997963425	0.712934418	0.970919764
0.566049349	0.392029563	12.78002889	32.59965597	24.18677324	45.12205669	44.18144407	53.79591063	3845.75	18.45301405	0.567471515	2091.834993	0.543934211	3916	215	307	254744616	2.395782547	58	2.8383959	384	30.85025108	252.4187947	241	192	192	23.6672924	255.0534283	0.829523334	254744616	0.217306021	1337.003365	13.29547308	3.409379751	139.6388411	16.00348445	7.194252727	0.512464077	0.866238692	0.456856625	1.11260419	0.295815177	0.115272449	3.626704254	-0.397664083	0.908653201	0.777132433	0.993799551	0.780771821	0.954818628
0.550379729	0.486968449	13.25731836	27.22418342	22.02271555	32.31098884	37.65634077	47.18050445	1878.333333	14.98363869	0.376518601	1955.297292	1.040974601	1976	654.7833862	1095.063293	1665295714	4.73256001	213.2414093	3.072532898	1309.924927	134.624839	902.0937922	929.3866577	335.7078552	974.2170715	91.58206317	918.0201461	-0.535802627	1665295714	0.045033827	28987.77873	588.1336792	23.49264771	80268.49406	-1449.046984	159.6979806	14.85661724	0.828440465	2.876893987	3.040710536	6.309253237	0.005115953	8.178602563	-0.238420175	0.938059589	0.30748702	0.991058391	0.390351727	0.936002159
0.529929728	0.405436821	15.70366839	38.73271392	36.76955262	36.12478374	28.86173938	44.59820624	1232.916667	20.52561657	0.340756487	1631.783261	1.323514643	1331	1010.232117	1509.937012	2009009998	4.806683733	210.4182739	4.120814186	1734.028809	144.0366358	1213.65971	1209.083862	405.3437805	1328.685028	92.61333954	1228.575983	0.033961691	2009009998	0.044903337	36429.05444	1056.341933	31.87387138	149322.5939	720.1957024	180.7519075	19.86641336	0.799505806	3.011621719	3.107413475	10.40647317	0.005493562	8.021811855	-0.289552345	0.963282002	0.324588237	0.993533404	0.402169725	0.949953462
0.337267616	0.280097537	30.33733512	108.3098962	46.81879964	44.41846463	107.8007421	132.0719501	20355.16667	36.52942044	0.488000109	7387.78045	0.362943746	20589	1193	1395.2	34961774392	3.785822158	97	5.524966876	1648	64.57723577	1300.153771	1306	701	947	41.0506676	1303.104085	-0.475503642	34961774392	0.093024211	7680.426692	616.57609	24.65354982	8664.414862	-113.9905019	38.94402109	3.83169483	0.819059499	1.355757946	2.155985938	1.925831449	0.019911843	6.449392927	-0.247842755	0.903203841	0.515950855	0.997397284	0.561673804	0.966709447
[truncated: 58 more columns]
