# Supplementary material for: Towards survival prediction of cancer patients using medical images
Source: PeerJ Comput Sci. 2022 Oct 26;8:e1090. doi: 10.7717/peerj-cs.1090 (PMC9680890; doi:10.7717/peerj-cs.1090)
Supplement: Supplemental Information 1 [file peerj-cs-08-1090-s001.zip › FinalCodeV1.2/Benchmark Brats2020 Feature Selection/Radiomic_Features_Final_glcm.csv]

original_glcm_Autocorrelation	original_glcm_JointAverage	original_glcm_ClusterProminence	original_glcm_ClusterShade	original_glcm_ClusterTendency	original_glcm_Contrast	original_glcm_Correlation	original_glcm_DifferenceAverage	original_glcm_DifferenceEntropy	original_glcm_DifferenceVariance	original_glcm_JointEnergy	original_glcm_JointEntropy	original_glcm_Imc1	original_glcm_Imc2	original_glcm_Idm	original_glcm_Idmn	original_glcm_Id	original_glcm_Idn	original_glcm_InverseVariance	original_glcm_MaximumProbability	original_glcm_SumEntropy	original_glcm_SumSquares	Survival_days1	Survival_days	Age
65.51653285	7.796936527	728.1728459	14.29156202	20.15440797	1.260189603	0.88233192	0.76894363	1.565683933	0.647811858	0.042817704	5.076210721	-0.34215168	0.93099209	0.662286258	0.994543462	0.681647769	0.953654964	0.471438958	0.090522239	3.940627357	5.353649394	289	0	60.463
95.61528585	9.42082638	5826.932887	241.3589972	32.6405098	5.199475199	0.723563314	1.50913502	2.308533523	2.857840428	0.024765379	6.253812238	-0.191359504	0.839465309	0.504289595	0.993228483	0.551637343	0.950089237	0.438233398	0.064207376	4.359708682	9.459996249	616	2	52.263
8.344894454	2.833270133	11.65440031	0.061068322	1.975389152	0.712174071	0.469882971	0.584073274	1.248445392	0.358130576	0.14186252	3.279188568	-0.13204247	0.576714642	0.720773443	0.973685722	0.728885765	0.905673921	0.476024758	0.276686702	2.502957144	0.671890806	464	2	54.301
103.0000162	9.885457354	1419.104294	53.12674586	23.67959566	2.570896551	0.804394076	1.12771503	1.962702094	1.259206626	0.025626308	5.84705462	-0.243789109	0.885383903	0.563833111	0.994331243	0.601251361	0.951391809	0.462056502	0.071663448	4.233973151	6.562623053	788	2	39.068
138.5724958	11.42040206	3257.207699	-121.5749529	35.91234242	3.368999267	0.828159074	1.360498909	2.113187624	1.465556874	0.017748187	6.309539339	-0.245109989	0.901554602	0.496622754	0.991005393	0.546043172	0.936379803	0.461240207	0.040833323	4.488055433	9.820335421	465	2	68.493
95.82529753	9.568059741	923.2198021	3.313008333	19.28603893	2.183697624	0.796632619	1.05940726	1.85668443	1.013843774	0.026723308	5.687881884	-0.248500998	0.879342335	0.573912325	0.993449637	0.608786051	0.947016407	0.476192342	0.05241894	4.161343913	5.36743414	269	0	67.126
84.15720118	8.952498419	1632.770402	44.35282846	20.43185042	4.401873168	0.643627175	1.538984432	2.270893692	1.965200693	0.022480488	6.123596305	-0.151504752	0.776450742	0.465995364	0.991982182	0.521344148	0.940218588	0.44261027	0.05513903	4.153947071	6.208430896	503	2	69.912
13.79021978	3.614614844	35.28517695	2.157231552	3.752032546	0.933057076	0.594889984	0.706218599	1.330963096	0.415428334	0.100322304	3.65433148	-0.260618813	0.801960095	0.669574548	0.975768426	0.683817445	0.903120427	0.51604291	0.202616258	2.808891093	1.171272406	1278	2	68.285
239.2465296	14.86304639	19255.37494	261.402425	78.73743767	5.403074714	0.870931801	1.65153336	2.382423839	2.568917194	0.010632311	7.270198942	-0.271773658	0.939577338	0.461098683	0.995440161	0.517498379	0.955545171	0.423206199	0.032533935	5.153347623	21.0351281	1155	2	56.419
199.3857019	13.94823243	2240.680801	-33.72817404	24.21788678	5.08560441	0.642313264	1.70462444	2.363854054	2.102168622	0.020257687	6.115630399	-0.208533532	0.861632034	0.432396684	0.991435835	0.496368149	0.936603045	0.405494914	0.050407294	4.214386728	7.325872797	515	2	48.367
166.9550841	12.66000857	3244.787978	84.01128009	32.51669992	5.88607792	0.691279564	1.76027458	2.458925444	2.703078702	0.014308795	6.679592946	-0.164925744	0.81908186	0.438731025	0.991623517	0.499911789	0.93972294	0.408577586	0.032763679	4.493183145	9.600694461	421	1	60.942
76.69624297	8.31790654	3888.991753	99.21187691	37.38548924	7.41203152	0.667273953	2.056302449	2.590554765	3.048417833	0.010704687	6.924336522	-0.148039896	0.794681409	0.381450119	0.985520971	0.453654058	0.91917177	0.380676834	0.021911409	4.582454016	11.19938019	495	2	65.899
192.5183316	13.68587141	2554.851801	-47.14252034	25.60606038	4.745725186	0.686980098	1.549148213	2.305336705	2.259024448	0.019218346	6.359763686	-0.16748211	0.805604857	0.476594227	0.99270163	0.530523049	0.944524672	0.429724353	0.044322605	4.331603311	7.587946392	698	2	59.693
305.0098888	17.3013093	2820.450774	-97.56132559	25.51492196	2.820837255	0.799935406	1.232889526	2.01627984	1.250715294	0.023014172	6.017207832	-0.23096396	0.876168897	0.52768631	0.995566075	0.5719227	0.954722484	0.462168924	0.053158996	4.308022255	7.083939804	359	1	51.734
198.1838596	13.73772084	8413.134352	277.2434069	41.38782404	3.578337087	0.839148286	1.305812239	2.127538512	1.828163318	0.022470829	6.35005574	-0.262598309	0.916517465	0.528135322	0.996367164	0.571423076	0.961174715	0.456883306	0.063481306	4.573523848	11.24154028	169	0	62.614
376.9653623	18.65586227	37204.8246	43.20705229	124.0472375	8.374274473	0.873509	1.965712277	2.618283952	4.400555145	0.006662889	7.814385601	-0.268068946	0.949744617	0.427697758	0.995626698	0.489502983	0.958214763	0.397950953	0.016546113	5.460883611	33.10537798	368	1	55.759
280.1302035	16.61702555	1873.77676	-42.47108661	20.50505225	4.489266148	0.641808202	1.487745062	2.249838579	2.197060708	0.021654727	6.14523083	-0.155773211	0.778742262	0.486288988	0.994108591	0.537938357	0.950178219	0.441443341	0.043183298	4.189230965	6.248579599	439	1	58.258
90.13421145	9.360932846	631.0729364	-18.40412154	13.52358221	3.517827561	0.58478738	1.422738063	2.108801576	1.438459774	0.029615869	5.528973744	-0.18131112	0.805289099	0.475427844	0.983107386	0.530311849	0.913072284	0.447237801	0.068741362	3.811858241	4.260352442	486	2	61.605
182.1872979	13.35139244	1138.975166	6.054422331	18.7219828	3.024624767	0.721821164	1.245766918	2.037634224	1.416155708	0.025963612	5.881715854	-0.194612583	0.826930284	0.530152537	0.993942468	0.573180655	0.948808923	0.465750649	0.059780252	4.138993018	5.436651892	287	0	68.049
192.608368	13.66165385	2744.429652	-107.0904408	26.73250485	2.864754976	0.806200023	1.219441246	2.012735349	1.32773675	0.024400093	6.046040714	-0.232335872	0.878712631	0.533998147	0.996412172	0.576362299	0.959728596	0.468186025	0.057220233	4.328689951	7.399314958	55	0	60.581
71.71840503	8.324510931	299.5266055	-7.48675374	11.10782756	1.434077904	0.769177302	0.841579872	1.639353866	0.704714586	0.045808111	4.916722548	-0.258163621	0.863467945	0.636495627	0.991792469	0.660264309	0.942566096	0.476567305	0.109397157	3.71523806	3.135476366	576	2	56.921
256.1687528	15.15731998	33398.07821	-66.32577339	115.2337815	9.555812959	0.847453721	2.245180526	2.744320203	4.298802453	0.005751313	7.967657536	-0.232131361	0.92574712	0.377358056	0.991571443	0.449182371	0.939429973	0.363690033	0.014831817	5.444563105	31.19739863	350	1	44.162
648.1165584	24.65423135	82604.74081	-1285.166683	174.3256321	13.32838673	0.856512565	2.73230705	2.982001538	5.648041791	0.004213371	8.406559274	-0.223221288	0.929821905	0.318527103	0.992316263	0.400340299	0.940209052	0.319159387	0.012008834	5.668507494	46.9135047	332	1	67.833
271.4847965	16.19587167	9921.215961	-35.73311966	51.18847549	14.50203028	0.558748963	2.691509499	2.99345966	7.017946543	0.008632865	7.582953411	-0.11820458	0.756444864	0.342452371	0.991810488	0.418780068	0.941601878	0.33258838	0.022560715	4.848862236	16.42262644	331	1	46.666
191.8169447	13.61180948	3354.444428	-139.0758286	29.7503587	3.612245073	0.782695014	1.313270038	2.147799713	1.821036061	0.025520578	6.118850571	-0.225308856	0.871773071	0.53196054	0.994808182	0.575838135	0.954152444	0.439488862	0.07596092	4.360355003	8.340650942	23	0	62.704
1019.258497	29.34915587	599468.7796	-6485.553109	640.89708	9.740845837	0.970070339	1.946182327	2.635988846	5.857093339	0.009218472	7.949239158	-0.364267839	0.984109836	0.466958238	0.995939751	0.520469334	0.96307868	0.396505919	0.034387875	5.799394602	162.6594815	203	0	45.548
139.4788783	11.52253084	2390.782404	-59.65973926	29.66303038	2.825122512	0.826258133	1.226147045	2.007906906	1.276743441	0.020428244	6.147024144	-0.251604903	0.901755668	0.528851449	0.993774187	0.571979497	0.947206752	0.471783519	0.0491607	4.43083819	8.122038224	336	1	60.063
283.4560702	16.3969486	7282.054178	-273.068197	60.68743084	2.356925518	0.925103039	1.104016408	1.913171294	1.091570207	0.022027249	6.116723467	-0.340494816	0.954241591	0.562944982	0.995978135	0.600320892	0.957668357	0.46942818	0.069380717	4.602485356	15.76108909	106	0	76.367
70.92933462	8.327565282	389.3007997	-18.268913	9.568786688	3.250892841	0.490813569	1.312178219	2.088827146	1.468750314	0.037364061	5.376889859	-0.11056275	0.641536763	0.513190891	0.98638064	0.560357169	0.924420241	0.453032422	0.081751814	3.598089657	3.204919882	32	0	73.036
141.8455388	11.5966969	4053.671557	18.24419163	31.84543649	2.462730583	0.85631967	1.075422861	1.9128008	1.270880429	0.028363761	5.843330042	-0.324742827	0.94218196	0.580102796	0.994612637	0.61428544	0.953625089	0.465214809	0.075862516	4.40323029	8.577041768	466	2	53.605
170.126061	12.93008173	990.7902952	-32.17070603	14.23865779	2.495602445	0.7010728	1.141615394	1.933424343	1.148733125	0.032861915	5.520053052	-0.183562576	0.798589089	0.550484832	0.993937094	0.589720964	0.948369854	0.474392439	0.066419257	3.908671811	4.183565058	170	0	66.074
86.45548908	8.955988342	1671.204993	37.19339072	26.70862742	1.743222699	0.877547164	0.964405054	1.737925135	0.788188013	0.02426489	5.752106623	-0.317584316	0.936342066	0.592420245	0.994101797	0.622574615	0.948596719	0.496587336	0.049802606	4.356418467	7.11296253	488	2	63.192
75.4376159	8.425452792	1254.436989	48.76056698	21.37925455	3.601765229	0.711049203	1.404706543	2.157427166	1.565980445	0.020985321	6.060423593	-0.169862909	0.799327356	0.489856268	0.991303939	0.541324939	0.937492318	0.448684556	0.045917927	4.188787214	6.245254945	473	2	67.86
223.6672888	14.47682598	9190.240703	37.95760358	60.35016666	3.9993636	0.875889038	1.462738817	2.222459614	1.781702516	0.012100448	6.929412647	-0.278282612	0.938230189	0.484376983	0.99463867	0.537092381	0.950665857	0.438156052	0.033463765	4.968991184	16.08738256	1283	2	46.452
294.9598266	16.46041626	24120.11834	-260.4358835	101.5586966	5.512249809	0.897227631	1.696857693	2.397491902	2.542549073	0.008034829	7.475102143	-0.286571911	0.953175106	0.443853692	0.995616416	0.503945982	0.955491653	0.420197272	0.022874661	5.313167727	26.7677366	33	0	69.992
32.25216602	5.634142733	85.74924573	3.793078867	4.459492476	2.428171938	0.294367303	1.108093729	1.904447003	1.164460321	0.067921671	4.549623617	-0.08823949	0.550008114	0.563241826	0.984344975	0.598929851	0.921263551	0.484167242	0.137584318	3.045930322	1.721916103	89	0	71.37
103.2196032	10.00252736	976.847365	30.1261336	16.41281204	3.741729501	0.628697587	1.313612831	2.146453814	1.95614291	0.028784409	5.804680177	-0.165952326	0.782086711	0.534270975	0.994233329	0.576924631	0.952600832	0.446680407	0.070334691	4.018966781	5.038635385	172	0	75.978
242.0780171	15.26486806	8314.376251	-226.1979204	41.14385678	4.9058258	0.786652505	1.558230203	2.33197539	2.397996853	0.017565105	6.62763131	-0.207725016	0.871976713	0.480454867	0.994710199	0.533541003	0.952810799	0.426776751	0.04651815	4.593246744	11.51242064	30	0	72.879
255.3004235	14.2727886	87628.74007	16.89297014	219.4564147	13.22736847	0.886111882	2.68869623	2.976735008	5.739006701	0.004437952	8.342681466	-0.245086643	0.943889144	0.333405215	0.990199464	0.411787811	0.933966183	0.325090347	0.020903559	5.697214998	58.17094579	84	0	53.362
301.4165907	17.11901618	4454.41109	73.11764526	37.84573384	4.425905106	0.790061984	1.455376361	2.254933349	2.254616507	0.015752387	6.584370132	-0.22954736	0.895572636	0.499351638	0.99699915	0.548346734	0.964440116	0.442109931	0.032054695	4.636054035	10.56790974	229	0	57.718
179.1367468	13.09103345	6510.066291	-199.7496998	37.52772411	6.48288378	0.705317394	1.738209068	2.472323958	3.359320927	0.016378389	6.743091774	-0.169370782	0.823456725	0.461663744	0.991594831	0.517743448	0.943027268	0.411443376	0.040665608	4.558934582	11.00265197	286	0	63.345
738.5438678	25.83715634	183334.3713	-1875.186517	294.6500584	10.75749832	0.929327979	2.143907899	2.741143413	5.961697138	0.005249548	8.361973819	-0.33120508	0.978781957	0.428324222	0.994182294	0.488973699	0.954112435	0.381197633	0.020324066	5.97633201	76.35188918	726	2	75.312
308.0600941	17.27576545	7545.063387	-64.36589145	47.4681914	9.038402973	0.679865892	2.244709249	2.721120512	3.839886591	0.009311918	7.308320825	-0.144776763	0.802326875	0.363916994	0.990954229	0.438888151	0.93560913	0.362380317	0.020575912	4.810876006	14.12664859	495	2	44.416
122.6927087	10.98742923	501.5244336	-29.69994228	10.00545403	2.458607078	0.597485751	1.107119974	1.844639467	1.199284112	0.049129143	4.857794924	-0.220213436	0.824524259	0.556636155	0.991108836	0.59431865	0.938746789	0.483190188	0.107781985	3.494488963	3.116015277	871	2	54.825
505.8507681	22.2897593	6107.236696	-142.3598874	40.35380842	4.32678403	0.805350818	1.517706112	2.258591606	1.952940753	0.014279602	6.659712773	-0.222796691	0.888503578	0.471376959	0.995596953	0.526364537	0.955039483	0.437687768	0.029712931	4.668159279	11.17014811	210	0	63.764
165.8629617	12.7106938	3441.521998	-10.56276296	28.36452919	11.30443092	0.415361885	2.566183268	2.798597286	4.495268136	0.023929434	5.861818957	-0.306003391	0.934276113	0.328031226	0.98005629	0.410599459	0.905651025	0.313338969	0.075365781	4.040508538	9.917240027	318	1	46.814
159.1264092	12.36007943	4365.570356	-139.5019228	28.62488158	3.210644858	0.798182742	1.272163788	2.076381503	1.537184307	0.023390187	6.118486798	-0.223778593	0.872225803	0.527481501	0.996502953	0.571275805	0.960787121	0.459594346	0.052312017	4.353685036	7.95888161	208	0	57.71
86.45795248	9.129505721	2922.353038	127.2880775	17.92666407	5.489447131	0.530519885	1.551084107	2.342864691	3.031044976	0.037379792	5.639240924	-0.138639683	0.736470939	0.496417288	0.993366114	0.546348457	0.95047304	0.424840128	0.112961935	3.838027621	5.8540278	660	2	46.57
118.0879595	10.69931417	1194.666163	-59.41447954	17.21568242	2.838943	0.713331506	1.249063603	2.004374417	1.231923833	0.03018367	5.642860001	-0.196285544	0.823833641	0.519131821	0.990541889	0.564138654	0.934912107	0.47233133	0.072132307	3.97639823	5.013656356	522	2	77.337
274.3318749	15.70201837	40956.83373	958.0280027	120.6777154	9.588538838	0.85293623	2.207000704	2.745132293	4.5356418	0.007814968	7.827181563	-0.223485999	0.916826927	0.389099526	0.993246266	0.458490235	0.946368089	0.368107053	0.026106754	5.332964302	32.56656355	407	1	39.488
241.1240688	15.26405511	4120.807398	-28.12882669	37.32083456	4.80150768	0.771794452	1.586229332	2.302400845	2.182668686	0.014395764	6.645062365	-0.21762723	0.880033168	0.462284068	0.992016136	0.519012704	0.94100493	0.429482695	0.033107521	4.634237575	10.53058556	265	0	52.348
69.66511535	8.266949854	260.076249	3.359518065	8.126606544	2.839376884	0.482474561	1.199462412	2.004628853	1.335761757	0.044749448	5.19452529	-0.107387505	0.603548666	0.544907914	0.989433934	0.585925156	0.93432678	0.45836124	0.107351209	3.525669568	2.741495857	85	0	81.285
114.924627	10.58189432	1122.979921	28.19356239	14.1304364	2.342537556	0.713450714	1.041611408	1.888064634	1.219950479	0.038426958	5.402806432	-0.2060774	0.823411431	0.590797938	0.995301978	0.623071729	0.956885844	0.464421863	0.084254725	3.889251852	4.118243488	597	2	54.751
160.9046153	12.54285298	1355.170305	15.86984813	18.30448843	3.989010774	0.639822597	1.420821454	2.215719726	1.913335206	0.024562984	6.008527856	-0.154039594	0.771503866	0.500233778	0.994271852	0.549721036	0.950494351	0.440401927	0.054647855	4.115315313	5.573374801	239	0	68.359
135.5838593	11.07614259	14193.44822	477.132743	58.52471641	6.922064691	0.78885977	1.800563768	2.520265229	3.567725867	0.015837701	6.939110201	-0.21184613	0.885429367	0.454750642	0.992170413	0.512209018	0.944825809	0.402622309	0.052538958	4.782220323	16.36169528	610	2	66.51
240.9169471	15.11417803	8740.793597	-188.9152923	52.34563258	2.502034497	0.907533987	1.14679254	1.952675509	1.143315978	0.015171626	6.447433492	-0.338163775	0.958292267	0.551181497	0.995730856	0.591134989	0.956107354	0.464217587	0.029840412	4.833244724	13.71191677	208	0	71.126
37.27088272	5.989295377	124.7669533	2.480807286	6.391829655	0.79574919	0.777903362	0.617728162	1.307598348	0.397447498	0.075296991	4.206995872	-0.29240815	0.860044387	0.708911869	0.993561726	0.7192314	0.949646238	0.476647875	0.154626498	3.36059858	1.796894711	355	1	69.178
52.97046232	6.515506969	10194.25846	412.9322414	46.62088145	4.563749169	0.82052327	1.50228036	2.279074135	2.247965114	0.018510467	6.456190863	-0.222022872	0.883659218	0.486358162	0.990226875	0.53785407	0.9370619	0.43959895	0.041246547	4.548363439	12.79615765	152	0	68.726
67.52394041	8.118590989	280.9141695	-4.675222548	8.383197428	1.934755393	0.623538835	0.90980063	1.746099024	1.069810675	0.078914475	4.56782738	-0.220839753	0.807485377	0.634263016	0.99069363	0.658299593	0.943175316	0.464799268	0.162283158	3.337058809	2.579488205	385	1	51.589
184.3025052	13.49511506	859.8040147	-62.86910872	9.852619645	1.119530702	0.79538716	0.688266393	1.488716684	0.62964625	0.098478337	4.238048403	-0.260186082	0.835185468	0.69541086	0.996960839	0.709988065	0.966553484	0.453769032	0.225506138	3.265484414	2.743037587	453	2	62.159
1332.600573	35.22878316	715086.9218	-12659.31693	376.7577691	11.84570703	0.93656548	2.136000894	2.749091229	7.127274078	0.016191549	7.452612074	-0.313997101	0.964085342	0.460141478	0.994418008	0.513863848	0.957465816	0.379640304	0.057463225	5.377696199	97.15086904	1592	2	36.784
108.4311778	10.13589519	2748.639823	128.0064867	25.87729477	3.107196201	0.784329648	1.212882581	2.066141068	1.599070004	0.031460496	5.896039481	-0.224539455	0.86874084	0.551791227	0.995166125	0.591409599	0.955835815	0.452909524	0.088554857	4.233251171	7.246122744	376	1	68.504
39.90036899	6.18722482	395.6596036	13.29424581	11.33278792	4.873063495	0.396965128	1.605578726	2.277778289	2.122963883	0.029035357	5.615056109	-0.12951254	0.688184456	0.460135629	0.974232817	0.51694917	0.898606939	0.429428901	0.070385926	3.723161695	4.051462853	1337	2	60.816
289.2396939	16.57433789	15749.75534	-287.2651273	61.10926858	3.003571963	0.90565257	1.235125363	2.041157331	1.429209227	0.016338862	6.661996299	-0.323443536	0.956224673	0.534161446	0.997111223	0.576596725	0.964057471	0.46398371	0.040113002	4.926612258	16.02821014	12	0	70.252
91.45522644	9.484631753	260.760908	12.84948517	8.180587691	2.207192368	0.570680809	1.098326789	1.864148545	0.976474271	0.046846094	4.979753801	-0.143445384	0.713200103	0.553408491	0.992605007	0.592148649	0.942023172	0.481335693	0.110170636	3.486567705	2.596945015	579	2	63.359
94.79264142	9.495968955	1005.713241	-44.61016539	20.27923891	1.804827345	0.836240628	0.936340595	1.750949694	0.897900419	0.035524184	5.432318888	-0.283960104	0.904155258	0.61109555	0.993951838	0.638955084	0.950348074	0.479185583	0.096208229	4.070453209	5.521016563	614	2	45.244
126.1571087	11.11472632	452.1166917	2.303881736	12.32803648	1.849668174	0.738147727	0.939008774	1.770428233	0.939902951	0.042382868	5.177939922	-0.227354427	0.842541628	0.613170767	0.995011656	0.641024059	0.955077667	0.473580766	0.108137773	3.793262142	3.544426163	387	1	72.293
276.5433315	16.43674356	3997.29026	-150.0452195	28.54592416	3.054187078	0.805385422	1.253722586	2.048194939	1.438031373	0.024586252	6.088745423	-0.22752105	0.877043307	0.526903315	0.995590744	0.570316801	0.955779096	0.468468645	0.057932241	4.345308423	7.900027811	180	0	55.532
384.4312429	19.3920869	4731.440098	-30.8437147	37.22456054	3.720414595	0.817572941	1.371818891	2.173068551	1.7794614	0.016664836	6.511975475	-0.242104642	0.9024597	0.508963297	0.996434852	0.556755308	0.960383426	0.445535883	0.0395125	4.632781036	10.23624378	139	0	52.764
85.52053343	9.057886435	575.9360651	0.774704968	15.23288164	1.338369632	0.838159351	0.821447814	1.589513055	0.641780113	0.03693456	5.196469245	-0.302792329	0.91018888	0.638793887	0.994886507	0.660857924	0.953295784	0.491680018	0.071327777	3.991846874	4.142812817	375	1	46.551
61.27315843	7.283280296	2826.188278	129.2518526	34.66861939	1.804277961	0.900344943	0.914603699	1.76031925	0.945701044	0.036619409	5.542392613	-0.34713964	0.946123628	0.622965436	0.994598139	0.64971211	0.954041123	0.465562507	0.104751471	4.256056927	9.118224338	1767	2	27.811
177.6362094	13.1414701	1477.849465	3.617003769	21.97438712	2.225220968	0.816455516	1.04826647	1.875433294	1.090136306	0.027500968	5.789795562	-0.267930219	0.903250562	0.581823854	0.995505431	0.615479392	0.956424468	0.471117177	0.062174159	4.268024624	6.049902022	168	0	74.63
995.0103837	30.44137747	278728.24	-5897.878529	284.6020065	11.44162308	0.922198321	2.087710581	2.735668324	6.94266217	0.021320567	7.283780203	-0.301606718	0.958031672	0.476112947	0.993536242	0.527614141	0.954768468	0.369802251	0.077629486	5.222002434	74.01090739	438	1	66.934
137.2708922	10.65378075	38747.98308	1332.964425	98.41187145	3.375169466	0.933944984	1.282541516	2.094708334	1.671614116	0.020286399	6.576938264	-0.322020913	0.9546254	0.529694226	0.996563141	0.572901586	0.961758441	0.458293801	0.056453577	4.846708825	25.44676023	345	1	85.762
710.2516182	25.33662375	144873.1676	-855.3517929	279.2360153	6.055523882	0.957535294	1.712977861	2.450402979	3.036859119	0.006033941	8.037236768	-0.360001015	0.983618458	0.458513723	0.9970642	0.515136257	0.964617841	0.416975523	0.016412179	5.864268764	71.3228848	394	1	56.301
93.83559318	9.348476877	2043.986382	-28.7039377	28.17503943	2.443210113	0.840391022	1.110699713	1.905462075	1.162878153	0.022801069	5.961153962	-0.286971699	0.921049944	0.561072703	0.994631396	0.597900815	0.951949018	0.478512207	0.04939462	4.395649229	7.654562386	114	0	66.282
90.11789914	9.257472314	2184.952035	81.81211291	21.92848742	4.277544668	0.671675423	1.484897649	2.253725406	2.021895005	0.021493613	6.137897376	-0.160616113	0.794428413	0.483330786	0.993868731	0.535644241	0.948379701	0.441515822	0.048901741	4.19222241	6.551508021	191	0	79.211
329.2868589	17.88832215	12576.17645	-321.5356909	49.87798367	12.72301532	0.59310329	2.67202784	2.928597699	5.333655026	0.009065497	7.386512229	-0.128626275	0.775375064	0.319554185	0.987467807	0.401869135	0.92479153	0.321927369	0.022699044	4.740293297	15.65024975	50	0	74.836
72.54533774	8.337859238	720.5272684	-42.30101948	15.00163076	2.925961793	0.673683005	1.18151837	2.02447588	1.481381487	0.037249544	5.472304635	-0.182586488	0.796115236	0.559610966	0.987773087	0.598280877	0.931901914	0.44896532	0.109573306	3.861875104	4.481898137	387	1	65.921
37.16709262	6.021375807	86.08293506	4.533816212	4.80382668	1.167688993	0.607744605	0.763381134	1.53115479	0.571711349	0.078332793	4.253818138	-0.16159139	0.707049087	0.658020762	0.990680895	0.676730849	0.938870183	0.489223808	0.160081273	3.136027502	1.492878918	58	0	63.781
231.6831134	15.07168426	3790.585999	-141.4036802	22.44951079	4.340170879	0.673394834	1.36050897	2.202047015	2.427498623	0.037162081	5.820792708	-0.16762924	0.784868043	0.536154265	0.99431132	0.578160542	0.954663028	0.441013662	0.100031108	4.047400259	6.697420418	734	2	49.874
71.33976796	8.366522729	260.2041292	-5.852396322	7.624950089	2.265746239	0.539734638	1.112473147	1.887632408	0.993195205	0.046878366	5.022633598	-0.120219945	0.656018527	0.552642891	0.99142046	0.591185365	0.938111623	0.481428199	0.107366764	3.464966258	2.472674082	448	1	46.258
96.6335659	9.615734373	1461.83324	17.02073396	21.31165138	4.639632289	0.6437142	1.572514973	2.301576428	2.080691157	0.019784368	6.244400547	-0.151570716	0.776132768	0.464132239	0.989950425	0.52058674	0.933982601	0.429587684	0.044231354	4.228829138	6.487820917	401	1	54.915
227.4128059	14.61933033	14238.14325	273.9868014	61.66605065	6.956564812	0.795294358	1.913440713	2.538959173	3.16887254	0.010459281	7.241994175	-0.211573825	0.891482037	0.412273011	0.994784544	0.478612272	0.951547418	0.394387285	0.026638356	4.960391846	17.15565386	361	1	61.622
133.6489736	11.38908931	2521.285907	111.4166971	20.30325893	4.555176658	0.631113727	1.463210489	2.276626762	2.335563534	0.032965674	5.846791776	-0.151606807	0.756283972	0.508261583	0.99396539	0.556129467	0.951189121	0.42882845	0.097925616	4.018881883	6.214608897	996	2	70.652
21.6689847	4.549682199	83.68806509	-8.567293096	5.126477216	1.257111907	0.603366843	0.770922384	1.555387861	0.64361347	0.091899599	4.115328072	-0.187614216	0.736418906	0.66128816	0.98185442	0.680455775	0.919336692	0.475202935	0.218839948	3.03464912	1.595897281	510	2	55.595
366.4282087	19.06854539	1823.897269	-82.06180748	15.61594531	4.342616059	0.565163338	1.365647099	2.184037504	2.421986766	0.038303992	5.615716627	-0.133939685	0.713856823	0.529044578	0.993911884	0.571390105	0.952871773	0.454629048	0.098305231	3.853316065	4.989640342	1020	2	73.827
392.9286777	19.51623163	15236.76972	168.6875765	58.17285848	10.01511842	0.704579197	2.256943521	2.746419969	4.785664696	0.00978706	7.314581061	-0.187759518	0.873073259	0.371849009	0.994770216	0.445657419	0.952207689	0.359829205	0.025193718	4.900383562	17.04699423	436	1	62.03
147.2924873	11.49330086	15098.67577	220.2997704	63.09689178	8.431613664	0.739667408	2.288274147	2.349516158	2.723241204	0.028484428	5.394953479	-0.523773247	0.985879205	0.336529758	0.985972838	0.415054258	0.916960059	0.378668576	0.057289683	3.898616177	17.88212636	296	0	50.808
172.2078829	12.97852881	864.6282022	-0.092740019	17.83055572	2.768753713	0.730449135	1.156281669	1.983598099	1.387308422	0.027857328	5.74170273	-0.211730608	0.845628472	0.558574135	0.99446336	0.596313089	0.952408246	0.466347515	0.056956317	4.091385651	5.149827359	278	0	54.14
68.09888744	8.13612188	438.6691442	7.05977817	11.41364976	3.81275767	0.498585416	1.46076846	2.189947424	1.617849782	0.027618217	5.725759947	-0.093155579	0.610353726	0.474802542	0.987439045	0.52922513	0.925100189	0.445223714	0.060180158	3.788989328	3.806601857	146	0	70.86
253.0772268	15.40553209	12191.79446	-66.34681803	70.13039929	7.176689085	0.814167536	1.944786729	2.571906947	3.281995214	0.008289671	7.416228567	-0.216257652	0.903641528	0.411225421	0.994605717	0.476982738	0.950833301	0.39600598	0.018947019	5.07791029	19.32677209	200	0	70.592
207.6268228	14.1350016	4023.99696	-22.33967599	36.70144492	5.416250927	0.739364071	1.725558403	2.394925505	2.317044926	0.013352739	6.755350845	-0.187705917	0.843241448	0.435870117	0.991624822	0.498218128	0.938423863	0.409655371	0.029196967	4.617646237	10.52942396	1527	2	60.699
49.91575924	6.93693651	372.6129429	-18.61332683	10.31664375	3.177833437	0.530492665	1.324583688	2.017428198	1.318565272	0.036816437	5.128113149	-0.195364592	0.792931377	0.505850976	0.975909654	0.554391964	0.900270943	0.454234185	0.079711124	3.580137746	3.373619298	1178	2	48.773
128.1737762	11.21179082	472.6012908	9.21333289	11.5148367	1.639047844	0.749798989	0.893432139	1.705843943	0.818667759	0.042561811	5.104547607	-0.232014024	0.846318779	0.622227918	0.995985359	0.648025579	0.958983567	0.480939981	0.086887584	3.780633061	3.288471135	353	1	67.17
369.6655243	18.9030414	14044.00895	243.4102851	56.09929579	6.751131273	0.785472039	1.878086756	2.527017671	3.101829579	0.011649061	7.15572314	-0.201280236	0.880305835	0.42081907	0.994925457	0.485280503	0.952405841	0.398562204	0.030446121	4.877257029	15.71260677	56	0	80.51
357.3234754	18.53826	9608.246515	-241.4205595	59.78927112	5.208954489	0.838793244	1.642016687	2.377998657	2.427349798	0.01127375	7.006403922	-0.238293888	0.911356542	0.459073144	0.993098091	0.516529116	0.945343142	0.418885846	0.028147808	4.914075492	16.2495564	21	0	86.274
100.6226135	9.859015282	956.5012702	10.19388629	16.64789549	2.971892285	0.697298119	1.203574773	2.039974345	1.482778193	0.028649183	5.752973326	-0.187366506	0.817747915	0.548175332	0.994551317	0.588296955	0.952563517	0.458788855	0.06170035	4.05370619	4.904946945	1227	2	50.063
52.25187845	166.4930723	6.817552313	7.360929425	2.122080808	0.55333058	1.067159391	1.852631575	0.95527314	0.600955388	0.56530474	0.990901002	0.936936562	-0.118775221	0.656356483	0.48808304	7.137276534	0.044397511	4.99584504	0.569186436	0.086193046	14.27455307	182	0	52.879
154.3412029	12.00699201	4368.125913	133.776757	42.97837774	2.286091088	0.898977266	1.084438951	1.892416909	1.074450519	0.019048395	6.210054855	-0.321995323	0.947986564	0.56704224	0.995762639	0.603020413	0.956706487	0.477163736	0.042255461	4.638698345	11.31611721	277	0	83.649
66.13799676	7.937537678	703.5975842	-18.64973124	15.57368586	3.048301531	0.673357156	1.285011615	2.056729589	1.345937162	0.02697369	5.730359458	-0.172424538	0.794099233	0.515241267	0.988624421	0.561421794	0.929695672	0.462808461	0.064678687	3.981824444	4.655496848	155	0	65.115
165.153039	12.55820212	2221.93827	-39.6328883	31.78904947	2.025333837	0.879848037	1.025501077	1.835695269	0.945116756	0.02181476	5.917946408	-0.312851373	0.937516344	0.581263969	0.994512895	0.614926371	0.950983511	0.477060192	0.048816447	4.449103304	8.453595828	1148	2	65.937
277.740129	16.51967	1616.202934	9.829532408	21.36943293	2.023679294	0.826122581	0.984842287	1.8237491	1.028021319	0.031037461	5.678805153	-0.278079752	0.908853745	0.600070875	0.99745987	0.630748301	0.967169196	0.468980359	0.078179587	4.226826255	5.848278056	78	0	85.942
671.0691777	24.95778389	180232.5731	2887.821878	208.3143115	15.62595281	0.859635562	2.756171932	3.03162432	7.79090954	0.004640955	8.575736254	-0.224984865	0.933844172	0.337551198	0.995785278	0.414506888	0.957863787	0.331675591	0.014447564	5.768560867	55.98506608	580	2	70.803
298.4611123	16.80285609	26190.17189	446.5466534	87.04567253	22.60108212	0.588851581	3.564874218	3.299529187	9.311164367	0.005248303	8.167084555	-0.132666669	0.804159144	0.260786063	0.984491408	0.348897174	0.917135026	0.266080106	0.016630177	5.188859716	27.41168866	1145	2	61.858
139.1138572	11.64418717	820.7091656	20.10014936	15.3532214	1.257641076	0.847560503	0.783047978	1.568603169	0.624913384	0.047539378	5.097916267	-0.312009777	0.913023327	0.654483963	0.996565596	0.67471431	0.961939461	0.479107155	0.121576279	3.944440227	4.152715619	77	0	82.932
113.0964255	10.36663643	2688.502477	35.07070713	28.90608024	6.421502971	0.634401793	1.927766385	2.505453927	2.597297055	0.016908378	6.474764845	-0.185591786	0.846761866	0.39732099	0.986134015	0.467399702	0.920333209	0.386678829	0.049304432	4.376421061	8.831895802	427	1	60.019
775.4782659	27.72236095	6554.14382	75.51540139	50.78635869	24.57077469	0.354129418	3.581261658	2.565747423	10.39720743	0.040228447	4.843012363	-0.675206748	0.995617026	0.270196838	0.984984545	0.353829987	0.92119581	0.298109085	0.067767646	3.505544461	18.83928334	409	1	82.419
241.1667933	15.3204254	3445.39486	-117.6693135	27.73905958	1.974987432	0.865802578	1.019396818	1.792317397	0.901308724	0.025522382	5.802163502	-0.303481388	0.92734281	0.578395703	0.995615783	0.611142276	0.955450719	0.494441411	0.054536399	4.359197653	7.428511752	112	0	60.414
271.3735971	16.41093222	244.1107618	-23.00407401	9.485793799	1.491040318	0.697075489	0.898318439	1.463452085	0.593544773	0.090435603	3.85780376	-0.414297516	0.914923492	0.610112969	0.995923262	0.635253036	0.956457984	0.515448077	0.172883781	3.006740441	2.744208529	412	1	57.068
587.7155822	23.48321079	69076.34749	-498.7645902	158.6389602	13.78736213	0.839710979	2.683810621	2.984820181	6.357923807	0.00434717	8.38340818	-0.218381224	0.925571914	0.336315801	0.992117129	0.413962968	0.941532843	0.331974302	0.01132395	5.637362424	43.10658059	334	1	58.03
86.70561965	9.173342901	724.2316153	25.59337418	13.65966379	3.445238159	0.596706731	1.308231354	2.126467468	1.688706056	0.032146915	5.687675268	-0.131856239	0.715286211	0.523748029	0.992499214	0.568302975	0.94436841	0.453894589	0.074385895	3.886109166	4.276225488	74	0	86.652
51.65101933	7.060887334	238.5518673	-11.16678825	9.006939374	1.838996471	0.659028044	0.96213329	1.776509915	0.888273728	0.045369172	4.968493008	-0.180862698	0.772072306	0.601719651	0.989582513	0.631433149	0.935170539	0.478476664	0.093837583	3.58433876	2.711483961	684	2	70.622
531.3228577	22.53991579	24550.44581	-223.6822976	98.37557991	5.309744741	0.897390929	1.561107864	2.332573635	2.795755209	0.009158369	7.292710068	-0.317159821	0.963628083	0.484907574	0.997066598	0.536485464	0.965500906	0.433383932	0.021072035	5.288516903	25.92133116	613	2	57.233
101.1252849	9.733040406	3158.398482	100.33456	31.25491351	5.690828995	0.691584115	1.763721946	2.444001336	2.496424916	0.01497222	6.660802477	-0.152341861	0.796677172	0.430358064	0.988787274	0.493708321	0.929691122	0.406195984	0.033330288	4.470751759	9.236435627	142	0	78.14
163.8868893	12.61525457	2304.286328	66.9289486	23.67643682	4.709099473	0.667386615	1.560851272	2.309423149	2.184545101	0.020824728	6.30450281	-0.150113004	0.769322267	0.471783719	0.993737095	0.526747024	0.947798067	0.428311159	0.046892162	4.274531	7.096384073	538	2	50.899
304.6856993	16.69074976	37405.08873	-292.982922	125.6866211	21.39826908	0.710031425	3.462509925	3.272600473	8.882637402	0.003854846	8.436691231	-0.153854646	0.849119094	0.268484824	0.985999301	0.35570207	0.921093296	0.271576677	0.011420355	5.435569807	36.77122255	416	1	65.381
79.48218024	8.558580147	4612.265007	161.4512893	33.6082572	8.697445601	0.58754062	2.115253198	2.682964789	4.067840611	0.014053579	6.818500436	-0.133855365	0.762554228	0.398652161	0.99014286	0.466760156	0.935731221	0.373028459	0.037903734	4.478657873	10.5764257	240	0	73.674
51.84015552	6.956531891	810.140286	19.29508374	16.18737584	2.401620575	0.74218459	1.080410981	1.892355814	1.184246123	0.031824907	5.514169901	-0.234281565	0.860550329	0.574452859	0.993592386	0.608991998	0.948863653	0.47422416	0.06358311	4.019274569	4.647249103	524	2	45.575
222.6902796	14.75325134	4087.936575	72.75810172	24.03521045	3.910514727	0.718932493	1.326154948	2.168122867	2.101156154	0.026000151	6.086037019	-0.197874521	0.842570283	0.534061565	0.998097507	0.57676356	0.972286179	0.444914509	0.064320449	4.273432484	6.986431294	319	1	54.477
117.7544891	10.63035578	2270.384757	53.5633569	22.4861445	3.488294095	0.730191168	1.257098756	2.091283639	1.854977538	0.025867741	5.994970739	-0.21286161	0.855149945	0.54350998	0.996480703	0.584158421	0.962638168	0.455744563	0.062565773	4.2576451	6.493609649	730	2	63.638
171.6559238	12.79909993	4880.495486	-171.1095134	37.33494052	5.98761707	0.72339464	1.786307009	2.453692236	2.668704732	0.015941909	6.647475565	-0.18532386	0.842426873	0.434398269	0.989192365	0.496413094	0.931833799	0.405093885	0.038181102	4.535427822	10.8306394	336	1	69.003
308.6326817	15.51989766	185587.825	1636.282831	288.7084712	17.66656849	0.884607344	2.912041387	3.103159484	8.896991565	0.002991484	8.851321199	-0.248619112	0.953482417	0.330248151	0.990579029	0.407771816	0.938935438	0.321768764	0.008764469	6.006378957	76.59375992	342	1	69.403
163.0546764	12.6305661	781.50883	-8.146658604	15.08493726	0.992445902	0.876090667	0.649913743	1.442188022	0.558798355	0.051637439	4.928492485	-0.375873402	0.94373627	0.707101718	0.997555531	0.720218963	0.96975882	0.44748785	0.112846187	3.97426587	4.01934579	503	2	64.203
233.7244507	14.68401952	45343.09567	694.5454275	80.20646248	7.868234752	0.818599339	1.844308164	2.548970174	4.393266013	0.016890789	7.057622232	-0.252753447	0.927665122	0.456105628	0.995495883	0.511829647	0.959044098	0.413155432	0.056552088	4.938376892	22.01867431	688	2	66.403
208.1395034	13.76894649	11162.32056	-214.7183192	78.78346616	4.596148302	0.889623982	1.495677235	2.278103586	2.265019896	0.014797863	6.80175467	-0.294621026	0.944272883	0.494121277	0.993446731	0.544933262	0.94831147	0.42828321	0.05125146	4.89358267	20.84490361	1410	2	49.641
70.83191254	7.582169487	8066.030603	255.0336137	59.08459254	6.318116763	0.804825892	1.929152916	2.41819087	2.489041743	0.022467177	5.8582431	-0.450694627	0.982718992	0.39591845	0.984953176	0.466624749	0.916678713	0.382728744	0.061545541	4.38605347	16.35067733	374	1	64.808
20.90056723	4.486999463	60.85481828	-3.671518949	4.468091843	1.503646038	0.501946718	0.864143664	1.575574632	0.683148346	0.093623352	3.852661768	-0.284981269	0.838202489	0.631460723	0.972195049	0.656980859	0.900268893	0.467211961	0.181884839	2.882724065	1.49293447	117	0	81.825
284.5947177	16.36724569	20888.46325	-605.3338461	77.01939029	10.27957345	0.76266553	2.273902303	2.76661963	4.90739351	0.010187478	7.282698279	-0.23705499	0.92060908	0.385947606	0.987688767	0.455103902	0.929525613	0.366778956	0.033111504	4.958171296	21.82474093	692	2	67.677
69.23051678	8.264434595	69.66578627	-2.118196091	4.097667224	0.380492639	0.829143987	0.317625506	0.973908799	0.276001293	0.159639656	3.273646431	-0.440863549	0.914169151	0.847024358	0.997792181	0.84924748	0.977590667	0.282324903	0.277085119	2.886904481	1.119539966	120	0	68.02
61.73861817	7.686217536	225.510623	-5.718301632	11.06660018	0.425005903	0.926052792	0.354483781	1.044055598	0.293047936	0.104494869	3.85798475	-0.51092081	0.961445991	0.829796456	0.997093221	0.833812633	0.973113236	0.299282603	0.212639071	3.380188746	2.872901521	150	0	29.12
676.9440805	25.83816103	12440.29803	-292.6146883	39.57433767	2.256276644	0.891236736	0.970333077	1.842607534	1.28351467	0.03269614	5.890013893	-0.346988172	0.951681571	0.620291055	0.998534568	0.647732146	0.976480298	0.454397895	0.082663453	4.513021536	10.45765358	300	0	56
95.14002649	9.536689815	1588.724214	68.45653959	17.58466643	0.828933055	0.908757031	0.566339406	1.356720946	0.499832543	0.057220593	4.784080089	-0.432721764	0.961208886	0.741603863	0.998448939	0.751869631	0.976823196	0.408674338	0.120622607	3.969593456	4.603399871	630	2	31
60.59858362	7.665320237	333.2864289	10.72578788	8.973020223	1.62141314	0.684328683	0.931194143	1.669499244	0.72002682	0.047029461	4.83086836	-0.216483152	0.804890315	0.600962049	0.993811438	0.629313521	0.947383343	0.500148829	0.084102796	3.548769919	2.648608341	330	1	67
1586.70916	39.26351079	127302.518	2582.0786	196.4495762	16.15644697	0.847598379	2.80525371	3.075600304	8.106162929	0.005486209	8.403122131	-0.206361131	0.917905786	0.345170633	0.996850746	0.419223912	0.963363037	0.334059282	0.01769982	5.620890703	53.15150579	728	2	51
209.8653152	13.2739505	44404.30888	447.9683333	138.9222802	4.339154156	0.939227697	1.537895758	2.241930759	1.885866511	0.007393399	7.40343429	-0.356192542	0.976698649	0.462050737	0.998346834	0.518864392	0.971393074	0.438410898	0.016139635	5.464109957	35.81535858	540	2	60
34.0245287	5.356561986	1212.71253	78.7084128	22.31122341	1.095194653	0.904270156	0.728920527	1.450410517	0.529884764	0.066989048	4.603451903	-0.441233634	0.959050084	0.671211121	0.991262542	0.687940673	0.941498874	0.483387007	0.152672521	3.748764429	5.851604516	558	2	56.208
20.4588261	4.487806876	10.03788095	-1.597516099	1.636030521	0.365249703	0.632847361	0.342422746	0.976164354	0.245059142	0.239109732	2.604322389	-0.247781189	0.710704702	0.831064475	0.990230075	0.832482214	0.951484577	0.323448434	0.403920969	2.204217323	0.500320056	322	1	61.526
117.9314671	10.76981295	438.0321878	-24.86055176	8.283771135	0.517864789	0.881509435	0.412953018	1.124239308	0.341592614	0.132876818	3.842498663	-0.434246276	0.935151428	0.803503265	0.998004588	0.807758132	0.976035347	0.348296307	0.298696258	3.311124291	2.200408981	630	2	18.975
604.4562081	23.89384385	66576.31522	-776.7427813	141.3686362	7.242029138	0.902204048	1.924527277	2.553837815	3.408226889	0.006985419	7.81233013	-0.298272024	0.962601537	0.415270846	0.997262705	0.480764914	0.964777442	0.394600705	0.017353828	5.538875691	37.15266633	370	1	33.888
14.54089786	3.756612298	17.3800269	0.830310243	2.167527065	0.452691192	0.653191503	0.416643955	1.052482715	0.271540471	0.177346407	3.035764579	-0.247258618	0.739653716	0.795282746	0.993086776	0.797603268	0.954104749	0.38588299	0.322345329	2.532040505	0.655054564	86	0	54.986
95.01995242	9.658261849	208.7834762	-3.492524656	7.814150328	0.863111905	0.800020154	0.620932794	1.366175473	0.460180203	0.069443114	4.38588819	-0.307955697	0.880171538	0.713248592	0.996676716	0.724980476	0.964243103	0.451951937	0.139436125	3.491012041	2.169315558	430	1	60.729
17.45468027	4.120046217	16.24940381	-1.403689518	2.343849918	0.424415282	0.691610171	0.389492225	1.031635423	0.26586513	0.16965095	3.034784202	-0.277958734	0.77396859	0.808746193	0.98867906	0.81096652	0.944976743	0.359953392	0.29476065	2.557059635	0.6920663	110	0	74.145
79.92881065	8.759969414	443.0931066	-18.37982949	13.30500415	0.554867469	0.919557028	0.476514349	1.159960556	0.321049912	0.066890388	4.370668419	-0.470049284	0.963490177	0.769546639	0.997197292	0.774314883	0.968555795	0.412331325	0.124686858	3.75016241	3.464967905	209	0	61.416
17.22779594	3.932766071	288.5471338	23.30674322	8.246676689	1.206763147	0.743220078	0.737999416	1.543037605	0.641575462	0.06921927	4.443310143	-0.243579588	0.822778084	0.676211571	0.991927286	0.694259508	0.945660598	0.456589094	0.159231937	3.40565131	2.363359959	448	1	78.792
33.46178812	5.652580505	137.1221453	14.05799013	6.463991457	0.431446499	0.874897486	0.387213611	1.047073059	0.276853787	0.136786082	3.592721571	-0.424636238	0.921915239	0.810780061	0.995761847	0.813183566	0.965125214	0.353750066	0.305241243	3.114820908	1.723859489	199	0	44.449
390.2428021	19.61256862	3185.477096	-28.44511322	24.01520175	1.660076956	0.869598464	0.865949423	1.670391316	0.877322524	0.036470001	5.515626199	-0.338006027	0.937524932	0.635417893	0.998183396	0.658769041	0.972819531	0.47855407	0.088697261	4.258393528	6.418819676	291	0	68.759
704.2383933	25.62238021	87597.37431	748.5881617	198.1674469	7.278939476	0.928987538	1.989771514	2.549802515	3.098321298	0.005219162	8.061187857	-0.325451571	0.972911957	0.399014012	0.996753267	0.467724756	0.960644029	0.387148289	0.013678339	5.768374893	51.3615966	600	2	50.082
54.54020055	7.269191637	226.2909898	-20.04275707	7.213828308	0.419837763	0.888837739	0.372949303	1.043582879	0.276465797	0.139164176	3.653575067	-0.449786786	0.934681287	0.818201599	0.996580162	0.821022378	0.969217836	0.33483393	0.29443933	3.190093266	1.908416518	804	2	57.973
240.4858977	14.41062603	51911.02029	945.1645149	136.3429472	5.178731016	0.926425599	1.552113887	2.345762079	2.69435161	0.008769836	7.509331627	-0.337454867	0.973057617	0.490907369	0.996108974	0.541910122	0.960402866	0.424670255	0.030774433	5.482375977	35.38041955	634	2	63.575
55.01099719	7.345189188	114.2560297	-11.4594927	4.792348516	0.558673552	0.789118243	0.470940363	1.158140688	0.326766283	0.127352011	3.588062091	-0.325928269	0.855958275	0.773294011	0.995463081	0.778270696	0.961307582	0.402433209	0.233121061	2.9916394	1.337755517	1561	2	63.805
118.6699939	10.83821189	100.8062102	-1.890957824	5.240311962	0.429952554	0.847344939	0.386631397	1.026095415	0.274252857	0.122622911	3.548281372	-0.420223121	0.916395442	0.810704671	0.998109444	0.812534093	0.97598591	0.359507605	0.230052481	3.092371529	1.417566129	268	0	45.926
5.112821562	2.23812626	1.606163647	0.261651258	0.725155212	0.32356281	0.401143391	0.311161878	0.871722126	0.209847488	0.361618363	1.959929934	-0.168739845	0.508980049	0.845659154	0.981185734	0.846485883	0.938180989	0.300311062	0.537393234	1.628647239	0.262179506	822	2	42.904
86.31426478	8.672307962	3220.784121	-112.2176884	45.36990811	0.957232931	0.958728177	0.650231899	1.423149704	0.511864613	0.044038342	5.098885556	-0.45578846	0.972153805	0.705133857	0.995820844	0.719361339	0.960454009	0.441625092	0.115541346	4.208376615	11.58178526	355	1	54.474
170.8105933	12.96769826	890.3641014	-27.97998425	11.49111548	0.903934328	0.843696357	0.649245333	1.387066823	0.46261149	0.058685905	4.567956316	-0.342883641	0.909048598	0.700624126	0.997519351	0.71388446	0.968133199	0.46206051	0.119218678	3.661657487	3.098762451	1489	2	51.115
125.8141446	11.18105937	61.16681511	-2.046360449	3.716032062	0.526153832	0.751200088	0.467398809	1.128016195	0.301964441	0.121198108	3.525207592	-0.293809159	0.830622228	0.772168959	0.997338966	0.775865101	0.969083508	0.418091263	0.237856707	2.932164405	1.060546473	82	0	81.112
116.1687037	10.59152795	3136.030301	41.48746042	24.68806376	8.786848956	0.46579062	2.277823083	2.708718145	3.47026409	0.013965607	6.538635566	-0.143824924	0.78754488	0.352370715	0.98547198	0.430795006	0.917787844	0.346288159	0.033208584	4.204640625	8.36872818	187	0	84.844
130.0923886	11.14442807	2275.50878	-105.4457112	26.44094704	2.894510772	0.801283879	1.259023885	2.027649725	1.260677765	0.024739883	5.948745755	-0.235704856	0.88134518	0.519476859	0.991358278	0.564918381	0.937742616	0.464955665	0.064115175	4.274300943	7.333864453	394	1	54.279
39.07596505	6.174467188	163.6843055	9.019246237	4.260626133	0.455261806	0.80197567	0.397470575	1.068710704	0.291632267	0.177701121	3.268528849	-0.337173481	0.847905777	0.806955687	0.996884456	0.809811885	0.969732584	0.356527583	0.356459014	2.768021301	1.178971985	812	2	63.762
267.1776479	15.8040178	20872.65672	-663.7760795	79.43131582	9.806549398	0.780271713	2.170558092	2.755282392	4.953178826	0.011685253	7.364981479	-0.188896378	0.87268799	0.409827532	0.992729706	0.474401668	0.946147231	0.374173121	0.041284945	4.993057374	22.30946631	737	2	43.112
668.0042899	25.68161461	10919.36156	-259.7838484	40.27811527	6.456237433	0.720965094	1.768929561	2.484798978	3.266976763	0.015697088	6.776943278	-0.16747757	0.829311404	0.445371128	0.99543492	0.504673538	0.95630073	0.413233717	0.039958213	4.584610306	11.68358818	362	1	40.353
81.59056676	8.978937873	123.7755967	-5.707212626	4.431462709	0.557784369	0.773061439	0.483642339	1.157522647	0.317486738	0.125797007	3.626500547	-0.304368811	0.844114564	0.765562711	0.996177201	0.77008347	0.96319988	0.42282711	0.270667041	3.002009975	1.247311769	67	0	81.211
52.69786908	6.47628417	8263.614074	237.2557011	44.82085633	1.807400711	0.921880516	0.811285985	1.714507902	1.126990209	0.035726033	5.713331479	-0.415988582	0.972598753	0.675329775	0.996701873	0.697472579	0.96770169	0.405193225	0.118480157	4.523789487	11.65706426	71	0	53.866
55.33700974	7.160986302	2555.652958	117.2854852	19.25366487	3.031012763	0.72611409	1.227066043	2.035119061	1.48399215	0.035317505	5.59059967	-0.205015687	0.834574497	0.538475456	0.993956322	0.579714065	0.949637793	0.466936568	0.084148959	3.966880608	5.571169408	262	0	74.836
44.37055128	6.500044827	964.6552592	47.08059532	9.477570064	1.004240883	0.802714202	0.695007003	1.444871638	0.508760286	0.071811057	4.439184182	-0.265327754	0.850235399	0.682560326	0.996575103	0.697104081	0.962264313	0.483916781	0.140430308	3.443781985	2.620452737	424	1	54.844
13.29955815	3.584767545	16.22887922	-2.33793378	2.268874507	0.496091562	0.637243745	0.449382902	1.065861258	0.28550502	0.188052934	2.948470871	-0.264118232	0.756842879	0.779979415	0.986821794	0.782560598	0.936611158	0.413544142	0.361247738	2.448003472	0.691241517	329	1	73.578
43.66096438	6.454666092	361.3024728	31.73409057	8.700828827	0.708707508	0.848965106	0.547662996	1.279435143	0.398988176	0.099076578	4.06973758	-0.334187176	0.890181903	0.742005325	0.99757347	0.750204983	0.970034158	0.431367921	0.220003217	3.314597473	2.352384084	104	0	47.321
129.1639568	11.24423399	1671.718449	-111.2064291	11.54262005	0.618848591	0.897379391	0.447206759	1.196498069	0.412277444	0.161951985	3.575408337	-0.372552276	0.892405578	0.792463114	0.996919557	0.79833655	0.970854317	0.352346644	0.332776929	3.026525876	3.04036716	1731	2	47.973
8.811383124	2.967330849	0.145792146	-0.09288725	0.077416689	0.052093824	0.195107308	0.05208964	0.294679073	0.049344869	0.886091881	0.412963608	-0.072426255	0.163639007	0.973955598	0.996935731	0.973955877	0.989582212	0.052085979	0.940570609	0.360856219	0.032377628	127	0	64.378
973.37228	30.79247212	58075.4571	-1135.649841	111.4229645	10.65510674	0.824410004	2.312436992	2.804649878	5.158595871	0.00710739	7.838773606	-0.216152324	0.913014478	0.376119984	0.994889646	0.447262815	0.953202194	0.365950079	0.018310172	5.319014613	30.5195178	616	2	64.247
80.81071726	8.89744619	232.4323712	-10.33958013	7.297866026	0.718264007	0.818418781	0.570808291	1.278734075	0.385112013	0.07972044	4.196231899	-0.325125295	0.88994147	0.729186808	0.996845179	0.73726459	0.96485636	0.458717676	0.150635315	3.412570244	2.004032508	111	0	76.614
30.59657389	5.376469116	206.1912883	13.67608086	7.506513381	0.755964188	0.812370428	0.594033842	1.29827767	0.392136314	0.074109709	4.238811614	-0.316294166	0.882808091	0.719115114	0.994841755	0.728508592	0.955181433	0.465731778	0.152589741	3.422385143	2.065619392	828	2	69.364
124.1791265	11.02636918	740.9561366	-56.78238088	11.12571754	0.746022179	0.872753626	0.549914415	1.279180916	0.434017018	0.086359347	4.176705646	-0.376388985	0.920436951	0.74287772	0.996762329	0.750438945	0.966301969	0.434890609	0.192142868	3.442851723	2.967934929	317	1	62.562
64.98996464	7.896595402	680.4988888	30.26714493	12.1581063	1.636983082	0.760303577	0.878170455	1.686404163	0.846726325	0.050346128	4.996342689	-0.242547332	0.854267967	0.62835413	0.996381041	0.652210774	0.961481274	0.488049977	0.109428251	3.7159759	3.448772346	405	1	46.677
310.1352626	16.80725245	63337.06423	-1962.976234	114.0347973	4.520014123	0.918260526	1.569320987	2.269493723	1.948710843	0.018586425	6.21511627	-0.339298928	0.95531035	0.464687161	0.992962195	0.523326456	0.943527852	0.407010444	0.047314024	4.521693835	29.63870285	621	2	57.362
35.37932281	5.879998268	93.63534496	-9.441408084	4.927769437	1.812642625	0.457779668	0.965877094	1.706583583	0.840271323	0.085555628	4.110678505	-0.181375027	0.735303532	0.599259447	0.979276924	0.627534726	0.910513521	0.497035694	0.157870491	2.938757172	1.685103016	175	0	61.022
138.4729992	11.61558226	886.9755374	5.615726246	15.05543418	0.86301003	0.89090483	0.63873673	1.350432761	0.432025947	0.054300684	4.840590856	-0.392755612	0.944899886	0.702876699	0.997859154	0.715081309	0.970062281	0.468887875	0.116123061	3.941398806	3.979611053	357	1	54.967
72.65331569	8.406273642	221.367934	8.2027565	8.580709454	0.644874272	0.858596493	0.520784636	1.217212224	0.360509672	0.075623919	4.237243824	-0.388301204	0.925763671	0.751870274	0.99675353	0.758338279	0.965785639	0.429608187	0.153580725	3.534493582	2.306395931	747	2	30.408
67.0596275	7.778414743	2368.450002	101.6230974	27.24523081	1.034796886	0.926735669	0.660921731	1.47716228	0.581306639	0.050169269	5.203289846	-0.429851972	0.967677439	0.705643158	0.996037627	0.721045659	0.962292897	0.426889513	0.156101587	4.241582672	7.070006925	946	2	60
75.37320498	8.450208801	1196.662201	12.3008509	17.32061342	1.454232341	0.844720332	0.803893103	1.651798003	0.783380527	0.045978668	5.218898859	-0.326072422	0.924278562	0.65918246	0.997040937	0.681546086	0.966173443	0.442811856	0.11438922	4.045880566	4.693711441	103	0	59.584
51.0309645	6.980068518	446.1985644	3.951455062	10.60612847	1.368212749	0.77098326	0.835639737	1.595307651	0.638412838	0.049671804	4.885461293	-0.259359227	0.859781368	0.634047563	0.992140191	0.65752801	0.942740403	0.486632619	0.099610149	3.698174434	2.993585305	468	2	76.425
195.3718408	13.66788777	3616.079116	41.13224158	35.77429705	1.574979903	0.915694998	0.87651857	1.688075043	0.774014194	0.026598456	5.86248775	-0.386202119	0.965246145	0.628466468	0.997693074	0.654471233	0.968429619	0.467240711	0.076442206	4.588890954	9.337319237	82	0	71.874
60.16161638	7.407698681	1042.208525	-41.32979629	22.14422869	1.012387483	0.912186306	0.691360845	1.458256689	0.517446232	0.038971943	5.072744142	-0.399032735	0.95534508	0.686044278	0.994141228	0.702074654	0.952101838	0.462115443	0.08275494	4.088848899	5.789154044	467	2	59.282
159.5730607	12.14387251	9364.983358	-79.75943324	54.88409474	6.491108954	0.788863552	1.773960997	2.454554484	3.196748729	0.011779549	7.035961583	-0.223634083	0.893424996	0.44621781	0.99391497	0.505077628	0.949991179	0.414185758	0.026856252	4.87746811	15.34380092	425	1	69.326
68.69492801	8.084761791	516.7175747	-3.518502929	13.90395177	0.594710198	0.917461754	0.467279344	1.194647104	0.367021795	0.063433624	4.480291764	-0.480173688	0.967511171	0.778788413	0.996544445	0.784845643	0.967207504	0.379581696	0.121318624	3.848052281	3.624665491	22	0	60.427
51.47858008	7.102363734	107.654294	-4.118021131	4.849545064	0.718809523	0.735832887	0.476459729	1.230382623	0.481157458	0.150200917	3.661534365	-0.333469245	0.864832909	0.781795278	0.995974979	0.788743437	0.966977037	0.362098239	0.335220159	3.005957317	1.392088647	382	1	63.762
13.75100034	3.648637818	13.06042595	-0.212905802	2.201159477	0.448324339	0.660410335	0.413292575	1.047596095	0.269624868	0.164080536	3.036100781	-0.256864083	0.751124875	0.796856889	0.993152057	0.79912833	0.954466293	0.383244321	0.288192249	2.538469896	0.662370954	1282	2	48.825
131.7172576	11.30582641	1062.876138	-35.13052783	16.51903878	0.939232729	0.89114224	0.619005824	1.42246648	0.543247626	0.055023939	4.880805517	-0.39651083	0.950006396	0.721040629	0.99768286	0.733768874	0.971189219	0.423895976	0.12276504	3.965024001	4.364567876	327	1	70.592
225.0337475	14.75009238	3873.073661	-37.72245204	32.81160839	2.94320575	0.834247255	1.25593134	2.031758859	1.299453824	0.019390373	6.267744643	-0.263068952	0.909126486	0.524209702	0.997326235	0.569352687	0.964416685	0.456991522	0.042117862	4.53874541	8.938703534	635	2	61.408
428.8901124	18.14320106	317485.9947	4206.489047	402.6615038	4.275998079	0.979166323	1.493401794	2.250136521	1.970463352	0.007368522	7.742805055	-0.433937092	0.992499477	0.480429297	0.997362574	0.533474385	0.965097353	0.439438476	0.023774078	5.868579606	101.7343755	448	1	36.852
25.96951986	5.00262159	39.74105546	2.259946067	4.170514968	0.400843895	0.824020232	0.381159698	0.99871421	0.250490258	0.130910105	3.319758978	-0.398295318	0.894730545	0.811388571	0.992029078	0.812669982	0.9526274	0.364227557	0.234684281	2.892393212	1.142839716	296	0	52.679
77.88305401	8.754404686	290.6245177	-25.52288482	5.508268889	0.538515067	0.817782292	0.441181505	1.150257209	0.335834018	0.153047382	3.43708432	-0.341753921	0.860578444	0.789073554	0.996322909	0.794265569	0.966585137	0.368430869	0.303475158	2.88287097	1.511695989	626	2	75.263
67.41961984	7.903205545	950.9646162	42.01119801	20.39871654	0.589426735	0.943377642	0.482429487	1.181494015	0.34444194	0.059386192	4.639898371	-0.502197712	0.97514978	0.769360275	0.997030659	0.775141452	0.968274311	0.401882708	0.149183677	3.999621065	5.247035818	372	1	56.4
26.109618	4.725967968	475.5460018	21.4344637	14.82887208	0.595687729	0.918644666	0.504270602	1.167383819	0.33078139	0.090320968	3.950065475	-0.516185872	0.962410788	0.757006412	0.992822619	0.762643011	0.95039568	0.428604995	0.188957035	3.363991264	3.856139953	121	0	75.962
22.84207484	4.508684827	518.2408566	32.37362763	10.60706404	0.588559732	0.89189778	0.49718979	1.184942542	0.334640118	0.074729102	4.241819073	-0.415509544	0.940296345	0.760523381	0.995218964	0.765839306	0.959144301	0.424609479	0.149311894	3.585333906	2.798905943	476	2	75.973
8.017735043	2.733653846	3.026731658	-0.421772703	0.691233974	0.660897436	0.105633719	0.571153846	0.665239891	0.158541667	0.419569979	1.624792454	-0.368719658	0.620678926	0.723397436	0.975295008	0.729380342	0.906944444	0.492628205	0.497435897	1.098510403	0.338032853	333	1	46.953
695.2603139	26.07208258	29935.83542	-1040.07731	64.3197336	2.316547548	0.9296622	1.081089384	1.892809944	1.101027393	0.029183716	6.018444286	-0.316114354	0.938557275	0.570772294	0.998126524	0.606749505	0.970858998	0.468900302	0.066552024	4.493114335	16.65907029	30	0	59.255
502.7523117	22.1113123	33815.04151	117.007885	64.29966668	8.954265185	0.755601741	1.617253257	2.364026798	6.198149106	0.029404246	6.507785203	-0.271431593	0.92108524	0.537297431	0.996094078	0.578073412	0.9682845	0.420204857	0.093721028	4.679313824	18.31348297	232	0	70.367
665.4371783	25.49970766	21701.71327	-893.1886637	62.15412815	1.41878701	0.95390851	0.683162497	1.589487083	0.933211157	0.104005618	4.816849728	-0.465523934	0.970544521	0.725870293	0.998783494	0.74568618	0.981041481	0.330784308	0.235747852	3.992259122	15.89322879	434	1	61.167
192.9142421	13.3275645	23899.85945	860.2389508	63.78784184	2.640155228	0.920279976	1.061225776	1.940387481	1.479705941	0.032941185	6.006342177	-0.341117628	0.952904126	0.59722629	0.997755231	0.628898298	0.970847047	0.451079663	0.087533342	4.54520453	16.60699927	99	0	69.266
330.8329778	18.06293641	1822.532812	33.09941847	19.50232716	1.25077498	0.877928403	0.725766037	1.548070062	0.706384705	0.047487557	5.17861299	-0.366743997	0.944555303	0.684325035	0.998422974	0.701262495	0.975547898	0.450346655	0.11057114	4.109593558	5.188275535	5	0	51.756
206.9167392	13.99172126	5167.885097	191.5615531	45.69823364	1.118746175	0.952147119	0.679339792	1.484101264	0.636667077	0.034951763	5.565293459	-0.467545835	0.981268248	0.699972295	0.997917934	0.714736814	0.972386346	0.442940329	0.119420432	4.56791988	11.70424495	213	0	74.521
95.49206008	9.483182627	2405.134223	96.67886812	23.74980012	1.508712669	0.880413704	0.882511223	1.660530994	0.702712299	0.033729992	5.516064539	-0.327960761	0.934794209	0.619470014	0.996281243	0.645267577	0.959285312	0.489881533	0.070490875	4.234700432	6.314628197	244	0	76.699
424.48752	20.07653633	36614.84219	685.6137651	87.83121934	2.178431091	0.95124952	1.017716589	1.848543805	1.103937584	0.02163582	6.500457581	-0.417161015	0.981498089	0.592553879	0.998580687	0.624163359	0.975233273	0.47146525	0.060134268	5.079762451	22.50241261	1458	2	50.501
734.1622678	26.94724624	13352.14703	-428.1446175	33.90281915	1.888474412	0.892532212	0.935660283	1.753862371	0.973223881	0.036616908	5.59699329	-0.320309587	0.929259073	0.615218656	0.998385608	0.642862595	0.97398485	0.471788471	0.082376508	4.260292146	8.947823389	77	0	66.627
417.5718707	18.42132348	191524.2142	3979.504252	311.7115292	2.147795732	0.986425021	1.076309706	1.852752906	0.945410582	0.018438501	6.458063893	-0.47532184	0.99047407	0.563839811	0.998352638	0.601922929	0.971652369	0.466469156	0.059331427	5.096399472	78.46483123	508	2	57.362
31.1476357	5.584781885	49.39941366	1.530083249	4.682222028	5.055011655	-0.046610402	1.715417915	1.987353288	1.587343933	0.08950259	3.760332127	-0.312529898	0.848686954	0.445569965	0.945918851	0.509016262	0.854853757	0.371595946	0.157084582	2.63606641	2.434308421	82	0	78.745
16.60395661	3.859768785	171.9298034	10.67406198	7.2892933	0.49348704	0.870943044	0.42385802	1.113171464	0.30846331	0.097230945	3.75475625	-0.425297153	0.927683916	0.795022644	0.99405485	0.798987784	0.958234501	0.369351692	0.156846098	3.21144485	1.945695085	346	1	57.345
181.0459312	13.04467621	4822.058682	-149.2017427	45.07355958	1.550128095	0.933478006	0.876487643	1.671973265	0.758420659	0.028801667	5.820199013	-0.386673107	0.965889894	0.624795918	0.997344075	0.649769373	0.965933919	0.48618521	0.08380452	4.539690597	11.65592192	519	2	63.899
389.6176867	19.36462813	13733.00189	-229.1803078	60.79558334	2.289222871	0.927682997	1.027976559	1.856568443	1.194895988	0.023110076	6.258616908	-0.389301819	0.972729608	0.592690063	0.998155725	0.623481645	0.972338456	0.477011676	0.060974985	4.849149505	15.77120155	254	0	64.86
385.4388103	19.48774187	3176.549349	30.50417905	24.66805882	2.018832751	0.844288728	0.963457165	1.778361205	1.060195132	0.031204702	5.668641162	-0.30627761	0.924795606	0.605938002	0.99818028	0.63433499	0.972490233	0.48178819	0.066578107	4.278684741	6.671722892	147	0	66.479
178.7103254	13.25601497	1301.462208	-61.01982071	13.36356965	1.41499332	0.806041114	0.834558916	1.626460522	0.691657362	0.049932804	4.986359319	-0.259652191	0.863965516	0.638427206	0.996514968	0.661902269	0.961468549	0.476233909	0.100872127	3.758992717	3.694640744	153	0	74.907
484.30201	21.7123296	9593.547602	9.691273848	55.23633513	3.735708139	0.873216637	1.302945237	2.164720259	1.985737587	0.016780673	6.70132416	-0.304840678	0.949191324	0.541494563	0.997317917	0.583822316	0.967240819	0.434163401	0.056722781	4.899728766	14.74301082	1076	2	57
69.71851445	8.259601172	261.3249784	-17.32713892	7.01965872	1.0303866	0.74362586	0.720238598	1.460478656	0.500191602	0.07369361	4.381330748	-0.228043943	0.812130112	0.670605007	0.994028156	0.686699797	0.949994234	0.492841211	0.146556779	3.345450842	2.01251133	80	0	61
273.6051156	16.32089581	3139.066875	-36.48030329	31.38839679	2.45611075	0.854288835	1.135386931	1.938985116	1.130788279	0.022504664	6.119122932	-0.281098369	0.922705387	0.552687212	0.996909124	0.591552161	0.962295816	0.473539488	0.05829677	4.499461666	8.461126884	250	0	59
1270.800228	35.29917242	60268.73246	-806.3349168	107.4883975	8.432659214	0.853603366	1.780972628	2.476054131	5.183547316	0.009532684	7.493958338	-0.293289681	0.95779474	0.467363605	0.997026684	0.520783354	0.968414055	0.428194592	0.027138026	5.33431607	28.98026418	903	2	36
69.19756796	7.736301159	4036.417176	37.65013184	43.54825501	6.409108324	0.744311166	1.923433106	2.467361276	2.627608497	0.012477016	6.621039355	-0.244634316	0.914106508	0.393878039	0.979473087	0.464335676	0.904589909	0.393547589	0.030160993	4.596206524	12.48934083	615	2	67
1830.38414	41.90653579	353487.5382	-1713.399923	316.7810464	19.898819	0.88158599	3.057222911	3.177750691	10.2565318	0.003015367	9.163003377	-0.244629981	0.955180497	0.325088163	0.997031026	0.402248971	0.964960403	0.318428983	0.009030357	6.175624578	84.16996636	105	0	66
199.8763782	13.8420103	3246.589673	-108.4823259	38.37562169	5.400165757	0.75424974	1.864322384	2.210145797	1.553071954	0.018638145	6.016325948	-0.326949747	0.947373282	0.387014253	0.985562264	0.461505769	0.914579953	0.378252994	0.041682067	4.341913776	10.94394686	1293	2	57
746.1178647	27.08997785	18722.40582	-415.4489912	52.49915679	3.500456847	0.874243421	1.113674194	2.00683052	2.22800692	0.028346065	6.228593311	-0.342951026	0.958059651	0.609234858	0.997640656	0.638390356	0.972828334	0.4382289	0.079711131	4.709619575	13.99990341	260	0	73
1245.341958	34.25823435	242243.2234	-2082.534149	313.3866065	26.72260074	0.842461287	3.6795555	3.406397041	12.76955283	0.002490374	9.217558838	-0.214234566	0.937124252	0.272774755	0.996114536	0.357319798	0.958650379	0.27263264	0.00903764	6.093786374	85.02730182	1096	2	64
535.7754457	22.72472896	21480.69276	-186.5657961	83.92363788	6.501467484	0.855950057	1.830295836	2.50969621	3.046965743	0.008771981	7.48210482	-0.250753002	0.932371345	0.431025937	0.995600238	0.493328875	0.955817825	0.404052106	0.024070999	5.220629698	22.60627634	759	2	59
607.2114611	23.93856375	68677.31184	-135.6899173	155.6754379	19.1074273	0.779954573	3.352311006	3.214640566	7.44759658	0.003491334	8.604019458	-0.189046369	0.901430826	0.265802799	0.993596051	0.35470575	0.943687647	0.270045009	0.009978233	5.64765058	43.6957163	351	1	73
697.6617078	25.97591696	35469.05819	-620.2365279	99.83361008	8.193700901	0.847823079	1.992822969	2.629792257	4.103967765	0.008120656	7.576964819	-0.258068378	0.939747735	0.420143878	0.995040184	0.483540899	0.954632329	0.392574959	0.020657732	5.28910353	27.00682775	544	2	61
966.5551045	30.36216655	151884.8966	1845.083648	192.6933716	13.94527871	0.865122619	2.658631657	2.967124793	6.560877008	0.005248516	8.479085197	-0.228065978	0.930171481	0.344355051	0.996080412	0.420608698	0.958494067	0.333341568	0.015932357	5.723019381	51.65966257	311	1	64
808.8966519	26.59631161	461487.0333	4126.477711	410.7918249	4.774435127	0.976975887	1.554068971	2.311563776	2.25854228	0.005067364	8.274018821	-0.444650205	0.994852936	0.476917297	0.998725701	0.530623126	0.975721454	0.429752736	0.015334922	6.307404596	103.891565	880	2	67
901.8377352	29.30999745	100265.3203	-1980.367713	182.1465059	11.26954944	0.881813341	2.341984802	2.845764258	5.573307775	0.006262738	8.090405344	-0.25681312	0.945104907	0.389519857	0.993823168	0.457589872	0.949745895	0.358962296	0.022852352	5.595067617	48.35401384	184	0	64
181.7241096	12.91171455	20623.50128	391.7571802	66.02836654	5.994626549	0.83290734	1.530803618	2.32222608	3.603337958	0.013189743	6.939876551	-0.288067731	0.946639127	0.510579653	0.99736896	0.55630676	0.969805438	0.439663825	0.034023133	4.990295905	18.00574827	197	0	59
154.4669102	11.83305743	20122.35762	504.7758023	62.64716722	4.931720052	0.85288599	1.615491786	2.34274907	2.237947157	0.015488449	6.827001734	-0.252928656	0.92006198	0.458446018	0.994293943	0.515958297	0.949425851	0.424727905	0.048080545	4.814435255	16.89472182	300	0	61
308.3814328	16.898705	23657.80955	-4.007949614	95.66924475	4.414376996	0.911886864	1.475218862	2.258139202	2.159409228	0.009529301	7.283951626	-0.324536217	0.965788771	0.49292867	0.995796451	0.543334316	0.95770354	0.439222275	0.021920437	5.307441312	25.02090544	456	2	51
15.46262248	3.885056441	11.62332793	-0.674834902	1.947006401	0.471228888	0.610072343	0.429748397	1.07248902	0.279346987	0.179231669	2.997438537	-0.214468415	0.69611374	0.78927385	0.990672612	0.79196647	0.946855143	0.394140016	0.34448384	2.466574522	0.604558822	540	2	50
192.6735275	13.60894643	3099.67918	-177.3326363	30.78375106	0.905134132	0.942790209	0.650636118	1.401345358	0.46928871	0.05025741	5.104699338	-0.429002381	0.966522211	0.699885363	0.997963425	0.712934418	0.970919764	0.465550837	0.125600071	4.174977874	7.922221299	62	0	57
13.29547308	3.409379751	139.6388411	16.00348445	7.194252727	0.512464077	0.866238692	0.456856625	1.11260419	0.295815177	0.115272449	3.626704254	-0.397664083	0.908653201	0.777132433	0.993799551	0.780771821	0.954818628	0.408840207	0.229850879	3.071555889	1.926679201	633	2	72
588.1336792	23.49264771	80268.49406	-1449.046984	159.6979806	14.85661724	0.828440465	2.876893987	3.040710536	6.309253237	0.005115953	8.178602563	-0.238420175	0.938059589	0.30748702	0.991058391	0.390351727	0.936002159	0.311914605	0.016006601	5.554984178	43.63864946	437	1	60
1056.341933	31.87387138	149322.5939	720.1957024	180.7519075	19.86641336	0.799505806	3.011621719	3.107413475	10.40647317	0.005493562	8.021811855	-0.289552345	0.963282002	0.324588237	0.993533404	0.402169725	0.949953462	0.325315565	0.016543148	5.53786676	50.15458022	442	1	49
616.57609	24.65354982	8664.414862	-113.9905019	38.94402109	3.83169483	0.819059499	1.355757946	2.155985938	1.925831449	0.019911843	6.449392927	-0.247842755	0.903203841	0.515950855	0.997397284	0.561673804	0.966709447	0.453241386	0.046903363	4.607067976	10.69392898	145	0	50
