# Supplementary material for: Towards survival prediction of cancer patients using medical images
Source: PeerJ Comput Sci. 2022 Oct 26;8:e1090. doi: 10.7717/peerj-cs.1090 (PMC9680890; doi:10.7717/peerj-cs.1090)
Supplement: Supplemental Information 1 [file peerj-cs-08-1090-s001.zip › FinalCodeV1.2/Benchmark Brats2020 Feature Selection/Radiomic_Features_Final_glcm+gldm+glrm+glszm+ngtdm.csv]

original_glcm_Autocorrelation	original_glcm_JointAverage	original_glcm_ClusterProminence	original_glcm_ClusterShade	original_glcm_ClusterTendency	original_glcm_Contrast	original_glcm_Correlation	original_glcm_DifferenceAverage	original_glcm_DifferenceEntropy	original_glcm_DifferenceVariance	original_glcm_JointEnergy	original_glcm_JointEntropy	original_glcm_Imc1	original_glcm_Imc2	original_glcm_Idm	original_glcm_Idmn	original_glcm_Id	original_glcm_Idn	original_glcm_InverseVariance	original_glcm_MaximumProbability	original_glcm_SumEntropy	original_glcm_SumSquares	original_gldm_DependenceEntropy	original_gldm_DependenceNonUniformity	original_gldm_DependenceNonUniformityNormalized	original_gldm_DependenceVariance	original_gldm_GrayLevelNonUniformity	original_gldm_GrayLevelVariance	original_gldm_HighGrayLevelEmphasis	original_gldm_LargeDependenceEmphasis	original_gldm_LargeDependenceHighGrayLevelEmphasis	original_gldm_LargeDependenceLowGrayLevelEmphasis	original_gldm_LowGrayLevelEmphasis	original_gldm_SmallDependenceEmphasis	original_gldm_SmallDependenceHighGrayLevelEmphasis	original_gldm_SmallDependenceLowGrayLevelEmphasis	original_glrlm_GrayLevelNonUniformity	original_glrlm_GrayLevelNonUniformityNormalized	original_glrlm_GrayLevelVariance	original_glrlm_HighGrayLevelRunEmphasis	original_glrlm_LongRunEmphasis	original_glrlm_LongRunHighGrayLevelEmphasis	original_glrlm_LongRunLowGrayLevelEmphasis	original_glrlm_LowGrayLevelRunEmphasis	original_glrlm_RunEntropy	original_glrlm_RunLengthNonUniformity	original_glrlm_RunLengthNonUniformityNormalized	original_glrlm_RunPercentage	original_glrlm_RunVariance	original_glrlm_ShortRunEmphasis
65.51653285	7.796936527	728.1728459	14.29156202	20.15440797	1.260189603	0.88233192	0.76894363	1.565683933	0.647811858	0.042817704	5.076210721	-0.34215168	0.93099209	0.662286258	0.994543462	0.681647769	0.953654964	0.471438958	0.090522239	3.940627357	5.353649394	7.247635551	842.2039112	0.054536289	26.49835003	2024.82866	5.266599769	68.21006281	124.4920676	7649.291977	2.887672004	0.02139396	0.046165288	3.467810977	0.00110403	1269.227223	0.124943675	5.242783424	70.37783018	3.55390062	229.6023344	0.079413424	0.020895867	4.505926432	5311.44062	0.513853193	0.657723938	1.092005331	0.740059391
95.61528585	9.42082638	5826.932887	241.3589972	32.6405098	5.199475199	0.723563314	1.50913502	2.308533523	2.857840428	0.024765379	6.253812238	-0.191359504	0.839465309	0.504289595	0.993228483	0.551637343	0.950089237	0.438233398	0.064207376	4.359708682	9.459996249	7.262243538	623.1735808	0.06803205	19.09116889	997.5126638	11.98398857	108.2145197	71.55873362	5424.744651	1.144450932	0.014668503	0.110326923	21.81951224	0.001307294	680.407678	0.097570363	13.71715051	117.0641953	2.309845133	220.7160939	0.03507308	0.014294633	4.705678659	4460.176927	0.637297211	0.759867316	0.546241212	0.825275534
8.344894454	2.833270133	11.65440031	0.061068322	1.975389152	0.712174071	0.469882971	0.584073274	1.248445392	0.358130576	0.14186252	3.279188568	-0.13204247	0.576714642	0.720773443	0.973685722	0.728885765	0.905673921	0.476024758	0.276686702	2.502957144	0.671890806	5.597245217	46.96998636	0.064079108	18.65606405	254.3697135	0.681465654	9.413369714	92.22237381	767.3342428	14.34074428	0.163082462	0.069739292	0.784873826	0.013469857	169.3597088	0.326196072	0.751199645	9.753411522	2.719496164	24.36682248	0.437307679	0.16502922	3.001200508	291.6751251	0.552934885	0.708573827	0.645784037	0.766823418
103.0000162	9.885457354	1419.104294	53.12674586	23.67959566	2.570896551	0.804394076	1.12771503	1.962702094	1.259206626	0.025626308	5.84705462	-0.243789109	0.885383903	0.563833111	0.994331243	0.601251361	0.951391809	0.462056502	0.071663448	4.233973151	6.562623053	7.234880169	803.8363603	0.073732926	19.9544485	1192.902036	6.872953731	106.4020363	69.24252431	6617.675381	0.925104954	0.012672236	0.098960803	12.17380156	0.001405761	895.1118427	0.106846803	7.067706416	108.6302413	2.261397685	231.0405038	0.029231817	0.012583504	4.404456097	5485.997088	0.650869749	0.768440512	0.537737171	0.833066354
138.5724958	11.42040206	3257.207699	-121.5749529	35.91234242	3.368999267	0.828159074	1.360498909	2.113187624	1.465556874	0.017748187	6.309539339	-0.245109989	0.901554602	0.496622754	0.991005393	0.546043172	0.936379803	0.461240207	0.040833323	4.488055433	9.820335421	6.821524283	421.611479	0.116338708	7.863591509	321.3979029	10.29365275	129.7566225	28.68377483	4289.237859	0.279960217	0.012867802	0.18002	20.80007721	0.003223216	272.7270109	0.087213112	10.37826506	127.5812858	1.563892835	209.3224476	0.019066671	0.013246461	4.307721553	2413.544062	0.768876544	0.86296485	0.210316418	0.897983234
95.82529753	9.568059741	923.2198021	3.313008333	19.28603893	2.183697624	0.796632619	1.05940726	1.85668443	1.013843774	0.026723308	5.687881884	-0.248500998	0.879342335	0.573912325	0.993449637	0.608786051	0.947016407	0.476192342	0.05241894	4.161343913	5.36743414	7.082871773	1535.954456	0.077467819	14.03674833	2302.176779	5.529706771	98.08115196	65.78135875	6092.653301	0.902457945	0.013432721	0.074620792	7.800864621	0.001134958	1730.098961	0.11451548	5.693251668	99.14242498	2.268152196	218.4658815	0.030588532	0.013411505	4.317180481	9572.242387	0.627095407	0.761793359	0.493678117	0.817274064
84.15720118	8.952498419	1632.770402	44.35282846	20.43185042	4.401873168	0.643627175	1.538984432	2.270893692	1.965200693	0.022480488	6.123596305	-0.151504752	0.776450742	0.465995364	0.991982182	0.521344148	0.940218588	0.44261027	0.05513903	4.153947071	6.208430896	6.698055139	337.1942319	0.099233147	9.309276204	373.8563861	7.50932706	89.07180695	38.63095939	2802.718069	0.685518212	0.017737879	0.132012561	14.9910322	0.002764141	294.3852623	0.104327895	8.010688822	91.53899981	1.747344503	148.1326197	0.030917319	0.017777208	4.269731957	2044.408083	0.722227305	0.830194232	0.286354441	0.873874531
13.79021978	3.614614844	35.28517695	2.157231552	3.752032546	0.933057076	0.594889984	0.706218599	1.330963096	0.415428334	0.100322304	3.65433148	-0.260618813	0.801960095	0.669574548	0.975768426	0.683817445	0.903120427	0.51604291	0.202616258	2.808891093	1.171272406	4.797774434	23.81528662	0.151689724	5.803237454	43.43312102	1.084668749	11.71974522	19.21656051	258.5859873	1.88626327	0.137080679	0.255820473	2.588121933	0.043477484	38.86383359	0.275618699	1.095862485	11.5627853	1.373578403	16.43540127	0.180136224	0.140574021	2.533603665	115.1916728	0.813296333	0.897599216	0.122260745	0.918762249
239.2465296	14.86304639	19255.37494	261.402425	78.73743767	5.403074714	0.870931801	1.65153336	2.382423839	2.568917194	0.010632311	7.270198942	-0.271773658	0.939577338	0.461098683	0.995440161	0.517498379	0.955545171	0.423206199	0.032533935	5.153347623	21.0351281	7.755322487	2384.190268	0.094017519	11.90477782	1607.370519	21.88479056	233.7600852	42.72065145	9545.621042	0.272821122	0.008119651	0.137872794	31.28206398	0.001529337	1287.16346	0.061517575	22.85546381	234.6213178	1.811069953	419.5160024	0.013836553	0.008412259	5.054703685	15119.21082	0.719471048	0.824953665	0.324377268	0.872126308
199.3857019	13.94823243	2240.680801	-33.72817404	24.21788678	5.08560441	0.642313264	1.70462444	2.363854054	2.102168622	0.020257687	6.115630399	-0.208533532	0.861632034	0.432396684	0.991435835	0.496368149	0.936603045	0.405494914	0.050407294	4.214386728	7.325872797	6.314242424	77.29558541	0.148360049	5.638293404	47.09980806	11.37936421	182.1305182	18.39731286	3520.28023	0.111559222	0.011473061	0.308294448	51.68175452	0.006988696	40.8216929	0.086962735	11.99866897	181.0725993	1.367200827	251.3337819	0.014262394	0.012084285	4.248767173	388.0782159	0.82546994	0.901077809	0.131997896	0.926287179
166.9550841	12.66000857	3244.787978	84.01128009	32.51669992	5.88607792	0.691279564	1.76027458	2.458925444	2.703078702	0.014308795	6.679592946	-0.164925744	0.81908186	0.438731025	0.991623517	0.499911789	0.93972294	0.408577586	0.032763679	4.493183145	9.600694461	6.726841168	601.2003041	0.130610538	6.71910351	410.5363893	10.33584979	184.400391	23.31370845	3791.922442	0.170564897	0.007282101	0.220332763	45.49672074	0.001752793	355.4453324	0.087554584	10.68167142	186.5808579	1.477650868	266.9513667	0.010722432	0.007292695	4.30208186	3261.901313	0.801756075	0.881782784	0.184809827	0.914499651
76.69624297	8.31790654	3888.991753	99.21187691	37.38548924	7.41203152	0.667273953	2.056302449	2.590554765	3.048417833	0.010704687	6.924336522	-0.148039896	0.794681409	0.381450119	0.985520971	0.453654058	0.91917177	0.380676834	0.021911409	4.582454016	11.19938019	6.709343963	321.9908973	0.13957126	5.49661581	170.6350238	13.86910759	103.0966623	20.22930212	1496.3329	0.5517648	0.023220203	0.234749458	31.83844	0.004470893	150.811008	0.073384398	14.01202412	105.9255805	1.420036752	139.3420935	0.033856772	0.022837433	4.439842191	1668.211	0.81030573	0.890833917	0.15492359	0.919040336
192.5183316	13.68587141	2554.851801	-47.14252034	25.60606038	4.745725186	0.686980098	1.549148213	2.305336705	2.259024448	0.019218346	6.359763686	-0.16748211	0.805604857	0.476594227	0.99270163	0.530523049	0.944524672	0.429724353	0.044322605	4.331603311	7.587946392	7.176660569	873.880907	0.083258471	13.642154	1112.010099	8.291795239	196.5141959	53.23761433	10040.38596	0.343594814	0.006963548	0.107913126	23.16312345	0.000895845	857.400205	0.102527905	8.754225882	198.0521882	2.021557422	392.7074348	0.013641503	0.007095278	4.469053438	5718.46696	0.680042584	0.796442601	0.416303589	0.850183332
305.0098888	17.3013093	2820.450774	-97.56132559	25.51492196	2.820837255	0.799935406	1.232889526	2.01627984	1.250715294	0.023014172	6.017207832	-0.23096396	0.876168897	0.52768631	0.995566075	0.5719227	0.954722484	0.462168924	0.053158996	4.308022255	7.083939804	7.045859682	865.6863524	0.092954617	12.89323029	967.2982927	8.170976679	302.1205841	42.3145066	13360.43284	0.152400614	0.00437242	0.169219344	48.84474366	0.000845485	775.6052776	0.100309249	8.628355386	300.1326772	1.776651711	543.2782376	0.007388452	0.004486261	4.319205715	5630.124615	0.725049036	0.829840835	0.306567548	0.875044018
198.1838596	13.73772084	8413.134352	277.2434069	41.38782404	3.578337087	0.839148286	1.305812239	2.127538512	1.828163318	0.022470829	6.35005574	-0.262598309	0.916517465	0.528135322	0.996367164	0.571423076	0.961174715	0.456883306	0.063481306	4.573523848	11.24154028	7.31690122	764.4028818	0.088115606	13.78055666	822.6064553	13.36199047	216.9907781	46.28829971	8459.062017	0.292740124	0.006302183	0.155003194	42.48426749	0.000908004	632.3650221	0.088942979	14.34468546	222.9501255	1.831982614	379.1647553	0.011584935	0.006296327	4.647319188	5064.46347	0.710120557	0.819170916	0.328615979	0.867373403
376.9653623	18.65586227	37204.8246	43.20705229	124.0472375	8.374274473	0.873509	1.965712277	2.618283952	4.400555145	0.006662889	7.814385601	-0.268068946	0.949744617	0.427697758	0.995626698	0.489502983	0.958214763	0.397950953	0.016546113	5.460883611	33.10537798	7.956454894	2833.621154	0.101016761	10.48807353	1336.896546	34.56442322	360.7640013	37.92167837	15313.36697	0.147522123	0.004896621	0.146605381	45.82292894	0.001096045	1110.569525	0.04729901	34.66221121	354.7073525	1.718332366	638.2866034	0.007940069	0.005063352	5.302884289	17309.81176	0.735399529	0.837011158	0.282122583	0.881156832
280.1302035	16.61702555	1873.77676	-42.47108661	20.50505225	4.489266148	0.641808202	1.487745062	2.249838579	2.197060708	0.021654727	6.14523083	-0.155773211	0.778742262	0.486288988	0.994108591	0.537938357	0.950178219	0.441443341	0.043183298	4.189230965	6.248579599	6.804111535	748.2246696	0.099883149	10.82917293	884.6967027	6.650200541	287.1400347	37.72193299	10787.37739	0.144236666	0.004455751	0.15961671	46.7333306	0.000797132	724.6023682	0.115273943	7.042187402	287.3567394	1.711872985	490.5155108	0.007350978	0.004553296	4.139257856	4648.028796	0.736585074	0.839006808	0.277038505	0.881422729
90.13421145	9.360932846	631.0729364	-18.40412154	13.52358221	3.517827561	0.58478738	1.422738063	2.108801576	1.438459774	0.029615869	5.528973744	-0.18131112	0.805289099	0.475427844	0.983107386	0.530311849	0.913072284	0.447237801	0.068741362	3.811858241	4.260352442	5.886792602	41.86803519	0.122780162	6.064911722	45.46334311	5.331756693	83.45454545	25.80351906	2403.659824	0.32289091	0.021472419	0.185444052	12.65766225	0.008379159	37.88344379	0.128037533	5.650566078	82.220419	1.523341855	130.3080245	0.029602454	0.022755364	3.800818354	228.8622016	0.770762374	0.867584029	0.185312668	0.899141848
182.1872979	13.35139244	1138.975166	6.054422331	18.7219828	3.024624767	0.721821164	1.245766918	2.037634224	1.416155708	0.025963612	5.881715854	-0.194612583	0.826930284	0.530152537	0.993942468	0.573180655	0.948808923	0.465750649	0.059780252	4.138993018	5.436651892	6.916681417	958.7724986	0.089321082	12.50396826	1286.187255	5.842489265	184.1597727	47.98267188	8828.390255	0.286088809	0.006369237	0.114809577	21.97683478	0.00086581	1005.60009	0.115691016	6.179286673	184.4113349	1.90555812	350.4470267	0.011911588	0.006441675	4.20268941	6068.856112	0.694112528	0.809369222	0.354044199	0.857772311
192.608368	13.66165385	2744.429652	-107.0904408	26.73250485	2.864754976	0.806200023	1.219441246	2.012735349	1.32773675	0.024400093	6.046040714	-0.232335872	0.878712631	0.533998147	0.996412172	0.576362299	0.959728596	0.468186025	0.057220233	4.328689951	7.399314958	7.261738514	6993.942683	0.076604811	14.39817646	10132.5184	8.026866329	192.0500772	65.73315151	13141.84289	0.384132593	0.006993358	0.07539827	14.08054684	0.000750645	7340.389582	0.105266648	8.653059306	190.4775304	2.258733967	440.0549086	0.014832054	0.007267579	4.558484734	44395.15205	0.632921965	0.762890654	0.506168403	0.822120035
71.71840503	8.324510931	299.5266055	-7.48675374	11.10782756	1.434077904	0.769177302	0.841579872	1.639353866	0.704714586	0.045808111	4.916722548	-0.258163621	0.863467945	0.636495627	0.991792469	0.660264309	0.942566096	0.476567305	0.109397157	3.71523806	3.135476366	6.556139088	205.5663916	0.077106674	20.09768083	387.4808702	3.631290559	67.01462866	68.45911478	5601.024381	0.971919911	0.01986114	0.092969166	4.751066108	0.002917503	297.685184	0.144911565	3.691096856	64.15096493	2.221462746	160.1515674	0.039710118	0.021073446	3.891058281	1360.614781	0.657519627	0.770990825	0.514443584	0.836222162
256.1687528	15.15731998	33398.07821	-66.32577339	115.2337815	9.555812959	0.847453721	2.245180526	2.744320203	4.298802453	0.005751313	7.967657536	-0.232131361	0.92574712	0.377358056	0.991571443	0.449182371	0.939429973	0.363690033	0.014831817	5.444563105	31.19739863	7.559521692	1532.789143	0.123452734	6.958062276	669.6290271	27.35193612	245.5278673	26.1847616	7549.262564	0.374972508	0.012731696	0.182689632	38.95553081	0.002143415	587.0377214	0.054371569	27.08842046	241.2236373	1.539703159	391.4564214	0.019923713	0.012561313	5.03245506	8455.783885	0.78080108	0.869814383	0.208651619	0.904379376
648.1165584	24.65423135	82604.74081	-1285.166683	174.3256321	13.32838673	0.856512565	2.73230705	2.982001538	5.648041791	0.004213371	8.406559274	-0.223221288	0.929821905	0.318527103	0.992316263	0.400340299	0.940209052	0.319159387	0.012008834	5.668507494	46.9135047	7.69060235	940.3313098	0.142712295	5.529594123	246.4499924	60.1395769	591.431932	20.37471543	14877.7209	0.047186544	0.003876974	0.220449206	96.48875757	0.001454203	214.428357	0.036552294	61.03624887	577.9653742	1.426589373	878.2096727	0.005111316	0.004039923	5.438332123	4776.046644	0.813397466	0.890271665	0.16208056	0.920499812
271.4847965	16.19587167	9921.215961	-35.73311966	51.18847549	14.50203028	0.558748963	2.691509499	2.99345966	7.017946543	0.008632865	7.582953411	-0.11820458	0.756444864	0.342452371	0.991810488	0.418780068	0.941601878	0.33258838	0.022560715	4.848862236	16.42262644	6.859004981	814.6392308	0.156661391	5.397923669	385.8026923	16.84179434	289.4663462	17.39615385	4784.193269	0.078041865	0.005729126	0.288039676	89.36146813	0.002109923	340.6586697	0.072355779	17.52501404	290.8327904	1.36241465	390.9672539	0.007509345	0.005843625	4.561690367	3939.746218	0.835623937	0.905236686	0.137325724	0.930881574
191.8169447	13.61180948	3354.444428	-139.0758286	29.7503587	3.612245073	0.782695014	1.313270038	2.147799713	1.821036061	0.025520578	6.118850571	-0.225308856	0.871773071	0.53196054	0.994808182	0.575838135	0.954152444	0.439488862	0.07596092	4.360355003	8.340650942	7.328211325	1277.876053	0.06561286	23.27510278	2088.622202	8.743979794	191.2103101	85.93489423	19180.42534	0.440851777	0.007579022	0.077432635	13.26124367	0.000902448	1402.107672	0.097942818	9.534834976	183.8235086	2.64939674	542.0497661	0.01730571	0.00823191	4.685927883	8818.046646	0.611372268	0.734007931	0.734852778	0.80848436
1019.258497	29.34915587	599468.7796	-6485.553109	640.89708	9.740845837	0.970070339	1.946182327	2.635988846	5.857093339	0.009218472	7.949239158	-0.364267839	0.984109836	0.466958238	0.995939751	0.520469334	0.96307868	0.396505919	0.034387875	5.799394602	162.6594815	8.385361334	1022.125389	0.0909607	20.69370477	416.4822462	158.4717675	896.2586099	53.89579069	73161.23449	0.095959184	0.003559155	0.194482415	125.3313541	0.000894685	303.8171142	0.033068456	152.3114005	826.2367169	1.92073007	1995.548244	0.005766143	0.003829727	5.869540493	6673.494795	0.725311834	0.816841341	0.409874113	0.875319226
139.4788783	11.52253084	2390.782404	-59.65973926	29.66303038	2.825122512	0.826258133	1.226147045	2.007906906	1.276743441	0.020428244	6.147024144	-0.251604903	0.901755668	0.528851449	0.993774187	0.571979497	0.947206752	0.471783519	0.0491607	4.43083819	8.122038224	7.245450469	687.1684965	0.079413902	13.39951302	881.2618745	8.035064263	143.6029123	58.01721946	8180.7075	0.550911811	0.00973741	0.096001559	14.95214043	0.000954451	676.2082448	0.099993283	8.188229843	144.2800302	2.087433811	297.5536828	0.020166288	0.009795781	4.493709036	4448.638585	0.653635692	0.781551974	0.421587804	0.834706285
283.4560702	16.3969486	7282.054178	-273.068197	60.68743084	2.356925518	0.925103039	1.104016408	1.913171294	1.091570207	0.022027249	6.116723467	-0.340494816	0.954241591	0.562944982	0.995978135	0.600320892	0.957668357	0.46942818	0.069380717	4.602485356	15.76108909	7.454193648	417.7170205	0.07269701	18.00051187	468.57118	16.69643753	266.5685694	70.08840933	21052.57936	0.321897547	0.005346	0.084917565	18.37208507	0.000743495	334.8188792	0.076551434	16.28399613	259.2500387	2.267568183	632.5063258	0.011435974	0.00553481	4.815566495	2789.867494	0.633701528	0.760877132	0.510198781	0.822658022
70.92933462	8.327565282	389.3007997	-18.268913	9.568786688	3.250892841	0.490813569	1.312178219	2.088827146	1.468750314	0.037364061	5.376889859	-0.11056275	0.641536763	0.513190891	0.98638064	0.560357169	0.924420241	0.453032422	0.081751814	3.598089657	3.204919882	6.328546932	154.4506793	0.09122899	11.37349686	276.760189	3.429770407	72.15416421	45.23036031	3228.37153	0.723513372	0.019348222	0.118253224	8.982608074	0.003040082	213.3755933	0.154625604	3.728707905	72.33365383	1.858390999	133.7310681	0.034149952	0.019941465	3.778263916	966.4725919	0.695834875	0.814666727	0.323555378	0.858457647
141.8455388	11.5966969	4053.671557	18.24419163	31.84543649	2.462730583	0.85631967	1.075422861	1.9128008	1.270880429	0.028363761	5.843330042	-0.324742827	0.94218196	0.580102796	0.994612637	0.61428544	0.953625089	0.465214809	0.075862516	4.40323029	8.577041768	6.81346101	170.7734554	0.097696485	11.05551686	200.9485126	8.570823995	142.9742563	38.73226545	5164.792334	0.412947326	0.0129357	0.165063927	23.14137062	0.00240301	163.4676128	0.11180188	8.898132431	144.1004627	1.704916181	239.9940641	0.02139126	0.013248047	4.246897812	1066.812289	0.726305579	0.836120401	0.260097963	0.875606014
170.126061	12.93008173	990.7902952	-32.17070603	14.23865779	2.495602445	0.7010728	1.141615394	1.933424343	1.148733125	0.032861915	5.520053052	-0.183562576	0.798589089	0.550484832	0.993937094	0.589720964	0.948369854	0.474392439	0.066419257	3.908671811	4.183565058	6.763316853	535.8723372	0.080959713	13.24483024	950.4857229	4.722821612	177.4234779	54.96132346	9344.939417	0.350677338	0.006971262	0.107459201	19.20787043	0.001135802	730.0566325	0.139572517	5.118689529	178.5458589	2.055015818	359.9357034	0.013852068	0.007142013	4.058798957	3517.296491	0.666916758	0.790044975	0.415637582	0.84168699
86.45548908	8.955988342	1671.204993	37.19339072	26.70862742	1.743222699	0.877547164	0.964405054	1.737925135	0.788188013	0.02426489	5.752106623	-0.317584316	0.936342066	0.592420245	0.994101797	0.622574615	0.948596719	0.496587336	0.049802606	4.356418467	7.11296253	7.230861888	574.8482268	0.073070831	15.04245614	833.3065972	6.97952032	80.70751239	75.5742977	6573.466379	1.273258601	0.019313763	0.066619294	4.084060176	0.002587801	620.441186	0.106698042	6.917350757	78.92625358	2.411239913	200.38483	0.043932403	0.020136786	4.50368537	3495.670122	0.596792255	0.739222262	0.548023162	0.799259103
75.4376159	8.425452792	1254.436989	48.76056698	21.37925455	3.601765229	0.711049203	1.404706543	2.157427166	1.565980445	0.020985321	6.060423593	-0.169862909	0.799327356	0.489856268	0.991303939	0.541324939	0.937492318	0.448684556	0.045917927	4.188787214	6.245254945	6.684875034	877.2547328	0.1051108	10.28638861	855.2259765	7.308725518	89.50143781	35.63024203	2275.194225	0.74949253	0.016746434	0.161626196	18.51671806	0.002338782	710.3239617	0.100740131	7.438197111	92.8180497	1.684044733	140.3911971	0.029764264	0.016252609	4.164652728	5293.695612	0.748427112	0.84483585	0.272104296	0.887710048
223.6672888	14.47682598	9190.240703	37.95760358	60.35016666	3.9993636	0.875889038	1.462738817	2.222459614	1.781702516	0.012100448	6.929412647	-0.278282612	0.938230189	0.484376983	0.99463867	0.537092381	0.950665857	0.438156052	0.033463765	4.968991184	16.08738256	7.637855539	1844.043931	0.08971267	12.52712931	1476.888981	15.46106386	218.5516419	51.60802724	11638.71666	0.308170052	0.00689471	0.093573932	18.80834038	0.00075431	1159.013874	0.070631251	15.78399314	217.0056999	1.984339536	438.0156173	0.013101712	0.007054756	4.90806394	11205.05046	0.679021109	0.798020321	0.389922349	0.849483511
294.9598266	16.46041626	24120.11834	-260.4358835	101.5586966	5.512249809	0.897227631	1.696857693	2.397491902	2.542549073	0.008034829	7.475102143	-0.286571911	0.953175106	0.443853692	0.995616416	0.503945982	0.955491653	0.420197272	0.022874661	5.313167727	26.7677366	7.707023834	2572.580222	0.107432566	8.70759082	1345.525182	25.17593261	292.7660152	33.54915226	10327.73645	0.192829792	0.00593614	0.15118465	44.59675084	0.00089758	1138.820705	0.056162871	24.92554744	291.2732161	1.653388925	489.0796431	0.009749622	0.005952719	5.047651567	15152.70187	0.74498412	0.846764194	0.248488316	0.88610804
32.25216602	5.634142733	85.74924573	3.793078867	4.459492476	2.428171938	0.294367303	1.108093729	1.904447003	1.164460321	0.067921671	4.549623617	-0.08823949	0.550008114	0.563241826	0.984344975	0.598929851	0.921263551	0.484167242	0.137584318	3.045930322	1.721916103	5.855134725	45.1025641	0.0770984	14.53032362	125.9401709	2.314605888	34.17435897	56.83589744	1741.340171	2.051010733	0.04866833	0.140021261	5.8281897	0.014270251	88.89372339	0.192494864	2.695303684	34.97789191	2.059421291	67.79056738	0.090830184	0.051946673	3.559359811	308.7640167	0.663547081	0.788297173	0.410545625	0.839511297
103.2196032	10.00252736	976.847365	30.1261336	16.41281204	3.741729501	0.628697587	1.313612831	2.146453814	1.95614291	0.028784409	5.804680177	-0.165952326	0.782086711	0.534270975	0.994233329	0.576924631	0.952600832	0.446680407	0.070334691	4.018966781	5.038635385	6.87842157	764.4448318	0.078388518	17.89534214	1267.707137	5.248931836	109.4345775	61.55393765	5528.625718	0.779683875	0.011488011	0.110147618	15.53208691	0.001257049	957.1203446	0.125139368	5.622288121	113.2733903	2.105454074	216.4300558	0.024988548	0.011296551	4.175200852	5129.365265	0.666586847	0.784328264	0.455195389	0.842187589
242.0780171	15.26486806	8314.376251	-226.1979204	41.14385678	4.9058258	0.786652505	1.558230203	2.33197539	2.397996853	0.017565105	6.62763131	-0.207725016	0.871976713	0.480454867	0.994710199	0.533541003	0.952810799	0.426776751	0.04651815	4.593246744	11.51242064	7.297890484	1017.991436	0.092747033	14.61554218	1047.608418	11.72047614	242.9178207	45.44150875	11263.873	0.237504439	0.006273644	0.160180179	39.53852139	0.001200603	827.9472579	0.091410692	12.36699692	242.5152764	1.792857516	437.6628308	0.010757315	0.006416733	4.571555998	6530.456512	0.719177809	0.824918704	0.313446087	0.872395867
255.3004235	14.2727886	87628.74007	16.89297014	219.4564147	13.22736847	0.886111882	2.68869623	2.976735008	5.739006701	0.004437952	8.342681466	-0.245086643	0.943889144	0.333405215	0.990199464	0.411787811	0.933966183	0.325090347	0.020903559	5.697214998	58.17094579	7.680004267	826.3091085	0.133447853	7.600980406	234.5649225	61.17960534	296.8259044	25.48546512	5144.102713	1.285384704	0.020893178	0.190156632	69.91263003	0.002037638	203.2851245	0.03748743	58.78904313	305.2186825	1.515232815	421.8643008	0.039383572	0.018520417	5.394463765	4325.473148	0.796087799	0.875807494	0.205785953	0.911791762
301.4165907	17.11901618	4454.41109	73.11764526	37.84573384	4.425905106	0.790061984	1.455376361	2.254933349	2.254616507	0.015752387	6.584370132	-0.22954736	0.895572636	0.499351638	0.99699915	0.548346734	0.964440116	0.442109931	0.032054695	4.636054035	10.56790974	7.598323424	1474.174723	0.073007861	17.59034959	1695.867769	11.84329204	310.6509509	64.05180269	17822.58984	0.258296298	0.003834204	0.115518673	43.23845509	0.000464548	1273.579291	0.081210513	12.72237566	317.8507275	2.168753791	649.1009529	0.00844324	0.003800016	4.807905409	10366.07191	0.658231998	0.776297544	0.486642141	0.837794414
179.1367468	13.09103345	6510.066291	-199.7496998	37.52772411	6.48288378	0.705317394	1.738209068	2.472323958	3.359320927	0.016378389	6.743091774	-0.169370782	0.823456725	0.461663744	0.991594831	0.517743448	0.943027268	0.411443376	0.040665608	4.558934582	11.00265197	7.350462438	1692.172414	0.08827651	16.27680505	1758.355105	11.85226709	182.6174031	50.66696228	9832.240127	0.945392195	0.013754513	0.143662185	26.59216613	0.002062957	1352.526203	0.086739661	12.64500717	181.2407675	1.921063281	356.6111118	0.02812786	0.013188795	4.638882512	11108.39767	0.710075297	0.81291107	0.39045105	0.867097236
738.5438678	25.83715634	183334.3713	-1875.186517	294.6500584	10.75749832	0.929327979	2.143907899	2.741143413	5.961697138	0.005249548	8.361973819	-0.33120508	0.978781957	0.428324222	0.994182294	0.488973699	0.954112435	0.381197633	0.020324066	5.97633201	76.35188918	8.538325853	1715.698145	0.086272346	17.7760771	652.2956203	78.69277981	713.3466083	53.65127973	52838.39423	0.088726972	0.003276672	0.146034211	75.03697465	0.000750545	508.5317088	0.031643811	77.72824235	669.4753485	1.955930007	1556.168808	0.005416995	0.00355813	5.875137973	11418.38134	0.70853827	0.808092647	0.412215198	0.866367151
308.0600941	17.27576545	7545.063387	-64.36589145	47.4681914	9.038402973	0.679865892	2.244709249	2.721120512	3.839886591	0.009311918	7.308320825	-0.144776763	0.802326875	0.363916994	0.990954229	0.438888151	0.93560913	0.362380317	0.020575912	4.810876006	14.12664859	6.990289526	653.2813853	0.128548088	5.782526193	388.6835891	14.35769492	315.7988981	23.3888233	7142.183392	0.089254048	0.00433399	0.192645674	61.84145666	0.001104347	333.923962	0.074918022	14.92758597	316.6938199	1.494501764	469.6458292	0.006296374	0.004401859	4.573730963	3530.631822	0.790576208	0.877077468	0.188112942	0.909468301
122.6927087	10.98742923	501.5244336	-29.69994228	10.00545403	2.458607078	0.597485751	1.107119974	1.844639467	1.199284112	0.049129143	4.857794924	-0.220213436	0.824524259	0.556636155	0.991108836	0.59431865	0.938746789	0.483190188	0.107781985	3.494488963	3.116015277	5.700490769	51.26865672	0.127533972	5.372144254	61.94029851	4.447662187	118.4378109	23.12935323	2916.562189	0.201995257	0.013360279	0.195031251	19.74662674	0.005969536	51.99649226	0.147543197	4.726839088	117.4891742	1.501154919	180.174478	0.018416698	0.014028194	3.596596743	279.6265468	0.787988444	0.876387294	0.179918435	0.906144732
505.8507681	22.2897593	6107.236696	-142.3598874	40.35380842	4.32678403	0.805350818	1.517706112	2.258591606	1.952940753	0.014279602	6.659712773	-0.222796691	0.888503578	0.471376959	0.995596953	0.526364537	0.955039483	0.437687768	0.029712931	4.668159279	11.17014811	7.203207662	1594.690422	0.096309362	10.68262859	1369.348834	12.1704629	476.3988404	39.57893465	21413.31381	0.078961408	0.002472083	0.149828142	60.52485322	0.000541791	1133.149901	0.082290504	12.42936735	467.240073	1.745541287	860.5692597	0.004085507	0.002550286	4.595977676	10009.97764	0.724281369	0.831710444	0.287239981	0.87506036
165.8629617	12.7106938	3441.521998	-10.56276296	28.36452919	11.30443092	0.415361885	2.566183268	2.798597286	4.495268136	0.023929434	5.861818957	-0.306003391	0.934276113	0.328031226	0.98005629	0.410599459	0.905651025	0.313338969	0.075365781	4.040508538	9.917240027	5.618504001	39.41717791	0.241823177	5.586886974	13.85889571	16.01528097	173.2638037	12.8404908	1926.564417	0.10424487	0.01776872	0.452555298	82.09150252	0.013297141	12.15047197	0.079686343	16.80370293	174.6135844	1.228239361	209.7654333	0.020210948	0.018485704	4.205233431	134.8543694	0.883623963	0.934874941	0.081052364	0.952088519
159.1264092	12.36007943	4365.570356	-139.5019228	28.62488158	3.210644858	0.798182742	1.272163788	2.076381503	1.537184307	0.023390187	6.118486798	-0.223778593	0.872225803	0.527481501	0.996502953	0.571275805	0.960787121	0.459594346	0.052312017	4.353685036	7.95888161	7.245976266	2321.521408	0.076757197	15.48674854	3414.44771	8.085918402	157.1769218	60.05280212	10076.33163	0.783165968	0.012988936	0.106742107	15.56871776	0.001550596	2580.068493	0.109077622	8.42746661	155.0700268	2.114321015	339.6079967	0.027431506	0.013022442	4.456887049	15708.79203	0.660266257	0.781700726	0.449974344	0.838555676
86.45795248	9.129505721	2922.353038	127.2880775	17.92666407	5.489447131	0.530519885	1.551084107	2.342864691	3.031044976	0.037379792	5.639240924	-0.138639683	0.736470939	0.496417288	0.993366114	0.546348457	0.95047304	0.424840128	0.112961935	3.838027621	5.8540278	6.59250316	125.9112676	0.088669907	21.08879984	191.9746479	8.208479964	94.50211268	55.15492958	3873.809155	0.849360884	0.017543412	0.19668897	26.2710348	0.005574071	138.8988257	0.120111394	9.40195541	99.09561862	1.912079608	165.8627444	0.031929799	0.0180969	4.224157238	836.780952	0.722264413	0.813976165	0.394416722	0.873444924
118.0879595	10.69931417	1194.666163	-59.41447954	17.21568242	2.838943	0.713331506	1.249063603	2.004374417	1.231923833	0.03018367	5.642860001	-0.196285544	0.823833641	0.519131821	0.990541889	0.564138654	0.934912107	0.47233133	0.072132307	3.97639823	5.013656356	6.375448103	182.0566751	0.114645261	7.916299196	200.8828715	5.975126341	117.0598237	29.65491184	3637.491814	0.286180955	0.013246783	0.175786941	19.70343149	0.003875669	165.5713189	0.121325898	6.311476324	116.3734184	1.579369357	186.5285719	0.01961524	0.013761217	3.950476771	1040.299361	0.759282967	0.859135826	0.212538149	0.893084013
274.3318749	15.70201837	40956.83373	958.0280027	120.6777154	9.588538838	0.85293623	2.207000704	2.745132293	4.5356418	0.007814968	7.827181563	-0.223485999	0.916826927	0.389099526	0.993246266	0.458490235	0.946368089	0.368107053	0.026106754	5.332964302	32.56656355	7.661446137	4068.27596	0.114081937	8.929972042	2130.322958	31.23845477	258.2679117	31.50665994	7194.557977	0.203947901	0.006791417	0.165538658	44.02855614	0.001345741	1755.214786	0.05748488	31.99723627	261.4766938	1.618623174	407.8956843	0.01085294	0.006843671	5.083304662	23289.3623	0.761076506	0.855711799	0.242544607	0.894463249
241.1240688	15.26405511	4120.807398	-28.12882669	37.32083456	4.80150768	0.771794452	1.586229332	2.302400845	2.182668686	0.014395764	6.645062365	-0.21762723	0.880033168	0.462284068	0.992016136	0.519012704	0.94100493	0.429482695	0.033107521	4.634237575	10.53058556	7.105973303	455.4711171	0.102376066	9.80673643	394.3935716	10.42222231	238.5007867	37.58619915	9821.50236	0.1692173	0.00589935	0.137571473	29.56337495	0.001079445	326.0011663	0.087652397	10.67008988	235.5307202	1.737192288	422.604607	0.009621906	0.006117623	4.483321942	2722.212566	0.728303888	0.835745284	0.284528817	0.87687061
69.66511535	8.266949854	260.076249	3.359518065	8.126606544	2.839376884	0.482474561	1.199462412	2.004628853	1.335761757	0.044749448	5.19452529	-0.107387505	0.603548666	0.544907914	0.989433934	0.585925156	0.93432678	0.45836124	0.107351209	3.525669568	2.741495857	6.570659146	440.6396727	0.073574833	18.90291961	1019.916347	3.170915421	71.41192186	67.44581733	4517.931875	1.094385376	0.017679887	0.102568321	8.388377717	0.002295682	716.4258714	0.155111508	3.613787249	72.48164031	2.263459299	157.9433892	0.038736434	0.018028349	3.920199318	3037.561848	0.651841511	0.770489487	0.530430587	0.832295927
114.924627	10.58189432	1122.979921	28.19356239	14.1304364	2.342537556	0.713450714	1.041611408	1.888064634	1.219950479	0.038426958	5.402806432	-0.2060774	0.823411431	0.590797938	0.995301978	0.623071729	0.956885844	0.464421863	0.084254725	3.889251852	4.118243488	7.12351745	795.4141993	0.064172182	23.09641411	1748.39766	4.950755241	120.5665994	83.50423558	9520.825898	0.80439288	0.010313428	0.094390756	12.62059494	0.001287776	1205.68907	0.131411608	5.619607551	122.3165744	2.520949029	297.8661459	0.025199254	0.010532113	4.324969282	5685.700835	0.615296205	0.739528966	0.649370442	0.811035309
160.9046153	12.54285298	1355.170305	15.86984813	18.30448843	3.989010774	0.639822597	1.420821454	2.215719726	1.913335206	0.024562984	6.008527856	-0.154039594	0.771503866	0.500233778	0.994271852	0.549721036	0.950494351	0.440401927	0.054647855	4.115315313	5.573374801	6.924310321	607.5304465	0.091344226	14.02420388	734.0407458	7.517770595	164.639152	44.4539167	6688.873402	0.324877376	0.007990276	0.170599531	31.89253353	0.001556691	572.2392181	0.104049594	8.273453473	167.0653843	1.803524578	289.6175889	0.014040933	0.008115314	4.315634541	3984.181861	0.721875484	0.826295641	0.322288014	0.873451479
135.5838593	11.07614259	14193.44822	477.132743	58.52471641	6.922064691	0.78885977	1.800563768	2.520265229	3.567725867	0.015837701	6.939110201	-0.21184613	0.885429367	0.454750642	0.992170413	0.512209018	0.944825809	0.402622309	0.052538958	4.782220323	16.36169528	7.330368882	676.014264	0.102581831	14.80344054	518.1827011	16.6326609	141.8654021	41.33141123	4366.143703	0.516130982	0.013548594	0.191699975	31.61385718	0.003143096	405.4393923	0.073169083	17.68949503	146.9321706	1.742933288	230.4051272	0.023064242	0.01370767	4.745993388	4176.20831	0.752139366	0.840364188	0.316440999	0.889452011
240.9169471	15.11417803	8740.793597	-188.9152923	52.34563258	2.502034497	0.907533987	1.14679254	1.952675509	1.143315978	0.015171626	6.447433492	-0.338163775	0.958292267	0.551181497	0.995730856	0.591134989	0.956107354	0.464217587	0.029840412	4.833244724	13.71191677	7.78406854	681.0732642	0.076766599	16.15554838	604.8135708	16.72453773	216.8424256	64.06965735	15590.20041	0.480436257	0.008753447	0.089760601	14.87777764	0.001232517	465.8761076	0.06802471	16.66880787	210.9113175	2.196813473	498.2121501	0.017915497	0.00907941	5.005785236	4475.592211	0.648702441	0.7722307	0.48643031	0.831696123
37.27088272	5.989295377	124.7669533	2.480807286	6.391829655	0.79574919	0.777903362	0.617728162	1.307598348	0.397447498	0.075296991	4.206995872	-0.29240815	0.860044387	0.708911869	0.993561726	0.7192314	0.949646238	0.476647875	0.154626498	3.36059858	1.796894711	6.575088227	196.6843442	0.062459303	20.78064715	651.7977136	1.914098353	37.25785964	108.5827247	4004.625278	3.546259603	0.034708147	0.049525571	1.750096442	0.002600276	425.0255613	0.198884178	2.074011542	37.3125902	3.107566565	115.918202	0.104029597	0.035632641	3.875299394	1133.155378	0.519969684	0.678066297	0.806155505	0.74147837
52.97046232	6.515506969	10194.25846	412.9322414	46.62088145	4.563749169	0.82052327	1.50228036	2.279074135	2.247965114	0.018510467	6.456190863	-0.222022872	0.883659218	0.486358162	0.990226875	0.53785407	0.9370619	0.43959895	0.041246547	4.548363439	12.79615765	7.261184035	836.1194429	0.079767167	14.69914502	953.1129555	14.36958603	61.99828277	59.74088914	2186.930548	4.690692152	0.053885063	0.093037819	10.17649264	0.003487869	706.2143101	0.086290842	14.85798486	67.23070419	2.124327946	113.1227647	0.131762473	0.04967604	4.712277677	5416.00295	0.659876616	0.780334053	0.463648589	0.839138163
67.52394041	8.118590989	280.9141695	-4.675222548	8.383197428	1.934755393	0.623538835	0.90980063	1.746099024	1.069810675	0.078914475	4.56782738	-0.220839753	0.807485377	0.634263016	0.99069363	0.658299593	0.943175316	0.464799268	0.162283158	3.337058809	2.579488205	6.141072975	70.34517203	0.078074553	16.60726952	203.2352941	2.587993856	69.69700333	58.23196448	3940.425083	0.972006528	0.018456503	0.134774614	9.37769704	0.00397937	148.8328507	0.208758479	2.81717612	70.12340534	2.049018239	141.8121162	0.036303884	0.018935104	3.556212949	481.1125422	0.671400036	0.79031845	0.418563365	0.845049821
184.3025052	13.49511506	859.8040147	-62.86910872	9.852619645	1.119530702	0.79538716	0.688266393	1.488716684	0.62964625	0.098478337	4.238048403	-0.260186082	0.835185468	0.69541086	0.996960839	0.709988065	0.966553484	0.453769032	0.225506138	3.265484414	2.743037587	6.755564629	850.5696699	0.046332371	35.11066415	4103.433707	3.05242183	180.5959255	164.1864037	31927.95076	0.871198447	0.006374691	0.042517715	6.757121904	0.000396265	1989.522954	0.17943902	3.833375932	173.8437482	4.679837892	884.9600647	0.026833796	0.006938031	4.331625548	5283.181778	0.470452685	0.601494213	1.73716535	0.708824365
1332.600573	35.22878316	715086.9218	-12659.31693	376.7577691	11.84570703	0.93656548	2.136000894	2.749091229	7.127274078	0.016191549	7.452612074	-0.313997101	0.964085342	0.460141478	0.994418008	0.513863848	0.957465816	0.379640304	0.057463225	5.377696199	97.15086904	8.04412432	601.8389067	0.087502022	25.73709264	364.595522	148.9028752	1174.001163	63.88630416	103792.3044	0.087062691	0.005021611	0.208031688	157.8574274	0.001928079	233.1225223	0.042217656	154.4915887	1085.569156	2.080111605	2779.107485	0.007696233	0.005767909	5.72234178	3941.769803	0.714008017	0.800903662	0.507295183	0.868809501
108.4311778	10.13589519	2748.639823	128.0064867	25.87729477	3.107196201	0.784329648	1.212882581	2.066141068	1.599070004	0.031460496	5.896039481	-0.224539455	0.86874084	0.551791227	0.995166125	0.591409599	0.955835815	0.452909524	0.088554857	4.233251171	7.246122744	7.288571544	1258.82567	0.062916117	24.50984648	2302.015694	8.610131455	118.9640644	85.83546581	7679.981957	1.093026814	0.011473384	0.097388584	16.64328775	0.000882959	1491.735899	0.100986744	9.633991967	127.2039652	2.560908309	272.4049675	0.03074807	0.011107386	4.634792179	9155.416241	0.617735455	0.737266632	0.692999017	0.813416663
39.90036899	6.18722482	395.6596036	13.29424581	11.33278792	4.873063495	0.396965128	1.605578726	2.277778289	2.122963883	0.029035357	5.615056109	-0.12951254	0.688184456	0.460135629	0.974232817	0.51694917	0.898606939	0.429428901	0.070385926	3.723161695	4.051462853	5.93338864	115.2608696	0.147392416	7.875354034	107.6521739	4.572943989	48.26470588	21.78005115	809.9040921	0.755016831	0.039458102	0.29367452	16.16949662	0.015152136	93.86125547	0.134102187	4.758210619	49.19675095	1.417480617	65.90635373	0.05428169	0.040117256	3.630923345	577.6080101	0.821541342	0.895042298	0.157602214	0.923173414
289.2396939	16.57433789	15749.75534	-287.2651273	61.10926858	3.003571963	0.90565257	1.235125363	2.041157331	1.429209227	0.016338862	6.661996299	-0.323443536	0.956224673	0.534161446	0.997111223	0.576596725	0.964057471	0.46398371	0.040113002	4.926612258	16.02821014	7.90332429	3262.685478	0.073152743	16.09743608	3393.515011	17.75511148	282.2752405	68.10862985	19851.58745	0.334825047	0.006730438	0.086219739	21.32201749	0.000952577	2469.465543	0.072679954	19.04670791	279.5676767	2.289617419	654.3954619	0.013813723	0.007179043	5.12457086	21660.55914	0.633737732	0.76108159	0.528989571	0.822710128
91.45522644	9.484631753	260.760908	12.84948517	8.180587691	2.207192368	0.570680809	1.098326789	1.864148545	0.976474271	0.046846094	4.979753801	-0.143445384	0.713200103	0.553408491	0.992605007	0.592148649	0.942023172	0.481335693	0.110170636	3.486567705	2.596945015	6.25690159	88.32882012	0.085424391	14.84232797	175.0909091	3.507335693	97.43230174	50.19535783	4330.445841	0.620590322	0.013086824	0.15858457	17.48567604	0.00317368	132.0939193	0.157676588	3.88004238	99.31218955	1.866008454	176.3830499	0.02381122	0.013324091	3.767463615	582.6252411	0.693047734	0.809775331	0.327476928	0.857751234
94.79264142	9.495968955	1005.713241	-44.61016539	20.27923891	1.804827345	0.836240628	0.936340595	1.750949694	0.897900419	0.035524184	5.432318888	-0.283960104	0.904155258	0.61109555	0.993951838	0.638955084	0.950348074	0.479185583	0.096208229	4.070453209	5.521016563	7.234903897	419.3964097	0.061712244	22.41997197	836.5924073	5.82327959	93.23587404	96.41642142	9679.144644	1.260895898	0.015710258	0.064343654	5.685177899	0.001577701	554.1703259	0.115177241	6.107427675	91.49104984	2.819847632	271.9716048	0.040867492	0.016496881	4.493302143	2762.247751	0.568044969	0.707610812	0.753928922	0.7794818
126.1571087	11.11472632	452.1166917	2.303881736	12.32803648	1.849668174	0.738147727	0.939008774	1.770428233	0.939902951	0.042382868	5.177939922	-0.227354427	0.842541628	0.613170767	0.995011656	0.641024059	0.955077667	0.473580766	0.108137773	3.793262142	3.544426163	7.121531433	795.402858	0.057404941	26.75021166	1979.363164	4.189647126	126.3482968	98.37095843	12117.40459	0.866971097	0.00952307	0.092930821	11.31058612	0.001249461	1304.448211	0.131922152	4.751613171	126.9377983	2.81925936	351.9870581	0.025898003	0.009809445	4.319513672	5847.049614	0.58693075	0.712965225	0.801045817	0.793038363
276.5433315	16.43674356	3997.29026	-150.0452195	28.54592416	3.054187078	0.805385422	1.253722586	2.048194939	1.438031373	0.024586252	6.088745423	-0.22752105	0.877043307	0.526903315	0.995590744	0.570316801	0.955779096	0.468468645	0.057932241	4.345308423	7.900027811	7.260608181	1527.394049	0.07702441	14.64394768	2142.156228	9.300652137	271.0956631	60.36964196	17527.54216	0.229322512	0.004925454	0.098513049	24.47918444	0.000809507	1563.216302	0.101200411	10.1676076	267.213647	2.124943484	589.376487	0.00962273	0.005190385	4.583528809	10166.27276	0.655286009	0.778381628	0.451486649	0.83601377
384.4312429	19.3920869	4731.440098	-30.8437147	37.22456054	3.720414595	0.817572941	1.371818891	2.173068551	1.7794614	0.016664836	6.511975475	-0.242104642	0.9024597	0.508963297	0.996434852	0.556755308	0.960383426	0.445535883	0.0395125	4.632781036	10.23624378	7.528785147	1510.004975	0.078246708	16.45613233	1587.150378	12.23135681	369.9759042	58.13079076	22204.10421	0.166621877	0.003354486	0.123816637	37.92534532	0.00060269	1204.657167	0.078949996	13.1014154	365.8753695	2.067183531	774.1460972	0.006567672	0.003478898	4.790084029	10348.80621	0.675172102	0.790169567	0.441594179	0.847493052
85.52053343	9.057886435	575.9360651	0.774704968	15.23288164	1.338369632	0.838159351	0.821447814	1.589513055	0.641780113	0.03693456	5.196469245	-0.302792329	0.91018888	0.638793887	0.994886507	0.660857924	0.953295784	0.491680018	0.071327777	3.991846874	4.142812817	7.138841859	1434.46795	0.063632522	19.0780715	2929.357007	4.455131427	81.46834938	93.70274586	8041.391252	1.328330474	0.016349291	0.061612746	4.326266376	0.00166703	2020.325939	0.126863139	4.675570614	80.05983712	2.759356926	230.0596182	0.042386351	0.017117894	4.371466929	9008.585688	0.559701868	0.70620933	0.694745847	0.77360476
61.27315843	7.283280296	2826.188278	129.2518526	34.66861939	1.804277961	0.900344943	0.914603699	1.76031925	0.945701044	0.036619409	5.542392613	-0.34713964	0.946123628	0.622965436	0.994598139	0.64971211	0.954041123	0.465562507	0.104751471	4.256056927	9.118224338	7.370188526	373.9809237	0.062580476	26.11926275	590.6837349	10.6992434	75.29769076	88.93072289	4611.914826	3.217164027	0.027084614	0.09948951	10.27464569	0.002231981	393.0250533	0.089597124	10.58328988	80.94085986	2.580500792	169.3637759	0.078940153	0.025052889	4.658134033	2716.878909	0.615649736	0.733639687	0.690237705	0.811644212
177.6362094	13.1414701	1477.849465	3.617003769	21.97438712	2.225220968	0.816455516	1.04826647	1.875433294	1.090136306	0.027500968	5.789795562	-0.267930219	0.903250562	0.581823854	0.995505431	0.615479392	0.956424468	0.471117177	0.062174159	4.268024624	6.049902022	7.160763699	836.016548	0.077287284	16.07178224	1282.761856	5.92219322	176.9690302	62.18036424	11284.71683	0.383985163	0.006774358	0.098753971	16.94791705	0.000909526	979.0705901	0.116433809	6.172625506	176.1025749	2.124316943	379.3862903	0.013925603	0.006915347	4.32311	5502.536267	0.64990762	0.777294999	0.440480382	0.832030771
995.0103837	30.44137747	278728.24	-5897.878529	284.6020065	11.44162308	0.922198321	2.087710581	2.735668324	6.94266217	0.021320567	7.283780203	-0.301606718	0.958031672	0.476112947	0.993536242	0.527614141	0.954768468	0.369802251	0.077629486	5.222002434	74.01090739	7.939684508	557.522426	0.074644856	31.71814156	495.456286	88.45510884	924.3609586	81.30847503	100431.2958	0.109976113	0.002831278	0.168919208	108.7504314	0.000774562	279.6825515	0.048670714	88.96005465	853.9950625	2.369443289	2490.693982	0.005259994	0.00316199	5.606675332	3905.630594	0.679650004	0.767613829	0.657651716	0.849723522
137.2708922	10.65378075	38747.98308	1332.964425	98.41187145	3.375169466	0.933944984	1.282541516	2.094708334	1.671614116	0.020286399	6.576938264	-0.322020913	0.9546254	0.529694226	0.996563141	0.572901586	0.961758441	0.458293801	0.056453577	4.846708825	25.44676023	7.515512404	1342.533688	0.084145013	13.73290114	1509.459919	22.66970896	129.2424945	54.17229709	5925.792792	0.854520543	0.015275123	0.100532697	14.61027426	0.001755521	1133.726561	0.089415251	23.23388963	132.7011342	2.010186431	247.387226	0.030909467	0.015236863	4.824262005	8579.921002	0.673149148	0.79387701	0.398109393	0.845981046
710.2516182	25.33662375	144873.1676	-855.3517929	279.2360153	6.055523882	0.957535294	1.712977861	2.450402979	3.036859119	0.006033941	8.037236768	-0.360001015	0.983618458	0.458513723	0.9970642	0.515136257	0.964617841	0.416975523	0.016412179	5.864268764	71.3228848	8.555465722	6726.917653	0.083575615	14.0649213	3061.661954	71.51849222	674.7951894	53.47119482	43508.84926	0.112994107	0.003103422	0.108097693	56.94178635	0.00052572	2390.28274	0.037252347	70.94605452	651.1089588	2.001286709	1436.704524	0.005570529	0.003287673	5.812323772	44008.16466	0.683398917	0.797021475	0.410196418	0.852492836
93.83559318	9.348476877	2043.986382	-28.7039377	28.17503943	2.443210113	0.840391022	1.110699713	1.905462075	1.162878153	0.022801069	5.961153962	-0.286971699	0.921049944	0.561072703	0.994631396	0.597900815	0.951949018	0.478512207	0.04939462	4.395649229	7.654562386	7.04978239	770.7919829	0.091412711	11.28783854	833.3572106	7.967767984	90.46465844	44.86788425	4314.67315	0.706722732	0.019439668	0.120251728	11.524536	0.002933859	668.6998135	0.097203637	8.212379085	89.92241935	1.867520711	171.447795	0.034379623	0.020020311	4.37055296	4860.925562	0.701618933	0.815583491	0.336620404	0.861554005
90.11789914	9.257472314	2184.952035	81.81211291	21.92848742	4.277544668	0.671675423	1.484897649	2.253725406	2.021895005	0.021493613	6.137897376	-0.160616113	0.794428413	0.483330786	0.993868731	0.535644241	0.948379701	0.441515822	0.048901741	4.19222241	6.551508021	6.845713939	343.9234475	0.092056597	11.65210734	408.998394	7.795489958	102.2170771	41.55567452	3391.006692	0.633646664	0.0141859	0.158367742	21.76505319	0.002317766	326.9816294	0.105651793	8.284487275	105.6398465	1.769033968	171.0094705	0.0254822	0.01406548	4.270881116	2241.532957	0.722052606	0.828137869	0.298948389	0.873815431
329.2868589	17.88832215	12576.17645	-321.5356909	49.87798367	12.72301532	0.59310329	2.67202784	2.928597699	5.333655026	0.009065497	7.386512229	-0.128626275	0.775375064	0.319554185	0.987467807	0.401869135	0.92479153	0.321927369	0.022699044	4.740293297	15.65024975	6.35719817	553.4858044	0.194001333	2.819765667	232.2225727	14.38020328	329.6449352	10.99018577	3679.555205	0.04458245	0.005360491	0.338382929	109.204086	0.002237706	212.4711408	0.080199225	14.68174734	329.2252139	1.256441606	415.2491302	0.006509609	0.005454072	4.306164159	2310.797	0.871258586	0.928523282	0.093436222	0.947157029
72.54533774	8.337859238	720.5272684	-42.30101948	15.00163076	2.925961793	0.673683005	1.18151837	2.02447588	1.481381487	0.037249544	5.472304635	-0.182586488	0.796115236	0.559610966	0.987773087	0.598280877	0.931901914	0.44896532	0.109573306	3.861875104	4.481898137	6.706941946	180.7194951	0.084487842	19.60496018	283.628331	5.046309975	71.68349696	57.4628331	4659.950912	0.968746035	0.02262013	0.145734436	10.62254542	0.003841843	213.8510287	0.12468471	5.273249336	70.49415989	1.999590485	147.9104583	0.041986937	0.023448229	4.032016842	1207.872657	0.700167185	0.801812493	0.421971425	0.860826615
37.16709262	6.021375807	86.08293506	4.533816212	4.80382668	1.167688993	0.607744605	0.763381134	1.53115479	0.571711349	0.078332793	4.253818138	-0.16159139	0.707049087	0.658020762	0.990680895	0.676730849	0.938870183	0.489223808	0.160081273	3.136027502	1.492878918	6.382378248	251.402376	0.0649283	22.42809149	819.8791322	1.956101378	40.07205579	80.8052686	2919.457386	2.463920037	0.031737225	0.100318492	4.812220921	0.003480393	559.7536179	0.193926479	2.24297091	41.11398837	2.460670465	94.75764132	0.07673081	0.0321235	3.65944572	1798.844933	0.618897282	0.744596313	0.617082142	0.813387765
231.6831134	15.07168426	3790.585999	-141.4036802	22.44951079	4.340170879	0.673394834	1.36050897	2.202047015	2.427498623	0.037162081	5.820792708	-0.16762924	0.784868043	0.536154265	0.99431132	0.578160542	0.954663028	0.441013662	0.100031108	4.047400259	6.697420418	7.075824409	588.3646804	0.063744819	21.96996703	1315.12481	7.961964154	234.6487541	84.28927411	20500.58353	0.371529242	0.006871873	0.084364916	19.06803365	0.001437704	834.7433886	0.122739389	9.667566856	232.2992973	2.558841751	609.3869704	0.014841357	0.007665072	4.551315798	4151.789315	0.607800445	0.734836236	0.662647529	0.806804247
71.33976796	8.366522729	260.2041292	-5.852396322	7.624950089	2.265746239	0.539734638	1.112473147	1.887632408	0.993195205	0.046878366	5.022633598	-0.120219945	0.656018527	0.552642891	0.99142046	0.591185365	0.938111623	0.481428199	0.107366764	3.464966258	2.472674082	6.271175284	151.2183455	0.08509755	13.3387577	321.9442881	2.845035784	73.0292628	49.38604389	3484.933596	0.786819023	0.018989393	0.131415774	9.929539323	0.002764503	244.8009188	0.170458753	3.124156906	73.37419096	1.917751562	138.5238637	0.034590097	0.019581273	3.670869547	997.5390607	0.691133946	0.807540799	0.360375488	0.856312825
96.6335659	9.615734373	1461.83324	17.02073396	21.31165138	4.639632289	0.6437142	1.572514973	2.301576428	2.080691157	0.019784368	6.244400547	-0.151570716	0.776132768	0.464132239	0.989950425	0.52058674	0.933982601	0.429587684	0.044231354	4.228829138	6.487820917	6.718943971	349.8233559	0.103162299	9.965769539	378.8336774	6.895065876	107.6514303	34.91860808	3132.590976	0.491770791	0.013297882	0.175575836	24.0460899	0.002333664	312.8735261	0.10900303	7.191255625	110.2770518	1.65128603	170.3969589	0.022254776	0.0132083	4.156771889	2139.365361	0.742923465	0.846335322	0.244118915	0.884964184
227.4128059	14.61933033	14238.14325	273.9868014	61.66605065	6.956564812	0.795294358	1.913440713	2.538959173	3.16887254	0.010459281	7.241994175	-0.211573825	0.891482037	0.412273011	0.994784544	0.478612272	0.951547418	0.394387285	0.026638356	4.960391846	17.15565386	7.164400773	1370.62725	0.136313003	6.723570793	682.7442069	19.42668792	218.2521134	22.13475883	4881.45092	0.130915708	0.00746191	0.240637962	52.3425425	0.002352682	592.115486	0.066341695	20.16394224	218.2031465	1.448283734	316.340754	0.010374791	0.007625103	4.723890023	7233.740078	0.808742996	0.887472746	0.171472828	0.917998018
133.6489736	11.38908931	2521.285907	111.4166971	20.30325893	4.555176658	0.631113727	1.463210489	2.276626762	2.335563534	0.032965674	5.846791776	-0.151606807	0.756283972	0.508261583	0.99396539	0.556129467	0.951189121	0.42882845	0.097925616	4.018881883	6.214608897	6.729564986	386.0295973	0.093651043	16.49869165	530.3886463	7.880467196	141.3328481	48.10043668	5358.013586	0.468137952	0.009513378	0.159069865	27.38224436	0.001718488	397.2712734	0.117103447	8.623816103	146.1154853	1.850916845	245.9330762	0.017619915	0.009525717	4.223074803	2461.961135	0.723209681	0.822248348	0.354591567	0.874020775
21.6689847	4.549682199	83.68806509	-8.567293096	5.126477216	1.257111907	0.603366843	0.770922384	1.555387861	0.64361347	0.091899599	4.115328072	-0.187614216	0.736418906	0.66128816	0.98185442	0.680455775	0.919336692	0.475202935	0.218839948	3.03464912	1.595897281	5.915599931	33.7956044	0.074276054	18.66795798	103.5406593	1.867484603	22.20659341	73.23296703	1726.281319	4.392645265	0.085649675	0.070127753	1.688283829	0.009743238	70.58255434	0.205493368	2.039454719	22.01263201	2.297679972	51.76280749	0.177467186	0.09153978	3.476476135	214.2953364	0.618425071	0.754353339	0.497850907	0.812306904
366.4282087	19.06854539	1823.897269	-82.06180748	15.61594531	4.342616059	0.565163338	1.365647099	2.184037504	2.421986766	0.038303992	5.615716627	-0.133939685	0.713856823	0.529044578	0.993911884	0.571390105	0.952871773	0.454629048	0.098305231	3.853316065	4.989640342	6.72827836	519.1246132	0.073013307	16.41978031	1133.825035	5.428388059	365.5097046	66.87172996	25287.50436	0.180654464	0.003182276	0.094018747	28.90190653	0.000613827	789.0021899	0.144859039	6.337181958	361.929419	2.230394723	826.1547594	0.006667725	0.00332395	4.168918368	3484.413843	0.636846732	0.765271016	0.497538641	0.824829107
392.9286777	19.51623163	15236.76972	168.6875765	58.17285848	10.01511842	0.704579197	2.256943521	2.746419969	4.785664696	0.00978706	7.314581061	-0.187759518	0.873073259	0.371849009	0.994770216	0.445657419	0.952207689	0.359829205	0.025193718	4.900383562	17.04699423	7.1440646	295.6311688	0.127978861	6.631067634	145.9670996	24.09814303	373.3025974	23.04935065	8866.711255	0.068630857	0.004463587	0.237125792	83.39161173	0.001996602	123.8261552	0.060723817	25.62504184	371.8869134	1.465591778	551.0014569	0.006047608	0.004658651	4.887370226	1634.945458	0.80072991	0.882617383	0.177780257	0.914384412
147.2924873	11.49330086	15098.67577	220.2997704	63.09689178	8.431613664	0.739667408	2.288274147	2.349516158	2.723241204	0.028484428	5.394953479	-0.523773247	0.985879205	0.336529758	0.985972838	0.415054258	0.916960059	0.378668576	0.057289683	3.898616177	17.88212636	5.234177739	30.44954128	0.27935359	1.122464439	8.76146789	21.56804983	164.9082569	5.770642202	811.7706422	0.144766633	0.032213801	0.439125892	86.28751784	0.011215295	8.264444568	0.079362434	21.93512616	166.2723641	1.156587994	187.6235778	0.036606624	0.032418277	4.133047636	96.07873615	0.919767758	0.955539873	0.055122056	0.967067448
172.2078829	12.97852881	864.6282022	-0.092740019	17.83055572	2.768753713	0.730449135	1.156281669	1.983598099	1.387308422	0.027857328	5.74170273	-0.211730608	0.845628472	0.558574135	0.99446336	0.596313089	0.952408246	0.466347515	0.056956317	4.091385651	5.149827359	7.210413951	648.8563624	0.064453796	19.63202877	1230.628092	5.408479508	173.2276746	86.90722162	15192.25817	0.546111823	0.006825333	0.068898485	12.19798362	0.000681919	851.2785775	0.116932219	5.885017114	172.8352425	2.657640718	461.7105474	0.01752972	0.007003294	4.463656825	4319.571774	0.587407517	0.722994399	0.68053338	0.792537425
68.09888744	8.13612188	438.6691442	7.05977817	11.41364976	3.81275767	0.498585416	1.46076846	2.189947424	1.617849782	0.027618217	5.725759947	-0.093155579	0.610353726	0.474802542	0.987439045	0.52922513	0.925100189	0.445223714	0.060180158	3.788989328	3.806601857	6.393456914	507.1682316	0.099211313	9.141061659	717.9761346	4.184600933	74.93270736	37.65649452	2461.231221	0.680171168	0.018091463	0.137397939	12.50084091	0.002747859	577.7020642	0.135629838	4.435645107	76.38691497	1.743216946	126.3640965	0.031384971	0.018133176	3.870428621	3100.058605	0.72492291	0.833077525	0.286924287	0.87528811
253.0772268	15.40553209	12191.79446	-66.34681803	70.13039929	7.176689085	0.814167536	1.944786729	2.571906947	3.281995214	0.008289671	7.416228567	-0.216257652	0.903641528	0.411225421	0.994605717	0.476982738	0.950833301	0.39600598	0.018947019	5.07791029	19.32677209	7.407463837	1163.123619	0.113752921	7.921104211	641.4449878	19.23481666	245.0747188	29.66268949	8097.009584	0.156574624	0.006672576	0.172485943	38.523449	0.001640444	549.2869718	0.062529298	19.38039435	241.9619618	1.586267101	397.8759421	0.010067078	0.006857745	4.83112579	6729.506665	0.764004913	0.859123566	0.222846982	0.895971946
207.6268228	14.1350016	4023.99696	-22.33967599	36.70144492	5.416250927	0.739364071	1.725558403	2.394925505	2.317044926	0.013352739	6.755350845	-0.187705917	0.843241448	0.435870117	0.991624822	0.498218128	0.938423863	0.409655371	0.029196967	4.617646237	10.52942396	7.104096425	786.0371798	0.108239766	8.332977351	604.6551914	11.90881323	208.8507298	33.80335996	6405.746351	0.2215451	0.006843623	0.140303102	29.86455518	0.001326303	501.2951484	0.081757027	12.36028135	211.0082916	1.68395845	344.309084	0.01135466	0.006919769	4.557583542	4571.70627	0.741891532	0.844353113	0.262270672	0.884029233
49.91575924	6.93693651	372.6129429	-18.61332683	10.31664375	3.177833437	0.530492665	1.324583688	2.017428198	1.318565272	0.036816437	5.128113149	-0.195364592	0.792931377	0.505850976	0.975909654	0.554391964	0.900270943	0.454234185	0.079711124	3.580137746	3.373619298	5.690795874	17.4375	0.108984375	8.45234375	24.025	3.945898438	49.93125	36.675	1978.25625	0.958779582	0.040132167	0.108505395	5.600783077	0.009578573	19.19486495	0.143782235	4.159534352	49.46291219	1.683017545	84.96662991	0.062392967	0.042266114	3.652055326	95.55466455	0.711799454	0.834134615	0.230412159	0.867293025
128.1737762	11.21179082	472.6012908	9.21333289	11.5148367	1.639047844	0.749798989	0.893432139	1.705843943	0.818667759	0.042561811	5.104547607	-0.232014024	0.846318779	0.622227918	0.995985359	0.648025579	0.958983567	0.480939981	0.086887584	3.780633061	3.288471135	6.953980149	958.1447839	0.064612906	21.67695149	2257.926023	3.638402117	133.2348776	81.203655	9932.994673	0.72338988	0.00885866	0.095293422	13.6908736	0.001058979	1622.628766	0.147492588	3.925938751	135.6872144	2.483735155	320.3731673	0.021986232	0.008913557	4.096755735	6815.150801	0.614582994	0.741717114	0.621857815	0.81047333
369.6655243	18.9030414	14044.00895	243.4102851	56.09929579	6.751131273	0.785472039	1.878086756	2.527017671	3.101829579	0.011649061	7.15572314	-0.201280236	0.880305835	0.42081907	0.994925457	0.485280503	0.952405841	0.398562204	0.030446121	4.877257029	15.71260677	7.229559708	1034.58847	0.111690432	8.280325987	753.4810537	15.1664837	364.997409	30.66447155	10796.82382	0.099022768	0.003535381	0.170434795	60.14074339	0.000839146	631.6220185	0.079608833	15.77598705	365.8963477	1.599834446	580.3382802	0.005521045	0.003592493	4.658346771	6034.497889	0.757886298	0.856492746	0.225006879	0.892647494
357.3234754	18.53826	9608.246515	-241.4205595	59.78927112	5.208954489	0.838793244	1.642016687	2.377998657	2.427349798	0.01127375	7.006403922	-0.238293888	0.911356542	0.459073144	0.993098091	0.516529116	0.945343142	0.418885846	0.028147808	4.914075492	16.2495564	7.556978185	2335.439564	0.094285005	13.20221578	1631.031167	18.44461125	337.9836899	47.52563585	19445.61478	0.144370499	0.004087223	0.110474898	29.37898513	0.000681504	1305.659785	0.064831583	18.4275856	327.1331522	1.893873	678.0475287	0.007144579	0.004263805	4.911967277	14273.86281	0.706394746	0.813130027	0.36807788	0.865290086
100.6226135	9.859015282	956.5012702	10.19388629	16.64789549	2.971892285	0.697298119	1.203574773	2.039974345	1.482778193	0.028649183	5.752973326	-0.187366506	0.817747915	0.548175332	0.994551317	0.588296955	0.952563517	0.458788855	0.06170035	4.05370619	4.904946945	6.936961353	1230.446909	0.080998414	16.13986528	1907.934632	5.306209579	105.4049766	55.79810414	5324.522217	0.681102119	0.012327884	0.123485556	14.95959731	0.00164907	1464.804803	0.121055105	5.712701425	107.2776383	2.003755915	204.5630824	0.024633533	0.012362614	4.178633791	8286.206144	0.681484179	0.796250817	0.406399911	0.850895756
52.25187845	166.4930723	6.817552313	7.360929425	2.122080808	0.55333058	1.067159391	1.852631575	0.95527314	0.600955388	0.56530474	0.990901002	0.936936562	-0.118775221	0.656356483	0.48808304	7.137276534	0.044397511	4.99584504	0.569186436	0.086193046	14.27455307	53.42622951	0.125119975	6.795517992	50.47306792	10150.57377	485419.2108	229.5904184	0.040964647	139.1311475	0.325834069	0.592903554	29.0772638	0.028012493	5.510157786	3.464582199	2.370752558	6.407993686	488.7851793	0.077894052	14.68063367	1147.317769	2.448761283	51.47553785	64.76191235	3363.51761	1.419602693	0.024384235	0.080804052
154.3412029	12.00699201	4368.125913	133.776757	42.97837774	2.286091088	0.898977266	1.084438951	1.892416909	1.074450519	0.019048395	6.210054855	-0.321995323	0.947986564	0.56704224	0.995762639	0.603020413	0.956706487	0.477163736	0.042255461	4.638698345	11.31611721	7.694978257	3241.144752	0.068691606	17.69637252	4111.478552	11.43001464	154.9858003	84.68260427	13722.27505	0.707861551	0.008970368	0.060670798	9.294770373	0.00065074	2947.816502	0.086312174	11.43896393	153.6384717	2.617555502	411.421764	0.022858173	0.009129094	4.885682489	20150.55796	0.585366092	0.723672627	0.661869731	0.791924657
66.13799676	7.937537678	703.5975842	-18.64973124	15.57368586	3.048301531	0.673357156	1.285011615	2.056729589	1.345937162	0.02697369	5.730359458	-0.172424538	0.794099233	0.515241267	0.988624421	0.561421794	0.929695672	0.462808461	0.064678687	3.981824444	4.655496848	6.635239473	464.9891914	0.093072296	11.82946998	632.0748599	5.106924411	70.44935949	44.96797438	2660.872098	1.134558163	0.022297815	0.12214929	10.56266963	0.002560014	503.8415109	0.123413649	5.263818296	72.19196076	1.844899395	124.3449018	0.042544124	0.021975491	4.039598158	2882.279453	0.702202176	0.817053643	0.326905589	0.862533015
165.153039	12.55820212	2221.93827	-39.6328883	31.78904947	2.025333837	0.879848037	1.025501077	1.835695269	0.945116756	0.02181476	5.917946408	-0.312851373	0.937516344	0.581263969	0.994512895	0.614926371	0.950983511	0.477060192	0.048816447	4.449103304	8.453595828	7.407916882	517.1825591	0.07025028	18.47480048	675.406683	8.9823929	157.9138821	85.5669655	15054.32464	0.61972909	0.008561601	0.051973284	6.324729376	0.000767613	485.2874766	0.091152122	8.92993624	153.204992	2.616060629	432.0505888	0.020920084	0.008951973	4.705913469	3162.934487	0.589220841	0.723423819	0.664541664	0.79457614
277.740129	16.51967	1616.202934	9.829532408	21.36943293	2.023679294	0.826122581	0.984842287	1.8237491	1.028021319	0.031037461	5.678805153	-0.278079752	0.908853745	0.600070875	0.99745987	0.630748301	0.967169196	0.468980359	0.078179587	4.226826255	5.848278056	7.432957822	903.6365265	0.064744324	24.37682384	1615.679229	6.722137799	270.5186645	85.99319338	24060.487	0.327892141	0.004427553	0.08683753	22.5427917	0.000679941	1125.073366	0.109345738	7.332476211	268.2578073	2.556677933	700.5310729	0.01062851	0.00461787	4.556781448	6341.594813	0.612440807	0.73655348	0.67668391	0.809468621
671.0691777	24.95778389	180232.5731	2887.821878	208.3143115	15.62595281	0.859635562	2.756171932	3.03162432	7.79090954	0.004640955	8.575736254	-0.224984865	0.933844172	0.337551198	0.995785278	0.414506888	0.957863787	0.331675591	0.014447564	5.768560867	55.98506608	8.008973429	2857.717725	0.124851139	7.592326209	970.2038971	57.7881765	660.5637206	25.84424833	15150.42811	0.054803471	0.002286948	0.206787533	147.9463283	0.000583061	819.7584963	0.040961612	60.33365108	668.1454106	1.509184809	974.90583	0.003389887	0.002310629	5.508978518	15796.61172	0.788291704	0.874145122	0.195693889	0.908315428
298.4611123	16.80285609	26190.17189	446.5466534	87.04567253	22.60108212	0.588851581	3.564874218	3.299529187	9.311164367	0.005248303	8.167084555	-0.132666669	0.804159144	0.260786063	0.984491408	0.348897174	0.917135026	0.266080106	0.016630177	5.188859716	27.41168866	6.818560476	392.7067053	0.189438835	3.483682539	122.7134588	27.72033931	315.737096	12.40858659	3282.510854	0.063892608	0.00557762	0.321158242	113.1148448	0.00232759	111.0822906	0.05801249	28.35021318	319.080308	1.278017409	395.175705	0.007013913	0.00562698	4.786705588	1657.206636	0.864571454	0.923559316	0.102613952	0.944087626
139.1138572	11.64418717	820.7091656	20.10014936	15.3532214	1.257641076	0.847560503	0.783047978	1.568603169	0.624913384	0.047539378	5.097916267	-0.312009777	0.913023327	0.654483963	0.996565596	0.67471431	0.961939461	0.479107155	0.121576279	3.944440227	4.152715619	7.227329721	922.6059107	0.058511283	24.12367223	2288.018645	4.614111813	134.876205	112.2153729	15306.83498	0.899882118	0.008735795	0.050060532	5.970826685	0.000632409	1417.060719	0.132460979	5.118428932	133.9011109	3.193148585	432.3165868	0.026775987	0.009021405	4.506988192	5755.695627	0.531116244	0.677472388	0.919786445	0.752875907
113.0964255	10.36663643	2688.502477	35.07070713	28.90608024	6.421502971	0.634401793	1.927766385	2.505453927	2.597297055	0.016908378	6.474764845	-0.185591786	0.846761866	0.39732099	0.986134015	0.467399702	0.920333209	0.386678829	0.049304432	4.376421061	8.831895802	6.316574734	81.16806723	0.13641692	6.698125839	54.90252101	10.36685545	125.0907563	22.28403361	2243.231933	0.274332357	0.014508554	0.2353142	34.74282489	0.004722258	46.70829339	0.088508161	10.86696199	127.5594749	1.458681619	175.5926011	0.020417943	0.014786302	4.232559253	429.0612197	0.811632932	0.886619263	0.18014617	0.919193435
775.4782659	27.72236095	6554.14382	75.51540139	50.78635869	24.57077469	0.354129418	3.581261658	2.565747423	10.39720743	0.040228447	4.843012363	-0.675206748	0.995617026	0.270196838	0.984984545	0.353829987	0.92119581	0.298109085	0.067767646	3.505544461	18.83928334	4.92373463	41.5631068	0.403525309	0.800263927	8.145631068	27.15826185	744.6699029	3.621359223	2771.582524	0.014851295	0.011235608	0.627831715	464.2996224	0.010697552	7.844071255	0.078164728	27.51267889	744.1517122	1.089118162	811.7216142	0.011636878	0.01151088	4.103852693	95.52773117	0.950504657	0.97386109	0.031017817	0.98009789
241.1667933	15.3204254	3445.39486	-117.6693135	27.73905958	1.974987432	0.865802578	1.019396818	1.792317397	0.901308724	0.025522382	5.802163502	-0.303481388	0.92734281	0.578395703	0.995615783	0.611142276	0.955450719	0.494441411	0.054536399	4.359197653	7.428511752	7.166753988	488.263074	0.077848067	13.7186051	643.7694515	9.038503829	226.6245217	67.88839286	17508.511	0.297914371	0.006156811	0.070974344	11.53314755	0.001117133	474.2919595	0.100062038	9.590522455	219.4326399	2.297828491	546.6902532	0.012561795	0.006642113	4.611436998	2960.169466	0.61978213	0.755384125	0.509260174	0.813692344
271.3735971	16.41093222	244.1107618	-23.00407401	9.485793799	1.491040318	0.697075489	0.898318439	1.463452085	0.593544773	0.090435603	3.85780376	-0.414297516	0.914923492	0.610112969	0.995923262	0.635253036	0.956457984	0.515448077	0.172883781	3.006740441	2.744208529	4.943138301	13.37209302	0.155489454	4.785289346	15.79069767	6.139534884	262.1395349	18.11627907	5278.534884	0.075863472	0.015594389	0.264980476	63.44529805	0.012734379	13.62013951	0.176235687	6.490061085	259.5693931	1.382726958	368.3181407	0.018414519	0.017010179	3.19546895	63.44391905	0.815091612	0.8980322	0.124998743	0.919000666
587.7155822	23.48321079	69076.34749	-498.7645902	158.6389602	13.78736213	0.839710979	2.683810621	2.984820181	6.357923807	0.00434717	8.38340818	-0.218381224	0.925571914	0.336315801	0.992117129	0.413962968	0.941532843	0.331974302	0.01132395	5.637362424	43.10658059	7.643647938	1181.039857	0.140935544	5.798223637	362.4818616	43.48165565	546.3060859	21.33198091	14099.79845	0.049012359	0.003331495	0.208942674	96.26969945	0.000973595	321.0886855	0.043202878	43.27209027	536.6055373	1.437290526	812.2698104	0.004514716	0.003433298	5.279453251	5988.942958	0.804547744	0.886873508	0.161536318	0.916265487
86.70561965	9.173342901	724.2316153	25.59337418	13.65966379	3.445238159	0.596706731	1.308231354	2.126467468	1.688706056	0.032146915	5.687675268	-0.131856239	0.715286211	0.523748029	0.992499214	0.568302975	0.94436841	0.453894589	0.074385895	3.886109166	4.276225488	6.901662886	1453.446821	0.071633653	18.60991259	2816.087531	4.981785121	92.279448	68.81646131	5422.468211	0.982379799	0.014213566	0.099724516	12.2622778	0.001422747	1989.258275	0.127896397	5.585099455	95.57074929	2.254818608	196.8064632	0.03208071	0.014189223	4.231294962	10069.28806	0.64462431	0.765936232	0.523788089	0.829674511
51.65101933	7.060887334	238.5518673	-11.16678825	9.006939374	1.838996471	0.659028044	0.96213329	1.776509915	0.888273728	0.045369172	4.968493008	-0.180862698	0.772072306	0.601719651	0.989582513	0.631433149	0.935170539	0.478476664	0.093837583	3.58433876	2.711483961	6.309070718	212.1841432	0.090445074	13.69411939	406.2685422	2.775770407	51.71611253	45.32395567	2622.635976	0.949865435	0.027649555	0.153151068	8.011434728	0.005367135	328.0242664	0.170063755	2.879431591	51.03428474	1.795560879	95.16821935	0.046546042	0.028679188	3.587832235	1375.972036	0.709618128	0.822152272	0.299584213	0.866409887
531.3228577	22.53991579	24550.44581	-223.6822976	98.37557991	5.309744741	0.897390929	1.561107864	2.332573635	2.795755209	0.009158369	7.292710068	-0.317159821	0.963628083	0.484907574	0.997066598	0.536485464	0.965500906	0.433383932	0.021072035	5.288516903	25.92133116	7.998615474	2170.316266	0.078035246	16.00136378	1489.293614	26.94385395	514.2924996	60.54782108	38449.00284	0.122589137	0.003279316	0.105266832	44.80438842	0.000560567	1180.499529	0.054313631	26.22201566	493.5567052	2.140783997	1187.059509	0.006089799	0.003553838	5.289651038	14558.27025	0.666571248	0.781757183	0.482750164	0.842686425
101.1252849	9.733040406	3158.398482	100.33456	31.25491351	5.690828995	0.691584115	1.763721946	2.444001336	2.496424916	0.01497222	6.660802477	-0.152341861	0.796677172	0.430358064	0.988787274	0.493708321	0.929691122	0.406195984	0.033330288	4.470751759	9.236435627	7.054877643	533.2621185	0.095738262	10.22569858	514.6879713	10.30359192	111.0626571	40.64775583	3683.082047	0.59434766	0.014483216	0.128645984	19.19435052	0.001952626	408.3962369	0.088674779	10.94478441	114.5355098	1.782018685	187.661775	0.025885306	0.014453079	4.501345704	3310.709875	0.716825799	0.826322331	0.303888707	0.871096199
163.8868893	12.61525457	2304.286328	66.9289486	23.67643682	4.709099473	0.667386615	1.560851272	2.309423149	2.184545101	0.020824728	6.30450281	-0.150113004	0.769322267	0.471783719	0.993737095	0.526747024	0.947798067	0.428311159	0.046892162	4.274531	7.096384073	7.062240239	1426.010422	0.086403928	13.08295624	1808.599006	7.925443345	167.4981823	51.10724673	7773.982913	0.373975574	0.007487378	0.107213543	20.62862819	0.000914637	1366.577759	0.103240863	8.671150186	170.5009962	1.987132662	322.7793411	0.014775006	0.007522303	4.438357124	9122.958494	0.685327103	0.801292927	0.39889724	0.852918487
304.6856993	16.69074976	37405.08873	-292.982922	125.6866211	21.39826908	0.710031425	3.462509925	3.272600473	8.882637402	0.003854846	8.436691231	-0.153854646	0.849119094	0.268484824	0.985999301	0.35570207	0.921093296	0.271576677	0.011420355	5.435569807	36.77122255	7.044719185	532.7514752	0.184918943	2.968160497	143.4290177	35.52227915	348.8528289	12.96043041	4096.361333	0.095971518	0.006339954	0.259155213	101.1151318	0.001657267	131.2709522	0.049690851	35.36380456	351.3058037	1.300076592	447.7382137	0.008372424	0.006282758	4.971060081	2247.678314	0.849656474	0.916882493	0.106893831	0.937519451
79.48218024	8.558580147	4612.265007	161.4512893	33.6082572	8.697445601	0.58754062	2.115253198	2.682964789	4.067840611	0.014053579	6.818500436	-0.133855365	0.762554228	0.398652161	0.99014286	0.466760156	0.935731221	0.373028459	0.037903734	4.478657873	10.5764257	6.863062484	247.8661778	0.113595865	11.15012926	193.8020165	12.09709052	93.2456462	32.8395967	1963.818515	0.801023201	0.022136296	0.209869689	27.99219105	0.004595521	159.8039646	0.085221264	12.6959066	97.57331876	1.611407126	137.6776831	0.036431776	0.021885035	4.433574389	1445.755897	0.768215645	0.859338645	0.243272998	0.897748528
51.84015552	6.956531891	810.140286	19.29508374	16.18737584	2.401620575	0.74218459	1.080410981	1.892355814	1.184246123	0.031824907	5.514169901	-0.234281565	0.860550329	0.574452859	0.993592386	0.608991998	0.948863653	0.47422416	0.06358311	4.019274569	4.647249103	6.982137506	228.7316255	0.069756519	17.27510554	428.5218054	4.894292801	53.3705398	76.51204636	3586.474535	2.294747737	0.030912783	0.073680691	5.339087176	0.003404666	305.3606952	0.125302156	5.356611713	55.16634876	2.480537931	126.3669638	0.075127827	0.031288466	4.299200759	1494.462784	0.606503773	0.742440237	0.602125578	0.804361294
222.6902796	14.75325134	4087.936575	72.75810172	24.03521045	3.910514727	0.718932493	1.326154948	2.168122867	2.101156154	0.026000151	6.086037019	-0.197874521	0.842570283	0.534061565	0.998097507	0.57676356	0.972286179	0.444914509	0.064320449	4.273432484	6.986431294	7.394210555	2146.136692	0.065220224	23.03486776	3753.518993	8.075569459	228.7983954	81.11329241	16999.58111	0.416360182	0.00517611	0.096828234	27.13158572	0.000551411	2587.266078	0.105330654	9.323817359	234.0445274	2.510517298	553.8017031	0.012939045	0.00519707	4.633078099	15456.10038	0.625817498	0.745349223	0.666921508	0.817931356
117.7544891	10.63035578	2270.384757	53.5633569	22.4861445	3.488294095	0.730191168	1.257098756	2.091283639	1.854977538	0.025867741	5.994970739	-0.21286161	0.855149945	0.54350998	0.996480703	0.584158421	0.962638168	0.455744563	0.062565773	4.2576451	6.493609649	7.375560783	990.6774651	0.063803534	21.33132259	1758.544278	7.414943678	123.7524312	86.09924647	9817.8833	0.866469082	0.010744341	0.077257435	13.04586337	0.000926627	1185.275361	0.104636372	8.54535546	127.0233903	2.588406084	308.8722187	0.027123796	0.010912262	4.656104666	6828.32302	0.599174241	0.728928764	0.669737898	0.801312504
171.6559238	12.79909993	4880.495486	-171.1095134	37.33494052	5.98761707	0.72339464	1.786307009	2.453692236	2.668704732	0.015941909	6.647475565	-0.18532386	0.842426873	0.434398269	0.989192365	0.496413094	0.931833799	0.405093885	0.038181102	4.535427822	10.8306394	6.959241783	199.4430441	0.096676221	10.50956762	202.3669413	10.67985364	176.1943771	40.93310713	8127.174503	0.267410888	0.010953183	0.12621572	21.16098322	0.002728397	160.8981309	0.094341569	11.24090131	173.3899194	1.769854646	320.5071923	0.017378359	0.011699727	4.473344234	1224.885517	0.71543271	0.826317163	0.29044959	0.870080353
308.6326817	15.51989766	185587.825	1636.282831	288.7084712	17.66656849	0.884607344	2.912041387	3.103159484	8.896991565	0.002991484	8.851321199	-0.248619112	0.953482417	0.330248151	0.990579029	0.407771816	0.938935438	0.321768764	0.008764469	6.006378957	76.59375992	8.087930683	1550.675188	0.134385578	6.562756382	375.8019759	74.82821977	313.3043591	22.47621111	6927.009706	1.851081499	0.037791916	0.225939344	71.94949569	0.00532422	334.2440237	0.032733962	73.9082363	313.5890119	1.452445298	454.8919164	0.064365401	0.03480438	5.606565223	8217.715508	0.803431381	0.885032032	0.171061074	0.915732885
163.0546764	12.6305661	781.50883	-8.146658604	15.08493726	0.992445902	0.876090667	0.649913743	1.442188022	0.558798355	0.051637439	4.928492485	-0.375873402	0.94373627	0.707101718	0.997555531	0.720218963	0.96975882	0.44748785	0.112846187	3.97426587	4.01934579	7.472843419	1859.443558	0.049146123	31.72784217	5305.925017	4.343598963	163.150892	164.6866922	27623.4882	1.06235177	0.006996588	0.03097269	4.515306249	0.000324473	2902.349734	0.128852739	4.961445242	160.9009279	4.479633309	742.8952126	0.029840839	0.00727999	4.800287897	10260.90861	0.449611288	0.594970062	1.545256131	0.691578342
233.7244507	14.68401952	45343.09567	694.5454275	80.20646248	7.868234752	0.818599339	1.844308164	2.548970174	4.393266013	0.016890789	7.057622232	-0.252753447	0.927665122	0.456105628	0.995495883	0.511829647	0.959044098	0.413155432	0.056552088	4.938376892	22.01867431	7.305524687	473.9359195	0.116360403	10.7963606	315.2582863	25.29838886	257.6344218	31.50969801	6754.57918	0.200800007	0.007557851	0.218644397	69.67889878	0.001579142	251.3116593	0.071425747	27.14339737	263.2161827	1.567653866	388.2770446	0.011499135	0.007662624	4.877780099	2723.404157	0.772633942	0.86341574	0.219337187	0.900278167
208.1395034	13.76894649	11162.32056	-214.7183192	78.78346616	4.596148302	0.889623982	1.495677235	2.278103586	2.265019896	0.014797863	6.80175467	-0.294621026	0.944272883	0.494121277	0.993446731	0.544933262	0.94831147	0.42828321	0.05125146	4.89358267	20.84490361	7.574904568	304.2376404	0.085460011	17.14366747	244.4483146	20.59364593	206.5558989	53.29213483	13577.90028	0.336070173	0.009230547	0.142390252	26.46741456	0.001866476	186.9182766	0.065039817	20.61890784	199.9252886	1.971026861	435.0594314	0.016387921	0.009704415	4.896427196	2027.233554	0.700536588	0.80721694	0.405517684	0.86108662
70.83191254	7.582169487	8066.030603	255.0336137	59.08459254	6.318116763	0.804825892	1.929152916	2.41819087	2.489041743	0.022467177	5.8582431	-0.450694627	0.982718992	0.39591845	0.984953176	0.466624749	0.916678713	0.382728744	0.061545541	4.38605347	16.35067733	5.779112761	28.35897436	0.181788297	3.971729126	10.96153846	18.48652202	93.15384615	13.28205128	935.1923077	0.56205328	0.044248962	0.362406373	44.46945451	0.010640476	9.92819998	0.06904325	18.44607972	95.11987002	1.280160054	114.4108899	0.056735533	0.044148395	4.290804745	123.0789735	0.853922081	0.921104536	0.094863655	0.93888458
20.90056723	4.486999463	60.85481828	-3.671518949	4.468091843	1.503646038	0.501946718	0.864143664	1.575574632	0.683148346	0.093623352	3.852661768	-0.284981269	0.838202489	0.631460723	0.972195049	0.656980859	0.900268893	0.467211961	0.181884839	2.882724065	1.49293447	4.730121566	18.53043478	0.161134216	5.603327032	27.4173913	1.536786389	20.13913043	25.34782609	545.8956522	1.469277088	0.085208567	0.13969938	2.527509993	0.018228354	22.95197185	0.229848806	1.614296028	19.97964341	1.538636914	31.40442832	0.122265714	0.088715908	2.9049184	77.48884534	0.768476454	0.867558528	0.181729441	0.895014749
284.5947177	16.36724569	20888.46325	-605.3338461	77.01939029	10.27957345	0.76266553	2.273902303	2.76661963	4.90739351	0.010187478	7.282698279	-0.23705499	0.92060908	0.385947606	0.987688767	0.455103902	0.929525613	0.366778956	0.033111504	4.958171296	21.82474093	6.82395604	225.0384342	0.160169704	5.188946442	102.9686833	20.79823204	303.7800712	17.12953737	5547.236299	0.087408985	0.007359255	0.276822865	82.74463336	0.002104087	90.97448085	0.071491712	21.22696558	302.507655	1.349379868	413.2450999	0.009550484	0.007515604	4.586720758	1060.580234	0.831683394	0.905557076	0.124519686	0.928960975
69.23051678	8.264434595	69.66578627	-2.118196091	4.097667224	0.380492639	0.829143987	0.317625506	0.973908799	0.276001293	0.159639656	3.273646431	-0.440863549	0.914169151	0.847024358	0.997792181	0.84924748	0.977590667	0.282324903	0.277085119	2.886904481	1.119539966	6.644319723	487.9603479	0.04160999	44.40521521	3149.836019	1.31615289	71.36735738	282.9940309	19177.83602	4.391093653	0.016226458	0.021938166	1.609099112	0.000858296	1267.71244	0.242831433	1.809802072	74.16543305	9.159349339	625.6756765	0.144560209	0.01737238	4.50084728	1650.703299	0.308920471	0.44437229	3.688533112	0.558651858
61.73861817	7.686217536	225.510623	-5.718301632	11.06660018	0.425005903	0.926052792	0.354483781	1.044055598	0.293047936	0.104494869	3.85798475	-0.51092081	0.961445991	0.829796456	0.997093221	0.833812633	0.973113236	0.299282603	0.212639071	3.380188746	2.872901521	6.906185532	2229.159646	0.048630198	49.78042874	8367.558215	2.810687403	60.24472611	306.3385109	20564.79168	5.588406074	0.020715288	0.015067091	0.821798691	0.000409634	3417.874768	0.176569916	2.533919204	54.8830357	13.26862734	921.3486501	0.230305685	0.022726632	4.818262785	6561.243521	0.329278597	0.422406516	7.053288607	0.581777989
676.9440805	25.83816103	12440.29803	-292.6146883	39.57433767	2.256276644	0.891236736	0.970333077	1.842607534	1.28351467	0.03269614	5.890013893	-0.346988172	0.951681571	0.620291055	0.998534568	0.647732146	0.976480298	0.454397895	0.082663453	4.513021536	10.45765358	7.813833781	1357.630967	0.053693137	29.62257284	2644.208305	12.1259426	688.366581	119.2585723	81643.97085	0.179191925	0.00167801	0.058775317	38.56056469	0.000182598	1555.139546	0.090850503	15.21802667	687.9281489	3.405048219	2341.825294	0.00538114	0.001760714	5.153807973	9401.055832	0.543804077	0.67432196	1.093984535	0.763074583
95.14002649	9.536689815	1588.724214	68.45653959	17.58466643	0.828933055	0.908757031	0.566339406	1.356720946	0.499832543	0.057220593	4.784080089	-0.432721764	0.961208886	0.741603863	0.998448939	0.751869631	0.976823196	0.408674338	0.120622607	3.969593456	4.603399871	7.585130939	643.31089	0.040518416	45.6983356	2073.680481	6.090462634	103.2812244	216.9426844	18137.6842	2.979066239	0.012313076	0.033107349	5.328689973	0.000372695	973.852938	0.114410359	7.618750597	116.1702107	6.384536462	574.4622695	0.084516723	0.011477866	5.122636638	3615.195797	0.419670064	0.535152446	2.703748373	0.670205514
60.59858362	7.665320237	333.2864289	10.72578788	8.973020223	1.62141314	0.684328683	0.931194143	1.669499244	0.72002682	0.047029461	4.83086836	-0.216483152	0.804890315	0.600962049	0.993811438	0.629313521	0.947383343	0.500148829	0.084102796	3.548769919	2.648608341	6.494814659	63.85414236	0.074508918	15.15801369	130.8809802	4.286906239	67.70945158	66.40490082	3999.791132	1.28037828	0.020920779	0.103760197	9.146751842	0.003877521	94.35762377	0.143966747	4.899756003	69.722608	2.310854762	149.5317065	0.046714608	0.021519224	4.065793946	419.744323	0.629712673	0.763127188	0.492451538	0.814668293
1586.70916	39.26351079	127302.518	2582.0786	196.4495762	16.15644697	0.847598379	2.80525371	3.075600304	8.106162929	0.005486209	8.403122131	-0.206361131	0.917905786	0.345170633	0.996850746	0.419223912	0.963363037	0.334059282	0.01769982	5.620890703	53.15150579	7.87354279	3440.549786	0.115269023	9.432783891	1301.959327	56.03804385	1651.241323	30.41537121	40624.17385	0.024719379	0.000722768	0.197406441	375.4188758	0.000151728	1067.338225	0.041464958	56.93783618	1687.812477	1.568709603	2484.171105	0.001160995	0.000714117	5.445056101	19888.97906	0.771810899	0.862281715	0.220320411	0.900116692
209.8653152	13.2739505	44404.30888	447.9683333	138.9222802	4.339154156	0.939227697	1.537895758	2.241930759	1.885866511	0.007393399	7.40343429	-0.356192542	0.976698649	0.462050737	0.998346834	0.518864392	0.971393074	0.438410898	0.016139635	5.464109957	35.81535858	7.901422947	781.9956111	0.104002608	8.737923156	341.2274239	38.6431955	236.9288469	40.85104402	9769.806623	0.58594868	0.012219708	0.100200608	28.68498564	0.001029256	281.8506616	0.045708554	37.76744383	237.5340142	1.815536726	428.5841029	0.023038288	0.011915083	5.35167719	4380.617658	0.70712812	0.820506	0.314348375	0.865735589
34.0245287	5.356561986	1212.71253	78.7084128	22.31122341	1.095194653	0.904270156	0.728920527	1.450410517	0.529884764	0.066989048	4.603451903	-0.441233634	0.959050084	0.671211121	0.991262542	0.687940673	0.941498874	0.483387007	0.152672521	3.748764429	5.851604516	5.951473474	40.97916667	0.10671658	7.720458984	62.125	6.054138184	31.2890625	34.46875	877.0390625	2.644458673	0.088150663	0.1368475	4.544900266	0.015982401	49.61479908	0.153708354	6.234167708	31.98846018	1.710292027	51.25215342	0.147556182	0.089668214	3.719418269	238.4707708	0.731494314	0.839543269	0.257052798	0.876411767
20.4588261	4.487806876	10.03788095	-1.597516099	1.636030521	0.365249703	0.632847361	0.342422746	0.976164354	0.245059142	0.239109732	2.604322389	-0.247781189	0.710704702	0.831064475	0.990230075	0.832482214	0.951484577	0.323448434	0.403920969	2.204217323	0.500320056	5.956050759	186.0209244	0.042773264	42.38227134	1651.530697	0.597148188	19.929639	234.5447229	5189.860198	11.43099742	0.05969942	0.020749483	0.358445579	0.001867213	735.4641562	0.334359864	0.711034378	18.53313796	6.873758951	148.3499933	0.35603193	0.067400967	3.62348411	824.9256891	0.368488621	0.505297416	2.729182842	0.61938342
117.9314671	10.76981295	438.0321878	-24.86055176	8.283771135	0.517864789	0.881509435	0.412953018	1.124239308	0.341592614	0.132876818	3.842498663	-0.434246276	0.935151428	0.803503265	0.998004588	0.807758132	0.976035347	0.348296307	0.298696258	3.311124291	2.200408981	6.967683546	1985.031393	0.040835865	44.8428059	11358.87114	2.627344339	115.7002263	280.4150998	34214.14939	2.408467365	0.010056561	0.018427256	1.627869706	0.000364857	3813.752029	0.174313988	3.789762606	109.638723	10.04521391	1212.001207	0.089346708	0.011520235	4.981783487	7338.201694	0.328830306	0.448139826	4.613310882	0.583093748
604.4562081	23.89384385	66576.31522	-776.7427813	141.3686362	7.242029138	0.902204048	1.924527277	2.553837815	3.408226889	0.006985419	7.81233013	-0.298272024	0.962601537	0.415270846	0.997262705	0.480764914	0.964777442	0.394600705	0.017353828	5.538875691	37.15266633	7.99037312	797.3097403	0.105088934	9.389720532	349.7096349	40.99038696	577.6146039	35.08514564	21411.59747	0.078558162	0.002967927	0.151166186	78.44339178	0.000811244	286.4904375	0.044781602	42.6293923	573.4071339	1.70224727	992.2500242	0.004743529	0.003083169	5.424884724	4784.634323	0.74486073	0.843497481	0.280761599	0.885902083
14.54089786	3.756612298	17.3800269	0.830310243	2.167527065	0.452691192	0.653191503	0.416643955	1.052482715	0.271540471	0.177346407	3.035764579	-0.247258618	0.739653716	0.795282746	0.993086776	0.797603268	0.954104749	0.38588299	0.322345329	2.532040505	0.655054564	6.186794812	333.0969595	0.046671845	33.57395382	2490.812526	0.730470753	15.08476951	232.8635281	3418.02438	18.22534571	0.083795267	0.017053616	0.300157189	0.001785175	1079.965829	0.304264938	0.939853411	15.45221342	7.574970693	111.7246322	0.604601598	0.087690498	3.955599079	1239.360351	0.338125052	0.495500156	2.769687351	0.580474943
95.01995242	9.658261849	208.7834762	-3.492524656	7.814150328	0.863111905	0.800020154	0.620932794	1.366175473	0.460180203	0.069443114	4.38588819	-0.307955697	0.880171538	0.713248592	0.996676716	0.724980476	0.964243103	0.451951937	0.139436125	3.491012041	2.169315558	7.094150255	1234.832716	0.048626948	32.1601787	4672.042608	2.580077804	97.08092463	163.6351107	15817.90419	1.828820387	0.011868692	0.036626864	3.654798209	0.000573865	2584.998143	0.169928721	3.064793294	97.38156389	4.854367386	469.4596709	0.055613164	0.012261034	4.433081735	7035.667672	0.45260181	0.597451851	1.743128633	0.690722858
17.45468027	4.120046217	16.24940381	-1.403689518	2.343849918	0.424415282	0.691610171	0.389492225	1.031635423	0.26586513	0.16965095	3.034784202	-0.277958734	0.77396859	0.808746193	0.98867906	0.81096652	0.944976743	0.359953392	0.29476065	2.557059635	0.6920663	6.305749275	582.2820746	0.044152417	37.76719038	4298.47983	0.778825665	17.84046103	271.4434334	4875.082954	17.52456973	0.072957444	0.016927104	0.294735191	0.002675131	1714.475757	0.287772032	1.002316336	17.7273163	9.90825203	177.1097689	0.657413993	0.081285489	4.165477096	1922.889583	0.31121306	0.450520287	3.965076362	0.553391026
79.92881065	8.759969414	443.0931066	-18.37982949	13.30500415	0.554867469	0.919557028	0.476514349	1.159960556	0.321049912	0.066890388	4.370668419	-0.470049284	0.963490177	0.769546639	0.997197292	0.774314883	0.968555795	0.412331325	0.124686858	3.75016241	3.464967905	7.212918137	215.3152896	0.051119489	31.74261279	611.3983856	3.978665397	76.91642925	131.6381766	10922.80959	1.897043904	0.019438649	0.060768456	3.888438071	0.002157865	377.1312701	0.136761879	4.388859468	74.81008562	3.555685658	286.9837589	0.059560554	0.021587085	4.420398287	1430.714789	0.508730018	0.654047045	1.071429636	0.735264799
17.22779594	3.932766071	288.5471338	23.30674322	8.246676689	1.206763147	0.743220078	0.737999416	1.543037605	0.641575462	0.06921927	4.443310143	-0.243579588	0.822778084	0.676211571	0.991927286	0.694259508	0.945660598	0.456589094	0.159231937	3.40565131	2.363359959	6.684010607	626.2981189	0.052594736	31.47968887	2220.572892	2.755738035	19.97531072	155.5285522	2031.455156	19.2249258	0.093144979	0.027654048	0.942269419	0.002107433	1250.739818	0.172372663	2.917493189	22.93230687	4.500195296	71.71298194	0.502639613	0.081685491	4.214743561	3541.982769	0.479708053	0.610087595	1.658635063	0.716117053
33.46178812	5.652580505	137.1221453	14.05799013	6.463991457	0.431446499	0.874897486	0.387213611	1.047073059	0.276853787	0.136786082	3.592721571	-0.424636238	0.921915239	0.810780061	0.995761847	0.813183566	0.965125214	0.353750066	0.305241243	3.114820908	1.723859489	6.662896648	426.0654477	0.047504231	33.23943854	2347.657152	1.648914017	32.35254766	177.8850485	5905.538856	6.369794791	0.038613576	0.030098348	0.881382031	0.00168625	1245.341142	0.2409639	1.680053362	31.75895853	4.712660084	154.4007615	0.174350388	0.040406233	4.007843369	2202.844341	0.417589258	0.575889603	1.530422545	0.660977457
390.2428021	19.61256862	3185.477096	-28.44511322	24.01520175	1.660076956	0.869598464	0.865949423	1.670391316	0.877322524	0.036470001	5.515626199	-0.338006027	0.937524932	0.635417893	0.998183396	0.658769041	0.972819531	0.47855407	0.088697261	4.258393528	6.418819676	7.504147578	1577.435996	0.058393277	22.40750296	3197.197675	7.287061364	391.2128896	114.3129488	44097.38317	0.310463059	0.002892629	0.04557566	16.16596756	0.000220302	1972.013873	0.108601529	8.476854331	391.6155249	3.509935217	1365.036918	0.009799851	0.002987852	4.86616974	9632.465558	0.520729433	0.669741046	1.056051714	0.742733594
704.2383933	25.62238021	87597.37431	748.5881617	198.1674469	7.278939476	0.928987538	1.989771514	2.549802515	3.098321298	0.005219162	8.061187857	-0.325451571	0.972911957	0.399014012	0.996753267	0.467724756	0.960644029	0.387148289	0.013678339	5.768374893	51.3615966	8.028968985	1147.140737	0.11581431	7.057144274	390.8647148	52.46942668	704.2212014	33.78828874	25704.01888	0.06028656	0.002141966	0.107589052	66.42575121	0.00040369	326.3830297	0.039230682	52.57462052	697.160869	1.727863945	1232.223042	0.003549958	0.002200884	5.567317014	6139.323109	0.733923492	0.839607036	0.285821683	0.879770724
54.54020055	7.269191637	226.2909898	-20.04275707	7.213828308	0.419837763	0.888837739	0.372949303	1.043582879	0.276465797	0.139164176	3.653575067	-0.449786786	0.934681287	0.818201599	0.996580162	0.821022378	0.969217836	0.33483393	0.29443933	3.190093266	1.908416518	7.004186342	472.3938888	0.039438461	48.99745323	2755.761229	2.239020355	54.90749708	237.969277	13579.65503	4.695856773	0.024009299	0.028656057	1.57480141	0.000948115	1123.52895	0.183502501	2.926436306	53.58537024	7.33556963	415.5632971	0.153201302	0.026972705	4.579180175	2460.999301	0.394575461	0.50974222	3.209972121	0.646669114
240.4858977	14.41062603	51911.02029	945.1645149	136.3429472	5.178731016	0.926425599	1.552113887	2.345762079	2.69435161	0.008769836	7.509331627	-0.337454867	0.973057617	0.490907369	0.996108974	0.541910122	0.960402866	0.424670255	0.030774433	5.482375977	35.38041955	8.299347434	2077.251375	0.080432563	19.75256847	1203.257183	38.47271154	269.7797568	62.78486796	11063.14915	0.72752027	0.007932519	0.112132101	38.901572	0.000684966	930.4034416	0.045830355	38.0793396	285.7511239	2.150639991	510.1941985	0.019587291	0.007339164	5.511079046	13925.50726	0.682985587	0.786157659	0.514039359	0.85186439
55.01099719	7.345189188	114.2560297	-11.4594927	4.792348516	0.558673552	0.789118243	0.470940363	1.158140688	0.326766283	0.127352011	3.588062091	-0.325928269	0.855958275	0.773294011	0.995463081	0.778270696	0.961307582	0.402433209	0.233121061	2.9916394	1.337755517	6.549972165	153.2288679	0.046758886	34.20981273	848.5569118	1.557131389	53.80042722	191.0286848	10956.71224	3.573491833	0.022493701	0.032219274	1.381806398	0.001599505	409.8686745	0.223740438	1.950253735	51.65212556	5.543896456	308.1149498	0.112078287	0.024979604	4.130778354	746.9794908	0.39844289	0.556817915	1.962996046	0.643009532
118.6699939	10.83821189	100.8062102	-1.890957824	5.240311962	0.429952554	0.847344939	0.386631397	1.026095415	0.274252857	0.122622911	3.548281372	-0.420223121	0.916395442	0.810704671	0.998109444	0.812534093	0.97598591	0.359507605	0.230052481	3.092371529	1.417566129	6.831807161	677.4140386	0.042304005	40.90102855	3764.700244	1.610023758	117.1648036	229.8815338	27241.38737	2.019337867	0.009195672	0.027928288	2.970902791	0.000391338	1760.921794	0.215441832	1.952813011	115.8320931	6.922484304	816.8101189	0.061724477	0.009570537	4.383438938	3051.041585	0.364093284	0.509730075	2.645948409	0.614738671
5.112821562	2.23812626	1.606163647	0.261651258	0.725155212	0.32356281	0.401143391	0.311161878	0.871722126	0.209847488	0.361618363	1.959929934	-0.168739845	0.508980049	0.845659154	0.981185734	0.846485883	0.938180989	0.300311062	0.537393234	1.628647239	0.262179506	4.808371811	15.30392157	0.075019223	17.42896963	106.5196078	0.291714725	5.509803922	70.49019608	336.9607843	16.40012255	0.232366558	0.101377993	0.706722786	0.02597626	76.2945564	0.49200956	0.323339573	5.670717749	2.289520615	11.99971325	0.53245492	0.233107658	2.193611631	98.88457047	0.627987983	0.758295626	0.486144555	0.814544954
86.31426478	8.672307962	3220.784121	-112.2176884	45.36990811	0.957232931	0.958728177	0.650231899	1.423149704	0.511864613	0.044038342	5.098885556	-0.45578846	0.972153805	0.705133857	0.995820844	0.719361339	0.960454009	0.441625092	0.115541346	4.208376615	11.58178526	7.530038148	619.1390671	0.049032951	33.89851493	1367.636256	11.31530241	81.80905995	158.0726222	14167.60204	4.664143564	0.028793667	0.03615494	2.284143203	0.001665451	768.4064913	0.099705308	10.20082309	78.62033165	4.624119443	403.1469307	0.131961661	0.028711629	4.936690983	3750.54672	0.475475471	0.609871399	1.669900545	0.710302453
170.8105933	12.96769826	890.3641014	-27.97998425	11.49111548	0.903934328	0.843696357	0.649245333	1.387066823	0.46261149	0.058685905	4.567956316	-0.342883641	0.909048598	0.700624126	0.997519351	0.71388446	0.968133199	0.46206051	0.119218678	3.661657487	3.098762451	7.002278066	91.89009009	0.055189243	28.01666748	234.0990991	6.447051015	170.1333333	125.4744745	20433.47267	0.843046373	0.011279314	0.050126804	7.011271688	0.001988678	138.6789854	0.12600956	8.323719949	171.7288787	3.468423034	579.5747804	0.030769201	0.013481911	4.581578247	574.0945824	0.513074496	0.658766459	1.01429878	0.737817786
125.8141446	11.18105937	61.16681511	-2.046360449	3.716032062	0.526153832	0.751200088	0.467398809	1.128016195	0.301964441	0.121198108	3.525207592	-0.293809159	0.830622228	0.772168959	0.997338966	0.775865101	0.969083508	0.418091263	0.237856707	2.932164405	1.060546473	6.501566772	763.1895615	0.048223781	32.09244429	4217.162644	1.385427145	122.8223177	215.3384304	27430.77101	1.735346612	0.008702925	0.029065103	2.839738733	0.000472506	1981.391358	0.241440886	1.792829235	119.6154449	6.147066548	775.6395947	0.050713513	0.009215985	4.220684669	3032.992881	0.363024003	0.517813919	2.188048562	0.612025604
116.1687037	10.59152795	3136.030301	41.48746042	24.68806376	8.786848956	0.46579062	2.277823083	2.708718145	3.47026409	0.013965607	6.538635566	-0.143824924	0.78754488	0.352370715	0.98547198	0.430795006	0.917787844	0.346288159	0.033208584	4.204640625	8.36872818	6.063455219	163.7336957	0.22246426	2.940328155	61.50271739	14.12514584	141.2078804	9.64673913	1207.601902	0.108969552	0.014004242	0.421660972	68.15645878	0.007063881	56.71856451	0.082075914	14.4839972	142.3398628	1.208668239	168.2218193	0.016543512	0.014169913	4.201389568	613.4850404	0.887022755	0.938858696	0.072493454	0.954103913
130.0923886	11.14442807	2275.50878	-105.4457112	26.44094704	2.894510772	0.801283879	1.259023885	2.027649725	1.260677765	0.024739883	5.948745755	-0.235704856	0.88134518	0.519476859	0.991358278	0.564918381	0.937742616	0.464955665	0.064115175	4.274300943	7.333864453	6.887940533	196.0265487	0.091302538	11.58581476	230.1755939	8.823452922	128.5663717	46.04331626	6529.819283	0.44258091	0.013919254	0.114000064	13.13191625	0.002968833	176.3999768	0.101063112	9.295556679	126.5577465	1.851740959	243.9233771	0.023483442	0.01470099	4.359911716	1220.102642	0.696458156	0.812690337	0.325190915	0.859672026
39.07596505	6.174467188	163.6843055	9.019246237	4.260626133	0.455261806	0.80197567	0.397470575	1.068710704	0.291632267	0.177701121	3.268528849	-0.337173481	0.847905777	0.806955687	0.996884456	0.809811885	0.969732584	0.356527583	0.356459014	2.768021301	1.178971985	6.615653482	305.885337	0.042513598	41.11453883	2018.973315	2.107134201	42.55107714	198.0654621	7601.827241	5.602405651	0.029531469	0.043760418	2.528697211	0.00122316	870.0214442	0.216171279	2.917164224	45.35986627	5.385821603	215.4468401	0.154156624	0.030196376	4.266804031	1667.651085	0.407863911	0.556615171	1.927719188	0.65530409
267.1776479	15.8040178	20872.65672	-663.7760795	79.43131582	9.806549398	0.780271713	2.170558092	2.755282392	4.953178826	0.011685253	7.364981479	-0.188896378	0.87268799	0.409827532	0.992729706	0.474401668	0.946147231	0.374173121	0.041284945	4.993057374	22.30946631	7.409872002	1611.79062	0.10355224	11.99959112	1175.382525	21.64253944	281.3088982	38.4594282	12803.52078	0.255365972	0.011230504	0.161384051	40.24306473	0.002013331	929.0114023	0.070961325	22.47053984	274.5621177	1.707122842	501.8319389	0.017304516	0.011758096	4.840905226	9730.796974	0.741362509	0.840618745	0.280298439	0.884090849
668.0042899	25.68161461	10919.36156	-259.7838484	40.27811527	6.456237433	0.720965094	1.768929561	2.484798978	3.266976763	0.015697088	6.776943278	-0.16747757	0.829311404	0.445371128	0.99543492	0.504673538	0.95630073	0.413233717	0.039958213	4.584610306	11.68358818	7.227716454	1907.252409	0.101519796	11.48777591	1637.533028	13.90667991	682.1705967	37.42252621	25585.7518	0.056995931	0.001732814	0.17426716	112.3491006	0.000427534	1309.165112	0.082679812	15.09791417	680.929886	1.69094507	1155.399424	0.00282712	0.001770889	4.623820637	11817.71518	0.744895423	0.842591645	0.274991606	0.886117056
81.59056676	8.978937873	123.7755967	-5.707212626	4.431462709	0.557784369	0.773061439	0.483642339	1.157522647	0.317486738	0.125797007	3.626500547	-0.304368811	0.844114564	0.765562711	0.996177201	0.77008347	0.96319988	0.42282711	0.270667041	3.002009975	1.247311769	6.649519558	423.0522891	0.048299154	34.48609638	2133.525174	1.790874543	79.93332572	141.6968832	11618.43955	1.804074793	0.014430087	0.062266967	4.400925318	0.001331414	1182.989715	0.210539986	2.209797178	78.77417675	3.755658238	304.1431816	0.050714319	0.015257959	3.953975273	2843.179089	0.49912724	0.640220608	1.208723616	0.729777946
52.69786908	6.47628417	8263.614074	237.2557011	44.82085633	1.807400711	0.921880516	0.811285985	1.714507902	1.126990209	0.035726033	5.713331479	-0.415988582	0.972598753	0.675329775	0.996701873	0.697472579	0.96770169	0.405193225	0.118480157	4.523789487	11.65706426	7.884182818	840.2871252	0.049108008	38.67531671	1631.663667	12.34533712	58.26415756	143.6171469	6027.54088	12.70919966	0.068352956	0.056462959	4.642508375	0.002255396	939.5428428	0.085154423	13.15179904	64.54006874	3.811534532	187.4198181	0.298929788	0.060397044	5.134753912	5838.951391	0.524582868	0.644457232	1.337794457	0.750901844
55.33700974	7.160986302	2555.652958	117.2854852	19.25366487	3.031012763	0.72611409	1.227066043	2.035119061	1.48399215	0.035317505	5.59059967	-0.205015687	0.834574497	0.538475456	0.993956322	0.579714065	0.949637793	0.466936568	0.084148959	3.966880608	5.571169408	6.751840853	137.9726585	0.080263327	15.33171571	243.8353694	6.43040365	59.08784177	55.3397324	2827.341478	1.330821227	0.028662947	0.125457965	9.583508656	0.005498797	179.3164181	0.131022197	7.259672679	60.83286236	1.991230587	112.3726297	0.054024181	0.02962276	4.174351951	926.1779397	0.67360032	0.795185036	0.384620845	0.846325944
44.37055128	6.500044827	964.6552592	47.08059532	9.477570064	1.004240883	0.802714202	0.695007003	1.444871638	0.508760286	0.071811057	4.439184182	-0.265327754	0.850235399	0.682560326	0.996575103	0.697104081	0.962264313	0.483916781	0.140430308	3.443781985	2.620452737	6.866821034	356.7756601	0.055737488	25.17297565	1121.712701	5.744454962	54.89548508	108.9122012	4786.074988	2.881081991	0.02782815	0.076348527	6.85658038	0.002081908	663.8235086	0.150723737	7.162516314	59.2805063	3.003045207	148.9822195	0.082084346	0.028159546	4.370636798	2409.117564	0.542971223	0.686503311	0.826490485	0.763209847
13.29955815	3.584767545	16.22887922	-2.33793378	2.268874507	0.496091562	0.637243745	0.449382902	1.065861258	0.28550502	0.188052934	2.948470871	-0.264118232	0.756842879	0.779979415	0.986821794	0.782560598	0.936611158	0.413544142	0.361247738	2.448003472	0.691241517	5.096312547	30.8404908	0.094602733	11.98347698	114.4171779	0.709181753	13.17484663	42.80981595	604.690184	3.867240116	0.106520961	0.14548261	1.740188605	0.021915175	91.67976973	0.340905013	0.7293735	13.02405351	1.778058664	23.90214979	0.180866861	0.109488684	2.550064702	192.0903788	0.70574648	0.824917414	0.27238416	0.861468163
43.66096438	6.454666092	361.3024728	31.73409057	8.700828827	0.708707508	0.848965106	0.547662996	1.279435143	0.398988176	0.099076578	4.06973758	-0.334187176	0.890181903	0.742005325	0.99757347	0.750204983	0.970034158	0.431367921	0.220003217	3.314597473	2.352384084	6.692199961	904.3303241	0.056694271	26.07892666	3678.427747	2.483546555	44.43050592	114.4431697	4868.125948	3.166130702	0.028288665	0.055180748	2.580655719	0.001849005	2307.284425	0.213290105	2.649512766	45.05708915	3.153618283	137.0179846	0.088102149	0.028570658	3.903699413	5778.315787	0.52608074	0.676914396	0.87202761	0.748096499
129.1639568	11.24423399	1671.718449	-111.2064291	11.54262005	0.618848591	0.897379391	0.447206759	1.196498069	0.412277444	0.161951985	3.575408337	-0.372552276	0.892405578	0.792463114	0.996919557	0.79833655	0.970854317	0.352346644	0.332776929	3.026525876	3.04036716	6.603106838	711.6371061	0.04092691	45.50935379	5040.225098	3.520794384	128.0675753	293.6497585	40272.678	2.425485947	0.01201592	0.018169963	1.734141024	0.00065652	1544.386879	0.204442343	5.283613475	119.2175549	10.91745908	1482.120796	0.098138092	0.015839125	4.832431507	2498.176281	0.324293656	0.432597193	5.112371613	0.580574402
8.811383124	2.967330849	0.145792146	-0.09288725	0.077416689	0.052093824	0.195107308	0.05208964	0.294679073	0.049344869	0.886091881	0.412963608	-0.072426255	0.163639007	0.973955598	0.996935731	0.973955877	0.989582212	0.052085979	0.940570609	0.360856219	0.032377628	2.813021673	12425.43845	0.316442684	26.31129972	36576.74492	0.034608764	8.839326644	607.7541384	5461.503667	67.7616727	0.115829464	0.006470057	0.041564863	0.001256168	2672.500733	0.610754572	0.204796265	7.839758032	172.3070127	1548.445164	19.21252363	0.145478296	4.615640473	457.151237	0.103898972	0.111033621	84.80522476	0.313110218
973.37228	30.79247212	58075.4571	-1135.649841	111.4229645	10.65510674	0.824410004	2.312436992	2.804649878	5.158595871	0.00710739	7.838773606	-0.216152324	0.913014478	0.376119984	0.994889646	0.447262815	0.953202194	0.365950079	0.018310172	5.319014613	30.5195178	7.661834418	1233.618436	0.110727801	8.388859511	599.7746163	34.6220506	968.8376268	30.48586303	32284.86455	0.032177173	0.001548557	0.180542414	152.0211596	0.000482301	495.3928729	0.051832658	36.59515845	956.9198311	1.589354567	1571.887244	0.002268525	0.001621404	5.188988989	7291.585147	0.761446044	0.857663654	0.222940493	0.894802139
80.81071726	8.89744619	232.4323712	-10.33958013	7.297866026	0.718264007	0.818418781	0.570808291	1.278734075	0.385112013	0.07972044	4.196231899	-0.325125295	0.88994147	0.729186808	0.996845179	0.73726459	0.96485636	0.458717676	0.150635315	3.412570244	2.004032508	6.873152521	331.072247	0.052684953	27.50651772	1178.275939	2.680465271	79.14274348	136.0455124	11265.8318	1.790043437	0.015326172	0.057915008	4.586613994	0.00128888	680.8439029	0.169741296	3.182700068	77.9036346	3.570246842	289.6399026	0.050633075	0.016251594	4.280906209	1951.649797	0.481168611	0.637761348	1.037177716	0.716219911
30.59657389	5.376469116	206.1912883	13.67608086	7.506513381	0.755964188	0.812370428	0.594033842	1.29827767	0.392136314	0.074109709	4.238811614	-0.316294166	0.882808091	0.719115114	0.994841755	0.728508592	0.955181433	0.465731778	0.152589741	3.422385143	2.065619392	6.738741436	217.2971776	0.060126502	22.99895199	661.928611	2.921247736	33.11040398	97.36690647	2938.668788	4.121454285	0.04448876	0.074860524	3.064626391	0.003915062	440.0342545	0.172136345	3.295773133	34.13299547	2.764110067	88.2551736	0.120030255	0.045197557	3.999213325	1436.828484	0.554345194	0.706781321	0.6805118	0.768896225
124.1791265	11.02636918	740.9561366	-56.78238088	11.12571754	0.746022179	0.872753626	0.549914415	1.279180916	0.434017018	0.086359347	4.176705646	-0.376388985	0.920436951	0.74287772	0.996762329	0.750438945	0.966301969	0.434890609	0.192142868	3.442851723	2.967934929	6.969899415	293.138875	0.048929874	32.11839364	1166.18678	3.821418212	120.5595059	141.2059756	18093.45485	1.198292072	0.010803223	0.069405559	6.640371294	0.001447679	672.5475409	0.176020348	4.596852837	116.9102577	3.727699645	464.7845766	0.035618503	0.011953743	4.273429575	1882.682485	0.485618322	0.636749997	1.13818933	0.719475287
64.98996464	7.896595402	680.4988888	30.26714493	12.1581063	1.636983082	0.760303577	0.878170455	1.686404163	0.846726325	0.050346128	4.996342689	-0.242547332	0.854267967	0.62835413	0.996381041	0.652210774	0.961481274	0.488049977	0.109428251	3.7159759	3.448772346	6.958009319	240.115736	0.06094308	23.20695328	589.4406091	4.535722126	72.27614213	88.80050761	5510.816751	1.669075518	0.0200639	0.092986307	8.314446767	0.002452287	389.6582698	0.135912653	5.10403437	75.16793105	2.619006823	177.9476758	0.050972887	0.020491852	4.264579161	1721.068484	0.596132544	0.726962124	0.681397066	0.798960988
310.1352626	16.80725245	63337.06423	-1962.976234	114.0347973	4.520014123	0.918260526	1.569320987	2.269493723	1.948710843	0.018586425	6.21511627	-0.339298928	0.95531035	0.464687161	0.992962195	0.523326456	0.943527852	0.407010444	0.047314024	4.521693835	29.63870285	6.696131208	54.82173913	0.119177694	8.890756144	36.36521739	47.95052457	262.4456522	31.47391304	9893.232609	0.726639757	0.037803206	0.152575033	33.897633	0.00857552	30.19072649	0.076693743	48.16722198	256.7367844	1.616550018	440.9079113	0.055709355	0.039681965	4.521102085	300.1332355	0.757450682	0.855685619	0.22936586	0.891359546
35.37932281	5.879998268	93.63534496	-9.441408084	4.927769437	1.812642625	0.457779668	0.965877094	1.706583583	0.840271323	0.085555628	4.110678505	-0.181375027	0.735303532	0.599259447	0.979276924	0.627534726	0.910513521	0.497035694	0.157870491	2.938757172	1.685103016	4.96332465	48.34169279	0.151541357	4.135611875	75.62695925	1.680211476	37.75548589	16.66144201	662.2194357	0.48106089	0.037071256	0.259328447	9.195788746	0.013595435	66.22779035	0.229947369	1.752993712	37.59451427	1.377822841	52.35385314	0.049215885	0.037887764	2.856311673	239.2794281	0.825747871	0.90233904	0.132543056	0.924435118
138.4729992	11.61558226	886.9755374	5.615726246	15.05543418	0.86301003	0.89090483	0.63873673	1.350432761	0.432025947	0.054300684	4.840590856	-0.392755612	0.944899886	0.702876699	0.997859154	0.715081309	0.970062281	0.468887875	0.116123061	3.941398806	3.979611053	7.367019203	871.5237142	0.05453158	26.72506354	2271.844575	4.741732334	132.2047303	139.6253285	19155.93192	1.131225693	0.009095646	0.039940897	4.16906054	0.000620809	1319.166544	0.130490973	5.367400638	129.6725746	4.157398662	560.4762702	0.035360471	0.009585228	4.717555357	4951.870001	0.479000535	0.629790245	1.366178739	0.710051334
72.65331569	8.406273642	221.367934	8.2027565	8.580709454	0.644874272	0.858596493	0.520784636	1.217212224	0.360509672	0.075623919	4.237243824	-0.388301204	0.925763671	0.751870274	0.99675353	0.758338279	0.965785639	0.429608187	0.153580725	3.534493582	2.306395931	7.093183746	238.1202358	0.050141132	34.34156794	779.8827121	3.160277606	75.96799326	133.0193725	9526.930301	2.053209303	0.015908319	0.062506205	5.4425277	0.001194689	469.7813859	0.15042048	3.712638378	77.83326427	3.56315251	263.7704142	0.055519626	0.01609586	4.283462425	1642.046418	0.51708223	0.656397298	1.111807411	0.74286207
67.0596275	7.778414743	2368.450002	101.6230974	27.24523081	1.034796886	0.926735669	0.660921731	1.47716228	0.581306639	0.050169269	5.203289846	-0.429851972	0.967677439	0.705643158	0.996037627	0.721045659	0.962292897	0.426889513	0.156101587	4.241582672	7.070006925	7.576974811	522.516206	0.051950309	36.2213837	1212.061841	7.024128191	66.90107377	147.5786439	8274.004673	3.891396513	0.025434672	0.038669474	2.606013013	0.001266867	681.1367829	0.106995863	7.378623777	70.49503434	4.067353524	243.107996	0.105770493	0.025147471	4.856647766	3270.033223	0.506661215	0.632592502	1.475425234	0.736147591
75.37320498	8.450208801	1196.662201	12.3008509	17.32061342	1.454232341	0.844720332	0.803893103	1.651798003	0.783380527	0.045978668	5.218898859	-0.326072422	0.924278562	0.65918246	0.997040937	0.681546086	0.966173443	0.442811856	0.11438922	4.045880566	4.693711441	7.430477454	1120.619658	0.05094652	34.28094821	3025.038916	5.09885864	77.8427896	143.3388798	9550.344153	2.658223118	0.019062922	0.042505331	4.255944097	0.000874693	1725.649441	0.122880563	5.978230275	82.5052836	3.94322839	282.6419327	0.073479761	0.019215311	4.72992505	7183.573414	0.506456896	0.636804594	1.377384347	0.737096624
51.0309645	6.980068518	446.1985644	3.951455062	10.60612847	1.368212749	0.77098326	0.835639737	1.595307651	0.638412838	0.049671804	4.885461293	-0.259359227	0.859781368	0.634047563	0.992140191	0.65752801	0.942740403	0.486632619	0.099610149	3.698174434	2.993585305	6.591466645	244.196347	0.079646558	14.20358463	509.3085453	3.30116019	51.30626223	64.54598826	3107.90835	1.771317796	0.030504132	0.070175515	3.557506016	0.003149959	376.3688095	0.160188093	3.501902766	51.79130236	2.235247182	112.8979847	0.065185324	0.031338638	3.924741978	1502.204737	0.630839294	0.765567766	0.46558957	0.81801356
195.3718408	13.66788777	3616.079116	41.13224158	35.77429705	1.574979903	0.915694998	0.87651857	1.688075043	0.774014194	0.026598456	5.86248775	-0.386202119	0.965246145	0.628466468	0.997693074	0.654471233	0.968429619	0.467240711	0.076442206	4.588890954	9.337319237	7.541207393	1540.650439	0.071979557	18.18983199	2124.284993	8.87579424	185.2129509	84.85731639	15337.73397	0.555293835	0.006833258	0.049504647	8.506513794	0.000444687	1485.275357	0.095733676	9.259327058	185.7593296	2.595475228	479.2651062	0.01733528	0.006937397	4.785406284	9116.845073	0.580551254	0.724422466	0.624963503	0.787181422
60.16161638	7.407698681	1042.208525	-41.32979629	22.14422869	1.012387483	0.912186306	0.691360845	1.458256689	0.517446232	0.038971943	5.072744142	-0.399032735	0.95534508	0.686044278	0.994141228	0.702074654	0.952101838	0.462115443	0.08275494	4.088848899	5.789154044	7.31015988	429.4230349	0.058600305	26.78564415	847.9249454	6.118806861	55.8956059	138.7560044	8233.376501	5.148009722	0.035244727	0.031556476	1.336665904	0.001622349	540.5532891	0.11694779	5.657157092	54.48856087	3.845082374	221.624041	0.138336276	0.035068274	4.662220277	2273.014794	0.483035951	0.631476738	1.211048092	0.716694058
159.5730607	12.14387251	9364.983358	-79.75943324	54.88409474	6.491108954	0.788863552	1.773960997	2.454554484	3.196748729	0.011779549	7.035961583	-0.223634083	0.893424996	0.44621781	0.99391497	0.505077628	0.949991179	0.414185758	0.026856252	4.87746811	15.34380092	7.405599212	859.7350293	0.096773416	10.30907387	676.5369203	15.06305307	166.5547051	41.95159838	7564.581945	0.439754112	0.011834555	0.11621396	20.68890523	0.001327527	547.8287916	0.075013276	15.30834667	165.263808	1.858559694	314.7608819	0.021547817	0.01196077	4.764389008	5252.581634	0.713680402	0.822108891	0.342252138	0.868235233
68.69492801	8.084761791	516.7175747	-3.518502929	13.90395177	0.594710198	0.917461754	0.467279344	1.194647104	0.367021795	0.063433624	4.480291764	-0.480173688	0.967511171	0.778788413	0.996544445	0.784845643	0.967207504	0.379581696	0.121318624	3.848052281	3.624665491	7.417664714	864.392839	0.048893763	34.5705762	2441.539171	3.983068309	73.42185644	163.7995927	11614.95871	2.868156763	0.018422361	0.034331018	2.496025247	0.000822475	1406.755139	0.132266677	4.347631888	74.35200722	4.46270477	323.5582588	0.079130177	0.018935859	4.631138748	4949.955745	0.456146807	0.601234842	1.518577713	0.695153455
51.47858008	7.102363734	107.654294	-4.118021131	4.849545064	0.718809523	0.735832887	0.476459729	1.230382623	0.481157458	0.150200917	3.661534365	-0.333469245	0.864832909	0.781795278	0.995974979	0.788743437	0.966977037	0.362098239	0.335220159	3.005957317	1.392088647	6.651115802	95.69873196	0.041844658	48.72132922	518.5102755	2.276703995	47.74333188	187.9654569	9784.915173	3.824194424	0.028242576	0.053084602	1.938274924	0.003530823	225.9842781	0.168331572	3.047434991	45.09712322	5.064368206	254.3624227	0.118165682	0.033177521	4.267867562	636.9023628	0.467740111	0.584608658	1.947529337	0.706399801
13.75100034	3.648637818	13.06042595	-0.212905802	2.201159477	0.448324339	0.660410335	0.413292575	1.047596095	0.269624868	0.164080536	3.036100781	-0.256864083	0.751124875	0.796856889	0.993152057	0.79912833	0.954466293	0.383244321	0.288192249	2.538469896	0.662370954	6.06632015	125.1532322	0.049941433	30.15743668	821.6584198	0.718658301	13.68555467	200.7589785	2972.400638	15.97221505	0.095842339	0.020358373	0.280824434	0.003185186	411.863848	0.306300535	0.820595087	13.08490246	5.797716334	83.1875369	0.497764516	0.105974886	3.686902828	511.3880428	0.369279207	0.53609798	1.913108709	0.610304129
131.7172576	11.30582641	1062.876138	-35.13052783	16.51903878	0.939232729	0.89114224	0.619005824	1.42246648	0.543247626	0.055023939	4.880805517	-0.39651083	0.950006396	0.721040629	0.99768286	0.733768874	0.971189219	0.423895976	0.12276504	3.965024001	4.364567876	7.651039329	1510.66076	0.042763425	41.23590231	4701.665515	5.637831927	129.2292079	197.4696258	25585.27433	1.747258733	0.010694071	0.032671784	3.833193795	0.000759717	2255.699445	0.114265621	7.109601951	128.8905079	5.752363236	746.6975069	0.054185598	0.011921867	5.105736011	8716.879841	0.434682325	0.557717349	2.33061942	0.68121771
225.0337475	14.75009238	3873.073661	-37.72245204	32.81160839	2.94320575	0.834247255	1.25593134	2.031758859	1.299453824	0.019390373	6.267744643	-0.263068952	0.909126486	0.524209702	0.997326235	0.569352687	0.964416685	0.456991522	0.042117862	4.53874541	8.938703534	7.239263015	851.8625571	0.094957369	11.86219111	810.3211459	10.42077477	225.1734478	42.37331401	9736.378219	0.215813117	0.006040152	0.139865968	30.91815579	0.00106721	649.4922879	0.087601123	10.99293882	224.5565802	1.813393072	410.1682775	0.010446324	0.006201618	4.543168323	5356.442709	0.718107711	0.826012022	0.32283652	0.870856952
428.8901124	18.14320106	317485.9947	4206.489047	402.6615038	4.275998079	0.979166323	1.493401794	2.250136521	1.970463352	0.007368522	7.742805055	-0.433937092	0.992499477	0.480429297	0.997362574	0.533474385	0.965097353	0.439438476	0.023774078	5.868579606	101.7343755	8.064485222	877.7674299	0.112910655	9.130821909	313.916388	81.55219681	369.0496527	32.54875225	13145.27348	0.276602977	0.00941301	0.155564905	50.77300693	0.00159611	262.2465077	0.039556622	79.59293276	365.4249994	1.670234465	625.9115661	0.015250814	0.009491933	5.559834347	5037.813145	0.756790042	0.852338169	0.275243976	0.891839762
25.96951986	5.00262159	39.74105546	2.259946067	4.170514968	0.400843895	0.824020232	0.381159698	0.99871421	0.250490258	0.130910105	3.319758978	-0.398295318	0.894730545	0.811388571	0.992029078	0.812669982	0.9526274	0.364227557	0.234684281	2.892393212	1.142839716	6.173200823	66.48757498	0.056973072	28.79561256	310.1191088	1.081261395	26.20137104	119.6735219	3089.351328	5.533724728	0.047458404	0.053154799	1.288869322	0.003209684	213.8564985	0.272550393	1.064351634	26.06182094	3.352170453	87.54323401	0.155713763	0.048687354	3.34565034	420.8330247	0.525036887	0.671808055	0.970425536	0.745457019
77.88305401	8.754404686	290.6245177	-25.52288482	5.508268889	0.538515067	0.817782292	0.441181505	1.150257209	0.335834018	0.153047382	3.43708432	-0.341753921	0.860578444	0.789073554	0.996322909	0.794265569	0.966585137	0.368430869	0.303475158	2.88287097	1.511695989	6.554206243	141.5631358	0.042358808	41.517465	975.1017355	1.96485914	76.67713944	223.9371634	17882.26182	2.941733639	0.017432827	0.026743117	1.699258178	0.001376811	419.1602944	0.240312794	2.873272101	74.12236867	6.339225624	499.5457018	0.092923132	0.021002861	4.275737495	662.9599047	0.373201166	0.51898909	2.300745068	0.624058704
67.41961984	7.903205545	950.9646162	42.01119801	20.39871654	0.589426735	0.943377642	0.482429487	1.181494015	0.34444194	0.059386192	4.639898371	-0.502197712	0.97514978	0.769360275	0.997030659	0.775141452	0.968274311	0.401882708	0.149183677	3.999621065	5.247035818	7.531574484	300.4198956	0.04751224	38.53087207	790.1918393	5.945310455	68.45105172	144.7776372	9485.05994	2.943142916	0.022260321	0.064084058	4.211781474	0.002047504	472.8491223	0.116488658	6.415564516	69.07663772	3.84256907	254.9867342	0.081938001	0.023337914	4.649771199	2101.072508	0.506545723	0.64201511	1.245637353	0.734128135
26.109618	4.725967968	475.5460018	21.4344637	14.82887208	0.595687729	0.918644666	0.504270602	1.167383819	0.33078139	0.090320968	3.950065475	-0.516185872	0.962410788	0.757006412	0.992822619	0.762643011	0.95039568	0.428604995	0.188957035	3.363991264	3.856139953	5.018686604	135.8466899	0.236666707	1.844480326	85.33101045	4.281635081	29.5261324	7.912891986	216.4111498	0.599262568	0.078154074	0.38770658	11.02326384	0.035995005	79.9000698	0.147493628	4.287473768	29.58685245	1.203349926	35.31658645	0.093207741	0.078541539	3.172966524	489.4697499	0.902653293	0.943714822	0.078368873	0.960378555
22.84207484	4.508684827	518.2408566	32.37362763	10.60706404	0.588559732	0.89189778	0.49718979	1.184942542	0.334640118	0.074729102	4.241819073	-0.415509544	0.940296345	0.760523381	0.995218964	0.765839306	0.959144301	0.424609479	0.149311894	3.585333906	2.798905943	7.145725019	218.5017559	0.047959121	34.14114645	668.3081651	4.731415741	31.13784021	151.7941176	3096.908692	12.21979734	0.070860513	0.048982448	2.571018388	0.002347933	368.7937873	0.130102328	5.464161024	35.97553307	3.984512533	101.7938697	0.297986296	0.06642684	4.557723838	1379.014066	0.48009555	0.621277099	1.293847666	0.71581169
8.017735043	2.733653846	3.026731658	-0.421772703	0.691233974	0.660897436	0.105633719	0.571153846	0.665239891	0.158541667	0.419569979	1.624792454	-0.368719658	0.620678926	0.723397436	0.975295008	0.729380342	0.906944444	0.492628205	0.497435897	1.098510403	0.338032853	3.666993781	14.5	0.241666667	1.582222222	19.66666667	0.803055556	9.116666667	8	72.31666667	1.238050926	0.20124537	0.358833333	3.561791667	0.074072917	18.18991833	0.320966865	0.826494029	9.132751577	1.273294797	11.51180035	0.249160229	0.20365385	2.086761169	51.43672283	0.89677366	0.941025641	0.094145917	0.951547548
695.2603139	26.07208258	29935.83542	-1040.07731	64.3197336	2.316547548	0.9296622	1.081089384	1.892809944	1.101027393	0.029183716	6.018444286	-0.316114354	0.938557275	0.570772294	0.998126524	0.606749505	0.970858998	0.468900302	0.066552024	4.493114335	16.65907029	7.646791945	3270.515304	0.062880014	21.53421538	5494.910405	20.6042959	676.6484273	96.3953703	71252.56356	0.144272469	0.001900271	0.053019265	28.20423585	0.000185687	3448.244744	0.09325893	23.31789432	656.1420231	3.231594861	2297.79223	0.005433508	0.00203915	5.061377938	21458.07163	0.574875556	0.705683304	1.049752255	0.783560441
502.7523117	22.1113123	33815.04151	117.007885	64.29966668	8.954265185	0.755601741	1.617253257	2.364026798	6.198149106	0.029404246	6.507785203	-0.271431593	0.92108524	0.537297431	0.996094078	0.578073412	0.9682845	0.420204857	0.093721028	4.679313824	18.31348297	7.478774988	854.188069	0.082722067	21.53430064	1081.09355	19.02348341	517.1050746	59.3104784	29191.15466	0.128122872	0.002640682	0.169669519	95.10249801	0.000576999	771.7563277	0.092921449	21.80713953	522.1090283	2.079444269	1056.422444	0.005117674	0.002743865	4.820454822	5853.009692	0.701147425	0.802067969	0.486264103	0.861079699
665.4371783	25.49970766	21701.71327	-893.1886637	62.15412815	1.41878701	0.95390851	0.683162497	1.589487083	0.933211157	0.104005618	4.816849728	-0.465523934	0.970544521	0.725870293	0.998783494	0.74568618	0.981041481	0.330784308	0.235747852	3.992259122	15.89322879	7.366537944	3141.659786	0.040888927	69.38037509	13244.38249	20.47199415	647.3977536	270.5531405	201849.6528	0.370947767	0.001950439	0.039836774	16.19488081	0.000171448	3341.545847	0.087960611	28.16695099	564.7566914	10.18467458	7386.166622	0.015258049	0.002457055	5.585227827	18433.70237	0.482012502	0.492940825	5.894980385	0.717709532
192.9142421	13.3275645	23899.85945	860.2389508	63.78784184	2.640155228	0.920279976	1.061225776	1.940387481	1.479705941	0.032941185	6.006342177	-0.341117628	0.952904126	0.59722629	0.997755231	0.628898298	0.970847047	0.451079663	0.087533342	4.54520453	16.60699927	7.582878787	660.7992446	0.062398418	24.42750984	1200.473843	15.87595618	188.4372993	93.05911237	13920.59556	0.72439901	0.007352877	0.073243163	15.69884379	0.000763729	769.1784924	0.100706731	17.81577935	198.3690468	2.689034089	463.697124	0.020156529	0.007311675	4.915802398	4538.446445	0.590925325	0.719830028	0.723130993	0.795793509
330.8329778	18.06293641	1822.532812	33.09941847	19.50232716	1.25077498	0.877928403	0.725766037	1.548070062	0.706384705	0.047487557	5.17861299	-0.366743997	0.944555303	0.684325035	0.998422974	0.701262495	0.975547898	0.450346655	0.11057114	4.109593558	5.188275535	7.56087145	1576.425787	0.049879	31.67532804	4107.792027	6.416175565	334.6031324	155.2040816	50676.32273	0.493870713	0.003328886	0.035989745	10.70792421	0.000190565	2193.884779	0.113172943	8.002512277	336.7210944	4.352680999	1433.210404	0.014129525	0.003432557	5.00692391	9268.99264	0.47249121	0.610986577	1.538495462	0.710332996
206.9167392	13.99172126	5167.885097	191.5615531	45.69823364	1.118746175	0.952147119	0.679339792	1.484101264	0.636667077	0.034951763	5.565293459	-0.467545835	0.981268248	0.699972295	0.997917934	0.714736814	0.972386346	0.442940329	0.119420432	4.56791988	11.70424495	7.881280773	1235.507541	0.053696707	28.27748773	2313.841062	11.50111206	202.3897605	142.8667478	29113.09166	0.879981357	0.006289672	0.034457122	6.502128887	0.000286687	1363.981901	0.094461038	11.18002144	201.2462217	4.030160432	817.3803345	0.025020018	0.006387764	5.129338167	7057.712628	0.480410816	0.626744719	1.332655766	0.715179157
95.49206008	9.483182627	2405.134223	96.67886812	23.74980012	1.508712669	0.880413704	0.882511223	1.660530994	0.702712299	0.033729992	5.516064539	-0.327960761	0.934794209	0.619470014	0.996281243	0.645267577	0.959285312	0.489881533	0.070490875	4.234700432	6.314628197	7.198568383	618.7890295	0.070565518	17.08978787	1125.337097	6.141082971	93.06922112	77.73212453	7359.932489	1.017510382	0.014507332	0.067853528	5.622282054	0.001388173	812.8168129	0.125343249	6.3892086	92.48113079	2.475053915	231.8742148	0.034463408	0.01490749	4.406722475	3944.814705	0.601473459	0.738949271	0.584215693	0.801039393
424.48752	20.07653633	36614.84219	685.6137651	87.83121934	2.178431091	0.95124952	1.017716589	1.848543805	1.103937584	0.02163582	6.500457581	-0.417161015	0.981498089	0.592553879	0.998580687	0.624163359	0.975233273	0.47146525	0.060134268	5.079762451	22.50241261	8.078224187	1454.198936	0.063413524	21.5909877	1780.131606	24.05568638	421.2036456	93.47819641	37124.3984	0.285166186	0.003990911	0.056876725	22.48838349	0.000361335	1123.868532	0.06861286	27.01113835	426.1926476	2.805288694	1153.370661	0.010055018	0.004287199	5.452918399	9573.37974	0.580342547	0.712360289	0.778239146	0.78832022
734.1622678	26.94724624	13352.14703	-428.1446175	33.90281915	1.888474412	0.892532212	0.935660283	1.753862371	0.973223881	0.036616908	5.59699329	-0.320309587	0.929259073	0.615218656	0.998385608	0.642862595	0.97398485	0.471788471	0.082376508	4.260292146	8.947823389	7.463889122	1965.677423	0.060992845	21.92417095	3849.008254	11.2646934	720.2007571	98.46115179	75017.32152	0.135605589	0.001753472	0.059903492	35.52727218	0.00020318	2442.256055	0.107317663	13.38911418	705.498536	3.157088142	2338.72412	0.004945197	0.001892347	4.836128176	12993.71002	0.562248635	0.701979168	0.930711798	0.772971578
417.5718707	18.42132348	191524.2142	3979.504252	311.7115292	2.147795732	0.986425021	1.076309706	1.852752906	0.945410582	0.018438501	6.458063893	-0.47532184	0.99047407	0.563839811	0.998352638	0.601922929	0.971652369	0.466469156	0.059331427	5.096399472	78.46483123	7.080862494	202.8213836	0.127560619	7.851043867	115.154717	64.94742494	303.4459119	27.25534591	10211.45723	0.156851547	0.009065248	0.177981245	41.37794655	0.002993721	98.54874116	0.071275044	64.14078335	296.6773722	1.55516259	486.9738933	0.012962576	0.00948995	4.794516456	1089.098066	0.783816265	0.869037252	0.215304872	0.90470516
31.1476357	5.584781885	49.39941366	1.530083249	4.682222028	5.055011655	-0.046610402	1.715417915	1.987353288	1.587343933	0.08950259	3.760332127	-0.312529898	0.848686954	0.445569965	0.945918851	0.509016262	0.854853757	0.371595946	0.157084582	2.63606641	2.434308421	4.3253455	7.510638298	0.159800815	5.294703486	9.255319149	2.8601177	36.10638298	24.31914894	642.6595745	1.185272203	0.056231037	0.185813221	7.700750229	0.025514743	7.907413876	0.192586466	2.928227775	37.12478375	1.623956755	55.9930272	0.085659461	0.058550132	2.896407048	33.02140785	0.783832611	0.870703764	0.191220856	0.890564966
16.60395661	3.859768785	171.9298034	10.67406198	7.2892933	0.49348704	0.870943044	0.42385802	1.113171464	0.30846331	0.097230945	3.75475625	-0.425297153	0.927683916	0.795022644	0.99405485	0.798987784	0.958234501	0.369351692	0.156846098	3.21144485	1.945695085	6.73484784	147.1215638	0.044936336	44.38444657	573.0733048	2.827327001	23.38637752	164.4990837	2364.755345	20.55306617	0.080092255	0.058479087	2.135741307	0.002300927	352.7725277	0.174738162	2.725880877	27.41434664	4.223568966	77.59819231	0.447780801	0.062587041	4.021850117	1017.813701	0.497821847	0.616935294	1.499260623	0.730260488
181.0459312	13.04467621	4822.058682	-149.2017427	45.07355958	1.550128095	0.933478006	0.876487643	1.671973265	0.758420659	0.028801667	5.820199013	-0.386673107	0.965889894	0.624795918	0.997344075	0.649769373	0.965933919	0.48618521	0.08380452	4.539690597	11.65592192	7.706033987	1767.804923	0.061112626	22.23075649	2882.371383	11.785294	187.7045667	107.2519446	19686.29405	0.81281761	0.007671756	0.047212114	10.06399905	0.000374063	1832.32269	0.092402776	12.24919153	189.3969258	3.145183642	586.995788	0.023695094	0.007693571	4.990803022	10830.69265	0.541302469	0.683819482	0.927532576	0.761239047
389.6176867	19.36462813	13733.00189	-229.1803078	60.79558334	2.289222871	0.927682997	1.027976559	1.856568443	1.194895988	0.023110076	6.258616908	-0.389301819	0.972729608	0.592690063	0.998155725	0.623481645	0.972338456	0.477011676	0.060974985	4.849149505	15.77120155	7.58511197	871.7526937	0.074547006	16.13275929	1080.774927	14.21705561	393.8170002	71.84658799	28444.55054	0.217167042	0.00336729	0.066999992	24.32879119	0.000330188	774.7383654	0.08805386	14.8747987	392.2568508	2.365523787	934.9546051	0.00760704	0.003478165	4.927461984	5487.750857	0.618962932	0.75137809	0.552234009	0.812980409
385.4388103	19.48774187	3176.549349	30.50417905	24.66805882	2.018832751	0.844288728	0.963457165	1.778361205	1.060195132	0.031204702	5.668641162	-0.30627761	0.924795606	0.605938002	0.99818028	0.63433499	0.972490233	0.48178819	0.066578107	4.278684741	6.671722892	7.432093338	651.3019698	0.071674037	19.54494851	955.4089358	9.746467202	398.8564983	70.20105645	26898.45373	0.192672067	0.002954377	0.103096619	43.27636057	0.000468367	683.1202671	0.098117781	10.99785274	402.3724077	2.294492309	902.0922133	0.006571582	0.003021852	4.686252121	4476.160957	0.637000473	0.764718829	0.525153189	0.823338067
178.7103254	13.25601497	1301.462208	-61.01982071	13.36356965	1.41499332	0.806041114	0.834558916	1.626460522	0.691657362	0.049932804	4.986359319	-0.259652191	0.863965516	0.638427206	0.996514968	0.661902269	0.961468549	0.476233909	0.100872127	3.758992717	3.694640744	7.097262544	1609.9465	0.060401685	22.00404998	4143.325655	4.76262002	177.0777369	104.9251144	19406.60749	0.613894158	0.006905881	0.052484568	8.042154384	0.000547222	2620.578042	0.14236647	5.536452811	174.2703989	3.15870899	570.9146162	0.020199643	0.007294367	4.435616049	10108.98211	0.541721488	0.688226908	0.899912181	0.759453996
484.30201	21.7123296	9593.547602	9.691273848	55.23633513	3.735708139	0.873216637	1.302945237	2.164720259	1.985737587	0.016780673	6.70132416	-0.304840678	0.949191324	0.541494563	0.997317917	0.583822316	0.967240819	0.434163401	0.056722781	4.899728766	14.74301082	7.927538054	1468.455628	0.067767577	24.43935014	1653.800037	15.04670617	479.1032812	85.63897734	40282.77027	0.196381014	0.002488342	0.075693041	32.24646567	0.000302828	1134.231533	0.070924391	16.54204548	478.605335	2.542352415	1211.348444	0.006100132	0.002560385	5.137115728	9939.061488	0.617990429	0.73757619	0.673068318	0.813173149
69.71851445	8.259601172	261.3249784	-17.32713892	7.01965872	1.0303866	0.74362586	0.720238598	1.460478656	0.500191602	0.07369361	4.381330748	-0.228043943	0.812130112	0.670605007	0.994028156	0.686699797	0.949994234	0.492841211	0.146556779	3.345450842	2.01251133	6.564981994	1034.018936	0.061765661	20.1282851	3766.68162	2.042046131	70.70288513	110.834538	7943.490054	1.740639391	0.017233167	0.044508063	3.274976762	0.001037609	2379.736466	0.211371186	2.259189085	70.47690727	3.111783052	221.4134257	0.051304379	0.017765892	3.900557089	5873.195319	0.51616398	0.672154499	0.836424815	0.742461491
273.6051156	16.32089581	3139.066875	-36.48030329	31.38839679	2.45611075	0.854288835	1.135386931	1.938985116	1.130788279	0.022504664	6.119122932	-0.281098369	0.922705387	0.552687212	0.996909124	0.591552161	0.962295816	0.473539488	0.05829677	4.499461666	8.461126884	7.493460054	1840.476869	0.072218045	16.75102005	2495.274279	9.124341765	276.0444183	78.5311752	22447.41519	0.305073744	0.004281724	0.059228448	16.70113322	0.000317172	1735.225908	0.092454567	9.825582074	274.1472634	2.477853514	692.1457555	0.010228582	0.004378154	4.792450836	11320.92684	0.599438658	0.736152488	0.599588676	0.80137521
1270.800228	35.29917242	60268.73246	-806.3349168	107.4883975	8.432659214	0.853603366	1.780972628	2.476054131	5.183547316	0.009532684	7.493958338	-0.293289681	0.95779474	0.467363605	0.997026684	0.520783354	0.968414055	0.428194592	0.027138026	5.33431607	28.98026418	8.090403035	1331.571638	0.081218154	13.46121284	920.5142421	33.28821725	1260.714547	54.26599573	71365.72961	0.045099147	0.001265668	0.109887816	121.9755462	0.000321246	698.7082846	0.05373292	36.29978987	1249.064755	1.998592174	2554.73299	0.002227135	0.001369214	5.412080272	8777.4862	0.673306162	0.792774533	0.395503373	0.846987183
69.19756796	7.736301159	4036.417176	37.65013184	43.54825501	6.409108324	0.744311166	1.923433106	2.467361276	2.627608497	0.012477016	6.621039355	-0.244634316	0.914106508	0.393878039	0.979473087	0.464335676	0.904589909	0.393547589	0.030160993	4.596206524	12.48934083	6.142751211	66.2970297	0.164101559	3.655916087	33.96039604	11.62167925	87.27722772	15.87128713	1123.09901	0.947988274	0.040811026	0.225938056	24.14663809	0.005562847	30.96829201	0.084779721	11.43103495	88.64597142	1.350816165	114.9352572	0.058466771	0.039375374	4.16103209	302.3949418	0.826469039	0.904036558	0.122967727	0.926796069
1830.38414	41.90653579	353487.5382	-1713.399923	316.7810464	19.898819	0.88158599	3.057222911	3.177750691	10.2565318	0.003015367	9.163003377	-0.244629981	0.955180497	0.325088163	0.997031026	0.402248971	0.964960403	0.318428983	0.009030357	6.175624578	84.16996636	8.440818678	6820.173526	0.124419394	8.063239361	1722.115222	87.01666184	1802.213387	26.8742338	50911.09816	0.016750818	0.000782826	0.199498582	331.7528657	0.000211953	1467.037846	0.03070212	89.97038351	1790.74731	1.528418859	2785.732869	0.001141353	0.000802723	5.893750341	37657.93124	0.787084434	0.871647526	0.20781562	0.907673888
199.8763782	13.8420103	3246.589673	-108.4823259	38.37562169	5.400165757	0.75424974	1.864322384	2.210145797	1.553071954	0.018638145	6.016325948	-0.326949747	0.947373282	0.387014253	0.985562264	0.461505769	0.914579953	0.378252994	0.041682067	4.341913776	10.94394686	5.950725343	37	0.176190476	3.087891156	16.4952381	14.53943311	191.1761905	15.23809524	3547.82381	0.094888874	0.017054791	0.222234182	32.97845415	0.011847363	14.74694291	0.07762136	14.71351944	187.8387834	1.35864486	267.6284952	0.020410554	0.018272476	4.169682818	158.8334731	0.830144953	0.904395604	0.121074879	0.925729218
746.1178647	27.08997785	18722.40582	-415.4489912	52.49915679	3.500456847	0.874243421	1.113674194	2.00683052	2.22800692	0.028346065	6.228593311	-0.342951026	0.958059651	0.609234858	0.997640656	0.638390356	0.972828334	0.4382289	0.079711131	4.709619575	13.99990341	7.986819231	1948.926927	0.049346169	32.62705998	3738.509052	15.53137102	741.9918471	136.8582605	103825.2915	0.18677325	0.001613489	0.06063604	35.8299336	0.000211978	2046.014712	0.080047951	19.56120642	730.0851985	3.721227902	2788.882793	0.005495274	0.001743293	5.406531302	13252.91021	0.515820072	0.645793528	1.264778098	0.745162465
1245.341958	34.25823435	242243.2234	-2082.534149	313.3866065	26.72260074	0.842461287	3.6795555	3.406397041	12.76955283	0.002490374	9.217558838	-0.214234566	0.937124252	0.272774755	0.996114536	0.357319798	0.958650379	0.27263264	0.00903764	6.093786374	85.02730182	7.853357056	1289.34417	0.16834367	5.243828409	230.4981068	88.47465657	1167.733124	16.30016973	23728.0692	0.01588585	0.001570573	0.294446279	293.2954678	0.000713545	208.5640762	0.029904672	88.1228861	1148.357031	1.338226388	1615.621991	0.00197083	0.001621644	5.657427483	5904.969023	0.846002748	0.91057278	0.129796555	0.935730502
535.7754457	22.72472896	21480.69276	-186.5657961	83.92363788	6.501467484	0.855950057	1.830295836	2.50969621	3.046965743	0.008771981	7.48210482	-0.250753002	0.932371345	0.431025937	0.995600238	0.493328875	0.955817825	0.404052106	0.024070999	5.220629698	22.60627634	7.656191728	1715.418622	0.105356751	9.358280217	977.7344307	23.06415218	524.2168038	36.518241	21056.80236	0.073176494	0.002481774	0.131058498	61.75909191	0.000464872	802.6319648	0.058811087	23.75054183	517.4596345	1.707109085	915.9685757	0.004027399	0.002553686	5.063284824	10036.33704	0.733231735	0.838018387	0.272185974	0.879973409
607.2114611	23.93856375	68677.31184	-135.6899173	155.6754379	19.1074273	0.779954573	3.352311006	3.214640566	7.44759658	0.003491334	8.604019458	-0.189046369	0.901430826	0.265802799	0.993596051	0.35470575	0.943687647	0.270045009	0.009978233	5.64765058	43.6957163	7.349892597	603.8851064	0.183551704	3.247440803	136.5592705	47.41960403	660.2905775	13.07537994	9017.897264	0.026411514	0.002701473	0.275300231	185.8573851	0.001072596	124.5837069	0.041251863	47.95613845	658.9879863	1.301827207	863.8012176	0.003374668	0.002758175	5.236768453	2582.975614	0.85396118	0.917886369	0.110849449	0.939300754
697.6617078	25.97591696	35469.05819	-620.2365279	99.83361008	8.193700901	0.847823079	1.992822969	2.629792257	4.103967765	0.008120656	7.576964819	-0.258068378	0.939747735	0.420143878	0.995040184	0.483540899	0.954632329	0.392574959	0.020657732	5.28910353	27.00682775	7.740639091	551.6563003	0.098598088	11.71315203	314.849151	28.25646223	697.8588025	42.50920465	34436.7521	0.059799797	0.002079648	0.12230659	71.93201396	0.000528645	255.2094129	0.05528406	29.18930174	682.1642922	1.790210298	1299.174185	0.003376469	0.002199486	5.178999919	3328.57806	0.719284762	0.825022341	0.312421854	0.872523372
966.5551045	30.36216655	151884.8966	1845.083648	192.6933716	13.94527871	0.865122619	2.658631657	2.967124793	6.560877008	0.005248516	8.479085197	-0.228065978	0.930171481	0.344355051	0.996080412	0.420608698	0.958494067	0.333341568	0.015932357	5.723019381	51.65966257	7.924179572	4761.038414	0.125783689	7.315697844	1808.064912	50.07337121	956.441098	26.86087554	24247.00188	0.035188234	0.001409498	0.17208904	170.2747249	0.000288379	1523.721759	0.046298901	51.97257505	962.1334291	1.58170806	1491.181293	0.002189037	0.001423297	5.421873475	25786.37251	0.781341048	0.868423352	0.238077451	0.904425215
808.8966519	26.59631161	461487.0333	4126.477711	410.7918249	4.774435127	0.976975887	1.554068971	2.311563776	2.25854228	0.005067364	8.274018821	-0.444650205	0.994852936	0.476917297	0.998725701	0.530623126	0.975721454	0.429752736	0.015334922	6.307404596	103.891565	8.908576428	2859.462603	0.088706766	12.93836364	924.1881495	105.7557042	774.1261672	54.01876842	32864.74649	0.164436229	0.002901974	0.081403928	77.93799328	0.000234946	704.4224732	0.027567603	109.9364114	804.0305869	2.069946342	1498.975378	0.006042493	0.002875272	6.261755021	17363.3766	0.675769708	0.791946165	0.446209176	0.847531956
901.8377352	29.30999745	100265.3203	-1980.367713	182.1465059	11.26954944	0.881813341	2.341984802	2.845764258	5.573307775	0.006262738	8.090405344	-0.25681312	0.945104907	0.389519857	0.993823168	0.457589872	0.949745895	0.358962296	0.022852352	5.595067617	48.35401384	8.050260527	1122.098936	0.103849971	13.07262962	458.4583989	57.0300102	853.9987043	39.48014808	42102.8981	0.054015746	0.002182044	0.172040901	118.2537384	0.000504488	369.510159	0.040667338	56.54006025	825.868667	1.713909512	1554.655328	0.003373848	0.002297109	5.500288759	6804.87161	0.747191223	0.840814438	0.290943877	0.887090965
181.7241096	12.91171455	20623.50128	391.7571802	66.02836654	5.994626549	0.83290734	1.530803618	2.32222608	3.603337958	0.013189743	6.939876551	-0.288067731	0.946639127	0.510579653	0.99736896	0.55630676	0.969805438	0.439663825	0.034023133	4.990295905	18.00574827	7.940521082	682.243512	0.067837676	18.63080056	674.5131749	20.05424311	195.3474197	72.00924729	11479.42478	0.628744861	0.008426284	0.108275601	32.84010919	0.000851473	489.6423935	0.064252768	22.04957715	205.0173529	2.310960587	418.2662876	0.0198106	0.008342209	5.202541909	4840.355318	0.632124348	0.757459404	0.541589151	0.822146643
154.4669102	11.83305743	20122.35762	504.7758023	62.64716722	4.931720052	0.85288599	1.615491786	2.34274907	2.237947157	0.015488449	6.827001734	-0.252928656	0.92006198	0.458446018	0.994293943	0.515958297	0.949425851	0.424727905	0.048080545	4.814435255	16.89472182	7.204479533	338.1140517	0.106526166	9.178294897	246.6962823	18.78905809	163.0992439	33.47132955	4937.152804	0.353538975	0.012568139	0.165656707	29.35278527	0.003004412	198.3180421	0.073600612	19.33347146	164.8839818	1.645092003	261.7941312	0.01990135	0.012865976	4.760710991	2029.17611	0.750511757	0.848892443	0.247254097	0.888709381
308.3814328	16.898705	23657.80955	-4.007949614	95.66924475	4.414376996	0.911886864	1.475218862	2.258139202	2.159409228	0.009529301	7.283951626	-0.324536217	0.965788771	0.49292867	0.995796451	0.543334316	0.95770354	0.439222275	0.021920437	5.307441312	25.02090544	8.037824446	1669.607901	0.08381145	13.36207115	1127.595854	24.48521568	304.6665328	57.6636213	18538.18212	0.288534216	0.005659921	0.081975448	22.08803736	0.000762454	879.0980321	0.056387095	24.58154567	301.2347214	2.092314801	648.7050279	0.011357369	0.005820181	5.283978925	10333.83863	0.65917662	0.782463809	0.434903881	0.838143086
15.46262248	3.885056441	11.62332793	-0.674834902	1.947006401	0.471228888	0.610072343	0.429748397	1.07248902	0.279346987	0.179231669	2.997438537	-0.214468415	0.69611374	0.78927385	0.990672612	0.79196647	0.946855143	0.394140016	0.34448384	2.466574522	0.604558822	6.107431008	595.4023826	0.046665286	33.43286731	4610.863312	0.624888541	15.74143742	231.4371816	3621.111764	16.79875637	0.0778945	0.018535659	0.316154978	0.002125741	2009.941674	0.316411418	0.773111817	15.85486932	7.350543511	115.9890003	0.540465409	0.08170846	3.828240686	2276.027948	0.347146935	0.497253824	2.660033026	0.589471326
192.6735275	13.60894643	3099.67918	-177.3326363	30.78375106	0.905134132	0.942790209	0.650636118	1.401345358	0.46928871	0.05025741	5.104699338	-0.429002381	0.966522211	0.699885363	0.997963425	0.712934418	0.970919764	0.465550837	0.125600071	4.174977874	7.922221299	7.58745097	1215.498681	0.050885364	29.79097325	3084.764307	8.337078233	190.8318751	163.6950224	33611.64018	0.969122055	0.006926215	0.02790595	4.862183081	0.000308615	1563.121136	0.109951243	9.151867678	184.5989335	4.661735505	932.4379109	0.029252835	0.007407733	5.054105534	6437.69378	0.446348455	0.593396472	1.648368612	0.688472669
13.29547308	3.409379751	139.6388411	16.00348445	7.194252727	0.512464077	0.866238692	0.456856625	1.11260419	0.295815177	0.115272449	3.626704254	-0.397664083	0.908653201	0.777132433	0.993799551	0.780771821	0.954818628	0.408840207	0.229850879	3.071555889	1.926679201	6.573847388	183.5694586	0.046876777	37.47467006	850.9703779	2.244881271	15.21297242	214.4407559	2303.749234	34.90508978	0.123029379	0.02105711	0.52756605	0.002310559	403.7255621	0.195136535	2.354854374	17.86730311	6.538595148	77.44221337	0.987744698	0.10260803	4.262300974	821.2605676	0.388792831	0.526813075	2.628581502	0.638357168
588.1336792	23.49264771	80268.49406	-1449.046984	159.6979806	14.85661724	0.828440465	2.876893987	3.040710536	6.309253237	0.005115953	8.178602563	-0.238420175	0.938059589	0.30748702	0.991058391	0.390351727	0.936002159	0.311914605	0.016006601	5.554984178	43.63864946	7.244792595	336.1002024	0.170091196	3.86382337	88.98684211	46.55563703	602.1644737	14.53846154	10402.64119	0.031116266	0.003728738	0.278645536	144.890763	0.001780931	79.84426293	0.04427051	47.09749229	593.9114535	1.315406432	812.7286426	0.004571083	0.003867568	5.17571727	1524.246733	0.84408331	0.912799751	0.112604934	0.934953945
1056.341933	31.87387138	149322.5939	720.1957024	180.7519075	19.86641336	0.799505806	3.011621719	3.107413475	10.40647317	0.005493562	8.021811855	-0.289552345	0.963282002	0.324588237	0.993533404	0.402169725	0.949953462	0.325315565	0.016543148	5.53786676	50.15458022	7.263270848	231.8324568	0.174179156	4.101915768	59.7663411	58.41729751	1150.841473	14.53418482	17646.42374	0.01516596	0.002229417	0.288399437	314.075485	0.001462164	53.98928831	0.044369025	59.4272221	1145.284749	1.323230066	1535.357349	0.002666746	0.002347861	5.225377018	1037.788695	0.850726754	0.914234526	0.12013795	0.937372992
616.57609	24.65354982	8664.414862	-113.9905019	38.94402109	3.83169483	0.819059499	1.355757946	2.155985938	1.925831449	0.019911843	6.449392927	-0.247842755	0.903203841	0.515950855	0.997397284	0.561673804	0.966709447	0.453241386	0.046903363	4.607067976	10.69392898	7.561389747	1521.430327	0.0738953	15.91664824	1915.275487	12.36270426	613.9592987	68.38112584	43123.07077	0.1139913	0.001933288	0.079704445	45.68315882	0.000221147	1358.939978	0.08677782	13.78994218	609.8368319	2.303654994	1428.352391	0.004214315	0.002004672	4.889009344	9972.783589	0.632535598	0.759875512	0.535141152	0.821784747
[truncated: 26 more columns]
