# Supplementary material for: Towards survival prediction of cancer patients using medical images
Source: PeerJ Comput Sci. 2022 Oct 26;8:e1090. doi: 10.7717/peerj-cs.1090 (PMC9680890; doi:10.7717/peerj-cs.1090)
Supplement: Supplemental Information 1 [file peerj-cs-08-1090-s001.zip › FinalCodeV1.2/Benchmark Brats2020 Feature Selection/Radiomic_Features_Final_gldm.csv]

original_gldm_DependenceEntropy	original_gldm_DependenceNonUniformity	original_gldm_DependenceNonUniformityNormalized	original_gldm_DependenceVariance	original_gldm_GrayLevelNonUniformity	original_gldm_GrayLevelVariance	original_gldm_HighGrayLevelEmphasis	original_gldm_LargeDependenceEmphasis	original_gldm_LargeDependenceHighGrayLevelEmphasis	original_gldm_LargeDependenceLowGrayLevelEmphasis	original_gldm_LowGrayLevelEmphasis	original_gldm_SmallDependenceEmphasis	original_gldm_SmallDependenceHighGrayLevelEmphasis	original_gldm_SmallDependenceLowGrayLevelEmphasis	Age	Survival_days1	Survival_days
7.247635551	842.2039112	0.054536289	26.49835003	2024.82866	5.266599769	68.21006281	124.4920676	7649.291977	2.887672004	0.02139396	0.046165288	3.467810977	0.00110403	60.463	289	0
7.262243538	623.1735808	0.06803205	19.09116889	997.5126638	11.98398857	108.2145197	71.55873362	5424.744651	1.144450932	0.014668503	0.110326923	21.81951224	0.001307294	52.263	616	2
5.597245217	46.96998636	0.064079108	18.65606405	254.3697135	0.681465654	9.413369714	92.22237381	767.3342428	14.34074428	0.163082462	0.069739292	0.784873826	0.013469857	54.301	464	2
7.234880169	803.8363603	0.073732926	19.9544485	1192.902036	6.872953731	106.4020363	69.24252431	6617.675381	0.925104954	0.012672236	0.098960803	12.17380156	0.001405761	39.068	788	2
6.821524283	421.611479	0.116338708	7.863591509	321.3979029	10.29365275	129.7566225	28.68377483	4289.237859	0.279960217	0.012867802	0.18002	20.80007721	0.003223216	68.493	465	2
7.082871773	1535.954456	0.077467819	14.03674833	2302.176779	5.529706771	98.08115196	65.78135875	6092.653301	0.902457945	0.013432721	0.074620792	7.800864621	0.001134958	67.126	269	0
6.698055139	337.1942319	0.099233147	9.309276204	373.8563861	7.50932706	89.07180695	38.63095939	2802.718069	0.685518212	0.017737879	0.132012561	14.9910322	0.002764141	69.912	503	2
4.797774434	23.81528662	0.151689724	5.803237454	43.43312102	1.084668749	11.71974522	19.21656051	258.5859873	1.88626327	0.137080679	0.255820473	2.588121933	0.043477484	68.285	1278	2
7.755322487	2384.190268	0.094017519	11.90477782	1607.370519	21.88479056	233.7600852	42.72065145	9545.621042	0.272821122	0.008119651	0.137872794	31.28206398	0.001529337	56.419	1155	2
6.314242424	77.29558541	0.148360049	5.638293404	47.09980806	11.37936421	182.1305182	18.39731286	3520.28023	0.111559222	0.011473061	0.308294448	51.68175452	0.006988696	48.367	515	2
6.726841168	601.2003041	0.130610538	6.71910351	410.5363893	10.33584979	184.400391	23.31370845	3791.922442	0.170564897	0.007282101	0.220332763	45.49672074	0.001752793	60.942	421	1
6.709343963	321.9908973	0.13957126	5.49661581	170.6350238	13.86910759	103.0966623	20.22930212	1496.3329	0.5517648	0.023220203	0.234749458	31.83844	0.004470893	65.899	495	2
7.176660569	873.880907	0.083258471	13.642154	1112.010099	8.291795239	196.5141959	53.23761433	10040.38596	0.343594814	0.006963548	0.107913126	23.16312345	0.000895845	59.693	698	2
7.045859682	865.6863524	0.092954617	12.89323029	967.2982927	8.170976679	302.1205841	42.3145066	13360.43284	0.152400614	0.00437242	0.169219344	48.84474366	0.000845485	51.734	359	1
7.31690122	764.4028818	0.088115606	13.78055666	822.6064553	13.36199047	216.9907781	46.28829971	8459.062017	0.292740124	0.006302183	0.155003194	42.48426749	0.000908004	62.614	169	0
7.956454894	2833.621154	0.101016761	10.48807353	1336.896546	34.56442322	360.7640013	37.92167837	15313.36697	0.147522123	0.004896621	0.146605381	45.82292894	0.001096045	55.759	368	1
6.804111535	748.2246696	0.099883149	10.82917293	884.6967027	6.650200541	287.1400347	37.72193299	10787.37739	0.144236666	0.004455751	0.15961671	46.7333306	0.000797132	58.258	439	1
5.886792602	41.86803519	0.122780162	6.064911722	45.46334311	5.331756693	83.45454545	25.80351906	2403.659824	0.32289091	0.021472419	0.185444052	12.65766225	0.008379159	61.605	486	2
6.916681417	958.7724986	0.089321082	12.50396826	1286.187255	5.842489265	184.1597727	47.98267188	8828.390255	0.286088809	0.006369237	0.114809577	21.97683478	0.00086581	68.049	287	0
7.261738514	6993.942683	0.076604811	14.39817646	10132.5184	8.026866329	192.0500772	65.73315151	13141.84289	0.384132593	0.006993358	0.07539827	14.08054684	0.000750645	60.581	55	0
6.556139088	205.5663916	0.077106674	20.09768083	387.4808702	3.631290559	67.01462866	68.45911478	5601.024381	0.971919911	0.01986114	0.092969166	4.751066108	0.002917503	56.921	576	2
7.559521692	1532.789143	0.123452734	6.958062276	669.6290271	27.35193612	245.5278673	26.1847616	7549.262564	0.374972508	0.012731696	0.182689632	38.95553081	0.002143415	44.162	350	1
7.69060235	940.3313098	0.142712295	5.529594123	246.4499924	60.1395769	591.431932	20.37471543	14877.7209	0.047186544	0.003876974	0.220449206	96.48875757	0.001454203	67.833	332	1
6.859004981	814.6392308	0.156661391	5.397923669	385.8026923	16.84179434	289.4663462	17.39615385	4784.193269	0.078041865	0.005729126	0.288039676	89.36146813	0.002109923	46.666	331	1
7.328211325	1277.876053	0.06561286	23.27510278	2088.622202	8.743979794	191.2103101	85.93489423	19180.42534	0.440851777	0.007579022	0.077432635	13.26124367	0.000902448	62.704	23	0
8.385361334	1022.125389	0.0909607	20.69370477	416.4822462	158.4717675	896.2586099	53.89579069	73161.23449	0.095959184	0.003559155	0.194482415	125.3313541	0.000894685	45.548	203	0
7.245450469	687.1684965	0.079413902	13.39951302	881.2618745	8.035064263	143.6029123	58.01721946	8180.7075	0.550911811	0.00973741	0.096001559	14.95214043	0.000954451	60.063	336	1
7.454193648	417.7170205	0.07269701	18.00051187	468.57118	16.69643753	266.5685694	70.08840933	21052.57936	0.321897547	0.005346	0.084917565	18.37208507	0.000743495	76.367	106	0
6.328546932	154.4506793	0.09122899	11.37349686	276.760189	3.429770407	72.15416421	45.23036031	3228.37153	0.723513372	0.019348222	0.118253224	8.982608074	0.003040082	73.036	32	0
6.81346101	170.7734554	0.097696485	11.05551686	200.9485126	8.570823995	142.9742563	38.73226545	5164.792334	0.412947326	0.0129357	0.165063927	23.14137062	0.00240301	53.605	466	2
6.763316853	535.8723372	0.080959713	13.24483024	950.4857229	4.722821612	177.4234779	54.96132346	9344.939417	0.350677338	0.006971262	0.107459201	19.20787043	0.001135802	66.074	170	0
7.230861888	574.8482268	0.073070831	15.04245614	833.3065972	6.97952032	80.70751239	75.5742977	6573.466379	1.273258601	0.019313763	0.066619294	4.084060176	0.002587801	63.192	488	2
6.684875034	877.2547328	0.1051108	10.28638861	855.2259765	7.308725518	89.50143781	35.63024203	2275.194225	0.74949253	0.016746434	0.161626196	18.51671806	0.002338782	67.86	473	2
7.637855539	1844.043931	0.08971267	12.52712931	1476.888981	15.46106386	218.5516419	51.60802724	11638.71666	0.308170052	0.00689471	0.093573932	18.80834038	0.00075431	46.452	1283	2
7.707023834	2572.580222	0.107432566	8.70759082	1345.525182	25.17593261	292.7660152	33.54915226	10327.73645	0.192829792	0.00593614	0.15118465	44.59675084	0.00089758	69.992	33	0
5.855134725	45.1025641	0.0770984	14.53032362	125.9401709	2.314605888	34.17435897	56.83589744	1741.340171	2.051010733	0.04866833	0.140021261	5.8281897	0.014270251	71.37	89	0
6.87842157	764.4448318	0.078388518	17.89534214	1267.707137	5.248931836	109.4345775	61.55393765	5528.625718	0.779683875	0.011488011	0.110147618	15.53208691	0.001257049	75.978	172	0
7.297890484	1017.991436	0.092747033	14.61554218	1047.608418	11.72047614	242.9178207	45.44150875	11263.873	0.237504439	0.006273644	0.160180179	39.53852139	0.001200603	72.879	30	0
7.680004267	826.3091085	0.133447853	7.600980406	234.5649225	61.17960534	296.8259044	25.48546512	5144.102713	1.285384704	0.020893178	0.190156632	69.91263003	0.002037638	53.362	84	0
7.598323424	1474.174723	0.073007861	17.59034959	1695.867769	11.84329204	310.6509509	64.05180269	17822.58984	0.258296298	0.003834204	0.115518673	43.23845509	0.000464548	57.718	229	0
7.350462438	1692.172414	0.08827651	16.27680505	1758.355105	11.85226709	182.6174031	50.66696228	9832.240127	0.945392195	0.013754513	0.143662185	26.59216613	0.002062957	63.345	286	0
8.538325853	1715.698145	0.086272346	17.7760771	652.2956203	78.69277981	713.3466083	53.65127973	52838.39423	0.088726972	0.003276672	0.146034211	75.03697465	0.000750545	75.312	726	2
6.990289526	653.2813853	0.128548088	5.782526193	388.6835891	14.35769492	315.7988981	23.3888233	7142.183392	0.089254048	0.00433399	0.192645674	61.84145666	0.001104347	44.416	495	2
5.700490769	51.26865672	0.127533972	5.372144254	61.94029851	4.447662187	118.4378109	23.12935323	2916.562189	0.201995257	0.013360279	0.195031251	19.74662674	0.005969536	54.825	871	2
7.203207662	1594.690422	0.096309362	10.68262859	1369.348834	12.1704629	476.3988404	39.57893465	21413.31381	0.078961408	0.002472083	0.149828142	60.52485322	0.000541791	63.764	210	0
5.618504001	39.41717791	0.241823177	5.586886974	13.85889571	16.01528097	173.2638037	12.8404908	1926.564417	0.10424487	0.01776872	0.452555298	82.09150252	0.013297141	46.814	318	1
7.245976266	2321.521408	0.076757197	15.48674854	3414.44771	8.085918402	157.1769218	60.05280212	10076.33163	0.783165968	0.012988936	0.106742107	15.56871776	0.001550596	57.71	208	0
6.59250316	125.9112676	0.088669907	21.08879984	191.9746479	8.208479964	94.50211268	55.15492958	3873.809155	0.849360884	0.017543412	0.19668897	26.2710348	0.005574071	46.57	660	2
6.375448103	182.0566751	0.114645261	7.916299196	200.8828715	5.975126341	117.0598237	29.65491184	3637.491814	0.286180955	0.013246783	0.175786941	19.70343149	0.003875669	77.337	522	2
7.661446137	4068.27596	0.114081937	8.929972042	2130.322958	31.23845477	258.2679117	31.50665994	7194.557977	0.203947901	0.006791417	0.165538658	44.02855614	0.001345741	39.488	407	1
7.105973303	455.4711171	0.102376066	9.80673643	394.3935716	10.42222231	238.5007867	37.58619915	9821.50236	0.1692173	0.00589935	0.137571473	29.56337495	0.001079445	52.348	265	0
6.570659146	440.6396727	0.073574833	18.90291961	1019.916347	3.170915421	71.41192186	67.44581733	4517.931875	1.094385376	0.017679887	0.102568321	8.388377717	0.002295682	81.285	85	0
7.12351745	795.4141993	0.064172182	23.09641411	1748.39766	4.950755241	120.5665994	83.50423558	9520.825898	0.80439288	0.010313428	0.094390756	12.62059494	0.001287776	54.751	597	2
6.924310321	607.5304465	0.091344226	14.02420388	734.0407458	7.517770595	164.639152	44.4539167	6688.873402	0.324877376	0.007990276	0.170599531	31.89253353	0.001556691	68.359	239	0
7.330368882	676.014264	0.102581831	14.80344054	518.1827011	16.6326609	141.8654021	41.33141123	4366.143703	0.516130982	0.013548594	0.191699975	31.61385718	0.003143096	66.51	610	2
7.78406854	681.0732642	0.076766599	16.15554838	604.8135708	16.72453773	216.8424256	64.06965735	15590.20041	0.480436257	0.008753447	0.089760601	14.87777764	0.001232517	71.126	208	0
6.575088227	196.6843442	0.062459303	20.78064715	651.7977136	1.914098353	37.25785964	108.5827247	4004.625278	3.546259603	0.034708147	0.049525571	1.750096442	0.002600276	69.178	355	1
7.261184035	836.1194429	0.079767167	14.69914502	953.1129555	14.36958603	61.99828277	59.74088914	2186.930548	4.690692152	0.053885063	0.093037819	10.17649264	0.003487869	68.726	152	0
6.141072975	70.34517203	0.078074553	16.60726952	203.2352941	2.587993856	69.69700333	58.23196448	3940.425083	0.972006528	0.018456503	0.134774614	9.37769704	0.00397937	51.589	385	1
6.755564629	850.5696699	0.046332371	35.11066415	4103.433707	3.05242183	180.5959255	164.1864037	31927.95076	0.871198447	0.006374691	0.042517715	6.757121904	0.000396265	62.159	453	2
8.04412432	601.8389067	0.087502022	25.73709264	364.595522	148.9028752	1174.001163	63.88630416	103792.3044	0.087062691	0.005021611	0.208031688	157.8574274	0.001928079	36.784	1592	2
7.288571544	1258.82567	0.062916117	24.50984648	2302.015694	8.610131455	118.9640644	85.83546581	7679.981957	1.093026814	0.011473384	0.097388584	16.64328775	0.000882959	68.504	376	1
5.93338864	115.2608696	0.147392416	7.875354034	107.6521739	4.572943989	48.26470588	21.78005115	809.9040921	0.755016831	0.039458102	0.29367452	16.16949662	0.015152136	60.816	1337	2
7.90332429	3262.685478	0.073152743	16.09743608	3393.515011	17.75511148	282.2752405	68.10862985	19851.58745	0.334825047	0.006730438	0.086219739	21.32201749	0.000952577	70.252	12	0
6.25690159	88.32882012	0.085424391	14.84232797	175.0909091	3.507335693	97.43230174	50.19535783	4330.445841	0.620590322	0.013086824	0.15858457	17.48567604	0.00317368	63.359	579	2
7.234903897	419.3964097	0.061712244	22.41997197	836.5924073	5.82327959	93.23587404	96.41642142	9679.144644	1.260895898	0.015710258	0.064343654	5.685177899	0.001577701	45.244	614	2
7.121531433	795.402858	0.057404941	26.75021166	1979.363164	4.189647126	126.3482968	98.37095843	12117.40459	0.866971097	0.00952307	0.092930821	11.31058612	0.001249461	72.293	387	1
7.260608181	1527.394049	0.07702441	14.64394768	2142.156228	9.300652137	271.0956631	60.36964196	17527.54216	0.229322512	0.004925454	0.098513049	24.47918444	0.000809507	55.532	180	0
7.528785147	1510.004975	0.078246708	16.45613233	1587.150378	12.23135681	369.9759042	58.13079076	22204.10421	0.166621877	0.003354486	0.123816637	37.92534532	0.00060269	52.764	139	0
7.138841859	1434.46795	0.063632522	19.0780715	2929.357007	4.455131427	81.46834938	93.70274586	8041.391252	1.328330474	0.016349291	0.061612746	4.326266376	0.00166703	46.551	375	1
7.370188526	373.9809237	0.062580476	26.11926275	590.6837349	10.6992434	75.29769076	88.93072289	4611.914826	3.217164027	0.027084614	0.09948951	10.27464569	0.002231981	27.811	1767	2
7.160763699	836.016548	0.077287284	16.07178224	1282.761856	5.92219322	176.9690302	62.18036424	11284.71683	0.383985163	0.006774358	0.098753971	16.94791705	0.000909526	74.63	168	0
7.939684508	557.522426	0.074644856	31.71814156	495.456286	88.45510884	924.3609586	81.30847503	100431.2958	0.109976113	0.002831278	0.168919208	108.7504314	0.000774562	66.934	438	1
7.515512404	1342.533688	0.084145013	13.73290114	1509.459919	22.66970896	129.2424945	54.17229709	5925.792792	0.854520543	0.015275123	0.100532697	14.61027426	0.001755521	85.762	345	1
8.555465722	6726.917653	0.083575615	14.0649213	3061.661954	71.51849222	674.7951894	53.47119482	43508.84926	0.112994107	0.003103422	0.108097693	56.94178635	0.00052572	56.301	394	1
7.04978239	770.7919829	0.091412711	11.28783854	833.3572106	7.967767984	90.46465844	44.86788425	4314.67315	0.706722732	0.019439668	0.120251728	11.524536	0.002933859	66.282	114	0
6.845713939	343.9234475	0.092056597	11.65210734	408.998394	7.795489958	102.2170771	41.55567452	3391.006692	0.633646664	0.0141859	0.158367742	21.76505319	0.002317766	79.211	191	0
6.35719817	553.4858044	0.194001333	2.819765667	232.2225727	14.38020328	329.6449352	10.99018577	3679.555205	0.04458245	0.005360491	0.338382929	109.204086	0.002237706	74.836	50	0
6.706941946	180.7194951	0.084487842	19.60496018	283.628331	5.046309975	71.68349696	57.4628331	4659.950912	0.968746035	0.02262013	0.145734436	10.62254542	0.003841843	65.921	387	1
6.382378248	251.402376	0.0649283	22.42809149	819.8791322	1.956101378	40.07205579	80.8052686	2919.457386	2.463920037	0.031737225	0.100318492	4.812220921	0.003480393	63.781	58	0
7.075824409	588.3646804	0.063744819	21.96996703	1315.12481	7.961964154	234.6487541	84.28927411	20500.58353	0.371529242	0.006871873	0.084364916	19.06803365	0.001437704	49.874	734	2
6.271175284	151.2183455	0.08509755	13.3387577	321.9442881	2.845035784	73.0292628	49.38604389	3484.933596	0.786819023	0.018989393	0.131415774	9.929539323	0.002764503	46.258	448	1
6.718943971	349.8233559	0.103162299	9.965769539	378.8336774	6.895065876	107.6514303	34.91860808	3132.590976	0.491770791	0.013297882	0.175575836	24.0460899	0.002333664	54.915	401	1
7.164400773	1370.62725	0.136313003	6.723570793	682.7442069	19.42668792	218.2521134	22.13475883	4881.45092	0.130915708	0.00746191	0.240637962	52.3425425	0.002352682	61.622	361	1
6.729564986	386.0295973	0.093651043	16.49869165	530.3886463	7.880467196	141.3328481	48.10043668	5358.013586	0.468137952	0.009513378	0.159069865	27.38224436	0.001718488	70.652	996	2
5.915599931	33.7956044	0.074276054	18.66795798	103.5406593	1.867484603	22.20659341	73.23296703	1726.281319	4.392645265	0.085649675	0.070127753	1.688283829	0.009743238	55.595	510	2
6.72827836	519.1246132	0.073013307	16.41978031	1133.825035	5.428388059	365.5097046	66.87172996	25287.50436	0.180654464	0.003182276	0.094018747	28.90190653	0.000613827	73.827	1020	2
7.1440646	295.6311688	0.127978861	6.631067634	145.9670996	24.09814303	373.3025974	23.04935065	8866.711255	0.068630857	0.004463587	0.237125792	83.39161173	0.001996602	62.03	436	1
5.234177739	30.44954128	0.27935359	1.122464439	8.76146789	21.56804983	164.9082569	5.770642202	811.7706422	0.144766633	0.032213801	0.439125892	86.28751784	0.011215295	50.808	296	0
7.210413951	648.8563624	0.064453796	19.63202877	1230.628092	5.408479508	173.2276746	86.90722162	15192.25817	0.546111823	0.006825333	0.068898485	12.19798362	0.000681919	54.14	278	0
6.393456914	507.1682316	0.099211313	9.141061659	717.9761346	4.184600933	74.93270736	37.65649452	2461.231221	0.680171168	0.018091463	0.137397939	12.50084091	0.002747859	70.86	146	0
7.407463837	1163.123619	0.113752921	7.921104211	641.4449878	19.23481666	245.0747188	29.66268949	8097.009584	0.156574624	0.006672576	0.172485943	38.523449	0.001640444	70.592	200	0
7.104096425	786.0371798	0.108239766	8.332977351	604.6551914	11.90881323	208.8507298	33.80335996	6405.746351	0.2215451	0.006843623	0.140303102	29.86455518	0.001326303	60.699	1527	2
5.690795874	17.4375	0.108984375	8.45234375	24.025	3.945898438	49.93125	36.675	1978.25625	0.958779582	0.040132167	0.108505395	5.600783077	0.009578573	48.773	1178	2
6.953980149	958.1447839	0.064612906	21.67695149	2257.926023	3.638402117	133.2348776	81.203655	9932.994673	0.72338988	0.00885866	0.095293422	13.6908736	0.001058979	67.17	353	1
7.229559708	1034.58847	0.111690432	8.280325987	753.4810537	15.1664837	364.997409	30.66447155	10796.82382	0.099022768	0.003535381	0.170434795	60.14074339	0.000839146	80.51	56	0
7.556978185	2335.439564	0.094285005	13.20221578	1631.031167	18.44461125	337.9836899	47.52563585	19445.61478	0.144370499	0.004087223	0.110474898	29.37898513	0.000681504	86.274	21	0
6.936961353	1230.446909	0.080998414	16.13986528	1907.934632	5.306209579	105.4049766	55.79810414	5324.522217	0.681102119	0.012327884	0.123485556	14.95959731	0.00164907	50.063	1227	2
53.42622951	0.125119975	6.795517992	50.47306792	10150.57377	485419.2108	229.5904184	0.040964647	139.1311475	0.325834069	0.592903554	29.0772638	0.028012493	5.510157786	52.879	182	0
7.694978257	3241.144752	0.068691606	17.69637252	4111.478552	11.43001464	154.9858003	84.68260427	13722.27505	0.707861551	0.008970368	0.060670798	9.294770373	0.00065074	83.649	277	0
6.635239473	464.9891914	0.093072296	11.82946998	632.0748599	5.106924411	70.44935949	44.96797438	2660.872098	1.134558163	0.022297815	0.12214929	10.56266963	0.002560014	65.115	155	0
7.407916882	517.1825591	0.07025028	18.47480048	675.406683	8.9823929	157.9138821	85.5669655	15054.32464	0.61972909	0.008561601	0.051973284	6.324729376	0.000767613	65.937	1148	2
7.432957822	903.6365265	0.064744324	24.37682384	1615.679229	6.722137799	270.5186645	85.99319338	24060.487	0.327892141	0.004427553	0.08683753	22.5427917	0.000679941	85.942	78	0
8.008973429	2857.717725	0.124851139	7.592326209	970.2038971	57.7881765	660.5637206	25.84424833	15150.42811	0.054803471	0.002286948	0.206787533	147.9463283	0.000583061	70.803	580	2
6.818560476	392.7067053	0.189438835	3.483682539	122.7134588	27.72033931	315.737096	12.40858659	3282.510854	0.063892608	0.00557762	0.321158242	113.1148448	0.00232759	61.858	1145	2
7.227329721	922.6059107	0.058511283	24.12367223	2288.018645	4.614111813	134.876205	112.2153729	15306.83498	0.899882118	0.008735795	0.050060532	5.970826685	0.000632409	82.932	77	0
6.316574734	81.16806723	0.13641692	6.698125839	54.90252101	10.36685545	125.0907563	22.28403361	2243.231933	0.274332357	0.014508554	0.2353142	34.74282489	0.004722258	60.019	427	1
4.92373463	41.5631068	0.403525309	0.800263927	8.145631068	27.15826185	744.6699029	3.621359223	2771.582524	0.014851295	0.011235608	0.627831715	464.2996224	0.010697552	82.419	409	1
7.166753988	488.263074	0.077848067	13.7186051	643.7694515	9.038503829	226.6245217	67.88839286	17508.511	0.297914371	0.006156811	0.070974344	11.53314755	0.001117133	60.414	112	0
4.943138301	13.37209302	0.155489454	4.785289346	15.79069767	6.139534884	262.1395349	18.11627907	5278.534884	0.075863472	0.015594389	0.264980476	63.44529805	0.012734379	57.068	412	1
7.643647938	1181.039857	0.140935544	5.798223637	362.4818616	43.48165565	546.3060859	21.33198091	14099.79845	0.049012359	0.003331495	0.208942674	96.26969945	0.000973595	58.03	334	1
6.901662886	1453.446821	0.071633653	18.60991259	2816.087531	4.981785121	92.279448	68.81646131	5422.468211	0.982379799	0.014213566	0.099724516	12.2622778	0.001422747	86.652	74	0
6.309070718	212.1841432	0.090445074	13.69411939	406.2685422	2.775770407	51.71611253	45.32395567	2622.635976	0.949865435	0.027649555	0.153151068	8.011434728	0.005367135	70.622	684	2
7.998615474	2170.316266	0.078035246	16.00136378	1489.293614	26.94385395	514.2924996	60.54782108	38449.00284	0.122589137	0.003279316	0.105266832	44.80438842	0.000560567	57.233	613	2
7.054877643	533.2621185	0.095738262	10.22569858	514.6879713	10.30359192	111.0626571	40.64775583	3683.082047	0.59434766	0.014483216	0.128645984	19.19435052	0.001952626	78.14	142	0
7.062240239	1426.010422	0.086403928	13.08295624	1808.599006	7.925443345	167.4981823	51.10724673	7773.982913	0.373975574	0.007487378	0.107213543	20.62862819	0.000914637	50.899	538	2
7.044719185	532.7514752	0.184918943	2.968160497	143.4290177	35.52227915	348.8528289	12.96043041	4096.361333	0.095971518	0.006339954	0.259155213	101.1151318	0.001657267	65.381	416	1
6.863062484	247.8661778	0.113595865	11.15012926	193.8020165	12.09709052	93.2456462	32.8395967	1963.818515	0.801023201	0.022136296	0.209869689	27.99219105	0.004595521	73.674	240	0
6.982137506	228.7316255	0.069756519	17.27510554	428.5218054	4.894292801	53.3705398	76.51204636	3586.474535	2.294747737	0.030912783	0.073680691	5.339087176	0.003404666	45.575	524	2
7.394210555	2146.136692	0.065220224	23.03486776	3753.518993	8.075569459	228.7983954	81.11329241	16999.58111	0.416360182	0.00517611	0.096828234	27.13158572	0.000551411	54.477	319	1
7.375560783	990.6774651	0.063803534	21.33132259	1758.544278	7.414943678	123.7524312	86.09924647	9817.8833	0.866469082	0.010744341	0.077257435	13.04586337	0.000926627	63.638	730	2
6.959241783	199.4430441	0.096676221	10.50956762	202.3669413	10.67985364	176.1943771	40.93310713	8127.174503	0.267410888	0.010953183	0.12621572	21.16098322	0.002728397	69.003	336	1
8.087930683	1550.675188	0.134385578	6.562756382	375.8019759	74.82821977	313.3043591	22.47621111	6927.009706	1.851081499	0.037791916	0.225939344	71.94949569	0.00532422	69.403	342	1
7.472843419	1859.443558	0.049146123	31.72784217	5305.925017	4.343598963	163.150892	164.6866922	27623.4882	1.06235177	0.006996588	0.03097269	4.515306249	0.000324473	64.203	503	2
7.305524687	473.9359195	0.116360403	10.7963606	315.2582863	25.29838886	257.6344218	31.50969801	6754.57918	0.200800007	0.007557851	0.218644397	69.67889878	0.001579142	66.403	688	2
7.574904568	304.2376404	0.085460011	17.14366747	244.4483146	20.59364593	206.5558989	53.29213483	13577.90028	0.336070173	0.009230547	0.142390252	26.46741456	0.001866476	49.641	1410	2
5.779112761	28.35897436	0.181788297	3.971729126	10.96153846	18.48652202	93.15384615	13.28205128	935.1923077	0.56205328	0.044248962	0.362406373	44.46945451	0.010640476	64.808	374	1
4.730121566	18.53043478	0.161134216	5.603327032	27.4173913	1.536786389	20.13913043	25.34782609	545.8956522	1.469277088	0.085208567	0.13969938	2.527509993	0.018228354	81.825	117	0
6.82395604	225.0384342	0.160169704	5.188946442	102.9686833	20.79823204	303.7800712	17.12953737	5547.236299	0.087408985	0.007359255	0.276822865	82.74463336	0.002104087	67.677	692	2
6.644319723	487.9603479	0.04160999	44.40521521	3149.836019	1.31615289	71.36735738	282.9940309	19177.83602	4.391093653	0.016226458	0.021938166	1.609099112	0.000858296	68.02	120	0
6.906185532	2229.159646	0.048630198	49.78042874	8367.558215	2.810687403	60.24472611	306.3385109	20564.79168	5.588406074	0.020715288	0.015067091	0.821798691	0.000409634	29.12	150	0
7.813833781	1357.630967	0.053693137	29.62257284	2644.208305	12.1259426	688.366581	119.2585723	81643.97085	0.179191925	0.00167801	0.058775317	38.56056469	0.000182598	56	300	0
7.585130939	643.31089	0.040518416	45.6983356	2073.680481	6.090462634	103.2812244	216.9426844	18137.6842	2.979066239	0.012313076	0.033107349	5.328689973	0.000372695	31	630	2
6.494814659	63.85414236	0.074508918	15.15801369	130.8809802	4.286906239	67.70945158	66.40490082	3999.791132	1.28037828	0.020920779	0.103760197	9.146751842	0.003877521	67	330	1
7.87354279	3440.549786	0.115269023	9.432783891	1301.959327	56.03804385	1651.241323	30.41537121	40624.17385	0.024719379	0.000722768	0.197406441	375.4188758	0.000151728	51	728	2
7.901422947	781.9956111	0.104002608	8.737923156	341.2274239	38.6431955	236.9288469	40.85104402	9769.806623	0.58594868	0.012219708	0.100200608	28.68498564	0.001029256	60	540	2
5.951473474	40.97916667	0.10671658	7.720458984	62.125	6.054138184	31.2890625	34.46875	877.0390625	2.644458673	0.088150663	0.1368475	4.544900266	0.015982401	56.208	558	2
5.956050759	186.0209244	0.042773264	42.38227134	1651.530697	0.597148188	19.929639	234.5447229	5189.860198	11.43099742	0.05969942	0.020749483	0.358445579	0.001867213	61.526	322	1
6.967683546	1985.031393	0.040835865	44.8428059	11358.87114	2.627344339	115.7002263	280.4150998	34214.14939	2.408467365	0.010056561	0.018427256	1.627869706	0.000364857	18.975	630	2
7.99037312	797.3097403	0.105088934	9.389720532	349.7096349	40.99038696	577.6146039	35.08514564	21411.59747	0.078558162	0.002967927	0.151166186	78.44339178	0.000811244	33.888	370	1
6.186794812	333.0969595	0.046671845	33.57395382	2490.812526	0.730470753	15.08476951	232.8635281	3418.02438	18.22534571	0.083795267	0.017053616	0.300157189	0.001785175	54.986	86	0
7.094150255	1234.832716	0.048626948	32.1601787	4672.042608	2.580077804	97.08092463	163.6351107	15817.90419	1.828820387	0.011868692	0.036626864	3.654798209	0.000573865	60.729	430	1
6.305749275	582.2820746	0.044152417	37.76719038	4298.47983	0.778825665	17.84046103	271.4434334	4875.082954	17.52456973	0.072957444	0.016927104	0.294735191	0.002675131	74.145	110	0
7.212918137	215.3152896	0.051119489	31.74261279	611.3983856	3.978665397	76.91642925	131.6381766	10922.80959	1.897043904	0.019438649	0.060768456	3.888438071	0.002157865	61.416	209	0
6.684010607	626.2981189	0.052594736	31.47968887	2220.572892	2.755738035	19.97531072	155.5285522	2031.455156	19.2249258	0.093144979	0.027654048	0.942269419	0.002107433	78.792	448	1
6.662896648	426.0654477	0.047504231	33.23943854	2347.657152	1.648914017	32.35254766	177.8850485	5905.538856	6.369794791	0.038613576	0.030098348	0.881382031	0.00168625	44.449	199	0
7.504147578	1577.435996	0.058393277	22.40750296	3197.197675	7.287061364	391.2128896	114.3129488	44097.38317	0.310463059	0.002892629	0.04557566	16.16596756	0.000220302	68.759	291	0
8.028968985	1147.140737	0.11581431	7.057144274	390.8647148	52.46942668	704.2212014	33.78828874	25704.01888	0.06028656	0.002141966	0.107589052	66.42575121	0.00040369	50.082	600	2
7.004186342	472.3938888	0.039438461	48.99745323	2755.761229	2.239020355	54.90749708	237.969277	13579.65503	4.695856773	0.024009299	0.028656057	1.57480141	0.000948115	57.973	804	2
8.299347434	2077.251375	0.080432563	19.75256847	1203.257183	38.47271154	269.7797568	62.78486796	11063.14915	0.72752027	0.007932519	0.112132101	38.901572	0.000684966	63.575	634	2
6.549972165	153.2288679	0.046758886	34.20981273	848.5569118	1.557131389	53.80042722	191.0286848	10956.71224	3.573491833	0.022493701	0.032219274	1.381806398	0.001599505	63.805	1561	2
6.831807161	677.4140386	0.042304005	40.90102855	3764.700244	1.610023758	117.1648036	229.8815338	27241.38737	2.019337867	0.009195672	0.027928288	2.970902791	0.000391338	45.926	268	0
4.808371811	15.30392157	0.075019223	17.42896963	106.5196078	0.291714725	5.509803922	70.49019608	336.9607843	16.40012255	0.232366558	0.101377993	0.706722786	0.02597626	42.904	822	2
7.530038148	619.1390671	0.049032951	33.89851493	1367.636256	11.31530241	81.80905995	158.0726222	14167.60204	4.664143564	0.028793667	0.03615494	2.284143203	0.001665451	54.474	355	1
7.002278066	91.89009009	0.055189243	28.01666748	234.0990991	6.447051015	170.1333333	125.4744745	20433.47267	0.843046373	0.011279314	0.050126804	7.011271688	0.001988678	51.115	1489	2
6.501566772	763.1895615	0.048223781	32.09244429	4217.162644	1.385427145	122.8223177	215.3384304	27430.77101	1.735346612	0.008702925	0.029065103	2.839738733	0.000472506	81.112	82	0
6.063455219	163.7336957	0.22246426	2.940328155	61.50271739	14.12514584	141.2078804	9.64673913	1207.601902	0.108969552	0.014004242	0.421660972	68.15645878	0.007063881	84.844	187	0
6.887940533	196.0265487	0.091302538	11.58581476	230.1755939	8.823452922	128.5663717	46.04331626	6529.819283	0.44258091	0.013919254	0.114000064	13.13191625	0.002968833	54.279	394	1
6.615653482	305.885337	0.042513598	41.11453883	2018.973315	2.107134201	42.55107714	198.0654621	7601.827241	5.602405651	0.029531469	0.043760418	2.528697211	0.00122316	63.762	812	2
7.409872002	1611.79062	0.10355224	11.99959112	1175.382525	21.64253944	281.3088982	38.4594282	12803.52078	0.255365972	0.011230504	0.161384051	40.24306473	0.002013331	43.112	737	2
7.227716454	1907.252409	0.101519796	11.48777591	1637.533028	13.90667991	682.1705967	37.42252621	25585.7518	0.056995931	0.001732814	0.17426716	112.3491006	0.000427534	40.353	362	1
6.649519558	423.0522891	0.048299154	34.48609638	2133.525174	1.790874543	79.93332572	141.6968832	11618.43955	1.804074793	0.014430087	0.062266967	4.400925318	0.001331414	81.211	67	0
7.884182818	840.2871252	0.049108008	38.67531671	1631.663667	12.34533712	58.26415756	143.6171469	6027.54088	12.70919966	0.068352956	0.056462959	4.642508375	0.002255396	53.866	71	0
6.751840853	137.9726585	0.080263327	15.33171571	243.8353694	6.43040365	59.08784177	55.3397324	2827.341478	1.330821227	0.028662947	0.125457965	9.583508656	0.005498797	74.836	262	0
6.866821034	356.7756601	0.055737488	25.17297565	1121.712701	5.744454962	54.89548508	108.9122012	4786.074988	2.881081991	0.02782815	0.076348527	6.85658038	0.002081908	54.844	424	1
5.096312547	30.8404908	0.094602733	11.98347698	114.4171779	0.709181753	13.17484663	42.80981595	604.690184	3.867240116	0.106520961	0.14548261	1.740188605	0.021915175	73.578	329	1
6.692199961	904.3303241	0.056694271	26.07892666	3678.427747	2.483546555	44.43050592	114.4431697	4868.125948	3.166130702	0.028288665	0.055180748	2.580655719	0.001849005	47.321	104	0
6.603106838	711.6371061	0.04092691	45.50935379	5040.225098	3.520794384	128.0675753	293.6497585	40272.678	2.425485947	0.01201592	0.018169963	1.734141024	0.00065652	47.973	1731	2
2.813021673	12425.43845	0.316442684	26.31129972	36576.74492	0.034608764	8.839326644	607.7541384	5461.503667	67.7616727	0.115829464	0.006470057	0.041564863	0.001256168	64.378	127	0
7.661834418	1233.618436	0.110727801	8.388859511	599.7746163	34.6220506	968.8376268	30.48586303	32284.86455	0.032177173	0.001548557	0.180542414	152.0211596	0.000482301	64.247	616	2
6.873152521	331.072247	0.052684953	27.50651772	1178.275939	2.680465271	79.14274348	136.0455124	11265.8318	1.790043437	0.015326172	0.057915008	4.586613994	0.00128888	76.614	111	0
6.738741436	217.2971776	0.060126502	22.99895199	661.928611	2.921247736	33.11040398	97.36690647	2938.668788	4.121454285	0.04448876	0.074860524	3.064626391	0.003915062	69.364	828	2
6.969899415	293.138875	0.048929874	32.11839364	1166.18678	3.821418212	120.5595059	141.2059756	18093.45485	1.198292072	0.010803223	0.069405559	6.640371294	0.001447679	62.562	317	1
6.958009319	240.115736	0.06094308	23.20695328	589.4406091	4.535722126	72.27614213	88.80050761	5510.816751	1.669075518	0.0200639	0.092986307	8.314446767	0.002452287	46.677	405	1
6.696131208	54.82173913	0.119177694	8.890756144	36.36521739	47.95052457	262.4456522	31.47391304	9893.232609	0.726639757	0.037803206	0.152575033	33.897633	0.00857552	57.362	621	2
4.96332465	48.34169279	0.151541357	4.135611875	75.62695925	1.680211476	37.75548589	16.66144201	662.2194357	0.48106089	0.037071256	0.259328447	9.195788746	0.013595435	61.022	175	0
7.367019203	871.5237142	0.05453158	26.72506354	2271.844575	4.741732334	132.2047303	139.6253285	19155.93192	1.131225693	0.009095646	0.039940897	4.16906054	0.000620809	54.967	357	1
7.093183746	238.1202358	0.050141132	34.34156794	779.8827121	3.160277606	75.96799326	133.0193725	9526.930301	2.053209303	0.015908319	0.062506205	5.4425277	0.001194689	30.408	747	2
7.576974811	522.516206	0.051950309	36.2213837	1212.061841	7.024128191	66.90107377	147.5786439	8274.004673	3.891396513	0.025434672	0.038669474	2.606013013	0.001266867	60	946	2
7.430477454	1120.619658	0.05094652	34.28094821	3025.038916	5.09885864	77.8427896	143.3388798	9550.344153	2.658223118	0.019062922	0.042505331	4.255944097	0.000874693	59.584	103	0
6.591466645	244.196347	0.079646558	14.20358463	509.3085453	3.30116019	51.30626223	64.54598826	3107.90835	1.771317796	0.030504132	0.070175515	3.557506016	0.003149959	76.425	468	2
7.541207393	1540.650439	0.071979557	18.18983199	2124.284993	8.87579424	185.2129509	84.85731639	15337.73397	0.555293835	0.006833258	0.049504647	8.506513794	0.000444687	71.874	82	0
7.31015988	429.4230349	0.058600305	26.78564415	847.9249454	6.118806861	55.8956059	138.7560044	8233.376501	5.148009722	0.035244727	0.031556476	1.336665904	0.001622349	59.282	467	2
7.405599212	859.7350293	0.096773416	10.30907387	676.5369203	15.06305307	166.5547051	41.95159838	7564.581945	0.439754112	0.011834555	0.11621396	20.68890523	0.001327527	69.326	425	1
7.417664714	864.392839	0.048893763	34.5705762	2441.539171	3.983068309	73.42185644	163.7995927	11614.95871	2.868156763	0.018422361	0.034331018	2.496025247	0.000822475	60.427	22	0
6.651115802	95.69873196	0.041844658	48.72132922	518.5102755	2.276703995	47.74333188	187.9654569	9784.915173	3.824194424	0.028242576	0.053084602	1.938274924	0.003530823	63.762	382	1
6.06632015	125.1532322	0.049941433	30.15743668	821.6584198	0.718658301	13.68555467	200.7589785	2972.400638	15.97221505	0.095842339	0.020358373	0.280824434	0.003185186	48.825	1282	2
7.651039329	1510.66076	0.042763425	41.23590231	4701.665515	5.637831927	129.2292079	197.4696258	25585.27433	1.747258733	0.010694071	0.032671784	3.833193795	0.000759717	70.592	327	1
7.239263015	851.8625571	0.094957369	11.86219111	810.3211459	10.42077477	225.1734478	42.37331401	9736.378219	0.215813117	0.006040152	0.139865968	30.91815579	0.00106721	61.408	635	2
8.064485222	877.7674299	0.112910655	9.130821909	313.916388	81.55219681	369.0496527	32.54875225	13145.27348	0.276602977	0.00941301	0.155564905	50.77300693	0.00159611	36.852	448	1
6.173200823	66.48757498	0.056973072	28.79561256	310.1191088	1.081261395	26.20137104	119.6735219	3089.351328	5.533724728	0.047458404	0.053154799	1.288869322	0.003209684	52.679	296	0
6.554206243	141.5631358	0.042358808	41.517465	975.1017355	1.96485914	76.67713944	223.9371634	17882.26182	2.941733639	0.017432827	0.026743117	1.699258178	0.001376811	75.263	626	2
7.531574484	300.4198956	0.04751224	38.53087207	790.1918393	5.945310455	68.45105172	144.7776372	9485.05994	2.943142916	0.022260321	0.064084058	4.211781474	0.002047504	56.4	372	1
5.018686604	135.8466899	0.236666707	1.844480326	85.33101045	4.281635081	29.5261324	7.912891986	216.4111498	0.599262568	0.078154074	0.38770658	11.02326384	0.035995005	75.962	121	0
7.145725019	218.5017559	0.047959121	34.14114645	668.3081651	4.731415741	31.13784021	151.7941176	3096.908692	12.21979734	0.070860513	0.048982448	2.571018388	0.002347933	75.973	476	2
3.666993781	14.5	0.241666667	1.582222222	19.66666667	0.803055556	9.116666667	8	72.31666667	1.238050926	0.20124537	0.358833333	3.561791667	0.074072917	46.953	333	1
7.646791945	3270.515304	0.062880014	21.53421538	5494.910405	20.6042959	676.6484273	96.3953703	71252.56356	0.144272469	0.001900271	0.053019265	28.20423585	0.000185687	59.255	30	0
7.478774988	854.188069	0.082722067	21.53430064	1081.09355	19.02348341	517.1050746	59.3104784	29191.15466	0.128122872	0.002640682	0.169669519	95.10249801	0.000576999	70.367	232	0
7.366537944	3141.659786	0.040888927	69.38037509	13244.38249	20.47199415	647.3977536	270.5531405	201849.6528	0.370947767	0.001950439	0.039836774	16.19488081	0.000171448	61.167	434	1
7.582878787	660.7992446	0.062398418	24.42750984	1200.473843	15.87595618	188.4372993	93.05911237	13920.59556	0.72439901	0.007352877	0.073243163	15.69884379	0.000763729	69.266	99	0
7.56087145	1576.425787	0.049879	31.67532804	4107.792027	6.416175565	334.6031324	155.2040816	50676.32273	0.493870713	0.003328886	0.035989745	10.70792421	0.000190565	51.756	5	0
7.881280773	1235.507541	0.053696707	28.27748773	2313.841062	11.50111206	202.3897605	142.8667478	29113.09166	0.879981357	0.006289672	0.034457122	6.502128887	0.000286687	74.521	213	0
7.198568383	618.7890295	0.070565518	17.08978787	1125.337097	6.141082971	93.06922112	77.73212453	7359.932489	1.017510382	0.014507332	0.067853528	5.622282054	0.001388173	76.699	244	0
8.078224187	1454.198936	0.063413524	21.5909877	1780.131606	24.05568638	421.2036456	93.47819641	37124.3984	0.285166186	0.003990911	0.056876725	22.48838349	0.000361335	50.501	1458	2
7.463889122	1965.677423	0.060992845	21.92417095	3849.008254	11.2646934	720.2007571	98.46115179	75017.32152	0.135605589	0.001753472	0.059903492	35.52727218	0.00020318	66.627	77	0
7.080862494	202.8213836	0.127560619	7.851043867	115.154717	64.94742494	303.4459119	27.25534591	10211.45723	0.156851547	0.009065248	0.177981245	41.37794655	0.002993721	57.362	508	2
4.3253455	7.510638298	0.159800815	5.294703486	9.255319149	2.8601177	36.10638298	24.31914894	642.6595745	1.185272203	0.056231037	0.185813221	7.700750229	0.025514743	78.745	82	0
6.73484784	147.1215638	0.044936336	44.38444657	573.0733048	2.827327001	23.38637752	164.4990837	2364.755345	20.55306617	0.080092255	0.058479087	2.135741307	0.002300927	57.345	346	1
7.706033987	1767.804923	0.061112626	22.23075649	2882.371383	11.785294	187.7045667	107.2519446	19686.29405	0.81281761	0.007671756	0.047212114	10.06399905	0.000374063	63.899	519	2
7.58511197	871.7526937	0.074547006	16.13275929	1080.774927	14.21705561	393.8170002	71.84658799	28444.55054	0.217167042	0.00336729	0.066999992	24.32879119	0.000330188	64.86	254	0
7.432093338	651.3019698	0.071674037	19.54494851	955.4089358	9.746467202	398.8564983	70.20105645	26898.45373	0.192672067	0.002954377	0.103096619	43.27636057	0.000468367	66.479	147	0
7.097262544	1609.9465	0.060401685	22.00404998	4143.325655	4.76262002	177.0777369	104.9251144	19406.60749	0.613894158	0.006905881	0.052484568	8.042154384	0.000547222	74.907	153	0
7.927538054	1468.455628	0.067767577	24.43935014	1653.800037	15.04670617	479.1032812	85.63897734	40282.77027	0.196381014	0.002488342	0.075693041	32.24646567	0.000302828	57	1076	2
6.564981994	1034.018936	0.061765661	20.1282851	3766.68162	2.042046131	70.70288513	110.834538	7943.490054	1.740639391	0.017233167	0.044508063	3.274976762	0.001037609	61	80	0
7.493460054	1840.476869	0.072218045	16.75102005	2495.274279	9.124341765	276.0444183	78.5311752	22447.41519	0.305073744	0.004281724	0.059228448	16.70113322	0.000317172	59	250	0
8.090403035	1331.571638	0.081218154	13.46121284	920.5142421	33.28821725	1260.714547	54.26599573	71365.72961	0.045099147	0.001265668	0.109887816	121.9755462	0.000321246	36	903	2
6.142751211	66.2970297	0.164101559	3.655916087	33.96039604	11.62167925	87.27722772	15.87128713	1123.09901	0.947988274	0.040811026	0.225938056	24.14663809	0.005562847	67	615	2
8.440818678	6820.173526	0.124419394	8.063239361	1722.115222	87.01666184	1802.213387	26.8742338	50911.09816	0.016750818	0.000782826	0.199498582	331.7528657	0.000211953	66	105	0
5.950725343	37	0.176190476	3.087891156	16.4952381	14.53943311	191.1761905	15.23809524	3547.82381	0.094888874	0.017054791	0.222234182	32.97845415	0.011847363	57	1293	2
7.986819231	1948.926927	0.049346169	32.62705998	3738.509052	15.53137102	741.9918471	136.8582605	103825.2915	0.18677325	0.001613489	0.06063604	35.8299336	0.000211978	73	260	0
7.853357056	1289.34417	0.16834367	5.243828409	230.4981068	88.47465657	1167.733124	16.30016973	23728.0692	0.01588585	0.001570573	0.294446279	293.2954678	0.000713545	64	1096	2
7.656191728	1715.418622	0.105356751	9.358280217	977.7344307	23.06415218	524.2168038	36.518241	21056.80236	0.073176494	0.002481774	0.131058498	61.75909191	0.000464872	59	759	2
7.349892597	603.8851064	0.183551704	3.247440803	136.5592705	47.41960403	660.2905775	13.07537994	9017.897264	0.026411514	0.002701473	0.275300231	185.8573851	0.001072596	73	351	1
7.740639091	551.6563003	0.098598088	11.71315203	314.849151	28.25646223	697.8588025	42.50920465	34436.7521	0.059799797	0.002079648	0.12230659	71.93201396	0.000528645	61	544	2
7.924179572	4761.038414	0.125783689	7.315697844	1808.064912	50.07337121	956.441098	26.86087554	24247.00188	0.035188234	0.001409498	0.17208904	170.2747249	0.000288379	64	311	1
8.908576428	2859.462603	0.088706766	12.93836364	924.1881495	105.7557042	774.1261672	54.01876842	32864.74649	0.164436229	0.002901974	0.081403928	77.93799328	0.000234946	67	880	2
8.050260527	1122.098936	0.103849971	13.07262962	458.4583989	57.0300102	853.9987043	39.48014808	42102.8981	0.054015746	0.002182044	0.172040901	118.2537384	0.000504488	64	184	0
7.940521082	682.243512	0.067837676	18.63080056	674.5131749	20.05424311	195.3474197	72.00924729	11479.42478	0.628744861	0.008426284	0.108275601	32.84010919	0.000851473	59	197	0
7.204479533	338.1140517	0.106526166	9.178294897	246.6962823	18.78905809	163.0992439	33.47132955	4937.152804	0.353538975	0.012568139	0.165656707	29.35278527	0.003004412	61	300	0
8.037824446	1669.607901	0.08381145	13.36207115	1127.595854	24.48521568	304.6665328	57.6636213	18538.18212	0.288534216	0.005659921	0.081975448	22.08803736	0.000762454	51	456	2
6.107431008	595.4023826	0.046665286	33.43286731	4610.863312	0.624888541	15.74143742	231.4371816	3621.111764	16.79875637	0.0778945	0.018535659	0.316154978	0.002125741	50	540	2
7.58745097	1215.498681	0.050885364	29.79097325	3084.764307	8.337078233	190.8318751	163.6950224	33611.64018	0.969122055	0.006926215	0.02790595	4.862183081	0.000308615	57	62	0
6.573847388	183.5694586	0.046876777	37.47467006	850.9703779	2.244881271	15.21297242	214.4407559	2303.749234	34.90508978	0.123029379	0.02105711	0.52756605	0.002310559	72	633	2
7.244792595	336.1002024	0.170091196	3.86382337	88.98684211	46.55563703	602.1644737	14.53846154	10402.64119	0.031116266	0.003728738	0.278645536	144.890763	0.001780931	60	437	1
7.263270848	231.8324568	0.174179156	4.101915768	59.7663411	58.41729751	1150.841473	14.53418482	17646.42374	0.01516596	0.002229417	0.288399437	314.075485	0.001462164	49	442	1
7.561389747	1521.430327	0.0738953	15.91664824	1915.275487	12.36270426	613.9592987	68.38112584	43123.07077	0.1139913	0.001933288	0.079704445	45.68315882	0.000221147	50	145	0
