# Supplementary material for: Towards survival prediction of cancer patients using medical images
Source: PeerJ Comput Sci. 2022 Oct 26;8:e1090. doi: 10.7717/peerj-cs.1090 (PMC9680890; doi:10.7717/peerj-cs.1090)
Supplement: Supplemental Information 1 [file peerj-cs-08-1090-s001.zip › FinalCodeV1.2/Benchmark Brats2020 Feature Selection/Radiomic_Features_Final_glrm.csv]

original_glrlm_GrayLevelNonUniformity	original_glrlm_GrayLevelNonUniformityNormalized	original_glrlm_GrayLevelVariance	original_glrlm_HighGrayLevelRunEmphasis	original_glrlm_LongRunEmphasis	original_glrlm_LongRunHighGrayLevelEmphasis	original_glrlm_LongRunLowGrayLevelEmphasis	original_glrlm_LowGrayLevelRunEmphasis	original_glrlm_RunEntropy	original_glrlm_RunLengthNonUniformity	original_glrlm_RunLengthNonUniformityNormalized	original_glrlm_RunPercentage	original_glrlm_RunVariance	original_glrlm_ShortRunEmphasis	original_glrlm_ShortRunHighGrayLevelEmphasis	original_glrlm_ShortRunLowGrayLevelEmphasis	Survival_days1	Survival_days	Age
1269.227223	0.124943675	5.242783424	70.37783018	3.55390062	229.6023344	0.079413424	0.020895867	4.505926432	5311.44062	0.513853193	0.657723938	1.092005331	0.740059391	53.15492411	0.015258054	289	0	60.463
680.407678	0.097570363	13.71715051	117.0641953	2.309845133	220.7160939	0.03507308	0.014294633	4.705678659	4460.176927	0.637297211	0.759867316	0.546241212	0.825275534	102.5373285	0.011543957	616	2	52.263
169.3597088	0.326196072	0.751199645	9.753411522	2.719496164	24.36682248	0.437307679	0.16502922	3.001200508	291.6751251	0.552934885	0.708573827	0.645784037	0.766823418	7.707865138	0.128162244	464	2	54.301
895.1118427	0.106846803	7.067706416	108.6302413	2.261397685	231.0405038	0.029231817	0.012583504	4.404456097	5485.997088	0.650869749	0.768440512	0.537737171	0.833066354	91.7386526	0.010456048	788	2	39.068
272.7270109	0.087213112	10.37826506	127.5812858	1.563892835	209.3224476	0.019066671	0.013246461	4.307721553	2413.544062	0.768876544	0.86296485	0.210316418	0.897983234	113.1596217	0.012149593	465	2	68.493
1730.098961	0.11451548	5.693251668	99.14242498	2.268152196	218.4658815	0.030588532	0.013411505	4.317180481	9572.242387	0.627095407	0.761793359	0.493678117	0.817274064	81.66613517	0.010953889	269	0	67.126
294.3852623	0.104327895	8.010688822	91.53899981	1.747344503	148.1326197	0.030917319	0.017777208	4.269731957	2044.408083	0.722227305	0.830194232	0.286354441	0.873874531	81.58849383	0.015569895	503	2	69.912
38.86383359	0.275618699	1.095862485	11.5627853	1.373578403	16.43540127	0.180136224	0.140574021	2.533603665	115.1916728	0.813296333	0.897599216	0.122260745	0.918762249	10.50094749	0.131708506	1278	2	68.285
1287.16346	0.061517575	22.85546381	234.6213178	1.811069953	419.5160024	0.013836553	0.008412259	5.054703685	15119.21082	0.719471048	0.824953665	0.324377268	0.872126308	204.9620481	0.007536687	1155	2	56.419
40.8216929	0.086962735	11.99866897	181.0725993	1.367200827	251.3337819	0.014262394	0.012084285	4.248767173	388.0782159	0.82546994	0.901077809	0.131997896	0.926287179	166.904941	0.011642724	515	2	48.367
355.4453324	0.087554584	10.68167142	186.5808579	1.477650868	266.9513667	0.010722432	0.007292695	4.30208186	3261.901313	0.801756075	0.881782784	0.184809827	0.914499651	172.1689053	0.006674353	421	1	60.942
150.811008	0.073384398	14.01202412	105.9255805	1.420036752	139.3420935	0.033856772	0.022837433	4.439842191	1668.211	0.81030573	0.890833917	0.15492359	0.919040336	99.32927209	0.020706201	495	2	65.899
857.400205	0.102527905	8.754225882	198.0521882	2.021557422	392.7074348	0.013641503	0.007095278	4.469053438	5718.46696	0.680042584	0.796442601	0.416303589	0.850183332	169.3863762	0.006119468	698	2	59.693
775.6052776	0.100309249	8.628355386	300.1326772	1.776651711	543.2782376	0.007388452	0.004486261	4.319205715	5630.124615	0.725049036	0.829840835	0.306567548	0.875044018	261.3917386	0.003993085	359	1	51.734
632.3650221	0.088942979	14.34468546	222.9501255	1.831982614	379.1647553	0.011584935	0.006296327	4.647319188	5064.46347	0.710120557	0.819170916	0.328615979	0.867373403	197.2961472	0.005463217	169	0	62.614
1110.569525	0.04729901	34.66221121	354.7073525	1.718332366	638.2866034	0.007940069	0.005063352	5.302884289	17309.81176	0.735399529	0.837011158	0.282122583	0.881156832	308.6167473	0.004574851	368	1	55.759
724.6023682	0.115273943	7.042187402	287.3567394	1.711872985	490.5155108	0.007350978	0.004553296	4.139257856	4648.028796	0.736585074	0.839006808	0.277038505	0.881422729	253.3672389	0.004080029	439	1	58.258
37.88344379	0.128037533	5.650566078	82.220419	1.523341855	130.3080245	0.029602454	0.022755364	3.800818354	228.8622016	0.770762374	0.867584029	0.185312668	0.899141848	73.0610381	0.021404023	486	2	61.605
1005.60009	0.115691016	6.179286673	184.4113349	1.90555812	350.4470267	0.011911588	0.006441675	4.20268941	6068.856112	0.694112528	0.809369222	0.354044199	0.857772311	158.409309	0.005573172	287	0	68.049
7340.389582	0.105266648	8.653059306	190.4775304	2.258733967	440.0549086	0.014832054	0.007267579	4.558484734	44395.15205	0.632921965	0.762890654	0.506168403	0.822120035	155.6697513	0.006151852	55	0	60.581
297.685184	0.144911565	3.691096856	64.15096493	2.221462746	160.1515674	0.039710118	0.021073446	3.891058281	1360.614781	0.657519627	0.770990825	0.514443584	0.836222162	52.04372216	0.018351012	576	2	56.921
587.0377214	0.054371569	27.08842046	241.2236373	1.539703159	391.4564214	0.019923713	0.012561313	5.03245506	8455.783885	0.78080108	0.869814383	0.208651619	0.904379376	215.4387923	0.011215532	350	1	44.162
214.428357	0.036552294	61.03624887	577.9653742	1.426589373	878.2096727	0.005111316	0.004039923	5.438332123	4776.046644	0.813397466	0.890271665	0.16208056	0.920499812	522.6461862	0.003831838	332	1	67.833
340.6586697	0.072355779	17.52501404	290.8327904	1.36241465	390.9672539	0.007509345	0.005843625	4.561690367	3939.746218	0.835623937	0.905236686	0.137325724	0.930881574	271.6775066	0.005517955	331	1	46.666
1402.107672	0.097942818	9.534834976	183.8235086	2.64939674	542.0497661	0.01730571	0.00823191	4.685927883	8818.046646	0.611372268	0.734007931	0.734852778	0.80848436	144.7578421	0.007038147	23	0	62.704
303.8171142	0.033068456	152.3114005	826.2367169	1.92073007	1995.548244	0.005766143	0.003829727	5.869540493	6673.494795	0.725311834	0.816841341	0.409874113	0.875319226	685.7077658	0.00349452	203	0	45.548
676.2082448	0.099993283	8.188229843	144.2800302	2.087433811	297.5536828	0.020166288	0.009795781	4.493709036	4448.638585	0.653635692	0.781551974	0.421587804	0.834706285	120.8933011	0.008220347	336	1	60.063
334.8188792	0.076551434	16.28399613	259.2500387	2.267568183	632.5063258	0.011435974	0.00553481	4.815566495	2789.867494	0.633701528	0.760877132	0.510198781	0.822658022	208.915888	0.004671026	106	0	76.367
213.3755933	0.154625604	3.728707905	72.33365383	1.858390999	133.7310681	0.034149952	0.019941465	3.778263916	966.4725919	0.695834875	0.814666727	0.323555378	0.858457647	62.2405581	0.01751779	32	0	73.036
163.4676128	0.11180188	8.898132431	144.1004627	1.704916181	239.9940641	0.02139126	0.013248047	4.246897812	1066.812289	0.726305579	0.836120401	0.260097963	0.875606014	126.8060135	0.011857161	466	2	53.605
730.0566325	0.139572517	5.118689529	178.5458589	2.055015818	359.9357034	0.013852068	0.007142013	4.058798957	3517.296491	0.666916758	0.790044975	0.415637582	0.84168699	150.8632853	0.006138276	170	0	66.074
620.441186	0.106698042	6.917350757	78.92625358	2.411239913	200.38483	0.043932403	0.020136786	4.50368537	3495.670122	0.596792255	0.739222262	0.548023162	0.799259103	61.87173631	0.01667119	488	2	63.192
710.3239617	0.100740131	7.438197111	92.8180497	1.684044733	140.3911971	0.029764264	0.016252609	4.164652728	5293.695612	0.748427112	0.84483585	0.272104296	0.887710048	84.49079271	0.01411882	473	2	67.86
1159.013874	0.070631251	15.78399314	217.0056999	1.984339536	438.0156173	0.013101712	0.007054756	4.90806394	11205.05046	0.679021109	0.798020321	0.389922349	0.849483511	183.3011733	0.006085327	1283	2	46.452
1138.820705	0.056162871	24.92554744	291.2732161	1.653388925	489.0796431	0.009749622	0.005952719	5.047651567	15152.70187	0.74498412	0.846764194	0.248488316	0.88610804	257.2175249	0.005282549	33	0	69.992
88.89372339	0.192494864	2.695303684	34.97789191	2.059421291	67.79056738	0.090830184	0.051946673	3.559359811	308.7640167	0.663547081	0.788297173	0.410545625	0.839511297	29.91685834	0.045951735	89	0	71.37
957.1203446	0.125139368	5.622288121	113.2733903	2.105454074	216.4300558	0.024988548	0.011296551	4.175200852	5129.365265	0.666586847	0.784328264	0.455195389	0.842187589	97.74028055	0.009410685	172	0	75.978
827.9472579	0.091410692	12.36699692	242.5152764	1.792857516	437.6628308	0.010757315	0.006416733	4.571555998	6530.456512	0.719177809	0.824918704	0.313446087	0.872395867	211.4713902	0.005680164	30	0	72.879
203.2851245	0.03748743	58.78904313	305.2186825	1.515232815	421.8643008	0.039383572	0.018520417	5.394463765	4325.473148	0.796087799	0.875807494	0.205785953	0.911791762	283.0773798	0.015492972	84	0	53.362
1273.579291	0.081210513	12.72237566	317.8507275	2.168753791	649.1009529	0.00844324	0.003800016	4.807905409	10366.07191	0.658231998	0.776297544	0.486642141	0.837794414	270.8508042	0.003164201	229	0	57.718
1352.526203	0.086739661	12.64500717	181.2407675	1.921063281	356.6111118	0.02812786	0.013188795	4.638882512	11108.39767	0.710075297	0.81291107	0.39045105	0.867097236	156.4403224	0.011084102	286	0	63.345
508.5317088	0.031643811	77.72824235	669.4753485	1.955930007	1556.168808	0.005416995	0.00355813	5.875137973	11418.38134	0.70853827	0.808092647	0.412215198	0.866367151	554.9164237	0.003248038	726	2	75.312
333.923962	0.074918022	14.92758597	316.6938199	1.494501764	469.6458292	0.006296374	0.004401859	4.573730963	3530.631822	0.790576208	0.877077468	0.188112942	0.909468301	288.6902593	0.004049519	495	2	44.416
51.99649226	0.147543197	4.726839088	117.4891742	1.501154919	180.174478	0.018416698	0.014028194	3.596596743	279.6265468	0.787988444	0.876387294	0.179918435	0.906144732	105.7839247	0.01319693	871	2	54.825
1133.149901	0.082290504	12.42936735	467.240073	1.745541287	860.5692597	0.004085507	0.002550286	4.595977676	10009.97764	0.724281369	0.831710444	0.287239981	0.87506036	403.0971852	0.002284105	210	0	63.764
12.15047197	0.079686343	16.80370293	174.6135844	1.228239361	209.7654333	0.020210948	0.018485704	4.205233431	134.8543694	0.883623963	0.934874941	0.081052364	0.952088519	167.2193524	0.018117323	318	1	46.814
2580.068493	0.109077622	8.42746661	155.0700268	2.114321015	339.6079967	0.027431506	0.013022442	4.456887049	15708.79203	0.660266257	0.781700726	0.449974344	0.838555676	128.726816	0.010981797	208	0	57.71
138.8988257	0.120111394	9.40195541	99.09561862	1.912079608	165.8627444	0.031929799	0.0180969	4.224157238	836.780952	0.722264413	0.813976165	0.394416722	0.873444924	89.41863058	0.016183511	660	2	46.57
165.5713189	0.121325898	6.311476324	116.3734184	1.579369357	186.5285719	0.01961524	0.013761217	3.950476771	1040.299361	0.759282967	0.859135826	0.212538149	0.893084013	103.4207415	0.012662224	522	2	77.337
1755.214786	0.05748488	31.99723627	261.4766938	1.618623174	407.8956843	0.01085294	0.006843671	5.083304662	23289.3623	0.761076506	0.855711799	0.242544607	0.894463249	235.8766083	0.006157949	407	1	39.488
326.0011663	0.087652397	10.67008988	235.5307202	1.737192288	422.604607	0.009621906	0.006117623	4.483321942	2722.212566	0.728303888	0.835745284	0.284528817	0.87687061	204.4984148	0.005513741	265	0	52.348
716.4258714	0.155111508	3.613787249	72.48164031	2.263459299	157.9433892	0.038736434	0.018028349	3.920199318	3037.561848	0.651841511	0.770489487	0.530430587	0.832295927	61.0097498	0.015222545	85	0	81.285
1205.68907	0.131411608	5.619607551	122.3165744	2.520949029	297.8661459	0.025199254	0.010532113	4.324969282	5685.700835	0.615296205	0.739528966	0.649370442	0.811035309	100.3659887	0.008681603	597	2	54.751
572.2392181	0.104049594	8.273453473	167.0653843	1.803524578	289.6175889	0.014040933	0.008115314	4.315634541	3984.181861	0.721875484	0.826295641	0.322288014	0.873451479	147.5362338	0.007173264	239	0	68.359
405.4393923	0.073169083	17.68949503	146.9321706	1.742933288	230.4051272	0.023064242	0.01370767	4.745993388	4176.20831	0.752139366	0.840364188	0.316440999	0.889452011	133.7267248	0.012282978	610	2	66.51
465.8761076	0.06802471	16.66880787	210.9113175	2.196813473	498.2121501	0.017915497	0.00907941	5.005785236	4475.592211	0.648702441	0.7722307	0.48643031	0.831696123	171.8431519	0.00773469	208	0	71.126
425.0255613	0.198884178	2.074011542	37.3125902	3.107566565	115.918202	0.104029597	0.035632641	3.875299394	1133.155378	0.519969684	0.678066297	0.806155505	0.74147837	27.70916136	0.027059789	355	1	69.178
706.2143101	0.086290842	14.85798486	67.23070419	2.124327946	113.1227647	0.131762473	0.04967604	4.712277677	5416.00295	0.659876616	0.780334053	0.463648589	0.839138163	59.70983901	0.039261337	152	0	68.726
148.8328507	0.208758479	2.81717612	70.12340534	2.049018239	141.8121162	0.036303884	0.018935104	3.556212949	481.1125422	0.671400036	0.79031845	0.418563365	0.845049821	59.57483152	0.016332652	385	1	51.589
1989.522954	0.17943902	3.833375932	173.8437482	4.679837892	884.9600647	0.026833796	0.006938031	4.331625548	5283.181778	0.470452685	0.601494213	1.73716535	0.708824365	119.6093116	0.005257817	453	2	62.159
233.1225223	0.042217656	154.4915887	1085.569156	2.080111605	2779.107485	0.007696233	0.005767909	5.72234178	3941.769803	0.714008017	0.800903662	0.507295183	0.868809501	892.2642485	0.005456253	1592	2	36.784
1491.735899	0.100986744	9.633991967	127.2039652	2.560908309	272.4049675	0.03074807	0.011107386	4.634792179	9155.416241	0.617735455	0.737266632	0.692999017	0.813416663	108.4985297	0.00880078	376	1	68.504
93.86125547	0.134102187	4.758210619	49.19675095	1.417480617	65.90635373	0.05428169	0.040117256	3.630923345	577.6080101	0.821541342	0.895042298	0.157602214	0.923173414	46.03312867	0.037498125	1337	2	60.816
2469.465543	0.072679954	19.04670791	279.5676767	2.289617419	654.3954619	0.013813723	0.007179043	5.12457086	21660.55914	0.633737732	0.76108159	0.528989571	0.822710128	228.0562864	0.006195968	12	0	70.252
132.0939193	0.157676588	3.88004238	99.31218955	1.866008454	176.3830499	0.02381122	0.013324091	3.767463615	582.6252411	0.693047734	0.809775331	0.327476928	0.857751234	86.46711972	0.011608064	579	2	63.359
554.1703259	0.115177241	6.107427675	91.49104984	2.819847632	271.9716048	0.040867492	0.016496881	4.493302143	2762.247751	0.568044969	0.707610812	0.753928922	0.7794818	70.45415142	0.01331971	614	2	45.244
1304.448211	0.131922152	4.751613171	126.9377983	2.81925936	351.9870581	0.025898003	0.009809445	4.319513672	5847.049614	0.58693075	0.712965225	0.801045817	0.793038363	100.8326702	0.007979596	387	1	72.293
1563.216302	0.101200411	10.1676076	267.213647	2.124943484	589.376487	0.00962273	0.005190385	4.583528809	10166.27276	0.655286009	0.778381628	0.451486649	0.83601377	220.9430776	0.004517744	180	0	55.532
1204.657167	0.078949996	13.1014154	365.8753695	2.067183531	774.1460972	0.006567672	0.003478898	4.790084029	10348.80621	0.675172102	0.790169567	0.441594179	0.847493052	306.8475263	0.003035473	139	0	52.764
2020.325939	0.126863139	4.675570614	80.05983712	2.759356926	230.0596182	0.042386351	0.017117894	4.371466929	9008.585688	0.559701868	0.70620933	0.694745847	0.77360476	61.0038108	0.013768989	375	1	46.551
393.0250533	0.089597124	10.58328988	80.94085986	2.580500792	169.3637759	0.078940153	0.025052889	4.658134033	2716.878909	0.615649736	0.733639687	0.690237705	0.811644212	68.69607552	0.019272788	1767	2	27.811
979.0705901	0.116433809	6.172625506	176.1025749	2.124316943	379.3862903	0.013925603	0.006915347	4.32311	5502.536267	0.64990762	0.777294999	0.440480382	0.832030771	146.0528863	0.005846385	168	0	74.63
279.6825515	0.048670714	88.96005465	853.9950625	2.369443289	2490.693982	0.005259994	0.00316199	5.606675332	3905.630594	0.679650004	0.767613829	0.657651716	0.849723522	688.8426456	0.002854897	438	1	66.934
1133.726561	0.089415251	23.23388963	132.7011342	2.010186431	247.387226	0.030909467	0.015236863	4.824262005	8579.921002	0.673149148	0.79387701	0.398109393	0.845981046	114.3716287	0.012875326	345	1	85.762
2390.28274	0.037252347	70.94605452	651.1089588	2.001286709	1436.704524	0.005570529	0.003287673	5.812323772	44008.16466	0.683398917	0.797021475	0.410196418	0.852492836	541.1414875	0.002914899	394	1	56.301
668.6998135	0.097203637	8.212379085	89.92241935	1.867520711	171.447795	0.034379623	0.020020311	4.37055296	4860.925562	0.701618933	0.815583491	0.336620404	0.861554005	77.23102121	0.017620314	114	0	66.282
326.9816294	0.105651793	8.284487275	105.6398465	1.769033968	171.0094705	0.0254822	0.01406548	4.270881116	2241.532957	0.722052606	0.828137869	0.298948389	0.873815431	94.62521163	0.012218161	191	0	79.211
212.4711408	0.080199225	14.68174734	329.2252139	1.256441606	415.2491302	0.006509609	0.005454072	4.306164159	2310.797	0.871258586	0.928523282	0.093436222	0.947157029	311.5244517	0.005232417	50	0	74.836
213.8510287	0.12468471	5.273249336	70.49415989	1.999590485	147.9104583	0.041986937	0.023448229	4.032016842	1207.872657	0.700167185	0.801812493	0.421971425	0.860826615	60.0632037	0.02060495	387	1	65.921
559.7536179	0.193926479	2.24297091	41.11398837	2.460670465	94.75764132	0.07673081	0.0321235	3.65944572	1798.844933	0.618897282	0.744596313	0.617082142	0.813387765	34.10464826	0.026375007	58	0	63.781
834.7433886	0.122739389	9.667566856	232.2992973	2.558841751	609.3869704	0.014841357	0.007665072	4.551315798	4151.789315	0.607800445	0.734836236	0.662647529	0.806804247	185.9988249	0.006717583	734	2	49.874
244.8009188	0.170458753	3.124156906	73.37419096	1.917751562	138.5238637	0.034590097	0.019581273	3.670869547	997.5390607	0.691133946	0.807540799	0.360375488	0.856312825	62.99664068	0.017154793	448	1	46.258
312.8735261	0.10900303	7.191255625	110.2770518	1.65128603	170.3969589	0.022254776	0.0132083	4.156771889	2139.365361	0.742923465	0.846335322	0.244118915	0.884964184	99.38015801	0.011635776	401	1	54.915
592.115486	0.066341695	20.16394224	218.2031465	1.448283734	316.340754	0.010374791	0.007625103	4.723890023	7233.740078	0.808742996	0.887472746	0.171472828	0.917998018	200.3004578	0.007111494	361	1	61.622
397.2712734	0.117103447	8.623816103	146.1154853	1.850916845	245.9330762	0.017619915	0.009525717	4.223074803	2461.961135	0.723209681	0.822248348	0.354591567	0.874020775	130.6685136	0.00834192	996	2	70.652
70.58255434	0.205493368	2.039454719	22.01263201	2.297679972	51.76280749	0.177467186	0.09153978	3.476476135	214.2953364	0.618425071	0.754353339	0.497850907	0.812306904	17.7654285	0.07835386	510	2	55.595
789.0021899	0.144859039	6.337181958	361.929419	2.230394723	826.1547594	0.006667725	0.00332395	4.168918368	3484.413843	0.636846732	0.765271016	0.497538641	0.824829107	295.9804573	0.002843256	1020	2	73.827
123.8261552	0.060723817	25.62504184	371.8869134	1.465591778	551.0014569	0.006047608	0.004658651	4.887370226	1634.945458	0.80072991	0.882617383	0.177780257	0.914384412	339.1394684	0.004397791	436	1	62.03
8.264444568	0.079362434	21.93512616	166.2723641	1.156587994	187.6235778	0.036606624	0.032418277	4.133047636	96.07873615	0.919767758	0.955539873	0.055122056	0.967067448	161.7487533	0.031436647	296	0	50.808
851.2785775	0.116932219	5.885017114	172.8352425	2.657640718	461.7105474	0.01752972	0.007003294	4.463656825	4319.571774	0.587407517	0.722994399	0.68053338	0.792537425	136.754528	0.005671383	278	0	54.14
577.7020642	0.135629838	4.435645107	76.38691497	1.743216946	126.3640965	0.031384971	0.018133176	3.870428621	3100.058605	0.72492291	0.833077525	0.286924287	0.87528811	67.83180417	0.0158986	146	0	70.86
549.2869718	0.062529298	19.38039435	241.9619618	1.586267101	397.8759421	0.010067078	0.006857745	4.83112579	6729.506665	0.764004913	0.859123566	0.222846982	0.895971946	214.7809263	0.006269414	200	0	70.592
501.2951484	0.081757027	12.36028135	211.0082916	1.68395845	344.309084	0.01135466	0.006919769	4.557583542	4571.70627	0.741891532	0.844353113	0.262270672	0.884029233	187.7912872	0.006176847	1527	2	60.699
19.19486495	0.143782235	4.159534352	49.46291219	1.683017545	84.96662991	0.062392967	0.042266114	3.652055326	95.55466455	0.711799454	0.834134615	0.230412159	0.867293025	42.47606111	0.038331124	1178	2	48.773
1622.628766	0.147492588	3.925938751	135.6872144	2.483735155	320.3731673	0.021986232	0.008913557	4.096755735	6815.150801	0.614582994	0.741717114	0.621857815	0.81047333	111.3086587	0.007288057	353	1	67.17
631.6220185	0.079608833	15.77598705	365.8963477	1.599834446	580.3382802	0.005521045	0.003592493	4.658346771	6034.497889	0.757886298	0.856492746	0.225006879	0.892647494	326.9984917	0.003250476	56	0	80.51
1305.659785	0.064831583	18.4275856	327.1331522	1.893873	678.0475287	0.007144579	0.004263805	4.911967277	14273.86281	0.706394746	0.813130027	0.36807788	0.865290086	276.498646	0.003799186	21	0	86.274
1464.804803	0.121055105	5.712701425	107.2776383	2.003755915	204.5630824	0.024633533	0.012362614	4.178633791	8286.206144	0.681484179	0.796250817	0.406399911	0.850895756	92.43721709	0.01054458	1227	2	50.063
3.464582199	2.370752558	6.407993686	488.7851793	0.077894052	14.68063367	1147.317769	2.448761283	51.47553785	64.76191235	3363.51761	1.419602693	0.024384235	0.080804052	4.05172651	0.002947432	182	0	52.879
2947.816502	0.086312174	11.43896393	153.6384717	2.617555502	411.421764	0.022858173	0.009129094	4.885682489	20150.55796	0.585366092	0.723672627	0.661869731	0.791924657	120.9587261	0.007325589	277	0	83.649
503.8415109	0.123413649	5.263818296	72.19196076	1.844899395	124.3449018	0.042544124	0.021975491	4.039598158	2882.279453	0.702202176	0.817053643	0.326905589	0.862533015	63.38838618	0.018804678	155	0	65.115
485.2874766	0.091152122	8.92993624	153.204992	2.616060629	432.0505888	0.020920084	0.008951973	4.705913469	3162.934487	0.589220841	0.723423819	0.664541664	0.79457614	118.9391663	0.00735591	1148	2	65.937
1125.073366	0.109345738	7.332476211	268.2578073	2.556677933	700.5310729	0.01062851	0.00461787	4.556781448	6341.594813	0.612440807	0.73655348	0.67668391	0.809468621	215.8896072	0.00386161	78	0	85.942
819.7584963	0.040961612	60.33365108	668.1454106	1.509184809	974.90583	0.003389887	0.002310629	5.508978518	15796.61172	0.788291704	0.874145122	0.195693889	0.908315428	611.7482077	0.002115351	580	2	70.803
111.0822906	0.05801249	28.35021318	319.080308	1.278017409	395.175705	0.007013913	0.00562698	4.786705588	1657.206636	0.864571454	0.923559316	0.102613952	0.944087626	303.5186085	0.005348451	1145	2	61.858
1417.060719	0.132460979	5.118428932	133.9011109	3.193148585	432.3165868	0.026775987	0.009021405	4.506988192	5755.695627	0.531116244	0.677472388	0.919786445	0.752875907	99.99080775	0.006981073	77	0	82.932
46.70829339	0.088508161	10.86696199	127.5594749	1.458681619	175.5926011	0.020417943	0.014786302	4.232559253	429.0612197	0.811632932	0.886619263	0.18014617	0.919193435	118.8442755	0.013778595	427	1	60.019
7.844071255	0.078164728	27.51267889	744.1517122	1.089118162	811.7216142	0.011636878	0.01151088	4.103852693	95.52773117	0.950504657	0.97386109	0.031017817	0.98009789	728.8663795	0.011482897	409	1	82.419
474.2919595	0.100062038	9.590522455	219.4326399	2.297828491	546.6902532	0.012561795	0.006642113	4.611436998	2960.169466	0.61978213	0.755384125	0.509260174	0.813692344	174.0682416	0.005734713	112	0	60.414
13.62013951	0.176235687	6.490061085	259.5693931	1.382726958	368.3181407	0.018414519	0.017010179	3.19546895	63.44391905	0.815091612	0.8980322	0.124998743	0.919000666	236.6257426	0.016712121	412	1	57.068
321.0886855	0.043202878	43.27209027	536.6055373	1.437290526	812.2698104	0.004514716	0.003433298	5.279453251	5988.942958	0.804547744	0.886873508	0.161536318	0.916265487	485.4425352	0.003213361	334	1	58.03
1989.258275	0.127896397	5.585099455	95.57074929	2.254818608	196.8064632	0.03208071	0.014189223	4.231294962	10069.28806	0.64462431	0.765936232	0.523788089	0.829674511	81.41246258	0.011753246	74	0	86.652
328.0242664	0.170063755	2.879431591	51.03428474	1.795560879	95.16821935	0.046546042	0.028679188	3.587832235	1375.972036	0.709618128	0.822152272	0.299584213	0.866409887	43.82317647	0.025518781	684	2	70.622
1180.499529	0.054313631	26.22201566	493.5567052	2.140783997	1187.059509	0.006089799	0.003553838	5.289651038	14558.27025	0.666571248	0.781757183	0.482750164	0.842686425	404.6349291	0.00317272	613	2	57.233
408.3962369	0.088674779	10.94478441	114.5355098	1.782018685	187.661775	0.025885306	0.014453079	4.501345704	3310.709875	0.716825799	0.826322331	0.303888707	0.871096199	102.1189921	0.012567459	142	0	78.14
1366.577759	0.103240863	8.671150186	170.5009962	1.987132662	322.7793411	0.014775006	0.007522303	4.438357124	9122.958494	0.685327103	0.801292927	0.39889724	0.852918487	147.3437677	0.006440324	538	2	50.899
131.2709522	0.049690851	35.36380456	351.3058037	1.300076592	447.7382137	0.008372424	0.006282758	4.971060081	2247.678314	0.849656474	0.916882493	0.106893831	0.937519451	331.0745588	0.00585085	416	1	65.381
159.8039646	0.085221264	12.6959066	97.57331876	1.611407126	137.6776831	0.036431776	0.021885035	4.433574389	1445.755897	0.768215645	0.859338645	0.243272998	0.897748528	90.45885814	0.019499044	240	0	73.674
305.3606952	0.125302156	5.356611713	55.16634876	2.480537931	126.3669638	0.075127827	0.031288466	4.299200759	1494.462784	0.606503773	0.742440237	0.602125578	0.804361294	45.56770238	0.025419681	524	2	45.575
2587.266078	0.105330654	9.323817359	234.0445274	2.510517298	553.8017031	0.012939045	0.00519707	4.633078099	15456.10038	0.625817498	0.745349223	0.666921508	0.817931356	194.6383381	0.004266709	319	1	54.477
1185.275361	0.104636372	8.54535546	127.0233903	2.588406084	308.8722187	0.027123796	0.010912262	4.656104666	6828.32302	0.599174241	0.728928764	0.669737898	0.801312504	103.9824443	0.008839149	730	2	63.638
160.8981309	0.094341569	11.24090131	173.3899194	1.769854646	320.5071923	0.017378359	0.011699727	4.473344234	1224.885517	0.71543271	0.826317163	0.29044959	0.870080353	149.1262031	0.010722029	336	1	69.003
334.2440237	0.032733962	73.9082363	313.5890119	1.452445298	454.8919164	0.064365401	0.03480438	5.606565223	8217.715508	0.803431381	0.885032032	0.171061074	0.915732885	287.3842657	0.030143556	342	1	69.403
2902.349734	0.128852739	4.961445242	160.9009279	4.479633309	742.8952126	0.029840839	0.00727999	4.800287897	10260.90861	0.449611288	0.594970062	1.545256131	0.691578342	109.9860645	0.005203993	503	2	64.203
251.3116593	0.071425747	27.14339737	263.2161827	1.567653866	388.2770446	0.011499135	0.007662624	4.877780099	2723.404157	0.772633942	0.86341574	0.219337187	0.900278167	240.7025149	0.006957429	688	2	66.403
186.9182766	0.065039817	20.61890784	199.9252886	1.971026861	435.0594314	0.016387921	0.009704415	4.896427196	2027.233554	0.700536588	0.80721694	0.405517684	0.86108662	168.7803193	0.008624233	1410	2	49.641
9.92819998	0.06904325	18.44607972	95.11987002	1.280160054	114.4108899	0.056735533	0.044148395	4.290804745	123.0789735	0.853922081	0.921104536	0.094863655	0.93888458	90.66475422	0.041337219	374	1	64.808
22.95197185	0.229848806	1.614296028	19.97964341	1.538636914	31.40442832	0.122265714	0.088715908	2.9049184	77.48884534	0.768476454	0.867558528	0.181729441	0.895014749	17.76643914	0.081930839	117	0	81.825
90.97448085	0.071491712	21.22696558	302.507655	1.349379868	413.2450999	0.009550484	0.007515604	4.586720758	1060.580234	0.831683394	0.905557076	0.124519686	0.928960975	280.1972422	0.007092432	692	2	67.677
1267.71244	0.242831433	1.809802072	74.16543305	9.159349339	625.6756765	0.144560209	0.01737238	4.50084728	1650.703299	0.308920471	0.44437229	3.688533112	0.558651858	42.67507617	0.010713501	120	0	68.02
3417.874768	0.176569916	2.533919204	54.8830357	13.26862734	921.3486501	0.230305685	0.022726632	4.818262785	6561.243521	0.329278597	0.422406516	7.053288607	0.581777989	30.98604017	0.01361521	150	0	29.12
1555.139546	0.090850503	15.21802667	687.9281489	3.405048219	2341.825294	0.00538114	0.001760714	5.153807973	9401.055832	0.543804077	0.67432196	1.093984535	0.763074583	524.137714	0.001399175	300	0	56
973.852938	0.114410359	7.618750597	116.1702107	6.384536462	574.4622695	0.084516723	0.011477866	5.122636638	3615.195797	0.419670064	0.535152446	2.703748373	0.670205514	84.86796683	0.007285088	630	2	31
94.35762377	0.143966747	4.899756003	69.722608	2.310854762	149.5317065	0.046714608	0.021519224	4.065793946	419.744323	0.629712673	0.763127188	0.492451538	0.814668293	58.16384863	0.017978448	330	1	67
1067.338225	0.041464958	56.93783618	1687.812477	1.568709603	2484.171105	0.001160995	0.000714117	5.445056101	19888.97906	0.771810899	0.862281715	0.220320411	0.900116692	1542.829097	0.000637622	728	2	51
281.8506616	0.045708554	37.76744383	237.5340142	1.815536726	428.5841029	0.023038288	0.011915083	5.35167719	4380.617658	0.70712812	0.820506	0.314348375	0.865735589	206.1274384	0.010101604	540	2	60
49.61479908	0.153708354	6.234167708	31.98846018	1.710292027	51.25215342	0.147556182	0.089668214	3.719418269	238.4707708	0.731494314	0.839543269	0.257052798	0.876411767	28.45165399	0.07992064	558	2	56.208
735.4641562	0.334359864	0.711034378	18.53313796	6.873758951	148.3499933	0.35603193	0.067400967	3.62348411	824.9256891	0.368488621	0.505297416	2.729182842	0.61938342	10.83477176	0.045941822	322	1	61.526
3813.752029	0.174313988	3.789762606	109.638723	10.04521391	1212.001207	0.089346708	0.011520235	4.981783487	7338.201694	0.328830306	0.448139826	4.613310882	0.583093748	60.45250777	0.00758499	630	2	18.975
286.4904375	0.044781602	42.6293923	573.4071339	1.70224727	992.2500242	0.004743529	0.003083169	5.424884724	4784.634323	0.74486073	0.843497481	0.280761599	0.885902083	504.8222378	0.002812203	370	1	33.888
1079.965829	0.304264938	0.939853411	15.45221342	7.574970693	111.7246322	0.604601598	0.087690498	3.955599079	1239.360351	0.338125052	0.495500156	2.769687351	0.580474943	9.197602782	0.053101877	86	0	54.986
2584.998143	0.169928721	3.064793294	97.38156389	4.854367386	469.4596709	0.055613164	0.012261034	4.433081735	7035.667672	0.45260181	0.597451851	1.743128633	0.690722858	67.43334654	0.008720547	430	1	60.729
1714.475757	0.287772032	1.002316336	17.7273163	9.90825203	177.1097689	0.657413993	0.081285489	4.165477096	1922.889583	0.31121306	0.450520287	3.965076362	0.553391026	9.725528944	0.050094252	110	0	74.145
377.1312701	0.136761879	4.388859468	74.81008562	3.555685658	286.9837589	0.059560554	0.021587085	4.420398287	1430.714789	0.508730018	0.654047045	1.071429636	0.735264799	54.06205417	0.017235546	209	0	61.416
1250.739818	0.172372663	2.917493189	22.93230687	4.500195296	71.71298194	0.502639613	0.081685491	4.214743561	3541.982769	0.479708053	0.610087595	1.658635063	0.716117053	17.95336331	0.053517467	448	1	78.792
1245.341142	0.2409639	1.680053362	31.75895853	4.712660084	154.4007615	0.174350388	0.040406233	4.007843369	2202.844341	0.417589258	0.575889603	1.530422545	0.660977457	20.49284005	0.028008796	199	0	44.449
1972.013873	0.108601529	8.476854331	391.6155249	3.509935217	1365.036918	0.009799851	0.002987852	4.86616974	9632.465558	0.520729433	0.669741046	1.056051714	0.742733594	290.4758324	0.002288424	291	0	68.759
326.3830297	0.039230682	52.57462052	697.160869	1.727863945	1232.223042	0.003549958	0.002200884	5.567317014	6139.323109	0.733923492	0.839607036	0.285821683	0.879770724	608.3811537	0.001978156	600	2	50.082
1123.52895	0.183502501	2.926436306	53.58537024	7.33556963	415.5632971	0.153201302	0.026972705	4.579180175	2460.999301	0.394575461	0.50974222	3.209972121	0.646669114	34.06605927	0.019025871	804	2	57.973
930.4034416	0.045830355	38.0793396	285.7511239	2.150639991	510.1941985	0.019587291	0.007339164	5.511079046	13925.50726	0.682985587	0.786157659	0.514039359	0.85186439	251.6623482	0.005938677	634	2	63.575
409.8686745	0.223740438	1.950253735	51.65212556	5.543896456	308.1149498	0.112078287	0.024979604	4.130778354	746.9794908	0.39844289	0.556817915	1.962996046	0.643009532	31.762088	0.017740253	1561	2	63.805
1760.921794	0.215441832	1.952813011	115.8320931	6.922484304	816.8101189	0.061724477	0.009570537	4.383438938	3051.041585	0.364093284	0.509730075	2.645948409	0.614738671	70.26575322	0.006144983	268	0	45.926
76.2945564	0.49200956	0.323339573	5.670717749	2.289520615	11.99971325	0.53245492	0.233107658	2.193611631	98.88457047	0.627987983	0.758295626	0.486144555	0.814544954	4.707959034	0.190903655	822	2	42.904
768.4064913	0.099705308	10.20082309	78.62033165	4.624119443	403.1469307	0.131961661	0.028711629	4.936690983	3750.54672	0.475475471	0.609871399	1.669900545	0.710302453	54.41687705	0.020323458	355	1	54.474
138.6789854	0.12600956	8.323719949	171.7288787	3.468423034	579.5747804	0.030769201	0.013481911	4.581578247	574.0945824	0.513074496	0.658766459	1.01429878	0.737817786	127.1672266	0.011466341	1489	2	51.115
1981.391358	0.241440886	1.792829235	119.6154449	6.147066548	775.6395947	0.050713513	0.009215985	4.220684669	3032.992881	0.363024003	0.517813919	2.188048562	0.612025604	71.31162801	0.005988889	82	0	81.112
56.71856451	0.082075914	14.4839972	142.3398628	1.208668239	168.2218193	0.016543512	0.014169913	4.201389568	613.4850404	0.887022755	0.938858696	0.072493454	0.954103913	136.6537546	0.013637052	187	0	84.844
176.3999768	0.101063112	9.295556679	126.5577465	1.851740959	243.9233771	0.023483442	0.01470099	4.359911716	1220.102642	0.696458156	0.812690337	0.325190915	0.859672026	107.4149519	0.01317088	394	1	54.279
870.0214442	0.216171279	2.917164224	45.35986627	5.385821603	215.4468401	0.154156624	0.030196376	4.266804031	1667.651085	0.407863911	0.556615171	1.927719188	0.65530409	31.66325163	0.020069161	812	2	63.762
929.0114023	0.070961325	22.47053984	274.5621177	1.707122842	501.8319389	0.017304516	0.011758096	4.840905226	9730.796974	0.741362509	0.840618745	0.280298439	0.884090849	238.5754642	0.01068934	737	2	43.112
1309.165112	0.082679812	15.09791417	680.929886	1.69094507	1155.399424	0.00282712	0.001770889	4.623820637	11817.71518	0.744895423	0.842591645	0.274991606	0.886117056	602.2608221	0.001596065	362	1	40.353
1182.989715	0.210539986	2.209797178	78.77417675	3.755658238	304.1431816	0.050714319	0.015257959	3.953975273	2843.179089	0.49912724	0.640220608	1.208723616	0.729777946	56.59642119	0.011685673	67	0	81.211
939.5428428	0.085154423	13.15179904	64.54006874	3.811534532	187.4198181	0.298929788	0.060397044	5.134753912	5838.951391	0.524582868	0.644457232	1.337794457	0.750901844	51.68283394	0.04093577	71	0	53.866
179.3164181	0.131022197	7.259672679	60.83286236	1.991230587	112.3726297	0.054024181	0.02962276	4.174351951	926.1779397	0.67360032	0.795185036	0.384620845	0.846325944	52.66245994	0.025706427	262	0	74.836
663.8235086	0.150723737	7.162516314	59.2805063	3.003045207	148.9822195	0.082084346	0.028159546	4.370636798	2409.117564	0.542971223	0.686503311	0.826490485	0.763209847	48.28378996	0.02165841	424	1	54.844
91.67976973	0.340905013	0.7293735	13.02405351	1.778058664	23.90214979	0.180866861	0.109488684	2.550064702	192.0903788	0.70574648	0.824917414	0.27238416	0.861468163	11.12349293	0.096374851	329	1	73.578
2307.284425	0.213290105	2.649512766	45.05708915	3.153618283	137.0179846	0.088102149	0.028570658	3.903699413	5778.315787	0.52608074	0.676914396	0.87202761	0.748096499	34.07678233	0.021547691	104	0	47.321
1544.386879	0.204442343	5.283613475	119.2175549	10.91745908	1482.120796	0.098138092	0.015839125	4.832431507	2498.176281	0.324293656	0.432597193	5.112371613	0.580574402	64.57399343	0.011327854	1731	2	47.973
2672.500733	0.610754572	0.204796265	7.839758032	172.3070127	1548.445164	19.21252363	0.145478296	4.615640473	457.151237	0.103898972	0.111033621	84.80522476	0.313110218	1.855711772	0.063524332	127	0	64.378
495.3928729	0.051832658	36.59515845	956.9198311	1.589354567	1571.887244	0.002268525	0.001621404	5.188988989	7291.585147	0.761446044	0.857663654	0.222940493	0.894802139	848.0229886	0.001501876	616	2	64.247
680.8439029	0.169741296	3.182700068	77.9036346	3.570246842	289.6399026	0.050633075	0.016251594	4.280906209	1951.649797	0.481168611	0.637761348	1.037177716	0.716219911	55.23420092	0.012213835	111	0	76.614
440.0342545	0.172136345	3.295773133	34.13299547	2.764110067	88.2551736	0.120030255	0.045197557	3.999213325	1436.828484	0.554345194	0.706781321	0.6805118	0.768896225	27.00133747	0.0351682	828	2	69.364
672.5475409	0.176020348	4.596852837	116.9102577	3.727699645	464.7845766	0.035618503	0.011953743	4.273429575	1882.682485	0.485618322	0.636749997	1.13818933	0.719475287	81.67052741	0.009389713	317	1	62.562
389.6582698	0.135912653	5.10403437	75.16793105	2.619006823	177.9476758	0.050972887	0.020491852	4.264579161	1721.068484	0.596132544	0.726962124	0.681397066	0.798960988	61.80853426	0.016655095	405	1	46.677
30.19072649	0.076693743	48.16722198	256.7367844	1.616550018	440.9079113	0.055709355	0.039681965	4.521102085	300.1332355	0.757450682	0.855685619	0.22936586	0.891359546	225.0635293	0.036644943	621	2	57.362
66.22779035	0.229947369	1.752993712	37.59451427	1.377822841	52.35385314	0.049215885	0.037887764	2.856311673	239.2794281	0.825747871	0.90233904	0.132543056	0.924435118	34.6230074	0.035641152	175	0	61.022
1319.166544	0.130490973	5.367400638	129.6725746	4.157398662	560.4762702	0.035360471	0.009585228	4.717555357	4951.870001	0.479000535	0.629790245	1.366178739	0.710051334	90.34010618	0.007116922	357	1	54.967
469.7813859	0.15042048	3.712638378	77.83326427	3.56315251	263.7704142	0.055519626	0.01609586	4.283462425	1642.046418	0.51708223	0.656397298	1.111807411	0.74286207	59.06128047	0.01205012	747	2	30.408
681.1367829	0.106995863	7.378623777	70.49503434	4.067353524	243.107996	0.105770493	0.025147471	4.856647766	3270.033223	0.506661215	0.632592502	1.475425234	0.736147591	53.22089838	0.018406909	946	2	60
1725.649441	0.122880563	5.978230275	82.5052836	3.94322839	282.6419327	0.073479761	0.019215311	4.72992505	7183.573414	0.506456896	0.636804594	1.377384347	0.737096624	63.44401257	0.014165636	103	0	59.584
376.3688095	0.160188093	3.501902766	51.79130236	2.235247182	112.8979847	0.065185324	0.031338638	3.924741978	1502.204737	0.630839294	0.765567766	0.46558957	0.81801356	42.65902815	0.02614348	468	2	76.425
1485.275357	0.095733676	9.259327058	185.7593296	2.595475228	479.2651062	0.01733528	0.006937397	4.785406284	9116.845073	0.580551254	0.724422466	0.624963503	0.787181422	146.6347785	0.005526216	82	0	71.874
540.5532891	0.11694779	5.657157092	54.48856087	3.845082374	221.624041	0.138336276	0.035068274	4.662220277	2273.014794	0.483035951	0.631476738	1.211048092	0.716694058	38.26506659	0.025127566	467	2	59.282
547.8287916	0.075013276	15.30834667	165.263808	1.858559694	314.7608819	0.021547817	0.01196077	4.764389008	5252.581634	0.713680402	0.822108891	0.342252138	0.868235233	142.8948431	0.010449126	425	1	69.326
1406.755139	0.132266677	4.347631888	74.35200722	4.46270477	323.5582588	0.079130177	0.018935859	4.631138748	4949.955745	0.456146807	0.601234842	1.518577713	0.695153455	52.31152886	0.013429278	22	0	60.427
225.9842781	0.168331572	3.047434991	45.09712322	5.064368206	254.3624227	0.118165682	0.033177521	4.267867562	636.9023628	0.467740111	0.584608658	1.947529337	0.706399801	30.25567378	0.026453073	382	1	63.762
411.863848	0.306300535	0.820595087	13.08490246	5.797716334	83.1875369	0.497764516	0.105974886	3.686902828	511.3880428	0.369279207	0.53609798	1.913108709	0.610304129	7.617084719	0.071308711	1282	2	48.825
2255.699445	0.114265621	7.109601951	128.8905079	5.752363236	746.6975069	0.054185598	0.011921867	5.105736011	8716.879841	0.434682325	0.557717349	2.33061942	0.68121771	87.68111237	0.008836521	327	1	70.592
649.4922879	0.087601123	10.99293882	224.5565802	1.813393072	410.1682775	0.010446324	0.006201618	4.543168323	5356.442709	0.718107711	0.826012022	0.32283652	0.870856952	195.1605944	0.005505686	635	2	61.408
262.2465077	0.039556622	79.59293276	365.4249994	1.670234465	625.9115661	0.015250814	0.009491933	5.559834347	5037.813145	0.756790042	0.852338169	0.275243976	0.891839762	323.7402771	0.008484029	448	1	36.852
213.8564985	0.272550393	1.064351634	26.06182094	3.352170453	87.54323401	0.155713763	0.048687354	3.34565034	420.8330247	0.525036887	0.671808055	0.970425536	0.745457019	19.17010674	0.037420939	296	0	52.679
419.1602944	0.240312794	2.873272101	74.12236867	6.339225624	499.5457018	0.092923132	0.021002861	4.275737495	662.9599047	0.373201166	0.51898909	2.300745068	0.624058704	44.50259849	0.015676306	626	2	75.263
472.8491223	0.116488658	6.415564516	69.07663772	3.84256907	254.9867342	0.081938001	0.023337914	4.649771199	2101.072508	0.506545723	0.64201511	1.245637353	0.734128135	50.63436021	0.017917278	372	1	56.4
79.9000698	0.147493628	4.287473768	29.58685245	1.203349926	35.31658645	0.093207741	0.078541539	3.172966524	489.4697499	0.902653293	0.943714822	0.078368873	0.960378555	28.44572401	0.075705625	121	0	75.962
368.7937873	0.130102328	5.464161024	35.97553307	3.984512533	101.7938697	0.297986296	0.06642684	4.557723838	1379.014066	0.48009555	0.621277099	1.293847666	0.71581169	28.79736275	0.044206815	476	2	75.973
18.18991833	0.320966865	0.826494029	9.132751577	1.273294797	11.51180035	0.249160229	0.20365385	2.086761169	51.43672283	0.89677366	0.941025641	0.094145917	0.951547548	8.689093919	0.195255635	333	1	46.953
3448.244744	0.09325893	23.31789432	656.1420231	3.231594861	2297.79223	0.005433508	0.00203915	5.061377938	21458.07163	0.574875556	0.705683304	1.049752255	0.783560441	502.6455902	0.001678623	30	0	59.255
771.7563277	0.092921449	21.80713953	522.1090283	2.079444269	1056.422444	0.005117674	0.002743865	4.820454822	5853.009692	0.701147425	0.802067969	0.486264103	0.861079699	452.5896583	0.002426269	232	0	70.367
3341.545847	0.087960611	28.16695099	564.7566914	10.18467458	7386.166622	0.015258049	0.002457055	5.585227827	18433.70237	0.482012502	0.492940825	5.894980385	0.717709532	368.0014083	0.002002649	434	1	61.167
769.1784924	0.100706731	17.81577935	198.3690468	2.689034089	463.697124	0.020156529	0.007311675	4.915802398	4538.446445	0.590925325	0.719830028	0.723130993	0.795793509	163.5044684	0.005821574	99	0	69.266
2193.884779	0.113172943	8.002512277	336.7210944	4.352680999	1433.210404	0.014129525	0.003432557	5.00692391	9268.99264	0.47249121	0.610986577	1.538495462	0.710332996	239.4046099	0.002516926	5	0	51.756
1363.981901	0.094461038	11.18002144	201.2462217	4.030160432	817.3803345	0.025020018	0.006387764	5.129338167	7057.712628	0.480410816	0.626744719	1.332655766	0.715179157	142.9652286	0.004642528	213	0	74.521
812.8168129	0.125343249	6.3892086	92.48113079	2.475053915	231.8742148	0.034463408	0.01490749	4.406722475	3944.814705	0.601473459	0.738949271	0.584215693	0.801039393	73.6159195	0.012200822	244	0	76.699
1123.868532	0.06861286	27.01113835	426.1926476	2.805288694	1153.370661	0.010055018	0.004287199	5.452918399	9573.37974	0.580342547	0.712360289	0.778239146	0.78832022	338.1269406	0.003567038	1458	2	50.501
2442.256055	0.107317663	13.38911418	705.498536	3.157088142	2338.72412	0.004945197	0.001892347	4.836128176	12993.71002	0.562248635	0.701979168	0.930711798	0.772971578	536.1157016	0.001552192	77	0	66.627
98.54874116	0.071275044	64.14078335	296.6773722	1.55516259	486.9738933	0.012962576	0.00948995	4.794516456	1089.098066	0.783816265	0.869037252	0.215304872	0.90470516	263.342178	0.008876418	508	2	57.362
7.907413876	0.192586466	2.928227775	37.12478375	1.623956755	55.9930272	0.085659461	0.058550132	2.896407048	33.02140785	0.783832611	0.870703764	0.191220856	0.890564966	33.76278712	0.053887001	82	0	78.745
352.7725277	0.174738162	2.725880877	27.41434664	4.223568966	77.59819231	0.447780801	0.062587041	4.021850117	1017.813701	0.497821847	0.616935294	1.499260623	0.730260488	22.24612885	0.037596905	346	1	57.345
1832.32269	0.092402776	12.24919153	189.3969258	3.145183642	586.995788	0.023695094	0.007693571	4.990803022	10830.69265	0.541302469	0.683819482	0.927532576	0.761239047	145.4375635	0.005847895	519	2	63.899
774.7383654	0.08805386	14.8747987	392.2568508	2.365523787	934.9546051	0.00760704	0.003478165	4.927461984	5487.750857	0.618962932	0.75137809	0.552234009	0.812980409	317.5397158	0.002905156	254	0	64.86
683.1202671	0.098117781	10.99785274	402.3724077	2.294492309	902.0922133	0.006571582	0.003021852	4.686252121	4476.160957	0.637000473	0.764718829	0.525153189	0.823338067	333.5017363	0.002536293	147	0	66.479
2620.578042	0.14236647	5.536452811	174.2703989	3.15870899	570.9146162	0.020199643	0.007294367	4.435616049	10108.98211	0.541721488	0.688226908	0.899912181	0.759453996	130.5384434	0.005791998	153	0	74.907
1134.231533	0.070924391	16.54204548	478.605335	2.542352415	1211.348444	0.006100132	0.002560385	5.137115728	9939.061488	0.617990429	0.73757619	0.673068318	0.813173149	387.774577	0.002132771	1076	2	57
2379.736466	0.211371186	2.259189085	70.47690727	3.111783052	221.4134257	0.051304379	0.017765892	3.900557089	5873.195319	0.51616398	0.672154499	0.836424815	0.742461491	52.25412903	0.013507695	80	0	61
1735.225908	0.092454567	9.825582074	274.1472634	2.477853514	692.1457555	0.010228582	0.004378154	4.792450836	11320.92684	0.599438658	0.736152488	0.599588676	0.80137521	218.6558252	0.003566282	250	0	59
698.7082846	0.05373292	36.29978987	1249.064755	1.998592174	2554.73299	0.002227135	0.001369214	5.412080272	8777.4862	0.673306162	0.792774533	0.395503373	0.846987183	1050.038237	0.001232266	903	2	36
30.96829201	0.084779721	11.43103495	88.64597142	1.350816165	114.9352572	0.058466771	0.039375374	4.16103209	302.3949418	0.826469039	0.904036558	0.122967727	0.926796069	83.17909315	0.035467802	615	2	67
1467.037846	0.03070212	89.97038351	1790.74731	1.528418859	2785.732869	0.001141353	0.000802723	5.893750341	37657.93124	0.787084434	0.871647526	0.20781562	0.907673888	1617.62645	0.000741935	105	0	66
14.74694291	0.07762136	14.71351944	187.8387834	1.35864486	267.6284952	0.020410554	0.018272476	4.169682818	158.8334731	0.830144953	0.904395604	0.121074879	0.925729218	171.5228824	0.017821529	1293	2	57
2046.014712	0.080047951	19.56120642	730.0851985	3.721227902	2788.882793	0.005495274	0.001743293	5.406531302	13252.91021	0.515820072	0.645793528	1.264778098	0.745162465	534.2048979	0.001388179	260	0	73
208.5640762	0.029904672	88.1228861	1148.357031	1.338226388	1615.621991	0.00197083	0.001621644	5.657427483	5904.969023	0.846002748	0.91057278	0.129796555	0.935730502	1062.026393	0.001552174	1096	2	64
802.6319648	0.058811087	23.75054183	517.4596345	1.707109085	915.9685757	0.004027399	0.002553686	5.063284824	10036.33704	0.733231735	0.838018387	0.272185974	0.879973409	451.119624	0.002295134	759	2	59
124.5837069	0.041251863	47.95613845	658.9879863	1.301827207	863.8012176	0.003374668	0.002758175	5.236768453	2582.975614	0.85396118	0.917886369	0.110849449	0.939300754	618.2838801	0.002629951	351	1	73
255.2094129	0.05528406	29.18930174	682.1642922	1.790210298	1299.174185	0.003376469	0.002199486	5.178999919	3328.57806	0.719284762	0.825022341	0.312421854	0.872523372	585.3368501	0.002000781	544	2	61
1523.721759	0.046298901	51.97257505	962.1334291	1.58170806	1491.181293	0.002189037	0.001423297	5.421873475	25786.37251	0.781341048	0.868423352	0.238077451	0.904425215	873.383702	0.001296214	311	1	64
704.4224732	0.027567603	109.9364114	804.0305869	2.069946342	1498.975378	0.006042493	0.002875272	6.261755021	17363.3766	0.675769708	0.791946165	0.446209176	0.847531956	700.4858281	0.002411519	880	2	67
369.510159	0.040667338	56.54006025	825.868667	1.713909512	1554.655328	0.003373848	0.002297109	5.500288759	6804.87161	0.747191223	0.840814438	0.290943877	0.887090965	715.3645159	0.002109121	184	0	64
489.6423935	0.064252768	22.04957715	205.0173529	2.310960587	418.2662876	0.0198106	0.008342209	5.202541909	4840.355318	0.632124348	0.757459404	0.541589151	0.822146643	174.9077486	0.006810261	197	0	59
198.3180421	0.073600612	19.33347146	164.8839818	1.645092003	261.7941312	0.01990135	0.012865976	4.760710991	2029.17611	0.750511757	0.848892443	0.247254097	0.888709381	147.4278456	0.011646885	300	0	61
879.0980321	0.056387095	24.58154567	301.2347214	2.092314801	648.7050279	0.011357369	0.005820181	5.283978925	10333.83863	0.65917662	0.782463809	0.434903881	0.838143086	250.3180648	0.004985254	456	2	51
2009.941674	0.316411418	0.773111817	15.85486932	7.350543511	115.9890003	0.540465409	0.08170846	3.828240686	2276.027948	0.347146935	0.497253824	2.660033026	0.589471326	9.481589968	0.050029628	540	2	50
1563.121136	0.109951243	9.151867678	184.5989335	4.661735505	932.4379109	0.029252835	0.007407733	5.054105534	6437.69378	0.446348455	0.593396472	1.648368612	0.688472669	123.9014179	0.00537039	62	0	57
403.7255621	0.195136535	2.354854374	17.86730311	6.538595148	77.44221337	0.987744698	0.10260803	4.262300974	821.2605676	0.388792831	0.526813075	2.628581502	0.638357168	12.62891174	0.057521073	633	2	72
79.84426293	0.04427051	47.09749229	593.9114535	1.315406432	812.7286426	0.004571083	0.003867568	5.17571727	1524.246733	0.84408331	0.912799751	0.112604934	0.934953945	549.6343849	0.003714198	437	1	60
53.98928831	0.044369025	59.4272221	1145.284749	1.323230066	1535.357349	0.002666746	0.002347861	5.225377018	1037.788695	0.850726754	0.914234526	0.12013795	0.937372992	1069.533662	0.002285141	442	1	49
1358.939978	0.08677782	13.78994218	609.8368319	2.303654994	1428.352391	0.004214315	0.002004672	4.889009344	9972.783589	0.632535598	0.759875512	0.535141152	0.821784747	498.3712188	0.001695186	145	0	50
