# Supplementary material for: Towards survival prediction of cancer patients using medical images
Source: PeerJ Comput Sci. 2022 Oct 26;8:e1090. doi: 10.7717/peerj-cs.1090 (PMC9680890; doi:10.7717/peerj-cs.1090)
Supplement: Supplemental Information 1 [file peerj-cs-08-1090-s001.zip › FinalCodeV1.2/Benchmark Brats2020 Feature Selection/Radiomic_Features_Final_glszm.csv]

original_glszm_GrayLevelNonUniformity	original_glszm_GrayLevelNonUniformityNormalized	original_glszm_GrayLevelVariance	original_glszm_HighGrayLevelZoneEmphasis	original_glszm_LargeAreaEmphasis	original_glszm_LargeAreaHighGrayLevelEmphasis	original_glszm_LargeAreaLowGrayLevelEmphasis	original_glszm_LowGrayLevelZoneEmphasis	original_glszm_SizeZoneNonUniformity	original_glszm_SizeZoneNonUniformityNormalized	original_glszm_SmallAreaEmphasis	original_glszm_SmallAreaHighGrayLevelEmphasis	original_glszm_SmallAreaLowGrayLevelEmphasis	original_glszm_ZoneEntropy	original_glszm_ZonePercentage	original_glszm_ZoneVariance	Survival_days1	Survival_days	Age
71.73735726	0.117026684	6.693995513	78.01794454	33324.82708	2027000.326	763.7494532	0.025906817	141.1566069	0.230271789	0.488117447	37.86269371	0.014042806	6.093996177	0.03969436	32690.16523	289	0	60.463
57.51678535	0.058511481	22.83188156	218.3763988	7202.748728	542904.294	105.4757285	0.011227492	368.5747711	0.374948902	0.634989318	148.4213653	0.007220012	6.182727749	0.10731441	7115.915907	616	2	52.263
12.95918367	0.264473136	1.327780092	11.85714286	2954.22449	25557.06122	396.4387982	0.19739229	16.02040816	0.326947105	0.586382579	6.792523572	0.120534729	4.051375988	0.066848568	2730.447314	464	2	54.301
87.45348837	0.084741752	11.47331516	129.4651163	4014.74031	382183.6812	50.69150242	0.014432713	300.2073643	0.290898609	0.557662944	73.56403499	0.008923639	6.28407996	0.09466153	3903.143197	788	2	39.068
61.8972973	0.083644996	11.2303214	110.3135135	342.6864865	57040.51892	2.442986284	0.01830088	222.2135135	0.300288532	0.563660849	63.36474356	0.011600524	6.08540633	0.20419426	318.7029657	465	2	68.493
108.0355987	0.087407442	9.679948759	108.0202265	21378.85356	2029629.692	253.977227	0.016155686	370.5339806	0.299784774	0.564712125	60.82874189	0.009880314	6.08179689	0.062339234	21121.53147	269	0	67.126
30.53110048	0.07304091	16.03566768	121.5645933	1944.440191	143454.8852	29.09290674	0.021969252	152.4497608	0.364712346	0.627371458	78.09515515	0.015075424	5.866942994	0.123013537	1878.356517	503	2	69.912
14.81132075	0.279458882	1.03737985	10.1509434	23.49056604	329.0566038	2.240922432	0.169486373	15.71698113	0.296546814	0.547729148	5.354655535	0.097836126	3.765405955	0.337579618	14.71555714	1278	2	68.285
203.6742445	0.056466383	29.38179981	220.0851123	3443.255614	754434.26	17.55216874	0.012052991	1102.863044	0.305756319	0.571105062	125.9598407	0.007036737	6.898726011	0.14223747	3393.827736	1155	2	56.419
11.88888889	0.066049383	18.78996914	167.4944444	55.98333333	10844.04444	0.320276818	0.021311892	83.76666667	0.46537037	0.708004291	116.1881224	0.018889592	5.441353009	0.345489443	47.60552469	515	2	48.367
84.14386584	0.074266431	14.81733037	208.9682259	290.0909091	41399.26478	2.291738535	0.007891677	394.0397176	0.347784393	0.610337819	130.7790539	0.005137125	6.118535183	0.246143819	273.5856582	421	1	60.942
45.25675676	0.076447224	14.41788886	143.0793919	186.1469595	10855.50338	4.449886296	0.019115129	222.6452703	0.376089984	0.635157337	93.95325362	0.011048288	5.831580928	0.256610316	170.9606664	495	2	65.899
72.71665133	0.066896643	18.18050406	222.799448	6178.586937	1260254.047	31.56438614	0.009615003	327.1839926	0.300997233	0.564998591	126.5508725	0.005005633	6.418076488	0.103563262	6085.34988	698	2	59.693
137.368482	0.079587765	13.08939148	288.2340672	683.8464658	217772.6981	2.242693178	0.005526037	604.0289687	0.349958846	0.614438866	175.090155	0.003225468	6.09599003	0.185332331	654.732751	359	1	51.734
87.24643875	0.062141338	21.71784472	284.4394587	1924.905271	314594.2899	12.27280792	0.006026939	510.7649573	0.363792705	0.626630616	184.9295085	0.003356306	6.338489898	0.16184438	1886.728011	169	0	62.614
183.4093992	0.044430572	42.73764764	306.4459787	2220.102955	978869.9043	7.00129582	0.007912392	1329.955426	0.322179125	0.588250904	173.8734134	0.00534001	7.112560025	0.147160529	2173.926848	368	1	55.759
110.5123839	0.085535901	12.28096874	294.7654799	884.3893189	246545.7895	3.306216999	0.005532213	403.0417957	0.311951854	0.577413172	171.4405173	0.002867935	6.159316115	0.172473635	850.7726585	439	1	58.258
6.833333333	0.094907407	9.206597222	67.34722222	120.2361111	10418.80556	1.542337458	0.045348558	23.41666667	0.325231481	0.587414773	36.20571642	0.033595331	5.021716189	0.211143695	97.80536265	486	2	61.605
103.6644683	0.085461227	10.60882892	196.0445177	4668.659522	857563.4468	26.15182651	0.007628196	350.7015664	0.289119181	0.555293572	108.8933648	0.004714085	6.24955457	0.113005403	4590.352343	287	0	68.049
366.101028	0.06488852	18.75050597	185.2483162	114133.1076	23780476.93	570.4540406	0.011798369	1710.742644	0.303215641	0.567736959	106.4821589	0.006838307	6.659962998	0.061796953	113871.2496	55	0	60.581
37.06425703	0.148852438	4.165416687	48.93172691	1434.666667	115247.008	19.63657169	0.033498939	56.02008032	0.224980242	0.487106251	21.36957486	0.019408893	5.578699358	0.09339835	1320.030516	576	2	56.921
148.5290673	0.062120062	22.94558099	205.7097449	418.4291092	142301.3241	2.17571437	0.013191796	772.4855709	0.32308054	0.589333352	119.7777443	0.006894551	6.647478914	0.192574098	391.4638713	350	1	44.162
56.32305716	0.036174089	60.08476192	399.1933205	295.3391137	230679.2132	0.437956903	0.007034588	540.8407193	0.34736077	0.611290926	228.9365969	0.004969778	6.99119265	0.236302929	277.4305073	332	1	67.833
99.24797219	0.057501722	25.67509422	310.3771727	87.26998841	23728.30765	0.354646462	0.007367381	670.8528389	0.388674878	0.647509381	206.2265471	0.00514079	6.350498773	0.331923077	78.19334854	331	1	46.666
83.63875969	0.064836248	19.26443423	169.3744186	24562.41705	5402535.09	116.8152927	0.013700936	397.903876	0.308452617	0.574219407	100.7990477	0.007530373	6.506204296	0.066235367	24334.47728	23	0	62.704
69.7935189	0.028996061	99.12210388	609.7656834	1015.705442	1478217.496	1.39586174	0.004786162	928.9285418	0.385927936	0.64514802	394.8718086	0.0030533	7.179317595	0.214203079	993.9108586	203	0	45.548
64.12694301	0.083065988	11.5494426	158.8950777	4754.82772	737885.5518	35.6591529	0.011181363	248.8238342	0.322310666	0.587463643	96.7611645	0.005634851	6.036851877	0.089217612	4629.196145	336	1	60.063
34.20704846	0.075345922	15.25989734	200.4955947	4025.546256	1354671.632	14.76930021	0.009457237	117.9339207	0.259766345	0.523349341	100.2465798	0.00635075	6.279723184	0.079011486	3865.362107	106	0	76.367
23.67873303	0.107143588	7.191130403	74.41628959	873.9954751	66578.9457	12.07521145	0.028275654	55.00904977	0.248909727	0.50762523	40.36207921	0.014655052	5.589973817	0.130537507	815.3101697	32	0	73.036
31.25386997	0.096761207	10.83234767	140.5665635	180.2105263	24541.27864	1.76011457	0.015758888	103.9287926	0.321760968	0.588681418	78.80440038	0.008586715	5.751287302	0.184782609	150.9233291	466	2	53.605
69.32122905	0.096817359	11.1204765	180.9567039	3419.51257	572404.0503	21.13994952	0.011029553	223.1005587	0.311592959	0.57702627	102.0176471	0.007419029	5.93278328	0.10817344	3334.053391	170	0	66.074
50.50228311	0.115302016	7.775364359	52.37214612	9698.783105	767236.3105	151.5477304	0.046845892	146.8812785	0.335345385	0.601243378	31.1924287	0.033746996	5.526789435	0.055675607	9376.178859	488	2	63.192
134.3370014	0.092391335	9.747616971	119.6224209	1466.379642	87277.3762	28.22843674	0.01479369	455.2792297	0.313121891	0.578767858	71.17312164	0.008204266	6.020093691	0.174215193	1433.431727	473	2	67.86
121.5621622	0.073010308	17.08547106	191.6744745	8882.04024	1980112.044	46.58245764	0.009339214	486.1075075	0.291956461	0.558435129	106.3918799	0.00493518	6.567062138	0.081002189	8729.632689	1283	2	46.452
213.0667205	0.057322228	24.29787069	296.6854991	1620.833468	526190.541	7.385063581	0.006067166	1179.256659	0.317260333	0.583074512	176.1615762	0.003469256	6.799568407	0.155224255	1579.330339	33	0	69.992
9.714285714	0.115646259	7.629676871	43.20238095	724.5833333	21706.95238	25.76969549	0.108392273	36.19047619	0.430839002	0.681369199	29.86856371	0.084773128	4.656251352	0.143589744	676.0820578	89	0	71.37
100.7445652	0.091254135	10.66681107	147.5398551	3106.650362	300670.6775	34.51253853	0.011519119	312.7481884	0.283286403	0.549705306	85.75367659	0.006614713	6.241332377	0.113207547	3028.622585	172	0	75.978
123.372973	0.066688093	18.33367538	246.36	955.0918919	242782.8022	4.213024163	0.007678731	644.6151351	0.348440614	0.612722574	153.503139	0.005011822	6.401896742	0.168549563	919.8917236	30	0	72.879
50.94699922	0.039709275	47.40488637	384.583788	326.6718628	40450.17147	16.72905581	0.009228097	378.2751364	0.294836427	0.560197427	224.3787849	0.005469524	7.090445107	0.207202842	303.3797662	84	0	53.362
126.1042506	0.056422483	24.93940914	390.4590604	8971.465772	2585178.99	33.39351309	0.00399675	844.7923937	0.377983174	0.637647044	254.8671476	0.00275241	6.399992332	0.110687401	8889.844451	229	0	57.718
163.02149	0.058388786	22.2284541	185.4126074	5505.443768	1058692.455	32.56358809	0.01557532	951.6690544	0.340855679	0.604781931	115.1596097	0.009395353	6.5207636	0.145651834	5458.306101	286	0	63.345
103.2714044	0.034948022	62.78616472	473.6199662	2198.560068	2207913.209	2.705484255	0.005812333	1011.165144	0.342187866	0.606249303	289.0107596	0.003522483	7.178255411	0.148589531	2153.267851	726	2	75.312
54.92734612	0.055426182	24.95046946	321.7214934	571.1564077	167830.3875	2.076003552	0.006015801	365.5570131	0.368876905	0.631304024	202.5379621	0.004171064	6.381500637	0.195001968	544.8584506	495	2	44.416
9	0.104651163	9.127095727	100.9302326	181.0697674	23748.46512	1.443207051	0.029128268	29.93023256	0.34802596	0.610605434	56.42164928	0.024984239	5.026222569	0.213930348	159.2195782	871	2	54.825
194.3042783	0.077690635	15.78864208	383.8116753	3877.769692	2111242.759	7.30598507	0.003771102	917.4446222	0.366831116	0.629265887	239.7059135	0.002661702	6.171433161	0.151044812	3833.937986	210	0	63.764
5.211764706	0.061314879	23.743391	182.8	12.10588235	1811.694118	0.109542404	0.026807407	43.58823529	0.512802768	0.740890523	134.7808211	0.024430167	5.119405754	0.521472393	8.428512111	318	1	46.814
256.4742202	0.081627696	12.33017776	144.6973265	15917.72024	2609684.009	104.5804268	0.01517333	1045.547422	0.332764934	0.597211777	86.32492901	0.009344296	6.195850256	0.10388494	15825.0597	208	0	57.71
19.43097643	0.065424163	21.6689	135.5185185	546.2087542	39159.18182	8.005495218	0.028166134	132.3670034	0.445680146	0.693857996	100.7770001	0.02301071	5.631950647	0.20915493	523.3494088	660	2	46.57
27.73482428	0.088609662	10.07406424	109.0543131	377.0798722	48208.16294	3.112937004	0.022368681	99.69648562	0.318519123	0.584475192	65.27866994	0.015592469	5.730419474	0.197103275	351.3396483	522	2	77.337
288.5272076	0.047006714	38.4527862	265.8442489	2119.925546	375102.6028	14.05126688	0.008508955	1922.215054	0.31316635	0.579448393	149.9008632	0.005300536	7.102458245	0.172120804	2086.170922	407	1	39.488
47.2784	0.07564544	14.53907456	210.2256	700.2128	168840.304	3.186190176	0.009167524	188.8592	0.30217472	0.5682315	117.4269722	0.00479089	6.188784063	0.140481007	649.5411814	265	0	52.348
60.47058824	0.098808151	8.512652719	83.08660131	7325.191176	500054.5033	111.8244845	0.023653502	182.8039216	0.298699218	0.562945236	48.8653109	0.014469162	5.784579764	0.102187343	7229.426404	85	0	81.285
93.95213229	0.081768609	12.19389775	138.6536118	7167.167102	816020.3995	65.61524451	0.014286906	378.9930374	0.329845986	0.595550937	82.16149035	0.009443095	6.13340792	0.092698669	7050.793894	597	2	54.751
84.87922705	0.068340763	16.61868422	188.1400966	1331.016908	200485.4791	9.195332565	0.009783397	444.4782609	0.357872996	0.620494254	120.4644724	0.005856098	6.148400301	0.186738836	1302.340107	239	0	68.359
78.73110465	0.057217373	23.772706	169.3292151	987.1991279	96262.33212	11.15930633	0.017028109	491.8517442	0.357450395	0.620163538	102.9224948	0.011289526	6.379938577	0.208801214	964.262268	610	2	66.51
57.9987163	0.074452781	16.18409435	144.3183569	3567.920411	943900.6418	15.97743111	0.01597957	205.3465982	0.263602822	0.529264998	73.16624405	0.009295041	6.49643267	0.087804328	3438.211996	208	0	71.126
21.42666667	0.142844444	3.905288889	32.99333333	5158.313333	195819.34	151.4328792	0.060370464	38.54666667	0.256977778	0.521157765	17.63196824	0.034248001	5.331575209	0.04763417	4717.593289	355	1	69.178
67.26428571	0.080076531	15.16232993	127.6738095	9229.783333	266014.6714	511.0586924	0.038567099	283.2119048	0.337157029	0.60235782	80.38247743	0.021655612	6.098516417	0.080137378	9074.068588	152	0	68.726
17.34375	0.135498047	5.165771484	70.421875	930.7890625	65404.60156	13.78716552	0.029294182	48.359375	0.377807617	0.636174541	42.70489795	0.022861351	4.783503075	0.142064373	881.2406616	385	1	51.589
69.06876791	0.09895239	8.85114449	154.4025788	94758.92837	18670413.78	485.676476	0.010727968	175.8481375	0.251931429	0.512557017	81.6599948	0.004699809	6.100372867	0.038021571	94067.19315	453	2	62.159
43.41300191	0.027669217	126.1479161	706.8381134	1167.09369	1961108.204	0.915387302	0.009755935	657.9929892	0.41937093	0.673357468	465.3562522	0.00684738	7.012234821	0.228118639	1147.877006	1592	2	36.784
138.9428571	0.07490181	14.38657958	184.5800539	18587.3531	1573265.547	233.8717373	0.00909395	644.0749326	0.347210206	0.610729123	113.6212636	0.00516781	6.157281482	0.092712915	18471.01565	376	1	68.504
30.20740741	0.111879287	6.4139369	55	48.71111111	1774.292593	1.664738165	0.049557678	108.4666667	0.401728395	0.658287619	37.20923868	0.03697253	5.152700584	0.345268542	40.32257888	1337	2	60.816
193.7399182	0.05661599	26.14287523	233.4877265	27002.41818	7822492.732	99.86687192	0.012565258	1136.333723	0.332067131	0.597474317	137.1243016	0.007854114	6.729840724	0.076724737	26832.54329	12	0	70.252
17.86516854	0.100366115	8.027553339	111.0842697	642.4269663	57340.73596	7.487756705	0.019431931	68.65168539	0.385683626	0.64379765	72.93121179	0.015235496	5.181868378	0.172147002	608.6826158	579	2	63.359
36.5942029	0.088391794	10.29193213	85.99033816	7970.415459	892646.2585	81.47661916	0.027506417	111.3091787	0.268862751	0.528860697	45.6775776	0.016699332	6.041481285	0.060918187	7700.948167	614	2	45.244
108.6498423	0.085685995	10.26614605	121.2460568	10923.66088	1340960.457	94.71585926	0.014472761	464.5015773	0.366326165	0.628562232	73.86530315	0.009672074	5.836202854	0.091512702	10804.25183	387	1	72.293
116.5743059	0.063459067	20.02382704	238.5710397	13359.74741	3947114.082	46.21535307	0.009385768	600.9684268	0.327146667	0.591414431	144.2920695	0.005942995	6.505831395	0.092637418	13243.22027	180	0	55.532
159.0438521	0.068376549	18.57336613	286.4148753	5823.419604	2262672.11	15.61918508	0.005494762	877.2089424	0.377131961	0.638231458	177.3237325	0.003503852	6.230088285	0.120530625	5754.58526	139	0	52.764
124.8103025	0.102052578	7.889683225	66.20032706	26193.66231	2120400.792	361.9745366	0.031359323	384.9247751	0.314738164	0.579693787	38.40687704	0.019906598	5.849585608	0.054251874	25853.90367	375	1	46.551
49.46283784	0.083552091	11.8132647	106.2837838	2553.337838	132086.6841	87.82209945	0.023140937	205.0844595	0.346426452	0.611172572	68.00476204	0.01417122	5.843009563	0.099062918	2451.436998	1767	2	27.811
97.36715867	0.089822102	10.02312741	170.3118081	4177.773985	780109.7528	23.41789498	0.009506076	306.498155	0.282747375	0.548080754	93.25645989	0.006043858	6.259593212	0.100212628	4078.197889	168	0	74.63
50.84458969	0.036924176	62.18844393	611.1496006	2111.75236	2758766.825	1.999678477	0.004735537	519.5853304	0.377331395	0.637025956	375.8956592	0.003325137	6.800233326	0.18436203	2082.331387	438	1	66.934
95.55271775	0.062575454	26.40883224	146.9338572	8526.681729	624934.3301	136.0296589	0.018846892	423.4348396	0.27729852	0.542107601	79.73436321	0.010812333	6.768763474	0.095706675	8417.508654	345	1	85.762
299.7736533	0.037467023	58.02494142	477.8932633	16489.31171	13102280.65	30.56428292	0.005552669	2523.257468	0.315367763	0.58028032	274.8565238	0.003445843	7.380899861	0.099404888	16388.11078	394	1	56.301
89.0696143	0.083790794	11.87910465	98.12605833	1327.557855	147650.7469	16.01181473	0.025293052	291.5832549	0.274302215	0.540347186	54.78646247	0.014555763	6.388394795	0.126067362	1264.636993	114	0	66.282
49.55016181	0.080178255	13.66250092	143.8365696	711.8576052	54957.5356	10.4113025	0.014762595	226.0226537	0.365732449	0.626882421	94.09763905	0.009661893	5.867715777	0.165417559	675.3118631	191	0	79.211
75.974084	0.067894624	18.98589558	322.567471	33.7077748	11703.46113	0.113274352	0.006789172	453.0482574	0.404868863	0.661136505	211.7686251	0.004656255	5.992957452	0.392218717	27.20732558	50	0	74.836
34.17857143	0.101721939	7.677853954	73.25892857	764.8482143	62585.47917	10.6822493	0.026997262	104.1904762	0.310090703	0.576059339	43.41363054	0.016295815	5.638607293	0.157082749	724.3213489	387	1	65.921
51.165	0.1279125	4.809975	50.305	3066.14	105152.6825	94.91173705	0.036778523	129.52	0.3238	0.588878687	29.91460567	0.020717544	5.347501015	0.103305785	2972.4376	58	0	63.781
40.23076923	0.054292536	30.20085925	222.2159244	13862.09177	3387236.769	57.55853032	0.020458739	217.7017544	0.29379454	0.556710694	127.2777025	0.013167083	6.626082102	0.08028169	13706.93634	734	2	49.874
29.16326531	0.119033736	6.219641816	75.95918367	1395.04898	99107.66939	20.26962565	0.024097713	81.03265306	0.330745523	0.596167359	46.33325954	0.011570223	5.316090378	0.137872819	1342.442082	448	1	46.258
57.81318681	0.090758535	10.54268808	141.6577708	513.9105181	45838.77237	6.542888044	0.013500942	233.7880691	0.367014237	0.629497717	93.37922568	0.008565197	5.736951082	0.187850192	485.5720274	401	1	54.915
152.3260154	0.055735827	28.13504284	217.98573	233.3622393	48861.99305	1.230970215	0.009828751	991.1566045	0.362662497	0.624822671	135.0970012	0.006769886	6.534998684	0.271805072	219.8264094	361	1	61.622
53.32098765	0.073142644	16.18834452	178.2702332	684.4142661	77133.02332	6.274309583	0.011323982	226.2043896	0.310294087	0.57406884	103.8241999	0.006651245	6.206603712	0.176855895	652.4429203	996	2	70.652
4.935483871	0.159209157	4.41207076	26.29032258	1252.032258	28821.22581	67.44877226	0.161326759	4.612903226	0.14880333	0.353492629	9.82445208	0.0677048	4.453880988	0.068131868	1036.605619	510	2	55.595
42.93092105	0.070610068	18.66754675	292.875	10583.78947	3981772.993	28.35540201	0.007097316	212.4013158	0.349344269	0.613958704	166.6001032	0.005648976	6.147149277	0.085513361	10447.03799	1020	2	73.827
27.96482412	0.046842251	47.57890513	348.3718593	229.9430486	87734.38358	0.634478215	0.008266857	241.3718593	0.404307972	0.661091094	226.9273932	0.006820575	6.389381457	0.258441558	214.9712044	436	1	62.03
3.881355932	0.065785694	26.18960069	188.6440678	5.542372881	792.6271186	0.137089031	0.031480871	24.49152542	0.4151106	0.663254473	138.6966761	0.014346724	5.035623245	0.541284404	2.129273197	296	0	50.808
45.11513158	0.074202519	14.009909	175.8601974	16124.62007	2748222.567	100.0960375	0.01084385	183.9342105	0.302523373	0.567612712	104.7293753	0.007145084	6.130018668	0.060395351	15850.46708	278	0	54.14
81.86295794	0.111075927	8.01066703	94.32157395	2144.748982	142982.9525	33.75977703	0.020879881	225.3175034	0.305722528	0.572615022	56.50445342	0.012370351	5.811704096	0.144170579	2096.637724	146	0	70.86
117.7068146	0.062180039	22.21978602	214.8325409	402.5287903	118577.9044	1.672267932	0.009910259	600.1579503	0.31704065	0.582898254	126.9579428	0.006512239	6.638631677	0.185134474	373.3528134	200	0	70.592
61.85019455	0.060165559	21.18118745	215.4961089	1669.719844	309265.0253	9.703443591	0.009980599	305.5875486	0.297264152	0.563033563	117.2016667	0.006496794	6.589358197	0.141558799	1619.81689	1527	2	60.699
3	0.12	7.1296	49.64	106.64	5544.36	2.63420088	0.078574034	3.72	0.1488	0.320180771	18.21081951	0.047536768	4.48385619	0.15625	65.68	1178	2	48.773
148.5346821	0.107322747	7.619833606	145.1734104	9859.88078	1218966.158	83.12019327	0.011694423	471.8554913	0.340936049	0.60542125	88.26280373	0.007511419	5.753937265	0.093330636	9745.078226	353	1	67.17
109.0128957	0.063899704	22.77361467	349.5650645	663.0627198	220689.1166	2.104050957	0.005004197	538.8089097	0.315831717	0.581490275	197.1291389	0.003401051	6.599542825	0.184173594	633.5815118	56	0	80.51
166.1675127	0.064883839	18.99158388	236.7528309	6456.028895	2878719.353	15.19825058	0.007003228	666.9226865	0.26041495	0.522942535	121.8885229	0.004112305	6.866863445	0.103391199	6362.481251	21	0	86.274
159.2926062	0.08353047	11.14587633	123.0372313	4782.877294	486517.5107	51.16436734	0.013837318	614.3812271	0.322171593	0.586950846	75.18560485	0.008331742	6.114705996	0.125534856	4719.421492	1227	2	50.063
843.3403286	0.175361858	2.649947652	51.36946439	2.207595246	113.7911424	0.051922012	0.025015663	3.732608375	3082.388312	0.636493992	0.766276433	0.474813942	0.824027646	42.23053342	0.021058736	182	0	52.879
157.7638951	0.070148464	16.33355786	152.5553579	66190.51845	8834931.206	596.3260669	0.012112097	740.7314362	0.329360354	0.59308055	92.07613036	0.007163508	6.308679108	0.047664463	65750.35843	277	0	83.649
65.05581395	0.100861727	8.275767081	88.52403101	1581.262016	109489.7101	25.83418307	0.02286975	178.2651163	0.276380025	0.54032499	50.5554214	0.011435076	5.981324782	0.129103283	1521.265583	155	0	65.115
29.05633803	0.102311049	10.20045626	102.7394366	12022.07042	2065005.901	80.71543134	0.018683771	63.33098592	0.222996429	0.473876299	45.86585796	0.011118346	5.953162295	0.038576474	11350.09259	1148	2	65.937
93.51273624	0.076838732	14.19520637	252.5258833	8961.433854	2500987.066	33.00854983	0.008194154	339.3681183	0.278856301	0.543156101	139.5871632	0.005751731	6.420242151	0.087196389	8829.910462	78	0	85.942
155.5583067	0.031061962	89.25800122	730.8907748	1009.302915	514754.1492	2.1119818	0.002850297	1839.93131	0.367398425	0.629670092	458.045348	0.001979175	7.379648382	0.218795054	988.4135619	580	2	70.803
36.95121951	0.047434171	37.09322211	355.296534	30.02182285	7580.563543	0.14606866	0.006894982	294.1373556	0.377583255	0.637003587	232.039834	0.005200095	6.467199157	0.375783888	22.94034846	1145	2	61.858
76.93122421	0.105820116	7.646955985	108.8610729	24081.38102	3245345.309	185.3061583	0.014142469	162.9174691	0.224095556	0.481931707	52.43398277	0.007750876	6.281502546	0.046106038	23610.96251	77	0	82.932
11.53164557	0.072985099	16.37622176	148.1898734	97.87974684	10094.09494	1.08305716	0.020480302	56.50632911	0.357634994	0.619355921	94.65192753	0.014364264	5.514095681	0.265546218	83.69832559	427	1	60.019
5.351351351	0.072315559	31.72753835	739	2.608108108	1982.689189	0.017308192	0.015079233	43.67567568	0.590211833	0.795116366	587.5154992	0.014774349	4.654918738	0.718446602	0.670745069	409	1	82.419
33.39903846	0.08028615	14.27574311	135.8581731	6819.697115	1749572.743	27.56697297	0.018268408	109.9375	0.264272837	0.530308992	67.87975167	0.012867475	6.289084836	0.066326531	6592.383506	112	0	60.414
4.333333333	0.144444444	11.34333333	245.4333333	18.4	5171.266667	0.101341181	0.037467361	9.733333333	0.324444444	0.584878118	137.8012708	0.035773811	4.173557262	0.348837209	10.18222222	412	1	57.068
88.6563745	0.044151581	41.10825919	438.2051793	175.4830677	134692.1907	0.291721786	0.004895	593.1723108	0.295404537	0.559438401	238.1203202	0.002999399	7.071933999	0.239618138	158.0665783	334	1	58.03
151.3403805	0.07998963	12.72860246	131.5063425	20323.89852	1557610.983	278.3040848	0.015068911	625.1659619	0.330425984	0.595533804	82.41485302	0.008638378	6.138662706	0.093247905	20208.89217	74	0	86.652
56.28741093	0.133699313	4.326786692	51.6128266	452.5558195	25792.26603	8.780631651	0.037042648	127.5463183	0.302960376	0.562308669	30.31201894	0.021052957	5.309756859	0.17945439	421.5036589	684	2	70.622
134.1849906	0.050350841	33.63098832	402.6168856	8838.366229	5198482.591	16.84887789	0.006079953	974.7988743	0.365778189	0.627961784	259.0494614	0.003552467	6.691555955	0.095821947	8729.455663	613	2	57.233
44.97650514	0.066044795	18.37470594	159.8135095	2409.9442	208999.0764	32.41471647	0.016159033	221.5785609	0.325372336	0.589147775	99.11522154	0.009712483	6.172912999	0.122262118	2343.045733	142	0	78.14
106.769092	0.064202701	18.57751804	202.039086	11220.8178	1687090.667	77.94552619	0.008902492	497.8274203	0.299355033	0.56439234	113.2159847	0.005416909	6.544889205	0.100763451	11122.32739	538	2	50.899
44.43847875	0.049707471	35.45836899	395.057047	35.46644295	9505.439597	0.319332479	0.006190313	262.2170022	0.293307609	0.556381965	229.9694074	0.0037662	6.774712322	0.310308921	25.08132391	416	1	65.381
34.50588235	0.067658593	18.24767782	137.6568627	313.6862745	17819.51373	6.499529611	0.022281782	186.345098	0.365382545	0.627909714	92.34813816	0.013929348	6.008372814	0.233730522	295.3812995	240	0	73.674
16.58525346	0.076429739	13.92618234	77.77880184	5119.387097	241631.2442	131.7847032	0.052310042	63.2764977	0.291596764	0.555876162	47.00699083	0.034914847	5.810898408	0.066178713	4891.056892	524	2	45.575
185.6110032	0.060068286	24.35524775	292.6469256	24700.3411	5491900.181	114.329509	0.005860758	983.1559871	0.318173459	0.58147869	178.8438986	0.003571504	6.647088668	0.093903847	24586.93583	319	1	54.477
70.98708487	0.065486241	20.97251791	188.6559041	19501.86439	2142131.268	193.7697058	0.012332094	340.1217712	0.313765472	0.578291949	114.7755408	0.007469081	6.438203411	0.069813873	19296.69312	730	2	63.638
17.1037037	0.063347051	20.36899863	165.2592593	850.462963	166490.8407	4.733036419	0.02368428	69.82222222	0.258600823	0.522229732	88.83219448	0.014708827	6.326430572	0.130877363	792.0820439	336	1	69.003
101.4158278	0.035201606	65.83286782	320.8896217	189.1624436	52067.0958	8.669354194	0.022709137	1017.605345	0.353212546	0.616938079	198.4068985	0.012538476	7.16518553	0.249675015	173.1207643	342	1	69.403
84.90727081	0.089470254	10.07854311	137.9662803	166874.3425	27008494.77	1064.940087	0.012118803	191.5142255	0.201806349	0.455522965	59.31285396	0.006724225	6.690382822	0.025082595	165284.8625	503	2	64.203
50.74904943	0.048240541	41.21788934	319.0484791	300.384981	63460.93631	1.544562313	0.007687887	347.4448669	0.330270786	0.59494155	204.0379206	0.004007564	6.751560598	0.258286275	285.3951291	688	2	66.403
33.20466786	0.059613407	22.35225255	184.5601436	777.7271095	210926.4901	4.142472251	0.013506063	171.491921	0.307884957	0.572719111	104.9452642	0.008599293	6.315075075	0.156460674	736.8773405	1410	2	49.641
5.029850746	0.075072399	16.74092225	121.2686567	14.23880597	789.8507463	0.667072834	0.035872946	29.65671642	0.442637558	0.690557348	91.21480384	0.01523924	4.80335249	0.429487179	8.817554021	374	1	64.808
4.44	0.1776	2.4736	19.12	42.44	886.16	2.654308163	0.12554966	4.52	0.1808	0.361260445	6.205944261	0.05443422	4.02346519	0.217391304	21.28	117	0	81.825
29.79175258	0.061426294	23.91531512	297.0164948	23.67216495	7580.550515	0.117850337	0.008460507	154.6701031	0.318907429	0.58356979	173.9194893	0.004282557	6.280992429	0.34519573	15.28009353	692	2	67.677
24.81395349	0.115413737	8.609713359	73.65581395	126628.9907	9088362.423	1818.903693	0.050364812	55.81860465	0.259621417	0.526227824	36.81725477	0.030350142	5.748432223	0.01833376	123653.9225	120	0	68.02
63.73469388	0.144523115	4.07672729	55	791718.1791	48573785.9	14936.56542	0.034596043	104.7868481	0.2376119	0.498429597	26.93428178	0.017143398	5.630367119	0.009620629	780913.9673	150	0	29.12
61.85861561	0.045551263	43.1878667	656.4248895	36760.14801	25106404.71	54.40090711	0.00340533	325.6642121	0.239811644	0.501467281	315.233893	0.002285638	7.364425831	0.053707732	36413.46994	300	0	56
30.89059081	0.067594291	17.6984903	185.619256	62544.53611	5480106.101	788.302998	0.011978367	99.73085339	0.218229438	0.477017031	88.09081337	0.005779718	6.641177576	0.028783775	61337.54383	630	2	31
7.795918367	0.079550187	12.8255935	94.37755102	873.9489796	52248.35714	15.87333449	0.035404638	31.59183673	0.322365681	0.579116276	54.56403918	0.027674924	5.412766477	0.114352392	797.4757393	330	1	67
243.8980733	0.037895909	55.20454165	1956.955873	2296.591361	2691327.761	1.991292611	0.00073498	2193.320696	0.340789418	0.604517718	1183.295072	0.000507484	7.195793289	0.215625838	2275.083442	728	2	51
29.89698891	0.047380331	47.21464935	324.9572108	2245.022187	397773.87	31.06477545	0.010934042	194.5847861	0.308375255	0.576168858	194.7328416	0.005764701	6.779066051	0.083920734	2103.03098	540	2	60
7.53968254	0.119677501	6.987654321	33.11111111	145.3015873	3152.936508	11.43501107	0.119435459	15.31746032	0.243134291	0.501937906	16.06593158	0.069695001	5.000680123	0.1640625	108.1496599	558	2	56.208
13.03174603	0.206853112	1.927437642	17.17460317	107012.4286	2321698.413	5204.758034	0.118946208	13.15873016	0.208868733	0.441934355	8.651119843	0.040521473	4.601549218	0.014486089	102247.0466	322	1	61.526
69.7079646	0.102814107	7.83756015	75.83923304	705290.3746	85752392.57	5872.068374	0.026349212	128.1917404	0.189073363	0.43746808	32.09629591	0.012342304	6.473981098	0.013947747	700150.0345	630	2	18.975
42.86491228	0.0376008	65.80226147	502.795614	1051.509649	682370.4702	1.78607961	0.005639741	384.0754386	0.336908279	0.602008066	289.8875147	0.004273787	7.045671366	0.150257019	1007.217121	370	1	33.888
17.96969697	0.181512091	2.903173146	20.22222222	144275.6465	2058956.97	10839.10106	0.128142551	11.60606061	0.117232935	0.334237612	6.367506941	0.044992972	5.598496898	0.013871375	139078.5473	86	0	54.986
79.87648456	0.094865184	8.641939506	100.5011876	107571.5867	10310014.59	1165.318087	0.018522256	195.4228029	0.23209359	0.4957473	50.10494786	0.009009445	6.421430164	0.033157439	106662.0127	430	1	60.729
33.15384615	0.196176604	3.258569378	16.5443787	317930.5089	5922110.13	18615.79331	0.214893162	36.66863905	0.216974196	0.475769554	8.379800445	0.120677855	5.089512308	0.01281468	311840.9692	110	0	74.145
30.40206186	0.104474439	7.136311569	60.91408935	2857.340206	256723.8488	36.15369587	0.041160535	65.73539519	0.225894829	0.489084601	28.44056447	0.020338438	6.047270877	0.069088319	2647.836965	209	0	61.416
30.34408602	0.163140247	5.901404787	46.08064516	135048.1183	1929430.634	13009.7319	0.097927485	36.78494624	0.197768528	0.448000259	20.25780107	0.047060218	5.540675792	0.015619751	130949.3651	448	1	78.792
40.49787234	0.172331372	2.9543866	28.5106383	65814.66809	1781634.162	2554.333625	0.066121137	44.80425532	0.190656406	0.441390972	13.09564099	0.031233637	5.62395897	0.02620136	64358.02778	199	0	44.449
68.01617507	0.064715676	21.74798502	331.6888677	64453.8078	24640812.46	171.750458	0.005793619	237.605138	0.226075298	0.478463021	149.0878091	0.003360055	6.904534931	0.038905753	63793.1564	291	0	68.759
35.12038015	0.037085935	62.37775714	564.7624076	1461.93981	1205289.94	2.206126919	0.004258675	223.0021119	0.235482695	0.496590579	270.9976574	0.00287647	7.497434764	0.095608279	1352.541906	600	2	50.082
40.66775244	0.132468249	4.855987862	55.6970684	73406.97068	4362570.059	1294.598428	0.036459673	54.08143322	0.17616102	0.42462365	23.8313791	0.016595898	6.096447748	0.025630322	71884.70006	804	2	57.973
131.2601683	0.046023902	36.98894934	373.2843619	3858.490884	583662.7917	37.36045373	0.005757968	817.6704067	0.286700704	0.553514407	204.9045966	0.003379994	7.213838018	0.110431348	3776.49062	634	2	63.575
13.3655914	0.143716037	4.447450572	41.22580645	26469.77419	1507797.634	479.8855359	0.055114773	26.74193548	0.287547693	0.553528774	22.22872679	0.038747129	5.094702653	0.028379616	25228.15909	1561	2	63.805
63.35746606	0.143342683	4.688135992	101.0565611	53071.96606	6281621.498	462.0719095	0.015338195	80.88687783	0.183001986	0.432940517	44.0613186	0.007918983	6.166292516	0.027602573	51759.46136	268	0	45.926
7.095238095	0.337868481	0.725623583	7.095238095	654.4761905	2970.190476	154.7043651	0.273148148	8.523809524	0.405895692	0.639279017	4.913113392	0.173026178	3.236857303	0.102941176	560.1088435	822	2	42.904
36.72727273	0.098201264	9.132488776	52.32620321	37744.01872	3509999.404	895.0758701	0.057727428	84.2459893	0.225256656	0.485540905	22.62552101	0.03468355	6.128346098	0.02961907	36604.14391	355	1	54.474
6.431818182	0.073088843	29.97611054	135.7386364	3972.443182	671701.2955	24.64059622	0.053389869	18.5	0.210227273	0.464498583	48.61513938	0.026939701	5.619950903	0.052852853	3614.459582	1489	2	51.115
50.34299517	0.121601438	5.718575696	87.80917874	153388.2174	18947242.34	1261.461644	0.01857481	138.6038647	0.334791944	0.597467238	51.40529179	0.01270512	5.363854846	0.026159484	151926.9098	82	0	81.112
25.11634349	0.069574359	18.82281444	158.1412742	13.65096953	1587.432133	0.15339063	0.016356502	172.0138504	0.47649266	0.717673523	120.8320543	0.012683997	5.523440818	0.49048913	9.494340897	187	0	84.844
18.39534884	0.071299802	15.74869299	112.5193798	945.8410853	139931.5116	7.116247497	0.028627793	64.57364341	0.25028544	0.508522472	55.98130698	0.018156641	6.143696189	0.120167676	876.5903041	394	1	54.279
45.62643678	0.131110451	5.341722817	58.61494253	26703.75575	1013806.882	720.1220159	0.032560615	80.98850575	0.232725591	0.492051822	29.20353663	0.012943128	5.684289885	0.048366921	26276.28824	812	2	63.762
143.4022222	0.053111934	27.70501111	242.1322222	2204.138889	773041.3796	6.861812848	0.015003277	813.5081481	0.301299314	0.56665124	140.7901307	0.006924318	6.853727376	0.17346611	2170.905799	737	2	43.112
194.7378363	0.055734927	28.35997215	640.6179164	2094.206926	1395393.523	3.175774888	0.002472476	1237.089296	0.354061046	0.617827293	385.9954498	0.001763697	6.625840154	0.185979667	2065.29553	362	1	40.353
88.30903328	0.139950924	4.151134842	68.659271	13920.13788	1111207.03	176.9037634	0.022443907	144.4136292	0.228864705	0.488860466	33.30865842	0.012022175	5.86340593	0.072040187	13727.4518	67	0	81.211
71.92480359	0.080723685	14.73847592	92.57800224	18433.94052	652779.8519	1383.36757	0.038176736	217.0606061	0.243614597	0.507162858	44.78516067	0.017334591	6.52996577	0.052071767	18065.13673	71	0	53.866
19.9787234	0.085015844	15.87512902	79.26382979	955.3319149	44853.77021	21.99434875	0.044337084	71.20425532	0.302996831	0.569906272	47.52368412	0.0304384	5.853395511	0.136707388	901.8242463	262	0	74.836
43.46240602	0.081696252	12.07763299	94.77819549	7428.016917	310242.4549	190.6358622	0.027768252	156.9360902	0.294992651	0.561128066	54.68507889	0.015460109	6.014428306	0.083112014	7283.248979	424	1	54.844
18.52542373	0.313990233	0.969261706	11.55932203	137.2542373	2068.457627	10.44736817	0.152547081	13.81355932	0.234128124	0.494468523	5.721474523	0.086375431	4.354592576	0.180981595	106.7239299	329	1	73.578
132.1163793	0.142366788	4.177772694	47.17349138	25798.17134	945324.6002	723.1676384	0.035530717	190.0344828	0.204778537	0.459482653	21.60207955	0.01741524	6.14606717	0.058178171	25502.72414	104	0	47.321
19.10377358	0.09011214	11.06051976	83.79245283	404296.6887	55946853.5	2974.28131	0.056669458	49.14150943	0.231799573	0.489790782	39.67360608	0.029911383	5.881765816	0.012192317	397569.594	1731	2	47.973
166.0887097	0.669712539	0.318402055	5.326612903	5744258.202	51697546.92	638272.8975	0.22734655	52.06451613	0.209937565	0.463858868	2.630110727	0.103555276	4.026117279	0.006315897	5719189.608	127	0	64.378
77.7574591	0.037419374	57.85011964	801.7901829	1116.153513	1234209.576	1.051299358	0.002856948	763.2358037	0.367293457	0.629172773	499.7831191	0.002021046	6.97539516	0.186518266	1087.408847	616	2	64.247
41.05744125	0.107199586	7.34631772	79.30809399	15715.55614	1300918.791	196.491013	0.023544556	119.2558747	0.311373041	0.577962021	47.1486184	0.014390973	5.627354272	0.06094844	15446.35629	111	0	76.614
37.5617284	0.11593126	5.774453208	41.58950617	1529.450617	44867.6821	59.05163368	0.053062057	74.04320988	0.228528426	0.489507273	20.6727559	0.02815023	5.879270246	0.089651356	1405.031741	828	2	69.364
48.38702461	0.108248377	8.409541112	93.15659955	10429.47875	1408317.826	79.30826173	0.022065314	149.0939597	0.333543534	0.598149167	53.52474758	0.0144148	5.570092576	0.074611918	10249.84679	317	1	62.562
40.93193717	0.107151668	7.819824018	92.15183246	4065.712042	237723.8534	74.8400106	0.027600016	121.8534031	0.318987966	0.584529914	54.19608058	0.017708549	5.591733177	0.096954315	3959.330638	405	1	46.677
5.609756098	0.06841166	54.56097561	198.5609756	106.9756098	32967.06098	1.867510171	0.068386989	17.29268293	0.210886377	0.465105439	93.23888121	0.031847154	5.564630663	0.17826087	75.50624628	621	2	57.362
18.53846154	0.178254438	2.61085429	36.45192308	25.68269231	971.6153846	0.79725826	0.048892314	33.71153846	0.324149408	0.586392564	20.13967671	0.034908511	4.481304917	0.326018809	16.27431583	175	0	61.022
65.53311258	0.108498531	7.857799548	94.95860927	46169.98675	6250966.891	353.1869596	0.017281218	141.9966887	0.235093856	0.498393744	42.95321499	0.01045037	6.192337668	0.037792517	45469.84114	357	1	54.967
39.3942029	0.114186095	6.247124554	88.08405797	4905.573913	348675.8841	73.05047906	0.018730701	66.12463768	0.191665616	0.43530057	38.40262999	0.009972164	6.009442591	0.072646873	4716.092703	747	2	30.408
35.97727273	0.102208161	7.912956805	63.52556818	16390.42614	827435.9858	397.4617405	0.036142795	53.19886364	0.151133135	0.383687064	22.35041536	0.01811831	6.473472662	0.034997017	15573.96045	946	2	60
53.92479109	0.075104166	14.2328427	110.6991643	64508.87187	4477976.961	1012.452694	0.026378673	171.4150418	0.238739613	0.499813383	53.85689681	0.012086613	6.557857461	0.032642299	63570.36267	103	0	59.584
26.09734513	0.115474978	6.426129689	51.48230088	1195.584071	58160.64159	28.14550942	0.052172167	36.83185841	0.162972825	0.398623572	19.4500768	0.024557753	6.133794535	0.073711676	1011.53763	468	2	76.425
88.132287	0.098803012	10.89969007	153.6378924	13480.70179	2787137.7	71.12921439	0.010572446	140.5874439	0.157609242	0.39689752	59.6529904	0.004809159	6.989305264	0.041674453	12904.91702	82	0	71.874
26.81176471	0.157716263	5.850553633	32.82941176	30017.29412	1956440.653	672.3975875	0.073446179	36.91764706	0.21716263	0.475899178	14.6914913	0.034751737	5.484760831	0.02319869	28159.17702	467	2	59.282
65.35235235	0.06541777	20.52908765	184.3383383	1858.518519	336178.9429	14.05011705	0.01248148	273.1961962	0.273469666	0.539371353	104.07104	0.00575294	6.650355172	0.112449347	1779.434975	425	1	69.326
64.92280702	0.113899661	5.79791936	69.07017544	24133.50351	1824023.419	370.7419103	0.027600483	95.98245614	0.168390274	0.412457801	28.67420905	0.012405261	6.493351131	0.032241643	23171.52431	22	0	60.427
16.184	0.129472	6.575104	35.048	8267.112	417274.568	170.2612242	0.072257351	31.656	0.253248	0.508054378	17.37552674	0.044930731	5.257159037	0.054656756	7932.368384	382	1	63.762
8.857142857	0.210884354	2.650793651	13.76190476	46340.85714	626946.2381	3785.645723	0.212481812	7.19047619	0.171201814	0.407061164	7.159745761	0.073830498	4.52019384	0.016759777	42780.74603	1282	2	48.825
65.02063983	0.067100764	18.95560731	110.9690402	143110.0929	19977574.79	1084.262484	0.030205738	201.7822497	0.208237616	0.467800078	47.28783915	0.016490386	7.007789555	0.027430221	141781.0427	327	1	70.592
97.37241379	0.067153389	17.51980071	221.0641379	871.1951724	191499.0159	4.188864891	0.008118833	378.1158621	0.26076956	0.525736289	115.7485609	0.004352408	6.746696633	0.161631925	832.9174835	635	2	61.408
59.50541516	0.042964199	53.42112422	307.7602888	312.6801444	135674.1762	2.482300521	0.010958194	341.3075812	0.246431467	0.506868737	149.4435168	0.005720265	7.303423229	0.178157962	281.1744159	448	1	36.852
16.28125	0.254394531	1.396240234	23.515625	3048.828125	72054.10938	144.5077799	0.070216748	13	0.203125	0.450144229	10.68890845	0.028690943	4.521822517	0.054841474	2716.335693	296	0	52.679
9.786516854	0.109960864	7.959096074	59.83146067	28041.10112	2305253.854	347.3933569	0.061490251	13.06741573	0.146824896	0.378671983	21.87910703	0.029235024	5.683269105	0.02663076	26631.05643	626	2	75.263
48.24255319	0.10264373	7.866346763	63.06808511	4897.244681	275860.0426	105.3346826	0.033815401	95.38297872	0.202942508	0.456090117	29.2677866	0.016964407	6.253970953	0.074331805	4716.25632	372	1	56.4
34.878327	0.132617213	4.382859373	29.0418251	13.90874525	324.0532319	1.149998577	0.089823928	107.3422053	0.408145267	0.662384665	18.25258767	0.066559971	4.664722405	0.458188153	9.145397505	121	0	75.962
25.76793249	0.108725454	6.475814061	54.12658228	8544.962025	170340.0844	557.4967755	0.053095178	50.79746835	0.21433531	0.473778778	26.09399511	0.018495824	5.9472562	0.052019315	8175.414125	476	2	75.973
7.5	0.267857143	1.066326531	9.642857143	8.785714286	77.39285714	1.391061508	0.21968254	10.07142857	0.359693878	0.608311032	6.353569133	0.120728618	3.522563192	0.466666667	4.193877551	333	1	46.953
93.32481061	0.044187884	42.35204473	460.3338068	117042.7491	88939220.25	156.2535226	0.004449185	500.1098485	0.236794436	0.49445285	210.3097051	0.002615184	7.392234569	0.040606014	116436.2651	30	0	59.255
105.3877652	0.051991991	39.89219683	562.1736556	1348.223976	640893.6354	2.869748131	0.003474636	682.3961519	0.336653257	0.60078027	346.4977438	0.002181119	6.853628185	0.1963006	1322.272818	232	0	70.367
114.3373391	0.049071819	33.90562821	340.6064378	418016.1519	315252047.5	557.2182353	0.005318012	572.5055794	0.245710549	0.508865719	169.0515927	0.00304133	7.294822443	0.030325116	416928.7376	434	1	61.167
43.70247934	0.060196253	30.43667327	214.8126722	8004.011019	1066458.145	64.72826101	0.011427121	201.7988981	0.277959915	0.541594071	109.9138861	0.007418052	6.68835061	0.068555241	7791.23696	99	0	69.266
51.42358604	0.061881572	24.22266534	276.7304452	137145.1396	44248664.17	433.0973599	0.00696213	228.3742479	0.27481859	0.541657288	133.4155656	0.003984199	6.647826203	0.026293308	135698.6692	5	0	51.756
51.1152	0.08178432	13.32219904	176.9984	47601.4992	8112156.998	320.8068454	0.010235918	130.1744	0.20827904	0.468387574	84.35265617	0.004923232	6.736312106	0.027163284	46246.19915	213	0	74.521
61.06463196	0.109631296	7.833965621	78.36983842	7510.859964	655434.14	93.21466598	0.022572705	136.6732496	0.245373877	0.511413952	38.10023775	0.013135741	6.142297356	0.063519215	7263.009492	244	0	76.699
55.1065944	0.049780121	42.84250426	376.1111111	25372.271	9142636.685	73.55555327	0.007641432	235.2782294	0.212536793	0.463693519	163.7293048	0.00366475	7.318688282	0.048273155	24943.14125	1458	2	50.501
100.6616246	0.056393067	30.80372541	543.0588235	49742.51204	38825806.98	64.16815259	0.00426086	443.2420168	0.248314855	0.507758946	264.2652628	0.002309452	7.076982581	0.05538662	49416.53256	77	0	66.627
23.93913043	0.069388784	54.28417559	225.2492754	82.85797101	31246.30435	0.451095804	0.016158439	83.04637681	0.240714136	0.50183735	99.83258328	0.011008336	6.468055501	0.216981132	61.6178954	508	2	57.362
2	0.166666667	4.243055556	41.25	28.91666667	873.9166667	1.31766453	0.108572977	3.833333333	0.319444444	0.523527389	21.33467708	0.093896425	3.418295834	0.255319149	13.57638889	82	0	78.745
41.65	0.20825	1.882975	37.345	5554.92	90198.665	539.002676	0.038885313	43.42	0.2171	0.477036344	18.17352185	0.017036007	5.185342354	0.061087355	5286.9431	346	1	57.345
91.57142857	0.080750819	15.0497622	230.989418	33615.25838	6568472.233	209.6721285	0.00805706	264.7054674	0.233426338	0.493537618	114.1758596	0.004305808	6.704675709	0.039202129	32964.55856	519	2	63.899
53.05668016	0.071601458	21.91626372	359.6126856	3688.183536	1543253.719	9.679532486	0.006126412	144.268556	0.194694408	0.444658647	149.8799772	0.002779769	6.992173482	0.063365829	3439.131691	254	0	64.86
60.61277832	0.058676455	24.41566542	422.4046467	1621.152953	610480.6031	4.403565691	0.004495049	281.3736689	0.272384965	0.53957283	228.3293523	0.003065134	6.870108959	0.113678882	1543.77087	147	0	66.479
105.1332263	0.084376586	11.0715181	143.7279294	66164.30979	12241880.89	364.8941235	0.011586846	303.1894061	0.243330181	0.50526095	69.83876572	0.006556876	6.528386375	0.046747205	65706.70696	153	0	74.907
80.00070274	0.056219749	27.02480926	393.6275474	11332.34505	5574648.757	24.27379409	0.004552652	363.7449051	0.255618345	0.519196248	198.1032597	0.002938061	7.026323714	0.065669851	11100.46256	1076	2	57
92.66666667	0.139139139	4.817811054	74.63813814	63187.86336	4562676.578	899.3914164	0.024762771	165.5105105	0.24851428	0.511946683	39.66806387	0.014684895	5.80199634	0.03978257	62556.01286	80	0	61
70.77909941	0.060135174	21.11438655	294.9226848	40924.80459	11434904.19	153.6528914	0.005805347	304.8606627	0.259015007	0.519930198	155.7903775	0.003380289	6.766205651	0.04618403	40455.97356	250	0	59
61.42704626	0.036433598	80.70990918	1069.674377	5634.741993	7378752.674	4.458730076	0.003632865	597.0284698	0.354109413	0.616768129	632.2998985	0.002409996	7.105711331	0.102836231	5540.181941	903	2	36
10.62162162	0.095690285	9.882801721	110.0630631	36.18018018	2311.171171	1.609242485	0.027009468	30.31531532	0.273110949	0.528080547	62.00390599	0.009500585	5.327891827	0.274752475	22.93320347	615	2	67
300.6751669	0.02572952	119.940419	1624.33938	1482.997775	2941448.018	0.782232953	0.001115097	3990.051515	0.341438603	0.605383455	969.8638428	0.000731045	7.80148245	0.213185931	1460.994723	105	0	66
4.107142857	0.073341837	19.55102041	155.1071429	36.25	7817.017857	0.244668939	0.045899639	16	0.285714286	0.541109096	71.3174765	0.042255221	5.159771663	0.266666667	22.1875	1293	2	57
107.0536789	0.049538954	36.65601752	534.5798242	54716.21981	40945349.63	74.0192785	0.004020088	664.9537251	0.30770649	0.571082183	298.6673247	0.002809462	6.937919072	0.054715787	54382.19809	260	0	73
78.53032059	0.030332298	87.34872901	981.5643105	74.40054075	123975.6848	0.055765631	0.002359044	981.7446891	0.379198412	0.639498601	602.8511677	0.001801669	7.213979877	0.338033686	65.6490903	1096	2	64
109.4344262	0.049833527	32.87825273	452.6056466	1242.222222	716998.6038	2.27956568	0.003765672	571.0856102	0.2600572	0.522036242	234.3725994	0.002264518	7.210840635	0.134872866	1187.249046	759	2	59
41.22926375	0.038424291	57.11184205	676.0223672	46.52190121	32749.18173	0.08287273	0.00372203	343.2739981	0.319919849	0.583684965	403.9687708	0.002668175	7.008223876	0.326139818	37.12050509	351	1	73
26.78504673	0.041721257	47.05364127	547.1542056	1328.250779	1003006.632	1.8642913	0.004888324	175.5732087	0.273478518	0.537686134	289.8200518	0.003463975	6.945127191	0.114745308	1252.300368	544	2	61
235.4289004	0.033884413	74.78215578	999.5355498	1082.700201	894139.8768	1.370563546	0.001724977	1984.468048	0.285617163	0.549767338	546.0303456	0.001036095	7.711950471	0.183561861	1053.02217	311	1	64
49.36678832	0.022521345	163.1833908	1004.289234	5352.684763	3175749.192	12.28568469	0.003629587	469.0739051	0.21399357	0.468243114	477.6044792	0.001463027	8.332567484	0.06800062	5136.425733	880	2	67
82.60570305	0.04061244	49.45181472	653.3933137	887.5717797	1047260.99	0.82728093	0.003365495	625.9980334	0.307766978	0.571796651	368.8020558	0.001806907	7.094084948	0.188246182	859.3523882	184	0	64
48.03320313	0.046907425	42.43296814	333.1621094	4857.348633	768289.5986	38.86342303	0.007540911	426.1660156	0.41617775	0.670299226	234.9210021	0.005178129	6.397006566	0.101819628	4760.890914	197	0	59
33.68953688	0.057786513	25.26130001	180.8473413	354.3121784	44965.33962	3.318817354	0.018346198	177.1132075	0.303796239	0.571081102	105.0712314	0.012307283	6.470909965	0.183679899	324.6722783	300	0	61
73.17625637	0.053296618	28.96573444	253.7909687	5878.452294	1868462.551	22.89553801	0.011183205	361.0801165	0.262986247	0.528951395	129.5582656	0.007147113	7.065468737	0.068922243	5667.938191	456	2	51
32.91954023	0.18919276	2.491346281	17.22988506	297398.477	4589015.534	20363.22452	0.148010758	37.55172414	0.215814507	0.470174721	8.474712214	0.076066384	5.225129613	0.013637432	292021.5421	540	2	50
33.7804878	0.068659528	17.5707251	166.0934959	128873.185	28652879.62	624.1842259	0.01337607	99.96341463	0.203177672	0.45675771	77.81758662	0.007488407	6.732847575	0.020596977	126516.0035	62	0	57
11.08108108	0.149744339	3.953433163	32.44594595	40353.81081	380895.7568	6391.92783	0.099813217	11.94594595	0.161431702	0.386604405	10.9190231	0.06208438	5.212501507	0.018896834	37553.39883	633	2	72
26.20493066	0.040377397	53.22062388	515.0400616	63.26348228	47352.90755	0.105242018	0.00607103	224.4237288	0.345799274	0.6078353	302.6749446	0.004674362	6.716341657	0.328441296	53.99338083	437	1	60
17.83700441	0.039288556	75.18191698	1107.374449	29.28854626	33843.84581	0.032264256	0.004498156	156.2246696	0.344107202	0.606744393	653.4437702	0.004007588	6.653150658	0.34109692	20.69357546	442	1	49
78.41018767	0.052553745	32.70463158	556.9979893	19069.34115	12040519.69	30.63197549	0.003409682	409.0857909	0.274186187	0.538967377	296.7842892	0.00177143	7.003666132	0.07246588	18878.91225	145	0	50
