# Supplementary material for: Towards survival prediction of cancer patients using medical images
Source: PeerJ Comput Sci. 2022 Oct 26;8:e1090. doi: 10.7717/peerj-cs.1090 (PMC9680890; doi:10.7717/peerj-cs.1090)
Supplement: Supplemental Information 1 [file peerj-cs-08-1090-s001.zip › FinalCodeV1.2/Benchmark Brats2020 Feature Selection/Radiomic_Features_Final_ngtdm.csv]

original_ngtdm_Busyness	original_ngtdm_Coarseness	original_ngtdm_Complexity	original_ngtdm_Contrast	original_ngtdm_Strength	Survival_days1	Survival_days	Age
7.778851461	0.000968517	54.27997691	0.027928524	0.083514978	289	0	60.463
2.463338938	0.001258589	342.8585258	0.035482036	0.511722532	616	2	52.263
6.834841641	0.010086966	4.304284587	0.03134342	0.079596504	464	2	54.301
3.416219982	0.001187707	153.1697095	0.025581914	0.219758464	788	2	39.068
1.226744943	0.00367872	136.6345831	0.055744222	0.466044425	465	2	68.493
7.523849293	0.000657924	99.73286375	0.025400217	0.08386462	269	0	67.126
1.397051054	0.003178818	197.9788684	0.036096048	0.618631841	503	2	69.912
1.256284063	0.047266163	7.627114211	0.040035583	0.560266557	1278	2	68.285
2.725821383	0.000694168	472.065912	0.041313323	0.315322695	1155	2	56.419
0.145317938	0.021289531	229.1732375	0.056914333	3.943658235	515	2	48.367
1.030706414	0.00245309	314.9549768	0.039941803	0.598930792	421	1	60.942
1.058687386	0.004813806	266.8609286	0.079280248	0.842611335	495	2	65.899
2.005496878	0.001089854	272.9286355	0.027611115	0.289974594	698	2	59.693
1.317223416	0.001317336	268.9005813	0.023428157	0.482797064	359	1	51.734
1.162042138	0.00159222	365.0421052	0.028052253	0.71269186	169	0	62.614
1.532167741	0.000739749	872.5975146	0.043966556	0.531729603	368	1	55.759
1.124447675	0.001363786	343.6045359	0.019044889	0.536903371	439	1	58.258
0.240758816	0.030691584	69.94720855	0.05291416	2.125161113	486	2	61.605
2.714637633	0.00102246	172.5892788	0.02386639	0.207398727	287	0	68.049
13.89804551	0.00013685	275.6881584	0.018789281	0.051019345	55	0	60.581
1.842794633	0.004860492	41.2905212	0.026716207	0.315339074	576	2	56.921
1.617665778	0.001301457	523.5397585	0.068642984	0.483259246	350	1	44.162
0.331435297	0.003245826	874.183872	0.107818159	1.743126954	332	1	67.833
0.612617077	0.001992185	1013.715244	0.042095912	1.213047036	331	1	46.666
2.936902429	0.000686861	251.8173958	0.02241073	0.20832765	23	0	62.704
0.280701362	0.002449463	1134.152371	0.174112164	2.464230485	203	0	45.548
2.291381624	0.001469421	160.6113043	0.032208027	0.260145122	336	1	60.063
0.698517917	0.003409527	167.694459	0.045864787	0.804279072	106	0	76.367
1.406501438	0.004958419	77.56199314	0.034209239	0.386130017	32	0	73.036
0.440094681	0.007668714	138.8285065	0.030640629	1.459075247	466	2	53.605
1.78777773	0.001536775	151.5953987	0.019677017	0.343156706	170	0	66.074
3.463411238	0.002031652	74.71325243	0.031654939	0.218262943	488	2	63.192
3.745181306	0.00146446	140.635851	0.038242824	0.199878091	473	2	67.86
2.685708927	0.00089648	250.4372551	0.035866261	0.245824143	1283	2	46.452
2.102648843	0.000736834	526.3875208	0.047424161	0.335375736	33	0	69.992
0.883515895	0.013442572	49.99210827	0.029447905	0.731071684	89	0	71.37
2.646786116	0.001104949	239.2193616	0.016956485	0.32909481	172	0	75.978
1.437113867	0.001104922	407.307864	0.027812552	0.459263505	30	0	72.879
0.591068983	0.003401543	671.1634791	0.127462342	1.585887967	84	0	53.362
1.810204255	0.000665098	582.3651874	0.020410446	0.405481638	229	0	57.718
3.525028794	0.00060899	358.9277294	0.038962714	0.179169882	286	0	63.345
0.660775006	0.001512581	746.8871696	0.102452791	0.901481513	726	2	75.312
0.72790388	0.002141494	548.9710978	0.046808282	0.758208165	495	2	44.416
0.177541529	0.025129395	92.77456261	0.030502103	2.943896976	871	2	54.825
1.441330533	0.000787913	489.1201307	0.026631136	0.452375986	210	0	63.764
0.062754597	0.054978818	322.8969106	0.118164753	9.225952746	318	1	46.814
4.843177631	0.000416128	307.9586871	0.01736781	0.192138996	208	0	57.71
0.455952303	0.006631068	347.458007	0.027998299	2.88991994	660	2	46.57
0.657389186	0.006894984	103.7054243	0.036703604	0.828981201	522	2	77.337
4.006977224	0.000435455	743.8330763	0.058029227	0.269544712	407	1	39.488
0.883548302	0.002834565	229.5179349	0.040560233	0.652426116	265	0	52.348
4.077366995	0.001404927	98.59970069	0.023289976	0.148391224	85	0	81.285
3.226221025	0.000943328	158.1853797	0.015666471	0.222216387	597	2	54.751
1.416140472	0.001595717	308.6284352	0.02375702	0.492527156	239	0	68.359
1.231156465	0.002261156	381.0618712	0.041826671	0.871889044	610	2	66.51
1.193272324	0.002451325	163.3661405	0.041097786	0.537271375	208	0	71.126
3.27204222	0.003870391	22.97432163	0.015222402	0.19034417	355	1	69.178
6.505973445	0.001341673	183.3898758	0.062959093	0.295410819	152	0	68.726
0.618247442	0.01037035	54.45825753	0.018145139	0.940874153	385	1	51.589
4.524574567	0.000554109	100.8485632	0.009672078	0.168490301	453	2	62.159
0.173363995	0.002964055	1168.343238	0.206515597	3.801335115	1592	2	36.784
4.584934496	0.000654522	233.0129451	0.023604237	0.203082048	376	1	68.504
1.204874084	0.009785756	76.61774567	0.068985609	0.52909381	1337	2	60.816
3.62987217	0.000408581	351.5215219	0.028433315	0.186184279	12	0	70.252
0.505282933	0.009052688	101.415883	0.020374215	1.16479337	579	2	63.359
2.560589547	0.001997456	81.58428884	0.028111528	0.228191821	614	2	45.244
4.349317074	0.00082473	116.6911034	0.017475681	0.13571778	387	1	72.293
2.624411878	0.000654787	258.2807941	0.023923521	0.228149737	180	0	55.532
1.576360928	0.000786742	417.0599382	0.021892944	0.385919161	139	0	52.764
9.85214821	0.000622518	64.94292921	0.02163059	0.062813284	375	1	46.551
2.667786046	0.002882285	87.92769915	0.044584192	0.37563693	1767	2	27.811
2.124019129	0.001242427	152.1355582	0.017737173	0.286113398	168	0	74.63
0.261755479	0.002412572	921.6711533	0.135936981	2.535703951	438	1	66.934
2.927368093	0.000990013	369.6808211	0.037867523	0.674856816	345	1	85.762
2.370307197	0.000367962	795.3572457	0.069384033	0.282464206	394	1	56.301
2.55739012	0.001718384	146.335717	0.028546153	0.319835767	114	0	66.282
1.173396546	0.002896436	272.1240406	0.028767903	0.832588789	191	0	79.211
0.43944642	0.003137485	702.6280788	0.051857525	1.263073177	50	0	74.836
1.331564856	0.005143908	76.31360945	0.039416875	0.40596282	387	1	65.921
5.054179121	0.002438624	29.98476819	0.020643026	0.117335175	58	0	63.781
1.431388487	0.001142891	290.4237662	0.020857803	0.443755342	734	2	49.874
1.222248667	0.00486722	79.79236665	0.021402765	0.483110539	448	1	46.258
1.27191261	0.003037211	196.9054519	0.034253991	0.528164295	401	1	54.915
1.255034182	0.001274793	774.7619784	0.039710693	0.815693424	361	1	61.622
0.94126415	0.002460223	331.9633406	0.022562973	0.971668694	996	2	70.652
1.206166938	0.020952458	14.19030442	0.038023898	0.439019143	510	2	55.595
0.993682033	0.001317023	320.7741265	0.015382791	0.727913185	1020	2	73.827
0.184309791	0.005939713	945.8295575	0.047031908	3.715863201	436	1	62.03
0.051080287	0.075793692	314.7688612	0.152397608	16.56141022	296	0	50.808
2.343611813	0.001125754	184.1242921	0.01949824	0.250733633	278	0	54.14
3.165600744	0.00176699	120.8192656	0.029632613	0.197040186	146	0	70.86
1.205692586	0.001340975	655.0234199	0.042481979	0.671099899	200	0	70.592
1.378118367	0.001766786	283.5230884	0.042257582	0.420258923	1527	2	60.699
0.219718439	0.060441957	41.16772082	0.062097888	2.312376726	1178	2	48.773
4.027122113	0.000777389	118.3492004	0.012253024	0.158802318	353	1	67.17
0.864019558	0.001277845	692.0623727	0.029009734	0.794193864	56	0	80.51
2.634788642	0.000709488	306.0959259	0.04938062	0.218378982	21	0	86.274
4.255818263	0.00073995	202.0294197	0.017325609	0.195327736	1227	2	50.063
5.79194231	0.001375521	67.63410681	0.020376766	0.117960051	182	0	52.879
9.22032843	0.000378861	155.5036856	0.030824359	0.079203244	277	0	83.649
3.2604338	0.002036928	95.56371052	0.038040888	0.190107515	155	0	65.115
1.514167305	0.002728978	91.62377126	0.030287957	0.392440133	1148	2	65.937
1.706026977	0.000994896	225.9092319	0.01433876	0.387729343	78	0	85.942
0.770341505	0.000735535	2654.827231	0.053573676	1.255915177	580	2	70.803
0.30810432	0.004647666	1258.244178	0.092885449	2.332795256	1145	2	61.858
4.290297119	0.0008894	80.7922555	0.016437731	0.144328927	77	0	82.932
0.266347874	0.017310504	199.0693076	0.068304123	2.397265778	427	1	60.019
0.026796393	0.069500613	479.8832682	0.243523529	22.30798395	409	1	82.419
0.972425588	0.00272164	131.0348353	0.027212189	0.633091939	112	0	60.414
0.045785391	0.127396121	33.34046725	0.076800187	14.68263378	412	1	57.068
0.512997797	0.002060316	999.3412275	0.077158308	1.247508945	334	1	58.03
7.900937418	0.000482755	183.5272066	0.021932949	0.099391844	74	0	86.652
2.155302858	0.004096335	50.18709783	0.024464259	0.270448867	684	2	70.622
1.391044829	0.000733525	623.5089287	0.03752534	0.439871215	613	2	57.233
2.140057171	0.001995053	234.7175641	0.051974161	0.357212181	142	0	78.14
3.406030091	0.00063536	341.2127443	0.023401504	0.222452914	538	2	50.899
0.364356972	0.003844379	1083.606766	0.114387317	1.83150906	416	1	65.381
0.823349805	0.004562929	454.0986982	0.053753472	1.531235377	240	0	73.674
1.810781166	0.003590248	113.4503892	0.023809873	0.600379391	524	2	45.575
2.947988358	0.000350433	815.2038271	0.009274948	0.512683884	319	1	54.477
2.624850567	0.000816424	381.4944416	0.014587912	0.478027733	730	2	63.638
0.473402222	0.005652367	232.717904	0.044709296	1.166913581	336	1	69.003
1.237629663	0.001696652	1226.154838	0.14133148	1.156878224	342	1	69.403
6.086955783	0.000478793	81.28648184	0.00989858	0.102578774	503	2	64.203
0.370450896	0.003302825	962.1403685	0.038717091	3.183602674	688	2	66.403
0.517412887	0.004787507	272.1281572	0.061362107	1.159355636	1410	2	49.641
0.130952713	0.07232089	176.4176831	0.146247694	9.269089978	374	1	64.808
0.471161738	0.073252564	10.68672473	0.044350991	1.131874404	117	0	81.825
0.204886489	0.008643452	441.3521239	0.077036255	2.60308526	692	2	67.677
4.58917082	0.001366958	21.64134117	0.004539661	0.141678565	120	0	68.02
17.5096799	0.000516482	16.37387956	0.010687077	0.033153183	150	0	29.12
0.898360935	0.000740987	436.9075856	0.010530237	0.813377867	300	0	56
2.590306419	0.001273779	104.1470046	0.010113411	0.377068993	630	2	31
0.470182827	0.013769284	69.81770637	0.022719051	1.516253226	330	1	67
0.691726604	0.000566443	2260.335591	0.060362389	0.821116188	728	2	51
0.423879408	0.003506155	839.8935018	0.038091904	4.013385177	540	2	60
0.764764088	0.038624279	21.44050016	0.050404276	2.127953694	558	2	56.208
13.83231189	0.00218637	5.088961756	0.012283733	0.038614878	322	1	61.526
12.29023472	0.000323281	40.01448857	0.007186454	0.05701831	630	2	18.975
0.286212029	0.002698103	1085.184307	0.046103074	2.442629686	370	1	33.888
18.9163131	0.001317163	10.21622771	0.009031168	0.042005824	86	0	54.986
8.833598566	0.000523899	53.2514963	0.009616875	0.071338241	430	1	60.729
45.18259074	0.0008087	4.888822805	0.016504316	0.011716765	110	0	74.145
1.464390587	0.004796713	31.48288163	0.016114432	0.384374739	209	0	61.416
18.56543103	0.001006426	36.41139368	0.021538823	0.078908156	448	1	78.792
9.775946013	0.001535275	13.80880273	0.01162213	0.069606109	199	0	44.449
1.950768439	0.000590809	265.1786419	0.009973778	0.369187027	291	0	68.759
0.373859273	0.002447193	912.0751097	0.057497729	1.871980547	600	2	50.082
7.093497189	0.001352446	16.56153111	0.012498332	0.082676973	804	2	57.973
2.080060456	0.001021502	467.6305621	0.053143699	0.503671918	634	2	63.575
2.468896766	0.00366645	20.88469583	0.010470194	0.237172016	1561	2	63.805
5.063224908	0.000831703	41.60142724	0.005328611	0.150073249	268	0	45.926
2.300086906	0.046290345	1.664209775	0.012860051	0.235471885	822	2	42.904
3.85425287	0.001917915	38.05260382	0.044027678	0.175266349	355	1	54.474
0.291031737	0.010536812	77.73559015	0.016559298	2.299532767	1489	2	51.115
6.080325607	0.00070496	43.22852136	0.00569192	0.142085296	82	0	81.112
0.277476809	0.012382818	354.6180319	0.076434044	2.774956559	187	0	84.844
0.630874255	0.006797618	98.12374797	0.042211757	0.866409695	394	1	54.279
5.35593464	0.001834317	20.19656861	0.010150919	0.147332815	812	2	63.762
2.012545958	0.000781314	519.3372883	0.06488054	0.311984276	737	2	43.112
1.233818494	0.00060913	782.1411872	0.026462079	0.526874661	362	1	40.353
4.928252248	0.001389291	28.69250713	0.010413342	0.136958398	67	0	81.211
3.912381236	0.001541577	125.2611676	0.022549495	0.486519416	71	0	53.866
0.885598807	0.005820897	191.8834871	0.02704775	1.617232219	262	0	74.836
3.164543652	0.002161853	62.75036909	0.02002666	0.377555773	424	1	54.844
1.484256225	0.026739546	5.418260072	0.017594639	0.358733488	329	1	73.578
12.72779805	0.000723829	34.67769305	0.013183141	0.086619955	104	0	47.321
5.996353817	0.000687629	38.86137992	0.013523839	0.152795656	1731	2	47.973
59.57123617	0.000959997	0.367815905	0.000307276	0.005748117	127	0	64.378
0.443226947	0.001293698	1398.005489	0.055323889	1.366658653	616	2	64.247
2.583151497	0.002167506	43.59996268	0.010939125	0.243999397	111	0	76.614
3.731682038	0.003747955	27.22423947	0.018899056	0.246495877	828	2	69.364
1.954737845	0.002221635	50.58328111	0.016306966	0.339229211	317	1	62.562
1.987901333	0.002924911	88.78730169	0.022055432	0.446220161	405	1	46.677
0.072712425	0.037318411	187.3460057	0.179378125	11.51232904	621	2	57.362
0.647470608	0.024203501	21.84969086	0.030110966	0.818595244	175	0	61.022
2.872265267	0.001137622	75.37739981	0.010361052	0.232794651	357	1	54.967
2.266168515	0.003565001	28.93306594	0.015589613	0.263602423	747	2	30.408
3.929538001	0.002151461	43.00865746	0.024117652	0.222808474	946	2	60
5.140019463	0.000754023	116.5790355	0.011204746	0.213487377	103	0	59.584
2.349426212	0.004071406	38.0031285	0.022970893	0.270394967	468	2	76.425
2.247259003	0.001013619	151.8883136	0.013687173	0.315934122	82	0	71.874
3.972343062	0.002836235	29.10175476	0.033681338	0.166279552	467	2	59.282
1.326497819	0.001506215	502.5018184	0.035545272	0.699165831	425	1	69.326
7.215354724	0.001237203	24.98193931	0.017372439	0.085420805	22	0	60.427
1.214906996	0.00684467	27.64320071	0.011155368	0.486140611	382	1	63.762
7.990360034	0.004011818	8.045533552	0.011496707	0.099641805	1282	2	48.825
5.879077701	0.000565797	75.38336032	0.012727608	0.10366307	327	1	70.592
1.023972901	0.001715498	305.1174715	0.020348437	0.693586822	635	2	61.408
0.510573932	0.004030423	559.4107317	0.091266173	2.680391262	448	1	36.852
2.795412735	0.009819119	7.545442719	0.017396181	0.216784722	296	0	52.679
1.881126964	0.003495266	24.65761724	0.010065083	0.392462728	626	2	75.263
2.700542637	0.003668106	29.95427572	0.024281129	0.266424813	372	1	56.4
0.840321017	0.034943334	10.6622167	0.042969138	0.950345397	121	0	75.962
5.415857429	0.004240002	17.40313706	0.031190977	0.206072088	476	2	75.973
0.559340442	0.127096205	4.135741133	0.034464468	1.093851133	333	1	46.953
2.501724072	0.000294416	467.1123409	0.024315879	0.346086738	30	0	59.255
0.491437045	0.001302137	954.7478477	0.01913571	1.68306787	232	0	70.367
2.792322318	0.000262946	244.1538424	0.014920657	0.375656873	434	1	61.167
1.009088945	0.001651102	340.0592655	0.017710921	1.345790092	99	0	69.266
2.402939689	0.000587762	165.834244	0.008731522	0.279085971	5	0	51.756
2.731986568	0.001156907	89.50175633	0.020473334	0.263074864	213	0	74.521
2.490144544	0.00175796	97.50252527	0.017628643	0.341018721	244	0	76.699
0.915604004	0.001093256	378.6939186	0.018813124	0.884674834	1458	2	50.501
1.492148647	0.000475763	430.6498016	0.012793182	0.631862397	77	0	66.627
0.116739754	0.016402295	302.8411087	0.079500363	12.5283488	508	2	57.362
0.419143362	0.084437855	29.20250839	0.169889327	2.165140325	82	0	78.745
5.207848358	0.00563402	10.12588824	0.024225571	0.173083352	346	1	57.345
3.662724669	0.000667636	145.7392341	0.024662476	0.17319706	519	2	63.899
0.570371858	0.001800488	322.2706723	0.013921997	1.21658178	254	0	64.86
0.643259146	0.001731335	318.6781231	0.013231664	1.057350856	147	0	66.479
5.561229259	0.00048115	108.6695021	0.014225726	0.118765134	153	0	74.907
0.997486643	0.000968006	423.0585911	0.017245834	0.590140929	1076	2	57
10.87165457	0.000616281	39.29959736	0.013101997	0.054917181	80	0	61
2.793103985	0.000645207	210.9206538	0.019455403	0.201049048	250	0	59
0.313797327	0.001251446	1375.255453	0.026857753	1.964822986	903	2	36
0.297182801	0.024154809	137.1642711	0.108253257	2.372527891	615	2	67
0.523948285	0.000430051	4550.725598	0.042239155	1.191077772	105	0	66
0.096493114	0.062070649	109.1151973	0.125525391	6.492356262	1293	2	57
1.346250642	0.000491	502.6989688	0.015471881	0.525727074	260	0	73
0.182672186	0.002443575	3224.768223	0.094553974	3.698741493	1096	2	64
0.862642899	0.001146624	602.4580307	0.034957879	0.647839547	759	2	59
0.161731836	0.004398966	1903.287274	0.073918957	4.19001973	351	1	73
0.24440915	0.003574942	627.1776794	0.043994585	2.190280335	544	2	61
1.062871049	0.000413091	2331.686276	0.044765412	0.693115872	311	1	64
0.478361363	0.001502444	1202.411641	0.045192779	2.1403383	880	2	67
0.376027109	0.001931965	980.494575	0.082735567	1.551295159	184	0	64
0.763774641	0.0016551	1085.4453	0.022765624	2.254408191	197	0	59
0.524868794	0.004926071	353.5474007	0.044788528	1.844930114	300	0	61
1.566986345	0.001156392	345.8043223	0.040566913	0.429230368	456	2	51
40.88447309	0.000698835	7.772261539	0.010689019	0.014165581	540	2	50
3.144880618	0.000811006	93.02539883	0.017765268	0.201567553	62	0	57
9.87022382	0.003607595	13.18674049	0.021733206	0.143338427	633	2	72
0.119788022	0.007965564	993.2103306	0.09266325	4.934958742	437	1	60
0.04748959	0.010862749	1815.576437	0.082302157	13.29545186	442	1	49
0.931542113	0.000779808	564.9162156	0.01417646	0.722966452	145	0	50
