# Supplementary material for: Towards survival prediction of cancer patients using medical images
Source: PeerJ Comput Sci. 2022 Oct 26;8:e1090. doi: 10.7717/peerj-cs.1090 (PMC9680890; doi:10.7717/peerj-cs.1090)
Supplement: Supplemental Information 1 [file peerj-cs-08-1090-s001.zip › FinalCodeV1.2/Benchmark Brats2020 Feature Selection/Radiomic_Features_Final_shape.csv]

original_shape_Elongation	original_shape_Flatness	original_shape_LeastAxisLength	original_shape_MajorAxisLength	original_shape_Maximum2DDiameterColumn	original_shape_Maximum2DDiameterRow	original_shape_Maximum2DDiameterSlice	original_shape_Maximum3DDiameter	original_shape_MeshVolume	original_shape_MinorAxisLength	original_shape_Sphericity	original_shape_SurfaceArea	original_shape_SurfaceVolumeRatio	original_shape_VoxelVolume	Survival_days1	Survival_days	Age
0.731829402	0.419790138	21.13928483	50.35679237	50.35871325	59.53990259	50.99019514	63.85922016	15226.33333	36.85258125	0.333812017	8899.775397	0.584498921	15443	289	0	60.463
0.805200615	0.596898075	17.91911105	30.02038674	34.13209633	34.525353	31.144823	35.4964787	9073.541667	24.17243386	0.730620042	2879.455924	0.317346416	9160	616	2	52.263
0.768372468	0.722447234	11.55005812	15.98740723	18.68154169	18.38477631	18.68154169	22.13594362	684.0833333	12.28428354	0.406249059	924.1967353	1.351000222	733	464	2	54.301
0.880563099	0.556199247	21.60368682	38.84163264	42.72001873	46.23851209	44.38468204	46.91481642	10608.04167	34.20250841	0.2460693	9488.192833	0.894433971	10902	788	2	39.068
0.342747373	0.309230992	20.04693974	64.82836533	60.6052803	32.28002478	48.75448697	61.43289021	3209.833333	22.21975189	0.201070941	5233.470765	1.630449379	3624	465	2	68.493
0.984176779	0.684941442	27.70028006	40.44182226	52.15361924	54.23098745	56.08029957	56.6568619	19335.08333	39.80190239	0.206367348	16881.34997	0.873094244	19827	269	0	67.126
0.53704742	0.299786758	12.69894372	42.35992215	33.83784863	49.25444142	47.51841748	51.42956348	3273.041667	22.74928692	0.4159913	2562.71847	0.782977649	3398	503	2	69.912
0.840487985	0.656605492	9.336674495	14.21961071	13.92838828	14.56021978	13.60147051	15.58845727	111.6666667	11.95141196	0.3189788	351.5642236	3.148336331	157	1278	2	68.285
0.610530142	0.46729269	30.27925741	64.79719899	70.25667228	102.0784012	117.8855377	119.6411301	24149.04167	39.56064311	0.21246559	19016.42119	0.787460697	25359	1155	2	56.419
0.74209121	0.652476571	13.03878556	19.98353064	23.43074903	23.34523506	23.2594067	24.59674775	383.375	14.82960242	0.315113154	809.9038271	2.112562966	521	515	2	48.367
0.393585635	0.280570579	19.82883804	70.67326198	64.88451279	35	25.49509757	65.50572494	4254.541667	27.8159807	0.183293355	6927.437116	1.628245216	4603	421	1	60.942
0.86319207	0.636064403	14.0177098	22.03819258	26	28	29.41088234	30.14962686	2068.791667	19.02319307	0.315293145	2490.275725	1.203734414	2307	495	2	65.899
0.589230986	0.500863376	19.65450422	39.24124857	34.36568055	32.57299495	43.41658669	46.28174586	10333.33333	23.1221596	0.439549209	5219.596303	0.505122223	10496	698	2	59.693
0.779757408	0.414760813	21.67319241	52.25467729	43	55.08175742	57.48912941	59.50630219	8555.083333	40.74597174	0.175004358	11558.94218	1.351119765	9313	359	1	51.734
0.935006121	0.558445695	22.91447914	41.03260055	40.52159918	46.27094121	48.75448697	51.03920062	8127.75	38.36573268	0.192888794	10135.00621	1.24696333	8675	169	0	62.614
0.916947889	0.860711309	37.5863931	43.66898951	53.82378656	52.55473337	51.4781507	53.97221507	27760.58333	40.04218772	0.230821611	19208.49688	0.691934195	28051	368	1	55.759
0.547164923	0.504735947	22.24511142	44.07277021	33.61547263	56.08029957	44.18144407	60.37383539	6504.916667	24.11507391	0.205400802	8204.330502	1.26125067	7491	439	1	58.258
0.540533572	0.361655019	7.302108486	20.19081196	18.78829423	18.78829423	13.03840481	23.43074903	312.75	10.91381172	0.491127778	453.6850886	1.450631778	341	486	2	61.605
0.881837784	0.69289207	24.77079006	35.74985358	39.05124838	43.9089968	41.10960958	45.48626166	10234.33333	31.52557164	0.200174836	11388.00588	1.112725715	10734	287	0	68.049
0.779288677	0.629494659	44.33375874	70.42753754	64.40496875	86.46964785	86.05230967	88.03408431	90648.20833	54.88338254	0.2048352	47641.52831	0.52556503	91299	55	0	60.581
0.449589821	0.36274765	16.60264145	45.76912197	34.82814953	26.17250466	42.19004622	43.33589736	2401.5	20.57733135	0.243778371	3557.492675	1.481362763	2666	576	2	56.921
0.787206187	0.684076171	25.00677699	36.5555446	47.41307836	46.27094121	49.16299421	52.23025943	11780.83333	28.77675088	0.258436608	9688.296777	0.822377883	12416	350	1	44.162
0.871053744	0.783401532	19.85630986	25.34627396	30.41381265	38.32753579	36.67424164	39.16631206	6393.291667	22.07796682	0.450236272	3699.928426	0.578720418	6589	332	1	67.833
0.254558195	0.216427474	21.6036049	99.81914253	73.4982993	80.65358021	37.48332963	84.08329204	4451.958333	25.40978076	0.208791551	6268.138709	1.407950893	5200	331	1	46.666
0.645445019	0.549303027	24.01009789	43.71011394	49.09175083	50.28916384	43.56604182	51.07837116	19261.20833	28.21247531	0.58235411	5966.953668	0.309791243	19476	23	0	62.704
0.430650277	0.356142537	21.89110051	61.46724473	49.24428901	56.79788728	54.58937626	63.88270501	10590.04167	26.47088597	0.240509901	9696.528501	0.91562704	11237	203	0	45.548
0.484934883	0.387587119	20.06409117	51.76666149	50.44799302	46.87216658	38.47076812	58.21511831	8498.416667	25.10345993	0.357240638	5637.440202	0.663351825	8653	336	1	60.063
0.74504355	0.598131157	18.14458036	30.33545427	31.40063694	40.31128874	42.95346319	43.74928571	5680.5	22.60123452	0.351058234	4385.603223	0.772045282	5746	106	0	76.367
0.656230374	0.542249552	12.85472341	23.70628681	21.63330765	25.23885893	24.8394847	28.39013913	1636.708333	15.55678545	0.407043449	1650.026367	1.008137084	1693	32	0	73.036
0.595313715	0.198274639	14.07113348	70.96789356	41.86884283	49.65883607	50.21951812	59.22837158	1523.25	42.24816036	0.226235305	2829.90074	1.857804523	1748	466	2	53.605
0.531077411	0.42412883	23.35718881	55.07097641	61.18823416	62.36986452	45.48626166	70.39176088	6134.708333	29.24695159	0.26373663	6144.826416	1.001649318	6619	170	0	66.074
0.813154513	0.463073479	16.00896686	34.57111579	36.24913792	41.40048309	37.64306045	42.95346319	7682.708333	28.11165881	0.352374638	5343.457747	0.695517455	7867	488	2	63.192
0.854042894	0.791634308	27.06707641	34.19138879	43.65775991	44.38468204	39	44.82186966	7592.708333	29.20091263	0.187692012	9953.354685	1.310909658	8346	473	2	67.86
0.809267225	0.615504696	26.78600849	43.51877191	54.03702434	54.00925847	46.87216658	55.55177765	20106.29167	35.21831576	0.314458913	11371.24982	0.565556792	20555	1283	2	46.452
0.876909193	0.433786335	25.77526917	59.41927416	78.91767863	68.87670143	72.9177619	79.13279977	23312.45833	52.10530776	0.183784503	21473.39029	0.921112222	23946	33	0	69.992
0.656198771	0.626906437	9.233970692	14.72942395	17.08800749	24.18677324	22.36067977	25.13961018	539.4583333	9.665429891	0.574520916	557.8064747	1.034012157	585	89	0	71.37
0.719160011	0.360651517	17.00949159	47.16323312	45.31004304	42.29657197	47.80167361	55.55177765	9527.541667	33.91791123	0.257624111	8436.290444	0.885463506	9752	172	0	75.978
0.643194121	0.514009346	29.33489671	57.07074581	45.35416188	84.72307832	54.23098745	85.11169132	10586.83333	36.7075682	0.224451909	10388.14984	0.981232963	10976	30	0	72.879
0.730071016	0.608041496	17.48822059	28.76155772	39.44616585	35.4682957	36.76955262	41.72529209	6004.375	20.99797968	0.534243745	2990.358223	0.49802989	6192	84	0	53.362
0.699388898	0.442429589	21.67782927	48.99724112	44.92215489	63.0634601	59.00847397	63.37191807	19906.20833	34.26812648	0.413521929	8589.698936	0.431508542	20192	229	0	57.718
0.73039515	0.506953371	23.11484708	45.59560784	48.25971405	44.59820624	53.07541804	57.56735186	18342.125	33.30281082	0.261428484	12865.62787	0.701425155	19169	286	0	63.345
0.870478917	0.676268046	25.33379735	37.46117756	43.8634244	44.29446918	41.61730409	50.33885179	19685.16667	32.60916528	0.476377157	7401.037314	0.375970264	19887	726	2	75.312
0.725783623	0.562217728	17.40412597	30.95620275	30.59411708	25.70992026	46.86149806	47.02127178	4858.083333	22.46750499	0.380470837	3645.910956	0.750483412	5082	495	2	44.416
0.7990539	0.583735077	10.81153643	18.52130675	35.38361203	17.72004515	17.02938637	36.85105155	367.375	14.79952238	0.32442431	764.6167392	2.081297691	402	871	2	54.825
0.470735616	0.38899347	23.47942989	60.35944485	50.11985634	56.0357029	52.69724851	78.33900689	15697.58333	28.41334043	0.205793621	14732.41962	0.93851514	16558	210	0	63.764
0.282883257	0.133388069	5.835389659	43.74746343	9.486832981	24.18677324	42.44997055	44.87761134	118.375	12.37542493	0.423792572	275.1085652	2.324042789	163	318	1	46.814
0.641050354	0.631588239	37.61297737	59.5530047	76.83749085	71.58910532	70.17834424	88.28363382	28501.54167	38.17647472	0.21540014	20948.37687	0.734991009	30245	208	0	57.71
0.89599916	0.725780281	11.88023493	16.36891391	20.24845673	23	23.02172887	23.02172887	1329.083333	14.66653312	0.435806473	1341.400887	1.009267706	1420	660	2	46.57
0.691891363	0.685551256	15.97623984	23.30422373	23.76972865	27.20294102	27.29468813	29.01723626	1395.916667	16.12399113	0.25195293	2397.384573	1.717426713	1588	522	2	77.337
0.749807257	0.617399196	33.13121975	53.66255735	64.81512169	58.72818744	57.38466694	67.60177512	34251.625	40.23657494	0.218192514	23375.72375	0.682470503	35661	407	1	39.488
0.567335903	0.358129502	14.43219687	40.29882147	35.22782991	41.97618372	40.79215611	43.05810028	4265.833333	22.86296827	0.331977381	3831.582837	0.898202658	4449	265	0	52.348
0.663307379	0.539469404	16.90892356	31.34361917	30.46309242	37.12142239	35.12833614	43.55456348	5904.75	20.79045388	0.348356302	4535.18279	0.768056698	5989	85	0	81.285
0.82994244	0.66102547	24.3534425	36.84191245	44.68780594	40.80441153	42.04759208	45.81484476	11909.25	30.5766667	0.258428682	9758.873461	0.819436443	12395	597	2	54.751
0.60652005	0.470687751	20.94803517	44.50516319	42.42640687	59.22837158	56.29387178	60.86049622	6226.458333	26.99327381	0.233489763	7009.876023	1.125820755	6651	239	0	68.359
0.870920888	0.683273841	22.55007429	33.002982	56.63920903	47.70744177	51.85556865	59.3380148	5435.083333	28.7429864	0.224499127	6658.968178	1.225182351	6590	610	2	66.51
0.569215364	0.386205555	22.04169148	57.07243511	39.2173431	88.29496022	72.0624729	91.53141537	8341.958333	32.48650693	0.283768313	7009.691485	0.840293275	8872	208	0	71.126
0.555505662	0.470353025	16.69062228	35.48530864	34.4818793	34.92849839	25	37.05401463	3015.416667	19.71228988	0.321665244	3137.941728	1.040632879	3149	355	1	69.178
0.90282114	0.69467757	20.40685688	29.37601234	34.13209633	32.24903099	34.05877273	35.48239	10465.20833	26.52128494	0.649543491	3562.113949	0.340376783	10482	152	0	68.726
0.66597293	0.642151399	12.19760906	18.99491162	16.4924225	20.24845673	19.84943324	22.36067977	785.25	12.65009695	0.301751238	1364.081629	1.737130378	901	385	1	51.589
0.878974245	0.667431565	26.03151938	39.00252962	41.77319715	43.829214	43.46262762	47.10626285	18176.375	34.28221901	0.417680238	8004.085382	0.440356528	18358	453	2	62.159
0.632438079	0.493668761	17.01896616	34.47446449	39.69886648	32.38826948	29.15475947	41.41255848	6547.25	21.80296409	0.361594779	4680.597068	0.714895119	6878	1592	2	36.784
0.739314771	0.682237538	27.60305585	40.45959701	50.69516742	47.75981575	56.08029957	57.52390807	19466.75	29.91237771	0.367327	9527.089384	0.489403182	20008	376	1	68.504
0.532957107	0.223846555	6.982199558	31.19190094	24.33105012	34.20526275	30	34.20526275	634.2083333	16.6239453	0.273285744	1306.236383	2.059632955	782	1337	2	60.816
0.81276511	0.775089096	38.94156321	50.24140243	56.08029957	67.35725648	61.3514466	67.80855403	43457.45833	40.83445899	0.263030674	22725.87474	0.522945327	44601	12	0	70.252
0.689791482	0.674820446	11.88893905	17.61792952	18.24828759	19.23538406	20.80865205	21.28379665	961.125	12.1526977	0.404779538	1163.551179	1.21061379	1034	579	2	63.359
0.326336678	0.248135884	17.27247305	69.60892857	29.73213749	30.3644529	37.58989226	81.04936767	6594.666667	22.71594648	0.4315395	3940.87025	0.597584449	6796	614	2	45.244
0.805141473	0.66235838	26.69475171	40.30258015	51.66236541	51.7880295	51.623638	54.08326913	13080.875	32.44927874	0.289817628	9263.686655	0.70818555	13856	387	1	72.293
0.537302855	0.501177104	27.20763944	54.28747486	55.75840744	44.91102315	59.03388857	60.67124525	19280.41667	29.16881521	0.285957892	12159.7967	0.63068122	19830	180	0	55.532
0.708405892	0.470790701	25.15335915	53.4279014	55.71355311	54.81788029	59.13543777	60.09159675	18549.83333	37.84864012	0.262730866	12898.31666	0.695333291	19298	139	0	52.764
0.250339188	0.180652471	23.72528009	131.3310577	105.4751155	47.04253395	43.93176527	113.5165186	22208.20833	32.87731036	0.222748324	17153.20829	0.772381456	22543	375	1	46.551
0.751093813	0.410315904	17.56156991	42.80011998	40.85339643	45.39823785	52.63078947	54.13871073	5478.041667	32.14690531	0.263569356	5701.722759	1.040832309	5976	1767	2	27.811
0.724715328	0.532563678	25.86712869	48.57095919	43.18564576	51.73973328	51.35172831	55.4436651	10209.54167	35.20011864	0.197564856	11519.80858	1.128337486	10817	168	0	74.63
0.788632723	0.642086971	19.92622692	31.03353257	35.4682957	31.01612484	41.77319715	42.05948169	7313.791667	24.4740593	0.495552985	3676.961519	0.502743541	7469	438	1	66.934
0.757663748	0.616749192	26.80289341	43.45833567	43.38202393	48.66210024	48.16637832	57.10516614	15476.29167	32.92680549	0.212539413	14130.44759	0.913038336	15955	345	1	85.762
0.89083069	0.699800323	42.20879687	60.31548645	71.11961755	68.15423685	68.15423685	73.81056835	78444.33333	53.73088639	0.302402447	29304.87508	0.373575424	80489	394	1	56.301
0.320514261	0.295031357	23.45368993	79.49558368	44.94441011	75.2861209	35.22782991	79.101201	7813.041667	25.47946825	0.172275862	11052.82059	1.414662952	8432	114	0	66.282
0.736222747	0.65928841	18.9101336	28.68264226	32.20248438	29.15475947	33.61547263	33.91164992	3496.375	21.11681368	0.327579463	3400.787241	0.972660896	3736	191	0	79.211
0.657993871	0.622986698	18.05778278	28.98582398	27.51363298	34.13209633	32.14031736	35.04283094	2601.625	19.07249453	0.210354094	4348.735102	1.671545708	2853	50	0	74.836
0.671275865	0.439459262	12.72232907	28.94996228	23.02172887	27.80287755	28.01785145	28.42534081	2032.166667	19.43341098	0.290754191	2668.482483	1.313121865	2139	387	1	65.921
0.803429496	0.645099482	18.82963564	29.18873162	30.41381265	40.02499219	41.77319715	43.24349662	3599.625	23.45108792	0.250307876	4537.825403	1.260638373	3872	58	0	63.781
0.832155388	0.806843516	22.15052321	27.45330759	32.80243893	30.14962686	30.52867504	32.93933818	9206.25	22.84541783	0.637807639	3330.552249	0.361770781	9230	734	2	49.874
0.615924498	0.558093576	13.05667103	23.3951287	19.41648784	26.01922366	25.3179778	26.38181192	1685.25	14.4096329	0.341500447	2005.406442	1.189975637	1777	448	1	46.258
0.754224705	0.491647136	14.28548275	29.05637335	32.24903099	32.01562119	32.24903099	33.42154993	3157.25	21.91503462	0.299893441	3470.482066	1.09921041	3391	401	1	54.915
0.598382851	0.4851216	25.2200924	51.98715625	41.78516483	56.43580424	55.08175742	57.10516614	8911.041667	31.10822277	0.152353029	13643.27648	1.531052933	10055	361	1	61.622
0.665125093	0.654725215	19.89043485	30.37982102	40.19950248	49.39635614	27.07397274	50.17967716	3787.625	20.20638127	0.2422089	4851.455034	1.280869947	4122	996	2	70.652
0.827332227	0.608276983	7.727223353	12.7034617	14.14213562	14.03566885	13.92838828	15.09966887	440.8333333	10.50998326	0.461813768	606.5503614	1.375917644	455	510	2	55.595
0.571492487	0.419905047	15.49776593	36.90778673	26.47640459	44	45.09988914	45.90206967	7055.125	21.09252284	0.456507781	3896.778753	0.552333056	7110	1020	2	73.827
0.856687556	0.608167779	14.19594801	23.34215736	28.44292531	31.01612484	30.41381265	32.90896534	2081.666667	19.99693575	0.379018422	2080.165699	0.999278959	2310	436	1	62.03
0.504711017	0.174946592	5.952354453	34.02383771	23.70653918	18.02775638	26.17250466	28.87905816	88.16666667	17.17220573	0.435931551	219.7533154	2.492476167	109	296	0	50.808
0.77840211	0.668372336	20.39867853	30.51993242	34.4818793	27.89265136	34.71310992	36.04164258	10026.875	23.75677979	0.680637376	3303.787185	0.329493206	10067	278	0	54.14
0.914713445	0.616367702	18.55107765	30.09742007	38.60051813	39.35733731	50	57.17516944	4866.583333	27.5305148	0.318648247	4358.349304	0.895566562	5112	146	0	70.86
0.431762869	0.334276255	24.29555466	72.68106634	63.5295207	52.40229003	65.37583651	82.66801074	9884.791667	31.38098569	0.26887659	8284.051953	0.838060349	10225	200	0	70.592
0.660641271	0.5907615	21.67246623	36.68564428	40.49691346	47.5394573	41.30375286	49.73932046	7137.25	24.23605066	0.307469579	5830.456733	0.816905213	7262	1527	2	60.699
0.644567709	0.515249666	4.711106751	9.143347509	9.848857802	7.280109889	8.94427191	10.48808848	151.8333333	5.893506554	0.770246089	178.68964	1.176880176	160	1178	2	48.773
0.680596322	0.396368387	23.86667164	60.21335809	69.007246	52.34500931	69.11584478	70.60453243	13722.45833	40.98099004	0.192265658	14416.84913	1.050602507	14829	353	1	67.17
0.61215849	0.50125851	21.39240531	42.67739078	47.41307836	41.23105626	48.33218389	56.33826408	8944.416667	26.12532708	0.254242664	8196.033196	0.916329538	9263	56	0	80.51
0.738223464	0.397337576	23.38004481	58.8417664	48.70318265	67.23094526	64.32728814	68.73863542	24493.08333	43.43837264	0.287492305	14186.87927	0.579219818	24770	21	0	86.274
0.704765829	0.581264639	28.09740046	48.33839624	46.84015371	52.39274759	48.83646179	54.07402334	14337.91667	34.0672499	0.176340872	16185.34057	1.128848838	15191	1227	2	50.063
0.544973253	0.311033989	15.78871059	50.76201035	33.24154028	64.49806199	62.12889827	65.55913361	6181.958333	27.6639379	0.350304572	4650.029432	0.75219359	6275	182	0	52.879
0.815648329	0.637854055	33.89515107	53.13935186	56.22277119	64.19501538	65.9241989	70.86607087	46686.91667	43.34302355	0.362551654	17294.62021	0.370438261	47184	277	0	83.649
0.635009778	0.392027768	17.19524229	43.86230692	39	48.82622246	40.49691346	50.04997502	4908.625	27.85299379	0.282828848	4938.559866	1.006098422	4996	155	0	65.115
0.540275148	0.418523037	15.95855381	38.13064612	28.16025568	44.18144407	44.55333882	45.57411546	7233.75	20.60104049	0.498676948	3627.219424	0.501430022	7362	1148	2	65.937
0.91690554	0.717065085	28.38538669	39.58550942	44.40720662	48.10405388	51	51.58488151	13574.875	36.29617289	0.244635438	11249.20888	0.828678635	13957	78	0	85.942
0.792378749	0.690962313	30.72941745	44.47336252	50.44799302	57.14017851	52.20153254	64.12487817	22558.91667	35.23974737	0.369271372	10455.64055	0.463481501	22889	580	2	70.803
0.850421415	0.741088286	13.80128972	18.62300347	21.9317122	25.49509757	23.02172887	25.8069758	2000.625	15.83740097	0.447289689	1716.612875	0.858038301	2073	1145	2	61.858
0.304373746	0.19555056	20.6344539	105.5197894	42.15447782	83.72574276	92.17917335	93.45587194	15459.08333	32.11745355	0.29248626	10260.48322	0.663718734	15768	77	0	82.932
0.829356481	0.629974359	9.353205766	14.84696264	19.72308292	19.41648784	19.41648784	23.36664289	555.9166667	12.31342469	0.46850596	697.8715076	1.255352734	595	427	1	60.019
0.633452658	0.336534952	8.79523373	26.1346813	20.88061302	17.88854382	19.6468827	21.1896201	60.20833333	16.55508333	0.315393948	235.5420799	3.91211759	103	409	1	82.419
0.722852461	0.541934321	18.76355794	34.62330618	34.71310992	37.20215048	41.59326869	42.29657197	6113.458333	25.02754209	0.358667328	4507.996929	0.737389	6272	112	0	60.414
0.628287586	0.253847132	5.180749188	20.40893333	17.4642492	14.86606875	13.60147051	18.13835715	58.33333333	12.82267946	0.410005603	177.4075897	3.041272967	86	412	1	57.068
0.816979129	0.494098	18.96754454	38.38822371	53.60037313	37.69615365	47.70744177	56.54201977	8169.75	31.36237757	0.328451038	5972.451948	0.73104464	8380	334	1	58.03
0.73434794	0.483791798	23.47241282	48.51759149	51.97114584	61.29437168	62.39390996	62.59392942	20137.5	35.62879338	0.34822264	10279.31458	0.510456342	20290	74	0	86.652
0.579430646	0.405883664	15.61791312	38.47879206	46.09772229	37.33630941	48.70318265	62.68173578	2002.625	22.29579132	0.210467599	3650.608838	1.822911847	2346	684	2	70.622
0.873922209	0.773883624	32.37363688	41.83269405	52.0096145	54.20332093	49.24428901	54.87257967	27568.54167	36.55852039	0.416609356	10593.29259	0.384252918	27812	613	2	57.233
0.892692929	0.843622041	19.3599908	22.94865457	30.8058436	29.68164416	28.3019434	32.86335345	5502	20.48610166	0.592661046	2543.068931	0.462208094	5570	142	0	78.14
0.707046384	0.397608722	18.93538877	47.62317249	47.50789408	58.69412236	53.15072906	60.30754513	16396.41667	33.67179189	0.37390004	8347.592568	0.509110785	16504	538	2	50.899
0.924671935	0.591502952	13.10644994	22.1578775	30	27.80287755	29.41088234	30.06659276	2794.791667	20.48876747	0.448837008	2137.773845	0.764913489	2881	416	1	65.381
0.879255857	0.814534038	15.45002861	18.9679349	23.08679276	29.73213749	26.68332813	32.44996148	2097.75	16.67766786	0.445127347	1780.33748	0.848689062	2182	240	0	73.674
0.848614061	0.597800475	13.37911785	22.38057413	25.94224354	23.76972865	24.41311123	28.72281323	3222.541667	18.99246989	0.505858497	2085.71086	0.647225413	3279	524	2	45.575
0.774292294	0.655385439	31.26690628	47.70766089	49.04079934	55.4436651	51.2445119	56.67450926	32560.625	36.93967421	0.346170468	14244.78604	0.437485031	32906	319	1	54.477
0.801289021	0.732176624	25.1014878	34.28337777	35.6931366	40.80441153	39.62322551	41.30375286	15475.20833	27.47089421	0.661895117	4537.179387	0.293190197	15527	730	2	63.638
0.745471658	0.667918572	12.32205284	18.4484357	19.31320792	20.24845673	20.1246118	21.9317122	2024.666667	13.75278595	0.709966001	1090.139965	0.538429354	2063	336	1	69.003
0.806956761	0.635172646	23.85837359	37.56202935	39.39543121	51.4781507	50.009999	52.62128847	11390.20833	30.31093354	0.318465543	7687.340522	0.674907807	11539	342	1	69.403
0.933437519	0.612979481	31.56605613	51.49610568	54.67174773	63.60031446	58.18075283	65.00769185	37560.16667	48.06839714	0.297853764	18209.55665	0.484810326	37835	503	2	64.203
0.78040596	0.383595324	19.0174869	49.57695184	43.73785546	52.81098371	52.63078947	55.4977477	3710.25	38.69014871	0.222139241	5217.481958	1.406234609	4073	688	2	66.403
0.674483285	0.351211736	12.79724615	36.43741039	37.65634077	38.63935817	36.12478374	38.69108424	3428.666667	24.57642426	0.377715237	2911.184948	0.849072024	3560	1410	2	49.641
0.488321748	0.292783138	6.64263746	22.6879099	20.09975124	11.40175425	20.22374842	20.83266666	133.5833333	11.07899981	0.467869717	270.101734	2.021971808	156	374	1	64.808
0.261460556	0.124906697	3.982606095	31.88464821	18.02775638	9.055385138	15	25	92.95833333	8.336577841	0.413041809	240.2604739	2.584603932	115	117	0	81.825
0.356804955	0.319765542	15.43351103	48.26508491	33.24154028	42.01190308	21.47091055	46.21688003	1250.666667	17.22122146	0.263789169	2128.081296	1.701557539	1405	692	2	67.677
0.731216114	0.636538035	24.6703078	38.75700501	41.10960958	50.21951812	46.61544808	52.44044241	11552.95833	28.33974659	0.315923821	7822.829949	0.67712786	11727	120	0	68.02
0.712808583	0.693696502	39.63260099	57.13247921	64.88451279	62.03224968	64.63745044	73.00684899	45025.20833	40.72452155	0.279729954	21880.08331	0.485951851	45839	150	0	29.12
0.922897707	0.752617916	31.40968522	41.73390583	59.68249325	56.82429058	55.00909016	59.94997915	25236.79167	38.516126	0.350898001	11857.48705	0.469849227	25285	300	0	56
0.747756506	0.652964617	25.64396572	39.2731322	46.86149806	46.5295605	49.40647731	52.05766034	15571.45833	29.3667401	0.480882412	6270.922357	0.402719015	15877	630	2	31
0.887395632	0.642160999	10.7525393	16.74430449	30.61045573	21.58703314	22.20360331	30.61045573	830.2916667	14.85882266	0.534037937	799.9554495	0.96346318	857	330	1	67
0.759633627	0.534907742	27.65078908	51.692632	48.27007354	57.93962375	58.42088668	58.87274412	29708	39.26746153	0.439938432	10544.05911	0.354923223	29848	728	2	51
0.648934832	0.451551551	20.99078724	46.48591547	55.90169944	45.39823785	61.40032573	64.75337829	7333.958333	30.16632973	0.417746502	4369.820474	0.595833829	7519	540	2	60
0.647346295	0.622143078	12.39879583	19.92917107	17.49285568	18.35755975	16.40121947	19.02629759	308.125	12.90107506	0.280044492	787.7862202	2.556709842	384	558	2	56.208
0.717130684	0.563930576	17.18816836	30.47922761	28.16025568	31.04834939	33.28663395	36.24913792	4240.375	21.85758935	0.353025048	3588.79056	0.846338015	4349	322	1	61.526
0.816542331	0.538718347	34.61603529	64.25627697	63.41135545	92.76313923	70.22819946	104.2784733	48177.25	52.4679702	0.348870233	18353.33028	0.380954294	48610	630	2	18.975
0.632806267	0.512970017	18.98472962	37.00943326	35.22782991	40.31128874	47.01063709	47.96873982	7196.875	23.4198013	0.398879651	4519.30394	0.627953652	7587	370	1	33.888
0.94159341	0.680743536	20.02543262	29.41700004	34.13209633	38.94868419	38.91015292	41.82104733	7054.375	27.69885339	0.49354397	3604.103902	0.510903362	7137	86	0	54.986
0.72611593	0.614985042	29.58973664	48.11456316	53.25410782	63.90618123	59.30430001	65.51335742	24665.33333	34.93675078	0.314533259	13027.9338	0.528188029	25394	430	1	60.729
0.776222547	0.582263775	21.63968876	37.16475191	51.2445119	50.15974482	51.42956348	58.35237784	13007.83333	28.84811839	0.518483918	5158.841011	0.39659495	13188	110	0	74.145
0.366466165	0.267228088	19.56797611	73.22574594	36.67424164	65.36818798	52.88667129	66.8954408	3868.833333	26.83475829	0.232963128	5115.839949	1.3223211	4212	209	0	61.416
0.480013129	0.457616261	21.33545003	46.62301546	50.03998401	62.80127387	45.04442252	67.07458535	11855.20833	22.37965952	0.593721911	4234.874143	0.357216341	11908	448	1	78.792
0.598076778	0.474786188	28.34553166	59.70167706	38.07886553	70.38465742	61.81423784	70.80254233	8653.708333	35.70618667	0.216932949	9396.369953	1.085820043	8969	199	0	44.449
0.639443891	0.621837292	31.6089693	50.83157555	61.46543744	71.06335202	59.07622195	72.18032973	26640.70833	32.50394045	0.349083209	12357.16969	0.463845388	27014	291	0	68.759
0.545309035	0.418314085	17.37356864	41.53235396	34	51.97114584	51.03920062	53.48831648	9813.458333	22.64796786	0.626910352	3535.846519	0.360305857	9905	600	2	50.082
0.727380087	0.662281952	25.99247898	39.2468478	43.13930922	45.3431362	43.01162634	50.28916384	11619.20833	28.54737557	0.270167974	9182.648288	0.790298962	11978	804	2	57.973
0.97519284	0.715508127	31.4110655	43.90036159	49.09175083	72.00694411	68.26419266	85.11169132	25582.29167	42.81131829	0.289995459	14478.35511	0.565952234	25826	634	2	63.575
0.656036963	0.313763841	10.41861488	33.20527585	43.65775991	40.16217126	34.05877273	46.06517123	3200.666667	21.78388831	0.46295195	2268.690079	0.708817979	3277	1561	2	63.805
0.58699076	0.492386914	35.62289948	72.34737247	64.84597135	63.82005954	67.68308504	67.91906949	15639.29167	42.46723918	0.272626195	11093.31286	0.709323229	16013	268	0	45.926
0.963246578	0.717295716	9.88768776	13.78467421	14.31782106	19.6977156	15.29705854	19.6977156	146.125	13.27804026	0.326197578	411.294664	2.814676914	204	822	2	42.904
0.693268734	0.559883108	23.19017414	41.41967105	54.00925847	54.00925847	51.07837116	55.08175742	12360.70833	28.7149629	0.350228719	7381.783014	0.597197411	12627	355	1	54.474
0.549230308	0.477877328	12.5578057	26.278304	26.90724809	47.04253395	47.01063709	48.35286961	1588.458333	14.43284101	0.475215085	1385.408319	0.872171646	1665	1489	2	51.115
0.550784751	0.487076907	23.24119777	47.71566346	50.24937811	59.48108943	54.34151268	67.51296172	15573.125	26.2810598	0.438562949	6876.530382	0.441563937	15826	82	0	81.112
0.934135545	0.609634865	18.0723183	29.64449598	38.89730068	40.79215611	31.78049716	42.49705872	558.2083333	27.6919774	0.246197751	1331.672975	2.385620019	736	187	0	84.844
0.470054439	0.340465011	11.74525105	34.49767433	30.61045573	33.60059523	29.73213749	38.75564475	1904.541667	16.21578496	0.371622888	1999.441291	1.049828064	2147	394	1	54.279
0.899934848	0.731291705	29.00475387	39.6623586	52.34500931	54.03702434	53.15072906	54.87257967	6589.75	35.69353866	0.261422825	6502.094038	0.986698135	7195	812	2	63.762
0.729992848	0.578081285	26.03971776	45.04508001	52.20153254	59.9082632	59.46427499	65.46754921	15113.58333	32.88258626	0.287082165	10297.28838	0.681326734	15565	737	2	43.112
0.469259851	0.224651072	25.36797891	112.9216908	36.67424164	112.3076133	81.05553652	114.6123903	18107.95833	52.98961577	0.204729881	16288.5546	0.899524635	18787	362	1	40.353
0.736323476	0.675812629	30.61752442	45.30475325	55.47071299	57.14017851	51.2249939	58.56620186	7960.833333	33.35895339	0.202235377	9533.799571	1.197588138	8759	67	0	81.211
0.745606362	0.637352292	28.86675737	45.29168204	50.80354318	58.83026432	56.29387178	59.44745579	16802.83333	33.76976626	0.252165896	12581.1243	0.748750169	17111	71	0	53.866
0.844457292	0.633738753	13.2770832	20.95040447	21.63330765	27.45906044	22.84731932	29.15475947	1667.333333	17.69172181	0.431640408	1575.349739	0.94483191	1719	262	0	74.836
0.899857742	0.763474455	25.29966473	33.13753928	42.72001873	42.43819035	41.78516483	44.73253849	5672.25	29.81907127	0.285899937	5379.893022	0.948458376	6401	424	1	54.844
0.887905254	0.823125285	17.68389123	21.48383916	25	27.31300057	23.70653918	28.61817604	245.7916667	19.07561366	0.277499278	683.8072529	2.782060361	326	329	1	73.578
0.6234925	0.589525863	42.62634865	72.30615539	62.09669879	77.83315489	76.92203845	82.71033793	14571.29167	45.08234558	0.149874409	19249.61331	1.321064306	15951	104	0	47.321
0.868214874	0.628682414	22.40943262	35.64507628	36.87817783	43.17406629	39.11521443	44.46346815	17373.83333	30.94758542	0.793331026	4089.091099	0.235359176	17388	1731	2	47.973
0.626749127	0.530537988	29.50577591	55.61482231	48.41487375	62.96824597	64.84597135	65.90902821	38900.04167	34.85654134	0.74366264	7465.774558	0.19192202	39266	127	0	64.378
0.705640064	0.693768156	23.9616382	34.53839439	38.32753579	43.829214	36.40054945	45.22167622	11023.41667	24.37167484	0.43332344	5527.763132	0.501456427	11141	616	2	64.247
0.935599896	0.685113622	23.13276498	33.76485917	45.17742799	54.81788029	54.12947441	56.47123161	6036.208333	31.59039872	0.305726757	5243.969484	0.868752236	6284	111	0	76.614
0.599738059	0.466858588	23.80861421	50.99748577	41.34005322	52.39274759	52.61178575	54.16641026	3137.75	30.58513313	0.237107861	4371.364941	1.393152718	3614	828	2	69.364
0.587881219	0.515111604	22.55366934	43.78404443	42.57933771	62.00806399	62.64183905	63.33245613	5319.125	25.7398174	0.261990211	5624.611427	1.057431707	5991	317	1	62.562
0.66231266	0.464005567	15.90831198	34.2847438	31.40063694	40.31128874	33.95585369	45.7165178	3686.291667	22.70721987	0.348835678	3308.184253	0.897428785	3940	405	1	46.677
0.646173526	0.418143208	8.766175235	20.9645286	26.01922366	19.10497317	25	28.3019434	414.9583333	13.54672337	0.474377492	567.1479632	1.366758823	460	621	2	57.362
0.917533505	0.56496682	11.96848679	21.18440651	23.40939982	22.13594362	24.69817807	26.92582404	217.125	19.43740276	0.255761964	683.0534996	3.145899825	319	175	0	61.022
0.626571229	0.530396875	27.75312044	52.32519604	57.55866572	65.4599114	64.93843238	65.4599114	14982.375	32.78546241	0.290054593	10132.69149	0.676307427	15982	357	1	54.967
0.873128871	0.70495245	24.44963227	34.68266872	42.19004622	42.94182111	43.96589587	48.71344784	4088	30.28243938	0.231341141	5344.476542	1.307357275	4749	747	2	30.408
0.636463313	0.489054154	23.86920001	48.80686487	38.83297568	53.23532662	53.93514624	55.83009941	9793.75	31.0637789	0.284758647	7773.916647	0.793763027	10058	946	2	60
0.801665365	0.556229296	25.87652112	46.52132011	43.01162634	58.21511831	57.42821606	59.24525297	21777	37.29453107	0.359090413	10502.1693	0.482259691	21996	103	0	59.584
0.832482395	0.597003981	18.61540815	31.18138027	32.89376841	31.06444913	35.17101079	35.95830919	2883.5	25.95795012	0.256170724	3824.440707	1.326318955	3066	468	2	76.425
0.836552405	0.627775238	35.15113016	55.9931772	53.26349594	71.11258679	70.17834424	73.68853371	20904.79167	46.84122707	0.190786492	19235.36354	0.920141365	21404	82	0	71.874
0.884298315	0.739476529	21.53966857	29.12826537	36.34556369	38.41874542	37.48332963	39.7743636	7049.291667	25.758076	0.443449175	4009.31883	0.568754851	7328	467	2	59.282
0.405291941	0.345136071	20.14575215	58.37046259	34.4818793	66.40783086	61.52235366	69.44062212	8616.208333	23.65707809	0.400881903	5070.044849	0.588431089	8884	425	1	69.326
0.608606971	0.461787509	34.95264183	75.68988146	59.8414572	84.59905437	91.70605214	95.29428105	16367.70833	46.0653895	0.17034726	18300.97484	1.118114672	17679	22	0	60.427
0.708759323	0.549677551	15.6802388	28.5262492	32.75667871	34.66987165	28.16025568	36.30426972	2191.375	20.21824506	0.369684169	2206.976657	1.007119574	2287	382	1	63.762
0.647783518	0.487085418	12.93647781	26.5589511	29.12043956	33.01514804	24.35159132	36.89173349	2451.375	17.20445079	0.47982002	1832.366156	0.747485047	2506	1282	2	48.825
0.847719059	0.761350842	37.18804105	48.84481501	54.40588203	71.84705979	70.45565982	74.53187238	34736.5	41.40668062	0.381353643	13500.40915	0.38865197	35326	327	1	70.592
0.580683115	0.540752995	36.42768986	67.36474918	61.91122677	71.80529228	72.03471385	72.33947747	8387.625	39.1175724	0.193448543	10319.95966	1.230379238	8971	635	2	61.408
0.492937409	0.430621288	30.04259743	69.76570433	43.56604182	65	60.40695324	65	7224.583333	34.39012551	0.189087617	9557.909332	1.322970321	7774	448	1	36.852
0.776396314	0.656607789	16.14408864	24.58711108	26.90724809	29.42787794	27.07397274	30.43024811	1003.083333	19.08934242	0.269234841	1799.882721	1.794350141	1167	296	0	52.679
0.774033977	0.584705446	14.42310075	24.66729335	26.17250466	34.4818793	26.92582404	35.67912555	3257.5	19.09332318	0.508286908	2090.730961	0.641820709	3342	626	2	75.263
0.826872276	0.641015003	25.02316684	39.03678807	43.65775991	51.2445119	52.15361924	52.47856705	5507.333333	32.2784378	0.205704387	7331.645871	1.33125152	6323	372	1	56.4
0.859377393	0.76515894	30.01361451	39.22533338	39.8246155	37.44329045	32.38826948	41.24318125	131.75	33.70936473	0.096556208	1296.794039	9.842839008	574	121	0	75.962
0.832052327	0.672635564	24.12424115	35.86524774	46.32493929	47.26520919	50.28916384	54.30469593	4464.458333	29.84176284	0.300524062	4362.988382	0.97727161	4556	476	2	75.973
0.838463972	0.458989272	10.06655614	21.93200748	18.97366596	17.80449381	15.29705854	18.97366596	22.08333333	18.3891981	0.264862379	143.7166002	6.507921519	60	333	1	46.953
0.88440043	0.677941566	35.7917563	52.79475119	66.21178143	65.2533524	73.59347797	77.39509028	51294.45833	46.69170067	0.504823715	13224.86785	0.257822546	52012	30	0	59.255
0.727083615	0.410965438	23.50244727	57.18837911	60.16643583	67.60177512	53.66563146	67.63135368	9725.666667	41.58073343	0.187746981	11736.10757	1.206714971	10326	232	0	70.367
0.733626486	0.535230263	36.26667945	67.75902259	66.03786792	83.18653737	73.33484847	83.98214096	76453.66667	49.70981361	0.440557346	19773.36381	0.258631988	76834	434	1	61.167
0.687848938	0.478307593	20.4099906	42.67126613	43.38202393	46.69047012	37.85498646	47.24404724	10340.5	29.3513851	0.309677487	7412.001815	0.716793367	10590	99	0	69.266
0.751294381	0.621961765	31.38836036	50.46670413	49.39635614	56.22277119	75.3923073	80.85790005	31484.04167	37.91535125	0.346276071	13924.78917	0.442280865	31605	5	0	51.756
0.808633944	0.489534569	27.63222789	56.44591745	64.88451279	68.68041933	63.56099433	68.74590897	22593.45833	45.64408483	0.252648753	15297.55794	0.677079078	23009	213	0	74.521
0.72601369	0.554962846	23.65120329	42.61763369	39.92492956	58.24087911	58.13776741	59.37171044	8443.416667	30.94098551	0.25362188	7906.353365	0.936392657	8769	244	0	76.699
0.929218181	0.693152685	28.95380169	41.77117441	56.08029957	53.00943312	50.03998401	60.24118193	22625.04167	38.81453468	0.327579643	11809.37221	0.521960241	22932	1458	2	50.501
0.760689483	0.650081535	36.26092373	55.77903968	61.13100686	66.49060084	65.11528238	70.29224708	31557.66667	42.43052886	0.250111948	19308.6959	0.611854359	32228	77	0	66.627
0.719200905	0.496875667	21.4037102	43.07659167	33.01514804	40.31128874	36.49657518	43.05810028	1227.958333	30.9807237	0.182699532	3035.305746	2.471831221	1590	508	2	57.362
0.377220627	0.260395613	3.738338945	14.35638219	23.34523506	11.70469991	5.385164807	30.9354166	40.75	5.41552349	0.83178343	68.84814897	1.689525128	47	82	0	78.745
0.795191635	0.657350474	21.05643295	32.03227772	41.61730409	39.96248241	37.58989226	42	2439.833333	25.47179929	0.235986187	3713.963641	1.522220223	3274	346	1	57.345
0.574007364	0.467046073	30.33127397	64.94278777	60.14149982	74.04052944	71.11258679	78.20485918	28559.79167	37.27763843	0.340747925	13260.32785	0.464300581	28927	519	2	63.899
0.866476822	0.696041053	27.11551475	38.95677505	43.0464865	47.29693436	48.50773134	51.2445119	11311.875	33.75514263	0.238148811	10232.74391	0.904601926	11694	254	0	64.86
0.661672828	0.54705582	33.1821893	60.65594783	56.32051136	62.36986452	62.58594091	63.85138996	8610.958333	40.13439255	0.214397075	9476.171835	1.100478189	9087	147	0	66.479
0.739488894	0.579796243	32.61520246	56.25286966	65.60487787	74.06078585	73.10950691	77.34339015	25410.04167	41.59837234	0.246974875	16923.94484	0.66603373	26654	153	0	74.907
0.811851537	0.57620988	27.70699862	48.08490723	50.28916384	52.49761899	51.31276644	58.6003413	21467.70833	39.03780583	0.36906518	10121.34376	0.471468291	21669	1076	2	57
0.866209742	0.784321176	34.74464843	44.29900595	52.77309921	58.05170109	53.60037313	60.8194048	16336.75	38.37223054	0.276193327	11273.22178	0.690052904	16741	80	0	61
0.88006159	0.601008517	26.64270229	44.3299912	49.49747468	52.69724851	50.24937811	57.30619513	25147.29167	39.01312256	0.439567348	9443.207065	0.375515868	25485	250	0	59
0.805551384	0.534267849	21.42621015	40.10387336	40.85339643	44.92215489	45.48626166	47.60252094	16316.79167	32.30573067	0.549541882	5661.174039	0.346953871	16395	903	2	36
0.787611317	0.34731812	7.556725379	21.75736003	17.02938637	20	19.6468827	24.85960579	362.9166667	17.13634298	0.445863251	551.8491629	1.520594708	404	615	2	67
0.748017504	0.688247667	41.27154571	59.96612509	77.0584194	105.2330746	105.3850084	106.7707825	54458.20833	44.85571123	0.409314031	16974.73714	0.311702086	54816	105	0	66
0.432499075	0.1869554	6.087613179	32.56184734	47.50789408	14.2126704	12.08304597	62.24949799	188.8333333	14.08296885	0.528188468	301.3567909	1.595887684	210	1293	2	57
0.602817956	0.496120435	28.80984244	58.07025956	50.28916384	65.9241989	62.51399843	66.16645676	39400.75	35.00579517	0.6962752	8042.162732	0.20411192	39495	260	0	73
0.600602692	0.499833393	20.06872433	40.15082744	42.19004622	48.16637832	40.85339643	49.34571917	7495	24.11469504	0.36573722	5064.02751	0.675654104	7659	1096	2	64
0.764742328	0.577956353	28.92138582	50.04077842	48.01041554	53.85164807	48.76474136	55.11805512	16010.20833	38.26830136	0.275262253	11160.11799	0.697062634	16282	759	2	59
0.873498773	0.627778062	15.11027553	24.06945456	27.65863337	33.01514804	34.92849839	34.94281042	3180.416667	21.02463902	0.441993041	2366.235906	0.744001857	3290	351	1	73
0.733382583	0.459435327	14.08713332	30.6618418	26.62705391	34.92849839	32.28002478	35.44009029	5560.458333	22.48686072	0.653249059	2323.51631	0.417864171	5595	544	2	61
0.917949935	0.717626772	37.1815345	51.81179957	61.13100686	64.89992296	60.13318551	65.76473219	37599.58333	47.56063806	0.312817412	17350.62917	0.461458017	37851	311	1	64
0.757725043	0.563634302	30.50788877	54.12709741	54.74486277	63.00793601	70.57619995	71.57513535	31916.45833	41.01345724	0.342469163	14208.20173	0.445168495	32235	880	2	67
0.518692696	0.453140857	20.79425919	45.88917303	47.85394446	46.84015371	32.80243893	48.61069841	10557.45833	23.80237888	0.443434263	5248.410492	0.497128222	10805	184	0	64
0.569239685	0.505911441	20.1515717	39.83221182	28.60069929	61.81423784	59.13543777	62.11280061	9977.666667	22.6740757	0.642538664	3488.222554	0.349603036	10057	197	0	59
0.549296849	0.473245189	17.38189225	36.72914729	31	44.65422712	33.73425559	46.66904756	2933.5	20.17520486	0.300982059	3292.564142	1.122401276	3174	300	0	61
0.853034421	0.620677255	27.48568124	44.28337112	47.01063709	44.59820624	45.61797891	48.46648326	19767.91667	37.77523982	0.394775081	8955.881268	0.453051347	19921	456	2	51
0.634072767	0.465541604	20.38083245	43.77875635	45.27692569	42.04759208	46.84015371	48.02082881	12677.25	27.75891718	0.438602257	5994.642649	0.47286617	12759	540	2	50
0.612029677	0.511318962	26.84956465	52.51040278	47.80167361	58.24946352	54.12947441	61.03277808	23711.625	32.13792483	0.451771279	8834.996569	0.372601902	23887	62	0	57
0.566049349	0.392029563	12.78002889	32.59965597	24.18677324	45.12205669	44.18144407	53.79591063	3845.75	18.45301405	0.567471515	2091.834993	0.543934211	3916	633	2	72
0.550379729	0.486968449	13.25731836	27.22418342	22.02271555	32.31098884	37.65634077	47.18050445	1878.333333	14.98363869	0.376518601	1955.297292	1.040974601	1976	437	1	60
0.529929728	0.405436821	15.70366839	38.73271392	36.76955262	36.12478374	28.86173938	44.59820624	1232.916667	20.52561657	0.340756487	1631.783261	1.323514643	1331	442	1	49
0.337267616	0.280097537	30.33733512	108.3098962	46.81879964	44.41846463	107.8007421	132.0719501	20355.16667	36.52942044	0.488000109	7387.78045	0.362943746	20589	145	0	50
