# Supplementary material for: Towards survival prediction of cancer patients using medical images
Source: PeerJ Comput Sci. 2022 Oct 26;8:e1090. doi: 10.7717/peerj-cs.1090 (PMC9680890; doi:10.7717/peerj-cs.1090)
Supplement: Supplemental Information 1 [file peerj-cs-08-1090-s001.zip › FinalCodeV1.2/Benchmark Brats2020 Feature Selection/RF1.ipynb]

# %% [code]
import csv
import pandas as pd
import numpy as np
import seaborn as sns
import json
from numpy import mean
from numpy import std
from sklearn import *
from sklearn import svm
from sklearn.model_selection import train_test_split,RepeatedStratifiedKFold,cross_val_score
from sklearn.feature_selection import RFECV,SelectKBest,f_regression,f_classif, mutual_info_regression,mutual_info_classif, chi2, RFE
from sklearn.tree import DecisionTreeClassifier, DecisionTreeRegressor
from sklearn.linear_model import LinearRegression,LogisticRegression, Lasso
from mlxtend.feature_selection import SequentialFeatureSelector as SFS
from sklearn.ensemble import RandomForestRegressor, RandomForestClassifier
from sklearn.preprocessing import PolynomialFeatures,StandardScaler   
from sklearn.metrics import mean_absolute_error, accuracy_score, mean_squared_error, median_absolute_error
from sklearn.neural_network import MLPClassifier, MLPRegressor
from sklearn.pipeline import Pipeline
from sklearn.model_selection import RepeatedKFold
from matplotlib import pyplot
import statsmodels.api as sm
from multiprocessing import Process

processes=20

def process_creator(lst):
    fact = len(lst) / processes
    index=[]
    for i in range(-1,processes):
        index.append(int(np.ceil(fact*(i+1))))
    lsit_list=[]

    for i in range(len(index)-1):
        lsit_list.append(lst[index[i]:index[i+1]])
    return  (lsit_list)

# feature selection
def select_features(X_train, y_train, X_test,m,feature):
	#print("select_features", m,feature)# configure to select all features
	fs = SelectKBest(score_func=feature, k=m)
	# learn relationship from training data
	fs.fit(X_train, y_train)
	X_train_fs = fs.transform(X_train)
	#print(X_train_fs)# transform test input data
	X_test_fs = fs.transform(X_test)
	return X_train_fs, X_test_fs, fs

# feature selection
def select_features1(X_train, y_train, X_test,m,feature):
	#print("select_features", m,feature)# configure to select all features
	fs = SelectKBest(score_func=feature, k=m)
	# learn relationship from training data
	fs.fit(X_train, y_train)
	df_scores = pd.DataFrame(fs.scores_)
	feature_scores = df_scores
	feature_scores.columns = ['Score']  # name output columns
	p=feature_scores.nlargest(int(m),'Score') 
	p = p.index.tolist()
	X_train_fs = fs.transform(X_train)
	#print(X_train_fs)# transform test input data
	X_test_fs = fs.transform(X_test)
	return X_train_fs, X_test_fs, fs,p

df = pd.read_csv('C:/Users/HPCNL/Documents/Radiomic Features/Radiomic_Features_Final.csv')
#print(df)
df = df.dropna()
df = df.drop(['ID', 'diagnostics_Versions_PyRadiomics','diagnostics_Versions_Numpy','diagnostics_Versions_SimpleITK', 'diagnostics_Versions_PyWavelet', 'diagnostics_Versions_Python',
            'diagnostics_Configuration_Settings', 'diagnostics_Configuration_EnabledImageTypes','diagnostics_Image-original_Hash','diagnostics_Image-original_Dimensionality',
            'diagnostics_Image-original_Spacing','diagnostics_Image-original_Size','diagnostics_Mask-original_Hash','diagnostics_Mask-original_Spacing','diagnostics_Mask-original_Size',
            'diagnostics_Mask-original_BoundingBox','diagnostics_Mask-original_CenterOfMassIndex', 'diagnostics_Mask-original_CenterOfMass', 'Survival_days1'],axis=1)
#df = df.drop(['diagnostics_Image-original_Mean', 'diagnostics_Image-original_Maximum', 'original_shape_MajorAxisLength','original_shape_MinorAxisLength', 'original_shape_Sphericity',
#             'original_shape_SurfaceVolumeRatio','original_firstorder_10Percentile','original_shape_SurfaceArea','original_firstorder_90Percentile','original_firstorder_Entropy'],axis=1)
df = df.astype('float')
#print(df)
df.info()
df.head()
X = df.drop(['Survival_days'], axis=1)
#print(X)
y = df['Survival_days']
X = np.array(X)
#print(X)
y= np.array(y)
#print(y)
X_train, X_test, y_train, y_test = train_test_split(X, y, test_size=0.20, random_state=1)
print('Train', X_train.shape, y_train.shape)
print('Test', X_test.shape, y_test.shape)
#pyplot.bar([i for i in range(len(fs.scores_))], fs.scores_)
#pyplot.show()

FeatureExtract = {"combination": df}
FeatureSelect = {"f_classif":f_classif, 
                 "f_regression":f_regression, 
                 "mutual_info_regression":mutual_info_regression, 
                 "mutual_info_classif":mutual_info_classif
                }
ModelSelect = {"LinearRegression":LinearRegression(),
               "LogisticRegression":LogisticRegression(solver='liblinear'),
               "LogisticRegression1":LogisticRegression(),
               "MLPClassifier":MLPClassifier(),
               "MLPClassifier1":MLPClassifier(alpha=1e-5, random_state=1),
               "MLPRegressor":MLPRegressor(), 
               "SVM":svm.LinearSVC(),
               "RandomForestRegressor":RandomForestRegressor(), 
               "RandomForestClassifier":RandomForestClassifier(),
               "DecisionTreeClassifier":DecisionTreeClassifier(), 
               "DecisionTreeRegressor":DecisionTreeRegressor() 
              }
NumberOfFeatureSelect = {"all":"all","3":3,"4":4,"5":5,"6":6,"7":7,"8":8,"9":9,"10":10,
                         "11":11,"12":12,"13":13,"14":14,"15":15,"16":16,"17":17,"18":18,"19":19,"20":20,"25":25,"30":30,"35":35,"40":40,
                         "45":45,"50":50,"55":55,"60":60,"65":65,"70":70,"75":75,"80":80,"85":85,"90":90,"95":95,
                         "100":100
                        }
FA=list(FeatureExtract.keys())
FS=list(FeatureSelect.keys())
MS=list(ModelSelect.keys())
NF=list(NumberOfFeatureSelect.keys())

#print(FA)
#print(FS)
#print(MS)
L1 = [[i, j, k,l] for i in FA  
                 for j in FS 
                 for k in MS
                for l in NF] 
print(len(L1))
def Nmaxelements(list1, N): 
    final_list = [] 
  
    for i in range(0, N):  
        max1 = 0
          
        for j in range(len(list1.scores_)):      
            if list1.scores_[j] > max1: 
                max1 = list1.scores_[j]; 
                  
        #list1.scores_.remove(max1); 
        final_list.append(max1) 
          
    print(final_list) 
def compute(x):
    check = L1[x][0]+'-'+L1[x][1]+'-'+L1[x][2]+'-'+L1[x][3]
    #print(check)
    #f=open("compute.json", "a+")
    f = open(check+".json","a+")
    model = ModelSelect[L1[x][2]]
    m = NumberOfFeatureSelect[L1[x][3]]
    feature = FeatureSelect[L1[x][1]]
    #print(model)
    #print(type(int(m)))
    #print(feature)
    if (m!= "all"):
        X_train_fs, X_test_fs, fs,p = select_features1(X_train, y_train, X_test,m, feature)
        q = []
        for i in range(len(p)):
            #print(p)
            q.append(df.columns[p[i]])
        
    else:
        X_train_fs, X_test_fs, fs = select_features(X_train, y_train, X_test,m, feature)
        q = ["all"]
        
    #if (m!="all"):
    #    #print(fs.scores_.nlargest(3))
    #    E = Nmaxelements(fs,int(m))
    #    print(E)
    model.fit(X_train_fs, y_train)
    yhat = model.predict(X_train_fs)
    ytest = model.predict(X_test_fs)
    acuracy = model.score(X_train_fs, y_train)
    accuracy = model.score(X_test_fs, y_test)
    # print("test R2",float(accuracy))
    # print("train R2",float(acuracy))
    mae = mean_absolute_error(yhat, y_train)
    mse = mean_squared_error(yhat, y_train)
    MAE = median_absolute_error(yhat, y_train)
    mae1 = mean_absolute_error(ytest, y_test)
    mse1 = mean_squared_error(ytest, y_test)
    MAE1 = median_absolute_error(ytest, y_test)
    #A = accuracy_score(y_train, yhat)
    #A1 = accuracy_score(y_test, ytest)
    # print('MAE: %.3f' % mae)
    #print(p[x])
    f1 = {"Model Name": L1[x][2],
          "Training Mean Absolute Error": mae,
          "Training Mean Squared Error": mse,
          "Training Median Absolute Error": MAE,
          "Testing Mean Absolute Error": mae1,
          "Testing Mean Squared Error": mse1,
          "Testing Median Absolute Error": MAE1,
          "Train score": acuracy,
          "Test score": accuracy,
          "Selected Features": q}
    json.dump(f1, f)

for i in range(len(L1)):
    #print(i)
    compute(i)
#compute(x)


# %% [code]


# %% [code]


# %% [code]

def process_creator(lst):
    fact = len(lst) / processes
    index=[]
    for i in range(-1,processes):
        index.append(int(np.ceil(fact*(i+1))))
    lsit_list=[]

    for i in range(len(index)-1):
        lsit_list.append(lst[index[i]:index[i+1]])
    return  (lsit_list)

lsts=process_creator(L1)


# %% [code]

for i in range(len(lsts)):
            print("Starting the process",i)
            name=str(i)
            p=lsts[i]
            print(p[0][2])
            #print(name)
            try:
                #print("starting process:",i)
                Process(target=compute, args=(p,name)).start()   #call the process according to paramaters

            except Exception as e:
                print("Error",e)
                pass

# %% [code]


# %% [code]
