# Supplementary material for: Towards survival prediction of cancer patients using medical images
Source: PeerJ Comput Sci. 2022 Oct 26;8:e1090. doi: 10.7717/peerj-cs.1090 (PMC9680890; doi:10.7717/peerj-cs.1090)
Supplement: Supplemental Information 1 [file peerj-cs-08-1090-s001.zip › FinalCodeV1.2/Benchmark Brats2020 Feature Selection/Untitled.ipynb]

# %% [code]
import os
import glob
import json
from matplotlib import pyplot
import matplotlib.pyplot as plt
import matplotlib.patches as mpatches
import natsort 

contents = []
json_dir_name = 'C:/Users/HPCNL/Documents/Radiomic Features/Results_RF/'
Train_accuracy = []
Test_accuracy = []
Mean_Absolute_Error = []
Model_Name = []
json_pattern = os.path.join(json_dir_name, '*.json')
file_list = glob.glob(json_pattern)
#file_list.sort()
file_list = natsort.natsorted(file_list,reverse=False)
#print(file_list)
print("total files:" ,len(file_list))
Features = ["f_classif", 
                 "f_regression", 
                 "mutual_info_regression", 
                 "mutual_info_classif",
]
Models = ["LinearRegression",
          "LogisticRegression",
               "LogisticRegression1",
               "MLPClassifier",
               "MLPClassifier1", 
               "RandomForestClassifier",
          "RandomForestRegressor",
               "DecisionTreeClassifier",
          "DecisionTreeRegressor"
          "SVM"
         ]
print(Models[0])
#j = 0
for i in range(len(Models)):
    for j in range(len(Features)):
        Train_accuracy = []
        Test_accuracy = []
        Mean_Absolute_Error = []
        Model_Name = []
        for file in file_list:
            a = file.split('-')
            #print(a[1])
            #print(b)
            #print(a[3].split('.'))
            #print(type(file))
            #print(file)
            with open(file) as f:
                #print(f)
                line = f.readline()
                data = json.loads(line)
                if ( float(data['Test score'])>=float(-1)):
                    if ((data['Model Name']==Models[i]) & (a[1]==Features[j])):
                        b = a[1]
                        Train_accuracy.append(data['Train score'])
                        Test_accuracy.append(data['Test score'])
                        Mean_Absolute_Error.append(data['Testing Mean Absolute Error'])
                        Model_Name.append('LR'+(a[3].split('.'))[0])
                #print(data)
                #print(data['Train Accuracy'])
        #break
        #print(Train_accuracy)
        plt.figure(figsize=(18, 8))
        plt.plot(Train_accuracy, 'bo-', label=r'Training Accuracy', color="darkblue", linewidth=2)
        plt.plot(Test_accuracy, 'bo-',label=r'Testing Accuracy', color="darkred", linewidth=2)
        #red_patch = mpatches.Patch(color='red', label=b)
        #plt.legend(handles[red_patch])
        #plt.plot(b, label=r'b', color="darkred", linewidth=2)
        plt.xlabel('Model Name: '+Models[i]+'-'+Features[j], fontsize=14.0); plt.ylabel(r'Accuracy', fontsize=14.0)
        plt.xticks(range(len(Model_Name)),Model_Name)
        #plt.xticklabels(Model_Name)
        #plt.xticks(x, Model_Name)
        plt.xlim(0, len(Model_Name))
        plt.title(r'Training Vs Test Accuracy',fontsize=14.0)
        plt.legend(loc='best')
        plt.grid()
        plt.savefig(Models[i]+'-'+Features[j]+'.png')
        #break
    #j = j+1
#print("train Accuracy",Train_accuracy)
#print("Test Accuracy",Test_accuracy)
#print("Mean Absolute Error",Mean_Absolute_Error)
#print("Model Name",Model_Name)
#print("Maximum Training Accuracy:", max(Train_accuracy))
#print("Maximum Testing Accuracy:", max(Test_accuracy))

# %% [code]
#ax = plt.gca()
#handles, labels = plt.get_legend_handles_labels()
#plt.legend(handles, labels)
plt.figure(figsize=(18, 8))
plt.plot(Train_accuracy, 'bo-', label=r'Train Accuracy', color="darkblue", linewidth=2)
plt.plot(Test_accuracy, 'bo-',label=r'Test Accuracy', color="darkred", linewidth=2)
#red_patch = mpatches.Patch(color='red', label=b)
#plt.legend(handles[red_patch])
#plt.plot(b, label=r'b', color="darkred", linewidth=2)
plt.xlabel('Model Name: '+str(Model_Name), fontsize=14.0); plt.ylabel(r'Accuracy', fontsize=14.0)
plt.xticks(range(len(Model_Name)),Model_Name)
#plt.xticklabels(Model_Name)
#plt.xticks(x, Model_Name)
plt.xlim(0, len(Model_Name))
plt.title(r'Training Vs Test Accuracy',fontsize=14.0)
plt.legend(loc='best')
plt.grid()
plt.savefig(str(Model_Name)+'.png')

# %% [code]
plt.bar(range(len(Model_Name)), Train_accuracy)
plt.bar(range(len(Model_Name)), Test_accuracy)
plt.ylabel('Accuracy')
plt.xlabel('Model:Logistic Regression')

# %% [code]
import numpy as np
X = np.arange(len(Model_Name))
fig = plt.figure()
ax = fig.add_axes([0,0,1,1])
ax.bar(X + 0.00, Train_accuracy, color = 'b', width = 0.25)
ax.bar(X + 0.25, Test_accuracy, color = 'g', width = 0.25)
ax.legend(labels=['Train', 'Test'])
ax.set_ylabel('Accuracy')
ax.set_xlabel(Model_Name[0])
ax.set_title('Train Vs Test Accuracy')

# %% [code]
