# Supplementary material for: Towards survival prediction of cancer patients using medical images
Source: PeerJ Comput Sci. 2022 Oct 26;8:e1090. doi: 10.7717/peerj-cs.1090 (PMC9680890; doi:10.7717/peerj-cs.1090)
Supplement: Supplemental Information 1 [file peerj-cs-08-1090-s001.zip › FinalCodeV1.2/Benchmark Brats2020/ANN.ipynb]

# %% [code]
import csv
import pandas as pd
import numpy as np
import seaborn as sns
from matplotlib import pyplot
from sklearn.preprocessing import StandardScaler
import keras
from tensorflow.keras import utils as np_utils
from tensorflow.keras.models import Sequential
from sklearn.model_selection import train_test_split
from tensorflow.keras.layers import Dense , Dropout
from sklearn.metrics import mean_absolute_error, accuracy_score, mean_squared_error, median_absolute_error, precision_score,f1_score,recall_score
from sklearn.metrics import confusion_matrix
from sklearn.metrics import classification_report
from keras.utils import to_categorical

sc = StandardScaler()
df = pd.read_csv('Radiomic_Features_Final_first_order.csv')
df = df.dropna()
df = df.drop(['Survival_days1'],axis=1)
#df = df.drop(['diagnostics_Image-original_Mean', 'diagnostics_Image-original_Maximum', 'original_shape_MajorAxisLength','original_shape_MinorAxisLength', 'original_shape_Sphericity',
#             'original_shape_SurfaceVolumeRatio','original_firstorder_10Percentile','original_shape_SurfaceArea','original_firstorder_90Percentile','original_firstorder_Entropy'],axis=1)
df = df.astype('float')
#df.info()
#df.head()
X = df.drop(['Survival_days'], axis=1)
y = df['Survival_days']
X = np.array(X)
y= np.array(y)
y = to_categorical(y)
X_train, X_test, y_train, y_test = train_test_split(X, y, test_size=0.20, random_state=1)
print('Train', X_train.shape, y_train.shape)
print('Test', X_test.shape, y_test.shape)
#X_train = sc.fit_transform(X_train)
#X_test = sc.transform(X_test)

model = Sequential()
model.add(Dense(12, input_dim=19, activation='relu'))
model.add(Dense(8, activation='relu'))
model.add(Dropout(0.2))
model.add(Dense(3, activation='softmax'))
#model.summary()
model.compile(loss='categorical_crossentropy', optimizer='adam', metrics=['accuracy'])
#print(y_train)
model.fit(X_train, y_train, epochs=30, batch_size=16)

print("test model")
model.evaluate(X_test, y_test, batch_size=16)
y1=np.argmax(y_test, axis=1)
y_pred=model.predict(X_test)
#print(y_pred)
y=np.argmax(y_pred, axis=1)
#print('Predicted:',y_pred)
#print(y)
#print("ytest",ytest)
print(mean_absolute_error(y_test,y_pred))
print(precision_score(y,y1, average='macro'))
print(recall_score(y,y1, average='macro'))
print(f1_score(y,y1, average='macro'))
#print(accuracy_score(ytest, y_test))
#cm = confusion_matrix(y_test, y_pred)
#matrix = classification_report(y_test,y_pred,labels=[0,1,2])
#print('Classification report : \n',matrix)
#print(cm)
#print(accuracy)
#print(model.evaluate(X_test,ytest))

# %% [code]
import csv
import pandas as pd
import numpy as np
import seaborn as sns
from matplotlib import pyplot
from sklearn.preprocessing import StandardScaler
import keras
from tensorflow.keras.models import Sequential
from sklearn.model_selection import train_test_split
from tensorflow.keras.layers import Dense , Dropout
from sklearn.metrics import mean_absolute_error, accuracy_score, mean_squared_error, median_absolute_error, precision_score,f1_score,recall_score
from sklearn.metrics import confusion_matrix
from sklearn.metrics import classification_report
from numpy import loadtxt

#sc = StandardScaler()
df = pd.read_csv('Radiomic_Features_Final_shape.csv')
# load the dataset
#dataset = loadtxt('pima-indians-diabetes.data.csv', delimiter=',')
# split into input (X) and output (y) variables
#X = dataset[:,0:8]
#y = dataset[:,8]
df = df.dropna()
df = df.drop(['Survival_days1'],axis=1)
#df = df.drop(['diagnostics_Image-original_Mean', 'diagnostics_Image-original_Maximum', 'original_shape_MajorAxisLength','original_shape_MinorAxisLength', 'original_shape_Sphericity',
#             'original_shape_SurfaceVolumeRatio','original_firstorder_10Percentile','original_shape_SurfaceArea','original_firstorder_90Percentile','original_firstorder_Entropy'],axis=1)
#df = df.astype('float')
#df.info()
#df.head()
X = df.drop(['Survival_days'], axis=1)
y = df['Survival_days']
X = np.array(X)
y= np.array(y)
y = to_categorical(y)
X_train, X_test, y_train, y_test = train_test_split(X, y, test_size=0.20, random_state=1)
print('Train', X_train.shape, y_train.shape)
print('Test', X_test.shape, y_test.shape)
#X_train = sc.fit_transform(X_train)
#X_test = sc.transform(X_test)

model = Sequential()
model.add(Dense(12, input_dim=15, activation='relu'))
model.add(Dense(8, activation='relu'))
model.add(Dropout(0.2))
model.add(Dense(3, activation='softmax'))
#model.summary()
model.compile(loss='categorical_crossentropy', optimizer='adam', metrics=['accuracy'])
#print(y_train)
model.fit(X_train, y_train, epochs=30, batch_size=16)

print("test model")
model.evaluate(X_test, y_test, batch_size=16)
y1=np.argmax(y_test, axis=1)
y_pred=model.predict(X_test)
#print(y_pred)
y=np.argmax(y_pred, axis=1)
#print('Predicted:',y_pred)
#print(y)
#print("ytest",ytest)
print(mean_absolute_error(y_test,y_pred))
print(precision_score(y,y1, average='macro'))
print(recall_score(y,y1, average='macro'))
print(f1_score(y,y1, average='macro'))


# %% [code]
import csv
import pandas as pd
import numpy as np
import seaborn as sns
from matplotlib import pyplot
from sklearn.preprocessing import StandardScaler
import keras
from tensorflow.keras.models import Sequential
from sklearn.model_selection import train_test_split
from tensorflow.keras.layers import Dense , Dropout
from sklearn.metrics import mean_absolute_error, accuracy_score, mean_squared_error, median_absolute_error
from sklearn.metrics import confusion_matrix
from sklearn.metrics import classification_report
from numpy import loadtxt

#sc = StandardScaler()
df = pd.read_csv('Radiomic_Features_Final_glcm.csv')
# load the dataset
#dataset = loadtxt('pima-indians-diabetes.data.csv', delimiter=',')
# split into input (X) and output (y) variables
#X = dataset[:,0:8]
#y = dataset[:,8]
df = df.dropna()
df = df.drop(['Survival_days1'],axis=1)
#df = df.drop(['diagnostics_Image-original_Mean', 'diagnostics_Image-original_Maximum', 'original_shape_MajorAxisLength','original_shape_MinorAxisLength', 'original_shape_Sphericity',
#             'original_shape_SurfaceVolumeRatio','original_firstorder_10Percentile','original_shape_SurfaceArea','original_firstorder_90Percentile','original_firstorder_Entropy'],axis=1)
#df = df.astype('float')
#df.info()
#df.head()
X = df.drop(['Survival_days'], axis=1)
y = df['Survival_days']
X = np.array(X)
y= np.array(y)
y = to_categorical(y)
X_train, X_test, y_train, y_test = train_test_split(X, y, test_size=0.20, random_state=1)
print('Train', X_train.shape, y_train.shape)
print('Test', X_test.shape, y_test.shape)
#X_train = sc.fit_transform(X_train)
#X_test = sc.transform(X_test)

model = Sequential()
model.add(Dense(12, input_dim=23, activation='relu'))
model.add(Dense(8, activation='relu'))
model.add(Dropout(0.2))
model.add(Dense(3, activation='softmax'))
#model.summary()
model.compile(loss='categorical_crossentropy', optimizer='adam', metrics=['accuracy'])
#print(y_train)
model.fit(X_train, y_train, epochs=30, batch_size=16)

print("test model")
model.evaluate(X_test, y_test, batch_size=16)
y1=np.argmax(y_test, axis=1)
y_pred=model.predict(X_test)
#print(y_pred)
y=np.argmax(y_pred, axis=1)
#print('Predicted:',y_pred)
#print(y)
#print("ytest",ytest)
print(mean_absolute_error(y_test,y_pred))
print(precision_score(y,y1, average='macro'))
print(recall_score(y,y1, average='macro'))
print(f1_score(y,y1, average='macro'))

# %% [code]
import csv
import pandas as pd
import numpy as np
import seaborn as sns
from matplotlib import pyplot
from sklearn.preprocessing import StandardScaler
import keras
from tensorflow.keras.models import Sequential
from sklearn.model_selection import train_test_split
from tensorflow.keras.layers import Dense , Dropout
from sklearn.metrics import mean_absolute_error, accuracy_score, mean_squared_error, median_absolute_error
from sklearn.metrics import confusion_matrix
from sklearn.metrics import classification_report
from numpy import loadtxt

#sc = StandardScaler()
df = pd.read_csv('Radiomic_Features_Final_gldm.csv')
# load the dataset
#dataset = loadtxt('pima-indians-diabetes.data.csv', delimiter=',')
# split into input (X) and output (y) variables
#X = dataset[:,0:8]
#y = dataset[:,8]
df = df.dropna()
df = df.drop(['Survival_days1'],axis=1)
#df = df.drop(['diagnostics_Image-original_Mean', 'diagnostics_Image-original_Maximum', 'original_shape_MajorAxisLength','original_shape_MinorAxisLength', 'original_shape_Sphericity',
#             'original_shape_SurfaceVolumeRatio','original_firstorder_10Percentile','original_shape_SurfaceArea','original_firstorder_90Percentile','original_firstorder_Entropy'],axis=1)
#df = df.astype('float')
#df.info()
#df.head()
X = df.drop(['Survival_days'], axis=1)
y = df['Survival_days']
X = np.array(X)
y= np.array(y)
y = to_categorical(y)
X_train, X_test, y_train, y_test = train_test_split(X, y, test_size=0.20, random_state=1)
print('Train', X_train.shape, y_train.shape)
print('Test', X_test.shape, y_test.shape)
#X_train = sc.fit_transform(X_train)
#X_test = sc.transform(X_test)

model = Sequential()
model.add(Dense(12, input_dim=15, activation='relu'))
model.add(Dense(8, activation='relu'))
model.add(Dropout(0.2))
model.add(Dense(3, activation='softmax'))
#model.summary()
model.compile(loss='categorical_crossentropy', optimizer='adam', metrics=['accuracy'])
#print(y_train)
model.fit(X_train, y_train, epochs=30, batch_size=16)

print("test model")
model.evaluate(X_test, y_test, batch_size=16)
y1=np.argmax(y_test, axis=1)
y_pred=model.predict(X_test)
#print(y_pred)
y=np.argmax(y_pred, axis=1)
#print('Predicted:',y_pred)
#print(y)
#print("ytest",ytest)
print(mean_absolute_error(y_test,y_pred))
print(precision_score(y,y1, average='macro'))
print(recall_score(y,y1, average='macro'))
print(f1_score(y,y1, average='macro'))

# %% [code]
import csv
import pandas as pd
import numpy as np
import seaborn as sns
from matplotlib import pyplot
from sklearn.preprocessing import StandardScaler
import keras
from tensorflow.keras.models import Sequential
from sklearn.model_selection import train_test_split
from tensorflow.keras.layers import Dense , Dropout
from sklearn.metrics import mean_absolute_error, accuracy_score, mean_squared_error, median_absolute_error
from sklearn.metrics import confusion_matrix
from sklearn.metrics import classification_report
from numpy import loadtxt

#sc = StandardScaler()
df = pd.read_csv('Radiomic_Features_Final_glrm.csv')
# load the dataset
#dataset = loadtxt('pima-indians-diabetes.data.csv', delimiter=',')
# split into input (X) and output (y) variables
#X = dataset[:,0:8]
#y = dataset[:,8]
df = df.dropna()
df = df.drop(['Survival_days1'],axis=1)
#df = df.drop(['diagnostics_Image-original_Mean', 'diagnostics_Image-original_Maximum', 'original_shape_MajorAxisLength','original_shape_MinorAxisLength', 'original_shape_Sphericity',
#             'original_shape_SurfaceVolumeRatio','original_firstorder_10Percentile','original_shape_SurfaceArea','original_firstorder_90Percentile','original_firstorder_Entropy'],axis=1)
#df = df.astype('float')
#df.info()
#df.head()
X = df.drop(['Survival_days'], axis=1)
y = df['Survival_days']
X = np.array(X)
y= np.array(y)
y = to_categorical(y)
X_train, X_test, y_train, y_test = train_test_split(X, y, test_size=0.20, random_state=1)
print('Train', X_train.shape, y_train.shape)
print('Test', X_test.shape, y_test.shape)
#X_train = sc.fit_transform(X_train)
#X_test = sc.transform(X_test)

model = Sequential()
model.add(Dense(12, input_dim=17, activation='relu'))
model.add(Dense(8, activation='relu'))
model.add(Dropout(0.2))
model.add(Dense(3, activation='softmax'))
#model.summary()
model.compile(loss='categorical_crossentropy', optimizer='adam', metrics=['accuracy'])
#print(y_train)
model.fit(X_train, y_train, epochs=30, batch_size=16)

print("test model")
model.evaluate(X_test, y_test, batch_size=16)
y1=np.argmax(y_test, axis=1)
y_pred=model.predict(X_test)
#print(y_pred)
y=np.argmax(y_pred, axis=1)
#print('Predicted:',y_pred)
#print(y)
#print("ytest",ytest)
print(mean_absolute_error(y_test,y_pred))
print(precision_score(y,y1, average='macro'))
print(recall_score(y,y1, average='macro'))
print(f1_score(y,y1, average='macro'))

# %% [code]
import csv
import pandas as pd
import numpy as np
import seaborn as sns
from matplotlib import pyplot
from sklearn.preprocessing import StandardScaler
import keras
from tensorflow.keras.models import Sequential
from sklearn.model_selection import train_test_split
from tensorflow.keras.layers import Dense , Dropout
from sklearn.metrics import mean_absolute_error, accuracy_score, mean_squared_error, median_absolute_error
from sklearn.metrics import confusion_matrix
from sklearn.metrics import classification_report
from numpy import loadtxt

#sc = StandardScaler()
df = pd.read_csv('Radiomic_Features_Final_glszm.csv')
# load the dataset
#dataset = loadtxt('pima-indians-diabetes.data.csv', delimiter=',')
# split into input (X) and output (y) variables
#X = dataset[:,0:8]
#y = dataset[:,8]
df = df.dropna()
df = df.drop(['Survival_days1'],axis=1)
#df = df.drop(['diagnostics_Image-original_Mean', 'diagnostics_Image-original_Maximum', 'original_shape_MajorAxisLength','original_shape_MinorAxisLength', 'original_shape_Sphericity',
#             'original_shape_SurfaceVolumeRatio','original_firstorder_10Percentile','original_shape_SurfaceArea','original_firstorder_90Percentile','original_firstorder_Entropy'],axis=1)
#df = df.astype('float')
#df.info()
#df.head()
X = df.drop(['Survival_days'], axis=1)
y = df['Survival_days']
X = np.array(X)
y= np.array(y)
y = to_categorical(y)
X_train, X_test, y_train, y_test = train_test_split(X, y, test_size=0.20, random_state=1)
print('Train', X_train.shape, y_train.shape)
print('Test', X_test.shape, y_test.shape)
#X_train = sc.fit_transform(X_train)
#X_test = sc.transform(X_test)

model = Sequential()
model.add(Dense(12, input_dim=17, activation='relu'))
model.add(Dense(8, activation='relu'))
model.add(Dropout(0.2))
model.add(Dense(3, activation='softmax'))
#model.summary()
model.compile(loss='categorical_crossentropy', optimizer='adam', metrics=['accuracy'])
#print(y_train)
model.fit(X_train, y_train, epochs=30, batch_size=16)

print("test model")
model.evaluate(X_test, y_test, batch_size=16)
y1=np.argmax(y_test, axis=1)
y_pred=model.predict(X_test)
#print(y_pred)
y=np.argmax(y_pred, axis=1)
#print('Predicted:',y_pred)
#print(y)
#print("ytest",ytest)
print(mean_absolute_error(y_test,y_pred))
print(precision_score(y,y1, average='macro'))
print(recall_score(y,y1, average='macro'))
print(f1_score(y,y1, average='macro'))

# %% [code]
import csv
import pandas as pd
import numpy as np
import seaborn as sns
from matplotlib import pyplot
from sklearn.preprocessing import StandardScaler
import keras
from tensorflow.keras.models import Sequential
from sklearn.model_selection import train_test_split
from tensorflow.keras.layers import Dense , Dropout
from sklearn.metrics import mean_absolute_error, accuracy_score, mean_squared_error, median_absolute_error
from sklearn.metrics import confusion_matrix
from sklearn.metrics import classification_report
from numpy import loadtxt

#sc = StandardScaler()
df = pd.read_csv('Radiomic_Features_Final_ngtdm.csv')

df = df.dropna()
df = df.drop(['Survival_days1'],axis=1)

X = df.drop(['Survival_days'], axis=1)
y = df['Survival_days']
X = np.array(X)
y= np.array(y)
y = to_categorical(y)
X_train, X_test, y_train, y_test = train_test_split(X, y, test_size=0.20, random_state=1)
print('Train', X_train.shape, y_train.shape)
print('Test', X_test.shape, y_test.shape)
#X_train = sc.fit_transform(X_train)
#X_test = sc.transform(X_test)

model = Sequential()
model.add(Dense(12, input_dim=6, activation='relu'))
model.add(Dense(8, activation='relu'))
model.add(Dropout(0.2))
model.add(Dense(3, activation='softmax'))
#model.summary()
model.compile(loss='categorical_crossentropy', optimizer='adam', metrics=['accuracy'])
#print(y_train)
model.fit(X_train, y_train, epochs=30, batch_size=16)

print("test model")
model.evaluate(X_test, y_test, batch_size=16)
y1=np.argmax(y_test, axis=1)
y_pred=model.predict(X_test)
#print(y_pred)
y=np.argmax(y_pred, axis=1)
#print('Predicted:',y_pred)
#print(y)
#print("ytest",ytest)
print(mean_absolute_error(y_test,y_pred))
print(precision_score(y,y1, average='macro'))
print(recall_score(y,y1, average='macro'))
print(f1_score(y,y1, average='macro'))


# %% [code]
import csv
import pandas as pd
import numpy as np
import seaborn as sns
from matplotlib import pyplot
from sklearn.preprocessing import StandardScaler
import keras
from tensorflow.keras.models import Sequential
from sklearn.model_selection import train_test_split
from tensorflow.keras.layers import Dense , Dropout
from sklearn.metrics import mean_absolute_error, accuracy_score, mean_squared_error, median_absolute_error
from sklearn.metrics import confusion_matrix
from sklearn.metrics import classification_report
from numpy import loadtxt

#sc = StandardScaler()
df = pd.read_csv('Radiomic_Features_Final.csv')
# load the dataset
#dataset = loadtxt('pima-indians-diabetes.data.csv', delimiter=',')
# split into input (X) and output (y) variables
#X = dataset[:,0:8]
#y = dataset[:,8]
df = df.dropna()
df = df.drop(['Survival_days1'],axis=1)
#df = df.drop(['diagnostics_Image-original_Mean', 'diagnostics_Image-original_Maximum', 'original_shape_MajorAxisLength','original_shape_MinorAxisLength', 'original_shape_Sphericity',
#             'original_shape_SurfaceVolumeRatio','original_firstorder_10Percentile','original_shape_SurfaceArea','original_firstorder_90Percentile','original_firstorder_Entropy'],axis=1)
#df = df.astype('float')
#df.info()
#df.head()
X = df.drop(['Survival_days'], axis=1)
y = df['Survival_days']
X = np.array(X)
y= np.array(y)
y = to_categorical(y)
X_train, X_test, y_train, y_test = train_test_split(X, y, test_size=0.20, random_state=1)
print('Train', X_train.shape, y_train.shape)
print('Test', X_test.shape, y_test.shape)
#X_train = sc.fit_transform(X_train)
#X_test = sc.transform(X_test)

model = Sequential()
model.add(Dense(12, input_dim=106, activation='relu'))
model.add(Dense(8, activation='relu'))
model.add(Dropout(0.2))
model.add(Dense(3, activation='softmax'))
#model.summary()
model.compile(loss='categorical_crossentropy', optimizer='adam', metrics=['accuracy'])
#print(y_train)
model.fit(X_train, y_train, epochs=30, batch_size=16)

print("test model")
model.evaluate(X_test, y_test, batch_size=16)
y1=np.argmax(y_test, axis=1)
y_pred=model.predict(X_test)
#print(y_pred)
y=np.argmax(y_pred, axis=1)
#print('Predicted:',y_pred)
#print(y)
#print("ytest",ytest)
print(mean_absolute_error(y_test,y_pred))
print(precision_score(y,y1, average='macro'))
print(recall_score(y,y1, average='macro'))
print(f1_score(y,y1, average='macro'))

# %% [code]
import csv
import pandas as pd
import numpy as np
import seaborn as sns
from matplotlib import pyplot
from sklearn.preprocessing import StandardScaler
import keras
from tensorflow.keras.models import Sequential
from sklearn.model_selection import train_test_split
from tensorflow.keras.layers import Dense , Dropout
from sklearn.metrics import mean_absolute_error, accuracy_score, mean_squared_error, median_absolute_error
from sklearn.metrics import confusion_matrix
from sklearn.metrics import classification_report
from numpy import loadtxt

#sc = StandardScaler()
df = pd.read_csv('HF_Train_Brats2020.csv')
# load the dataset
#dataset = loadtxt('pima-indians-diabetes.data.csv', delimiter=',')
# split into input (X) and output (y) variables
#X = dataset[:,0:8]
#y = dataset[:,8]
df = df.dropna()
df = df.drop(['Survival_days1'],axis=1)
#df = df.drop(['diagnostics_Image-original_Mean', 'diagnostics_Image-original_Maximum', 'original_shape_MajorAxisLength','original_shape_MinorAxisLength', 'original_shape_Sphericity',
#             'original_shape_SurfaceVolumeRatio','original_firstorder_10Percentile','original_shape_SurfaceArea','original_firstorder_90Percentile','original_firstorder_Entropy'],axis=1)
#df = df.astype('float')
#df.info()
#df.head()
X = df.drop(['Survival_days'], axis=1)
y = df['Survival_days']
X = np.array(X)
y= np.array(y)
y = to_categorical(y)
X_train, X_test, y_train, y_test = train_test_split(X, y, test_size=0.20, random_state=1)
print('Train', X_train.shape, y_train.shape)
print('Test', X_test.shape, y_test.shape)
#X_train = sc.fit_transform(X_train)
#X_test = sc.transform(X_test)

model = Sequential()
model.add(Dense(12, input_dim=36, activation='relu'))
model.add(Dense(8, activation='relu'))
model.add(Dropout(0.2))
model.add(Dense(3, activation='softmax'))
#model.summary()
model.compile(loss='categorical_crossentropy', optimizer='adam', metrics=['accuracy'])
#print(y_train)
model.fit(X_train, y_train, epochs=30, batch_size=16)

print("test model")
model.evaluate(X_test, y_test, batch_size=16)
y1=np.argmax(y_test, axis=1)
y_pred=model.predict(X_test)
#print(y_pred)
y=np.argmax(y_pred, axis=1)
#print('Predicted:',y_pred)
#print(y)
#print("ytest",ytest)
print(mean_absolute_error(y_test,y_pred))
print(precision_score(y,y1, average='macro'))
print(recall_score(y,y1, average='macro'))
print(f1_score(y,y1, average='macro'))

# %% [code]
import csv
import pandas as pd
import numpy as np
import seaborn as sns
from matplotlib import pyplot
from sklearn.preprocessing import StandardScaler
import keras
from tensorflow.keras.models import Sequential
from sklearn.model_selection import train_test_split
from tensorflow.keras.layers import Dense , Dropout
from sklearn.metrics import mean_absolute_error, accuracy_score, mean_squared_error, median_absolute_error
from sklearn.metrics import confusion_matrix
from sklearn.metrics import classification_report
from numpy import loadtxt
import time
#sc = StandardScaler()
df = pd.read_csv('Radiomic_Features_Final_first_order+shape.csv')
df = df.dropna()
df = df.drop(['Survival_days1'],axis=1)
X = df.drop(['Survival_days'], axis=1)
y = df['Survival_days']
X = np.array(X)
y= np.array(y)
y = to_categorical(y)
X_train, X_test, y_train, y_test = train_test_split(X, y, test_size=0.20, random_state=1)
print('Train', X_train.shape, y_train.shape)
print('Test', X_test.shape, y_test.shape)
#X_train = sc.fit_transform(X_train)
#X_test = sc.transform(X_test)

model = Sequential()
model.add(Dense(12, input_dim=33, activation='relu'))
model.add(Dense(8, activation='relu'))
model.add(Dropout(0.2))
model.add(Dense(3, activation='softmax'))
#model.summary()
model.compile(loss='categorical_crossentropy', optimizer='adam', metrics=['accuracy'])
#print(y_train)
start = time.time()
model.fit(X_train, y_train, epochs=30, batch_size=16)
end = time.time()
print("Training Time", end-start)
print("test model")
start1 = time.time()
model.evaluate(X_test, y_test, batch_size=16)
end1 = time.time()
print("Testing Time", end1-start1)
#print(y_test)
y_pred=model.predict(X_test)
print("test model")
y1=np.argmax(y_test, axis=1)
y_pred=model.predict(X_test)
#print(y_pred)
y=np.argmax(y_pred, axis=1)
#print('Predicted:',y_pred)
#print(y)
#print("ytest",ytest)
print(mean_absolute_error(y_test,y_pred))
print(precision_score(y,y1, average='macro'))
print(recall_score(y,y1, average='macro'))
print(f1_score(y,y1, average='macro'))


# %% [code]
import csv
import pandas as pd
import numpy as np
import seaborn as sns
from matplotlib import pyplot
from sklearn.preprocessing import StandardScaler
import keras
from tensorflow.keras.models import Sequential
from sklearn.model_selection import train_test_split
from tensorflow.keras.layers import Dense , Dropout
from sklearn.metrics import mean_absolute_error, accuracy_score, mean_squared_error, median_absolute_error
from sklearn.metrics import confusion_matrix
from sklearn.metrics import classification_report
from numpy import loadtxt
import time
#sc = StandardScaler()
df = pd.read_csv('Radiomic_Features_Final_glcm+gldm+glrm+glszm+ngtdm.csv')
df = df.dropna()
df = df.drop(['Survival_days1'],axis=1)
X = df.drop(['Survival_days'], axis=1)
y = df['Survival_days']
X = np.array(X)
y= np.array(y)
y = to_categorical(y)
X_train, X_test, y_train, y_test = train_test_split(X, y, test_size=0.20, random_state=1)
print('Train', X_train.shape, y_train.shape)
print('Test', X_test.shape, y_test.shape)
#X_train = sc.fit_transform(X_train)
#X_test = sc.transform(X_test)

model = Sequential()
model.add(Dense(12, input_dim=74, activation='relu'))
model.add(Dense(8, activation='relu'))
model.add(Dropout(0.2))
model.add(Dense(3, activation='softmax'))
#model.summary()
model.compile(loss='categorical_crossentropy', optimizer='adam', metrics=['accuracy'])
#print(y_train)
start = time.time()
model.fit(X_train, y_train, epochs=30, batch_size=16)
end = time.time()
print("Training Time", end-start)
print("test model")
start1 = time.time()
model.evaluate(X_test, y_test, batch_size=16)
end1 = time.time()
print("Testing Time", end1-start1)
#print(y_test)
y_pred=model.predict(X_test)
print("test model")

y1=np.argmax(y_test, axis=1)
y=np.argmax(y_pred, axis=1)
#print('Predicted:',y_pred)
#print(y)
#print("ytest",ytest)
print(mean_absolute_error(y_test,y_pred))
print(precision_score(y,y1, average='macro'))
print(recall_score(y,y1, average='macro'))
print(f1_score(y,y1, average='macro'))


# %% [code]
import csv
import pandas as pd
import numpy as np
import seaborn as sns
from matplotlib import pyplot
from sklearn.preprocessing import StandardScaler
import keras
from tensorflow.keras.models import Sequential
from sklearn.model_selection import train_test_split
from tensorflow.keras.layers import Dense , Dropout
from sklearn.metrics import mean_absolute_error, accuracy_score, mean_squared_error, median_absolute_error
from sklearn.metrics import confusion_matrix
from sklearn.metrics import classification_report
from numpy import loadtxt
import time
#sc = StandardScaler()
df = pd.read_csv('Radiomic_Features_Final+hand_crafted.csv')
df = df.dropna()
df = df.drop(['Survival_days1'],axis=1)
X = df.drop(['Survival_days'], axis=1)
y = df['Survival_days']
X = np.array(X)
y= np.array(y)
y = to_categorical(y)
X_train, X_test, y_train, y_test = train_test_split(X, y, test_size=0.20, random_state=1)
print('Train', X_train.shape, y_train.shape)
print('Test', X_test.shape, y_test.shape)
#X_train = sc.fit_transform(X_train)
#X_test = sc.transform(X_test)

model = Sequential()
model.add(Dense(12, input_dim=141, activation='relu'))
model.add(Dense(8, activation='relu'))
model.add(Dropout(0.2))
model.add(Dense(3, activation='softmax'))
#model.summary()
model.compile(loss='categorical_crossentropy', optimizer='adam', metrics=['accuracy'])
#print(y_train)
start = time.time()
model.fit(X_train, y_train, epochs=30, batch_size=16)
end = time.time()
print("Training Time", end-start)
print("test model")
start1 = time.time()
model.evaluate(X_test, y_test, batch_size=16)
end1 = time.time()
print("Testing Time", end1-start1)
#print(y_test)
print("test model")
y1=np.argmax(y_test, axis=1)
y_pred=model.predict(X_test)
#print(y_pred)
y=np.argmax(y_pred, axis=1)
#print('Predicted:',y_pred)
#print(y)
#print("ytest",ytest)
print(mean_absolute_error(y_test,y_pred))
print(precision_score(y,y1, average='macro'))
print(recall_score(y,y1, average='macro'))
print(f1_score(y,y1, average='macro'))
#print("ytest",ytest)
print(mean_absolute_error(y_test,y_pred))


# %% [code]
import csv
import pandas as pd
import numpy as np
import seaborn as sns
from matplotlib import pyplot
from sklearn.preprocessing import StandardScaler
import keras
from tensorflow.keras.models import Sequential
from sklearn.model_selection import train_test_split
from tensorflow.keras.layers import Dense , Dropout
from sklearn.metrics import mean_absolute_error, accuracy_score, mean_squared_error, median_absolute_error
from sklearn.metrics import confusion_matrix
from sklearn.metrics import classification_report
from numpy import loadtxt
import time
#sc = StandardScaler()
df = pd.read_csv('Radiomic_Features_Final_first_order+shape+hand_crafted.csv')
df = df.dropna()
df = df.drop(['Survival_days1'],axis=1)
X = df.drop(['Survival_days'], axis=1)
y = df['Survival_days']
X = np.array(X)
y= np.array(y)
y = to_categorical(y)
X_train, X_test, y_train, y_test = train_test_split(X, y, test_size=0.20, random_state=1)
print('Train', X_train.shape, y_train.shape)
print('Test', X_test.shape, y_test.shape)
#X_train = sc.fit_transform(X_train)
#X_test = sc.transform(X_test)

model = Sequential()
model.add(Dense(12, input_dim=68, activation='relu'))
model.add(Dense(8, activation='relu'))
model.add(Dropout(0.2))
model.add(Dense(3, activation='softmax'))
#model.summary()
model.compile(loss='categorical_crossentropy', optimizer='adam', metrics=['accuracy'])
#print(y_train)
start = time.time()
model.fit(X_train, y_train, epochs=30, batch_size=16)
end = time.time()
print("Training Time", end-start)
print("test model")
start1 = time.time()
model.evaluate(X_test, y_test, batch_size=16)
end1 = time.time()
print("Testing Time", end1-start1)
print("test model")
y1=np.argmax(y_test, axis=1)
y_pred=model.predict(X_test)
#print(y_pred)
y=np.argmax(y_pred, axis=1)
#print('Predicted:',y_pred)
#print(y)
#print("ytest",ytest)
print(mean_absolute_error(y_test,y_pred))
print(precision_score(y,y1, average='macro'))
print(recall_score(y,y1, average='macro'))
print(f1_score(y,y1, average='macro'))

# %% [code]
