# Supplementary material for: Towards survival prediction of cancer patients using medical images
Source: PeerJ Comput Sci. 2022 Oct 26;8:e1090. doi: 10.7717/peerj-cs.1090 (PMC9680890; doi:10.7717/peerj-cs.1090)
Supplement: Supplemental Information 1 [file peerj-cs-08-1090-s001.zip › FinalCodeV1.2/Benchmark Brats2020/Radiomic_Features_Final_shape1.csv]

original_shape_Elongation	original_shape_Flatness	original_shape_LeastAxisLength	original_shape_MajorAxisLength	original_shape_Maximum2DDiameterColumn	original_shape_Maximum2DDiameterRow	original_shape_Maximum2DDiameterSlice	original_shape_Maximum3DDiameter	original_shape_MeshVolume	original_shape_MinorAxisLength	original_shape_Sphericity	original_shape_SurfaceArea	original_shape_SurfaceVolumeRatio	original_shape_VoxelVolume	Age	Survival_days1	Survival_days
0.731829402	0.419790138	21.13928483	50.35679237	50.35871325	59.53990259	50.99019514	63.85922016	15226.33333	36.85258125	0.333812017	8899.775397	0.584498921	15443	60.463	289	0
0.805200615	0.596898075	17.91911105	30.02038674	34.13209633	34.525353	31.144823	35.4964787	9073.541667	24.17243386	0.730620042	2879.455924	0.317346416	9160	52.263	616	2
0.731829402	0.419790138	21.13928483	50.35679237	50.35871325	59.53990259	50.99019514	63.85922016	15226.33333	36.85258125	0.333812017	8899.775397	0.584498921	15443	60.463	289	0
0.731829402	0.419790138	21.13928483	50.35679237	50.35871325	59.53990259	50.99019514	63.85922016	15226.33333	36.85258125	0.333812017	8899.775397	0.584498921	15443	60.463	289	0
0.731829402	0.419790138	21.13928483	50.35679237	50.35871325	59.53990259	50.99019514	63.85922016	15226.33333	36.85258125	0.333812017	8899.775397	0.584498921	15443	60.463	289	0
0.731829402	0.419790138	21.13928483	50.35679237	50.35871325	59.53990259	50.99019514	63.85922016	15226.33333	36.85258125	0.333812017	8899.775397	0.584498921	15443	60.463	289	0
0.731829402	0.419790138	21.13928483	50.35679237	50.35871325	59.53990259	50.99019514	63.85922016	15226.33333	36.85258125	0.333812017	8899.775397	0.584498921	15443	60.463	289	0
0.731829402	0.419790138	21.13928483	50.35679237	50.35871325	59.53990259	50.99019514	63.85922016	15226.33333	36.85258125	0.333812017	8899.775397	0.584498921	15443	60.463	289	0
0.731829402	0.419790138	21.13928483	50.35679237	50.35871325	59.53990259	50.99019514	63.85922016	15226.33333	36.85258125	0.333812017	8899.775397	0.584498921	15443	60.463	289	0
0.731829402	0.419790138	21.13928483	50.35679237	50.35871325	59.53990259	50.99019514	63.85922016	15226.33333	36.85258125	0.333812017	8899.775397	0.584498921	15443	60.463	289	0
0.731829402	0.419790138	21.13928483	50.35679237	50.35871325	59.53990259	50.99019514	63.85922016	15226.33333	36.85258125	0.333812017	8899.775397	0.584498921	15443	60.463	289	0
0.731829402	0.419790138	21.13928483	50.35679237	50.35871325	59.53990259	50.99019514	63.85922016	15226.33333	36.85258125	0.333812017	8899.775397	0.584498921	15443	60.463	289	0
0.731829402	0.419790138	21.13928483	50.35679237	50.35871325	59.53990259	50.99019514	63.85922016	15226.33333	36.85258125	0.333812017	8899.775397	0.584498921	15443	60.463	289	0
0.731829402	0.419790138	21.13928483	50.35679237	50.35871325	59.53990259	50.99019514	63.85922016	15226.33333	36.85258125	0.333812017	8899.775397	0.584498921	15443	60.463	289	0
0.731829402	0.419790138	21.13928483	50.35679237	50.35871325	59.53990259	50.99019514	63.85922016	15226.33333	36.85258125	0.333812017	8899.775397	0.584498921	15443	60.463	289	0
0.731829402	0.419790138	21.13928483	50.35679237	50.35871325	59.53990259	50.99019514	63.85922016	15226.33333	36.85258125	0.333812017	8899.775397	0.584498921	15443	60.463	289	0
0.731829402	0.419790138	21.13928483	50.35679237	50.35871325	59.53990259	50.99019514	63.85922016	15226.33333	36.85258125	0.333812017	8899.775397	0.584498921	15443	60.463	289	0
0.731829402	0.419790138	21.13928483	50.35679237	50.35871325	59.53990259	50.99019514	63.85922016	15226.33333	36.85258125	0.333812017	8899.775397	0.584498921	15443	60.463	289	0
0.731829402	0.419790138	21.13928483	50.35679237	50.35871325	59.53990259	50.99019514	63.85922016	15226.33333	36.85258125	0.333812017	8899.775397	0.584498921	15443	60.463	289	0
0.731829402	0.419790138	21.13928483	50.35679237	50.35871325	59.53990259	50.99019514	63.85922016	15226.33333	36.85258125	0.333812017	8899.775397	0.584498921	15443	60.463	289	0
0.731829402	0.419790138	21.13928483	50.35679237	50.35871325	59.53990259	50.99019514	63.85922016	15226.33333	36.85258125	0.333812017	8899.775397	0.584498921	15443	60.463	289	0
0.731829402	0.419790138	21.13928483	50.35679237	50.35871325	59.53990259	50.99019514	63.85922016	15226.33333	36.85258125	0.333812017	8899.775397	0.584498921	15443	60.463	289	0
0.731829402	0.419790138	21.13928483	50.35679237	50.35871325	59.53990259	50.99019514	63.85922016	15226.33333	36.85258125	0.333812017	8899.775397	0.584498921	15443	60.463	289	0
0.731829402	0.419790138	21.13928483	50.35679237	50.35871325	59.53990259	50.99019514	63.85922016	15226.33333	36.85258125	0.333812017	8899.775397	0.584498921	15443	60.463	289	0
0.731829402	0.419790138	21.13928483	50.35679237	50.35871325	59.53990259	50.99019514	63.85922016	15226.33333	36.85258125	0.333812017	8899.775397	0.584498921	15443	60.463	289	0
0.731829402	0.419790138	21.13928483	50.35679237	50.35871325	59.53990259	50.99019514	63.85922016	15226.33333	36.85258125	0.333812017	8899.775397	0.584498921	15443	60.463	289	0
0.731829402	0.419790138	21.13928483	50.35679237	50.35871325	59.53990259	50.99019514	63.85922016	15226.33333	36.85258125	0.333812017	8899.775397	0.584498921	15443	60.463	289	0
0.731829402	0.419790138	21.13928483	50.35679237	50.35871325	59.53990259	50.99019514	63.85922016	15226.33333	36.85258125	0.333812017	8899.775397	0.584498921	15443	60.463	289	0
0.731829402	0.419790138	21.13928483	50.35679237	50.35871325	59.53990259	50.99019514	63.85922016	15226.33333	36.85258125	0.333812017	8899.775397	0.584498921	15443	60.463	289	0
0.731829402	0.419790138	21.13928483	50.35679237	50.35871325	59.53990259	50.99019514	63.85922016	15226.33333	36.85258125	0.333812017	8899.775397	0.584498921	15443	60.463	289	0
0.731829402	0.419790138	21.13928483	50.35679237	50.35871325	59.53990259	50.99019514	63.85922016	15226.33333	36.85258125	0.333812017	8899.775397	0.584498921	15443	60.463	289	0
0.731829402	0.419790138	21.13928483	50.35679237	50.35871325	59.53990259	50.99019514	63.85922016	15226.33333	36.85258125	0.333812017	8899.775397	0.584498921	15443	60.463	289	0
0.731829402	0.419790138	21.13928483	50.35679237	50.35871325	59.53990259	50.99019514	63.85922016	15226.33333	36.85258125	0.333812017	8899.775397	0.584498921	15443	60.463	289	0
0.731829402	0.419790138	21.13928483	50.35679237	50.35871325	59.53990259	50.99019514	63.85922016	15226.33333	36.85258125	0.333812017	8899.775397	0.584498921	15443	60.463	289	0
0.731829402	0.419790138	21.13928483	50.35679237	50.35871325	59.53990259	50.99019514	63.85922016	15226.33333	36.85258125	0.333812017	8899.775397	0.584498921	15443	60.463	289	0
0.731829402	0.419790138	21.13928483	50.35679237	50.35871325	59.53990259	50.99019514	63.85922016	15226.33333	36.85258125	0.333812017	8899.775397	0.584498921	15443	60.463	289	0
0.731829402	0.419790138	21.13928483	50.35679237	50.35871325	59.53990259	50.99019514	63.85922016	15226.33333	36.85258125	0.333812017	8899.775397	0.584498921	15443	60.463	289	0
0.731829402	0.419790138	21.13928483	50.35679237	50.35871325	59.53990259	50.99019514	63.85922016	15226.33333	36.85258125	0.333812017	8899.775397	0.584498921	15443	60.463	289	0
0.731829402	0.419790138	21.13928483	50.35679237	50.35871325	59.53990259	50.99019514	63.85922016	15226.33333	36.85258125	0.333812017	8899.775397	0.584498921	15443	60.463	289	0
0.731829402	0.419790138	21.13928483	50.35679237	50.35871325	59.53990259	50.99019514	63.85922016	15226.33333	36.85258125	0.333812017	8899.775397	0.584498921	15443	60.463	289	0
0.731829402	0.419790138	21.13928483	50.35679237	50.35871325	59.53990259	50.99019514	63.85922016	15226.33333	36.85258125	0.333812017	8899.775397	0.584498921	15443	60.463	289	0
0.731829402	0.419790138	21.13928483	50.35679237	50.35871325	59.53990259	50.99019514	63.85922016	15226.33333	36.85258125	0.333812017	8899.775397	0.584498921	15443	60.463	289	0
0.731829402	0.419790138	21.13928483	50.35679237	50.35871325	59.53990259	50.99019514	63.85922016	15226.33333	36.85258125	0.333812017	8899.775397	0.584498921	15443	60.463	289	0
0.731829402	0.419790138	21.13928483	50.35679237	50.35871325	59.53990259	50.99019514	63.85922016	15226.33333	36.85258125	0.333812017	8899.775397	0.584498921	15443	60.463	289	0
0.731829402	0.419790138	21.13928483	50.35679237	50.35871325	59.53990259	50.99019514	63.85922016	15226.33333	36.85258125	0.333812017	8899.775397	0.584498921	15443	60.463	289	0
0.731829402	0.419790138	21.13928483	50.35679237	50.35871325	59.53990259	50.99019514	63.85922016	15226.33333	36.85258125	0.333812017	8899.775397	0.584498921	15443	60.463	289	0
0.731829402	0.419790138	21.13928483	50.35679237	50.35871325	59.53990259	50.99019514	63.85922016	15226.33333	36.85258125	0.333812017	8899.775397	0.584498921	15443	60.463	289	0
0.731829402	0.419790138	21.13928483	50.35679237	50.35871325	59.53990259	50.99019514	63.85922016	15226.33333	36.85258125	0.333812017	8899.775397	0.584498921	15443	60.463	289	0
0.731829402	0.419790138	21.13928483	50.35679237	50.35871325	59.53990259	50.99019514	63.85922016	15226.33333	36.85258125	0.333812017	8899.775397	0.584498921	15443	60.463	289	0
0.731829402	0.419790138	21.13928483	50.35679237	50.35871325	59.53990259	50.99019514	63.85922016	15226.33333	36.85258125	0.333812017	8899.775397	0.584498921	15443	60.463	289	0
0.731829402	0.419790138	21.13928483	50.35679237	50.35871325	59.53990259	50.99019514	63.85922016	15226.33333	36.85258125	0.333812017	8899.775397	0.584498921	15443	60.463	289	0
0.731829402	0.419790138	21.13928483	50.35679237	50.35871325	59.53990259	50.99019514	63.85922016	15226.33333	36.85258125	0.333812017	8899.775397	0.584498921	15443	60.463	289	0
0.731829402	0.419790138	21.13928483	50.35679237	50.35871325	59.53990259	50.99019514	63.85922016	15226.33333	36.85258125	0.333812017	8899.775397	0.584498921	15443	60.463	289	0
0.731829402	0.419790138	21.13928483	50.35679237	50.35871325	59.53990259	50.99019514	63.85922016	15226.33333	36.85258125	0.333812017	8899.775397	0.584498921	15443	60.463	289	0
0.731829402	0.419790138	21.13928483	50.35679237	50.35871325	59.53990259	50.99019514	63.85922016	15226.33333	36.85258125	0.333812017	8899.775397	0.584498921	15443	60.463	289	0
0.731829402	0.419790138	21.13928483	50.35679237	50.35871325	59.53990259	50.99019514	63.85922016	15226.33333	36.85258125	0.333812017	8899.775397	0.584498921	15443	60.463	289	0
0.731829402	0.419790138	21.13928483	50.35679237	50.35871325	59.53990259	50.99019514	63.85922016	15226.33333	36.85258125	0.333812017	8899.775397	0.584498921	15443	60.463	289	0
0.731829402	0.419790138	21.13928483	50.35679237	50.35871325	59.53990259	50.99019514	63.85922016	15226.33333	36.85258125	0.333812017	8899.775397	0.584498921	15443	60.463	289	0
0.731829402	0.419790138	21.13928483	50.35679237	50.35871325	59.53990259	50.99019514	63.85922016	15226.33333	36.85258125	0.333812017	8899.775397	0.584498921	15443	60.463	289	0
0.731829402	0.419790138	21.13928483	50.35679237	50.35871325	59.53990259	50.99019514	63.85922016	15226.33333	36.85258125	0.333812017	8899.775397	0.584498921	15443	60.463	289	0
0.731829402	0.419790138	21.13928483	50.35679237	50.35871325	59.53990259	50.99019514	63.85922016	15226.33333	36.85258125	0.333812017	8899.775397	0.584498921	15443	60.463	289	0
0.731829402	0.419790138	21.13928483	50.35679237	50.35871325	59.53990259	50.99019514	63.85922016	15226.33333	36.85258125	0.333812017	8899.775397	0.584498921	15443	60.463	289	0
0.731829402	0.419790138	21.13928483	50.35679237	50.35871325	59.53990259	50.99019514	63.85922016	15226.33333	36.85258125	0.333812017	8899.775397	0.584498921	15443	60.463	289	0
0.731829402	0.419790138	21.13928483	50.35679237	50.35871325	59.53990259	50.99019514	63.85922016	15226.33333	36.85258125	0.333812017	8899.775397	0.584498921	15443	60.463	289	0
0.731829402	0.419790138	21.13928483	50.35679237	50.35871325	59.53990259	50.99019514	63.85922016	15226.33333	36.85258125	0.333812017	8899.775397	0.584498921	15443	60.463	289	0
0.731829402	0.419790138	21.13928483	50.35679237	50.35871325	59.53990259	50.99019514	63.85922016	15226.33333	36.85258125	0.333812017	8899.775397	0.584498921	15443	60.463	289	0
0.731829402	0.419790138	21.13928483	50.35679237	50.35871325	59.53990259	50.99019514	63.85922016	15226.33333	36.85258125	0.333812017	8899.775397	0.584498921	15443	60.463	289	0
0.731829402	0.419790138	21.13928483	50.35679237	50.35871325	59.53990259	50.99019514	63.85922016	15226.33333	36.85258125	0.333812017	8899.775397	0.584498921	15443	60.463	289	0
0.731829402	0.419790138	21.13928483	50.35679237	50.35871325	59.53990259	50.99019514	63.85922016	15226.33333	36.85258125	0.333812017	8899.775397	0.584498921	15443	60.463	289	0
0.731829402	0.419790138	21.13928483	50.35679237	50.35871325	59.53990259	50.99019514	63.85922016	15226.33333	36.85258125	0.333812017	8899.775397	0.584498921	15443	60.463	289	0
0.731829402	0.419790138	21.13928483	50.35679237	50.35871325	59.53990259	50.99019514	63.85922016	15226.33333	36.85258125	0.333812017	8899.775397	0.584498921	15443	60.463	289	0
0.731829402	0.419790138	21.13928483	50.35679237	50.35871325	59.53990259	50.99019514	63.85922016	15226.33333	36.85258125	0.333812017	8899.775397	0.584498921	15443	60.463	289	0
0.731829402	0.419790138	21.13928483	50.35679237	50.35871325	59.53990259	50.99019514	63.85922016	15226.33333	36.85258125	0.333812017	8899.775397	0.584498921	15443	60.463	289	0
0.731829402	0.419790138	21.13928483	50.35679237	50.35871325	59.53990259	50.99019514	63.85922016	15226.33333	36.85258125	0.333812017	8899.775397	0.584498921	15443	60.463	289	0
0.731829402	0.419790138	21.13928483	50.35679237	50.35871325	59.53990259	50.99019514	63.85922016	15226.33333	36.85258125	0.333812017	8899.775397	0.584498921	15443	60.463	289	0
0.731829402	0.419790138	21.13928483	50.35679237	50.35871325	59.53990259	50.99019514	63.85922016	15226.33333	36.85258125	0.333812017	8899.775397	0.584498921	15443	60.463	289	0
0.731829402	0.419790138	21.13928483	50.35679237	50.35871325	59.53990259	50.99019514	63.85922016	15226.33333	36.85258125	0.333812017	8899.775397	0.584498921	15443	60.463	289	0
0.731829402	0.419790138	21.13928483	50.35679237	50.35871325	59.53990259	50.99019514	63.85922016	15226.33333	36.85258125	0.333812017	8899.775397	0.584498921	15443	60.463	289	0
0.731829402	0.419790138	21.13928483	50.35679237	50.35871325	59.53990259	50.99019514	63.85922016	15226.33333	36.85258125	0.333812017	8899.775397	0.584498921	15443	60.463	289	0
0.731829402	0.419790138	21.13928483	50.35679237	50.35871325	59.53990259	50.99019514	63.85922016	15226.33333	36.85258125	0.333812017	8899.775397	0.584498921	15443	60.463	289	0
0.731829402	0.419790138	21.13928483	50.35679237	50.35871325	59.53990259	50.99019514	63.85922016	15226.33333	36.85258125	0.333812017	8899.775397	0.584498921	15443	60.463	289	0
0.731829402	0.419790138	21.13928483	50.35679237	50.35871325	59.53990259	50.99019514	63.85922016	15226.33333	36.85258125	0.333812017	8899.775397	0.584498921	15443	60.463	289	0
0.731829402	0.419790138	21.13928483	50.35679237	50.35871325	59.53990259	50.99019514	63.85922016	15226.33333	36.85258125	0.333812017	8899.775397	0.584498921	15443	60.463	289	0
0.731829402	0.419790138	21.13928483	50.35679237	50.35871325	59.53990259	50.99019514	63.85922016	15226.33333	36.85258125	0.333812017	8899.775397	0.584498921	15443	60.463	289	0
0.731829402	0.419790138	21.13928483	50.35679237	50.35871325	59.53990259	50.99019514	63.85922016	15226.33333	36.85258125	0.333812017	8899.775397	0.584498921	15443	60.463	289	0
0.731829402	0.419790138	21.13928483	50.35679237	50.35871325	59.53990259	50.99019514	63.85922016	15226.33333	36.85258125	0.333812017	8899.775397	0.584498921	15443	60.463	289	0
0.731829402	0.419790138	21.13928483	50.35679237	50.35871325	59.53990259	50.99019514	63.85922016	15226.33333	36.85258125	0.333812017	8899.775397	0.584498921	15443	60.463	289	0
0.731829402	0.419790138	21.13928483	50.35679237	50.35871325	59.53990259	50.99019514	63.85922016	15226.33333	36.85258125	0.333812017	8899.775397	0.584498921	15443	60.463	289	0
0.731829402	0.419790138	21.13928483	50.35679237	50.35871325	59.53990259	50.99019514	63.85922016	15226.33333	36.85258125	0.333812017	8899.775397	0.584498921	15443	60.463	289	0
0.731829402	0.419790138	21.13928483	50.35679237	50.35871325	59.53990259	50.99019514	63.85922016	15226.33333	36.85258125	0.333812017	8899.775397	0.584498921	15443	60.463	289	0
0.731829402	0.419790138	21.13928483	50.35679237	50.35871325	59.53990259	50.99019514	63.85922016	15226.33333	36.85258125	0.333812017	8899.775397	0.584498921	15443	60.463	289	0
0.731829402	0.419790138	21.13928483	50.35679237	50.35871325	59.53990259	50.99019514	63.85922016	15226.33333	36.85258125	0.333812017	8899.775397	0.584498921	15443	60.463	289	0
0.731829402	0.419790138	21.13928483	50.35679237	50.35871325	59.53990259	50.99019514	63.85922016	15226.33333	36.85258125	0.333812017	8899.775397	0.584498921	15443	60.463	289	0
0.731829402	0.419790138	21.13928483	50.35679237	50.35871325	59.53990259	50.99019514	63.85922016	15226.33333	36.85258125	0.333812017	8899.775397	0.584498921	15443	60.463	289	0
0.731829402	0.419790138	21.13928483	50.35679237	50.35871325	59.53990259	50.99019514	63.85922016	15226.33333	36.85258125	0.333812017	8899.775397	0.584498921	15443	60.463	289	0
0.731829402	0.419790138	21.13928483	50.35679237	50.35871325	59.53990259	50.99019514	63.85922016	15226.33333	36.85258125	0.333812017	8899.775397	0.584498921	15443	60.463	289	0
0.731829402	0.419790138	21.13928483	50.35679237	50.35871325	59.53990259	50.99019514	63.85922016	15226.33333	36.85258125	0.333812017	8899.775397	0.584498921	15443	60.463	289	0
0.731829402	0.419790138	21.13928483	50.35679237	50.35871325	59.53990259	50.99019514	63.85922016	15226.33333	36.85258125	0.333812017	8899.775397	0.584498921	15443	60.463	289	0
0.731829402	0.419790138	21.13928483	50.35679237	50.35871325	59.53990259	50.99019514	63.85922016	15226.33333	36.85258125	0.333812017	8899.775397	0.584498921	15443	60.463	289	0
0.731829402	0.419790138	21.13928483	50.35679237	50.35871325	59.53990259	50.99019514	63.85922016	15226.33333	36.85258125	0.333812017	8899.775397	0.584498921	15443	60.463	289	0
0.731829402	0.419790138	21.13928483	50.35679237	50.35871325	59.53990259	50.99019514	63.85922016	15226.33333	36.85258125	0.333812017	8899.775397	0.584498921	15443	60.463	289	0
0.805200615	0.596898075	17.91911105	30.02038674	34.13209633	34.525353	31.144823	35.4964787	9073.541667	24.17243386	0.730620042	2879.455924	0.317346416	9160	52.263	616	2
0.805200615	0.596898075	17.91911105	30.02038674	34.13209633	34.525353	31.144823	35.4964787	9073.541667	24.17243386	0.730620042	2879.455924	0.317346416	9160	52.263	616	2
0.805200615	0.596898075	17.91911105	30.02038674	34.13209633	34.525353	31.144823	35.4964787	9073.541667	24.17243386	0.730620042	2879.455924	0.317346416	9160	52.263	616	2
0.805200615	0.596898075	17.91911105	30.02038674	34.13209633	34.525353	31.144823	35.4964787	9073.541667	24.17243386	0.730620042	2879.455924	0.317346416	9160	52.263	616	2
0.805200615	0.596898075	17.91911105	30.02038674	34.13209633	34.525353	31.144823	35.4964787	9073.541667	24.17243386	0.730620042	2879.455924	0.317346416	9160	52.263	616	2
0.805200615	0.596898075	17.91911105	30.02038674	34.13209633	34.525353	31.144823	35.4964787	9073.541667	24.17243386	0.730620042	2879.455924	0.317346416	9160	52.263	616	2
0.805200615	0.596898075	17.91911105	30.02038674	34.13209633	34.525353	31.144823	35.4964787	9073.541667	24.17243386	0.730620042	2879.455924	0.317346416	9160	52.263	616	2
0.805200615	0.596898075	17.91911105	30.02038674	34.13209633	34.525353	31.144823	35.4964787	9073.541667	24.17243386	0.730620042	2879.455924	0.317346416	9160	52.263	616	2
0.805200615	0.596898075	17.91911105	30.02038674	34.13209633	34.525353	31.144823	35.4964787	9073.541667	24.17243386	0.730620042	2879.455924	0.317346416	9160	52.263	616	2
0.805200615	0.596898075	17.91911105	30.02038674	34.13209633	34.525353	31.144823	35.4964787	9073.541667	24.17243386	0.730620042	2879.455924	0.317346416	9160	52.263	616	2
0.805200615	0.596898075	17.91911105	30.02038674	34.13209633	34.525353	31.144823	35.4964787	9073.541667	24.17243386	0.730620042	2879.455924	0.317346416	9160	52.263	616	2
0.805200615	0.596898075	17.91911105	30.02038674	34.13209633	34.525353	31.144823	35.4964787	9073.541667	24.17243386	0.730620042	2879.455924	0.317346416	9160	52.263	616	2
0.805200615	0.596898075	17.91911105	30.02038674	34.13209633	34.525353	31.144823	35.4964787	9073.541667	24.17243386	0.730620042	2879.455924	0.317346416	9160	52.263	616	2
0.805200615	0.596898075	17.91911105	30.02038674	34.13209633	34.525353	31.144823	35.4964787	9073.541667	24.17243386	0.730620042	2879.455924	0.317346416	9160	52.263	616	2
0.805200615	0.596898075	17.91911105	30.02038674	34.13209633	34.525353	31.144823	35.4964787	9073.541667	24.17243386	0.730620042	2879.455924	0.317346416	9160	52.263	616	2
0.805200615	0.596898075	17.91911105	30.02038674	34.13209633	34.525353	31.144823	35.4964787	9073.541667	24.17243386	0.730620042	2879.455924	0.317346416	9160	52.263	616	2
0.805200615	0.596898075	17.91911105	30.02038674	34.13209633	34.525353	31.144823	35.4964787	9073.541667	24.17243386	0.730620042	2879.455924	0.317346416	9160	52.263	616	2
0.805200615	0.596898075	17.91911105	30.02038674	34.13209633	34.525353	31.144823	35.4964787	9073.541667	24.17243386	0.730620042	2879.455924	0.317346416	9160	52.263	616	2
0.805200615	0.596898075	17.91911105	30.02038674	34.13209633	34.525353	31.144823	35.4964787	9073.541667	24.17243386	0.730620042	2879.455924	0.317346416	9160	52.263	616	2
0.805200615	0.596898075	17.91911105	30.02038674	34.13209633	34.525353	31.144823	35.4964787	9073.541667	24.17243386	0.730620042	2879.455924	0.317346416	9160	52.263	616	2
0.805200615	0.596898075	17.91911105	30.02038674	34.13209633	34.525353	31.144823	35.4964787	9073.541667	24.17243386	0.730620042	2879.455924	0.317346416	9160	52.263	616	2
0.805200615	0.596898075	17.91911105	30.02038674	34.13209633	34.525353	31.144823	35.4964787	9073.541667	24.17243386	0.730620042	2879.455924	0.317346416	9160	52.263	616	2
0.805200615	0.596898075	17.91911105	30.02038674	34.13209633	34.525353	31.144823	35.4964787	9073.541667	24.17243386	0.730620042	2879.455924	0.317346416	9160	52.263	616	2
0.805200615	0.596898075	17.91911105	30.02038674	34.13209633	34.525353	31.144823	35.4964787	9073.541667	24.17243386	0.730620042	2879.455924	0.317346416	9160	52.263	616	2
0.805200615	0.596898075	17.91911105	30.02038674	34.13209633	34.525353	31.144823	35.4964787	9073.541667	24.17243386	0.730620042	2879.455924	0.317346416	9160	52.263	616	2
0.805200615	0.596898075	17.91911105	30.02038674	34.13209633	34.525353	31.144823	35.4964787	9073.541667	24.17243386	0.730620042	2879.455924	0.317346416	9160	52.263	616	2
0.805200615	0.596898075	17.91911105	30.02038674	34.13209633	34.525353	31.144823	35.4964787	9073.541667	24.17243386	0.730620042	2879.455924	0.317346416	9160	52.263	616	2
0.805200615	0.596898075	17.91911105	30.02038674	34.13209633	34.525353	31.144823	35.4964787	9073.541667	24.17243386	0.730620042	2879.455924	0.317346416	9160	52.263	616	2
0.805200615	0.596898075	17.91911105	30.02038674	34.13209633	34.525353	31.144823	35.4964787	9073.541667	24.17243386	0.730620042	2879.455924	0.317346416	9160	52.263	616	2
0.805200615	0.596898075	17.91911105	30.02038674	34.13209633	34.525353	31.144823	35.4964787	9073.541667	24.17243386	0.730620042	2879.455924	0.317346416	9160	52.263	616	2
0.805200615	0.596898075	17.91911105	30.02038674	34.13209633	34.525353	31.144823	35.4964787	9073.541667	24.17243386	0.730620042	2879.455924	0.317346416	9160	52.263	616	2
0.805200615	0.596898075	17.91911105	30.02038674	34.13209633	34.525353	31.144823	35.4964787	9073.541667	24.17243386	0.730620042	2879.455924	0.317346416	9160	52.263	616	2
0.805200615	0.596898075	17.91911105	30.02038674	34.13209633	34.525353	31.144823	35.4964787	9073.541667	24.17243386	0.730620042	2879.455924	0.317346416	9160	52.263	616	2
0.805200615	0.596898075	17.91911105	30.02038674	34.13209633	34.525353	31.144823	35.4964787	9073.541667	24.17243386	0.730620042	2879.455924	0.317346416	9160	52.263	616	2
0.805200615	0.596898075	17.91911105	30.02038674	34.13209633	34.525353	31.144823	35.4964787	9073.541667	24.17243386	0.730620042	2879.455924	0.317346416	9160	52.263	616	2
0.805200615	0.596898075	17.91911105	30.02038674	34.13209633	34.525353	31.144823	35.4964787	9073.541667	24.17243386	0.730620042	2879.455924	0.317346416	9160	52.263	616	2
0.805200615	0.596898075	17.91911105	30.02038674	34.13209633	34.525353	31.144823	35.4964787	9073.541667	24.17243386	0.730620042	2879.455924	0.317346416	9160	52.263	616	2
0.805200615	0.596898075	17.91911105	30.02038674	34.13209633	34.525353	31.144823	35.4964787	9073.541667	24.17243386	0.730620042	2879.455924	0.317346416	9160	52.263	616	2
0.805200615	0.596898075	17.91911105	30.02038674	34.13209633	34.525353	31.144823	35.4964787	9073.541667	24.17243386	0.730620042	2879.455924	0.317346416	9160	52.263	616	2
0.805200615	0.596898075	17.91911105	30.02038674	34.13209633	34.525353	31.144823	35.4964787	9073.541667	24.17243386	0.730620042	2879.455924	0.317346416	9160	52.263	616	2
0.805200615	0.596898075	17.91911105	30.02038674	34.13209633	34.525353	31.144823	35.4964787	9073.541667	24.17243386	0.730620042	2879.455924	0.317346416	9160	52.263	616	2
0.805200615	0.596898075	17.91911105	30.02038674	34.13209633	34.525353	31.144823	35.4964787	9073.541667	24.17243386	0.730620042	2879.455924	0.317346416	9160	52.263	616	2
0.805200615	0.596898075	17.91911105	30.02038674	34.13209633	34.525353	31.144823	35.4964787	9073.541667	24.17243386	0.730620042	2879.455924	0.317346416	9160	52.263	616	2
0.805200615	0.596898075	17.91911105	30.02038674	34.13209633	34.525353	31.144823	35.4964787	9073.541667	24.17243386	0.730620042	2879.455924	0.317346416	9160	52.263	616	2
0.805200615	0.596898075	17.91911105	30.02038674	34.13209633	34.525353	31.144823	35.4964787	9073.541667	24.17243386	0.730620042	2879.455924	0.317346416	9160	52.263	616	2
0.805200615	0.596898075	17.91911105	30.02038674	34.13209633	34.525353	31.144823	35.4964787	9073.541667	24.17243386	0.730620042	2879.455924	0.317346416	9160	52.263	616	2
0.805200615	0.596898075	17.91911105	30.02038674	34.13209633	34.525353	31.144823	35.4964787	9073.541667	24.17243386	0.730620042	2879.455924	0.317346416	9160	52.263	616	2
0.805200615	0.596898075	17.91911105	30.02038674	34.13209633	34.525353	31.144823	35.4964787	9073.541667	24.17243386	0.730620042	2879.455924	0.317346416	9160	52.263	616	2
0.805200615	0.596898075	17.91911105	30.02038674	34.13209633	34.525353	31.144823	35.4964787	9073.541667	24.17243386	0.730620042	2879.455924	0.317346416	9160	52.263	616	2
0.805200615	0.596898075	17.91911105	30.02038674	34.13209633	34.525353	31.144823	35.4964787	9073.541667	24.17243386	0.730620042	2879.455924	0.317346416	9160	52.263	616	2
0.805200615	0.596898075	17.91911105	30.02038674	34.13209633	34.525353	31.144823	35.4964787	9073.541667	24.17243386	0.730620042	2879.455924	0.317346416	9160	52.263	616	2
0.805200615	0.596898075	17.91911105	30.02038674	34.13209633	34.525353	31.144823	35.4964787	9073.541667	24.17243386	0.730620042	2879.455924	0.317346416	9160	52.263	616	2
0.805200615	0.596898075	17.91911105	30.02038674	34.13209633	34.525353	31.144823	35.4964787	9073.541667	24.17243386	0.730620042	2879.455924	0.317346416	9160	52.263	616	2
0.805200615	0.596898075	17.91911105	30.02038674	34.13209633	34.525353	31.144823	35.4964787	9073.541667	24.17243386	0.730620042	2879.455924	0.317346416	9160	52.263	616	2
0.805200615	0.596898075	17.91911105	30.02038674	34.13209633	34.525353	31.144823	35.4964787	9073.541667	24.17243386	0.730620042	2879.455924	0.317346416	9160	52.263	616	2
0.805200615	0.596898075	17.91911105	30.02038674	34.13209633	34.525353	31.144823	35.4964787	9073.541667	24.17243386	0.730620042	2879.455924	0.317346416	9160	52.263	616	2
0.805200615	0.596898075	17.91911105	30.02038674	34.13209633	34.525353	31.144823	35.4964787	9073.541667	24.17243386	0.730620042	2879.455924	0.317346416	9160	52.263	616	2
0.805200615	0.596898075	17.91911105	30.02038674	34.13209633	34.525353	31.144823	35.4964787	9073.541667	24.17243386	0.730620042	2879.455924	0.317346416	9160	52.263	616	2
0.805200615	0.596898075	17.91911105	30.02038674	34.13209633	34.525353	31.144823	35.4964787	9073.541667	24.17243386	0.730620042	2879.455924	0.317346416	9160	52.263	616	2
0.805200615	0.596898075	17.91911105	30.02038674	34.13209633	34.525353	31.144823	35.4964787	9073.541667	24.17243386	0.730620042	2879.455924	0.317346416	9160	52.263	616	2
0.805200615	0.596898075	17.91911105	30.02038674	34.13209633	34.525353	31.144823	35.4964787	9073.541667	24.17243386	0.730620042	2879.455924	0.317346416	9160	52.263	616	2
0.805200615	0.596898075	17.91911105	30.02038674	34.13209633	34.525353	31.144823	35.4964787	9073.541667	24.17243386	0.730620042	2879.455924	0.317346416	9160	52.263	616	2
0.805200615	0.596898075	17.91911105	30.02038674	34.13209633	34.525353	31.144823	35.4964787	9073.541667	24.17243386	0.730620042	2879.455924	0.317346416	9160	52.263	616	2
0.805200615	0.596898075	17.91911105	30.02038674	34.13209633	34.525353	31.144823	35.4964787	9073.541667	24.17243386	0.730620042	2879.455924	0.317346416	9160	52.263	616	2
0.805200615	0.596898075	17.91911105	30.02038674	34.13209633	34.525353	31.144823	35.4964787	9073.541667	24.17243386	0.730620042	2879.455924	0.317346416	9160	52.263	616	2
0.805200615	0.596898075	17.91911105	30.02038674	34.13209633	34.525353	31.144823	35.4964787	9073.541667	24.17243386	0.730620042	2879.455924	0.317346416	9160	52.263	616	2
0.805200615	0.596898075	17.91911105	30.02038674	34.13209633	34.525353	31.144823	35.4964787	9073.541667	24.17243386	0.730620042	2879.455924	0.317346416	9160	52.263	616	2
0.805200615	0.596898075	17.91911105	30.02038674	34.13209633	34.525353	31.144823	35.4964787	9073.541667	24.17243386	0.730620042	2879.455924	0.317346416	9160	52.263	616	2
0.805200615	0.596898075	17.91911105	30.02038674	34.13209633	34.525353	31.144823	35.4964787	9073.541667	24.17243386	0.730620042	2879.455924	0.317346416	9160	52.263	616	2
0.805200615	0.596898075	17.91911105	30.02038674	34.13209633	34.525353	31.144823	35.4964787	9073.541667	24.17243386	0.730620042	2879.455924	0.317346416	9160	52.263	616	2
0.805200615	0.596898075	17.91911105	30.02038674	34.13209633	34.525353	31.144823	35.4964787	9073.541667	24.17243386	0.730620042	2879.455924	0.317346416	9160	52.263	616	2
0.805200615	0.596898075	17.91911105	30.02038674	34.13209633	34.525353	31.144823	35.4964787	9073.541667	24.17243386	0.730620042	2879.455924	0.317346416	9160	52.263	616	2
0.805200615	0.596898075	17.91911105	30.02038674	34.13209633	34.525353	31.144823	35.4964787	9073.541667	24.17243386	0.730620042	2879.455924	0.317346416	9160	52.263	616	2
0.805200615	0.596898075	17.91911105	30.02038674	34.13209633	34.525353	31.144823	35.4964787	9073.541667	24.17243386	0.730620042	2879.455924	0.317346416	9160	52.263	616	2
0.805200615	0.596898075	17.91911105	30.02038674	34.13209633	34.525353	31.144823	35.4964787	9073.541667	24.17243386	0.730620042	2879.455924	0.317346416	9160	52.263	616	2
0.805200615	0.596898075	17.91911105	30.02038674	34.13209633	34.525353	31.144823	35.4964787	9073.541667	24.17243386	0.730620042	2879.455924	0.317346416	9160	52.263	616	2
0.805200615	0.596898075	17.91911105	30.02038674	34.13209633	34.525353	31.144823	35.4964787	9073.541667	24.17243386	0.730620042	2879.455924	0.317346416	9160	52.263	616	2
0.805200615	0.596898075	17.91911105	30.02038674	34.13209633	34.525353	31.144823	35.4964787	9073.541667	24.17243386	0.730620042	2879.455924	0.317346416	9160	52.263	616	2
0.805200615	0.596898075	17.91911105	30.02038674	34.13209633	34.525353	31.144823	35.4964787	9073.541667	24.17243386	0.730620042	2879.455924	0.317346416	9160	52.263	616	2
0.805200615	0.596898075	17.91911105	30.02038674	34.13209633	34.525353	31.144823	35.4964787	9073.541667	24.17243386	0.730620042	2879.455924	0.317346416	9160	52.263	616	2
0.805200615	0.596898075	17.91911105	30.02038674	34.13209633	34.525353	31.144823	35.4964787	9073.541667	24.17243386	0.730620042	2879.455924	0.317346416	9160	52.263	616	2
0.805200615	0.596898075	17.91911105	30.02038674	34.13209633	34.525353	31.144823	35.4964787	9073.541667	24.17243386	0.730620042	2879.455924	0.317346416	9160	52.263	616	2
0.805200615	0.596898075	17.91911105	30.02038674	34.13209633	34.525353	31.144823	35.4964787	9073.541667	24.17243386	0.730620042	2879.455924	0.317346416	9160	52.263	616	2
0.805200615	0.596898075	17.91911105	30.02038674	34.13209633	34.525353	31.144823	35.4964787	9073.541667	24.17243386	0.730620042	2879.455924	0.317346416	9160	52.263	616	2
0.805200615	0.596898075	17.91911105	30.02038674	34.13209633	34.525353	31.144823	35.4964787	9073.541667	24.17243386	0.730620042	2879.455924	0.317346416	9160	52.263	616	2
0.805200615	0.596898075	17.91911105	30.02038674	34.13209633	34.525353	31.144823	35.4964787	9073.541667	24.17243386	0.730620042	2879.455924	0.317346416	9160	52.263	616	2
0.805200615	0.596898075	17.91911105	30.02038674	34.13209633	34.525353	31.144823	35.4964787	9073.541667	24.17243386	0.730620042	2879.455924	0.317346416	9160	52.263	616	2
0.805200615	0.596898075	17.91911105	30.02038674	34.13209633	34.525353	31.144823	35.4964787	9073.541667	24.17243386	0.730620042	2879.455924	0.317346416	9160	52.263	616	2
0.805200615	0.596898075	17.91911105	30.02038674	34.13209633	34.525353	31.144823	35.4964787	9073.541667	24.17243386	0.730620042	2879.455924	0.317346416	9160	52.263	616	2
0.805200615	0.596898075	17.91911105	30.02038674	34.13209633	34.525353	31.144823	35.4964787	9073.541667	24.17243386	0.730620042	2879.455924	0.317346416	9160	52.263	616	2
0.805200615	0.596898075	17.91911105	30.02038674	34.13209633	34.525353	31.144823	35.4964787	9073.541667	24.17243386	0.730620042	2879.455924	0.317346416	9160	52.263	616	2
0.805200615	0.596898075	17.91911105	30.02038674	34.13209633	34.525353	31.144823	35.4964787	9073.541667	24.17243386	0.730620042	2879.455924	0.317346416	9160	52.263	616	2
0.805200615	0.596898075	17.91911105	30.02038674	34.13209633	34.525353	31.144823	35.4964787	9073.541667	24.17243386	0.730620042	2879.455924	0.317346416	9160	52.263	616	2
0.805200615	0.596898075	17.91911105	30.02038674	34.13209633	34.525353	31.144823	35.4964787	9073.541667	24.17243386	0.730620042	2879.455924	0.317346416	9160	52.263	616	2
0.805200615	0.596898075	17.91911105	30.02038674	34.13209633	34.525353	31.144823	35.4964787	9073.541667	24.17243386	0.730620042	2879.455924	0.317346416	9160	52.263	616	2
0.805200615	0.596898075	17.91911105	30.02038674	34.13209633	34.525353	31.144823	35.4964787	9073.541667	24.17243386	0.730620042	2879.455924	0.317346416	9160	52.263	616	2
0.805200615	0.596898075	17.91911105	30.02038674	34.13209633	34.525353	31.144823	35.4964787	9073.541667	24.17243386	0.730620042	2879.455924	0.317346416	9160	52.263	616	2
0.805200615	0.596898075	17.91911105	30.02038674	34.13209633	34.525353	31.144823	35.4964787	9073.541667	24.17243386	0.730620042	2879.455924	0.317346416	9160	52.263	616	2
0.805200615	0.596898075	17.91911105	30.02038674	34.13209633	34.525353	31.144823	35.4964787	9073.541667	24.17243386	0.730620042	2879.455924	0.317346416	9160	52.263	616	2
0.805200615	0.596898075	17.91911105	30.02038674	34.13209633	34.525353	31.144823	35.4964787	9073.541667	24.17243386	0.730620042	2879.455924	0.317346416	9160	52.263	616	2
