# Supplementary material for: Towards survival prediction of cancer patients using medical images
Source: PeerJ Comput Sci. 2022 Oct 26;8:e1090. doi: 10.7717/peerj-cs.1090 (PMC9680890; doi:10.7717/peerj-cs.1090)
Supplement: Supplemental Information 1 [file peerj-cs-08-1090-s001.zip › FinalCodeV1.2/Benchmark Brats2020/Results.ipynb]

# %% [markdown]
<b>Classification Models</b>

# %% [markdown]
<b>First Order</b>

# %% [code]
import csv
import pandas as pd
import numpy as np
import seaborn as sns
import json
from numpy import mean
from numpy import std
from sklearn import *
from sklearn import svm
from sklearn.model_selection import train_test_split,RepeatedStratifiedKFold,cross_val_score
from sklearn.feature_selection import RFECV,SelectKBest,f_regression,f_classif, mutual_info_regression,mutual_info_classif, chi2, RFE
from sklearn.tree import DecisionTreeClassifier, DecisionTreeRegressor
from sklearn.linear_model import LinearRegression,LogisticRegression, Lasso
from mlxtend.feature_selection import SequentialFeatureSelector as SFS
from sklearn.ensemble import RandomForestRegressor, RandomForestClassifier
from sklearn.preprocessing import PolynomialFeatures,StandardScaler   
from sklearn.metrics import mean_absolute_error, accuracy_score, mean_squared_error, median_absolute_error, precision_score,f1_score,recall_score
from sklearn.neural_network import MLPClassifier, MLPRegressor
from sklearn.pipeline import Pipeline
from sklearn.svm import SVC
from sklearn.model_selection import RepeatedKFold
from matplotlib import pyplot
import statsmodels.api as sm
from multiprocessing import Process
import time

from RegscorePy import aic
# feature selection
def select_features(X_train, y_train, X_test,m,feature):
	#print("select_features", m,feature)# configure to select all features
	fs = SelectKBest(score_func=feature, k=m)
	# learn relationship from training data
	fs.fit(X_train, y_train)
	X_train_fs = fs.transform(X_train)
	#print(X_train_fs)# transform test input data
	X_test_fs = fs.transform(X_test)
	return X_train_fs, X_test_fs, fs

# feature selection
def select_features1(X_train, y_train, X_test,m,feature):
	#print("select_features", m,feature)# configure to select all features
	fs = SelectKBest(score_func=feature, k=m)
	# learn relationship from training data
	fs.fit(X_train, y_train)
	df_scores = pd.DataFrame(fs.scores_)
	feature_scores = df_scores
	feature_scores.columns = ['Score']  # name output columns
	p=feature_scores.nlargest(int(m),'Score') 
	p = p.index.tolist()
	X_train_fs = fs.transform(X_train)
	#print(X_train_fs)# transform test input data
	X_test_fs = fs.transform(X_test)
	return X_train_fs, X_test_fs, fs,p

df = pd.read_csv("Radiomic_Features_Final_first_order.csv")
#print(type(df))
df = df.dropna()
df = df.drop([ 'Survival_days1'],axis=1)
#df = df.drop(['diagnostics_Image-original_Mean', 'diagnostics_Image-original_Maximum', 'original_shape_MajorAxisLength','original_shape_MinorAxisLength', 'original_shape_Sphericity',
#             'original_shape_SurfaceVolumeRatio','original_firstorder_10Percentile','original_shape_SurfaceArea','original_firstorder_90Percentile','original_firstorder_Entropy'],axis=1)
df = df.astype('float')
#df = df.apply(abs)
#df = list(df)
#print(df)
#df.info()
df.head()
X = df.drop(['Survival_days'], axis=1)
y = df['Survival_days']
X = np.array(X)
y= np.array(y)
X_train, X_test, y_train, y_test = train_test_split(X, y, test_size=0.20, random_state=1)
print('Train', X_train.shape, y_train.shape)
print('Test', X_test.shape, y_test.shape)
#pyplot.bar([i for i in range(len(fs.scores_))], fs.scores_)
#pyplot.show()

FeatureExtract = {"combination": df}
#FeatureSelect = {"f_classif":f_classif, 
##                 "f_regression":f_regression, 
#                 "mutual_info_regression":mutual_info_regression, 
#                 "mutual_info_classif":mutual_info_classif
#                }
ModelSelect = {"Logistic Regression1":LogisticRegression(),
               "MLP Classifier":MLPClassifier(),
               "SVM":svm.LinearSVC(), 
               "Random Forest Classifier":RandomForestClassifier(),
               "Decision Tree Classifier":DecisionTreeClassifier(), 
              }
#"SVM1":svm.SVC(),
#"SVM2":svm.SVC(kernel='sigmoid'),
#"MLP Classifier1":MLPClassifier(alpha=1e-5, random_state=1),
#"Logistic Regression":LogisticRegression(solver='liblinear'),
NumberOfFeatureSelect = {"all":"all"}

FA=list(FeatureExtract.keys())
#FS=list(FeatureSelect.keys())
MS=list(ModelSelect.keys())
#NF=list(NumberOfFeatureSelect.keys())

#print(FA)
#print(FS)
#print(MS)
L1 = [[i,k] for i in FA   
                 for k in MS] 
print(len(L1))
def Nmaxelements(list1, N): 
    final_list = [] 
  
    for i in range(0, N):  
        max1 = 0
          
        for j in range(len(list1.scores_)):      
            if list1.scores_[j] > max1: 
                max1 = list1.scores_[j]; 
                  
        #list1.scores_.remove(max1); 
        final_list.append(max1) 
          
    print(final_list) 
train_accuracy = []
test_accuracy = []
model_name = []
Precision1 = []
Recall1 = []
Fscore1 = []
Precision2 = []
Recall2 = []
Fscore2 = []
train_time = []
test_time = []
def compute(x):
    check = L1[x][0]+'-'+L1[x][1]
    model = ModelSelect[L1[x][1]]
    start = time.time()
    model.fit(X_train, y_train)
    stop = time.time()
    train_time = stop - start
    yhat = model.predict(X_train)
    ypred = model.predict(X_test)
    acuracy = model.score(X_train, y_train)
    #print(acuracy)
    accuracy = model.score(X_test, y_test)
    # print("test R2",float(accuracy))
    # print("train R2",float(acuracy))
    #mae = mean_absolute_error(yhat, y_train)
    #mse = mean_squared_error(yhat, y_train)
    #MAE = median_absolute_error(yhat, y_train)
    #mae1 = mean_absolute_error(ytest, y_test)
    #mse1 = mean_squared_error(ytest, y_test)
    #MAE1 = median_absolute_error(ytest, y_test)
    p1 = precision_score(ypred, y_test,average='micro')
    r1 = recall_score(ypred, y_test,average='micro')
    f1 = f1_score(ypred,y_test,average='micro')
    p2 = precision_score(ypred, y_test,average='macro')
    r2 = recall_score(ypred, y_test,average='macro')
    f2 = f1_score(ypred,y_test,average='macro')
    if acuracy>-1:
        train_accuracy.append(acuracy)
    else:
        train_accuracy.append(0)
    if accuracy>-1:
        test_accuracy.append(accuracy)
    else:
        test_accuracy.append(0)
    model_name.append(model)
    Precision1.append(p1)
    Recall1.append(r1)
    Fscore1.append(f1)
    Precision2.append(p2)
    Recall2.append(r2)
    Fscore2.append(f2)


for i in range(len(L1)):
    #print(i)
    compute(i)
#compute(x)
#print(model_name)
print("& TA &")
print("{:.2f}".format(train_accuracy[0]),"&","{:.2f}".format(train_accuracy[1]),"&","{:.2f}".format(train_accuracy[2]),"&","{:.2f}".format(train_accuracy[3]),"&","{:.2f}".format(train_accuracy[4]),"&")
print("\\\\ \cline{3-9}& & TesA  &")
print("{:.2f}".format(test_accuracy[0]),"&","{:.2f}".format(test_accuracy[1]),"&","{:.2f}".format(test_accuracy[2]),"&","{:.2f}".format(test_accuracy[3]),"&","{:.2f}".format(test_accuracy[4]),"&")
print(" \\\\ \cline{3-9}&  & MiP       &")
print("{:.2f}".format(Precision1[0]),"&","{:.2f}".format(Precision1[1]),"&","{:.2f}".format(Precision1[2]),"&","{:.2f}".format(Precision1[3]),"&","{:.2f}".format(Precision1[4]),"&")
print(" \\\\ \cline{3-9} & & MiR       &")
print("{:.2f}".format(Recall1[0]),"&","{:.2f}".format(Recall1[1]),"&","{:.2f}".format(Recall1[2]),"&","{:.2f}".format(Recall1[3]),"&","{:.2f}".format(Recall1[4]),"&")
print(" \\\\ \cline{3-9} & & MiF1      &")
print("{:.2f}".format(Fscore1[0]),"&","{:.2f}".format(Fscore1[1]),"&","{:.2f}".format(Fscore1[2]),"&","{:.2f}".format(Fscore1[3]),"&","{:.2f}".format(Fscore1[4]),"&")
print(" \\\\ \cline{3-9}&  & MaP       &")
print("{:.2f}".format(Precision2[0]),"&","{:.2f}".format(Precision2[1]),"&","{:.2f}".format(Precision2[2]),"&","{:.2f}".format(Precision2[3]),"&","{:.2f}".format(Precision2[4]),"&")
print(" \\\\ \cline{3-9} & & MaR       &")
print("{:.2f}".format(Recall2[0]),"&","{:.2f}".format(Recall2[1]),"&","{:.2f}".format(Recall2[2]),"&","{:.2f}".format(Recall2[3]),"&","{:.2f}".format(Recall2[4]),"&")
print(" \\\\ \cline{3-9} & & MaF1      &")
print("{:.2f}".format(Fscore2[0]),"&","{:.2f}".format(Fscore2[1]),"&","{:.2f}".format(Fscore2[2]),"&","{:.2f}".format(Fscore2[3]),"&","{:.2f}".format(Fscore2[4]),"&")
print("\\\\ \cline{1-9}")


# %% [markdown]
<b>Shape</b>

# %% [code]
import csv
import pandas as pd
import numpy as np
import seaborn as sns
import json
from numpy import mean
from numpy import std
from sklearn import *
from sklearn import svm
from sklearn.model_selection import train_test_split,RepeatedStratifiedKFold,cross_val_score
from sklearn.feature_selection import RFECV,SelectKBest,f_regression,f_classif, mutual_info_regression,mutual_info_classif, chi2, RFE
from sklearn.tree import DecisionTreeClassifier, DecisionTreeRegressor
from sklearn.linear_model import LinearRegression,LogisticRegression, Lasso
from mlxtend.feature_selection import SequentialFeatureSelector as SFS
from sklearn.ensemble import RandomForestRegressor, RandomForestClassifier
from sklearn.preprocessing import PolynomialFeatures,StandardScaler   
from sklearn.metrics import mean_absolute_error, accuracy_score, mean_squared_error, median_absolute_error, precision_score,f1_score,recall_score
from sklearn.neural_network import MLPClassifier, MLPRegressor
from sklearn.pipeline import Pipeline
from sklearn.svm import SVC
from sklearn.model_selection import RepeatedKFold
from matplotlib import pyplot
import statsmodels.api as sm
from multiprocessing import Process
import time


# feature selection
def select_features(X_train, y_train, X_test,m,feature):
	#print("select_features", m,feature)# configure to select all features
	fs = SelectKBest(score_func=feature, k=m)
	# learn relationship from training data
	fs.fit(X_train, y_train)
	X_train_fs = fs.transform(X_train)
	#print(X_train_fs)# transform test input data
	X_test_fs = fs.transform(X_test)
	return X_train_fs, X_test_fs, fs

# feature selection
def select_features1(X_train, y_train, X_test,m,feature):
	#print("select_features", m,feature)# configure to select all features
	fs = SelectKBest(score_func=feature, k=m)
	# learn relationship from training data
	fs.fit(X_train, y_train)
	df_scores = pd.DataFrame(fs.scores_)
	feature_scores = df_scores
	feature_scores.columns = ['Score']  # name output columns
	p=feature_scores.nlargest(int(m),'Score') 
	p = p.index.tolist()
	X_train_fs = fs.transform(X_train)
	#print(X_train_fs)# transform test input data
	X_test_fs = fs.transform(X_test)
	return X_train_fs, X_test_fs, fs,p

df = pd.read_csv("Radiomic_Features_Final_shape.csv")
#print(type(df))
df = df.dropna()
df = df.drop([ 'Survival_days1'],axis=1)
#df = df.drop(['diagnostics_Image-original_Mean', 'diagnostics_Image-original_Maximum', 'original_shape_MajorAxisLength','original_shape_MinorAxisLength', 'original_shape_Sphericity',
#             'original_shape_SurfaceVolumeRatio','original_firstorder_10Percentile','original_shape_SurfaceArea','original_firstorder_90Percentile','original_firstorder_Entropy'],axis=1)
df = df.astype('float')
#df = df.apply(abs)
#df = list(df)
#print(df)
#df.info()
df.head()
X = df.drop(['Survival_days'], axis=1)
y = df['Survival_days']
X = np.array(X)
y= np.array(y)
X_train, X_test, y_train, y_test = train_test_split(X, y, test_size=0.20, random_state=1)
print('Train', X_train.shape, y_train.shape)
print('Test', X_test.shape, y_test.shape)
#pyplot.bar([i for i in range(len(fs.scores_))], fs.scores_)
#pyplot.show()

FeatureExtract = {"combination": df}
#FeatureSelect = {"f_classif":f_classif, 
##                 "f_regression":f_regression, 
#                 "mutual_info_regression":mutual_info_regression, 
#                 "mutual_info_classif":mutual_info_classif
#                }
ModelSelect = {"Logistic Regression1":LogisticRegression(max_iter=20000),
               "MLP Classifier":MLPClassifier(),
               "SVM":svm.LinearSVC(), 
               "Random Forest Classifier":RandomForestClassifier(),
               "Decision Tree Classifier":DecisionTreeClassifier(), 
              }
#"SVM1":svm.SVC(),
#"SVM2":svm.SVC(kernel='sigmoid'),
#"MLP Classifier1":MLPClassifier(alpha=1e-5, random_state=1),
#"Logistic Regression":LogisticRegression(solver='liblinear'),
NumberOfFeatureSelect = {"all":"all"}

FA=list(FeatureExtract.keys())
#FS=list(FeatureSelect.keys())
MS=list(ModelSelect.keys())
#NF=list(NumberOfFeatureSelect.keys())

#print(FA)
#print(FS)
#print(MS)
L1 = [[i,k] for i in FA   
                 for k in MS] 
print(len(L1))
def Nmaxelements(list1, N): 
    final_list = [] 
  
    for i in range(0, N):  
        max1 = 0
          
        for j in range(len(list1.scores_)):      
            if list1.scores_[j] > max1: 
                max1 = list1.scores_[j]; 
                  
        #list1.scores_.remove(max1); 
        final_list.append(max1) 
          
    print(final_list) 
train_accuracy = []
test_accuracy = []
model_name = []
Precision1 = []
Recall1 = []
Fscore1 = []
Precision2 = []
Recall2 = []
Fscore2 = []
train_time = []
test_time = []
def compute(x):
    check = L1[x][0]+'-'+L1[x][1]
    model = ModelSelect[L1[x][1]]
    start = time.time()
    model.fit(X_train, y_train)
    stop = time.time()
    train_time = stop - start
    yhat = model.predict(X_train)
    ypred = model.predict(X_test)
    acuracy = model.score(X_train, y_train)
    #print(acuracy)
    accuracy = model.score(X_test, y_test)
    # print("test R2",float(accuracy))
    # print("train R2",float(acuracy))
    #mae = mean_absolute_error(yhat, y_train)
    #mse = mean_squared_error(yhat, y_train)
    #MAE = median_absolute_error(yhat, y_train)
    #mae1 = mean_absolute_error(ytest, y_test)
    #mse1 = mean_squared_error(ytest, y_test)
    #MAE1 = median_absolute_error(ytest, y_test)
    p1 = precision_score(ypred, y_test,average='micro')
    r1 = recall_score(ypred, y_test,average='micro')
    f1 = f1_score(ypred,y_test,average='micro')
    p2 = precision_score(ypred, y_test,average='macro')
    r2 = recall_score(ypred, y_test,average='macro')
    f2 = f1_score(ypred,y_test,average='macro')
    if acuracy>-1:
        train_accuracy.append(acuracy)
    else:
        train_accuracy.append(0)
    if accuracy>-1:
        test_accuracy.append(accuracy)
    else:
        test_accuracy.append(0)
    model_name.append(model)
    Precision1.append(p1)
    Recall1.append(r1)
    Fscore1.append(f1)
    Precision2.append(p2)
    Recall2.append(r2)
    Fscore2.append(f2)


for i in range(len(L1)):
    #print(i)
    compute(i)
#compute(x)
#print(model_name)
print("& TA &")
print("{:.2f}".format(train_accuracy[0]),"&","{:.2f}".format(train_accuracy[1]),"&","{:.2f}".format(train_accuracy[2]),"&","{:.2f}".format(train_accuracy[3]),"&","{:.2f}".format(train_accuracy[4]),"&")
print("\\\\ \cline{3-9}& & TesA  &")
print("{:.2f}".format(test_accuracy[0]),"&","{:.2f}".format(test_accuracy[1]),"&","{:.2f}".format(test_accuracy[2]),"&","{:.2f}".format(test_accuracy[3]),"&","{:.2f}".format(test_accuracy[4]),"&")
print(" \\\\ \cline{3-9}&  & MiP       &")
print("{:.2f}".format(Precision1[0]),"&","{:.2f}".format(Precision1[1]),"&","{:.2f}".format(Precision1[2]),"&","{:.2f}".format(Precision1[3]),"&","{:.2f}".format(Precision1[4]),"&")
print(" \\\\ \cline{3-9} & & MiR       &")
print("{:.2f}".format(Recall1[0]),"&","{:.2f}".format(Recall1[1]),"&","{:.2f}".format(Recall1[2]),"&","{:.2f}".format(Recall1[3]),"&","{:.2f}".format(Recall1[4]),"&")
print(" \\\\ \cline{3-9} & & MiF1      &")
print("{:.2f}".format(Fscore1[0]),"&","{:.2f}".format(Fscore1[1]),"&","{:.2f}".format(Fscore1[2]),"&","{:.2f}".format(Fscore1[3]),"&","{:.2f}".format(Fscore1[4]),"&")
print(" \\\\ \cline{3-9}&  & MaP       &")
print("{:.2f}".format(Precision2[0]),"&","{:.2f}".format(Precision2[1]),"&","{:.2f}".format(Precision2[2]),"&","{:.2f}".format(Precision2[3]),"&","{:.2f}".format(Precision2[4]),"&")
print(" \\\\ \cline{3-9} & & MaR       &")
print("{:.2f}".format(Recall2[0]),"&","{:.2f}".format(Recall2[1]),"&","{:.2f}".format(Recall2[2]),"&","{:.2f}".format(Recall2[3]),"&","{:.2f}".format(Recall2[4]),"&")
print(" \\\\ \cline{3-9} & & MaF1      &")
print("{:.2f}".format(Fscore2[0]),"&","{:.2f}".format(Fscore2[1]),"&","{:.2f}".format(Fscore2[2]),"&","{:.2f}".format(Fscore2[3]),"&","{:.2f}".format(Fscore2[4]),"&")
print("\\\\ \cline{1-9}")


# %% [markdown]
<b>GLCM</b>

# %% [code]
import csv
import pandas as pd
import numpy as np
import seaborn as sns
import json
from numpy import mean
from numpy import std
from sklearn import *
from sklearn import svm
from sklearn.model_selection import train_test_split,RepeatedStratifiedKFold,cross_val_score
from sklearn.feature_selection import RFECV,SelectKBest,f_regression,f_classif, mutual_info_regression,mutual_info_classif, chi2, RFE
from sklearn.tree import DecisionTreeClassifier, DecisionTreeRegressor
from sklearn.linear_model import LinearRegression,LogisticRegression, Lasso
from mlxtend.feature_selection import SequentialFeatureSelector as SFS
from sklearn.ensemble import RandomForestRegressor, RandomForestClassifier
from sklearn.preprocessing import PolynomialFeatures,StandardScaler   
from sklearn.metrics import mean_absolute_error, accuracy_score, mean_squared_error, median_absolute_error, precision_score,f1_score,recall_score
from sklearn.neural_network import MLPClassifier, MLPRegressor
from sklearn.pipeline import Pipeline
from sklearn.svm import SVC
from sklearn.model_selection import RepeatedKFold
from matplotlib import pyplot
import statsmodels.api as sm
from multiprocessing import Process
import time


# feature selection
def select_features(X_train, y_train, X_test,m,feature):
	#print("select_features", m,feature)# configure to select all features
	fs = SelectKBest(score_func=feature, k=m)
	# learn relationship from training data
	fs.fit(X_train, y_train)
	X_train_fs = fs.transform(X_train)
	#print(X_train_fs)# transform test input data
	X_test_fs = fs.transform(X_test)
	return X_train_fs, X_test_fs, fs

# feature selection
def select_features1(X_train, y_train, X_test,m,feature):
	#print("select_features", m,feature)# configure to select all features
	fs = SelectKBest(score_func=feature, k=m)
	# learn relationship from training data
	fs.fit(X_train, y_train)
	df_scores = pd.DataFrame(fs.scores_)
	feature_scores = df_scores
	feature_scores.columns = ['Score']  # name output columns
	p=feature_scores.nlargest(int(m),'Score') 
	p = p.index.tolist()
	X_train_fs = fs.transform(X_train)
	#print(X_train_fs)# transform test input data
	X_test_fs = fs.transform(X_test)
	return X_train_fs, X_test_fs, fs,p

df = pd.read_csv("Radiomic_Features_Final_glcm.csv")
#print(type(df))
df = df.dropna()
df = df.drop([ 'Survival_days1'],axis=1)
#df = df.drop(['diagnostics_Image-original_Mean', 'diagnostics_Image-original_Maximum', 'original_shape_MajorAxisLength','original_shape_MinorAxisLength', 'original_shape_Sphericity',
#             'original_shape_SurfaceVolumeRatio','original_firstorder_10Percentile','original_shape_SurfaceArea','original_firstorder_90Percentile','original_firstorder_Entropy'],axis=1)
df = df.astype('float')
#df = df.apply(abs)
#df = list(df)
#print(df)
#df.info()
df.head()
X = df.drop(['Survival_days'], axis=1)
y = df['Survival_days']
X = np.array(X)
y= np.array(y)
X_train, X_test, y_train, y_test = train_test_split(X, y, test_size=0.20, random_state=1)
print('Train', X_train.shape, y_train.shape)
print('Test', X_test.shape, y_test.shape)
#pyplot.bar([i for i in range(len(fs.scores_))], fs.scores_)
#pyplot.show()

FeatureExtract = {"combination": df}
#FeatureSelect = {"f_classif":f_classif, 
##                 "f_regression":f_regression, 
#                 "mutual_info_regression":mutual_info_regression, 
#                 "mutual_info_classif":mutual_info_classif
#                }
ModelSelect = {"Logistic Regression1":LogisticRegression(max_iter=20000),
               "MLP Classifier":MLPClassifier(),
               "SVM":svm.LinearSVC(), 
               "Random Forest Classifier":RandomForestClassifier(),
               "Decision Tree Classifier":DecisionTreeClassifier(), 
              }
#"SVM1":svm.SVC(),
#"SVM2":svm.SVC(kernel='sigmoid'),
#"MLP Classifier1":MLPClassifier(alpha=1e-5, random_state=1),
#"Logistic Regression":LogisticRegression(solver='liblinear'),
NumberOfFeatureSelect = {"all":"all"}

FA=list(FeatureExtract.keys())
#FS=list(FeatureSelect.keys())
MS=list(ModelSelect.keys())
#NF=list(NumberOfFeatureSelect.keys())

#print(FA)
#print(FS)
#print(MS)
L1 = [[i,k] for i in FA   
                 for k in MS] 
print(len(L1))
def Nmaxelements(list1, N): 
    final_list = [] 
  
    for i in range(0, N):  
        max1 = 0
          
        for j in range(len(list1.scores_)):      
            if list1.scores_[j] > max1: 
                max1 = list1.scores_[j]; 
                  
        #list1.scores_.remove(max1); 
        final_list.append(max1) 
          
    print(final_list) 
train_accuracy = []
test_accuracy = []
model_name = []
Precision1 = []
Recall1 = []
Fscore1 = []
Precision2 = []
Recall2 = []
Fscore2 = []
train_time = []
test_time = []
def compute(x):
    check = L1[x][0]+'-'+L1[x][1]
    model = ModelSelect[L1[x][1]]
    start = time.time()
    model.fit(X_train, y_train)
    stop = time.time()
    train_time = stop - start
    yhat = model.predict(X_train)
    ypred = model.predict(X_test)
    acuracy = model.score(X_train, y_train)
    #print(acuracy)
    accuracy = model.score(X_test, y_test)
    # print("test R2",float(accuracy))
    # print("train R2",float(acuracy))
    #mae = mean_absolute_error(yhat, y_train)
    #mse = mean_squared_error(yhat, y_train)
    #MAE = median_absolute_error(yhat, y_train)
    #mae1 = mean_absolute_error(ytest, y_test)
    #mse1 = mean_squared_error(ytest, y_test)
    #MAE1 = median_absolute_error(ytest, y_test)
    p1 = precision_score(ypred, y_test,average='micro')
    r1 = recall_score(ypred, y_test,average='micro')
    f1 = f1_score(ypred,y_test,average='micro')
    p2 = precision_score(ypred, y_test,average='macro')
    r2 = recall_score(ypred, y_test,average='macro')
    f2 = f1_score(ypred,y_test,average='macro')
    if acuracy>-1:
        train_accuracy.append(acuracy)
    else:
        train_accuracy.append(0)
    if accuracy>-1:
        test_accuracy.append(accuracy)
    else:
        test_accuracy.append(0)
    model_name.append(model)
    Precision1.append(p1)
    Recall1.append(r1)
    Fscore1.append(f1)
    Precision2.append(p2)
    Recall2.append(r2)
    Fscore2.append(f2)


for i in range(len(L1)):
    #print(i)
    compute(i)
#compute(x)
#print(model_name)
print("& TA &")
print("{:.2f}".format(train_accuracy[0]),"&","{:.2f}".format(train_accuracy[1]),"&","{:.2f}".format(train_accuracy[2]),"&","{:.2f}".format(train_accuracy[3]),"&","{:.2f}".format(train_accuracy[4]),"&")
print("\\\\ \cline{3-9}& & TesA  &")
print("{:.2f}".format(test_accuracy[0]),"&","{:.2f}".format(test_accuracy[1]),"&","{:.2f}".format(test_accuracy[2]),"&","{:.2f}".format(test_accuracy[3]),"&","{:.2f}".format(test_accuracy[4]),"&")
print(" \\\\ \cline{3-9}&  & MiP       &")
print("{:.2f}".format(Precision1[0]),"&","{:.2f}".format(Precision1[1]),"&","{:.2f}".format(Precision1[2]),"&","{:.2f}".format(Precision1[3]),"&","{:.2f}".format(Precision1[4]),"&")
print(" \\\\ \cline{3-9} & & MiR       &")
print("{:.2f}".format(Recall1[0]),"&","{:.2f}".format(Recall1[1]),"&","{:.2f}".format(Recall1[2]),"&","{:.2f}".format(Recall1[3]),"&","{:.2f}".format(Recall1[4]),"&")
print(" \\\\ \cline{3-9} & & MiF1      &")
print("{:.2f}".format(Fscore1[0]),"&","{:.2f}".format(Fscore1[1]),"&","{:.2f}".format(Fscore1[2]),"&","{:.2f}".format(Fscore1[3]),"&","{:.2f}".format(Fscore1[4]),"&")
print(" \\\\ \cline{3-9}&  & MaP       &")
print("{:.2f}".format(Precision2[0]),"&","{:.2f}".format(Precision2[1]),"&","{:.2f}".format(Precision2[2]),"&","{:.2f}".format(Precision2[3]),"&","{:.2f}".format(Precision2[4]),"&")
print(" \\\\ \cline{3-9} & & MaR       &")
print("{:.2f}".format(Recall2[0]),"&","{:.2f}".format(Recall2[1]),"&","{:.2f}".format(Recall2[2]),"&","{:.2f}".format(Recall2[3]),"&","{:.2f}".format(Recall2[4]),"&")
print(" \\\\ \cline{3-9} & & MaF1      &")
print("{:.2f}".format(Fscore2[0]),"&","{:.2f}".format(Fscore2[1]),"&","{:.2f}".format(Fscore2[2]),"&","{:.2f}".format(Fscore2[3]),"&","{:.2f}".format(Fscore2[4]),"&")
print("\\\\ \cline{1-9}")


# %% [markdown]
<b>GLDM</b>

# %% [code]
import csv
import pandas as pd
import numpy as np
import seaborn as sns
import json
from numpy import mean
from numpy import std
from sklearn import *
from sklearn import svm
from sklearn.model_selection import train_test_split,RepeatedStratifiedKFold,cross_val_score
from sklearn.feature_selection import RFECV,SelectKBest,f_regression,f_classif, mutual_info_regression,mutual_info_classif, chi2, RFE
from sklearn.tree import DecisionTreeClassifier, DecisionTreeRegressor
from sklearn.linear_model import LinearRegression,LogisticRegression, Lasso
from mlxtend.feature_selection import SequentialFeatureSelector as SFS
from sklearn.ensemble import RandomForestRegressor, RandomForestClassifier
from sklearn.preprocessing import PolynomialFeatures,StandardScaler   
from sklearn.metrics import mean_absolute_error, accuracy_score, mean_squared_error, median_absolute_error, precision_score,f1_score,recall_score
from sklearn.neural_network import MLPClassifier, MLPRegressor
from sklearn.pipeline import Pipeline
from sklearn.svm import SVC
from sklearn.model_selection import RepeatedKFold
from matplotlib import pyplot
import statsmodels.api as sm
from multiprocessing import Process
import time


# feature selection
def select_features(X_train, y_train, X_test,m,feature):
	#print("select_features", m,feature)# configure to select all features
	fs = SelectKBest(score_func=feature, k=m)
	# learn relationship from training data
	fs.fit(X_train, y_train)
	X_train_fs = fs.transform(X_train)
	#print(X_train_fs)# transform test input data
	X_test_fs = fs.transform(X_test)
	return X_train_fs, X_test_fs, fs

# feature selection
def select_features1(X_train, y_train, X_test,m,feature):
	#print("select_features", m,feature)# configure to select all features
	fs = SelectKBest(score_func=feature, k=m)
	# learn relationship from training data
	fs.fit(X_train, y_train)
	df_scores = pd.DataFrame(fs.scores_)
	feature_scores = df_scores
	feature_scores.columns = ['Score']  # name output columns
	p=feature_scores.nlargest(int(m),'Score') 
	p = p.index.tolist()
	X_train_fs = fs.transform(X_train)
	#print(X_train_fs)# transform test input data
	X_test_fs = fs.transform(X_test)
	return X_train_fs, X_test_fs, fs,p

df = pd.read_csv("Radiomic_Features_Final_gldm.csv")
#print(type(df))
df = df.dropna()
df = df.drop([ 'Survival_days1'],axis=1)
#df = df.drop(['diagnostics_Image-original_Mean', 'diagnostics_Image-original_Maximum', 'original_shape_MajorAxisLength','original_shape_MinorAxisLength', 'original_shape_Sphericity',
#             'original_shape_SurfaceVolumeRatio','original_firstorder_10Percentile','original_shape_SurfaceArea','original_firstorder_90Percentile','original_firstorder_Entropy'],axis=1)
df = df.astype('float')
#df = df.apply(abs)
#df = list(df)
#print(df)
#df.info()
df.head()
X = df.drop(['Survival_days'], axis=1)
y = df['Survival_days']
X = np.array(X)
y= np.array(y)
X_train, X_test, y_train, y_test = train_test_split(X, y, test_size=0.20, random_state=1)
print('Train', X_train.shape, y_train.shape)
print('Test', X_test.shape, y_test.shape)
#pyplot.bar([i for i in range(len(fs.scores_))], fs.scores_)
#pyplot.show()

FeatureExtract = {"combination": df}
#FeatureSelect = {"f_classif":f_classif, 
##                 "f_regression":f_regression, 
#                 "mutual_info_regression":mutual_info_regression, 
#                 "mutual_info_classif":mutual_info_classif
#                }
ModelSelect = {"Logistic Regression1":LogisticRegression(max_iter=20000),
               "MLP Classifier":MLPClassifier(),
               "SVM":svm.LinearSVC(), 
               "Random Forest Classifier":RandomForestClassifier(),
               "Decision Tree Classifier":DecisionTreeClassifier(), 
              }
#"SVM1":svm.SVC(),
#"SVM2":svm.SVC(kernel='sigmoid'),
#"MLP Classifier1":MLPClassifier(alpha=1e-5, random_state=1),
#"Logistic Regression":LogisticRegression(solver='liblinear'),
NumberOfFeatureSelect = {"all":"all"}

FA=list(FeatureExtract.keys())
#FS=list(FeatureSelect.keys())
MS=list(ModelSelect.keys())
#NF=list(NumberOfFeatureSelect.keys())

#print(FA)
#print(FS)
#print(MS)
L1 = [[i,k] for i in FA   
                 for k in MS] 
print(len(L1))
def Nmaxelements(list1, N): 
    final_list = [] 
  
    for i in range(0, N):  
        max1 = 0
          
        for j in range(len(list1.scores_)):      
            if list1.scores_[j] > max1: 
                max1 = list1.scores_[j]; 
                  
        #list1.scores_.remove(max1); 
        final_list.append(max1) 
          
    print(final_list) 
train_accuracy = []
test_accuracy = []
model_name = []
Precision1 = []
Recall1 = []
Fscore1 = []
Precision2 = []
Recall2 = []
Fscore2 = []
train_time = []
test_time = []
def compute(x):
    check = L1[x][0]+'-'+L1[x][1]
    model = ModelSelect[L1[x][1]]
    start = time.time()
    model.fit(X_train, y_train)
    stop = time.time()
    train_time = stop - start
    yhat = model.predict(X_train)
    ypred = model.predict(X_test)
    acuracy = model.score(X_train, y_train)
    #print(acuracy)
    accuracy = model.score(X_test, y_test)
    # print("test R2",float(accuracy))
    # print("train R2",float(acuracy))
    #mae = mean_absolute_error(yhat, y_train)
    #mse = mean_squared_error(yhat, y_train)
    #MAE = median_absolute_error(yhat, y_train)
    #mae1 = mean_absolute_error(ytest, y_test)
    #mse1 = mean_squared_error(ytest, y_test)
    #MAE1 = median_absolute_error(ytest, y_test)
    p1 = precision_score(ypred, y_test,average='micro')
    r1 = recall_score(ypred, y_test,average='micro')
    f1 = f1_score(ypred,y_test,average='micro')
    p2 = precision_score(ypred, y_test,average='macro')
    r2 = recall_score(ypred, y_test,average='macro')
    f2 = f1_score(ypred,y_test,average='macro')
    if acuracy>-1:
        train_accuracy.append(acuracy)
    else:
        train_accuracy.append(0)
    if accuracy>-1:
        test_accuracy.append(accuracy)
    else:
        test_accuracy.append(0)
    model_name.append(model)
    Precision1.append(p1)
    Recall1.append(r1)
    Fscore1.append(f1)
    Precision2.append(p2)
    Recall2.append(r2)
    Fscore2.append(f2)


for i in range(len(L1)):
    #print(i)
    compute(i)
#compute(x)
#print(model_name)
print("& TA &")
print("{:.2f}".format(train_accuracy[0]),"&","{:.2f}".format(train_accuracy[1]),"&","{:.2f}".format(train_accuracy[2]),"&","{:.2f}".format(train_accuracy[3]),"&","{:.2f}".format(train_accuracy[4]),"&")
print("\\\\ \cline{3-9}& & TesA  &")
print("{:.2f}".format(test_accuracy[0]),"&","{:.2f}".format(test_accuracy[1]),"&","{:.2f}".format(test_accuracy[2]),"&","{:.2f}".format(test_accuracy[3]),"&","{:.2f}".format(test_accuracy[4]),"&")
print(" \\\\ \cline{3-9}&  & MiP       &")
print("{:.2f}".format(Precision1[0]),"&","{:.2f}".format(Precision1[1]),"&","{:.2f}".format(Precision1[2]),"&","{:.2f}".format(Precision1[3]),"&","{:.2f}".format(Precision1[4]),"&")
print(" \\\\ \cline{3-9} & & MiR       &")
print("{:.2f}".format(Recall1[0]),"&","{:.2f}".format(Recall1[1]),"&","{:.2f}".format(Recall1[2]),"&","{:.2f}".format(Recall1[3]),"&","{:.2f}".format(Recall1[4]),"&")
print(" \\\\ \cline{3-9} & & MiF1      &")
print("{:.2f}".format(Fscore1[0]),"&","{:.2f}".format(Fscore1[1]),"&","{:.2f}".format(Fscore1[2]),"&","{:.2f}".format(Fscore1[3]),"&","{:.2f}".format(Fscore1[4]),"&")
print(" \\\\ \cline{3-9}&  & MaP       &")
print("{:.2f}".format(Precision2[0]),"&","{:.2f}".format(Precision2[1]),"&","{:.2f}".format(Precision2[2]),"&","{:.2f}".format(Precision2[3]),"&","{:.2f}".format(Precision2[4]),"&")
print(" \\\\ \cline{3-9} & & MaR       &")
print("{:.2f}".format(Recall2[0]),"&","{:.2f}".format(Recall2[1]),"&","{:.2f}".format(Recall2[2]),"&","{:.2f}".format(Recall2[3]),"&","{:.2f}".format(Recall2[4]),"&")
print(" \\\\ \cline{3-9} & & MaF1      &")
print("{:.2f}".format(Fscore2[0]),"&","{:.2f}".format(Fscore2[1]),"&","{:.2f}".format(Fscore2[2]),"&","{:.2f}".format(Fscore2[3]),"&","{:.2f}".format(Fscore2[4]),"&")
print("\\\\ \cline{1-9}")


# %% [markdown]
<b>GLRLM</b>

# %% [code]
import csv
import pandas as pd
import numpy as np
import seaborn as sns
import json
from numpy import mean
from numpy import std
from sklearn import *
from sklearn import svm
from sklearn.model_selection import train_test_split,RepeatedStratifiedKFold,cross_val_score
from sklearn.feature_selection import RFECV,SelectKBest,f_regression,f_classif, mutual_info_regression,mutual_info_classif, chi2, RFE
from sklearn.tree import DecisionTreeClassifier, DecisionTreeRegressor
from sklearn.linear_model import LinearRegression,LogisticRegression, Lasso
from mlxtend.feature_selection import SequentialFeatureSelector as SFS
from sklearn.ensemble import RandomForestRegressor, RandomForestClassifier
from sklearn.preprocessing import PolynomialFeatures,StandardScaler   
from sklearn.metrics import mean_absolute_error, accuracy_score, mean_squared_error, median_absolute_error, precision_score,f1_score,recall_score
from sklearn.neural_network import MLPClassifier, MLPRegressor
from sklearn.pipeline import Pipeline
from sklearn.svm import SVC
from sklearn.model_selection import RepeatedKFold
from matplotlib import pyplot
import statsmodels.api as sm
from multiprocessing import Process
import time


# feature selection
def select_features(X_train, y_train, X_test,m,feature):
	#print("select_features", m,feature)# configure to select all features
	fs = SelectKBest(score_func=feature, k=m)
	# learn relationship from training data
	fs.fit(X_train, y_train)
	X_train_fs = fs.transform(X_train)
	#print(X_train_fs)# transform test input data
	X_test_fs = fs.transform(X_test)
	return X_train_fs, X_test_fs, fs

# feature selection
def select_features1(X_train, y_train, X_test,m,feature):
	#print("select_features", m,feature)# configure to select all features
	fs = SelectKBest(score_func=feature, k=m)
	# learn relationship from training data
	fs.fit(X_train, y_train)
	df_scores = pd.DataFrame(fs.scores_)
	feature_scores = df_scores
	feature_scores.columns = ['Score']  # name output columns
	p=feature_scores.nlargest(int(m),'Score') 
	p = p.index.tolist()
	X_train_fs = fs.transform(X_train)
	#print(X_train_fs)# transform test input data
	X_test_fs = fs.transform(X_test)
	return X_train_fs, X_test_fs, fs,p

df = pd.read_csv("Radiomic_Features_Final_glrm.csv")
#print(type(df))
df = df.dropna()
df = df.drop([ 'Survival_days1'],axis=1)
#df = df.drop(['diagnostics_Image-original_Mean', 'diagnostics_Image-original_Maximum', 'original_shape_MajorAxisLength','original_shape_MinorAxisLength', 'original_shape_Sphericity',
#             'original_shape_SurfaceVolumeRatio','original_firstorder_10Percentile','original_shape_SurfaceArea','original_firstorder_90Percentile','original_firstorder_Entropy'],axis=1)
df = df.astype('float')
#df = df.apply(abs)
#df = list(df)
#print(df)
#df.info()
df.head()
X = df.drop(['Survival_days'], axis=1)
y = df['Survival_days']
X = np.array(X)
y= np.array(y)
X_train, X_test, y_train, y_test = train_test_split(X, y, test_size=0.20, random_state=1)
print('Train', X_train.shape, y_train.shape)
print('Test', X_test.shape, y_test.shape)
#pyplot.bar([i for i in range(len(fs.scores_))], fs.scores_)
#pyplot.show()

FeatureExtract = {"combination": df}
#FeatureSelect = {"f_classif":f_classif, 
##                 "f_regression":f_regression, 
#                 "mutual_info_regression":mutual_info_regression, 
#                 "mutual_info_classif":mutual_info_classif
#                }
ModelSelect = {"Logistic Regression1":LogisticRegression(max_iter=20000),
               "MLP Classifier":MLPClassifier(),
               "SVM":svm.LinearSVC(), 
               "Random Forest Classifier":RandomForestClassifier(),
               "Decision Tree Classifier":DecisionTreeClassifier(), 
              }
#"SVM1":svm.SVC(),
#"SVM2":svm.SVC(kernel='sigmoid'),
#"MLP Classifier1":MLPClassifier(alpha=1e-5, random_state=1),
#"Logistic Regression":LogisticRegression(solver='liblinear'),
NumberOfFeatureSelect = {"all":"all"}

FA=list(FeatureExtract.keys())
#FS=list(FeatureSelect.keys())
MS=list(ModelSelect.keys())
#NF=list(NumberOfFeatureSelect.keys())

#print(FA)
#print(FS)
#print(MS)
L1 = [[i,k] for i in FA   
                 for k in MS] 
print(len(L1))
def Nmaxelements(list1, N): 
    final_list = [] 
  
    for i in range(0, N):  
        max1 = 0
          
        for j in range(len(list1.scores_)):      
            if list1.scores_[j] > max1: 
                max1 = list1.scores_[j]; 
                  
        #list1.scores_.remove(max1); 
        final_list.append(max1) 
          
    print(final_list) 
train_accuracy = []
test_accuracy = []
model_name = []
Precision1 = []
Recall1 = []
Fscore1 = []
Precision2 = []
Recall2 = []
Fscore2 = []
train_time = []
test_time = []
def compute(x):
    check = L1[x][0]+'-'+L1[x][1]
    model = ModelSelect[L1[x][1]]
    start = time.time()
    model.fit(X_train, y_train)
    stop = time.time()
    train_time = stop - start
    yhat = model.predict(X_train)
    ypred = model.predict(X_test)
    acuracy = model.score(X_train, y_train)
    #print(acuracy)
    accuracy = model.score(X_test, y_test)
    #metrics.plot_roc_curve(model, X_test, y_test)
    # print("test R2",float(accuracy))
    # print("train R2",float(acuracy))
    #mae = mean_absolute_error(yhat, y_train)
    #mse = mean_squared_error(yhat, y_train)
    #MAE = median_absolute_error(yhat, y_train)
    #mae1 = mean_absolute_error(ytest, y_test)
    #mse1 = mean_squared_error(ytest, y_test)
    #MAE1 = median_absolute_error(ytest, y_test)
    p1 = precision_score(ypred, y_test,average='micro')
    r1 = recall_score(ypred, y_test,average='micro')
    f1 = f1_score(ypred,y_test,average='micro')
    p2 = precision_score(ypred, y_test,average='macro')
    r2 = recall_score(ypred, y_test,average='macro')
    f2 = f1_score(ypred,y_test,average='macro')
    if acuracy>-1:
        train_accuracy.append(acuracy)
    else:
        train_accuracy.append(0)
    if accuracy>-1:
        test_accuracy.append(accuracy)
    else:
        test_accuracy.append(0)
    model_name.append(model)
    Precision1.append(p1)
    Recall1.append(r1)
    Fscore1.append(f1)
    Precision2.append(p2)
    Recall2.append(r2)
    Fscore2.append(f2)


for i in range(len(L1)):
    #print(i)
    compute(i)
#compute(x)
#print(model_name)
print("& TA &")
print("{:.2f}".format(train_accuracy[0]),"&","{:.2f}".format(train_accuracy[1]),"&","{:.2f}".format(train_accuracy[2]),"&","{:.2f}".format(train_accuracy[3]),"&","{:.2f}".format(train_accuracy[4]),"&")
print("\\\\ \cline{3-9}& & TesA  &")
print("{:.2f}".format(test_accuracy[0]),"&","{:.2f}".format(test_accuracy[1]),"&","{:.2f}".format(test_accuracy[2]),"&","{:.2f}".format(test_accuracy[3]),"&","{:.2f}".format(test_accuracy[4]),"&")
print(" \\\\ \cline{3-9}&  & MiP       &")
print("{:.2f}".format(Precision1[0]),"&","{:.2f}".format(Precision1[1]),"&","{:.2f}".format(Precision1[2]),"&","{:.2f}".format(Precision1[3]),"&","{:.2f}".format(Precision1[4]),"&")
print(" \\\\ \cline{3-9} & & MiR       &")
print("{:.2f}".format(Recall1[0]),"&","{:.2f}".format(Recall1[1]),"&","{:.2f}".format(Recall1[2]),"&","{:.2f}".format(Recall1[3]),"&","{:.2f}".format(Recall1[4]),"&")
print(" \\\\ \cline{3-9} & & MiF1      &")
print("{:.2f}".format(Fscore1[0]),"&","{:.2f}".format(Fscore1[1]),"&","{:.2f}".format(Fscore1[2]),"&","{:.2f}".format(Fscore1[3]),"&","{:.2f}".format(Fscore1[4]),"&")
print(" \\\\ \cline{3-9}&  & MaP       &")
print("{:.2f}".format(Precision2[0]),"&","{:.2f}".format(Precision2[1]),"&","{:.2f}".format(Precision2[2]),"&","{:.2f}".format(Precision2[3]),"&","{:.2f}".format(Precision2[4]),"&")
print(" \\\\ \cline{3-9} & & MaR       &")
print("{:.2f}".format(Recall2[0]),"&","{:.2f}".format(Recall2[1]),"&","{:.2f}".format(Recall2[2]),"&","{:.2f}".format(Recall2[3]),"&","{:.2f}".format(Recall2[4]),"&")
print(" \\\\ \cline{3-9} & & MaF1      &")
print("{:.2f}".format(Fscore2[0]),"&","{:.2f}".format(Fscore2[1]),"&","{:.2f}".format(Fscore2[2]),"&","{:.2f}".format(Fscore2[3]),"&","{:.2f}".format(Fscore2[4]),"&")
print("\\\\ \cline{1-9}")


# %% [markdown]
<b>GLSZM</b>

# %% [code]
import csv
import pandas as pd
import numpy as np
import seaborn as sns
import json
from numpy import mean
from numpy import std
from sklearn import *
from sklearn import svm
from sklearn.model_selection import train_test_split,RepeatedStratifiedKFold,cross_val_score
from sklearn.feature_selection import RFECV,SelectKBest,f_regression,f_classif, mutual_info_regression,mutual_info_classif, chi2, RFE
from sklearn.tree import DecisionTreeClassifier, DecisionTreeRegressor
from sklearn.linear_model import LinearRegression,LogisticRegression, Lasso
from mlxtend.feature_selection import SequentialFeatureSelector as SFS
from sklearn.ensemble import RandomForestRegressor, RandomForestClassifier
from sklearn.preprocessing import PolynomialFeatures,StandardScaler   
from sklearn.metrics import mean_absolute_error, accuracy_score, mean_squared_error, median_absolute_error, precision_score,f1_score,recall_score
from sklearn.neural_network import MLPClassifier, MLPRegressor
from sklearn.pipeline import Pipeline
from sklearn.svm import SVC
from sklearn.model_selection import RepeatedKFold
from matplotlib import pyplot
import statsmodels.api as sm
from multiprocessing import Process
import time


# feature selection
def select_features(X_train, y_train, X_test,m,feature):
	#print("select_features", m,feature)# configure to select all features
	fs = SelectKBest(score_func=feature, k=m)
	# learn relationship from training data
	fs.fit(X_train, y_train)
	X_train_fs = fs.transform(X_train)
	#print(X_train_fs)# transform test input data
	X_test_fs = fs.transform(X_test)
	return X_train_fs, X_test_fs, fs

# feature selection
def select_features1(X_train, y_train, X_test,m,feature):
	#print("select_features", m,feature)# configure to select all features
	fs = SelectKBest(score_func=feature, k=m)
	# learn relationship from training data
	fs.fit(X_train, y_train)
	df_scores = pd.DataFrame(fs.scores_)
	feature_scores = df_scores
	feature_scores.columns = ['Score']  # name output columns
	p=feature_scores.nlargest(int(m),'Score') 
	p = p.index.tolist()
	X_train_fs = fs.transform(X_train)
	#print(X_train_fs)# transform test input data
	X_test_fs = fs.transform(X_test)
	return X_train_fs, X_test_fs, fs,p

df = pd.read_csv("Radiomic_Features_Final_glszm.csv")
#print(type(df))
df = df.dropna()
df = df.drop([ 'Survival_days1'],axis=1)
#df = df.drop(['diagnostics_Image-original_Mean', 'diagnostics_Image-original_Maximum', 'original_shape_MajorAxisLength','original_shape_MinorAxisLength', 'original_shape_Sphericity',
#             'original_shape_SurfaceVolumeRatio','original_firstorder_10Percentile','original_shape_SurfaceArea','original_firstorder_90Percentile','original_firstorder_Entropy'],axis=1)
df = df.astype('float')
#df = df.apply(abs)
#df = list(df)
#print(df)
#df.info()
df.head()
X = df.drop(['Survival_days'], axis=1)
y = df['Survival_days']
X = np.array(X)
y= np.array(y)
X_train, X_test, y_train, y_test = train_test_split(X, y, test_size=0.20, random_state=1)
print('Train', X_train.shape, y_train.shape)
print('Test', X_test.shape, y_test.shape)
#pyplot.bar([i for i in range(len(fs.scores_))], fs.scores_)
#pyplot.show()

FeatureExtract = {"combination": df}
#FeatureSelect = {"f_classif":f_classif, 
##                 "f_regression":f_regression, 
#                 "mutual_info_regression":mutual_info_regression, 
#                 "mutual_info_classif":mutual_info_classif
#                }
ModelSelect = {"Logistic Regression1":LogisticRegression(max_iter=20000),
               "MLP Classifier":MLPClassifier(),
               "SVM":svm.LinearSVC(), 
               "Random Forest Classifier":RandomForestClassifier(),
               "Decision Tree Classifier":DecisionTreeClassifier(), 
              }
#"SVM1":svm.SVC(),
#"SVM2":svm.SVC(kernel='sigmoid'),
#"MLP Classifier1":MLPClassifier(alpha=1e-5, random_state=1),
#"Logistic Regression":LogisticRegression(solver='liblinear'),
NumberOfFeatureSelect = {"all":"all"}

FA=list(FeatureExtract.keys())
#FS=list(FeatureSelect.keys())
MS=list(ModelSelect.keys())
#NF=list(NumberOfFeatureSelect.keys())

#print(FA)
#print(FS)
#print(MS)
L1 = [[i,k] for i in FA   
                 for k in MS] 
print(len(L1))
def Nmaxelements(list1, N): 
    final_list = [] 
  
    for i in range(0, N):  
        max1 = 0
          
        for j in range(len(list1.scores_)):      
            if list1.scores_[j] > max1: 
                max1 = list1.scores_[j]; 
                  
        #list1.scores_.remove(max1); 
        final_list.append(max1) 
          
    print(final_list) 
train_accuracy = []
test_accuracy = []
model_name = []
Precision1 = []
Recall1 = []
Fscore1 = []
Precision2 = []
Recall2 = []
Fscore2 = []
train_time = []
test_time = []
def compute(x):
    check = L1[x][0]+'-'+L1[x][1]
    model = ModelSelect[L1[x][1]]
    start = time.time()
    model.fit(X_train, y_train)
    stop = time.time()
    train_time = stop - start
    yhat = model.predict(X_train)
    ypred = model.predict(X_test)
    acuracy = model.score(X_train, y_train)
    #print(acuracy)
    accuracy = model.score(X_test, y_test)
    # print("test R2",float(accuracy))
    # print("train R2",float(acuracy))
    #mae = mean_absolute_error(yhat, y_train)
    #mse = mean_squared_error(yhat, y_train)
    #MAE = median_absolute_error(yhat, y_train)
    #mae1 = mean_absolute_error(ytest, y_test)
    #mse1 = mean_squared_error(ytest, y_test)
    #MAE1 = median_absolute_error(ytest, y_test)
    p1 = precision_score(ypred, y_test,average='micro')
    r1 = recall_score(ypred, y_test,average='micro')
    f1 = f1_score(ypred,y_test,average='micro')
    p2 = precision_score(ypred, y_test,average='macro')
    r2 = recall_score(ypred, y_test,average='macro')
    f2 = f1_score(ypred,y_test,average='macro')
    if acuracy>-1:
        train_accuracy.append(acuracy)
    else:
        train_accuracy.append(0)
    if accuracy>-1:
        test_accuracy.append(accuracy)
    else:
        test_accuracy.append(0)
    model_name.append(model)
    Precision1.append(p1)
    Recall1.append(r1)
    Fscore1.append(f1)
    Precision2.append(p2)
    Recall2.append(r2)
    Fscore2.append(f2)


for i in range(len(L1)):
    #print(i)
    compute(i)
#compute(x)
#print(model_name)
print("& TA &")
print("{:.2f}".format(train_accuracy[0]),"&","{:.2f}".format(train_accuracy[1]),"&","{:.2f}".format(train_accuracy[2]),"&","{:.2f}".format(train_accuracy[3]),"&","{:.2f}".format(train_accuracy[4]),"&")
print("\\\\ \cline{3-9}& & TesA  &")
print("{:.2f}".format(test_accuracy[0]),"&","{:.2f}".format(test_accuracy[1]),"&","{:.2f}".format(test_accuracy[2]),"&","{:.2f}".format(test_accuracy[3]),"&","{:.2f}".format(test_accuracy[4]),"&")
print(" \\\\ \cline{3-9}&  & MiP       &")
print("{:.2f}".format(Precision1[0]),"&","{:.2f}".format(Precision1[1]),"&","{:.2f}".format(Precision1[2]),"&","{:.2f}".format(Precision1[3]),"&","{:.2f}".format(Precision1[4]),"&")
print(" \\\\ \cline{3-9} & & MiR       &")
print("{:.2f}".format(Recall1[0]),"&","{:.2f}".format(Recall1[1]),"&","{:.2f}".format(Recall1[2]),"&","{:.2f}".format(Recall1[3]),"&","{:.2f}".format(Recall1[4]),"&")
print(" \\\\ \cline{3-9} & & MiF1      &")
print("{:.2f}".format(Fscore1[0]),"&","{:.2f}".format(Fscore1[1]),"&","{:.2f}".format(Fscore1[2]),"&","{:.2f}".format(Fscore1[3]),"&","{:.2f}".format(Fscore1[4]),"&")
print(" \\\\ \cline{3-9}&  & MaP       &")
print("{:.2f}".format(Precision2[0]),"&","{:.2f}".format(Precision2[1]),"&","{:.2f}".format(Precision2[2]),"&","{:.2f}".format(Precision2[3]),"&","{:.2f}".format(Precision2[4]),"&")
print(" \\\\ \cline{3-9} & & MaR       &")
print("{:.2f}".format(Recall2[0]),"&","{:.2f}".format(Recall2[1]),"&","{:.2f}".format(Recall2[2]),"&","{:.2f}".format(Recall2[3]),"&","{:.2f}".format(Recall2[4]),"&")
print(" \\\\ \cline{3-9} & & MaF1      &")
print("{:.2f}".format(Fscore2[0]),"&","{:.2f}".format(Fscore2[1]),"&","{:.2f}".format(Fscore2[2]),"&","{:.2f}".format(Fscore2[3]),"&","{:.2f}".format(Fscore2[4]),"&")
print("\\\\ \cline{1-9}")


# %% [markdown]
<b>NGTDM</b>

# %% [code]
import csv
import pandas as pd
import numpy as np
import seaborn as sns
import json
from numpy import mean
from numpy import std
from sklearn import *
from sklearn import svm
from sklearn.model_selection import train_test_split,RepeatedStratifiedKFold,cross_val_score
from sklearn.feature_selection import RFECV,SelectKBest,f_regression,f_classif, mutual_info_regression,mutual_info_classif, chi2, RFE
from sklearn.tree import DecisionTreeClassifier, DecisionTreeRegressor
from sklearn.linear_model import LinearRegression,LogisticRegression, Lasso
from mlxtend.feature_selection import SequentialFeatureSelector as SFS
from sklearn.ensemble import RandomForestRegressor, RandomForestClassifier
from sklearn.preprocessing import PolynomialFeatures,StandardScaler   
from sklearn.metrics import mean_absolute_error, accuracy_score, mean_squared_error, median_absolute_error, precision_score,f1_score,recall_score
from sklearn.neural_network import MLPClassifier, MLPRegressor
from sklearn.pipeline import Pipeline
from sklearn.svm import SVC
from sklearn.model_selection import RepeatedKFold
from matplotlib import pyplot
import statsmodels.api as sm
from multiprocessing import Process
import time


# feature selection
def select_features(X_train, y_train, X_test,m,feature):
	#print("select_features", m,feature)# configure to select all features
	fs = SelectKBest(score_func=feature, k=m)
	# learn relationship from training data
	fs.fit(X_train, y_train)
	X_train_fs = fs.transform(X_train)
	#print(X_train_fs)# transform test input data
	X_test_fs = fs.transform(X_test)
	return X_train_fs, X_test_fs, fs

# feature selection
def select_features1(X_train, y_train, X_test,m,feature):
	#print("select_features", m,feature)# configure to select all features
	fs = SelectKBest(score_func=feature, k=m)
	# learn relationship from training data
	fs.fit(X_train, y_train)
	df_scores = pd.DataFrame(fs.scores_)
	feature_scores = df_scores
	feature_scores.columns = ['Score']  # name output columns
	p=feature_scores.nlargest(int(m),'Score') 
	p = p.index.tolist()
	X_train_fs = fs.transform(X_train)
	#print(X_train_fs)# transform test input data
	X_test_fs = fs.transform(X_test)
	return X_train_fs, X_test_fs, fs,p

df = pd.read_csv("Radiomic_Features_Final_ngtdm.csv")
#print(type(df))
df = df.dropna()
df = df.drop([ 'Survival_days1'],axis=1)
#df = df.drop(['diagnostics_Image-original_Mean', 'diagnostics_Image-original_Maximum', 'original_shape_MajorAxisLength','original_shape_MinorAxisLength', 'original_shape_Sphericity',
#             'original_shape_SurfaceVolumeRatio','original_firstorder_10Percentile','original_shape_SurfaceArea','original_firstorder_90Percentile','original_firstorder_Entropy'],axis=1)
df = df.astype('float')
#df = df.apply(abs)
#df = list(df)
#print(df)
#df.info()
df.head()
X = df.drop(['Survival_days'], axis=1)
y = df['Survival_days']
X = np.array(X)
y= np.array(y)
X_train, X_test, y_train, y_test = train_test_split(X, y, test_size=0.20, random_state=1)
print('Train', X_train.shape, y_train.shape)
print('Test', X_test.shape, y_test.shape)
#pyplot.bar([i for i in range(len(fs.scores_))], fs.scores_)
#pyplot.show()

FeatureExtract = {"combination": df}
#FeatureSelect = {"f_classif":f_classif, 
##                 "f_regression":f_regression, 
#                 "mutual_info_regression":mutual_info_regression, 
#                 "mutual_info_classif":mutual_info_classif
#                }
ModelSelect = {"Logistic Regression1":LogisticRegression(max_iter=20000),
               "MLP Classifier":MLPClassifier(),
               "SVM":svm.LinearSVC(), 
               "Random Forest Classifier":RandomForestClassifier(),
               "Decision Tree Classifier":DecisionTreeClassifier(), 
              }
#"SVM1":svm.SVC(),
#"SVM2":svm.SVC(kernel='sigmoid'),
#"MLP Classifier1":MLPClassifier(alpha=1e-5, random_state=1),
#"Logistic Regression":LogisticRegression(solver='liblinear'),
NumberOfFeatureSelect = {"all":"all"}

FA=list(FeatureExtract.keys())
#FS=list(FeatureSelect.keys())
MS=list(ModelSelect.keys())
#NF=list(NumberOfFeatureSelect.keys())

#print(FA)
#print(FS)
#print(MS)
L1 = [[i,k] for i in FA   
                 for k in MS] 
print(len(L1))
def Nmaxelements(list1, N): 
    final_list = [] 
  
    for i in range(0, N):  
        max1 = 0
          
        for j in range(len(list1.scores_)):      
            if list1.scores_[j] > max1: 
                max1 = list1.scores_[j]; 
                  
        #list1.scores_.remove(max1); 
        final_list.append(max1) 
          
    print(final_list) 
train_accuracy = []
test_accuracy = []
model_name = []
Precision1 = []
Recall1 = []
Fscore1 = []
Precision2 = []
Recall2 = []
Fscore2 = []
train_time = []
test_time = []
def compute(x):
    check = L1[x][0]+'-'+L1[x][1]
    model = ModelSelect[L1[x][1]]
    start = time.time()
    model.fit(X_train, y_train)
    stop = time.time()
    train_time = stop - start
    yhat = model.predict(X_train)
    ypred = model.predict(X_test)
    acuracy = model.score(X_train, y_train)
    #print(acuracy)
    accuracy = model.score(X_test, y_test)
    # print("test R2",float(accuracy))
    # print("train R2",float(acuracy))
    #mae = mean_absolute_error(yhat, y_train)
    #mse = mean_squared_error(yhat, y_train)
    #MAE = median_absolute_error(yhat, y_train)
    #mae1 = mean_absolute_error(ytest, y_test)
    #mse1 = mean_squared_error(ytest, y_test)
    #MAE1 = median_absolute_error(ytest, y_test)
    p1 = precision_score(ypred, y_test,average='micro')
    r1 = recall_score(ypred, y_test,average='micro')
    f1 = f1_score(ypred,y_test,average='micro')
    p2 = precision_score(ypred, y_test,average='macro')
    r2 = recall_score(ypred, y_test,average='macro')
    f2 = f1_score(ypred,y_test,average='macro')
    if acuracy>-1:
        train_accuracy.append(acuracy)
    else:
        train_accuracy.append(0)
    if accuracy>-1:
        test_accuracy.append(accuracy)
    else:
        test_accuracy.append(0)
    model_name.append(model)
    Precision1.append(p1)
    Recall1.append(r1)
    Fscore1.append(f1)
    Precision2.append(p2)
    Recall2.append(r2)
    Fscore2.append(f2)


for i in range(len(L1)):
    #print(i)
    compute(i)
#compute(x)
#print(model_name)
print("& TA &")
print("{:.2f}".format(train_accuracy[0]),"&","{:.2f}".format(train_accuracy[1]),"&","{:.2f}".format(train_accuracy[2]),"&","{:.2f}".format(train_accuracy[3]),"&","{:.2f}".format(train_accuracy[4]),"&")
print("\\\\ \cline{3-9}& & TesA  &")
print("{:.2f}".format(test_accuracy[0]),"&","{:.2f}".format(test_accuracy[1]),"&","{:.2f}".format(test_accuracy[2]),"&","{:.2f}".format(test_accuracy[3]),"&","{:.2f}".format(test_accuracy[4]),"&")
print(" \\\\ \cline{3-9}&  & MiP       &")
print("{:.2f}".format(Precision1[0]),"&","{:.2f}".format(Precision1[1]),"&","{:.2f}".format(Precision1[2]),"&","{:.2f}".format(Precision1[3]),"&","{:.2f}".format(Precision1[4]),"&")
print(" \\\\ \cline{3-9} & & MiR       &")
print("{:.2f}".format(Recall1[0]),"&","{:.2f}".format(Recall1[1]),"&","{:.2f}".format(Recall1[2]),"&","{:.2f}".format(Recall1[3]),"&","{:.2f}".format(Recall1[4]),"&")
print(" \\\\ \cline{3-9} & & MiF1      &")
print("{:.2f}".format(Fscore1[0]),"&","{:.2f}".format(Fscore1[1]),"&","{:.2f}".format(Fscore1[2]),"&","{:.2f}".format(Fscore1[3]),"&","{:.2f}".format(Fscore1[4]),"&")
print(" \\\\ \cline{3-9}&  & MaP       &")
print("{:.2f}".format(Precision2[0]),"&","{:.2f}".format(Precision2[1]),"&","{:.2f}".format(Precision2[2]),"&","{:.2f}".format(Precision2[3]),"&","{:.2f}".format(Precision2[4]),"&")
print(" \\\\ \cline{3-9} & & MaR       &")
print("{:.2f}".format(Recall2[0]),"&","{:.2f}".format(Recall2[1]),"&","{:.2f}".format(Recall2[2]),"&","{:.2f}".format(Recall2[3]),"&","{:.2f}".format(Recall2[4]),"&")
print(" \\\\ \cline{3-9} & & MaF1      &")
print("{:.2f}".format(Fscore2[0]),"&","{:.2f}".format(Fscore2[1]),"&","{:.2f}".format(Fscore2[2]),"&","{:.2f}".format(Fscore2[3]),"&","{:.2f}".format(Fscore2[4]),"&")
print("\\\\ \cline{1-9}")


# %% [markdown]
<b>Radiomic Complete</b>

# %% [code]
import csv
import pandas as pd
import numpy as np
import seaborn as sns
import json
from numpy import mean
from numpy import std
from sklearn import *
from sklearn import svm
from sklearn.model_selection import train_test_split,RepeatedStratifiedKFold,cross_val_score
from sklearn.feature_selection import RFECV,SelectKBest,f_regression,f_classif, mutual_info_regression,mutual_info_classif, chi2, RFE
from sklearn.tree import DecisionTreeClassifier, DecisionTreeRegressor
from sklearn.linear_model import LinearRegression,LogisticRegression, Lasso
from mlxtend.feature_selection import SequentialFeatureSelector as SFS
from sklearn.ensemble import RandomForestRegressor, RandomForestClassifier
from sklearn.preprocessing import PolynomialFeatures,StandardScaler   
from sklearn.metrics import mean_absolute_error, accuracy_score, mean_squared_error, median_absolute_error, precision_score,f1_score,recall_score
from sklearn.neural_network import MLPClassifier, MLPRegressor
from sklearn.pipeline import Pipeline
from sklearn.svm import SVC
from sklearn.model_selection import RepeatedKFold
from matplotlib import pyplot
import statsmodels.api as sm
from multiprocessing import Process
import time


# feature selection
def select_features(X_train, y_train, X_test,m,feature):
	#print("select_features", m,feature)# configure to select all features
	fs = SelectKBest(score_func=feature, k=m)
	# learn relationship from training data
	fs.fit(X_train, y_train)
	X_train_fs = fs.transform(X_train)
	#print(X_train_fs)# transform test input data
	X_test_fs = fs.transform(X_test)
	return X_train_fs, X_test_fs, fs

# feature selection
def select_features1(X_train, y_train, X_test,m,feature):
	#print("select_features", m,feature)# configure to select all features
	fs = SelectKBest(score_func=feature, k=m)
	# learn relationship from training data
	fs.fit(X_train, y_train)
	df_scores = pd.DataFrame(fs.scores_)
	feature_scores = df_scores
	feature_scores.columns = ['Score']  # name output columns
	p=feature_scores.nlargest(int(m),'Score') 
	p = p.index.tolist()
	X_train_fs = fs.transform(X_train)
	#print(X_train_fs)# transform test input data
	X_test_fs = fs.transform(X_test)
	return X_train_fs, X_test_fs, fs,p

df = pd.read_csv("Radiomic_Features_Final.csv")
#print(type(df))
df = df.dropna()
df = df.drop([ 'Survival_days1'],axis=1)
#df = df.drop(['diagnostics_Image-original_Mean', 'diagnostics_Image-original_Maximum', 'original_shape_MajorAxisLength','original_shape_MinorAxisLength', 'original_shape_Sphericity',
#             'original_shape_SurfaceVolumeRatio','original_firstorder_10Percentile','original_shape_SurfaceArea','original_firstorder_90Percentile','original_firstorder_Entropy'],axis=1)
df = df.astype('float')
#df = df.apply(abs)
#df = list(df)
#print(df)
#df.info()
df.head()
X = df.drop(['Survival_days'], axis=1)
y = df['Survival_days']
X = np.array(X)
y= np.array(y)
X_train, X_test, y_train, y_test = train_test_split(X, y, test_size=0.20, random_state=1)
print('Train', X_train.shape, y_train.shape)
print('Test', X_test.shape, y_test.shape)
#pyplot.bar([i for i in range(len(fs.scores_))], fs.scores_)
#pyplot.show()

FeatureExtract = {"combination": df}
#FeatureSelect = {"f_classif":f_classif, 
##                 "f_regression":f_regression, 
#                 "mutual_info_regression":mutual_info_regression, 
#                 "mutual_info_classif":mutual_info_classif
#                }
ModelSelect = {"Logistic Regression1":LogisticRegression(max_iter=20000),
               "MLP Classifier":MLPClassifier(),
               "SVM":svm.LinearSVC(), 
               "Random Forest Classifier":RandomForestClassifier(),
               "Decision Tree Classifier":DecisionTreeClassifier(), 
              }
#"SVM1":svm.SVC(),
#"SVM2":svm.SVC(kernel='sigmoid'),
#"MLP Classifier1":MLPClassifier(alpha=1e-5, random_state=1),
#"Logistic Regression":LogisticRegression(solver='liblinear'),
NumberOfFeatureSelect = {"all":"all"}

FA=list(FeatureExtract.keys())
#FS=list(FeatureSelect.keys())
MS=list(ModelSelect.keys())
#NF=list(NumberOfFeatureSelect.keys())

#print(FA)
#print(FS)
#print(MS)
L1 = [[i,k] for i in FA   
                 for k in MS] 
print(len(L1))
def Nmaxelements(list1, N): 
    final_list = [] 
  
    for i in range(0, N):  
        max1 = 0
          
        for j in range(len(list1.scores_)):      
            if list1.scores_[j] > max1: 
                max1 = list1.scores_[j]; 
                  
        #list1.scores_.remove(max1); 
        final_list.append(max1) 
          
    print(final_list) 
train_accuracy = []
test_accuracy = []
model_name = []
Precision1 = []
Recall1 = []
Fscore1 = []
Precision2 = []
Recall2 = []
Fscore2 = []
train_time = []
test_time = []
def compute(x):
    check = L1[x][0]+'-'+L1[x][1]
    model = ModelSelect[L1[x][1]]
    start = time.time()
    model.fit(X_train, y_train)
    stop = time.time()
    train_time = stop - start
    yhat = model.predict(X_train)
    ypred = model.predict(X_test)
    acuracy = model.score(X_train, y_train)
    #print(acuracy)
    accuracy = model.score(X_test, y_test)
    # print("test R2",float(accuracy))
    # print("train R2",float(acuracy))
    #mae = mean_absolute_error(yhat, y_train)
    #mse = mean_squared_error(yhat, y_train)
    #MAE = median_absolute_error(yhat, y_train)
    #mae1 = mean_absolute_error(ytest, y_test)
    #mse1 = mean_squared_error(ytest, y_test)
    #MAE1 = median_absolute_error(ytest, y_test)
    p1 = precision_score(ypred, y_test,average='micro')
    r1 = recall_score(ypred, y_test,average='micro')
    f1 = f1_score(ypred,y_test,average='micro')
    p2 = precision_score(ypred, y_test,average='macro')
    r2 = recall_score(ypred, y_test,average='macro')
    f2 = f1_score(ypred,y_test,average='macro')
    if acuracy>-1:
        train_accuracy.append(acuracy)
    else:
        train_accuracy.append(0)
    if accuracy>-1:
        test_accuracy.append(accuracy)
    else:
        test_accuracy.append(0)
    model_name.append(model)
    Precision1.append(p1)
    Recall1.append(r1)
    Fscore1.append(f1)
    Precision2.append(p2)
    Recall2.append(r2)
    Fscore2.append(f2)


for i in range(len(L1)):
    #print(i)
    compute(i)
#compute(x)
#print(model_name)
print("& TA &")
print("{:.2f}".format(train_accuracy[0]),"&","{:.2f}".format(train_accuracy[1]),"&","{:.2f}".format(train_accuracy[2]),"&","{:.2f}".format(train_accuracy[3]),"&","{:.2f}".format(train_accuracy[4]),"&")
print("\\\\ \cline{3-9}& & TesA  &")
print("{:.2f}".format(test_accuracy[0]),"&","{:.2f}".format(test_accuracy[1]),"&","{:.2f}".format(test_accuracy[2]),"&","{:.2f}".format(test_accuracy[3]),"&","{:.2f}".format(test_accuracy[4]),"&")
print(" \\\\ \cline{3-9}&  & MiP       &")
print("{:.2f}".format(Precision1[0]),"&","{:.2f}".format(Precision1[1]),"&","{:.2f}".format(Precision1[2]),"&","{:.2f}".format(Precision1[3]),"&","{:.2f}".format(Precision1[4]),"&")
print(" \\\\ \cline{3-9} & & MiR       &")
print("{:.2f}".format(Recall1[0]),"&","{:.2f}".format(Recall1[1]),"&","{:.2f}".format(Recall1[2]),"&","{:.2f}".format(Recall1[3]),"&","{:.2f}".format(Recall1[4]),"&")
print(" \\\\ \cline{3-9} & & MiF1      &")
print("{:.2f}".format(Fscore1[0]),"&","{:.2f}".format(Fscore1[1]),"&","{:.2f}".format(Fscore1[2]),"&","{:.2f}".format(Fscore1[3]),"&","{:.2f}".format(Fscore1[4]),"&")
print(" \\\\ \cline{3-9}&  & MaP       &")
print("{:.2f}".format(Precision2[0]),"&","{:.2f}".format(Precision2[1]),"&","{:.2f}".format(Precision2[2]),"&","{:.2f}".format(Precision2[3]),"&","{:.2f}".format(Precision2[4]),"&")
print(" \\\\ \cline{3-9} & & MaR       &")
print("{:.2f}".format(Recall2[0]),"&","{:.2f}".format(Recall2[1]),"&","{:.2f}".format(Recall2[2]),"&","{:.2f}".format(Recall2[3]),"&","{:.2f}".format(Recall2[4]),"&")
print(" \\\\ \cline{3-9} & & MaF1      &")
print("{:.2f}".format(Fscore2[0]),"&","{:.2f}".format(Fscore2[1]),"&","{:.2f}".format(Fscore2[2]),"&","{:.2f}".format(Fscore2[3]),"&","{:.2f}".format(Fscore2[4]),"&")
print("\\\\ \cline{1-9}")


# %% [markdown]
<b>Hand Crafted</b>

# %% [code]
import csv
import pandas as pd
import numpy as np
import seaborn as sns
import json
from numpy import mean
from numpy import std
from sklearn import *
from sklearn import svm
from sklearn.model_selection import train_test_split,RepeatedStratifiedKFold,cross_val_score
from sklearn.feature_selection import RFECV,SelectKBest,f_regression,f_classif, mutual_info_regression,mutual_info_classif, chi2, RFE
from sklearn.tree import DecisionTreeClassifier, DecisionTreeRegressor
from sklearn.linear_model import LinearRegression,LogisticRegression, Lasso
from mlxtend.feature_selection import SequentialFeatureSelector as SFS
from sklearn.ensemble import RandomForestRegressor, RandomForestClassifier
from sklearn.preprocessing import PolynomialFeatures,StandardScaler   
from sklearn.metrics import mean_absolute_error, accuracy_score, mean_squared_error, median_absolute_error, precision_score,f1_score,recall_score
from sklearn.neural_network import MLPClassifier, MLPRegressor
from sklearn.pipeline import Pipeline
from sklearn.svm import SVC
from sklearn.model_selection import RepeatedKFold
from matplotlib import pyplot
import statsmodels.api as sm
from multiprocessing import Process
import time


# feature selection
def select_features(X_train, y_train, X_test,m,feature):
	#print("select_features", m,feature)# configure to select all features
	fs = SelectKBest(score_func=feature, k=m)
	# learn relationship from training data
	fs.fit(X_train, y_train)
	X_train_fs = fs.transform(X_train)
	#print(X_train_fs)# transform test input data
	X_test_fs = fs.transform(X_test)
	return X_train_fs, X_test_fs, fs

# feature selection
def select_features1(X_train, y_train, X_test,m,feature):
	#print("select_features", m,feature)# configure to select all features
	fs = SelectKBest(score_func=feature, k=m)
	# learn relationship from training data
	fs.fit(X_train, y_train)
	df_scores = pd.DataFrame(fs.scores_)
	feature_scores = df_scores
	feature_scores.columns = ['Score']  # name output columns
	p=feature_scores.nlargest(int(m),'Score') 
	p = p.index.tolist()
	X_train_fs = fs.transform(X_train)
	#print(X_train_fs)# transform test input data
	X_test_fs = fs.transform(X_test)
	return X_train_fs, X_test_fs, fs,p

df = pd.read_csv("Hand_Crafted_Feature.csv")
#print(type(df))
df = df.dropna()
df = df.drop([ 'Survival_days1'],axis=1)
#df = df.drop(['diagnostics_Image-original_Mean', 'diagnostics_Image-original_Maximum', 'original_shape_MajorAxisLength','original_shape_MinorAxisLength', 'original_shape_Sphericity',
#             'original_shape_SurfaceVolumeRatio','original_firstorder_10Percentile','original_shape_SurfaceArea','original_firstorder_90Percentile','original_firstorder_Entropy'],axis=1)
df = df.astype('float')
#df = df.apply(abs)
#df = list(df)
#print(df)
#df.info()
df.head()
X = df.drop(['Survival_days'], axis=1)
y = df['Survival_days']
X = np.array(X)
y= np.array(y)
X_train, X_test, y_train, y_test = train_test_split(X, y, test_size=0.20, random_state=1)
print('Train', X_train.shape, y_train.shape)
print('Test', X_test.shape, y_test.shape)
#pyplot.bar([i for i in range(len(fs.scores_))], fs.scores_)
#pyplot.show()

FeatureExtract = {"combination": df}
#FeatureSelect = {"f_classif":f_classif, 
##                 "f_regression":f_regression, 
#                 "mutual_info_regression":mutual_info_regression, 
#                 "mutual_info_classif":mutual_info_classif
#                }
ModelSelect = {"Logistic Regression1":LogisticRegression(max_iter=20000),
               "MLP Classifier":MLPClassifier(),
               "SVM":svm.LinearSVC(), 
               "Random Forest Classifier":RandomForestClassifier(),
               "Decision Tree Classifier":DecisionTreeClassifier(), 
              }
#"SVM1":svm.SVC(),
#"SVM2":svm.SVC(kernel='sigmoid'),
#"MLP Classifier1":MLPClassifier(alpha=1e-5, random_state=1),
#"Logistic Regression":LogisticRegression(solver='liblinear'),
NumberOfFeatureSelect = {"all":"all"}

FA=list(FeatureExtract.keys())
#FS=list(FeatureSelect.keys())
MS=list(ModelSelect.keys())
#NF=list(NumberOfFeatureSelect.keys())

#print(FA)
#print(FS)
#print(MS)
L1 = [[i,k] for i in FA   
                 for k in MS] 
print(len(L1))
def Nmaxelements(list1, N): 
    final_list = [] 
  
    for i in range(0, N):  
        max1 = 0
          
        for j in range(len(list1.scores_)):      
            if list1.scores_[j] > max1: 
                max1 = list1.scores_[j]; 
                  
        #list1.scores_.remove(max1); 
        final_list.append(max1) 
          
    print(final_list) 
train_accuracy = []
test_accuracy = []
model_name = []
Precision1 = []
Recall1 = []
Fscore1 = []
Precision2 = []
Recall2 = []
Fscore2 = []
train_time = []
test_time = []
def compute(x):
    check = L1[x][0]+'-'+L1[x][1]
    model = ModelSelect[L1[x][1]]
    start = time.time()
    model.fit(X_train, y_train)
    stop = time.time()
    train_time = stop - start
    yhat = model.predict(X_train)
    ypred = model.predict(X_test)
    acuracy = model.score(X_train, y_train)
    #print(acuracy)
    accuracy = model.score(X_test, y_test)
    # print("test R2",float(accuracy))
    # print("train R2",float(acuracy))
    #mae = mean_absolute_error(yhat, y_train)
    #mse = mean_squared_error(yhat, y_train)
    #MAE = median_absolute_error(yhat, y_train)
    #mae1 = mean_absolute_error(ytest, y_test)
    #mse1 = mean_squared_error(ytest, y_test)
    #MAE1 = median_absolute_error(ytest, y_test)
    p1 = precision_score(ypred, y_test,average='micro')
    r1 = recall_score(ypred, y_test,average='micro')
    f1 = f1_score(ypred,y_test,average='micro')
    p2 = precision_score(ypred, y_test,average='macro')
    r2 = recall_score(ypred, y_test,average='macro')
    f2 = f1_score(ypred,y_test,average='macro')
    if acuracy>-1:
        train_accuracy.append(acuracy)
    else:
        train_accuracy.append(0)
    if accuracy>-1:
        test_accuracy.append(accuracy)
    else:
        test_accuracy.append(0)
    model_name.append(model)
    Precision1.append(p1)
    Recall1.append(r1)
    Fscore1.append(f1)
    Precision2.append(p2)
    Recall2.append(r2)
    Fscore2.append(f2)


for i in range(len(L1)):
    #print(i)
    compute(i)
#compute(x)
#print(model_name)
print("& TA &")
print("{:.2f}".format(train_accuracy[0]),"&","{:.2f}".format(train_accuracy[1]),"&","{:.2f}".format(train_accuracy[2]),"&","{:.2f}".format(train_accuracy[3]),"&","{:.2f}".format(train_accuracy[4]),"&")
print("\\\\ \cline{3-9}& & TesA  &")
print("{:.2f}".format(test_accuracy[0]),"&","{:.2f}".format(test_accuracy[1]),"&","{:.2f}".format(test_accuracy[2]),"&","{:.2f}".format(test_accuracy[3]),"&","{:.2f}".format(test_accuracy[4]),"&")
print(" \\\\ \cline{3-9}&  & MiP       &")
print("{:.2f}".format(Precision1[0]),"&","{:.2f}".format(Precision1[1]),"&","{:.2f}".format(Precision1[2]),"&","{:.2f}".format(Precision1[3]),"&","{:.2f}".format(Precision1[4]),"&")
print(" \\\\ \cline{3-9} & & MiR       &")
print("{:.2f}".format(Recall1[0]),"&","{:.2f}".format(Recall1[1]),"&","{:.2f}".format(Recall1[2]),"&","{:.2f}".format(Recall1[3]),"&","{:.2f}".format(Recall1[4]),"&")
print(" \\\\ \cline{3-9} & & MiF1      &")
print("{:.2f}".format(Fscore1[0]),"&","{:.2f}".format(Fscore1[1]),"&","{:.2f}".format(Fscore1[2]),"&","{:.2f}".format(Fscore1[3]),"&","{:.2f}".format(Fscore1[4]),"&")
print(" \\\\ \cline{3-9}&  & MaP       &")
print("{:.2f}".format(Precision2[0]),"&","{:.2f}".format(Precision2[1]),"&","{:.2f}".format(Precision2[2]),"&","{:.2f}".format(Precision2[3]),"&","{:.2f}".format(Precision2[4]),"&")
print(" \\\\ \cline{3-9} & & MaR       &")
print("{:.2f}".format(Recall2[0]),"&","{:.2f}".format(Recall2[1]),"&","{:.2f}".format(Recall2[2]),"&","{:.2f}".format(Recall2[3]),"&","{:.2f}".format(Recall2[4]),"&")
print(" \\\\ \cline{3-9} & & MaF1      &")
print("{:.2f}".format(Fscore2[0]),"&","{:.2f}".format(Fscore2[1]),"&","{:.2f}".format(Fscore2[2]),"&","{:.2f}".format(Fscore2[3]),"&","{:.2f}".format(Fscore2[4]),"&")
print("\\\\ \cline{1-9}")


# %% [markdown]
<b>First Order + Shape</b>

# %% [code]
import csv
import pandas as pd
import numpy as np
import seaborn as sns
import json
from numpy import mean
from numpy import std
from sklearn import *
from sklearn import svm
from sklearn.model_selection import train_test_split,RepeatedStratifiedKFold,cross_val_score
from sklearn.feature_selection import RFECV,SelectKBest,f_regression,f_classif, mutual_info_regression,mutual_info_classif, chi2, RFE
from sklearn.tree import DecisionTreeClassifier, DecisionTreeRegressor
from sklearn.linear_model import LinearRegression,LogisticRegression, Lasso
from mlxtend.feature_selection import SequentialFeatureSelector as SFS
from sklearn.ensemble import RandomForestRegressor, RandomForestClassifier
from sklearn.preprocessing import PolynomialFeatures,StandardScaler   
from sklearn.metrics import mean_absolute_error, accuracy_score, mean_squared_error, median_absolute_error, precision_score,f1_score,recall_score
from sklearn.neural_network import MLPClassifier, MLPRegressor
from sklearn.pipeline import Pipeline
from sklearn.svm import SVC
from sklearn.model_selection import RepeatedKFold
from matplotlib import pyplot
import statsmodels.api as sm
from multiprocessing import Process
import time


# feature selection
def select_features(X_train, y_train, X_test,m,feature):
	#print("select_features", m,feature)# configure to select all features
	fs = SelectKBest(score_func=feature, k=m)
	# learn relationship from training data
	fs.fit(X_train, y_train)
	X_train_fs = fs.transform(X_train)
	#print(X_train_fs)# transform test input data
	X_test_fs = fs.transform(X_test)
	return X_train_fs, X_test_fs, fs

# feature selection
def select_features1(X_train, y_train, X_test,m,feature):
	#print("select_features", m,feature)# configure to select all features
	fs = SelectKBest(score_func=feature, k=m)
	# learn relationship from training data
	fs.fit(X_train, y_train)
	df_scores = pd.DataFrame(fs.scores_)
	feature_scores = df_scores
	feature_scores.columns = ['Score']  # name output columns
	p=feature_scores.nlargest(int(m),'Score') 
	p = p.index.tolist()
	X_train_fs = fs.transform(X_train)
	#print(X_train_fs)# transform test input data
	X_test_fs = fs.transform(X_test)
	return X_train_fs, X_test_fs, fs,p

df = pd.read_csv("Radiomic_Features_Final_first_order+shape.csv")
#print(type(df))
df = df.dropna()
df = df.drop([ 'Survival_days1'],axis=1)
#df = df.drop(['diagnostics_Image-original_Mean', 'diagnostics_Image-original_Maximum', 'original_shape_MajorAxisLength','original_shape_MinorAxisLength', 'original_shape_Sphericity',
#             'original_shape_SurfaceVolumeRatio','original_firstorder_10Percentile','original_shape_SurfaceArea','original_firstorder_90Percentile','original_firstorder_Entropy'],axis=1)
df = df.astype('float')
#df = df.apply(abs)
#df = list(df)
#print(df)
#df.info()
df.head()
X = df.drop(['Survival_days'], axis=1)
y = df['Survival_days']
X = np.array(X)
y= np.array(y)
X_train, X_test, y_train, y_test = train_test_split(X, y, test_size=0.20, random_state=1)
print('Train', X_train.shape, y_train.shape)
print('Test', X_test.shape, y_test.shape)
#pyplot.bar([i for i in range(len(fs.scores_))], fs.scores_)
#pyplot.show()

FeatureExtract = {"combination": df}
#FeatureSelect = {"f_classif":f_classif, 
##                 "f_regression":f_regression, 
#                 "mutual_info_regression":mutual_info_regression, 
#                 "mutual_info_classif":mutual_info_classif
#                }
ModelSelect = {"Logistic Regression1":LogisticRegression(max_iter=20000)}#,
             #  "MLP Classifier":MLPClassifier(),
             #  "SVM":svm.LinearSVC(), 
             #  "Random Forest Classifier":RandomForestClassifier(),
             #  "Decision Tree Classifier":DecisionTreeClassifier(), 
             # }
#"SVM1":svm.SVC(),
#"SVM2":svm.SVC(kernel='sigmoid'),
#"MLP Classifier1":MLPClassifier(alpha=1e-5, random_state=1),
#"Logistic Regression":LogisticRegression(solver='liblinear'),
NumberOfFeatureSelect = {"all":"all"}

FA=list(FeatureExtract.keys())
#FS=list(FeatureSelect.keys())
MS=list(ModelSelect.keys())
#NF=list(NumberOfFeatureSelect.keys())

#print(FA)
#print(FS)
#print(MS)
L1 = [[i,k] for i in FA   
                 for k in MS] 
print(len(L1))
def Nmaxelements(list1, N): 
    final_list = [] 
  
    for i in range(0, N):  
        max1 = 0
          
        for j in range(len(list1.scores_)):      
            if list1.scores_[j] > max1: 
                max1 = list1.scores_[j]; 
                  
        #list1.scores_.remove(max1); 
        final_list.append(max1) 
          
    print(final_list) 
train_accuracy = []
test_accuracy = []
model_name = []
Precision1 = []
Recall1 = []
Fscore1 = []
Precision2 = []
Recall2 = []
Fscore2 = []
train_time = []
test_time = []
def compute(x):
    check = L1[x][0]+'-'+L1[x][1]
    model = ModelSelect[L1[x][1]]
    start = time.time()
    model.fit(X_train, y_train)
    stop = time.time()
    train_time = stop - start
    yhat = model.predict(X_train)
    ypred = model.predict(X_test)
    acuracy = model.score(X_train, y_train)
    #print(acuracy)
    accuracy = model.score(X_test, y_test)
    # print("test R2",float(accuracy))
    # print("train R2",float(acuracy))
    #mae = mean_absolute_error(yhat, y_train)
    #mse = mean_squared_error(yhat, y_train)
    #MAE = median_absolute_error(yhat, y_train)
    #mae1 = mean_absolute_error(ytest, y_test)
    #mse1 = mean_squared_error(ytest, y_test)
    #MAE1 = median_absolute_error(ytest, y_test)
    p1 = precision_score(ypred, y_test,average='micro')
    r1 = recall_score(ypred, y_test,average='micro')
    f1 = f1_score(ypred,y_test,average='micro')
    p2 = precision_score(ypred, y_test,average='macro')
    r2 = recall_score(ypred, y_test,average='macro')
    f2 = f1_score(ypred,y_test,average='macro')
    if acuracy>-1:
        train_accuracy.append(acuracy)
    else:
        train_accuracy.append(0)
    if accuracy>-1:
        test_accuracy.append(accuracy)
    else:
        test_accuracy.append(0)
    model_name.append(model)
    Precision1.append(p1)
    Recall1.append(r1)
    Fscore1.append(f1)
    Precision2.append(p2)
    Recall2.append(r2)
    Fscore2.append(f2)


for i in range(len(L1)):
    #print(i)
    compute(i)
#compute(x)
#print(model_name)
print(train_time)
print("& TA &")
print("{:.2f}".format(train_accuracy[0]),"&","{:.2f}".format(train_accuracy[1]),"&","{:.2f}".format(train_accuracy[2]),"&","{:.2f}".format(train_accuracy[3]),"&","{:.2f}".format(train_accuracy[4]),"&")
print("\\\\ \cline{3-9}& & TesA  &")
print("{:.2f}".format(test_accuracy[0]),"&","{:.2f}".format(test_accuracy[1]),"&","{:.2f}".format(test_accuracy[2]),"&","{:.2f}".format(test_accuracy[3]),"&","{:.2f}".format(test_accuracy[4]),"&")
print(" \\\\ \cline{3-9}&  & MiP       &")
print("{:.2f}".format(Precision1[0]),"&","{:.2f}".format(Precision1[1]),"&","{:.2f}".format(Precision1[2]),"&","{:.2f}".format(Precision1[3]),"&","{:.2f}".format(Precision1[4]),"&")
print(" \\\\ \cline{3-9} & & MiR       &")
print("{:.2f}".format(Recall1[0]),"&","{:.2f}".format(Recall1[1]),"&","{:.2f}".format(Recall1[2]),"&","{:.2f}".format(Recall1[3]),"&","{:.2f}".format(Recall1[4]),"&")
print(" \\\\ \cline{3-9} & & MiF1      &")
print("{:.2f}".format(Fscore1[0]),"&","{:.2f}".format(Fscore1[1]),"&","{:.2f}".format(Fscore1[2]),"&","{:.2f}".format(Fscore1[3]),"&","{:.2f}".format(Fscore1[4]),"&")
print(" \\\\ \cline{3-9}&  & MaP       &")
print("{:.2f}".format(Precision2[0]),"&","{:.2f}".format(Precision2[1]),"&","{:.2f}".format(Precision2[2]),"&","{:.2f}".format(Precision2[3]),"&","{:.2f}".format(Precision2[4]),"&")
print(" \\\\ \cline{3-9} & & MaR       &")
print("{:.2f}".format(Recall2[0]),"&","{:.2f}".format(Recall2[1]),"&","{:.2f}".format(Recall2[2]),"&","{:.2f}".format(Recall2[3]),"&","{:.2f}".format(Recall2[4]),"&")
print(" \\\\ \cline{3-9} & & MaF1      &")
print("{:.2f}".format(Fscore2[0]),"&","{:.2f}".format(Fscore2[1]),"&","{:.2f}".format(Fscore2[2]),"&","{:.2f}".format(Fscore2[3]),"&","{:.2f}".format(Fscore2[4]),"&")
print("\\\\ \cline{1-9}")


# %% [markdown]
<b>Grey Level Features</b>

# %% [code]
import csv
import pandas as pd
import numpy as np
import seaborn as sns
import json
from numpy import mean
from numpy import std
from sklearn import *
from sklearn import svm
from sklearn.model_selection import train_test_split,RepeatedStratifiedKFold,cross_val_score
from sklearn.feature_selection import RFECV,SelectKBest,f_regression,f_classif, mutual_info_regression,mutual_info_classif, chi2, RFE
from sklearn.tree import DecisionTreeClassifier, DecisionTreeRegressor
from sklearn.linear_model import LinearRegression,LogisticRegression, Lasso
from mlxtend.feature_selection import SequentialFeatureSelector as SFS
from sklearn.ensemble import RandomForestRegressor, RandomForestClassifier
from sklearn.preprocessing import PolynomialFeatures,StandardScaler   
from sklearn.metrics import mean_absolute_error, accuracy_score, mean_squared_error, median_absolute_error, precision_score,f1_score,recall_score
from sklearn.neural_network import MLPClassifier, MLPRegressor
from sklearn.pipeline import Pipeline
from sklearn.svm import SVC
from sklearn.model_selection import RepeatedKFold
from matplotlib import pyplot
import statsmodels.api as sm
from multiprocessing import Process
import time


# feature selection
def select_features(X_train, y_train, X_test,m,feature):
	#print("select_features", m,feature)# configure to select all features
	fs = SelectKBest(score_func=feature, k=m)
	# learn relationship from training data
	fs.fit(X_train, y_train)
	X_train_fs = fs.transform(X_train)
	#print(X_train_fs)# transform test input data
	X_test_fs = fs.transform(X_test)
	return X_train_fs, X_test_fs, fs

# feature selection
def select_features1(X_train, y_train, X_test,m,feature):
	#print("select_features", m,feature)# configure to select all features
	fs = SelectKBest(score_func=feature, k=m)
	# learn relationship from training data
	fs.fit(X_train, y_train)
	df_scores = pd.DataFrame(fs.scores_)
	feature_scores = df_scores
	feature_scores.columns = ['Score']  # name output columns
	p=feature_scores.nlargest(int(m),'Score') 
	p = p.index.tolist()
	X_train_fs = fs.transform(X_train)
	#print(X_train_fs)# transform test input data
	X_test_fs = fs.transform(X_test)
	return X_train_fs, X_test_fs, fs,p

df = pd.read_csv("Radiomic_Features_Final_glcm+gldm+glrm+glszm+ngtdm.csv")
#print(type(df))
df = df.dropna()
df = df.drop([ 'Survival_days1'],axis=1)
#df = df.drop(['diagnostics_Image-original_Mean', 'diagnostics_Image-original_Maximum', 'original_shape_MajorAxisLength','original_shape_MinorAxisLength', 'original_shape_Sphericity',
#             'original_shape_SurfaceVolumeRatio','original_firstorder_10Percentile','original_shape_SurfaceArea','original_firstorder_90Percentile','original_firstorder_Entropy'],axis=1)
df = df.astype('float')
#df = df.apply(abs)
#df = list(df)
#print(df)
#df.info()
df.head()
X = df.drop(['Survival_days'], axis=1)
y = df['Survival_days']
X = np.array(X)
y= np.array(y)
X_train, X_test, y_train, y_test = train_test_split(X, y, test_size=0.20, random_state=1)
print('Train', X_train.shape, y_train.shape)
print('Test', X_test.shape, y_test.shape)
#pyplot.bar([i for i in range(len(fs.scores_))], fs.scores_)
#pyplot.show()

FeatureExtract = {"combination": df}
#FeatureSelect = {"f_classif":f_classif, 
##                 "f_regression":f_regression, 
#                 "mutual_info_regression":mutual_info_regression, 
#                 "mutual_info_classif":mutual_info_classif
#                }
ModelSelect = {"Logistic Regression1":LogisticRegression(max_iter=20000),
               "MLP Classifier":MLPClassifier(),
               "SVM":svm.LinearSVC(), 
               "Random Forest Classifier":RandomForestClassifier(),
               "Decision Tree Classifier":DecisionTreeClassifier(), 
              }
#"SVM1":svm.SVC(),
#"SVM2":svm.SVC(kernel='sigmoid'),
#"MLP Classifier1":MLPClassifier(alpha=1e-5, random_state=1),
#"Logistic Regression":LogisticRegression(solver='liblinear'),
NumberOfFeatureSelect = {"all":"all"}

FA=list(FeatureExtract.keys())
#FS=list(FeatureSelect.keys())
MS=list(ModelSelect.keys())
#NF=list(NumberOfFeatureSelect.keys())

#print(FA)
#print(FS)
#print(MS)
L1 = [[i,k] for i in FA   
                 for k in MS] 
print(len(L1))
def Nmaxelements(list1, N): 
    final_list = [] 
  
    for i in range(0, N):  
        max1 = 0
          
        for j in range(len(list1.scores_)):      
            if list1.scores_[j] > max1: 
                max1 = list1.scores_[j]; 
                  
        #list1.scores_.remove(max1); 
        final_list.append(max1) 
          
    print(final_list) 
train_accuracy = []
test_accuracy = []
model_name = []
Precision1 = []
Recall1 = []
Fscore1 = []
Precision2 = []
Recall2 = []
Fscore2 = []
train_time = []
test_time = []
def compute(x):
    check = L1[x][0]+'-'+L1[x][1]
    model = ModelSelect[L1[x][1]]
    start = time.time()
    model.fit(X_train, y_train)
    stop = time.time()
    train_time = stop - start
    yhat = model.predict(X_train)
    ypred = model.predict(X_test)
    acuracy = model.score(X_train, y_train)
    #print(acuracy)
    accuracy = model.score(X_test, y_test)
    # print("test R2",float(accuracy))
    # print("train R2",float(acuracy))
    #mae = mean_absolute_error(yhat, y_train)
    #mse = mean_squared_error(yhat, y_train)
    #MAE = median_absolute_error(yhat, y_train)
    #mae1 = mean_absolute_error(ytest, y_test)
    #mse1 = mean_squared_error(ytest, y_test)
    #MAE1 = median_absolute_error(ytest, y_test)
    p1 = precision_score(ypred, y_test,average='micro')
    r1 = recall_score(ypred, y_test,average='micro')
    f1 = f1_score(ypred,y_test,average='micro')
    p2 = precision_score(ypred, y_test,average='macro')
    r2 = recall_score(ypred, y_test,average='macro')
    f2 = f1_score(ypred,y_test,average='macro')
    if acuracy>-1:
        train_accuracy.append(acuracy)
    else:
        train_accuracy.append(0)
    if accuracy>-1:
        test_accuracy.append(accuracy)
    else:
        test_accuracy.append(0)
    model_name.append(model)
    Precision1.append(p1)
    Recall1.append(r1)
    Fscore1.append(f1)
    Precision2.append(p2)
    Recall2.append(r2)
    Fscore2.append(f2)


for i in range(len(L1)):
    #print(i)
    compute(i)
#compute(x)
#print(model_name)
print("& TA &")
print("{:.2f}".format(train_accuracy[0]),"&","{:.2f}".format(train_accuracy[1]),"&","{:.2f}".format(train_accuracy[2]),"&","{:.2f}".format(train_accuracy[3]),"&","{:.2f}".format(train_accuracy[4]),"&")
print("\\\\ \cline{3-9}& & TesA  &")
print("{:.2f}".format(test_accuracy[0]),"&","{:.2f}".format(test_accuracy[1]),"&","{:.2f}".format(test_accuracy[2]),"&","{:.2f}".format(test_accuracy[3]),"&","{:.2f}".format(test_accuracy[4]),"&")
print(" \\\\ \cline{3-9}&  & MiP       &")
print("{:.2f}".format(Precision1[0]),"&","{:.2f}".format(Precision1[1]),"&","{:.2f}".format(Precision1[2]),"&","{:.2f}".format(Precision1[3]),"&","{:.2f}".format(Precision1[4]),"&")
print(" \\\\ \cline{3-9} & & MiR       &")
print("{:.2f}".format(Recall1[0]),"&","{:.2f}".format(Recall1[1]),"&","{:.2f}".format(Recall1[2]),"&","{:.2f}".format(Recall1[3]),"&","{:.2f}".format(Recall1[4]),"&")
print(" \\\\ \cline{3-9} & & MiF1      &")
print("{:.2f}".format(Fscore1[0]),"&","{:.2f}".format(Fscore1[1]),"&","{:.2f}".format(Fscore1[2]),"&","{:.2f}".format(Fscore1[3]),"&","{:.2f}".format(Fscore1[4]),"&")
print(" \\\\ \cline{3-9}&  & MaP       &")
print("{:.2f}".format(Precision2[0]),"&","{:.2f}".format(Precision2[1]),"&","{:.2f}".format(Precision2[2]),"&","{:.2f}".format(Precision2[3]),"&","{:.2f}".format(Precision2[4]),"&")
print(" \\\\ \cline{3-9} & & MaR       &")
print("{:.2f}".format(Recall2[0]),"&","{:.2f}".format(Recall2[1]),"&","{:.2f}".format(Recall2[2]),"&","{:.2f}".format(Recall2[3]),"&","{:.2f}".format(Recall2[4]),"&")
print(" \\\\ \cline{3-9} & & MaF1      &")
print("{:.2f}".format(Fscore2[0]),"&","{:.2f}".format(Fscore2[1]),"&","{:.2f}".format(Fscore2[2]),"&","{:.2f}".format(Fscore2[3]),"&","{:.2f}".format(Fscore2[4]),"&")
print("\\\\ \cline{1-9}")


# %% [markdown]
<b>Radiomic + Hand Crafted</b>

# %% [code]
import csv
import pandas as pd
import numpy as np
import seaborn as sns
import json
from numpy import mean
from numpy import std
from sklearn import *
from sklearn import svm
from sklearn.model_selection import train_test_split,RepeatedStratifiedKFold,cross_val_score
from sklearn.feature_selection import RFECV,SelectKBest,f_regression,f_classif, mutual_info_regression,mutual_info_classif, chi2, RFE
from sklearn.tree import DecisionTreeClassifier, DecisionTreeRegressor
from sklearn.linear_model import LinearRegression,LogisticRegression, Lasso
from mlxtend.feature_selection import SequentialFeatureSelector as SFS
from sklearn.ensemble import RandomForestRegressor, RandomForestClassifier
from sklearn.preprocessing import PolynomialFeatures,StandardScaler   
from sklearn.metrics import mean_absolute_error, accuracy_score, mean_squared_error, median_absolute_error, precision_score,f1_score,recall_score
from sklearn.neural_network import MLPClassifier, MLPRegressor
from sklearn.pipeline import Pipeline
from sklearn.svm import SVC
from sklearn.model_selection import RepeatedKFold
from matplotlib import pyplot
import statsmodels.api as sm
from multiprocessing import Process
import time


# feature selection
def select_features(X_train, y_train, X_test,m,feature):
	#print("select_features", m,feature)# configure to select all features
	fs = SelectKBest(score_func=feature, k=m)
	# learn relationship from training data
	fs.fit(X_train, y_train)
	X_train_fs = fs.transform(X_train)
	#print(X_train_fs)# transform test input data
	X_test_fs = fs.transform(X_test)
	return X_train_fs, X_test_fs, fs

# feature selection
def select_features1(X_train, y_train, X_test,m,feature):
	#print("select_features", m,feature)# configure to select all features
	fs = SelectKBest(score_func=feature, k=m)
	# learn relationship from training data
	fs.fit(X_train, y_train)
	df_scores = pd.DataFrame(fs.scores_)
	feature_scores = df_scores
	feature_scores.columns = ['Score']  # name output columns
	p=feature_scores.nlargest(int(m),'Score') 
	p = p.index.tolist()
	X_train_fs = fs.transform(X_train)
	#print(X_train_fs)# transform test input data
	X_test_fs = fs.transform(X_test)
	return X_train_fs, X_test_fs, fs,p

df = pd.read_csv("Radiomic_Features_Final+hand_crafted.csv")
#print(type(df))
df = df.dropna()
df = df.drop([ 'Survival_days1'],axis=1)
#df = df.drop(['diagnostics_Image-original_Mean', 'diagnostics_Image-original_Maximum', 'original_shape_MajorAxisLength','original_shape_MinorAxisLength', 'original_shape_Sphericity',
#             'original_shape_SurfaceVolumeRatio','original_firstorder_10Percentile','original_shape_SurfaceArea','original_firstorder_90Percentile','original_firstorder_Entropy'],axis=1)
df = df.astype('float')
#df = df.apply(abs)
#df = list(df)
#print(df)
#df.info()
df.head()
X = df.drop(['Survival_days'], axis=1)
y = df['Survival_days']
X = np.array(X)
y= np.array(y)
X_train, X_test, y_train, y_test = train_test_split(X, y, test_size=0.20, random_state=1)
print('Train', X_train.shape, y_train.shape)
print('Test', X_test.shape, y_test.shape)
#pyplot.bar([i for i in range(len(fs.scores_))], fs.scores_)
#pyplot.show()

FeatureExtract = {"combination": df}
#FeatureSelect = {"f_classif":f_classif, 
##                 "f_regression":f_regression, 
#                 "mutual_info_regression":mutual_info_regression, 
#                 "mutual_info_classif":mutual_info_classif
#                }
ModelSelect = {"Logistic Regression1":LogisticRegression(max_iter=20000),
               "MLP Classifier":MLPClassifier(),
               "SVM":svm.LinearSVC(), 
               "Random Forest Classifier":RandomForestClassifier(),
               "Decision Tree Classifier":DecisionTreeClassifier(), 
              }
#"SVM1":svm.SVC(),
#"SVM2":svm.SVC(kernel='sigmoid'),
#"MLP Classifier1":MLPClassifier(alpha=1e-5, random_state=1),
#"Logistic Regression":LogisticRegression(solver='liblinear'),
NumberOfFeatureSelect = {"all":"all"}

FA=list(FeatureExtract.keys())
#FS=list(FeatureSelect.keys())
MS=list(ModelSelect.keys())
#NF=list(NumberOfFeatureSelect.keys())

#print(FA)
#print(FS)
#print(MS)
L1 = [[i,k] for i in FA   
                 for k in MS] 
print(len(L1))
def Nmaxelements(list1, N): 
    final_list = [] 
  
    for i in range(0, N):  
        max1 = 0
          
        for j in range(len(list1.scores_)):      
            if list1.scores_[j] > max1: 
                max1 = list1.scores_[j]; 
                  
        #list1.scores_.remove(max1); 
        final_list.append(max1) 
          
    print(final_list) 
train_accuracy = []
test_accuracy = []
model_name = []
Precision1 = []
Recall1 = []
Fscore1 = []
Precision2 = []
Recall2 = []
Fscore2 = []
train_time = []
test_time = []
def compute(x):
    check = L1[x][0]+'-'+L1[x][1]
    model = ModelSelect[L1[x][1]]
    start = time.time()
    model.fit(X_train, y_train)
    stop = time.time()
    train_time = stop - start
    yhat = model.predict(X_train)
    ypred = model.predict(X_test)
    acuracy = model.score(X_train, y_train)
    #print(acuracy)
    accuracy = model.score(X_test, y_test)
    # print("test R2",float(accuracy))
    # print("train R2",float(acuracy))
    #mae = mean_absolute_error(yhat, y_train)
    #mse = mean_squared_error(yhat, y_train)
    #MAE = median_absolute_error(yhat, y_train)
    #mae1 = mean_absolute_error(ytest, y_test)
    #mse1 = mean_squared_error(ytest, y_test)
    #MAE1 = median_absolute_error(ytest, y_test)
    p1 = precision_score(ypred, y_test,average='micro')
    r1 = recall_score(ypred, y_test,average='micro')
    f1 = f1_score(ypred,y_test,average='micro')
    p2 = precision_score(ypred, y_test,average='macro')
    r2 = recall_score(ypred, y_test,average='macro')
    f2 = f1_score(ypred,y_test,average='macro')
    if acuracy>-1:
        train_accuracy.append(acuracy)
    else:
        train_accuracy.append(0)
    if accuracy>-1:
        test_accuracy.append(accuracy)
    else:
        test_accuracy.append(0)
    model_name.append(model)
    Precision1.append(p1)
    Recall1.append(r1)
    Fscore1.append(f1)
    Precision2.append(p2)
    Recall2.append(r2)
    Fscore2.append(f2)


for i in range(len(L1)):
    #print(i)
    compute(i)
#compute(x)
#print(model_name)
print("& TA &")
print("{:.2f}".format(train_accuracy[0]),"&","{:.2f}".format(train_accuracy[1]),"&","{:.2f}".format(train_accuracy[2]),"&","{:.2f}".format(train_accuracy[3]),"&","{:.2f}".format(train_accuracy[4]),"&")
print("\\\\ \cline{3-9}& & TesA  &")
print("{:.2f}".format(test_accuracy[0]),"&","{:.2f}".format(test_accuracy[1]),"&","{:.2f}".format(test_accuracy[2]),"&","{:.2f}".format(test_accuracy[3]),"&","{:.2f}".format(test_accuracy[4]),"&")
print(" \\\\ \cline{3-9}&  & MiP       &")
print("{:.2f}".format(Precision1[0]),"&","{:.2f}".format(Precision1[1]),"&","{:.2f}".format(Precision1[2]),"&","{:.2f}".format(Precision1[3]),"&","{:.2f}".format(Precision1[4]),"&")
print(" \\\\ \cline{3-9} & & MiR       &")
print("{:.2f}".format(Recall1[0]),"&","{:.2f}".format(Recall1[1]),"&","{:.2f}".format(Recall1[2]),"&","{:.2f}".format(Recall1[3]),"&","{:.2f}".format(Recall1[4]),"&")
print(" \\\\ \cline{3-9} & & MiF1      &")
print("{:.2f}".format(Fscore1[0]),"&","{:.2f}".format(Fscore1[1]),"&","{:.2f}".format(Fscore1[2]),"&","{:.2f}".format(Fscore1[3]),"&","{:.2f}".format(Fscore1[4]),"&")
print(" \\\\ \cline{3-9}&  & MaP       &")
print("{:.2f}".format(Precision2[0]),"&","{:.2f}".format(Precision2[1]),"&","{:.2f}".format(Precision2[2]),"&","{:.2f}".format(Precision2[3]),"&","{:.2f}".format(Precision2[4]),"&")
print(" \\\\ \cline{3-9} & & MaR       &")
print("{:.2f}".format(Recall2[0]),"&","{:.2f}".format(Recall2[1]),"&","{:.2f}".format(Recall2[2]),"&","{:.2f}".format(Recall2[3]),"&","{:.2f}".format(Recall2[4]),"&")
print(" \\\\ \cline{3-9} & & MaF1      &")
print("{:.2f}".format(Fscore2[0]),"&","{:.2f}".format(Fscore2[1]),"&","{:.2f}".format(Fscore2[2]),"&","{:.2f}".format(Fscore2[3]),"&","{:.2f}".format(Fscore2[4]),"&")
print("\\\\ \cline{1-9}")


# %% [markdown]
<b>First Order + Shape + Hand Crafted</b>

# %% [code]
import csv
import pandas as pd
import numpy as np
import seaborn as sns
import json
from numpy import mean
from numpy import std
from sklearn import *
from sklearn import svm
from sklearn.model_selection import train_test_split,RepeatedStratifiedKFold,cross_val_score
from sklearn.feature_selection import RFECV,SelectKBest,f_regression,f_classif, mutual_info_regression,mutual_info_classif, chi2, RFE
from sklearn.tree import DecisionTreeClassifier, DecisionTreeRegressor
from sklearn.linear_model import LinearRegression,LogisticRegression, Lasso
from mlxtend.feature_selection import SequentialFeatureSelector as SFS
from sklearn.ensemble import RandomForestRegressor, RandomForestClassifier
from sklearn.preprocessing import PolynomialFeatures,StandardScaler   
from sklearn.metrics import mean_absolute_error, accuracy_score, mean_squared_error, median_absolute_error, precision_score,f1_score,recall_score
from sklearn.neural_network import MLPClassifier, MLPRegressor
from sklearn.pipeline import Pipeline
from sklearn.svm import SVC
from sklearn.model_selection import RepeatedKFold
from matplotlib import pyplot
import statsmodels.api as sm
from multiprocessing import Process
import time


# feature selection
def select_features(X_train, y_train, X_test,m,feature):
	#print("select_features", m,feature)# configure to select all features
	fs = SelectKBest(score_func=feature, k=m)
	# learn relationship from training data
	fs.fit(X_train, y_train)
	X_train_fs = fs.transform(X_train)
	#print(X_train_fs)# transform test input data
	X_test_fs = fs.transform(X_test)
	return X_train_fs, X_test_fs, fs

# feature selection
def select_features1(X_train, y_train, X_test,m,feature):
	#print("select_features", m,feature)# configure to select all features
	fs = SelectKBest(score_func=feature, k=m)
	# learn relationship from training data
	fs.fit(X_train, y_train)
	df_scores = pd.DataFrame(fs.scores_)
	feature_scores = df_scores
	feature_scores.columns = ['Score']  # name output columns
	p=feature_scores.nlargest(int(m),'Score') 
	p = p.index.tolist()
	X_train_fs = fs.transform(X_train)
	#print(X_train_fs)# transform test input data
	X_test_fs = fs.transform(X_test)
	return X_train_fs, X_test_fs, fs,p

df = pd.read_csv("Radiomic_Features_Final_first_order+shape+hand_crafted.csv")
#print(type(df))
df = df.dropna()
df = df.drop([ 'Survival_days1'],axis=1)
#df = df.drop(['diagnostics_Image-original_Mean', 'diagnostics_Image-original_Maximum', 'original_shape_MajorAxisLength','original_shape_MinorAxisLength', 'original_shape_Sphericity',
#             'original_shape_SurfaceVolumeRatio','original_firstorder_10Percentile','original_shape_SurfaceArea','original_firstorder_90Percentile','original_firstorder_Entropy'],axis=1)
df = df.astype('float')
#df = df.apply(abs)
#df = list(df)
#print(df)
#df.info()
df.head()
X = df.drop(['Survival_days'], axis=1)
y = df['Survival_days']
X = np.array(X)
y= np.array(y)
X_train, X_test, y_train, y_test = train_test_split(X, y, test_size=0.20, random_state=1)
print('Train', X_train.shape, y_train.shape)
print('Test', X_test.shape, y_test.shape)
#pyplot.bar([i for i in range(len(fs.scores_))], fs.scores_)
#pyplot.show()

FeatureExtract = {"combination": df}
#FeatureSelect = {"f_classif":f_classif, 
##                 "f_regression":f_regression, 
#                 "mutual_info_regression":mutual_info_regression, 
#                 "mutual_info_classif":mutual_info_classif
#                }
ModelSelect = {"Logistic Regression1":LogisticRegression(max_iter=20000),
               "MLP Classifier":MLPClassifier(),
               "SVM":svm.LinearSVC(), 
               "Random Forest Classifier":RandomForestClassifier(),
               "Decision Tree Classifier":DecisionTreeClassifier(), 
              }
#"SVM1":svm.SVC(),
#"SVM2":svm.SVC(kernel='sigmoid'),
#"MLP Classifier1":MLPClassifier(alpha=1e-5, random_state=1),
#"Logistic Regression":LogisticRegression(solver='liblinear'),
NumberOfFeatureSelect = {"all":"all"}

FA=list(FeatureExtract.keys())
#FS=list(FeatureSelect.keys())
MS=list(ModelSelect.keys())
#NF=list(NumberOfFeatureSelect.keys())

#print(FA)
#print(FS)
#print(MS)
L1 = [[i,k] for i in FA   
                 for k in MS] 
print(len(L1))
def Nmaxelements(list1, N): 
    final_list = [] 
  
    for i in range(0, N):  
        max1 = 0
          
        for j in range(len(list1.scores_)):      
            if list1.scores_[j] > max1: 
                max1 = list1.scores_[j]; 
                  
        #list1.scores_.remove(max1); 
        final_list.append(max1) 
          
    print(final_list) 
train_accuracy = []
test_accuracy = []
model_name = []
Precision1 = []
Recall1 = []
Fscore1 = []
Precision2 = []
Recall2 = []
Fscore2 = []
train_time = []
test_time = []
def compute(x):
    check = L1[x][0]+'-'+L1[x][1]
    model = ModelSelect[L1[x][1]]
    start = time.time()
    model.fit(X_train, y_train)
    stop = time.time()
    train_time = stop - start
    yhat = model.predict(X_train)
    ypred = model.predict(X_test)
    acuracy = model.score(X_train, y_train)
    #print(acuracy)
    accuracy = model.score(X_test, y_test)
    # print("test R2",float(accuracy))
    # print("train R2",float(acuracy))
    #mae = mean_absolute_error(yhat, y_train)
    #mse = mean_squared_error(yhat, y_train)
    #MAE = median_absolute_error(yhat, y_train)
    #mae1 = mean_absolute_error(ytest, y_test)
    #mse1 = mean_squared_error(ytest, y_test)
    #MAE1 = median_absolute_error(ytest, y_test)
    p1 = precision_score(ypred, y_test,average='micro')
    r1 = recall_score(ypred, y_test,average='micro')
    f1 = f1_score(ypred,y_test,average='micro')
    p2 = precision_score(ypred, y_test,average='macro')
    r2 = recall_score(ypred, y_test,average='macro')
    f2 = f1_score(ypred,y_test,average='macro')
    if acuracy>-1:
        train_accuracy.append(acuracy)
    else:
        train_accuracy.append(0)
    if accuracy>-1:
        test_accuracy.append(accuracy)
    else:
        test_accuracy.append(0)
    model_name.append(model)
    Precision1.append(p1)
    Recall1.append(r1)
    Fscore1.append(f1)
    Precision2.append(p2)
    Recall2.append(r2)
    Fscore2.append(f2)


for i in range(len(L1)):
    #print(i)
    compute(i)
#compute(x)
#print(model_name)
print("& TA &")
print("{:.2f}".format(train_accuracy[0]),"&","{:.2f}".format(train_accuracy[1]),"&","{:.2f}".format(train_accuracy[2]),"&","{:.2f}".format(train_accuracy[3]),"&","{:.2f}".format(train_accuracy[4]),"&")
print("\\\\ \cline{3-9}& & TesA  &")
print("{:.2f}".format(test_accuracy[0]),"&","{:.2f}".format(test_accuracy[1]),"&","{:.2f}".format(test_accuracy[2]),"&","{:.2f}".format(test_accuracy[3]),"&","{:.2f}".format(test_accuracy[4]),"&")
print(" \\\\ \cline{3-9}&  & MiP       &")
print("{:.2f}".format(Precision1[0]),"&","{:.2f}".format(Precision1[1]),"&","{:.2f}".format(Precision1[2]),"&","{:.2f}".format(Precision1[3]),"&","{:.2f}".format(Precision1[4]),"&")
print(" \\\\ \cline{3-9} & & MiR       &")
print("{:.2f}".format(Recall1[0]),"&","{:.2f}".format(Recall1[1]),"&","{:.2f}".format(Recall1[2]),"&","{:.2f}".format(Recall1[3]),"&","{:.2f}".format(Recall1[4]),"&")
print(" \\\\ \cline{3-9} & & MiF1      &")
print("{:.2f}".format(Fscore1[0]),"&","{:.2f}".format(Fscore1[1]),"&","{:.2f}".format(Fscore1[2]),"&","{:.2f}".format(Fscore1[3]),"&","{:.2f}".format(Fscore1[4]),"&")
print(" \\\\ \cline{3-9}&  & MaP       &")
print("{:.2f}".format(Precision2[0]),"&","{:.2f}".format(Precision2[1]),"&","{:.2f}".format(Precision2[2]),"&","{:.2f}".format(Precision2[3]),"&","{:.2f}".format(Precision2[4]),"&")
print(" \\\\ \cline{3-9} & & MaR       &")
print("{:.2f}".format(Recall2[0]),"&","{:.2f}".format(Recall2[1]),"&","{:.2f}".format(Recall2[2]),"&","{:.2f}".format(Recall2[3]),"&","{:.2f}".format(Recall2[4]),"&")
print(" \\\\ \cline{3-9} & & MaF1      &")
print("{:.2f}".format(Fscore2[0]),"&","{:.2f}".format(Fscore2[1]),"&","{:.2f}".format(Fscore2[2]),"&","{:.2f}".format(Fscore2[3]),"&","{:.2f}".format(Fscore2[4]),"&")
print("\\\\ \cline{1-9}")


# %% [markdown]
<b>Regression Models</b>

# %% [code]


# %% [code]
import csv
import pandas as pd
import numpy as np
import seaborn as sns
import json
from numpy import mean
from numpy import std
from sklearn import *
from sklearn import svm
from sklearn.model_selection import train_test_split,RepeatedStratifiedKFold,cross_val_score
from sklearn.feature_selection import RFECV,SelectKBest,f_regression,f_classif, mutual_info_regression,mutual_info_classif, chi2, RFE
from sklearn.tree import DecisionTreeClassifier, DecisionTreeRegressor
from sklearn.linear_model import LinearRegression,LogisticRegression, Lasso
from mlxtend.feature_selection import SequentialFeatureSelector as SFS
from sklearn.ensemble import RandomForestRegressor, RandomForestClassifier
from sklearn.preprocessing import PolynomialFeatures,StandardScaler   
from sklearn.metrics import mean_absolute_error, accuracy_score, mean_squared_error, median_absolute_error, precision_score,f1_score,recall_score
from sklearn.neural_network import MLPClassifier, MLPRegressor
from sklearn.pipeline import Pipeline
from sklearn.svm import SVC
from sklearn.model_selection import RepeatedKFold
from matplotlib import pyplot
import statsmodels.api as sm
from multiprocessing import Process
import time


# feature selection
def select_features(X_train, y_train, X_test,m,feature):
	#print("select_features", m,feature)# configure to select all features
	fs = SelectKBest(score_func=feature, k=m)
	# learn relationship from training data
	fs.fit(X_train, y_train)
	X_train_fs = fs.transform(X_train)
	#print(X_train_fs)# transform test input data
	X_test_fs = fs.transform(X_test)
	return X_train_fs, X_test_fs, fs

# feature selection
def select_features1(X_train, y_train, X_test,m,feature):
	#print("select_features", m,feature)# configure to select all features
	fs = SelectKBest(score_func=feature, k=m)
	# learn relationship from training data
	fs.fit(X_train, y_train)
	df_scores = pd.DataFrame(fs.scores_)
	feature_scores = df_scores
	feature_scores.columns = ['Score']  # name output columns
	p=feature_scores.nlargest(int(m),'Score') 
	p = p.index.tolist()
	X_train_fs = fs.transform(X_train)
	#print(X_train_fs)# transform test input data
	X_test_fs = fs.transform(X_test)
	return X_train_fs, X_test_fs, fs,p

df = pd.read_csv("Radiomic_Features_Final_first_order.csv")
#print(type(df))
df = df.dropna()
df = df.drop([ 'Survival_days'],axis=1)
#df = df.drop(['diagnostics_Image-original_Mean', 'diagnostics_Image-original_Maximum', 'original_shape_MajorAxisLength','original_shape_MinorAxisLength', 'original_shape_Sphericity',
#             'original_shape_SurfaceVolumeRatio','original_firstorder_10Percentile','original_shape_SurfaceArea','original_firstorder_90Percentile','original_firstorder_Entropy'],axis=1)
df = df.astype('float')
#df = df.apply(abs)
#df = list(df)
#print(df)
#df.info()
df.head()
X = df.drop(['Survival_days1'], axis=1)
y = df['Survival_days1']
X = np.array(X)
y= np.array(y)
X_train, X_test, y_train, y_test = train_test_split(X, y, test_size=0.20, random_state=1)
y_test1 = []
for i in range(len(y_test)):
    if y_test[i]<=300:
        y_test1.append(0)
    elif ((y_test[i]>300) & (y_test[i]<=450)):
        y_test1.append(1)
    else:
        y_test1.append(2)
#print("ytest1", y_test1)
print('Train', X_train.shape, y_train.shape)
print('Test', X_test.shape, y_test.shape)
#pyplot.bar([i for i in range(len(fs.scores_))], fs.scores_)
#pyplot.show()

FeatureExtract = {"combination": df}
#FeatureSelect = {"f_classif":f_classif, 
##                 "f_regression":f_regression, 
#                 "mutual_info_regression":mutual_info_regression, 
#                 "mutual_info_classif":mutual_info_classif
#                }
ModelSelect = {"Linear Regression":LinearRegression(),
               "MLP Regressor":MLPRegressor(), 
               "Random Forest Regressor":RandomForestRegressor(), 
               "Decision Tree Regressor":DecisionTreeRegressor() 
              }
#"SVM1":svm.SVC(),
#"SVM2":svm.SVC(kernel='sigmoid'),
#"MLP Classifier1":MLPClassifier(alpha=1e-5, random_state=1),
#"Logistic Regression":LogisticRegression(solver='liblinear'),
NumberOfFeatureSelect = {"all":"all"}

FA=list(FeatureExtract.keys())
#FS=list(FeatureSelect.keys())
MS=list(ModelSelect.keys())
#NF=list(NumberOfFeatureSelect.keys())

#print(FA)
#print(FS)
#print(MS)
L1 = [[i,k] for i in FA   
                 for k in MS] 
print(len(L1))
def Nmaxelements(list1, N): 
    final_list = [] 
  
    for i in range(0, N):  
        max1 = 0
          
        for j in range(len(list1.scores_)):      
            if list1.scores_[j] > max1: 
                max1 = list1.scores_[j]; 
                  
        #list1.scores_.remove(max1); 
        final_list.append(max1) 
          
    print(final_list) 
train_accuracy = []
test_accuracy = []
model_name = []
Precision1 = []
Recall1 = []
Fscore1 = []
train_time = []
test_time = []

def compute(x):
    ypred1 = []
    check = L1[x][0]+'-'+L1[x][1]
    model = ModelSelect[L1[x][1]]
    start = time.time()
    model.fit(X_train, y_train)
    stop = time.time()
    train_time = stop - start
    yhat = model.predict(X_train)
    ypred = model.predict(X_test)
    for i in range(len(ypred)):
        if ypred[i]<=300:
            ypred1.append(0)
        elif ((ypred[i]>300) & (ypred[i]<=450)):
            ypred1.append(1)
        else:
            ypred1.append(2)
    #print("Ypredict", ypred1)
    acuracy = model.score(X_train, y_train)
    #print(acuracy)
    #accuracy = model.score(X_test, y_test)
    accuracy = accuracy_score(ypred1, y_test1)
    # print("test R2",float(accuracy))
    # print("train R2",float(acuracy))
    #mae = mean_absolute_error(yhat, y_train)
    #mse = mean_squared_error(yhat, y_train)
    #MAE = median_absolute_error(yhat, y_train)
    #mae1 = mean_absolute_error(ytest, y_test)
    #mse1 = mean_squared_error(ytest, y_test)
    #MAE1 = median_absolute_error(ytest, y_test)
    p1 = mean_absolute_error(ypred, y_test)
    r1 = mean_squared_error(ypred, y_test)
    f1 = median_absolute_error(ypred, y_test)
    
    if acuracy>-1:
        train_accuracy.append(acuracy)
    else:
        train_accuracy.append(0)
    if accuracy>-1:
        test_accuracy.append(accuracy)
    else:
        test_accuracy.append(0)
    model_name.append(model)
    Precision1.append(p1)
    Recall1.append(r1)
    Fscore1.append(f1)

for i in range(len(L1)):
    #print(i)
    compute(i)
#compute(x)
#print(model_name)
print("& TA &")
print("{:.2f}".format(train_accuracy[0]),"&","{:.2f}".format(train_accuracy[1]),"&","{:.2f}".format(train_accuracy[2]),"&","{:.2f}".format(train_accuracy[3]))
print("\\\\ \cline{3-8}& & TesA &")
print("{:.2f}".format(test_accuracy[0]),"&","{:.2f}".format(test_accuracy[1]),"&","{:.2f}".format(test_accuracy[2]),"&","{:.2f}".format(test_accuracy[3]))
print(" \\\\ \cline{3-8}&  &  MAE      &")
print("{:.2f}".format(Precision1[0]),"&","{:.2f}".format(Precision1[1]),"&","{:.2f}".format(Precision1[2]),"&","{:.2f}".format(Precision1[3]))
print(" \\\\ \cline{3-8} & & MSE      &")
print("{:.2f}".format(Recall1[0]),"&","{:.2f}".format(Recall1[1]),"&","{:.2f}".format(Recall1[2]),"&","{:.2f}".format(Recall1[3]))
print(" \\\\ \cline{3-8} & & MedAE      &")
print("{:.2f}".format(Fscore1[0]),"&","{:.2f}".format(Fscore1[1]),"&","{:.2f}".format(Fscore1[2]),"&","{:.2f}".format(Fscore1[3]))
print("\\\\ \cline{1-8}")


# %% [code]
import csv
import pandas as pd
import numpy as np
import seaborn as sns
import json
from numpy import mean
from numpy import std
from sklearn import *
from sklearn import svm
from sklearn.model_selection import train_test_split,RepeatedStratifiedKFold,cross_val_score
from sklearn.feature_selection import RFECV,SelectKBest,f_regression,f_classif, mutual_info_regression,mutual_info_classif, chi2, RFE
from sklearn.tree import DecisionTreeClassifier, DecisionTreeRegressor
from sklearn.linear_model import LinearRegression,LogisticRegression, Lasso
from mlxtend.feature_selection import SequentialFeatureSelector as SFS
from sklearn.ensemble import RandomForestRegressor, RandomForestClassifier
from sklearn.preprocessing import PolynomialFeatures,StandardScaler   
from sklearn.metrics import mean_absolute_error, accuracy_score, mean_squared_error, median_absolute_error
from sklearn.neural_network import MLPClassifier, MLPRegressor
from sklearn.pipeline import Pipeline
from sklearn.svm import SVC
from sklearn.model_selection import RepeatedKFold
from matplotlib import pyplot
import statsmodels.api as sm
from multiprocessing import Process

processes=20

def process_creator(lst):
    fact = len(lst) / processes
    index=[]
    for i in range(-1,processes):
        index.append(int(np.ceil(fact*(i+1))))
    lsit_list=[]

    for i in range(len(index)-1):
        lsit_list.append(lst[index[i]:index[i+1]])
    return  (lsit_list)

# feature selection
def select_features(X_train, y_train, X_test,m,feature):
	#print("select_features", m,feature)# configure to select all features
	fs = SelectKBest(score_func=feature, k=m)
	# learn relationship from training data
	fs.fit(X_train, y_train)
	X_train_fs = fs.transform(X_train)
	#print(X_train_fs)# transform test input data
	X_test_fs = fs.transform(X_test)
	return X_train_fs, X_test_fs, fs

# feature selection
def select_features1(X_train, y_train, X_test,m,feature):
	#print("select_features", m,feature)# configure to select all features
	fs = SelectKBest(score_func=feature, k=m)
	# learn relationship from training data
	fs.fit(X_train, y_train)
	df_scores = pd.DataFrame(fs.scores_)
	feature_scores = df_scores
	feature_scores.columns = ['Score']  # name output columns
	p=feature_scores.nlargest(int(m),'Score') 
	p = p.index.tolist()
	X_train_fs = fs.transform(X_train)
	#print(X_train_fs)# transform test input data
	X_test_fs = fs.transform(X_test)
	return X_train_fs, X_test_fs, fs,p

df = pd.read_csv("Radiomic_Features_Final_shape.csv")
df = df.dropna()
df = df.drop([ 'Survival_days'],axis=1)
#df = df.drop(['diagnostics_Image-original_Mean', 'diagnostics_Image-original_Maximum', 'original_shape_MajorAxisLength','original_shape_MinorAxisLength', 'original_shape_Sphericity',
#             'original_shape_SurfaceVolumeRatio','original_firstorder_10Percentile','original_shape_SurfaceArea','original_firstorder_90Percentile','original_firstorder_Entropy'],axis=1)
df = df.astype('float')
#df = df.apply(abs)
#df = list(df)
#print(df)
#df.info()
df.head()
X = df.drop(['Survival_days1'], axis=1)
y = df['Survival_days1']
X = np.array(X)
y= np.array(y)
X_train, X_test, y_train, y_test = train_test_split(X, y, test_size=0.20, random_state=1)
y_test1 = []
for i in range(len(y_test)):
    if y_test[i]<=300:
        y_test1.append(0)
    elif ((y_test[i]>300) & (y_test[i]<=450)):
        y_test1.append(1)
    else:
        y_test1.append(2)
#print("ytest1", y_test1)
print('Train', X_train.shape, y_train.shape)
print('Test', X_test.shape, y_test.shape)
#pyplot.bar([i for i in range(len(fs.scores_))], fs.scores_)
#pyplot.show()

FeatureExtract = {"combination": df}
#FeatureSelect = {"f_classif":f_classif, 
##                 "f_regression":f_regression, 
#                 "mutual_info_regression":mutual_info_regression, 
#                 "mutual_info_classif":mutual_info_classif
#                }
ModelSelect = {"Linear Regression":LinearRegression(),
               "MLP Regressor":MLPRegressor(), 
               "Random Forest Regressor":RandomForestRegressor(), 
               "Decision Tree Regressor":DecisionTreeRegressor() 
              }
#"SVM1":svm.SVC(),
#"SVM2":svm.SVC(kernel='sigmoid'),
#"MLP Classifier1":MLPClassifier(alpha=1e-5, random_state=1),
#"Logistic Regression":LogisticRegression(solver='liblinear'),
NumberOfFeatureSelect = {"all":"all"}

FA=list(FeatureExtract.keys())
#FS=list(FeatureSelect.keys())
MS=list(ModelSelect.keys())
#NF=list(NumberOfFeatureSelect.keys())

#print(FA)
#print(FS)
#print(MS)
L1 = [[i,k] for i in FA   
                 for k in MS] 
print(len(L1))
def Nmaxelements(list1, N): 
    final_list = [] 
  
    for i in range(0, N):  
        max1 = 0
          
        for j in range(len(list1.scores_)):      
            if list1.scores_[j] > max1: 
                max1 = list1.scores_[j]; 
                  
        #list1.scores_.remove(max1); 
        final_list.append(max1) 
          
    print(final_list) 
train_accuracy = []
test_accuracy = []
model_name = []
Precision1 = []
Recall1 = []
Fscore1 = []
train_time = []
test_time = []

def compute(x):
    ypred1 = []
    check = L1[x][0]+'-'+L1[x][1]
    model = ModelSelect[L1[x][1]]
    start = time.time()
    model.fit(X_train, y_train)
    stop = time.time()
    train_time = stop - start
    yhat = model.predict(X_train)
    ypred = model.predict(X_test)
    for i in range(len(ypred)):
        if ypred[i]<=300:
            ypred1.append(0)
        elif ((ypred[i]>300) & (ypred[i]<=450)):
            ypred1.append(1)
        else:
            ypred1.append(2)
    #print("Ypredict", ypred1)
    acuracy = model.score(X_train, y_train)
    #print(acuracy)
    #accuracy = model.score(X_test, y_test)
    accuracy = accuracy_score(ypred1, y_test1)
    # print("test R2",float(accuracy))
    # print("train R2",float(acuracy))
    #mae = mean_absolute_error(yhat, y_train)
    #mse = mean_squared_error(yhat, y_train)
    #MAE = median_absolute_error(yhat, y_train)
    #mae1 = mean_absolute_error(ytest, y_test)
    #mse1 = mean_squared_error(ytest, y_test)
    #MAE1 = median_absolute_error(ytest, y_test)
    p1 = mean_absolute_error(ypred, y_test)
    r1 = mean_squared_error(ypred, y_test)
    f1 = median_absolute_error(ypred, y_test)
    
    if acuracy>-1:
        train_accuracy.append(acuracy)
    else:
        train_accuracy.append(0)
    if accuracy>-1:
        test_accuracy.append(accuracy)
    else:
        test_accuracy.append(0)
    model_name.append(model)
    Precision1.append(p1)
    Recall1.append(r1)
    Fscore1.append(f1)

for i in range(len(L1)):
    #print(i)
    compute(i)
#compute(x)
#print(model_name)
print("& TA &")
print("{:.2f}".format(train_accuracy[0]),"&","{:.2f}".format(train_accuracy[1]),"&","{:.2f}".format(train_accuracy[2]),"&","{:.2f}".format(train_accuracy[3]))
print("\\\\ \cline{3-8}& & TesA &")
print("{:.2f}".format(test_accuracy[0]),"&","{:.2f}".format(test_accuracy[1]),"&","{:.2f}".format(test_accuracy[2]),"&","{:.2f}".format(test_accuracy[3]))
print(" \\\\ \cline{3-8}&  &  MAE      &")
print("{:.2f}".format(Precision1[0]),"&","{:.2f}".format(Precision1[1]),"&","{:.2f}".format(Precision1[2]),"&","{:.2f}".format(Precision1[3]))
print(" \\\\ \cline{3-8} & & MSE      &")
print("{:.2f}".format(Recall1[0]),"&","{:.2f}".format(Recall1[1]),"&","{:.2f}".format(Recall1[2]),"&","{:.2f}".format(Recall1[3]))
print(" \\\\ \cline{3-8} & & MedAE      &")
print("{:.2f}".format(Fscore1[0]),"&","{:.2f}".format(Fscore1[1]),"&","{:.2f}".format(Fscore1[2]),"&","{:.2f}".format(Fscore1[3]))
print("\\\\ \cline{1-8}")

# %% [code]
import csv
import pandas as pd
import numpy as np
import seaborn as sns
import json
from numpy import mean
from numpy import std
from sklearn import *
from sklearn import svm
from sklearn.model_selection import train_test_split,RepeatedStratifiedKFold,cross_val_score
from sklearn.feature_selection import RFECV,SelectKBest,f_regression,f_classif, mutual_info_regression,mutual_info_classif, chi2, RFE
from sklearn.tree import DecisionTreeClassifier, DecisionTreeRegressor
from sklearn.linear_model import LinearRegression,LogisticRegression, Lasso
from mlxtend.feature_selection import SequentialFeatureSelector as SFS
from sklearn.ensemble import RandomForestRegressor, RandomForestClassifier
from sklearn.preprocessing import PolynomialFeatures,StandardScaler   
from sklearn.metrics import mean_absolute_error, accuracy_score, mean_squared_error, median_absolute_error
from sklearn.neural_network import MLPClassifier, MLPRegressor
from sklearn.pipeline import Pipeline
from sklearn.svm import SVC
from sklearn.model_selection import RepeatedKFold
from matplotlib import pyplot
import statsmodels.api as sm
from multiprocessing import Process

processes=20

def process_creator(lst):
    fact = len(lst) / processes
    index=[]
    for i in range(-1,processes):
        index.append(int(np.ceil(fact*(i+1))))
    lsit_list=[]

    for i in range(len(index)-1):
        lsit_list.append(lst[index[i]:index[i+1]])
    return  (lsit_list)

# feature selection
def select_features(X_train, y_train, X_test,m,feature):
	#print("select_features", m,feature)# configure to select all features
	fs = SelectKBest(score_func=feature, k=m)
	# learn relationship from training data
	fs.fit(X_train, y_train)
	X_train_fs = fs.transform(X_train)
	#print(X_train_fs)# transform test input data
	X_test_fs = fs.transform(X_test)
	return X_train_fs, X_test_fs, fs

# feature selection
def select_features1(X_train, y_train, X_test,m,feature):
	#print("select_features", m,feature)# configure to select all features
	fs = SelectKBest(score_func=feature, k=m)
	# learn relationship from training data
	fs.fit(X_train, y_train)
	df_scores = pd.DataFrame(fs.scores_)
	feature_scores = df_scores
	feature_scores.columns = ['Score']  # name output columns
	p=feature_scores.nlargest(int(m),'Score') 
	p = p.index.tolist()
	X_train_fs = fs.transform(X_train)
	#print(X_train_fs)# transform test input data
	X_test_fs = fs.transform(X_test)
	return X_train_fs, X_test_fs, fs,p

df = pd.read_csv("Radiomic_Features_Final_glcm.csv")
df = df.dropna()
df = df.drop([ 'Survival_days'],axis=1)
#df = df.drop(['diagnostics_Image-original_Mean', 'diagnostics_Image-original_Maximum', 'original_shape_MajorAxisLength','original_shape_MinorAxisLength', 'original_shape_Sphericity',
#             'original_shape_SurfaceVolumeRatio','original_firstorder_10Percentile','original_shape_SurfaceArea','original_firstorder_90Percentile','original_firstorder_Entropy'],axis=1)
df = df.astype('float')
#df = df.apply(abs)
#df = list(df)
#print(df)
#df.info()
df.head()
X = df.drop(['Survival_days1'], axis=1)
y = df['Survival_days1']
X = np.array(X)
y= np.array(y)
X_train, X_test, y_train, y_test = train_test_split(X, y, test_size=0.20, random_state=1)
y_test1 = []
for i in range(len(y_test)):
    if y_test[i]<=300:
        y_test1.append(0)
    elif ((y_test[i]>300) & (y_test[i]<=450)):
        y_test1.append(1)
    else:
        y_test1.append(2)
#print("ytest1", y_test1)
print('Train', X_train.shape, y_train.shape)
print('Test', X_test.shape, y_test.shape)
#pyplot.bar([i for i in range(len(fs.scores_))], fs.scores_)
#pyplot.show()

FeatureExtract = {"combination": df}
#FeatureSelect = {"f_classif":f_classif, 
##                 "f_regression":f_regression, 
#                 "mutual_info_regression":mutual_info_regression, 
#                 "mutual_info_classif":mutual_info_classif
#                }
ModelSelect = {"Linear Regression":LinearRegression(),
               "MLP Regressor":MLPRegressor(), 
               "Random Forest Regressor":RandomForestRegressor(), 
               "Decision Tree Regressor":DecisionTreeRegressor() 
              }
#"SVM1":svm.SVC(),
#"SVM2":svm.SVC(kernel='sigmoid'),
#"MLP Classifier1":MLPClassifier(alpha=1e-5, random_state=1),
#"Logistic Regression":LogisticRegression(solver='liblinear'),
NumberOfFeatureSelect = {"all":"all"}

FA=list(FeatureExtract.keys())
#FS=list(FeatureSelect.keys())
MS=list(ModelSelect.keys())
#NF=list(NumberOfFeatureSelect.keys())

#print(FA)
#print(FS)
#print(MS)
L1 = [[i,k] for i in FA   
                 for k in MS] 
print(len(L1))
def Nmaxelements(list1, N): 
    final_list = [] 
  
    for i in range(0, N):  
        max1 = 0
          
        for j in range(len(list1.scores_)):      
            if list1.scores_[j] > max1: 
                max1 = list1.scores_[j]; 
                  
        #list1.scores_.remove(max1); 
        final_list.append(max1) 
          
    print(final_list) 
train_accuracy = []
test_accuracy = []
model_name = []
Precision1 = []
Recall1 = []
Fscore1 = []
train_time = []
test_time = []

def compute(x):
    ypred1 = []
    check = L1[x][0]+'-'+L1[x][1]
    model = ModelSelect[L1[x][1]]
    start = time.time()
    model.fit(X_train, y_train)
    stop = time.time()
    train_time = stop - start
    yhat = model.predict(X_train)
    ypred = model.predict(X_test)
    for i in range(len(ypred)):
        if ypred[i]<=300:
            ypred1.append(0)
        elif ((ypred[i]>300) & (ypred[i]<=450)):
            ypred1.append(1)
        else:
            ypred1.append(2)
    #print("Ypredict", ypred1)
    acuracy = model.score(X_train, y_train)
    #print(acuracy)
    #accuracy = model.score(X_test, y_test)
    accuracy = accuracy_score(ypred1, y_test1)
    # print("test R2",float(accuracy))
    # print("train R2",float(acuracy))
    #mae = mean_absolute_error(yhat, y_train)
    #mse = mean_squared_error(yhat, y_train)
    #MAE = median_absolute_error(yhat, y_train)
    #mae1 = mean_absolute_error(ytest, y_test)
    #mse1 = mean_squared_error(ytest, y_test)
    #MAE1 = median_absolute_error(ytest, y_test)
    p1 = mean_absolute_error(ypred, y_test)
    r1 = mean_squared_error(ypred, y_test)
    f1 = median_absolute_error(ypred, y_test)
    
    if acuracy>-1:
        train_accuracy.append(acuracy)
    else:
        train_accuracy.append(0)
    if accuracy>-1:
        test_accuracy.append(accuracy)
    else:
        test_accuracy.append(0)
    model_name.append(model)
    Precision1.append(p1)
    Recall1.append(r1)
    Fscore1.append(f1)

for i in range(len(L1)):
    #print(i)
    compute(i)
#compute(x)
#print(model_name)
print("& TA &")
print("{:.2f}".format(train_accuracy[0]),"&","{:.2f}".format(train_accuracy[1]),"&","{:.2f}".format(train_accuracy[2]),"&","{:.2f}".format(train_accuracy[3]))
print("\\\\ \cline{3-8}& & TesA &")
print("{:.2f}".format(test_accuracy[0]),"&","{:.2f}".format(test_accuracy[1]),"&","{:.2f}".format(test_accuracy[2]),"&","{:.2f}".format(test_accuracy[3]))
print(" \\\\ \cline{3-8}&  &  MAE      &")
print("{:.2f}".format(Precision1[0]),"&","{:.2f}".format(Precision1[1]),"&","{:.2f}".format(Precision1[2]),"&","{:.2f}".format(Precision1[3]))
print(" \\\\ \cline{3-8} & & MSE      &")
print("{:.2f}".format(Recall1[0]),"&","{:.2f}".format(Recall1[1]),"&","{:.2f}".format(Recall1[2]),"&","{:.2f}".format(Recall1[3]))
print(" \\\\ \cline{3-8} & & MedAE      &")
print("{:.2f}".format(Fscore1[0]),"&","{:.2f}".format(Fscore1[1]),"&","{:.2f}".format(Fscore1[2]),"&","{:.2f}".format(Fscore1[3]))
print("\\\\ \cline{1-8}")

# %% [code]
import csv
import pandas as pd
import numpy as np
import seaborn as sns
import json
from numpy import mean
from numpy import std
from sklearn import *
from sklearn import svm
from sklearn.model_selection import train_test_split,RepeatedStratifiedKFold,cross_val_score
from sklearn.feature_selection import RFECV,SelectKBest,f_regression,f_classif, mutual_info_regression,mutual_info_classif, chi2, RFE
from sklearn.tree import DecisionTreeClassifier, DecisionTreeRegressor
from sklearn.linear_model import LinearRegression,LogisticRegression, Lasso
from mlxtend.feature_selection import SequentialFeatureSelector as SFS
from sklearn.ensemble import RandomForestRegressor, RandomForestClassifier
from sklearn.preprocessing import PolynomialFeatures,StandardScaler   
from sklearn.metrics import mean_absolute_error, accuracy_score, mean_squared_error, median_absolute_error
from sklearn.neural_network import MLPClassifier, MLPRegressor
from sklearn.pipeline import Pipeline
from sklearn.svm import SVC
from sklearn.model_selection import RepeatedKFold
from matplotlib import pyplot
import statsmodels.api as sm
from multiprocessing import Process

processes=20

def process_creator(lst):
    fact = len(lst) / processes
    index=[]
    for i in range(-1,processes):
        index.append(int(np.ceil(fact*(i+1))))
    lsit_list=[]

    for i in range(len(index)-1):
        lsit_list.append(lst[index[i]:index[i+1]])
    return  (lsit_list)

# feature selection
def select_features(X_train, y_train, X_test,m,feature):
	#print("select_features", m,feature)# configure to select all features
	fs = SelectKBest(score_func=feature, k=m)
	# learn relationship from training data
	fs.fit(X_train, y_train)
	X_train_fs = fs.transform(X_train)
	#print(X_train_fs)# transform test input data
	X_test_fs = fs.transform(X_test)
	return X_train_fs, X_test_fs, fs

# feature selection
def select_features1(X_train, y_train, X_test,m,feature):
	#print("select_features", m,feature)# configure to select all features
	fs = SelectKBest(score_func=feature, k=m)
	# learn relationship from training data
	fs.fit(X_train, y_train)
	df_scores = pd.DataFrame(fs.scores_)
	feature_scores = df_scores
	feature_scores.columns = ['Score']  # name output columns
	p=feature_scores.nlargest(int(m),'Score') 
	p = p.index.tolist()
	X_train_fs = fs.transform(X_train)
	#print(X_train_fs)# transform test input data
	X_test_fs = fs.transform(X_test)
	return X_train_fs, X_test_fs, fs,p

df = pd.read_csv("Radiomic_Features_Final_gldm.csv")
df = df.dropna()
df = df.drop([ 'Survival_days'],axis=1)
#df = df.drop(['diagnostics_Image-original_Mean', 'diagnostics_Image-original_Maximum', 'original_shape_MajorAxisLength','original_shape_MinorAxisLength', 'original_shape_Sphericity',
#             'original_shape_SurfaceVolumeRatio','original_firstorder_10Percentile','original_shape_SurfaceArea','original_firstorder_90Percentile','original_firstorder_Entropy'],axis=1)
df = df.astype('float')
#df = df.apply(abs)
#df = list(df)
#print(df)
#df.info()
df.head()
X = df.drop(['Survival_days1'], axis=1)
y = df['Survival_days1']
X = np.array(X)
y= np.array(y)
X_train, X_test, y_train, y_test = train_test_split(X, y, test_size=0.20, random_state=1)
y_test1 = []
for i in range(len(y_test)):
    if y_test[i]<=300:
        y_test1.append(0)
    elif ((y_test[i]>300) & (y_test[i]<=450)):
        y_test1.append(1)
    else:
        y_test1.append(2)
#print("ytest1", y_test1)
print('Train', X_train.shape, y_train.shape)
print('Test', X_test.shape, y_test.shape)
#pyplot.bar([i for i in range(len(fs.scores_))], fs.scores_)
#pyplot.show()

FeatureExtract = {"combination": df}
#FeatureSelect = {"f_classif":f_classif, 
##                 "f_regression":f_regression, 
#                 "mutual_info_regression":mutual_info_regression, 
#                 "mutual_info_classif":mutual_info_classif
#                }
ModelSelect = {"Linear Regression":LinearRegression(),
               "MLP Regressor":MLPRegressor(), 
               "Random Forest Regressor":RandomForestRegressor(), 
               "Decision Tree Regressor":DecisionTreeRegressor() 
              }
#"SVM1":svm.SVC(),
#"SVM2":svm.SVC(kernel='sigmoid'),
#"MLP Classifier1":MLPClassifier(alpha=1e-5, random_state=1),
#"Logistic Regression":LogisticRegression(solver='liblinear'),
NumberOfFeatureSelect = {"all":"all"}

FA=list(FeatureExtract.keys())
#FS=list(FeatureSelect.keys())
MS=list(ModelSelect.keys())
#NF=list(NumberOfFeatureSelect.keys())

#print(FA)
#print(FS)
#print(MS)
L1 = [[i,k] for i in FA   
                 for k in MS] 
print(len(L1))
def Nmaxelements(list1, N): 
    final_list = [] 
  
    for i in range(0, N):  
        max1 = 0
          
        for j in range(len(list1.scores_)):      
            if list1.scores_[j] > max1: 
                max1 = list1.scores_[j]; 
                  
        #list1.scores_.remove(max1); 
        final_list.append(max1) 
          
    print(final_list) 
train_accuracy = []
test_accuracy = []
model_name = []
Precision1 = []
Recall1 = []
Fscore1 = []
train_time = []
test_time = []

def compute(x):
    ypred1 = []
    check = L1[x][0]+'-'+L1[x][1]
    model = ModelSelect[L1[x][1]]
    start = time.time()
    model.fit(X_train, y_train)
    stop = time.time()
    train_time = stop - start
    yhat = model.predict(X_train)
    ypred = model.predict(X_test)
    for i in range(len(ypred)):
        if ypred[i]<=300:
            ypred1.append(0)
        elif ((ypred[i]>300) & (ypred[i]<=450)):
            ypred1.append(1)
        else:
            ypred1.append(2)
    #print("Ypredict", ypred1)
    acuracy = model.score(X_train, y_train)
    #print(acuracy)
    #accuracy = model.score(X_test, y_test)
    accuracy = accuracy_score(ypred1, y_test1)
    # print("test R2",float(accuracy))
    # print("train R2",float(acuracy))
    #mae = mean_absolute_error(yhat, y_train)
    #mse = mean_squared_error(yhat, y_train)
    #MAE = median_absolute_error(yhat, y_train)
    #mae1 = mean_absolute_error(ytest, y_test)
    #mse1 = mean_squared_error(ytest, y_test)
    #MAE1 = median_absolute_error(ytest, y_test)
    p1 = mean_absolute_error(ypred, y_test)
    r1 = mean_squared_error(ypred, y_test)
    f1 = median_absolute_error(ypred, y_test)
    
    if acuracy>-1:
        train_accuracy.append(acuracy)
    else:
        train_accuracy.append(0)
    if accuracy>-1:
        test_accuracy.append(accuracy)
    else:
        test_accuracy.append(0)
    model_name.append(model)
    Precision1.append(p1)
    Recall1.append(r1)
    Fscore1.append(f1)

for i in range(len(L1)):
    #print(i)
    compute(i)
#compute(x)
#print(model_name)
print("& TA &")
print("{:.2f}".format(train_accuracy[0]),"&","{:.2f}".format(train_accuracy[1]),"&","{:.2f}".format(train_accuracy[2]),"&","{:.2f}".format(train_accuracy[3]))
print("\\\\ \cline{3-8}& & TesA &")
print("{:.2f}".format(test_accuracy[0]),"&","{:.2f}".format(test_accuracy[1]),"&","{:.2f}".format(test_accuracy[2]),"&","{:.2f}".format(test_accuracy[3]))
print(" \\\\ \cline{3-8}&  &  MAE      &")
print("{:.2f}".format(Precision1[0]),"&","{:.2f}".format(Precision1[1]),"&","{:.2f}".format(Precision1[2]),"&","{:.2f}".format(Precision1[3]))
print(" \\\\ \cline{3-8} & & MSE      &")
print("{:.2f}".format(Recall1[0]),"&","{:.2f}".format(Recall1[1]),"&","{:.2f}".format(Recall1[2]),"&","{:.2f}".format(Recall1[3]))
print(" \\\\ \cline{3-8} & & MedAE      &")
print("{:.2f}".format(Fscore1[0]),"&","{:.2f}".format(Fscore1[1]),"&","{:.2f}".format(Fscore1[2]),"&","{:.2f}".format(Fscore1[3]))
print("\\\\ \cline{1-8}")

# %% [code]
import csv
import pandas as pd
import numpy as np
import seaborn as sns
import json
from numpy import mean
from numpy import std
from sklearn import *
from sklearn import svm
from sklearn.model_selection import train_test_split,RepeatedStratifiedKFold,cross_val_score
from sklearn.feature_selection import RFECV,SelectKBest,f_regression,f_classif, mutual_info_regression,mutual_info_classif, chi2, RFE
from sklearn.tree import DecisionTreeClassifier, DecisionTreeRegressor
from sklearn.linear_model import LinearRegression,LogisticRegression, Lasso
from mlxtend.feature_selection import SequentialFeatureSelector as SFS
from sklearn.ensemble import RandomForestRegressor, RandomForestClassifier
from sklearn.preprocessing import PolynomialFeatures,StandardScaler   
from sklearn.metrics import mean_absolute_error, accuracy_score, mean_squared_error, median_absolute_error
from sklearn.neural_network import MLPClassifier, MLPRegressor
from sklearn.pipeline import Pipeline
from sklearn.svm import SVC
from sklearn.model_selection import RepeatedKFold
from matplotlib import pyplot
import statsmodels.api as sm
from multiprocessing import Process

processes=20

def process_creator(lst):
    fact = len(lst) / processes
    index=[]
    for i in range(-1,processes):
        index.append(int(np.ceil(fact*(i+1))))
    lsit_list=[]

    for i in range(len(index)-1):
        lsit_list.append(lst[index[i]:index[i+1]])
    return  (lsit_list)

# feature selection
def select_features(X_train, y_train, X_test,m,feature):
	#print("select_features", m,feature)# configure to select all features
	fs = SelectKBest(score_func=feature, k=m)
	# learn relationship from training data
	fs.fit(X_train, y_train)
	X_train_fs = fs.transform(X_train)
	#print(X_train_fs)# transform test input data
	X_test_fs = fs.transform(X_test)
	return X_train_fs, X_test_fs, fs

# feature selection
def select_features1(X_train, y_train, X_test,m,feature):
	#print("select_features", m,feature)# configure to select all features
	fs = SelectKBest(score_func=feature, k=m)
	# learn relationship from training data
	fs.fit(X_train, y_train)
	df_scores = pd.DataFrame(fs.scores_)
	feature_scores = df_scores
	feature_scores.columns = ['Score']  # name output columns
	p=feature_scores.nlargest(int(m),'Score') 
	p = p.index.tolist()
	X_train_fs = fs.transform(X_train)
	#print(X_train_fs)# transform test input data
	X_test_fs = fs.transform(X_test)
	return X_train_fs, X_test_fs, fs,p

df = pd.read_csv("Radiomic_Features_Final_glrm.csv")
df = df.dropna()
df = df.drop([ 'Survival_days'],axis=1)
#df = df.drop(['diagnostics_Image-original_Mean', 'diagnostics_Image-original_Maximum', 'original_shape_MajorAxisLength','original_shape_MinorAxisLength', 'original_shape_Sphericity',
#             'original_shape_SurfaceVolumeRatio','original_firstorder_10Percentile','original_shape_SurfaceArea','original_firstorder_90Percentile','original_firstorder_Entropy'],axis=1)
df = df.astype('float')
#df = df.apply(abs)
#df = list(df)
#print(df)
#df.info()
df.head()
X = df.drop(['Survival_days1'], axis=1)
y = df['Survival_days1']
X = np.array(X)
y= np.array(y)
X_train, X_test, y_train, y_test = train_test_split(X, y, test_size=0.20, random_state=1)
y_test1 = []
for i in range(len(y_test)):
    if y_test[i]<=300:
        y_test1.append(0)
    elif ((y_test[i]>300) & (y_test[i]<=450)):
        y_test1.append(1)
    else:
        y_test1.append(2)
#print("ytest1", y_test1)
print('Train', X_train.shape, y_train.shape)
print('Test', X_test.shape, y_test.shape)
#pyplot.bar([i for i in range(len(fs.scores_))], fs.scores_)
#pyplot.show()

FeatureExtract = {"combination": df}
#FeatureSelect = {"f_classif":f_classif, 
##                 "f_regression":f_regression, 
#                 "mutual_info_regression":mutual_info_regression, 
#                 "mutual_info_classif":mutual_info_classif
#                }
ModelSelect = {"Linear Regression":LinearRegression(),
               "MLP Regressor":MLPRegressor(), 
               "Random Forest Regressor":RandomForestRegressor(), 
               "Decision Tree Regressor":DecisionTreeRegressor() 
              }
#"SVM1":svm.SVC(),
#"SVM2":svm.SVC(kernel='sigmoid'),
#"MLP Classifier1":MLPClassifier(alpha=1e-5, random_state=1),
#"Logistic Regression":LogisticRegression(solver='liblinear'),
NumberOfFeatureSelect = {"all":"all"}

FA=list(FeatureExtract.keys())
#FS=list(FeatureSelect.keys())
MS=list(ModelSelect.keys())
#NF=list(NumberOfFeatureSelect.keys())

#print(FA)
#print(FS)
#print(MS)
L1 = [[i,k] for i in FA   
                 for k in MS] 
print(len(L1))
def Nmaxelements(list1, N): 
    final_list = [] 
  
    for i in range(0, N):  
        max1 = 0
          
        for j in range(len(list1.scores_)):      
            if list1.scores_[j] > max1: 
                max1 = list1.scores_[j]; 
                  
        #list1.scores_.remove(max1); 
        final_list.append(max1) 
          
    print(final_list) 
train_accuracy = []
test_accuracy = []
model_name = []
Precision1 = []
Recall1 = []
Fscore1 = []
train_time = []
test_time = []

def compute(x):
    ypred1 = []
    check = L1[x][0]+'-'+L1[x][1]
    model = ModelSelect[L1[x][1]]
    start = time.time()
    model.fit(X_train, y_train)
    stop = time.time()
    train_time = stop - start
    yhat = model.predict(X_train)
    ypred = model.predict(X_test)
    for i in range(len(ypred)):
        if ypred[i]<=300:
            ypred1.append(0)
        elif ((ypred[i]>300) & (ypred[i]<=450)):
            ypred1.append(1)
        else:
            ypred1.append(2)
    #print("Ypredict", ypred1)
    acuracy = model.score(X_train, y_train)
    #print(acuracy)
    #accuracy = model.score(X_test, y_test)
    accuracy = accuracy_score(ypred1, y_test1)
    # print("test R2",float(accuracy))
    # print("train R2",float(acuracy))
    #mae = mean_absolute_error(yhat, y_train)
    #mse = mean_squared_error(yhat, y_train)
    #MAE = median_absolute_error(yhat, y_train)
    #mae1 = mean_absolute_error(ytest, y_test)
    #mse1 = mean_squared_error(ytest, y_test)
    #MAE1 = median_absolute_error(ytest, y_test)
    p1 = mean_absolute_error(ypred, y_test)
    r1 = mean_squared_error(ypred, y_test)
    f1 = median_absolute_error(ypred, y_test)
    
    if acuracy>-1:
        train_accuracy.append(acuracy)
    else:
        train_accuracy.append(0)
    if accuracy>-1:
        test_accuracy.append(accuracy)
    else:
        test_accuracy.append(0)
    model_name.append(model)
    Precision1.append(p1)
    Recall1.append(r1)
    Fscore1.append(f1)

for i in range(len(L1)):
    #print(i)
    compute(i)
#compute(x)
#print(model_name)
print("& TA &")
print("{:.2f}".format(train_accuracy[0]),"&","{:.2f}".format(train_accuracy[1]),"&","{:.2f}".format(train_accuracy[2]),"&","{:.2f}".format(train_accuracy[3]))
print("\\\\ \cline{3-8}& & TesA &")
print("{:.2f}".format(test_accuracy[0]),"&","{:.2f}".format(test_accuracy[1]),"&","{:.2f}".format(test_accuracy[2]),"&","{:.2f}".format(test_accuracy[3]))
print(" \\\\ \cline{3-8}&  &  MAE      &")
print("{:.2f}".format(Precision1[0]),"&","{:.2f}".format(Precision1[1]),"&","{:.2f}".format(Precision1[2]),"&","{:.2f}".format(Precision1[3]))
print(" \\\\ \cline{3-8} & & MSE      &")
print("{:.2f}".format(Recall1[0]),"&","{:.2f}".format(Recall1[1]),"&","{:.2f}".format(Recall1[2]),"&","{:.2f}".format(Recall1[3]))
print(" \\\\ \cline{3-8} & & MedAE      &")
print("{:.2f}".format(Fscore1[0]),"&","{:.2f}".format(Fscore1[1]),"&","{:.2f}".format(Fscore1[2]),"&","{:.2f}".format(Fscore1[3]))
print("\\\\ \cline{1-8}")

# %% [code]
import csv
import pandas as pd
import numpy as np
import seaborn as sns
import json
from numpy import mean
from numpy import std
from sklearn import *
from sklearn import svm
from sklearn.model_selection import train_test_split,RepeatedStratifiedKFold,cross_val_score
from sklearn.feature_selection import RFECV,SelectKBest,f_regression,f_classif, mutual_info_regression,mutual_info_classif, chi2, RFE
from sklearn.tree import DecisionTreeClassifier, DecisionTreeRegressor
from sklearn.linear_model import LinearRegression,LogisticRegression, Lasso
from mlxtend.feature_selection import SequentialFeatureSelector as SFS
from sklearn.ensemble import RandomForestRegressor, RandomForestClassifier
from sklearn.preprocessing import PolynomialFeatures,StandardScaler   
from sklearn.metrics import mean_absolute_error, accuracy_score, mean_squared_error, median_absolute_error
from sklearn.neural_network import MLPClassifier, MLPRegressor
from sklearn.pipeline import Pipeline
from sklearn.svm import SVC
from sklearn.model_selection import RepeatedKFold
from matplotlib import pyplot
import statsmodels.api as sm
from multiprocessing import Process

processes=20

def process_creator(lst):
    fact = len(lst) / processes
    index=[]
    for i in range(-1,processes):
        index.append(int(np.ceil(fact*(i+1))))
    lsit_list=[]

    for i in range(len(index)-1):
        lsit_list.append(lst[index[i]:index[i+1]])
    return  (lsit_list)

# feature selection
def select_features(X_train, y_train, X_test,m,feature):
	#print("select_features", m,feature)# configure to select all features
	fs = SelectKBest(score_func=feature, k=m)
	# learn relationship from training data
	fs.fit(X_train, y_train)
	X_train_fs = fs.transform(X_train)
	#print(X_train_fs)# transform test input data
	X_test_fs = fs.transform(X_test)
	return X_train_fs, X_test_fs, fs

# feature selection
def select_features1(X_train, y_train, X_test,m,feature):
	#print("select_features", m,feature)# configure to select all features
	fs = SelectKBest(score_func=feature, k=m)
	# learn relationship from training data
	fs.fit(X_train, y_train)
	df_scores = pd.DataFrame(fs.scores_)
	feature_scores = df_scores
	feature_scores.columns = ['Score']  # name output columns
	p=feature_scores.nlargest(int(m),'Score') 
	p = p.index.tolist()
	X_train_fs = fs.transform(X_train)
	#print(X_train_fs)# transform test input data
	X_test_fs = fs.transform(X_test)
	return X_train_fs, X_test_fs, fs,p

df = pd.read_csv("Radiomic_Features_Final_glszm.csv")
df = df.dropna()
df = df.drop([ 'Survival_days'],axis=1)
#df = df.drop(['diagnostics_Image-original_Mean', 'diagnostics_Image-original_Maximum', 'original_shape_MajorAxisLength','original_shape_MinorAxisLength', 'original_shape_Sphericity',
#             'original_shape_SurfaceVolumeRatio','original_firstorder_10Percentile','original_shape_SurfaceArea','original_firstorder_90Percentile','original_firstorder_Entropy'],axis=1)
df = df.astype('float')
#df = df.apply(abs)
#df = list(df)
#print(df)
#df.info()
df.head()
X = df.drop(['Survival_days1'], axis=1)
y = df['Survival_days1']
X = np.array(X)
y= np.array(y)
X_train, X_test, y_train, y_test = train_test_split(X, y, test_size=0.20, random_state=1)
y_test1 = []
for i in range(len(y_test)):
    if y_test[i]<=300:
        y_test1.append(0)
    elif ((y_test[i]>300) & (y_test[i]<=450)):
        y_test1.append(1)
    else:
        y_test1.append(2)
#print("ytest1", y_test1)
print('Train', X_train.shape, y_train.shape)
print('Test', X_test.shape, y_test.shape)
#pyplot.bar([i for i in range(len(fs.scores_))], fs.scores_)
#pyplot.show()

FeatureExtract = {"combination": df}
#FeatureSelect = {"f_classif":f_classif, 
##                 "f_regression":f_regression, 
#                 "mutual_info_regression":mutual_info_regression, 
#                 "mutual_info_classif":mutual_info_classif
#                }
ModelSelect = {"Linear Regression":LinearRegression(),
               "MLP Regressor":MLPRegressor(), 
               "Random Forest Regressor":RandomForestRegressor(), 
               "Decision Tree Regressor":DecisionTreeRegressor() 
              }
#"SVM1":svm.SVC(),
#"SVM2":svm.SVC(kernel='sigmoid'),
#"MLP Classifier1":MLPClassifier(alpha=1e-5, random_state=1),
#"Logistic Regression":LogisticRegression(solver='liblinear'),
NumberOfFeatureSelect = {"all":"all"}

FA=list(FeatureExtract.keys())
#FS=list(FeatureSelect.keys())
MS=list(ModelSelect.keys())
#NF=list(NumberOfFeatureSelect.keys())

#print(FA)
#print(FS)
#print(MS)
L1 = [[i,k] for i in FA   
                 for k in MS] 
print(len(L1))
def Nmaxelements(list1, N): 
    final_list = [] 
  
    for i in range(0, N):  
        max1 = 0
          
        for j in range(len(list1.scores_)):      
            if list1.scores_[j] > max1: 
                max1 = list1.scores_[j]; 
                  
        #list1.scores_.remove(max1); 
        final_list.append(max1) 
          
    print(final_list) 
train_accuracy = []
test_accuracy = []
model_name = []
Precision1 = []
Recall1 = []
Fscore1 = []
train_time = []
test_time = []

def compute(x):
    ypred1 = []
    check = L1[x][0]+'-'+L1[x][1]
    model = ModelSelect[L1[x][1]]
    start = time.time()
    model.fit(X_train, y_train)
    stop = time.time()
    train_time = stop - start
    yhat = model.predict(X_train)
    ypred = model.predict(X_test)
    for i in range(len(ypred)):
        if ypred[i]<=300:
            ypred1.append(0)
        elif ((ypred[i]>300) & (ypred[i]<=450)):
            ypred1.append(1)
        else:
            ypred1.append(2)
    #print("Ypredict", ypred1)
    acuracy = model.score(X_train, y_train)
    #print(acuracy)
    #accuracy = model.score(X_test, y_test)
    accuracy = accuracy_score(ypred1, y_test1)
    # print("test R2",float(accuracy))
    # print("train R2",float(acuracy))
    #mae = mean_absolute_error(yhat, y_train)
    #mse = mean_squared_error(yhat, y_train)
    #MAE = median_absolute_error(yhat, y_train)
    #mae1 = mean_absolute_error(ytest, y_test)
    #mse1 = mean_squared_error(ytest, y_test)
    #MAE1 = median_absolute_error(ytest, y_test)
    p1 = mean_absolute_error(ypred, y_test)
    r1 = mean_squared_error(ypred, y_test)
    f1 = median_absolute_error(ypred, y_test)
    
    if acuracy>-1:
        train_accuracy.append(acuracy)
    else:
        train_accuracy.append(0)
    if accuracy>-1:
        test_accuracy.append(accuracy)
    else:
        test_accuracy.append(0)
    model_name.append(model)
    Precision1.append(p1)
    Recall1.append(r1)
    Fscore1.append(f1)

for i in range(len(L1)):
    #print(i)
    compute(i)
#compute(x)
#print(model_name)
print("& TA &")
print("{:.2f}".format(train_accuracy[0]),"&","{:.2f}".format(train_accuracy[1]),"&","{:.2f}".format(train_accuracy[2]),"&","{:.2f}".format(train_accuracy[3]))
print("\\\\ \cline{3-8}& & TesA &")
print("{:.2f}".format(test_accuracy[0]),"&","{:.2f}".format(test_accuracy[1]),"&","{:.2f}".format(test_accuracy[2]),"&","{:.2f}".format(test_accuracy[3]))
print(" \\\\ \cline{3-8}&  &  MAE      &")
print("{:.2f}".format(Precision1[0]),"&","{:.2f}".format(Precision1[1]),"&","{:.2f}".format(Precision1[2]),"&","{:.2f}".format(Precision1[3]))
print(" \\\\ \cline{3-8} & & MSE      &")
print("{:.2f}".format(Recall1[0]),"&","{:.2f}".format(Recall1[1]),"&","{:.2f}".format(Recall1[2]),"&","{:.2f}".format(Recall1[3]))
print(" \\\\ \cline{3-8} & & MedAE      &")
print("{:.2f}".format(Fscore1[0]),"&","{:.2f}".format(Fscore1[1]),"&","{:.2f}".format(Fscore1[2]),"&","{:.2f}".format(Fscore1[3]))
print("\\\\ \cline{1-8}")

# %% [code]
import csv
import pandas as pd
import numpy as np
import seaborn as sns
import json
from numpy import mean
from numpy import std
from sklearn import *
from sklearn import svm
from sklearn.model_selection import train_test_split,RepeatedStratifiedKFold,cross_val_score
from sklearn.feature_selection import RFECV,SelectKBest,f_regression,f_classif, mutual_info_regression,mutual_info_classif, chi2, RFE
from sklearn.tree import DecisionTreeClassifier, DecisionTreeRegressor
from sklearn.linear_model import LinearRegression,LogisticRegression, Lasso
from mlxtend.feature_selection import SequentialFeatureSelector as SFS
from sklearn.ensemble import RandomForestRegressor, RandomForestClassifier
from sklearn.preprocessing import PolynomialFeatures,StandardScaler   
from sklearn.metrics import mean_absolute_error, accuracy_score, mean_squared_error, median_absolute_error
from sklearn.neural_network import MLPClassifier, MLPRegressor
from sklearn.pipeline import Pipeline
from sklearn.svm import SVC
from sklearn.model_selection import RepeatedKFold
from matplotlib import pyplot
import statsmodels.api as sm
from multiprocessing import Process

processes=20

def process_creator(lst):
    fact = len(lst) / processes
    index=[]
    for i in range(-1,processes):
        index.append(int(np.ceil(fact*(i+1))))
    lsit_list=[]

    for i in range(len(index)-1):
        lsit_list.append(lst[index[i]:index[i+1]])
    return  (lsit_list)

# feature selection
def select_features(X_train, y_train, X_test,m,feature):
	#print("select_features", m,feature)# configure to select all features
	fs = SelectKBest(score_func=feature, k=m)
	# learn relationship from training data
	fs.fit(X_train, y_train)
	X_train_fs = fs.transform(X_train)
	#print(X_train_fs)# transform test input data
	X_test_fs = fs.transform(X_test)
	return X_train_fs, X_test_fs, fs

# feature selection
def select_features1(X_train, y_train, X_test,m,feature):
	#print("select_features", m,feature)# configure to select all features
	fs = SelectKBest(score_func=feature, k=m)
	# learn relationship from training data
	fs.fit(X_train, y_train)
	df_scores = pd.DataFrame(fs.scores_)
	feature_scores = df_scores
	feature_scores.columns = ['Score']  # name output columns
	p=feature_scores.nlargest(int(m),'Score') 
	p = p.index.tolist()
	X_train_fs = fs.transform(X_train)
	#print(X_train_fs)# transform test input data
	X_test_fs = fs.transform(X_test)
	return X_train_fs, X_test_fs, fs,p

df = pd.read_csv("Radiomic_Features_Final_ngtdm.csv")
df = df.dropna()
df = df.drop([ 'Survival_days'],axis=1)
#df = df.drop(['diagnostics_Image-original_Mean', 'diagnostics_Image-original_Maximum', 'original_shape_MajorAxisLength','original_shape_MinorAxisLength', 'original_shape_Sphericity',
#             'original_shape_SurfaceVolumeRatio','original_firstorder_10Percentile','original_shape_SurfaceArea','original_firstorder_90Percentile','original_firstorder_Entropy'],axis=1)
df = df.astype('float')
#df = df.apply(abs)
#df = list(df)
#print(df)
#df.info()
df.head()
X = df.drop(['Survival_days1'], axis=1)
y = df['Survival_days1']
X = np.array(X)
y= np.array(y)
X_train, X_test, y_train, y_test = train_test_split(X, y, test_size=0.20, random_state=1)
y_test1 = []
for i in range(len(y_test)):
    if y_test[i]<=300:
        y_test1.append(0)
    elif ((y_test[i]>300) & (y_test[i]<=450)):
        y_test1.append(1)
    else:
        y_test1.append(2)
#print("ytest1", y_test1)
print('Train', X_train.shape, y_train.shape)
print('Test', X_test.shape, y_test.shape)
#pyplot.bar([i for i in range(len(fs.scores_))], fs.scores_)
#pyplot.show()

FeatureExtract = {"combination": df}
#FeatureSelect = {"f_classif":f_classif, 
##                 "f_regression":f_regression, 
#                 "mutual_info_regression":mutual_info_regression, 
#                 "mutual_info_classif":mutual_info_classif
#                }
ModelSelect = {"Linear Regression":LinearRegression(),
               "MLP Regressor":MLPRegressor(), 
               "Random Forest Regressor":RandomForestRegressor(), 
               "Decision Tree Regressor":DecisionTreeRegressor() 
              }
#"SVM1":svm.SVC(),
#"SVM2":svm.SVC(kernel='sigmoid'),
#"MLP Classifier1":MLPClassifier(alpha=1e-5, random_state=1),
#"Logistic Regression":LogisticRegression(solver='liblinear'),
NumberOfFeatureSelect = {"all":"all"}

FA=list(FeatureExtract.keys())
#FS=list(FeatureSelect.keys())
MS=list(ModelSelect.keys())
#NF=list(NumberOfFeatureSelect.keys())

#print(FA)
#print(FS)
#print(MS)
L1 = [[i,k] for i in FA   
                 for k in MS] 
print(len(L1))
def Nmaxelements(list1, N): 
    final_list = [] 
  
    for i in range(0, N):  
        max1 = 0
          
        for j in range(len(list1.scores_)):      
            if list1.scores_[j] > max1: 
                max1 = list1.scores_[j]; 
                  
        #list1.scores_.remove(max1); 
        final_list.append(max1) 
          
    print(final_list) 
train_accuracy = []
test_accuracy = []
model_name = []
Precision1 = []
Recall1 = []
Fscore1 = []
train_time = []
test_time = []

def compute(x):
    ypred1 = []
    check = L1[x][0]+'-'+L1[x][1]
    model = ModelSelect[L1[x][1]]
    start = time.time()
    model.fit(X_train, y_train)
    stop = time.time()
    train_time = stop - start
    yhat = model.predict(X_train)
    ypred = model.predict(X_test)
    for i in range(len(ypred)):
        if ypred[i]<=300:
            ypred1.append(0)
        elif ((ypred[i]>300) & (ypred[i]<=450)):
            ypred1.append(1)
        else:
            ypred1.append(2)
    #print("Ypredict", ypred1)
    acuracy = model.score(X_train, y_train)
    #print(acuracy)
    #accuracy = model.score(X_test, y_test)
    accuracy = accuracy_score(ypred1, y_test1)
    # print("test R2",float(accuracy))
    # print("train R2",float(acuracy))
    #mae = mean_absolute_error(yhat, y_train)
    #mse = mean_squared_error(yhat, y_train)
    #MAE = median_absolute_error(yhat, y_train)
    #mae1 = mean_absolute_error(ytest, y_test)
    #mse1 = mean_squared_error(ytest, y_test)
    #MAE1 = median_absolute_error(ytest, y_test)
    p1 = mean_absolute_error(ypred, y_test)
    r1 = mean_squared_error(ypred, y_test)
    f1 = median_absolute_error(ypred, y_test)
    
    if acuracy>-1:
        train_accuracy.append(acuracy)
    else:
        train_accuracy.append(0)
    if accuracy>-1:
        test_accuracy.append(accuracy)
    else:
        test_accuracy.append(0)
    model_name.append(model)
    Precision1.append(p1)
    Recall1.append(r1)
    Fscore1.append(f1)

for i in range(len(L1)):
    #print(i)
    compute(i)
#compute(x)
#print(model_name)
print("& TA &")
print("{:.2f}".format(train_accuracy[0]),"&","{:.2f}".format(train_accuracy[1]),"&","{:.2f}".format(train_accuracy[2]),"&","{:.2f}".format(train_accuracy[3]))
print("\\\\ \cline{3-8}& & TesA &")
print("{:.2f}".format(test_accuracy[0]),"&","{:.2f}".format(test_accuracy[1]),"&","{:.2f}".format(test_accuracy[2]),"&","{:.2f}".format(test_accuracy[3]))
print(" \\\\ \cline{3-8}&  &  MAE      &")
print("{:.2f}".format(Precision1[0]),"&","{:.2f}".format(Precision1[1]),"&","{:.2f}".format(Precision1[2]),"&","{:.2f}".format(Precision1[3]))
print(" \\\\ \cline{3-8} & & MSE      &")
print("{:.2f}".format(Recall1[0]),"&","{:.2f}".format(Recall1[1]),"&","{:.2f}".format(Recall1[2]),"&","{:.2f}".format(Recall1[3]))
print(" \\\\ \cline{3-8} & & MedAE      &")
print("{:.2f}".format(Fscore1[0]),"&","{:.2f}".format(Fscore1[1]),"&","{:.2f}".format(Fscore1[2]),"&","{:.2f}".format(Fscore1[3]))
print("\\\\ \cline{1-8}")

# %% [code]
import csv
import pandas as pd
import numpy as np
import seaborn as sns
import json
from numpy import mean
from numpy import std
from sklearn import *
from sklearn import svm
from sklearn.model_selection import train_test_split,RepeatedStratifiedKFold,cross_val_score
from sklearn.feature_selection import RFECV,SelectKBest,f_regression,f_classif, mutual_info_regression,mutual_info_classif, chi2, RFE
from sklearn.tree import DecisionTreeClassifier, DecisionTreeRegressor
from sklearn.linear_model import LinearRegression,LogisticRegression, Lasso
from mlxtend.feature_selection import SequentialFeatureSelector as SFS
from sklearn.ensemble import RandomForestRegressor, RandomForestClassifier
from sklearn.preprocessing import PolynomialFeatures,StandardScaler   
from sklearn.metrics import mean_absolute_error, accuracy_score, mean_squared_error, median_absolute_error
from sklearn.neural_network import MLPClassifier, MLPRegressor
from sklearn.pipeline import Pipeline
from sklearn.svm import SVC
from sklearn.model_selection import RepeatedKFold
from matplotlib import pyplot
import statsmodels.api as sm
from multiprocessing import Process

processes=20

def process_creator(lst):
    fact = len(lst) / processes
    index=[]
    for i in range(-1,processes):
        index.append(int(np.ceil(fact*(i+1))))
    lsit_list=[]

    for i in range(len(index)-1):
        lsit_list.append(lst[index[i]:index[i+1]])
    return  (lsit_list)

# feature selection
def select_features(X_train, y_train, X_test,m,feature):
	#print("select_features", m,feature)# configure to select all features
	fs = SelectKBest(score_func=feature, k=m)
	# learn relationship from training data
	fs.fit(X_train, y_train)
	X_train_fs = fs.transform(X_train)
	#print(X_train_fs)# transform test input data
	X_test_fs = fs.transform(X_test)
	return X_train_fs, X_test_fs, fs

# feature selection
def select_features1(X_train, y_train, X_test,m,feature):
	#print("select_features", m,feature)# configure to select all features
	fs = SelectKBest(score_func=feature, k=m)
	# learn relationship from training data
	fs.fit(X_train, y_train)
	df_scores = pd.DataFrame(fs.scores_)
	feature_scores = df_scores
	feature_scores.columns = ['Score']  # name output columns
	p=feature_scores.nlargest(int(m),'Score') 
	p = p.index.tolist()
	X_train_fs = fs.transform(X_train)
	#print(X_train_fs)# transform test input data
	X_test_fs = fs.transform(X_test)
	return X_train_fs, X_test_fs, fs,p

df = pd.read_csv("Radiomic_Features_Final.csv")
df = df.dropna()
df = df.drop([ 'Survival_days'],axis=1)
#df = df.drop(['diagnostics_Image-original_Mean', 'diagnostics_Image-original_Maximum', 'original_shape_MajorAxisLength','original_shape_MinorAxisLength', 'original_shape_Sphericity',
#             'original_shape_SurfaceVolumeRatio','original_firstorder_10Percentile','original_shape_SurfaceArea','original_firstorder_90Percentile','original_firstorder_Entropy'],axis=1)
df = df.astype('float')
#df = df.apply(abs)
#df = list(df)
#print(df)
#df.info()
df.head()
X = df.drop(['Survival_days1'], axis=1)
y = df['Survival_days1']
X = np.array(X)
y= np.array(y)
X_train, X_test, y_train, y_test = train_test_split(X, y, test_size=0.20, random_state=1)
y_test1 = []
for i in range(len(y_test)):
    if y_test[i]<=300:
        y_test1.append(0)
    elif ((y_test[i]>300) & (y_test[i]<=450)):
        y_test1.append(1)
    else:
        y_test1.append(2)
#print("ytest1", y_test1)
print('Train', X_train.shape, y_train.shape)
print('Test', X_test.shape, y_test.shape)
#pyplot.bar([i for i in range(len(fs.scores_))], fs.scores_)
#pyplot.show()

FeatureExtract = {"combination": df}
#FeatureSelect = {"f_classif":f_classif, 
##                 "f_regression":f_regression, 
#                 "mutual_info_regression":mutual_info_regression, 
#                 "mutual_info_classif":mutual_info_classif
#                }
ModelSelect = {"Linear Regression":LinearRegression(),
               "MLP Regressor":MLPRegressor(), 
               "Random Forest Regressor":RandomForestRegressor(), 
               "Decision Tree Regressor":DecisionTreeRegressor() 
              }
#"SVM1":svm.SVC(),
#"SVM2":svm.SVC(kernel='sigmoid'),
#"MLP Classifier1":MLPClassifier(alpha=1e-5, random_state=1),
#"Logistic Regression":LogisticRegression(solver='liblinear'),
NumberOfFeatureSelect = {"all":"all"}

FA=list(FeatureExtract.keys())
#FS=list(FeatureSelect.keys())
MS=list(ModelSelect.keys())
#NF=list(NumberOfFeatureSelect.keys())

#print(FA)
#print(FS)
#print(MS)
L1 = [[i,k] for i in FA   
                 for k in MS] 
print(len(L1))
def Nmaxelements(list1, N): 
    final_list = [] 
  
    for i in range(0, N):  
        max1 = 0
          
        for j in range(len(list1.scores_)):      
            if list1.scores_[j] > max1: 
                max1 = list1.scores_[j]; 
                  
        #list1.scores_.remove(max1); 
        final_list.append(max1) 
          
    print(final_list) 
train_accuracy = []
test_accuracy = []
model_name = []
Precision1 = []
Recall1 = []
Fscore1 = []
train_time = []
test_time = []

def compute(x):
    ypred1 = []
    check = L1[x][0]+'-'+L1[x][1]
    model = ModelSelect[L1[x][1]]
    start = time.time()
    model.fit(X_train, y_train)
    stop = time.time()
    train_time = stop - start
    yhat = model.predict(X_train)
    ypred = model.predict(X_test)
    for i in range(len(ypred)):
        if ypred[i]<=300:
            ypred1.append(0)
        elif ((ypred[i]>300) & (ypred[i]<=450)):
            ypred1.append(1)
        else:
            ypred1.append(2)
    #print("Ypredict", ypred1)
    acuracy = model.score(X_train, y_train)
    #print(acuracy)
    #accuracy = model.score(X_test, y_test)
    accuracy = accuracy_score(ypred1, y_test1)
    # print("test R2",float(accuracy))
    # print("train R2",float(acuracy))
    #mae = mean_absolute_error(yhat, y_train)
    #mse = mean_squared_error(yhat, y_train)
    #MAE = median_absolute_error(yhat, y_train)
    #mae1 = mean_absolute_error(ytest, y_test)
    #mse1 = mean_squared_error(ytest, y_test)
    #MAE1 = median_absolute_error(ytest, y_test)
    p1 = mean_absolute_error(ypred, y_test)
    r1 = mean_squared_error(ypred, y_test)
    f1 = median_absolute_error(ypred, y_test)
    
    if acuracy>-1:
        train_accuracy.append(acuracy)
    else:
        train_accuracy.append(0)
    if accuracy>-1:
        test_accuracy.append(accuracy)
    else:
        test_accuracy.append(0)
    model_name.append(model)
    Precision1.append(p1)
    Recall1.append(r1)
    Fscore1.append(f1)

for i in range(len(L1)):
    #print(i)
    compute(i)
#compute(x)
#print(model_name)
print("& TA &")
print("{:.2f}".format(train_accuracy[0]),"&","{:.2f}".format(train_accuracy[1]),"&","{:.2f}".format(train_accuracy[2]),"&","{:.2f}".format(train_accuracy[3]))
print("\\\\ \cline{3-8}& & TesA &")
print("{:.2f}".format(test_accuracy[0]),"&","{:.2f}".format(test_accuracy[1]),"&","{:.2f}".format(test_accuracy[2]),"&","{:.2f}".format(test_accuracy[3]))
print(" \\\\ \cline{3-8}&  &  MAE      &")
print("{:.2f}".format(Precision1[0]),"&","{:.2f}".format(Precision1[1]),"&","{:.2f}".format(Precision1[2]),"&","{:.2f}".format(Precision1[3]))
print(" \\\\ \cline{3-8} & & MSE      &")
print("{:.2f}".format(Recall1[0]),"&","{:.2f}".format(Recall1[1]),"&","{:.2f}".format(Recall1[2]),"&","{:.2f}".format(Recall1[3]))
print(" \\\\ \cline{3-8} & & MedAE      &")
print("{:.2f}".format(Fscore1[0]),"&","{:.2f}".format(Fscore1[1]),"&","{:.2f}".format(Fscore1[2]),"&","{:.2f}".format(Fscore1[3]))
print("\\\\ \cline{1-8}")

# %% [code]
import csv
import pandas as pd
import numpy as np
import seaborn as sns
import json
from numpy import mean
from numpy import std
from sklearn import *
from sklearn import svm
from sklearn.model_selection import train_test_split,RepeatedStratifiedKFold,cross_val_score
from sklearn.feature_selection import RFECV,SelectKBest,f_regression,f_classif, mutual_info_regression,mutual_info_classif, chi2, RFE
from sklearn.tree import DecisionTreeClassifier, DecisionTreeRegressor
from sklearn.linear_model import LinearRegression,LogisticRegression, Lasso
from mlxtend.feature_selection import SequentialFeatureSelector as SFS
from sklearn.ensemble import RandomForestRegressor, RandomForestClassifier
from sklearn.preprocessing import PolynomialFeatures,StandardScaler   
from sklearn.metrics import mean_absolute_error, accuracy_score, mean_squared_error, median_absolute_error
from sklearn.neural_network import MLPClassifier, MLPRegressor
from sklearn.pipeline import Pipeline
from sklearn.svm import SVC
from sklearn.model_selection import RepeatedKFold
from matplotlib import pyplot
import statsmodels.api as sm
from multiprocessing import Process

processes=20

def process_creator(lst):
    fact = len(lst) / processes
    index=[]
    for i in range(-1,processes):
        index.append(int(np.ceil(fact*(i+1))))
    lsit_list=[]

    for i in range(len(index)-1):
        lsit_list.append(lst[index[i]:index[i+1]])
    return  (lsit_list)

# feature selection
def select_features(X_train, y_train, X_test,m,feature):
	#print("select_features", m,feature)# configure to select all features
	fs = SelectKBest(score_func=feature, k=m)
	# learn relationship from training data
	fs.fit(X_train, y_train)
	X_train_fs = fs.transform(X_train)
	#print(X_train_fs)# transform test input data
	X_test_fs = fs.transform(X_test)
	return X_train_fs, X_test_fs, fs

# feature selection
def select_features1(X_train, y_train, X_test,m,feature):
	#print("select_features", m,feature)# configure to select all features
	fs = SelectKBest(score_func=feature, k=m)
	# learn relationship from training data
	fs.fit(X_train, y_train)
	df_scores = pd.DataFrame(fs.scores_)
	feature_scores = df_scores
	feature_scores.columns = ['Score']  # name output columns
	p=feature_scores.nlargest(int(m),'Score') 
	p = p.index.tolist()
	X_train_fs = fs.transform(X_train)
	#print(X_train_fs)# transform test input data
	X_test_fs = fs.transform(X_test)
	return X_train_fs, X_test_fs, fs,p

df = pd.read_csv("HF_Train_Brats2020.csv")
df = df.dropna()
df = df.drop([ 'Survival_days'],axis=1)
#df = df.drop(['diagnostics_Image-original_Mean', 'diagnostics_Image-original_Maximum', 'original_shape_MajorAxisLength','original_shape_MinorAxisLength', 'original_shape_Sphericity',
#             'original_shape_SurfaceVolumeRatio','original_firstorder_10Percentile','original_shape_SurfaceArea','original_firstorder_90Percentile','original_firstorder_Entropy'],axis=1)
df = df.astype('float')
#df = df.apply(abs)
#df = list(df)
#print(df)
#df.info()
df.head()
X = df.drop(['Survival_days1'], axis=1)
y = df['Survival_days1']
X = np.array(X)
y= np.array(y)
X_train, X_test, y_train, y_test = train_test_split(X, y, test_size=0.20, random_state=1)
y_test1 = []
for i in range(len(y_test)):
    if y_test[i]<=300:
        y_test1.append(0)
    elif ((y_test[i]>300) & (y_test[i]<=450)):
        y_test1.append(1)
    else:
        y_test1.append(2)
#print("ytest1", y_test1)
print('Train', X_train.shape, y_train.shape)
print('Test', X_test.shape, y_test.shape)
#pyplot.bar([i for i in range(len(fs.scores_))], fs.scores_)
#pyplot.show()

FeatureExtract = {"combination": df}
#FeatureSelect = {"f_classif":f_classif, 
##                 "f_regression":f_regression, 
#                 "mutual_info_regression":mutual_info_regression, 
#                 "mutual_info_classif":mutual_info_classif
#                }
ModelSelect = {"Linear Regression":LinearRegression(),
               "MLP Regressor":MLPRegressor(), 
               "Random Forest Regressor":RandomForestRegressor(), 
               "Decision Tree Regressor":DecisionTreeRegressor() 
              }
#"SVM1":svm.SVC(),
#"SVM2":svm.SVC(kernel='sigmoid'),
#"MLP Classifier1":MLPClassifier(alpha=1e-5, random_state=1),
#"Logistic Regression":LogisticRegression(solver='liblinear'),
NumberOfFeatureSelect = {"all":"all"}

FA=list(FeatureExtract.keys())
#FS=list(FeatureSelect.keys())
MS=list(ModelSelect.keys())
#NF=list(NumberOfFeatureSelect.keys())

#print(FA)
#print(FS)
#print(MS)
L1 = [[i,k] for i in FA   
                 for k in MS] 
print(len(L1))
def Nmaxelements(list1, N): 
    final_list = [] 
  
    for i in range(0, N):  
        max1 = 0
          
        for j in range(len(list1.scores_)):      
            if list1.scores_[j] > max1: 
                max1 = list1.scores_[j]; 
                  
        #list1.scores_.remove(max1); 
        final_list.append(max1) 
          
    print(final_list) 
train_accuracy = []
test_accuracy = []
model_name = []
Precision1 = []
Recall1 = []
Fscore1 = []
train_time = []
test_time = []

def compute(x):
    ypred1 = []
    check = L1[x][0]+'-'+L1[x][1]
    model = ModelSelect[L1[x][1]]
    start = time.time()
    model.fit(X_train, y_train)
    stop = time.time()
    train_time = stop - start
    yhat = model.predict(X_train)
    ypred = model.predict(X_test)
    for i in range(len(ypred)):
        if ypred[i]<=300:
            ypred1.append(0)
        elif ((ypred[i]>300) & (ypred[i]<=450)):
            ypred1.append(1)
        else:
            ypred1.append(2)
    #print("Ypredict", ypred1)
    acuracy = model.score(X_train, y_train)
    #print(acuracy)
    #accuracy = model.score(X_test, y_test)
    accuracy = accuracy_score(ypred1, y_test1)
    # print("test R2",float(accuracy))
    # print("train R2",float(acuracy))
    #mae = mean_absolute_error(yhat, y_train)
    #mse = mean_squared_error(yhat, y_train)
    #MAE = median_absolute_error(yhat, y_train)
    #mae1 = mean_absolute_error(ytest, y_test)
    #mse1 = mean_squared_error(ytest, y_test)
    #MAE1 = median_absolute_error(ytest, y_test)
    p1 = mean_absolute_error(ypred, y_test)
    r1 = mean_squared_error(ypred, y_test)
    f1 = median_absolute_error(ypred, y_test)
    
    if acuracy>-1:
        train_accuracy.append(acuracy)
    else:
        train_accuracy.append(0)
    if accuracy>-1:
        test_accuracy.append(accuracy)
    else:
        test_accuracy.append(0)
    model_name.append(model)
    Precision1.append(p1)
    Recall1.append(r1)
    Fscore1.append(f1)

for i in range(len(L1)):
    #print(i)
    compute(i)
#compute(x)
#print(model_name)
print("& TA &")
print("{:.2f}".format(train_accuracy[0]),"&","{:.2f}".format(train_accuracy[1]),"&","{:.2f}".format(train_accuracy[2]),"&","{:.2f}".format(train_accuracy[3]))
print("\\\\ \cline{3-8}& & TesA &")
print("{:.2f}".format(test_accuracy[0]),"&","{:.2f}".format(test_accuracy[1]),"&","{:.2f}".format(test_accuracy[2]),"&","{:.2f}".format(test_accuracy[3]))
print(" \\\\ \cline{3-8}&  &  MAE      &")
print("{:.2f}".format(Precision1[0]),"&","{:.2f}".format(Precision1[1]),"&","{:.2f}".format(Precision1[2]),"&","{:.2f}".format(Precision1[3]))
print(" \\\\ \cline{3-8} & & MSE      &")
print("{:.2f}".format(Recall1[0]),"&","{:.2f}".format(Recall1[1]),"&","{:.2f}".format(Recall1[2]),"&","{:.2f}".format(Recall1[3]))
print(" \\\\ \cline{3-8} & & MedAE      &")
print("{:.2f}".format(Fscore1[0]),"&","{:.2f}".format(Fscore1[1]),"&","{:.2f}".format(Fscore1[2]),"&","{:.2f}".format(Fscore1[3]))
print("\\\\ \cline{1-8}")

# %% [code]
import csv
import pandas as pd
import numpy as np
import seaborn as sns
import json
from numpy import mean
from numpy import std
from sklearn import *
from sklearn import svm
from sklearn.model_selection import train_test_split,RepeatedStratifiedKFold,cross_val_score
from sklearn.feature_selection import RFECV,SelectKBest,f_regression,f_classif, mutual_info_regression,mutual_info_classif, chi2, RFE
from sklearn.tree import DecisionTreeClassifier, DecisionTreeRegressor
from sklearn.linear_model import LinearRegression,LogisticRegression, Lasso
from mlxtend.feature_selection import SequentialFeatureSelector as SFS
from sklearn.ensemble import RandomForestRegressor, RandomForestClassifier
from sklearn.preprocessing import PolynomialFeatures,StandardScaler   
from sklearn.metrics import mean_absolute_error, accuracy_score, mean_squared_error, median_absolute_error
from sklearn.neural_network import MLPClassifier, MLPRegressor
from sklearn.pipeline import Pipeline
from sklearn.svm import SVC
from sklearn.model_selection import RepeatedKFold
from matplotlib import pyplot
import statsmodels.api as sm
from multiprocessing import Process
import time

processes=20

def process_creator(lst):
    fact = len(lst) / processes
    index=[]
    for i in range(-1,processes):
        index.append(int(np.ceil(fact*(i+1))))
    lsit_list=[]

    for i in range(len(index)-1):
        lsit_list.append(lst[index[i]:index[i+1]])
    return  (lsit_list)

# feature selection
def select_features(X_train, y_train, X_test,m,feature):
	#print("select_features", m,feature)# configure to select all features
	fs = SelectKBest(score_func=feature, k=m)
	# learn relationship from training data
	fs.fit(X_train, y_train)
	X_train_fs = fs.transform(X_train)
	#print(X_train_fs)# transform test input data
	X_test_fs = fs.transform(X_test)
	return X_train_fs, X_test_fs, fs

# feature selection
def select_features1(X_train, y_train, X_test,m,feature):
	#print("select_features", m,feature)# configure to select all features
	fs = SelectKBest(score_func=feature, k=m)
	# learn relationship from training data
	fs.fit(X_train, y_train)
	df_scores = pd.DataFrame(fs.scores_)
	feature_scores = df_scores
	feature_scores.columns = ['Score']  # name output columns
	p=feature_scores.nlargest(int(m),'Score') 
	p = p.index.tolist()
	X_train_fs = fs.transform(X_train)
	#print(X_train_fs)# transform test input data
	X_test_fs = fs.transform(X_test)
	return X_train_fs, X_test_fs, fs,p

df = pd.read_csv("Radiomic_Features_Final_first_order+shape.csv")
df = df.dropna()
df = df.drop([ 'Survival_days'],axis=1)
#df = df.drop(['diagnostics_Image-original_Mean', 'diagnostics_Image-original_Maximum', 'original_shape_MajorAxisLength','original_shape_MinorAxisLength', 'original_shape_Sphericity',
#             'original_shape_SurfaceVolumeRatio','original_firstorder_10Percentile','original_shape_SurfaceArea','original_firstorder_90Percentile','original_firstorder_Entropy'],axis=1)
df = df.astype('float')
#df = df.apply(abs)
#df = list(df)
#print(df)
#df.info()
df.head()
X = df.drop(['Survival_days1'], axis=1)
y = df['Survival_days1']
X = np.array(X)
y= np.array(y)
X_train, X_test, y_train, y_test = train_test_split(X, y, test_size=0.20, random_state=1)
y_test1 = []
for i in range(len(y_test)):
    if y_test[i]<=300:
        y_test1.append(0)
    elif ((y_test[i]>300) & (y_test[i]<=450)):
        y_test1.append(1)
    else:
        y_test1.append(2)
#print("ytest1", y_test1)
print('Train', X_train.shape, y_train.shape)
print('Test', X_test.shape, y_test.shape)
#pyplot.bar([i for i in range(len(fs.scores_))], fs.scores_)
#pyplot.show()

FeatureExtract = {"combination": df}
#FeatureSelect = {"f_classif":f_classif, 
##                 "f_regression":f_regression, 
#                 "mutual_info_regression":mutual_info_regression, 
#                 "mutual_info_classif":mutual_info_classif
#                }
ModelSelect = {"Linear Regression":LinearRegression(),
               "MLP Regressor":MLPRegressor(), 
               "Random Forest Regressor":RandomForestRegressor(), 
               "Decision Tree Regressor":DecisionTreeRegressor() 
              }
#"SVM1":svm.SVC(),
#"SVM2":svm.SVC(kernel='sigmoid'),
#"MLP Classifier1":MLPClassifier(alpha=1e-5, random_state=1),
#"Logistic Regression":LogisticRegression(solver='liblinear'),
NumberOfFeatureSelect = {"all":"all"}

FA=list(FeatureExtract.keys())
#FS=list(FeatureSelect.keys())
MS=list(ModelSelect.keys())
#NF=list(NumberOfFeatureSelect.keys())

#print(FA)
#print(FS)
#print(MS)
L1 = [[i,k] for i in FA   
                 for k in MS] 
print(len(L1))
def Nmaxelements(list1, N): 
    final_list = [] 
  
    for i in range(0, N):  
        max1 = 0
          
        for j in range(len(list1.scores_)):      
            if list1.scores_[j] > max1: 
                max1 = list1.scores_[j]; 
                  
        #list1.scores_.remove(max1); 
        final_list.append(max1) 
          
    print(final_list) 
train_accuracy = []
test_accuracy = []
model_name = []
Precision1 = []
Recall1 = []
Fscore1 = []
train_time = []
test_time = []

def compute(x):
    ypred1 = []
    check = L1[x][0]+'-'+L1[x][1]
    model = ModelSelect[L1[x][1]]
    start = time.time()
    model.fit(X_train, y_train)
    stop = time.time()
    train_time = stop - start
    yhat = model.predict(X_train)
    ypred = model.predict(X_test)
    for i in range(len(ypred)):
        if ypred[i]<=300:
            ypred1.append(0)
        elif ((ypred[i]>300) & (ypred[i]<=450)):
            ypred1.append(1)
        else:
            ypred1.append(2)
    #print("Ypredict", ypred1)
    acuracy = model.score(X_train, y_train)
    #print(acuracy)
    #accuracy = model.score(X_test, y_test)
    accuracy = accuracy_score(ypred1, y_test1)
    # print("test R2",float(accuracy))
    # print("train R2",float(acuracy))
    #mae = mean_absolute_error(yhat, y_train)
    #mse = mean_squared_error(yhat, y_train)
    #MAE = median_absolute_error(yhat, y_train)
    #mae1 = mean_absolute_error(ytest, y_test)
    #mse1 = mean_squared_error(ytest, y_test)
    #MAE1 = median_absolute_error(ytest, y_test)
    p1 = mean_absolute_error(ypred, y_test)
    r1 = mean_squared_error(ypred, y_test)
    f1 = median_absolute_error(ypred, y_test)
    
    if acuracy>-1:
        train_accuracy.append(acuracy)
    else:
        train_accuracy.append(0)
    if accuracy>-1:
        test_accuracy.append(accuracy)
    else:
        test_accuracy.append(0)
    model_name.append(model)
    Precision1.append(p1)
    Recall1.append(r1)
    Fscore1.append(f1)

for i in range(len(L1)):
    #print(i)
    compute(i)
#compute(x)
#print(model_name)
print("& Training Accuracy &")
print("{:.2f}".format(train_accuracy[0]),"&","{:.2f}".format(train_accuracy[1]),"&","{:.2f}".format(train_accuracy[2]),"&","{:.2f}".format(train_accuracy[3]))
print("\\\\ \cline{2-11} & Testing Accuracy  &")
print("{:.2f}".format(test_accuracy[0]),"&","{:.2f}".format(test_accuracy[1]),"&","{:.2f}".format(test_accuracy[2]),"&","{:.2f}".format(test_accuracy[3]))
print(" \\\\ \cline{2-11}  &  MAE      &")
print("{:.2f}".format(Precision1[0]),"&","{:.2f}".format(Precision1[1]),"&","{:.2f}".format(Precision1[2]),"&","{:.2f}".format(Precision1[3]))
print(" \\\\ \cline{2-11}  & MSE      &")
print("{:.2f}".format(Recall1[0]),"&","{:.2f}".format(Recall1[1]),"&","{:.2f}".format(Recall1[2]),"&","{:.2f}".format(Recall1[3]))
print(" \\\\ \cline{2-11}  & MedianAE      &")
print("{:.2f}".format(Fscore1[0]),"&","{:.2f}".format(Fscore1[1]),"&","{:.2f}".format(Fscore1[2]),"&","{:.2f}".format(Fscore1[3]))
print("\\\\ \cline{1-11}")


# %% [code]
import csv
import pandas as pd
import numpy as np
import seaborn as sns
import json
from numpy import mean
from numpy import std
from sklearn import *
from sklearn import svm
from sklearn.model_selection import train_test_split,RepeatedStratifiedKFold,cross_val_score
from sklearn.feature_selection import RFECV,SelectKBest,f_regression,f_classif, mutual_info_regression,mutual_info_classif, chi2, RFE
from sklearn.tree import DecisionTreeClassifier, DecisionTreeRegressor
from sklearn.linear_model import LinearRegression,LogisticRegression, Lasso
from mlxtend.feature_selection import SequentialFeatureSelector as SFS
from sklearn.ensemble import RandomForestRegressor, RandomForestClassifier
from sklearn.preprocessing import PolynomialFeatures,StandardScaler   
from sklearn.metrics import mean_absolute_error, accuracy_score, mean_squared_error, median_absolute_error
from sklearn.neural_network import MLPClassifier, MLPRegressor
from sklearn.pipeline import Pipeline
from sklearn.svm import SVC
from sklearn.model_selection import RepeatedKFold
from matplotlib import pyplot
import statsmodels.api as sm
from multiprocessing import Process
import time

processes=20

def process_creator(lst):
    fact = len(lst) / processes
    index=[]
    for i in range(-1,processes):
        index.append(int(np.ceil(fact*(i+1))))
    lsit_list=[]

    for i in range(len(index)-1):
        lsit_list.append(lst[index[i]:index[i+1]])
    return  (lsit_list)

# feature selection
def select_features(X_train, y_train, X_test,m,feature):
	#print("select_features", m,feature)# configure to select all features
	fs = SelectKBest(score_func=feature, k=m)
	# learn relationship from training data
	fs.fit(X_train, y_train)
	X_train_fs = fs.transform(X_train)
	#print(X_train_fs)# transform test input data
	X_test_fs = fs.transform(X_test)
	return X_train_fs, X_test_fs, fs

# feature selection
def select_features1(X_train, y_train, X_test,m,feature):
	#print("select_features", m,feature)# configure to select all features
	fs = SelectKBest(score_func=feature, k=m)
	# learn relationship from training data
	fs.fit(X_train, y_train)
	df_scores = pd.DataFrame(fs.scores_)
	feature_scores = df_scores
	feature_scores.columns = ['Score']  # name output columns
	p=feature_scores.nlargest(int(m),'Score') 
	p = p.index.tolist()
	X_train_fs = fs.transform(X_train)
	#print(X_train_fs)# transform test input data
	X_test_fs = fs.transform(X_test)
	return X_train_fs, X_test_fs, fs,p

df = pd.read_csv("Radiomic_Features_Final_glcm+gldm+glrm+glszm+ngtdm.csv")
df = df.dropna()
df = df.drop([ 'Survival_days'],axis=1)
#df = df.drop(['diagnostics_Image-original_Mean', 'diagnostics_Image-original_Maximum', 'original_shape_MajorAxisLength','original_shape_MinorAxisLength', 'original_shape_Sphericity',
#             'original_shape_SurfaceVolumeRatio','original_firstorder_10Percentile','original_shape_SurfaceArea','original_firstorder_90Percentile','original_firstorder_Entropy'],axis=1)
df = df.astype('float')
#df = df.apply(abs)
#df = list(df)
#print(df)
#df.info()
df.head()
X = df.drop(['Survival_days1'], axis=1)
y = df['Survival_days1']
X = np.array(X)
y= np.array(y)
X_train, X_test, y_train, y_test = train_test_split(X, y, test_size=0.20, random_state=1)
y_test1 = []
for i in range(len(y_test)):
    if y_test[i]<=300:
        y_test1.append(0)
    elif ((y_test[i]>300) & (y_test[i]<=450)):
        y_test1.append(1)
    else:
        y_test1.append(2)
#print("ytest1", y_test1)
print('Train', X_train.shape, y_train.shape)
print('Test', X_test.shape, y_test.shape)
#pyplot.bar([i for i in range(len(fs.scores_))], fs.scores_)
#pyplot.show()

FeatureExtract = {"combination": df}
#FeatureSelect = {"f_classif":f_classif, 
##                 "f_regression":f_regression, 
#                 "mutual_info_regression":mutual_info_regression, 
#                 "mutual_info_classif":mutual_info_classif
#                }
ModelSelect = {"Linear Regression":LinearRegression(),
               "MLP Regressor":MLPRegressor(), 
               "Random Forest Regressor":RandomForestRegressor(), 
               "Decision Tree Regressor":DecisionTreeRegressor() 
              }
#"SVM1":svm.SVC(),
#"SVM2":svm.SVC(kernel='sigmoid'),
#"MLP Classifier1":MLPClassifier(alpha=1e-5, random_state=1),
#"Logistic Regression":LogisticRegression(solver='liblinear'),
NumberOfFeatureSelect = {"all":"all"}

FA=list(FeatureExtract.keys())
#FS=list(FeatureSelect.keys())
MS=list(ModelSelect.keys())
#NF=list(NumberOfFeatureSelect.keys())

#print(FA)
#print(FS)
#print(MS)
L1 = [[i,k] for i in FA   
                 for k in MS] 
print(len(L1))
def Nmaxelements(list1, N): 
    final_list = [] 
  
    for i in range(0, N):  
        max1 = 0
          
        for j in range(len(list1.scores_)):      
            if list1.scores_[j] > max1: 
                max1 = list1.scores_[j]; 
                  
        #list1.scores_.remove(max1); 
        final_list.append(max1) 
          
    print(final_list) 
train_accuracy = []
test_accuracy = []
model_name = []
Precision1 = []
Recall1 = []
Fscore1 = []
train_time = []
test_time = []

def compute(x):
    ypred1 = []
    check = L1[x][0]+'-'+L1[x][1]
    model = ModelSelect[L1[x][1]]
    start = time.time()
    model.fit(X_train, y_train)
    stop = time.time()
    train_time = stop - start
    yhat = model.predict(X_train)
    ypred = model.predict(X_test)
    for i in range(len(ypred)):
        if ypred[i]<=300:
            ypred1.append(0)
        elif ((ypred[i]>300) & (ypred[i]<=450)):
            ypred1.append(1)
        else:
            ypred1.append(2)
    #print("Ypredict", ypred1)
    acuracy = model.score(X_train, y_train)
    #print(acuracy)
    #accuracy = model.score(X_test, y_test)
    accuracy = accuracy_score(ypred1, y_test1)
    # print("test R2",float(accuracy))
    # print("train R2",float(acuracy))
    #mae = mean_absolute_error(yhat, y_train)
    #mse = mean_squared_error(yhat, y_train)
    #MAE = median_absolute_error(yhat, y_train)
    #mae1 = mean_absolute_error(ytest, y_test)
    #mse1 = mean_squared_error(ytest, y_test)
    #MAE1 = median_absolute_error(ytest, y_test)
    p1 = mean_absolute_error(ypred, y_test)
    r1 = mean_squared_error(ypred, y_test)
    f1 = median_absolute_error(ypred, y_test)
    
    if acuracy>-1:
        train_accuracy.append(acuracy)
    else:
        train_accuracy.append(0)
    if accuracy>-1:
        test_accuracy.append(accuracy)
    else:
        test_accuracy.append(0)
    model_name.append(model)
    Precision1.append(p1)
    Recall1.append(r1)
    Fscore1.append(f1)

for i in range(len(L1)):
    #print(i)
    compute(i)
#compute(x)
#print(model_name)
print("& Training Accuracy &")
print("{:.2f}".format(train_accuracy[0]),"&","{:.2f}".format(train_accuracy[1]),"&","{:.2f}".format(train_accuracy[2]),"&","{:.2f}".format(train_accuracy[3]))
print("\\\\ \cline{2-11} & Testing Accuracy  &")
print("{:.2f}".format(test_accuracy[0]),"&","{:.2f}".format(test_accuracy[1]),"&","{:.2f}".format(test_accuracy[2]),"&","{:.2f}".format(test_accuracy[3]))
print(" \\\\ \cline{2-11}  &  MAE      &")
print("{:.2f}".format(Precision1[0]),"&","{:.2f}".format(Precision1[1]),"&","{:.2f}".format(Precision1[2]),"&","{:.2f}".format(Precision1[3]))
print(" \\\\ \cline{2-11}  & MSE      &")
print("{:.2f}".format(Recall1[0]),"&","{:.2f}".format(Recall1[1]),"&","{:.2f}".format(Recall1[2]),"&","{:.2f}".format(Recall1[3]))
print(" \\\\ \cline{2-11}  & MedianAE      &")
print("{:.2f}".format(Fscore1[0]),"&","{:.2f}".format(Fscore1[1]),"&","{:.2f}".format(Fscore1[2]),"&","{:.2f}".format(Fscore1[3]))
print("\\\\ \cline{1-11}")

# %% [code]
import csv
import pandas as pd
import numpy as np
import seaborn as sns
import json
from numpy import mean
from numpy import std
from sklearn import *
from sklearn import svm
from sklearn.model_selection import train_test_split,RepeatedStratifiedKFold,cross_val_score
from sklearn.feature_selection import RFECV,SelectKBest,f_regression,f_classif, mutual_info_regression,mutual_info_classif, chi2, RFE
from sklearn.tree import DecisionTreeClassifier, DecisionTreeRegressor
from sklearn.linear_model import LinearRegression,LogisticRegression, Lasso
from mlxtend.feature_selection import SequentialFeatureSelector as SFS
from sklearn.ensemble import RandomForestRegressor, RandomForestClassifier
from sklearn.preprocessing import PolynomialFeatures,StandardScaler   
from sklearn.metrics import mean_absolute_error, accuracy_score, mean_squared_error, median_absolute_error
from sklearn.neural_network import MLPClassifier, MLPRegressor
from sklearn.pipeline import Pipeline
from sklearn.svm import SVC
from sklearn.model_selection import RepeatedKFold
from matplotlib import pyplot
import statsmodels.api as sm
from multiprocessing import Process
import time


# feature selection
def select_features(X_train, y_train, X_test,m,feature):
	#print("select_features", m,feature)# configure to select all features
	fs = SelectKBest(score_func=feature, k=m)
	# learn relationship from training data
	fs.fit(X_train, y_train)
	X_train_fs = fs.transform(X_train)
	#print(X_train_fs)# transform test input data
	X_test_fs = fs.transform(X_test)
	return X_train_fs, X_test_fs, fs

# feature selection
def select_features1(X_train, y_train, X_test,m,feature):
	#print("select_features", m,feature)# configure to select all features
	fs = SelectKBest(score_func=feature, k=m)
	# learn relationship from training data
	fs.fit(X_train, y_train)
	df_scores = pd.DataFrame(fs.scores_)
	feature_scores = df_scores
	feature_scores.columns = ['Score']  # name output columns
	p=feature_scores.nlargest(int(m),'Score') 
	p = p.index.tolist()
	X_train_fs = fs.transform(X_train)
	#print(X_train_fs)# transform test input data
	X_test_fs = fs.transform(X_test)
	return X_train_fs, X_test_fs, fs,p

df = pd.read_csv("Radiomic_Features_Final+hand_crafted.csv")
df = df.dropna()
df = df.drop([ 'Survival_days'],axis=1)
#df = df.drop(['diagnostics_Image-original_Mean', 'diagnostics_Image-original_Maximum', 'original_shape_MajorAxisLength','original_shape_MinorAxisLength', 'original_shape_Sphericity',
#             'original_shape_SurfaceVolumeRatio','original_firstorder_10Percentile','original_shape_SurfaceArea','original_firstorder_90Percentile','original_firstorder_Entropy'],axis=1)
df = df.astype('float')
#df = df.apply(abs)
#df = list(df)
#print(df)
#df.info()
df.head()
X = df.drop(['Survival_days1'], axis=1)
y = df['Survival_days1']
X = np.array(X)
y= np.array(y)
X_train, X_test, y_train, y_test = train_test_split(X, y, test_size=0.20, random_state=1)
y_test1 = []
for i in range(len(y_test)):
    if y_test[i]<=300:
        y_test1.append(0)
    elif ((y_test[i]>300) & (y_test[i]<=450)):
        y_test1.append(1)
    else:
        y_test1.append(2)
#print("ytest1", y_test1)
print('Train', X_train.shape, y_train.shape)
print('Test', X_test.shape, y_test.shape)
#pyplot.bar([i for i in range(len(fs.scores_))], fs.scores_)
#pyplot.show()

FeatureExtract = {"combination": df}
#FeatureSelect = {"f_classif":f_classif, 
##                 "f_regression":f_regression, 
#                 "mutual_info_regression":mutual_info_regression, 
#                 "mutual_info_classif":mutual_info_classif
#                }
ModelSelect = {"Linear Regression":LinearRegression(),
               "MLP Regressor":MLPRegressor(), 
               "Random Forest Regressor":RandomForestRegressor(), 
               "Decision Tree Regressor":DecisionTreeRegressor() 
              }
#"SVM1":svm.SVC(),
#"SVM2":svm.SVC(kernel='sigmoid'),
#"MLP Classifier1":MLPClassifier(alpha=1e-5, random_state=1),
#"Logistic Regression":LogisticRegression(solver='liblinear'),
NumberOfFeatureSelect = {"all":"all"}

FA=list(FeatureExtract.keys())
#FS=list(FeatureSelect.keys())
MS=list(ModelSelect.keys())
#NF=list(NumberOfFeatureSelect.keys())

#print(FA)
#print(FS)
#print(MS)
L1 = [[i,k] for i in FA   
                 for k in MS] 
print(len(L1))
def Nmaxelements(list1, N): 
    final_list = [] 
  
    for i in range(0, N):  
        max1 = 0
          
        for j in range(len(list1.scores_)):      
            if list1.scores_[j] > max1: 
                max1 = list1.scores_[j]; 
                  
        #list1.scores_.remove(max1); 
        final_list.append(max1) 
          
    print(final_list) 
train_accuracy = []
test_accuracy = []
model_name = []
Precision1 = []
Recall1 = []
Fscore1 = []
train_time = []
test_time = []

def compute(x):
    ypred1 = []
    check = L1[x][0]+'-'+L1[x][1]
    model = ModelSelect[L1[x][1]]
    start = time.time()
    model.fit(X_train, y_train)
    stop = time.time()
    train_time = stop - start
    yhat = model.predict(X_train)
    ypred = model.predict(X_test)
    for i in range(len(ypred)):
        if ypred[i]<=300:
            ypred1.append(0)
        elif ((ypred[i]>300) & (ypred[i]<=450)):
            ypred1.append(1)
        else:
            ypred1.append(2)
    #print("Ypredict", ypred1)
    acuracy = model.score(X_train, y_train)
    #print(acuracy)
    #accuracy = model.score(X_test, y_test)
    accuracy = accuracy_score(ypred1, y_test1)
    # print("test R2",float(accuracy))
    # print("train R2",float(acuracy))
    #mae = mean_absolute_error(yhat, y_train)
    #mse = mean_squared_error(yhat, y_train)
    #MAE = median_absolute_error(yhat, y_train)
    #mae1 = mean_absolute_error(ytest, y_test)
    #mse1 = mean_squared_error(ytest, y_test)
    #MAE1 = median_absolute_error(ytest, y_test)
    p1 = mean_absolute_error(ypred, y_test)
    r1 = mean_squared_error(ypred, y_test)
    f1 = median_absolute_error(ypred, y_test)
    
    if acuracy>-1:
        train_accuracy.append(acuracy)
    else:
        train_accuracy.append(0)
    if accuracy>-1:
        test_accuracy.append(accuracy)
    else:
        test_accuracy.append(0)
    model_name.append(model)
    Precision1.append(p1)
    Recall1.append(r1)
    Fscore1.append(f1)

for i in range(len(L1)):
    #print(i)
    compute(i)
#compute(x)
#print(model_name)
print("& Training Accuracy &")
print("{:.2f}".format(train_accuracy[0]),"&","{:.2f}".format(train_accuracy[1]),"&","{:.2f}".format(train_accuracy[2]),"&","{:.2f}".format(train_accuracy[3]))
print("\\\\ \cline{2-11} & Testing Accuracy  &")
print("{:.2f}".format(test_accuracy[0]),"&","{:.2f}".format(test_accuracy[1]),"&","{:.2f}".format(test_accuracy[2]),"&","{:.2f}".format(test_accuracy[3]))
print(" \\\\ \cline{2-11}  &  MAE      &")
print("{:.2f}".format(Precision1[0]),"&","{:.2f}".format(Precision1[1]),"&","{:.2f}".format(Precision1[2]),"&","{:.2f}".format(Precision1[3]))
print(" \\\\ \cline{2-11}  & MSE      &")
print("{:.2f}".format(Recall1[0]),"&","{:.2f}".format(Recall1[1]),"&","{:.2f}".format(Recall1[2]),"&","{:.2f}".format(Recall1[3]))
print(" \\\\ \cline{2-11}  & MedianAE      &")
print("{:.2f}".format(Fscore1[0]),"&","{:.2f}".format(Fscore1[1]),"&","{:.2f}".format(Fscore1[2]),"&","{:.2f}".format(Fscore1[3]))
print("\\\\ \cline{1-11}")

# %% [code]
import csv
import pandas as pd
import numpy as np
import seaborn as sns
import json
from numpy import mean
from numpy import std
from sklearn import *
from sklearn import svm
from sklearn.model_selection import train_test_split,RepeatedStratifiedKFold,cross_val_score
from sklearn.feature_selection import RFECV,SelectKBest,f_regression,f_classif, mutual_info_regression,mutual_info_classif, chi2, RFE
from sklearn.tree import DecisionTreeClassifier, DecisionTreeRegressor
from sklearn.linear_model import LinearRegression,LogisticRegression, Lasso
from mlxtend.feature_selection import SequentialFeatureSelector as SFS
from sklearn.ensemble import RandomForestRegressor, RandomForestClassifier
from sklearn.preprocessing import PolynomialFeatures,StandardScaler   
from sklearn.metrics import mean_absolute_error, accuracy_score, mean_squared_error, median_absolute_error
from sklearn.neural_network import MLPClassifier, MLPRegressor
from sklearn.pipeline import Pipeline
from sklearn.svm import SVC
from sklearn.model_selection import RepeatedKFold
from matplotlib import pyplot
import statsmodels.api as sm
from multiprocessing import Process
import time
processes=20

def process_creator(lst):
    fact = len(lst) / processes
    index=[]
    for i in range(-1,processes):
        index.append(int(np.ceil(fact*(i+1))))
    lsit_list=[]

    for i in range(len(index)-1):
        lsit_list.append(lst[index[i]:index[i+1]])
    return  (lsit_list)

# feature selection
def select_features(X_train, y_train, X_test,m,feature):
	#print("select_features", m,feature)# configure to select all features
	fs = SelectKBest(score_func=feature, k=m)
	# learn relationship from training data
	fs.fit(X_train, y_train)
	X_train_fs = fs.transform(X_train)
	#print(X_train_fs)# transform test input data
	X_test_fs = fs.transform(X_test)
	return X_train_fs, X_test_fs, fs

# feature selection
def select_features1(X_train, y_train, X_test,m,feature):
	#print("select_features", m,feature)# configure to select all features
	fs = SelectKBest(score_func=feature, k=m)
	# learn relationship from training data
	fs.fit(X_train, y_train)
	df_scores = pd.DataFrame(fs.scores_)
	feature_scores = df_scores
	feature_scores.columns = ['Score']  # name output columns
	p=feature_scores.nlargest(int(m),'Score') 
	p = p.index.tolist()
	X_train_fs = fs.transform(X_train)
	#print(X_train_fs)# transform test input data
	X_test_fs = fs.transform(X_test)
	return X_train_fs, X_test_fs, fs,p

df = pd.read_csv("Radiomic_Features_Final_first_order+shape+hand_crafted.csv")
df = df.dropna()
df = df.drop([ 'Survival_days'],axis=1)
#df = df.drop(['diagnostics_Image-original_Mean', 'diagnostics_Image-original_Maximum', 'original_shape_MajorAxisLength','original_shape_MinorAxisLength', 'original_shape_Sphericity',
#             'original_shape_SurfaceVolumeRatio','original_firstorder_10Percentile','original_shape_SurfaceArea','original_firstorder_90Percentile','original_firstorder_Entropy'],axis=1)
df = df.astype('float')
#df = df.apply(abs)
#df = list(df)
#print(df)
#df.info()
df.head()
X = df.drop(['Survival_days1'], axis=1)
y = df['Survival_days1']
X = np.array(X)
y= np.array(y)
X_train, X_test, y_train, y_test = train_test_split(X, y, test_size=0.20, random_state=1)
y_test1 = []
for i in range(len(y_test)):
    if y_test[i]<=300:
        y_test1.append(0)
    elif ((y_test[i]>300) & (y_test[i]<=450)):
        y_test1.append(1)
    else:
        y_test1.append(2)
#print("ytest1", y_test1)
print('Train', X_train.shape, y_train.shape)
print('Test', X_test.shape, y_test.shape)
#pyplot.bar([i for i in range(len(fs.scores_))], fs.scores_)
#pyplot.show()

FeatureExtract = {"combination": df}
#FeatureSelect = {"f_classif":f_classif, 
##                 "f_regression":f_regression, 
#                 "mutual_info_regression":mutual_info_regression, 
#                 "mutual_info_classif":mutual_info_classif
#                }
ModelSelect = {"Linear Regression":LinearRegression(),
               "MLP Regressor":MLPRegressor(), 
               "Random Forest Regressor":RandomForestRegressor(), 
               "Decision Tree Regressor":DecisionTreeRegressor() 
              }
#"SVM1":svm.SVC(),
#"SVM2":svm.SVC(kernel='sigmoid'),
#"MLP Classifier1":MLPClassifier(alpha=1e-5, random_state=1),
#"Logistic Regression":LogisticRegression(solver='liblinear'),
NumberOfFeatureSelect = {"all":"all"}

FA=list(FeatureExtract.keys())
#FS=list(FeatureSelect.keys())
MS=list(ModelSelect.keys())
#NF=list(NumberOfFeatureSelect.keys())

#print(FA)
#print(FS)
#print(MS)
L1 = [[i,k] for i in FA   
                 for k in MS] 
print(len(L1))
def Nmaxelements(list1, N): 
    final_list = [] 
  
    for i in range(0, N):  
        max1 = 0
          
        for j in range(len(list1.scores_)):      
            if list1.scores_[j] > max1: 
                max1 = list1.scores_[j]; 
                  
        #list1.scores_.remove(max1); 
        final_list.append(max1) 
          
    print(final_list) 
train_accuracy = []
test_accuracy = []
model_name = []
Precision1 = []
Recall1 = []
Fscore1 = []
train_time = []
test_time = []

def compute(x):
    ypred1 = []
    check = L1[x][0]+'-'+L1[x][1]
    model = ModelSelect[L1[x][1]]
    start = time.time()
    model.fit(X_train, y_train)
    stop = time.time()
    train_time = stop - start
    yhat = model.predict(X_train)
    ypred = model.predict(X_test)
    for i in range(len(ypred)):
        if ypred[i]<=300:
            ypred1.append(0)
        elif ((ypred[i]>300) & (ypred[i]<=450)):
            ypred1.append(1)
        else:
            ypred1.append(2)
    #print("Ypredict", ypred1)
    acuracy = model.score(X_train, y_train)
    #print(acuracy)
    #accuracy = model.score(X_test, y_test)
    accuracy = accuracy_score(ypred1, y_test1)
    # print("test R2",float(accuracy))
    # print("train R2",float(acuracy))
    #mae = mean_absolute_error(yhat, y_train)
    #mse = mean_squared_error(yhat, y_train)
    #MAE = median_absolute_error(yhat, y_train)
    #mae1 = mean_absolute_error(ytest, y_test)
    #mse1 = mean_squared_error(ytest, y_test)
    #MAE1 = median_absolute_error(ytest, y_test)
    p1 = mean_absolute_error(ypred, y_test)
    r1 = mean_squared_error(ypred, y_test)
    f1 = median_absolute_error(ypred, y_test)
    
    if acuracy>-1:
        train_accuracy.append(acuracy)
    else:
        train_accuracy.append(0)
    if accuracy>-1:
        test_accuracy.append(accuracy)
    else:
        test_accuracy.append(0)
    model_name.append(model)
    Precision1.append(p1)
    Recall1.append(r1)
    Fscore1.append(f1)

for i in range(len(L1)):
    #print(i)
    compute(i)
#compute(x)
#print(model_name)
print("& Training Accuracy &")
print("{:.2f}".format(train_accuracy[0]),"&","{:.2f}".format(train_accuracy[1]),"&","{:.2f}".format(train_accuracy[2]),"&","{:.2f}".format(train_accuracy[3]))
print("\\\\ \cline{2-11} & Testing Accuracy  &")
print("{:.2f}".format(test_accuracy[0]),"&","{:.2f}".format(test_accuracy[1]),"&","{:.2f}".format(test_accuracy[2]),"&","{:.2f}".format(test_accuracy[3]))
print(" \\\\ \cline{2-11}  &  MAE      &")
print("{:.2f}".format(Precision1[0]),"&","{:.2f}".format(Precision1[1]),"&","{:.2f}".format(Precision1[2]),"&","{:.2f}".format(Precision1[3]))
print(" \\\\ \cline{2-11}  & MSE      &")
print("{:.2f}".format(Recall1[0]),"&","{:.2f}".format(Recall1[1]),"&","{:.2f}".format(Recall1[2]),"&","{:.2f}".format(Recall1[3]))
print(" \\\\ \cline{2-11}  & MedianAE      &")
print("{:.2f}".format(Fscore1[0]),"&","{:.2f}".format(Fscore1[1]),"&","{:.2f}".format(Fscore1[2]),"&","{:.2f}".format(Fscore1[3]))
print("\\\\ \cline{1-11}")

# %% [code]
import csv
import pandas as pd
import numpy as np
import seaborn as sns
import json
from numpy import mean
from numpy import std
from sklearn import *
from sklearn import svm
from sklearn.model_selection import train_test_split,RepeatedStratifiedKFold,cross_val_score
from sklearn.feature_selection import RFECV,SelectKBest,f_regression,f_classif, mutual_info_regression,mutual_info_classif, chi2, RFE
from sklearn.tree import DecisionTreeClassifier, DecisionTreeRegressor
from sklearn.linear_model import LinearRegression,LogisticRegression, Lasso
from mlxtend.feature_selection import SequentialFeatureSelector as SFS
from sklearn.ensemble import RandomForestRegressor, RandomForestClassifier
from sklearn.preprocessing import PolynomialFeatures,StandardScaler   
from sklearn.metrics import mean_absolute_error, accuracy_score, mean_squared_error, median_absolute_error, precision_score,f1_score,recall_score
from sklearn.neural_network import MLPClassifier, MLPRegressor
from sklearn.pipeline import Pipeline
from sklearn.svm import SVC
from sklearn.model_selection import RepeatedKFold
from matplotlib import pyplot
import statsmodels.api as sm
from multiprocessing import Process
import time

processes=20

def process_creator(lst):
    fact = len(lst) / processes
    index=[]
    for i in range(-1,processes):
        index.append(int(np.ceil(fact*(i+1))))
    lsit_list=[]

    for i in range(len(index)-1):
        lsit_list.append(lst[index[i]:index[i+1]])
    return  (lsit_list)

# feature selection
def select_features(X_train, y_train, X_test,m,feature):
	#print("select_features", m,feature)# configure to select all features
	fs = SelectKBest(score_func=feature, k=m)
	# learn relationship from training data
	fs.fit(X_train, y_train)
	X_train_fs = fs.transform(X_train)
	#print(X_train_fs)# transform test input data
	X_test_fs = fs.transform(X_test)
	return X_train_fs, X_test_fs, fs

# feature selection
def select_features1(X_train, y_train, X_test,m,feature):
	#print("select_features", m,feature)# configure to select all features
	fs = SelectKBest(score_func=feature, k=m)
	# learn relationship from training data
	fs.fit(X_train, y_train)
	df_scores = pd.DataFrame(fs.scores_)
	feature_scores = df_scores
	feature_scores.columns = ['Score']  # name output columns
	p=feature_scores.nlargest(int(m),'Score') 
	p = p.index.tolist()
	X_train_fs = fs.transform(X_train)
	#print(X_train_fs)# transform test input data
	X_test_fs = fs.transform(X_test)
	return X_train_fs, X_test_fs, fs,p

#df = pd.read_csv("Radiomic_Features_Final_first_order.csv")
#df = pd.read_csv("Radiomic_Features_Final_shape.csv")
#df = pd.read_csv("Radiomic_Features_Final_glcm.csv")
#df = pd.read_csv("Radiomic_Features_Final_gldm.csv")
#df = pd.read_csv("Radiomic_Features_Final_glrm.csv")
#df = pd.read_csv("Radiomic_Features_Final_glszm.csv")
#df = pd.read_csv("Radiomic_Features_Final_ngtdm.csv")
#df = pd.read_csv("Radiomic_Features_Final.csv")
#df = pd.read_csv("HF_Train_Brats2020.csv")
#df = pd.read_csv("Radiomic_Features_Final_first_order+shape.csv")
df = pd.read_csv("Radiomic_Features_Final_glcm+gldm+glrm+glszm+ngtdm.csv")
#df = pd.read_csv("Radiomic_Features_Final+hand_crafted.csv")
#df = pd.read_csv("Radiomic_Features_Final_first_order+shape+hand_crafted.csv")


#print(type(df))
df = df.dropna()
df = df.drop([ 'Survival_days1'],axis=1)
#df = df.drop(['diagnostics_Image-original_Mean', 'diagnostics_Image-original_Maximum', 'original_shape_MajorAxisLength','original_shape_MinorAxisLength', 'original_shape_Sphericity',
#             'original_shape_SurfaceVolumeRatio','original_firstorder_10Percentile','original_shape_SurfaceArea','original_firstorder_90Percentile','original_firstorder_Entropy'],axis=1)
df = df.astype('float')
#df = df.apply(abs)
#df = list(df)
#print(df)
#df.info()
df.head()
X = df.drop(['Survival_days'], axis=1)
y = df['Survival_days']
#print(X)
X = np.array(X)
y= np.array(y)
X_train, X_test, y_train, y_test = train_test_split(X, y, test_size=0.20, random_state=1)
print('Train', X_train.shape, y_train.shape)
print('Test', X_test.shape, y_test.shape)
#pyplot.bar([i for i in range(len(fs.scores_))], fs.scores_)
#pyplot.show()

FeatureExtract = {"classification-fsh": df}
FeatureSelect = {"f_classif":f_classif}#"f_classif":f_classif}#"f_regression":f_regression}
# , 
#                 "mutual_info_regression":mutual_info_regression, 
#                 "mutual_info_classif":mutual_info_classif
              #  }
ModelSelect = {"Linear Regression":LinearRegression()}#"SVM":svm.LinearSVC()}
NumberOfFeatureSelect = {"3":3}
#"SVM1":svm.SVC(),
#"SVM2":svm.SVC(kernel='sigmoid'),
#"MLP Classifier1":MLPClassifier(alpha=1e-5, random_state=1),
#"Logistic Regression":LogisticRegression(solver='liblinear'),
#NumberOfFeatureSelect = {"all":"all"}

FA=list(FeatureExtract.keys())
FS=list(FeatureSelect.keys())
MS=list(ModelSelect.keys())
NF=list(NumberOfFeatureSelect.keys())

#print(FA)
#print(FS)
#print(MS)
L1 = [[i, j, k,l] for i in FA  
                 for j in FS 
                 for k in MS
                for l in NF] 
print(len(L1))
def Nmaxelements(list1, N): 
    final_list = [] 
  
    for i in range(0, N):  
        max1 = 0
          
        for j in range(len(list1.scores_)):      
            if list1.scores_[j] > max1: 
                max1 = list1.scores_[j]; 
                  
        #list1.scores_.remove(max1); 
        final_list.append(max1) 
          
    print(final_list) 
train_accuracy = []
test_accuracy = []
model_name = []
Precision1 = []
Recall1 = []
Fscore1 = []
Precision2 = []
Recall2 = []
Fscore2 = []
train_time = []
test_time = []
def compute(x):
    check = L1[x][0]+'-'+L1[x][1]+'-'+L1[x][2]+'-'+L1[x][3]
    model = ModelSelect[L1[x][2]]
    #f = open(check+".json","a+")
    m = NumberOfFeatureSelect[L1[x][3]]
    feature = FeatureSelect[L1[x][1]]
    #print(model)
    #print(type(int(m)))
    #print(feature)
    if (m!= "all"):
        X_train_fs, X_test_fs, fs,p = select_features1(X_train, y_train, X_test,m, feature)
        q = []
        for i in range(len(p)):
            #print(p)
            q.append(df.columns[p[i]])
        
    else:
        X_train_fs, X_test_fs, fs = select_features(X_train, y_train, X_test,m, feature)
        q = ["all"]
    start = time.time()    
    model.fit(X_train_fs, y_train)
    print("weights",model.coef_)
    print("biasness", model.intercept_)
    end = time.time()
    training_time = end-start
    yhat = model.predict(X_train_fs)
    ypred = model.predict(X_test_fs)
    acuracy = model.score(X_train_fs, y_train)
    #print(acuracy)
    accuracy = model.score(X_test_fs, y_test)
    # print("test R2",float(accuracy))
    # print("train R2",float(acuracy))
    #mae = mean_absolute_error(yhat, y_train)
    #mse = mean_squared_error(yhat, y_train)
    #MAE = median_absolute_error(yhat, y_train)
    #mae1 = mean_absolute_error(ytest, y_test)
    #mse1 = mean_squared_error(ytest, y_test)
    #MAE1 = median_absolute_error(ytest, y_test)
    p1 = precision_score(ypred, y_test,average='micro')
    r1 = recall_score(ypred, y_test,average='micro')
    f1 = f1_score(ypred,y_test,average='micro')
    p2 = precision_score(ypred, y_test,average='macro')
    r2 = recall_score(ypred, y_test,average='macro')
    f2 = f1_score(ypred,y_test,average='macro')
    if acuracy>-1:
        train_accuracy.append(acuracy)
    else:
        train_accuracy.append(0)
    if accuracy>-1:
        test_accuracy.append(accuracy)
    else:
        test_accuracy.append(0)
    f1 = {"Model Name": L1[x][2],
          "Micro Precision": p1,
          "Micro Recall": r1,
          "Micro F1 Score": f1,
          "Macro Precision": p2,
          "Macro Recall": r2,
          "Macro F1 Score": f2,
          "Train score": acuracy,
          "Test score": accuracy,
          "Training Time": training_time,
          "Selected Features": q}
    #json.dump(f1, f)
    print(test_accuracy)
for i in range(len(L1)):
    #print(i)
    compute(i)


# %% [code]
