# Supplementary material for: Towards survival prediction of cancer patients using medical images
Source: PeerJ Comput Sci. 2022 Oct 26;8:e1090. doi: 10.7717/peerj-cs.1090 (PMC9680890; doi:10.7717/peerj-cs.1090)
Supplement: Supplemental Information 1 [file peerj-cs-08-1090-s001.zip › FinalCodeV1.2/Benchmark Brats2020/Tables.ipynb]

# %% [code]
import os
import glob
import os
import glob
import json
from matplotlib import pyplot
import matplotlib.pyplot as plt
import matplotlib.patches as mpatches
import natsort 

contents = []
json_dir_name = 'C:/Users/HPCNL/Documents/Radiomic Features/results/'
Train_accuracy = []
Test_accuracy = []
Mean_Absolute_Error = []
Model_Name = []
json_pattern = os.path.join(json_dir_name, '*.json')
file_list = glob.glob(json_pattern)
#file_list.sort()
file_list = natsort.natsorted(file_list,reverse=False)
#print(file_list)
print("total files:" ,len(file_list))
Features = ["f_classif", 
                 "f_regression", 
                 "mutual_info_regression", 
                 "mutual_info_classif",
               "RFE",
               "RFECV"]
Models = [ "LinearRegression",
               "LogisticRegression", 
               "MLPClassifier", 
               "MLPRegressor", 
               "SVM",
               "RandomForestRegressor", 
               "RandomForestClassifier",
               "DecisionTreeClassifier", 
               "DecisionTreeRegressor"
            ]
#print(Models[0])
#j = 0
for i in range(len(Models)):
    f2 = open(Models[i]+".txt","a+")
    for j in range(len(Features)):
        Train_accuracy = []
        Test_accuracy = []
        Mean_Absolute_Error = []
        Model_Name = []
        for file in file_list:
            a = file.split('-')
            #print(a[1])
            #print(b)
            #print(a[3].split('.'))
            #print(type(file))
            #print(file)
            with open(file) as f:
                #print(f)
                line = f.readline()
                data = json.loads(line)
                #if ( float(data['Test Accuracy'])>=float(-1)):
                if ((data['Model Name']==Models[i]) & (a[1]==Features[j])):
                    b = a[1]
                    Train_accuracy.append(round(data['Train Accuracy'],2))
                    Test_accuracy.append(round(data['Test Accuracy'],2))
                    Mean_Absolute_Error.append(round(data['Mean Absolute Error'],2))
                    Model_Name.append('LR'+(a[3].split('.'))[0])
        print("Model Name", Models[i]+Features[j])
                #print(data['Train Accuracy'])
        #break
        
        #break
    #j = j+1
        Temp = {"Train_accuracy":Train_accuracy, "Test_accuracy":Test_accuracy,"Mean_Absolute_Error":Mean_Absolute_Error}
        Temp1 = ["Train_accuracy", "Test_accuracy","Mean_Absolute_Error"]
        temp2 = ["\multirow{3}{*}{f\_classif}","\multirow{3}{*}{f\_regression}","\multirow{3}{*}{mutual\_info\_c}",
                 "\multirow{3}{*}{mutual\_info\_r} "
                ,"\multirow{3}{*}{RFE}" ,"\multirow{3}{*}{RFECV}" ]
        #for s in range(len(Features)):
        #    f2.write("\multirow{3}{*}{f\_classif} ")
        print("train Accuracy",Train_accuracy)
        print("Test Accuracy",Test_accuracy)
        print("Mean Absolute Error",Mean_Absolute_Error)
        #continue
        f2.write(str(temp2[j]))    
        #continue
        for q in range(len(Temp1)):
            #break
            #print(i)
            t = Temp1[q]
            t1=t.split('_')
            #t2 = ["\\"]
            #print(t2[0])
            #break
            #t3 = "\"
            #print(len(Temp[t]))
            #print(Temp[t][i])
                #break
            for r in range(len(Temp[t])):
                if (r==0):
                    f2.write("&"+str(t1[0])+"\_A")
                    f2.write("&")
                    f2.write(str(Temp[t][r]))
                    f2.write("&")
                elif ((r==18) & (q<2)):
                    f2.write(str(Temp[t][r]))
                    f2.write("\\"+"\\"+" \cline{2-21}")
                    #f2.write("&")
                elif ((r==18) & (q==2) ):
                    f2.write(str(Temp[t][r]))
                    f2.write("\\"+"\\"+" \hline")
                    #f2.write("&")
                else:
                    f2.write(str(Temp[t][r]))
                    f2.write("&")
            #    json.dump(f1,f)
            f2.write('\n')
        #print("train Accuracy",Train_accuracy)
        #print("Test Accuracy",Test_accuracy)
        #print("Mean Absolute Error",Mean_Absolute_Error)
        #print("Model Name",Model_Name)
#print("Maximum Training Accuracy:", max(Train_accuracy))
#print("Maximum Testing Accuracy:", max(Test_accuracy))

# %% [code]
