# Supplementary material for: Towards survival prediction of cancer patients using medical images
Source: PeerJ Comput Sci. 2022 Oct 26;8:e1090. doi: 10.7717/peerj-cs.1090 (PMC9680890; doi:10.7717/peerj-cs.1090)
Supplement: Supplemental Information 1 [file peerj-cs-08-1090-s001.zip › FinalCodeV1.2/Benchmark NSCLC Feature Selection/NSCLC_Radiomic_Features - Copy.csv]

Source.Name		patient	contour	structUID	diagnostics_Versions_PyRadiomics	diagnostics_Versions_Numpy	diagnostics_Versions_SimpleITK	diagnostics_Versions_PyWavelet	diagnostics_Versions_Python	diagnostics_Configuration_Settings	diagnostics_Configuration_EnabledImageTypes	diagnostics_Image-original_Hash	diagnostics_Image-original_Dimensionality	diagnostics_Image-original_Spacing	diagnostics_Image-original_Size	diagnostics_Image-original_Mean	diagnostics_Image-original_Minimum	diagnostics_Image-original_Maximum	diagnostics_Mask-original_Hash	diagnostics_Mask-original_Spacing	diagnostics_Mask-original_Size	diagnostics_Mask-original_BoundingBox	diagnostics_Mask-original_VoxelNum	diagnostics_Mask-original_VolumeNum	diagnostics_Mask-original_CenterOfMassIndex	diagnostics_Mask-original_CenterOfMass	diagnostics_Image-interpolated_Spacing	diagnostics_Image-interpolated_Size	diagnostics_Image-interpolated_Mean	diagnostics_Image-interpolated_Minimum	diagnostics_Image-interpolated_Maximum	diagnostics_Mask-interpolated_Spacing	diagnostics_Mask-interpolated_Size	diagnostics_Mask-interpolated_BoundingBox	diagnostics_Mask-interpolated_VoxelNum	diagnostics_Mask-interpolated_VolumeNum	diagnostics_Mask-interpolated_CenterOfMassIndex	diagnostics_Mask-interpolated_CenterOfMass	diagnostics_Mask-interpolated_Mean	diagnostics_Mask-interpolated_Minimum	diagnostics_Mask-interpolated_Maximum	diagnostics_Mask-resegmented_Spacing	diagnostics_Mask-resegmented_Size	diagnostics_Mask-resegmented_BoundingBox	diagnostics_Mask-resegmented_VoxelNum	diagnostics_Mask-resegmented_VolumeNum	diagnostics_Mask-resegmented_CenterOfMassIndex	diagnostics_Mask-resegmented_CenterOfMass	diagnostics_Mask-resegmented_Mean
ORAW_LUNG1-001_Lung-Right.csv		LUNG1-001	GTV-1	1.3.6.1.4.1.32722.99.99.64684745821360996063673150344859517587	v3.0.1	1.19.4	2.0.2	01/01/2001	03/06/2012	{'minimumROIDimensions': 2, 'minimumROISize': None, 'normalize': False, 'normalizeScale': 1, 'removeOutliers': None, 'resampledPixelSpacing': [2, 2, 2], 'interpolator': 'sitkBSpline', 'preCrop': False, 'padDistance': 10, 'distances': [1], 'force2D': False, 'force2Ddimension': 0, 'resegmentRange': [-3, 3], 'label': 1, 'additionalInfo': True, 'resegmentMode': 'sigma', 'voxelArrayShift': 1000}	{'Original': {'binWidth': 25}}	55ad0cf34e0613748259c3bd2dc11bc6cc0cd0d7	3D	(0.9765625, 0.9765625, 3.0)	(512, 512, 134)	-741.3879129	-1024	3034	971a15baf7eb24feb18c8a2f3bbe18456d1f5da9	(0.9765625, 0.9765625, 3.0)	(512, 512, 134)	(290, 226, 65, 97, 90, 21)	54639	1	(339.7759475832281, 265.2473690953348, 74.88736982741266)	(331.8124488117462, 259.03063388216293, 224.66210948223795)	(2.0, 2.0, 2.0)	(69, 66, 54)	-343.5877475	-1083.950562	1496.546997	(2.0, 2.0, 2.0)	(69, 66, 54)	(11, 10, 11, 47, 44, 32)	19487	1	(34.70441833016883, 29.32000821060194, 26.343357109868116)	(331.92055541033767, 259.1517351712039, 224.18671421973625)	-67.22397077	-1067.304565	1067.022461	(2.0, 2.0, 2.0)	(69, 66, 54)	(11, 10, 11, 47, 44, 32)	18872	1	(34.708774904620604, 29.300180161085205, 26.397732089868587)	(331.9292685592412, 259.1120790721704, 224.29546417973717)	-42.68141071
ORAW_LUNG1-002_GTV-1.csv		LUNG1-002	GTV-1	1.3.6.1.4.1.32722.99.99.176299286985297380474523377188427934842	v3.0.1	1.19.4	2.0.2	01/01/2001	03/06/2012	{'minimumROIDimensions': 2, 'minimumROISize': None, 'normalize': False, 'normalizeScale': 1, 'removeOutliers': None, 'resampledPixelSpacing': [2, 2, 2], 'interpolator': 'sitkBSpline', 'preCrop': False, 'padDistance': 10, 'distances': [1], 'force2D': False, 'force2Ddimension': 0, 'resegmentRange': [-3, 3], 'label': 1, 'additionalInfo': True, 'resegmentMode': 'sigma', 'voxelArrayShift': 1000}	{'Original': {'binWidth': 25}}	b21b4ea54e5164885b00d2d1cd443b60bc12d4fd	3D	(0.977, 0.977, 3.0)	(512, 512, 111)	-755.2762267	-1024	3071	8acacdbff10e4efa99c0953778ecca14a58e542f	(0.977, 0.977, 3.0)	(512, 512, 111)	(129, 226, 28, 100, 99, 26)	125531	1	(179.7766049820363, 272.74065370306937, 38.22167432745696)	(175.64174306744945, 266.46761866789876, 114.66502298237089)	(2.0, 2.0, 2.0)	(71, 70, 61)	-154.1788087	-1103.608032	1200.579956	(2.0, 2.0, 2.0)	(71, 70, 61)	(11, 10, 11, 49, 49, 39)	44452	1	(35.566858634032215, 32.88238999370107, 26.442724736794744)	(175.6452172680644, 266.2762799874021, 114.38544947358949)	-46.92957207	-1041.353027	755.6829834	(2.0, 2.0, 2.0)	(71, 70, 61)	(11, 10, 11, 49, 49, 39)	42995	1	(35.514408652168854, 33.125177346203046, 26.047726479823236)	(175.5403173043377, 266.7618546924061, 113.59545295964648)	-20.9545798
ORAW_LUNG1-003_GTV-1.csv		LUNG1-003	gtv-3	1.3.6.1.4.1.32722.99.99.140495300655184708282135274125836430397	v3.0.1	1.19.4	2.0.2	01/01/2001	03/06/2012	{'minimumROIDimensions': 2, 'minimumROISize': None, 'normalize': False, 'normalizeScale': 1, 'removeOutliers': None, 'resampledPixelSpacing': [2, 2, 2], 'interpolator': 'sitkBSpline', 'preCrop': False, 'padDistance': 10, 'distances': [1], 'force2D': False, 'force2Ddimension': 0, 'resegmentRange': [-3, 3], 'label': 1, 'additionalInfo': True, 'resegmentMode': 'sigma', 'voxelArrayShift': 1000}	{'Original': {'binWidth': 25}}	a46018f7fa98e886eeecce6f478de3986f30a352	3D	(0.977, 0.977, 3.0)	(512, 512, 107)	-676.2653498	-1024	3071	8504032c085df197eb021f103fc705957c61111d	(0.977, 0.977, 3.0)	(512, 512, 107)	(230, 203, 46, 54, 29, 9)	3056	2	(252.1613219895288, 218.3789267015707, 50.51472513089005)	(246.36161158376964, 213.35621138743457, 151.54417539267016)	(2.0, 2.0, 2.0)	(48, 37, 35)	-117.8995783	-1109.939453	1106.133667	(2.0, 2.0, 2.0)	(48, 37, 35)	(10, 11, 11, 27, 14, 13)	1032	2	(21.136627906976745, 18.458333333333332, 17.703488372093023)	(246.7847558139535, 213.42816666666664, 150.90697674418604)	35.4048897	-586.6132202	200.8591156	(2.0, 2.0, 2.0)	(48, 37, 35)	(10, 11, 11, 27, 14, 13)	1030	2	(21.139805825242718, 18.454368932038836, 17.70485436893204)	(246.79111165048545, 213.42023786407765, 150.9097087378641)	36.40604897
ORAW_LUNG1-003_GTV-1.csv		LUNG1-003	gtv-2	1.3.6.1.4.1.32722.99.99.140495300655184708282135274125836430397	v3.0.1	1.19.4	2.0.2	01/01/2001	03/06/2012	{'minimumROIDimensions': 2, 'minimumROISize': None, 'normalize': False, 'normalizeScale': 1, 'removeOutliers': None, 'resampledPixelSpacing': [2, 2, 2], 'interpolator': 'sitkBSpline', 'preCrop': False, 'padDistance': 10, 'distances': [1], 'force2D': False, 'force2Ddimension': 0, 'resegmentRange': [-3, 3], 'label': 1, 'additionalInfo': True, 'resegmentMode': 'sigma', 'voxelArrayShift': 1000}	{'Original': {'binWidth': 25}}	a46018f7fa98e886eeecce6f478de3986f30a352	3D	(0.977, 0.977, 3.0)	(512, 512, 107)	-676.2653498	-1024	3071	7e83218bdf40d0bc267b80cb8be3ea1eb701f921	(0.977, 0.977, 3.0)	(512, 512, 107)	(302, 175, 77, 46, 50, 14)	13566	1	(322.7254164823824, 201.76477959604895, 82.72777532065457)	(315.3027319032876, 197.12418966533983, 248.1833259619637)	(2.0, 2.0, 2.0)	(44, 46, 43)	-271.0920673	-1103.432983	1660.611206	(2.0, 2.0, 2.0)	(44, 46, 43)	(11, 10, 12, 22, 25, 20)	4836	1	(20.452853598014887, 23.29177005789909, 20.41914805624483)	(315.4172071960298, 197.09504011579818, 248.33829611248962)	40.01457416	-370.4729309	1440.897583	(2.0, 2.0, 2.0)	(44, 46, 43)	(11, 10, 12, 22, 25, 20)	4810	1	(20.426611226611225, 23.323492723492723, 20.443659043659043)	(315.36472245322244, 197.15848544698545, 248.38731808731805)	37.63598066
ORAW_LUNG1-003_GTV-1.csv		LUNG1-003	GTV-1	1.3.6.1.4.1.32722.99.99.140495300655184708282135274125836430397	v3.0.1	1.19.4	2.0.2	01/01/2001	03/06/2012	{'minimumROIDimensions': 2, 'minimumROISize': None, 'normalize': False, 'normalizeScale': 1, 'removeOutliers': None, 'resampledPixelSpacing': [2, 2, 2], 'interpolator': 'sitkBSpline', 'preCrop': False, 'padDistance': 10, 'distances': [1], 'force2D': False, 'force2Ddimension': 0, 'resegmentRange': [-3, 3], 'label': 1, 'additionalInfo': True, 'resegmentMode': 'sigma', 'voxelArrayShift': 1000}	{'Original': {'binWidth': 25}}	a46018f7fa98e886eeecce6f478de3986f30a352	3D	(0.977, 0.977, 3.0)	(512, 512, 107)	-676.2653498	-1024	3071	0690b18f5351e1bc7c43a94b3c52516e89b8a412	(0.977, 0.977, 3.0)	(512, 512, 107)	(280, 219, 51, 45, 73, 17)	12159	1	(304.543712476355, 253.48128957973518, 59.551278888066456)	(297.5392070893988, 247.65121991940126, 178.65383666419936)	(2.0, 2.0, 2.0)	(44, 58, 48)	-233.0301924	-1099.778931	1317.684937	(2.0, 2.0, 2.0)	(44, 58, 48)	(11, 11, 11, 22, 36, 26)	4266	1	(22.572667604313175, 27.464838255977497, 24.241209563994374)	(297.6568352086264, 247.441176511955, 177.98241912798875)	-92.01328961	-879.277771	218.2002106	(2.0, 2.0, 2.0)	(44, 58, 48)	(11, 11, 11, 22, 36, 26)	4255	1	(22.5786133960047, 27.45499412455934, 24.237367802585194)	(297.6687267920094, 247.42148824911868, 177.9747356051704)	-90.07815477
ORAW_LUNG1-004_GTV-1.csv		LUNG1-004	gtv-3	1.3.6.1.4.1.32722.99.99.175086720471264276881504369548114825278	v3.0.1	1.19.4	2.0.2	01/01/2001	03/06/2012	{'minimumROIDimensions': 2, 'minimumROISize': None, 'normalize': False, 'normalizeScale': 1, 'removeOutliers': None, 'resampledPixelSpacing': [2, 2, 2], 'interpolator': 'sitkBSpline', 'preCrop': False, 'padDistance': 10, 'distances': [1], 'force2D': False, 'force2Ddimension': 0, 'resegmentRange': [-3, 3], 'label': 1, 'additionalInfo': True, 'resegmentMode': 'sigma', 'voxelArrayShift': 1000}	{'Original': {'binWidth': 25}}	9a1dbc2dbcba0e062e88b02e7f9bfbe742c43a04	3D	(0.9765625, 0.9765625, 3.0)	(512, 512, 114)	-763.6574571	-1024	3063	3d53bcd53d2ee30a7eb350e2869144f4a9aed5c7	(0.9765625, 0.9765625, 3.0)	(512, 512, 114)	(241, 228, 48, 96, 96, 23)	26119	1	(292.85642635629233, 270.56361269573875, 59.10367931390942)	(285.9926038635667, 264.22227802318235, 177.31103794172824)	(2.0, 2.0, 2.0)	(69, 68, 56)	-341.2712119	-1067.118042	1257.686157	(2.0, 2.0, 2.0)	(69, 68, 56)	(11, 10, 11, 47, 47, 34)	9315	1	(35.822436929683306, 30.997852925389157, 27.624476650563608)	(286.1565926093666, 264.50742460077834, 176.74895330112722)	1.62576003	-1042.147949	408.5139465	(2.0, 2.0, 2.0)	(69, 68, 56)	(11, 10, 11, 47, 47, 34)	9069	1	(35.53258352629838, 30.905391994707244, 27.748042783107287)	(285.57688580259673, 264.3225027394145, 176.99608556621456)	17.06964088
ORAW_LUNG1-004_GTV-1.csv		LUNG1-004	gtv-2	1.3.6.1.4.1.32722.99.99.175086720471264276881504369548114825278	v3.0.1	1.19.4	2.0.2	01/01/2001	03/06/2012	{'minimumROIDimensions': 2, 'minimumROISize': None, 'normalize': False, 'normalizeScale': 1, 'removeOutliers': None, 'resampledPixelSpacing': [2, 2, 2], 'interpolator': 'sitkBSpline', 'preCrop': False, 'padDistance': 10, 'distances': [1], 'force2D': False, 'force2Ddimension': 0, 'resegmentRange': [-3, 3], 'label': 1, 'additionalInfo': True, 'resegmentMode': 'sigma', 'voxelArrayShift': 1000}	{'Original': {'binWidth': 25}}	9a1dbc2dbcba0e062e88b02e7f9bfbe742c43a04	3D	(0.9765625, 0.9765625, 3.0)	(512, 512, 114)	-763.6574571	-1024	3063	ebfa63e0657ec04853681e2eb355b245f4d78e41	(0.9765625, 0.9765625, 3.0)	(512, 512, 114)	(361, 322, 28, 26, 25, 9)	2505	1	(373.28622754491016, 334.2127744510978, 31.956487025948103)	(364.5373315868263, 326.3796625499002, 95.8694610778443)	(2.0, 2.0, 2.0)	(34, 35, 35)	-418.800081	-1056.46228	719.003418	(2.0, 2.0, 2.0)	(34, 35, 35)	(10, 11, 11, 13, 12, 13)	858	1	(15.965034965034965, 16.953379953379955, 17.125874125874127)	(364.4417886800699, 326.41847865675993, 95.75174825174825)	-76.17425519	-769.3792725	111.1251984	(2.0, 2.0, 2.0)	(34, 35, 35)	(10, 11, 11, 13, 12, 13)	841	1	(16.010701545778836, 16.958382877526756, 17.110582639714625)	(364.53312184155766, 326.4284845050535, 95.72116527942924)	-64.83212991
ORAW_LUNG1-004_GTV-1.csv		LUNG1-004	GTV-1	1.3.6.1.4.1.32722.99.99.175086720471264276881504369548114825278	v3.0.1	1.19.4	2.0.2	01/01/2001	03/06/2012	{'minimumROIDimensions': 2, 'minimumROISize': None, 'normalize': False, 'normalizeScale': 1, 'removeOutliers': None, 'resampledPixelSpacing': [2, 2, 2], 'interpolator': 'sitkBSpline', 'preCrop': False, 'padDistance': 10, 'distances': [1], 'force2D': False, 'force2Ddimension': 0, 'resegmentRange': [-3, 3], 'label': 1, 'additionalInfo': True, 'resegmentMode': 'sigma', 'voxelArrayShift': 1000}	{'Original': {'binWidth': 25}}	9a1dbc2dbcba0e062e88b02e7f9bfbe742c43a04	3D	(0.9765625, 0.9765625, 3.0)	(512, 512, 114)	-763.6574571	-1024	3063	c4b99028608387fbf1ffb38e02f79c875454abf6	(0.9765625, 0.9765625, 3.0)	(512, 512, 114)	(290, 295, 13, 61, 73, 36)	29521	1	(316.7628129128417, 338.2518884861624, 30.444293892483316)	(309.33868448519695, 330.324109849768, 91.33288167744995)	(2.0, 2.0, 2.0)	(52, 58, 76)	-178.085468	-1063.101563	859.6678467	(2.0, 2.0, 2.0)	(52, 58, 76)	(11, 11, 11, 29, 36, 54)	10472	1	(23.477081741787625, 31.97860962566845, 37.74541634835752)	(309.46588223357526, 330.4689380013369, 90.99083269671505)	-49.99862234	-993.1368408	386.1684265	(2.0, 2.0, 2.0)	(52, 58, 76)	(11, 11, 11, 29, 36, 54)	10152	1	(23.306343577620172, 31.98542159180457, 37.63859338061466)	(309.12440590524034, 330.48256193360913, 90.77718676122932)	-29.43168386
ORAW_LUNG1-005_GTV-1.csv		LUNG1-005	GTV-1	1.3.6.1.4.1.32722.99.99.336383412410630189921330793901722496442	v3.0.1	1.19.4	2.0.2	01/01/2001	03/06/2012	{'minimumROIDimensions': 2, 'minimumROISize': None, 'normalize': False, 'normalizeScale': 1, 'removeOutliers': None, 'resampledPixelSpacing': [2, 2, 2], 'interpolator': 'sitkBSpline', 'preCrop': False, 'padDistance': 10, 'distances': [1], 'force2D': False, 'force2Ddimension': 0, 'resegmentRange': [-3, 3], 'label': 1, 'additionalInfo': True, 'resegmentMode': 'sigma', 'voxelArrayShift': 1000}	{'Original': {'binWidth': 25}}	e3adfa34b8bd48d9a19c79f6292be2eb02c81218	3D	(0.977, 0.977, 3.0)	(512, 512, 91)	-710.0465159	-1024	3071	6f71a4768eabdb44cd88fbb5a1abfc8705a1e816	(0.977, 0.977, 3.0)	(512, 512, 91)	(165, 214, 43, 59, 98, 24)	29176	1	(195.82818069646285, 261.21994104743624, 54.77416369618865)	(191.3241325404442, 255.2118824033452, 164.32249108856595)	(2.0, 2.0, 2.0)	(51, 70, 58)	-182.176206	-1130.650879	3468.553955	(2.0, 2.0, 2.0)	(51, 70, 58)	(11, 11, 11, 28, 47, 36)	10535	1	(25.386046511627907, 33.53849074513526, 29.08467014712862)	(191.28359302325583, 255.58848149027054, 163.66934029425727)	-4.901895441	-1069.097656	2198.372803	(2.0, 2.0, 2.0)	(51, 70, 58)	(11, 11, 11, 28, 47, 36)	10166	2	(25.463899272083417, 33.483671060397405, 29.276214833759592)	(191.43929854416683, 255.4788421207948, 164.0524296675192)	19.96574934
ORAW_LUNG1-006_GTV-1.csv		LUNG1-006	GTV-1	1.3.6.1.4.1.32722.99.99.113668461738953188634009852485322232254	v3.0.1	1.19.4	2.0.2	01/01/2001	03/06/2012	{'minimumROIDimensions': 2, 'minimumROISize': None, 'normalize': False, 'normalizeScale': 1, 'removeOutliers': None, 'resampledPixelSpacing': [2, 2, 2], 'interpolator': 'sitkBSpline', 'preCrop': False, 'padDistance': 10, 'distances': [1], 'force2D': False, 'force2Ddimension': 0, 'resegmentRange': [-3, 3], 'label': 1, 'additionalInfo': True, 'resegmentMode': 'sigma', 'voxelArrayShift': 1000}	{'Original': {'binWidth': 25}}	ea9faa348862fe1154ca0b8070260c30322bcb6d	3D	(0.977, 0.977, 3.0)	(512, 512, 114)	-721.9720458	-1024	3071	a04726993942f6916ec12b158bcef6435adeb52f	(0.977, 0.977, 3.0)	(512, 512, 114)	(272, 242, 50, 68, 68, 23)	27358	1	(304.67665765041306, 275.97441333430805, 59.75360040938665)	(297.66909452445356, 269.627001827619, 179.26080122815995)	(2.0, 2.0, 2.0)	(55, 56, 56)	-491.164118	-1170.512573	997.2843018	(2.0, 2.0, 2.0)	(55, 56, 56)	(11, 11, 11, 33, 33, 34)	9704	1	(26.464550700741963, 27.620671887881286, 25.602431986809563)	(297.44060140148395, 269.7528437757626, 178.70486397361913)	-175.8360902	-1170.512573	338.0976868	(2.0, 2.0, 2.0)	(55, 56, 56)	(11, 11, 11, 33, 33, 34)	9704	1	(26.464550700741963, 27.620671887881286, 25.602431986809563)	(297.44060140148395, 269.7528437757626, 178.70486397361913)	-175.8360902
ORAW_LUNG1-007_GTV-1.csv		LUNG1-007	gtv-2	1.3.6.1.4.1.32722.99.99.296860265382611967345018217637747154180	v3.0.1	1.19.4	2.0.2	01/01/2001	03/06/2012	{'minimumROIDimensions': 2, 'minimumROISize': None, 'normalize': False, 'normalizeScale': 1, 'removeOutliers': None, 'resampledPixelSpacing': [2, 2, 2], 'interpolator': 'sitkBSpline', 'preCrop': False, 'padDistance': 10, 'distances': [1], 'force2D': False, 'force2Ddimension': 0, 'resegmentRange': [-3, 3], 'label': 1, 'additionalInfo': True, 'resegmentMode': 'sigma', 'voxelArrayShift': 1000}	{'Original': {'binWidth': 25}}	fcbf3437f6f481f28880c6c68bdc671bd30a6e7c	3D	(0.9765625, 0.9765625, 3.0)	(512, 512, 129)	-739.3594226	-1024	3070	22947bba8a83550af2607d862dccd47803610171	(0.9765625, 0.9765625, 3.0)	(512, 512, 129)	(210, 230, 54, 132, 62, 33)	8249	9	(258.34040489756336, 258.81658382834286, 69.61837798521033)	(252.28555165777672, 252.75057014486606, 208.855133955631)	(2.0, 2.0, 2.0)	(86, 52, 71)	-342.5777617	-1085.665283	1515.184082	(2.0, 2.0, 2.0)	(86, 52, 71)	(11, 10, 11, 64, 31, 49)	2875	8	(34.051478260869565, 24.341565217391306, 34.121391304347824)	(252.61467527173915, 253.1948491847826, 207.74278260869565)	-9.047059282	-521.6759644	267.4013062	(2.0, 2.0, 2.0)	(86, 52, 71)	(11, 10, 11, 64, 31, 49)	2862	8	(34.085953878406706, 24.348008385744233, 34.141858839972045)	(252.68362650681343, 253.20773552148847, 207.7837176799441)	-8.85244031
ORAW_LUNG1-007_GTV-1.csv		LUNG1-007	GTV-1	1.3.6.1.4.1.32722.99.99.296860265382611967345018217637747154180	v3.0.1	1.19.4	2.0.2	01/01/2001	03/06/2012	{'minimumROIDimensions': 2, 'minimumROISize': None, 'normalize': False, 'normalizeScale': 1, 'removeOutliers': None, 'resampledPixelSpacing': [2, 2, 2], 'interpolator': 'sitkBSpline', 'preCrop': False, 'padDistance': 10, 'distances': [1], 'force2D': False, 'force2Ddimension': 0, 'resegmentRange': [-3, 3], 'label': 1, 'additionalInfo': True, 'resegmentMode': 'sigma', 'voxelArrayShift': 1000}	{'Original': {'binWidth': 25}}	fcbf3437f6f481f28880c6c68bdc671bd30a6e7c	3D	(0.9765625, 0.9765625, 3.0)	(512, 512, 129)	-739.3594226	-1024	3070	39158ee6508110175eb179584175912b3aff6c20	(0.9765625, 0.9765625, 3.0)	(512, 512, 129)	(182, 199, 50, 33, 36, 10)	4367	1	(198.3865353789787, 216.24891229677124, 54.792305930844975)	(193.7368509560339, 211.18057841481567, 164.37691779253493)	(2.0, 2.0, 2.0)	(38, 40, 37)	-659.1074815	-1016.115723	615.7518311	(2.0, 2.0, 2.0)	(38, 40, 37)	(11, 11, 11, 16, 18, 15)	1514	1	(18.682959048877148, 19.321664464993393, 18.19881109643329)	(193.8776368477543, 211.15504767998678, 163.89762219286658)	-108.6600079	-768.8601685	131.1517487	(2.0, 2.0, 2.0)	(38, 40, 37)	(11, 11, 11, 16, 18, 15)	1503	1	(18.687292082501664, 19.318695941450432, 18.21024617431803)	(193.88630291500334, 211.14911063290086, 163.92049234863606)	-104.2734864
ORAW_LUNG1-008_GTV-1.csv		LUNG1-008	GTV-1	1.3.6.1.4.1.32722.99.99.220766358736397890612249814518504349204	v3.0.1	1.19.4	2.0.2	01/01/2001	03/06/2012	{'minimumROIDimensions': 2, 'minimumROISize': None, 'normalize': False, 'normalizeScale': 1, 'removeOutliers': None, 'resampledPixelSpacing': [2, 2, 2], 'interpolator': 'sitkBSpline', 'preCrop': False, 'padDistance': 10, 'distances': [1], 'force2D': False, 'force2Ddimension': 0, 'resegmentRange': [-3, 3], 'label': 1, 'additionalInfo': True, 'resegmentMode': 'sigma', 'voxelArrayShift': 1000}	{'Original': {'binWidth': 25}}	f41793c0b016f60ef4659b661b1ae68688f3e49e	3D	(0.977, 0.977, 3.0)	(512, 512, 114)	-701.5745397	-1024	3071	3393ce11e697538e47ba3674858a6f74b755a45c	(0.977, 0.977, 3.0)	(512, 512, 114)	(180, 271, 60, 53, 47, 15)	14272	1	(208.55724495515696, 294.64777186098655, 66.19352578475336)	(203.76042832118836, 287.87087310818384, 198.58057735426007)	(2.0, 2.0, 2.0)	(48, 45, 44)	-189.1930265	-1112.496582	1419.932495	(2.0, 2.0, 2.0)	(48, 45, 44)	(11, 10, 11, 26, 23, 22)	5007	1	(24.561613740762933, 21.583183543039745, 20.236069502696225)	(203.63472748152589, 287.6778670860795, 197.97213900539245)	-69.29679313	-951.2122803	231.6750641	(2.0, 2.0, 2.0)	(48, 45, 44)	(11, 10, 11, 26, 23, 22)	4946	1	(24.579660331581074, 21.602507076425393, 20.262232106752933)	(203.67082066316215, 287.7165141528508, 198.02446421350587)	-59.89657647
ORAW_LUNG1-009_GTV-1.csv		LUNG1-009	gtv-4	1.3.6.1.4.1.32722.99.99.14171127779843957970685321910293863538	v3.0.1	1.19.4	2.0.2	01/01/2001	03/06/2012	{'minimumROIDimensions': 2, 'minimumROISize': None, 'normalize': False, 'normalizeScale': 1, 'removeOutliers': None, 'resampledPixelSpacing': [2, 2, 2], 'interpolator': 'sitkBSpline', 'preCrop': False, 'padDistance': 10, 'distances': [1], 'force2D': False, 'force2Ddimension': 0, 'resegmentRange': [-3, 3], 'label': 1, 'additionalInfo': True, 'resegmentMode': 'sigma', 'voxelArrayShift': 1000}	{'Original': {'binWidth': 25}}	5ad7dbe2c6109dca69d4f39c2e40bbfeca83e4cd	3D	(0.977, 0.977, 3.0)	(512, 512, 105)	-671.5445101	-1024	3071	b20e3a15649ac44de4e83c271e466c8090e0a278	(0.977, 0.977, 3.0)	(512, 512, 105)	(178, 251, 44, 81, 58, 29)	30844	1	(212.71456361042667, 282.3578653871093, 57.18172091816885)	(207.82212864738685, 275.8636344832058, 171.54516275450655)	(2.0, 2.0, 2.0)	(62, 50, 65)	-239.0700941	-1107.41272	1056.890991	(2.0, 2.0, 2.0)	(62, 50, 65)	(11, 11, 11, 40, 28, 43)	11151	1	(27.523361133530624, 25.772486772486772, 30.62980898574119)	(207.55822226706127, 276.0564735449735, 170.75961797148238)	18.84002411	-1030.403931	357.6332092	(2.0, 2.0, 2.0)	(62, 50, 65)	(11, 11, 11, 40, 28, 43)	10804	1	(27.671232876712327, 25.59607552758238, 30.725657164013327)	(207.85396575342466, 275.70365105516476, 170.95131432802665)	39.0101108
ORAW_LUNG1-009_GTV-1.csv		LUNG1-009	gtv-3	1.3.6.1.4.1.32722.99.99.14171127779843957970685321910293863538	v3.0.1	1.19.4	2.0.2	01/01/2001	03/06/2012	{'minimumROIDimensions': 2, 'minimumROISize': None, 'normalize': False, 'normalizeScale': 1, 'removeOutliers': None, 'resampledPixelSpacing': [2, 2, 2], 'interpolator': 'sitkBSpline', 'preCrop': False, 'padDistance': 10, 'distances': [1], 'force2D': False, 'force2Ddimension': 0, 'resegmentRange': [-3, 3], 'label': 1, 'additionalInfo': True, 'resegmentMode': 'sigma', 'voxelArrayShift': 1000}	{'Original': {'binWidth': 25}}	5ad7dbe2c6109dca69d4f39c2e40bbfeca83e4cd	3D	(0.977, 0.977, 3.0)	(512, 512, 105)	-671.5445101	-1024	3071	2167e4f24b8e69f8dcba77ab4509d62aa7513729	(0.977, 0.977, 3.0)	(512, 512, 105)	(157, 291, 45, 49, 52, 16)	14235	1	(181.33375482964524, 314.2284510010537, 51.886266245170354)	(177.1630784685634, 307.00119662802945, 155.65879873551106)	(2.0, 2.0, 2.0)	(46, 48, 46)	-358.9484995	-1107.41272	960.8789063	(2.0, 2.0, 2.0)	(46, 48, 46)	(11, 11, 11, 24, 26, 24)	5103	1	(22.396433470507546, 22.332941407015483, 21.67195767195767)	(177.3043669410151, 307.177382814031, 154.84391534391534)	-60.50209334	-1107.41272	199.8143158	(2.0, 2.0, 2.0)	(46, 48, 46)	(11, 11, 11, 24, 26, 24)	5008	1	(22.397364217252395, 22.254992012779553, 21.709664536741215)	(177.30622843450482, 307.0214840255591, 154.91932907348246)	-45.53709571
ORAW_LUNG1-009_GTV-1.csv		LUNG1-009	gtv-2	1.3.6.1.4.1.32722.99.99.14171127779843957970685321910293863538	v3.0.1	1.19.4	2.0.2	01/01/2001	03/06/2012	{'minimumROIDimensions': 2, 'minimumROISize': None, 'normalize': False, 'normalizeScale': 1, 'removeOutliers': None, 'resampledPixelSpacing': [2, 2, 2], 'interpolator': 'sitkBSpline', 'preCrop': False, 'padDistance': 10, 'distances': [1], 'force2D': False, 'force2Ddimension': 0, 'resegmentRange': [-3, 3], 'label': 1, 'additionalInfo': True, 'resegmentMode': 'sigma', 'voxelArrayShift': 1000}	{'Original': {'binWidth': 25}}	5ad7dbe2c6109dca69d4f39c2e40bbfeca83e4cd	3D	(0.977, 0.977, 3.0)	(512, 512, 105)	-671.5445101	-1024	3071	135a64d9ddbeb436f7a8baebee6a0a2efa1b3397	(0.977, 0.977, 3.0)	(512, 512, 105)	(205, 254, 41, 54, 60, 30)	11710	1	(232.59521776259606, 282.61101622544834, 57.71033304867635)	(227.24552775405635, 276.110962852263, 173.13099914602904)	(2.0, 2.0, 2.0)	(49, 52, 67)	-191.2634569	-1084.130859	1056.890991	(2.0, 2.0, 2.0)	(49, 52, 67)	(11, 11, 11, 27, 29, 45)	4218	1	(24.520388809862496, 24.929587482219063, 36.30014224751067)	(227.55227761972498, 276.37067496443814, 172.10028449502136)	36.21498157	-791.2836304	192.15271	(2.0, 2.0, 2.0)	(49, 52, 67)	(11, 11, 11, 27, 29, 45)	4158	1	(24.536556036556036, 24.83189033189033, 36.414862914862915)	(227.58461207311205, 276.17528066378065, 172.32972582972585)	42.53207632
ORAW_LUNG1-009_GTV-1.csv		LUNG1-009	GTV-1	1.3.6.1.4.1.32722.99.99.14171127779843957970685321910293863538	v3.0.1	1.19.4	2.0.2	01/01/2001	03/06/2012	{'minimumROIDimensions': 2, 'minimumROISize': None, 'normalize': False, 'normalizeScale': 1, 'removeOutliers': None, 'resampledPixelSpacing': [2, 2, 2], 'interpolator': 'sitkBSpline', 'preCrop': False, 'padDistance': 10, 'distances': [1], 'force2D': False, 'force2Ddimension': 0, 'resegmentRange': [-3, 3], 'label': 1, 'additionalInfo': True, 'resegmentMode': 'sigma', 'voxelArrayShift': 1000}	{'Original': {'binWidth': 25}}	5ad7dbe2c6109dca69d4f39c2e40bbfeca83e4cd	3D	(0.977, 0.977, 3.0)	(512, 512, 105)	-671.5445101	-1024	3071	dc291bc3123fcdb391170d57f03ccabd047a8235	(0.977, 0.977, 3.0)	(512, 512, 105)	(158, 237, 43, 75, 102, 22)	34445	1	(197.29943388009872, 289.85629264044127, 53.21747713746552)	(192.76154690085644, 283.1895979097111, 159.65243141239657)	(2.0, 2.0, 2.0)	(59, 72, 55)	-298.4070145	-1107.41272	1056.890991	(2.0, 2.0, 2.0)	(59, 72, 55)	(11, 11, 11, 37, 50, 33)	12401	1	(30.15014918151762, 36.24401257963068, 26.978630755584227)	(192.81179836303525, 282.99952515926134, 159.45726151116847)	-2.479904526	-1066.821045	263.7588501	(2.0, 2.0, 2.0)	(59, 72, 55)	(11, 11, 11, 37, 50, 33)	12045	1	(30.194603569946036, 36.099626400996264, 27.11996679119967)	(192.9007071398921, 282.71075280199256, 159.73993358239935)	18.17292747
ORAW_LUNG1-010_GTV-1.csv		LUNG1-010	gtv-2	1.3.6.1.4.1.32722.99.99.264198494586748326740913849767267826887	v3.0.1	1.19.4	2.0.2	01/01/2001	03/06/2012	{'minimumROIDimensions': 2, 'minimumROISize': None, 'normalize': False, 'normalizeScale': 1, 'removeOutliers': None, 'resampledPixelSpacing': [2, 2, 2], 'interpolator': 'sitkBSpline', 'preCrop': False, 'padDistance': 10, 'distances': [1], 'force2D': False, 'force2Ddimension': 0, 'resegmentRange': [-3, 3], 'label': 1, 'additionalInfo': True, 'resegmentMode': 'sigma', 'voxelArrayShift': 1000}	{'Original': {'binWidth': 25}}	60b949f0aa37f21ad075903727935e96458caaa4	3D	(0.977, 0.977, 3.0)	(512, 512, 91)	-725.2446132	-1024	3071	516b66af410bb1af0b4d56f4a98efa80c4dffa3e	(0.977, 0.977, 3.0)	(512, 512, 91)	(279, 238, 44, 43, 24, 9)	2253	1	(299.98801597869505, 249.6884154460719, 47.47447847314692)	(293.08829161118507, 243.94558189081224, 142.42343541944075)	(2.0, 2.0, 2.0)	(43, 33, 35)	-162.1076796	-1106.951538	1101.70752	(2.0, 2.0, 2.0)	(43, 33, 35)	(11, 10, 11, 20, 12, 13)	761	1	(20.26281208935611, 15.76084099868594, 16.35742444152431)	(293.03712417871225, 244.03318199737186, 142.2148488830486)	-15.24303788	-367.7587891	174.6313629	(2.0, 2.0, 2.0)	(43, 33, 35)	(11, 10, 11, 20, 12, 13)	758	1	(20.271767810026386, 15.755936675461742, 16.349604221635882)	(293.05503562005276, 244.02337335092346, 142.19920844327177)	-14.5783089
ORAW_LUNG1-010_GTV-1.csv		LUNG1-010	GTV-1	1.3.6.1.4.1.32722.99.99.264198494586748326740913849767267826887	v3.0.1	1.19.4	2.0.2	01/01/2001	03/06/2012	{'minimumROIDimensions': 2, 'minimumROISize': None, 'normalize': False, 'normalizeScale': 1, 'removeOutliers': None, 'resampledPixelSpacing': [2, 2, 2], 'interpolator': 'sitkBSpline', 'preCrop': False, 'padDistance': 10, 'distances': [1], 'force2D': False, 'force2Ddimension': 0, 'resegmentRange': [-3, 3], 'label': 1, 'additionalInfo': True, 'resegmentMode': 'sigma', 'voxelArrayShift': 1000}	{'Original': {'binWidth': 25}}	60b949f0aa37f21ad075903727935e96458caaa4	3D	(0.977, 0.977, 3.0)	(512, 512, 91)	-725.2446132	-1024	3071	b32978d29374193136aa0c1638eeb6a065a992e0	(0.977, 0.977, 3.0)	(512, 512, 91)	(267, 261, 33, 49, 35, 13)	5634	1	(289.96769613063543, 278.371849485268, 39.1466098686546)	(283.2984391196308, 271.96929694710684, 117.43982960596381)	(2.0, 2.0, 2.0)	(46, 39, 42)	-207.4158909	-1106.951538	1185.182983	(2.0, 2.0, 2.0)	(46, 39, 42)	(10, 10, 11, 24, 18, 20)	2046	1	(21.32649071358749, 18.695503421309873, 20.700879765395893)	(283.164481427175, 271.90250684261974, 116.9017595307918)	-63.38321269	-1090.878296	257.1045837	(2.0, 2.0, 2.0)	(46, 39, 42)	(10, 10, 11, 24, 18, 20)	1991	1	(21.435459568056253, 18.732295328980413, 20.655951783023607)	(283.3824191361125, 271.9760906579608, 116.81190356604722)	-39.34926364
ORAW_LUNG1-011_GTV-1.csv		LUNG1-011	GTV-1	1.3.6.1.4.1.32722.99.99.328445294733205955357519863804959694933	v3.0.1	1.19.4	2.0.2	01/01/2001	03/06/2012	{'minimumROIDimensions': 2, 'minimumROISize': None, 'normalize': False, 'normalizeScale': 1, 'removeOutliers': None, 'resampledPixelSpacing': [2, 2, 2], 'interpolator': 'sitkBSpline', 'preCrop': False, 'padDistance': 10, 'distances': [1], 'force2D': False, 'force2Ddimension': 0, 'resegmentRange': [-3, 3], 'label': 1, 'additionalInfo': True, 'resegmentMode': 'sigma', 'voxelArrayShift': 1000}	{'Original': {'binWidth': 25}}	8bc1e401e1d42bceb5ab3c1b46513af2aa16e5e6	3D	(0.977, 0.977, 3.0)	(512, 512, 88)	-611.8115676	-1024	3071	4d80816f1b9b50113b18fec80c87b233a63784b5	(0.977, 0.977, 3.0)	(512, 512, 88)	(174, 232, 55, 90, 68, 14)	27882	1	(223.16487339502189, 266.8976041890826, 60.784771537192455)	(218.0320813069364, 260.75895929273366, 182.35431461157737)	(2.0, 2.0, 2.0)	(66, 55, 43)	-222.4003724	-1099.333008	890.3850708	(2.0, 2.0, 2.0)	(66, 55, 43)	(11, 10, 11, 43, 34, 21)	10037	1	(34.80083690345721, 27.191890006974194, 20.17106705190794)	(218.1131738069144, 260.8952800139484, 181.84213410381588)	-205.9096709	-1031.233765	510.6879883	(2.0, 2.0, 2.0)	(66, 55, 43)	(11, 10, 11, 43, 34, 21)	10036	1	(34.80041849342368, 27.192506974890396, 20.17188122758071)	(218.11233698684734, 260.8965139497808, 181.84376245516142)	-205.8274346
ORAW_LUNG1-012_GTV-1.csv		LUNG1-012	gtv-2	1.3.6.1.4.1.32722.99.99.230365339939211349911332247107411107453	v3.0.1	1.19.4	2.0.2	01/01/2001	03/06/2012	{'minimumROIDimensions': 2, 'minimumROISize': None, 'normalize': False, 'normalizeScale': 1, 'removeOutliers': None, 'resampledPixelSpacing': [2, 2, 2], 'interpolator': 'sitkBSpline', 'preCrop': False, 'padDistance': 10, 'distances': [1], 'force2D': False, 'force2Ddimension': 0, 'resegmentRange': [-3, 3], 'label': 1, 'additionalInfo': True, 'resegmentMode': 'sigma', 'voxelArrayShift': 1000}	{'Original': {'binWidth': 25}}	e94c0c1c968fbfa3d24c3b9aec6eabe46deb9dc1	3D	(0.977, 0.977, 3.0)	(512, 512, 109)	-643.5902573	-1024	3071	92a53e1c9a1e1e5307e1ac0544668cb83e9652e8	(0.977, 0.977, 3.0)	(512, 512, 109)	(222, 252, 50, 38, 36, 12)	6813	1	(241.22809335094672, 271.3042712461471, 56.18039043006018)	(235.67984720387494, 265.0642730074857, 168.54117129018053)	(2.0, 2.0, 2.0)	(40, 40, 40)	-80.89648567	-1087.737549	1835.570435	(2.0, 2.0, 2.0)	(40, 40, 40)	(10, 11, 11, 19, 18, 18)	2530	1	(19.580237154150197, 20.337549407114626, 20.456521739130434)	(235.67197430830038, 265.1865988142293, 168.41304347826087)	76.74496783	-778.1121826	1526.057373	(2.0, 2.0, 2.0)	(40, 40, 40)	(10, 11, 11, 19, 18, 18)	2461	1	(19.60260056887444, 20.359203575782203, 20.37220642015441)	(235.71670113774886, 265.2299071515644, 168.24441284030883)	62.8490488
ORAW_LUNG1-012_GTV-1.csv		LUNG1-012	GTV-1	1.3.6.1.4.1.32722.99.99.230365339939211349911332247107411107453	v3.0.1	1.19.4	2.0.2	01/01/2001	03/06/2012	{'minimumROIDimensions': 2, 'minimumROISize': None, 'normalize': False, 'normalizeScale': 1, 'removeOutliers': None, 'resampledPixelSpacing': [2, 2, 2], 'interpolator': 'sitkBSpline', 'preCrop': False, 'padDistance': 10, 'distances': [1], 'force2D': False, 'force2Ddimension': 0, 'resegmentRange': [-3, 3], 'label': 1, 'additionalInfo': True, 'resegmentMode': 'sigma', 'voxelArrayShift': 1000}	{'Original': {'binWidth': 25}}	e94c0c1c968fbfa3d24c3b9aec6eabe46deb9dc1	3D	(0.977, 0.977, 3.0)	(512, 512, 109)	-643.5902573	-1024	3071	3fb3e91d4a824367d979944de1aeb66892a38449	(0.977, 0.977, 3.0)	(512, 512, 109)	(141, 227, 64, 96, 102, 29)	90600	1	(187.82939293598233, 280.8933222958057, 79.47186534216335)	(183.50931689845473, 274.4327758830022, 238.41559602649005)	(2.0, 2.0, 2.0)	(69, 72, 65)	-184.6499341	-1098.846436	1835.570435	(2.0, 2.0, 2.0)	(69, 72, 65)	(11, 11, 11, 47, 50, 43)	32381	1	(33.58179179148266, 36.92211482041938, 34.0826101726321)	(183.67508358296533, 274.3557296408387, 237.6652203452642)	-95.38913895	-973.0683594	1384.991333	(2.0, 2.0, 2.0)	(69, 72, 65)	(11, 11, 11, 47, 50, 43)	32326	1	(33.57640908247231, 36.93636701107468, 34.08930891542412)	(183.66431816494463, 274.38423402214937, 237.67861783084822)	-95.60033446
ORAW_LUNG1-013_GTV-1.csv		LUNG1-013	GTV-1	1.3.6.1.4.1.32722.99.99.208852445206262726552640429414662729242	v3.0.1	1.19.4	2.0.2	01/01/2001	03/06/2012	{'minimumROIDimensions': 2, 'minimumROISize': None, 'normalize': False, 'normalizeScale': 1, 'removeOutliers': None, 'resampledPixelSpacing': [2, 2, 2], 'interpolator': 'sitkBSpline', 'preCrop': False, 'padDistance': 10, 'distances': [1], 'force2D': False, 'force2Ddimension': 0, 'resegmentRange': [-3, 3], 'label': 1, 'additionalInfo': True, 'resegmentMode': 'sigma', 'voxelArrayShift': 1000}	{'Original': {'binWidth': 25}}	d69533af6a5f5ff209a060df3da0ede316d8bdfd	3D	(0.9765625, 0.9765625, 3.0)	(512, 512, 134)	-702.0371176	-1024	3071	e38211c87a7b0b22c25f35b307b6b7d26462b2ea	(0.9765625, 0.9765625, 3.0)	(512, 512, 134)	(267, 260, 69, 44, 32, 8)	5088	1	(289.4306210691824, 279.7307389937107, 72.30581761006289)	(282.64709088787345, 273.1745497985456, 216.91745283018867)	(2.0, 2.0, 2.0)	(43, 38, 34)	-90.86646129	-1086.696289	2857.934082	(2.0, 2.0, 2.0)	(43, 38, 34)	(10, 11, 11, 22, 16, 12)	1880	1	(20.892021276595745, 20.448936170212765, 16.341489361702127)	(282.2957613031915, 273.4095910904255, 216.18297872340426)	-19.73498397	-1030.682983	455.7733459	(2.0, 2.0, 2.0)	(43, 38, 34)	(10, 11, 11, 22, 16, 12)	1814	1	(20.904079382579933, 20.402425578831313, 16.296582138919515)	(282.3198775151599, 273.3165699076626, 216.09316427783904)	3.195240527
ORAW_LUNG1-014_GTV-1.csv		LUNG1-014	GTV-1	1.3.6.1.4.1.32722.99.99.317183731545147221076797958741444153052	v3.0.1	1.19.4	2.0.2	01/01/2001	03/06/2012	{'minimumROIDimensions': 2, 'minimumROISize': None, 'normalize': False, 'normalizeScale': 1, 'removeOutliers': None, 'resampledPixelSpacing': [2, 2, 2], 'interpolator': 'sitkBSpline', 'preCrop': False, 'padDistance': 10, 'distances': [1], 'force2D': False, 'force2Ddimension': 0, 'resegmentRange': [-3, 3], 'label': 1, 'additionalInfo': True, 'resegmentMode': 'sigma', 'voxelArrayShift': 1000}	{'Original': {'binWidth': 25}}	814f3cfbf1c3ecab1180d1d0466a7ca5babf4cde	3D	(0.977, 0.977, 6.0)	(512, 512, 87)	-755.3022391	-1024	3071	6dda1ec6c74bae7196bb0bef2103c4538b0c9ec5	(0.977, 0.977, 6.0)	(512, 512, 87)	(191, 234, 41, 26, 31, 11)	3468	1	(203.98241061130335, 249.24452133794694, 46.44694348327566)	(199.29081516724338, 243.51189734717414, 278.68166089965393)	(2.0, 2.0, 2.0)	(34, 37, 55)	-672.8706021	-1121.150635	795.0275879	(2.0, 2.0, 2.0)	(34, 37, 55)	(10, 10, 12, 13, 15, 33)	2517	1	(16.502979737783075, 17.450536352800952, 29.233611442193087)	(199.51745947556614, 243.41257270560192, 278.46722288438616)	-342.1105064	-1041.93689	286.7752991	(2.0, 2.0, 2.0)	(34, 37, 55)	(10, 10, 12, 13, 15, 33)	2517	1	(16.502979737783075, 17.450536352800952, 29.233611442193087)	(199.51745947556614, 243.41257270560192, 278.46722288438616)	-342.1105064
ORAW_LUNG1-015_GTV-1.csv		LUNG1-015	GTV-1	1.3.6.1.4.1.32722.99.99.54471904645969395730355098132040130353	v3.0.1	1.19.4	2.0.2	01/01/2001	03/06/2012	{'minimumROIDimensions': 2, 'minimumROISize': None, 'normalize': False, 'normalizeScale': 1, 'removeOutliers': None, 'resampledPixelSpacing': [2, 2, 2], 'interpolator': 'sitkBSpline', 'preCrop': False, 'padDistance': 10, 'distances': [1], 'force2D': False, 'force2Ddimension': 0, 'resegmentRange': [-3, 3], 'label': 1, 'additionalInfo': True, 'resegmentMode': 'sigma', 'voxelArrayShift': 1000}	{'Original': {'binWidth': 25}}	90afc4e5dccd003d38e8c6b4abe46f47ca08e7e6	3D	(0.898, 0.898, 3.0)	(512, 512, 117)	-780.3584122	-1024	3067	efacc5338bf66105f06a78b5328a1be00d2f0eab	(0.898, 0.898, 3.0)	(512, 512, 117)	(195, 288, 71, 27, 26, 5)	1636	1	(208.50611246943765, 300.6876528117359, 72.6601466992665)	(187.238488997555, 270.01751222493886, 217.98044009779952)	(2.0, 2.0, 2.0)	(34, 33, 30)	-714.4871738	-1055.38208	732.4325562	(2.0, 2.0, 2.0)	(34, 33, 30)	(11, 10, 11, 12, 12, 8)	512	1	(16.2578125, 15.7578125, 13.890625)	(187.066625, 270.066625, 217.28125)	-196.4368634	-914.3057861	82.66941071	(2.0, 2.0, 2.0)	(34, 33, 30)	(11, 10, 11, 12, 12, 8)	512	1	(16.2578125, 15.7578125, 13.890625)	(187.066625, 270.066625, 217.28125)	-196.4368634
ORAW_LUNG1-016_GTV-1.csv		LUNG1-016	GTV-1	1.3.6.1.4.1.32722.99.99.95290408154942296279429191636415731588	v3.0.1	1.19.4	2.0.2	01/01/2001	03/06/2012	{'minimumROIDimensions': 2, 'minimumROISize': None, 'normalize': False, 'normalizeScale': 1, 'removeOutliers': None, 'resampledPixelSpacing': [2, 2, 2], 'interpolator': 'sitkBSpline', 'preCrop': False, 'padDistance': 10, 'distances': [1], 'force2D': False, 'force2Ddimension': 0, 'resegmentRange': [-3, 3], 'label': 1, 'additionalInfo': True, 'resegmentMode': 'sigma', 'voxelArrayShift': 1000}	{'Original': {'binWidth': 25}}	5a7fc4a4a1560352fa53be2f8a6520c62673f53e	3D	(0.977, 0.977, 3.0)	(512, 512, 82)	-699.5131326	-1024	3071	e0718d9d47ea12566f4cef10556b5c008d22fd75	(0.977, 0.977, 3.0)	(512, 512, 82)	(166, 316, 16, 63, 62, 22)	39731	1	(195.15584807832676, 343.6860134403866, 27.43429563816667)	(190.66726357252523, 335.7812351312577, 82.30288691450001)	(2.0, 2.0, 2.0)	(53, 52, 55)	-76.75407736	-1056.880737	1131.721436	(2.0, 2.0, 2.0)	(53, 52, 55)	(11, 10, 11, 31, 31, 33)	14239	1	(25.123674415338154, 23.539363719362314, 28.129433246716765)	(190.75884883067633, 335.59022743872464, 81.75886649343353)	-8.789484005	-988.4642944	287.3692627	(2.0, 2.0, 2.0)	(53, 52, 55)	(11, 10, 11, 31, 31, 33)	13818	3	(25.062888985381388, 23.630771457519177, 28.05652048053264)	(190.6372779707628, 335.7730429150384, 81.61304096106528)	11.70133892
ORAW_LUNG1-017_GTV-1.csv		LUNG1-017	gtv-3	1.3.6.1.4.1.32722.99.99.339588440295038276471373685804649178607	v3.0.1	1.19.4	2.0.2	01/01/2001	03/06/2012	{'minimumROIDimensions': 2, 'minimumROISize': None, 'normalize': False, 'normalizeScale': 1, 'removeOutliers': None, 'resampledPixelSpacing': [2, 2, 2], 'interpolator': 'sitkBSpline', 'preCrop': False, 'padDistance': 10, 'distances': [1], 'force2D': False, 'force2Ddimension': 0, 'resegmentRange': [-3, 3], 'label': 1, 'additionalInfo': True, 'resegmentMode': 'sigma', 'voxelArrayShift': 1000}	{'Original': {'binWidth': 25}}	a3648a3fb638d0e205fa8c8e37557b3e6f7fcd34	3D	(0.977, 0.977, 3.0)	(512, 512, 123)	-724.5992757	-1024	3071	0822a6e87eb76ac56d0ef0f4f650909cd2149350	(0.977, 0.977, 3.0)	(512, 512, 123)	(197, 202, 54, 22, 27, 6)	1241	1	(208.32070910556004, 213.33199033037872, 56.47139403706688)	(203.52933279613217, 208.42535455278, 169.41418211120063)	(2.0, 2.0, 2.0)	(33, 35, 31)	-265.8645764	-1079.984741	386.6513977	(2.0, 2.0, 2.0)	(33, 35, 31)	(11, 11, 11, 11, 12, 9)	429	1	(16.7016317016317, 15.951048951048952, 14.741258741258742)	(203.9147634032634, 208.41359790209788, 168.9825174825175)	50.07468858	-633.3453369	242.8946533	(2.0, 2.0, 2.0)	(33, 35, 31)	(12, 11, 11, 10, 12, 9)	422	1	(16.777251184834125, 15.962085308056873, 14.753554502369669)	(204.06600236966827, 208.43567061611373, 169.00710900473933)	57.43976847
ORAW_LUNG1-017_GTV-1.csv		LUNG1-017	gtv-2	1.3.6.1.4.1.32722.99.99.339588440295038276471373685804649178607	v3.0.1	1.19.4	2.0.2	01/01/2001	03/06/2012	{'minimumROIDimensions': 2, 'minimumROISize': None, 'normalize': False, 'normalizeScale': 1, 'removeOutliers': None, 'resampledPixelSpacing': [2, 2, 2], 'interpolator': 'sitkBSpline', 'preCrop': False, 'padDistance': 10, 'distances': [1], 'force2D': False, 'force2Ddimension': 0, 'resegmentRange': [-3, 3], 'label': 1, 'additionalInfo': True, 'resegmentMode': 'sigma', 'voxelArrayShift': 1000}	{'Original': {'binWidth': 25}}	a3648a3fb638d0e205fa8c8e37557b3e6f7fcd34	3D	(0.977, 0.977, 3.0)	(512, 512, 123)	-724.5992757	-1024	3071	a4d5a4436313d2cde136def2098d1d6256ed7596	(0.977, 0.977, 3.0)	(512, 512, 123)	(238, 189, 55, 69, 73, 18)	6956	2	(270.58539390454285, 231.7117596319724, 64.71305347901092)	(264.36192984473837, 226.38238916043701, 194.13916043703279)	(2.0, 2.0, 2.0)	(55, 57, 49)	-103.1890947	-1148.54834	1030.844482	(2.0, 2.0, 2.0)	(55, 57, 49)	(10, 11, 11, 34, 35, 27)	2732	2	(26.26281112737921, 30.809663250366032, 26.33857979502196)	(265.0371222547584, 226.13082650073204, 194.1771595900439)	29.8177728	-379.6341248	603.28479	(2.0, 2.0, 2.0)	(55, 57, 49)	(10, 11, 11, 34, 35, 27)	2706	2	(26.206577974870658, 30.829268292682926, 26.26940133037694)	(264.9246559497413, 226.17003658536584, 194.03880266075387)	27.96561733
ORAW_LUNG1-017_GTV-1.csv		LUNG1-017	GTV-1	1.3.6.1.4.1.32722.99.99.339588440295038276471373685804649178607	v3.0.1	1.19.4	2.0.2	01/01/2001	03/06/2012	{'minimumROIDimensions': 2, 'minimumROISize': None, 'normalize': False, 'normalizeScale': 1, 'removeOutliers': None, 'resampledPixelSpacing': [2, 2, 2], 'interpolator': 'sitkBSpline', 'preCrop': False, 'padDistance': 10, 'distances': [1], 'force2D': False, 'force2Ddimension': 0, 'resegmentRange': [-3, 3], 'label': 1, 'additionalInfo': True, 'resegmentMode': 'sigma', 'voxelArrayShift': 1000}	{'Original': {'binWidth': 25}}	a3648a3fb638d0e205fa8c8e37557b3e6f7fcd34	3D	(0.977, 0.977, 3.0)	(512, 512, 123)	-724.5992757	-1024	3071	a6d16ad29954219468f8b9ad6e289d67fec53df7	(0.977, 0.977, 3.0)	(512, 512, 123)	(143, 198, 19, 117, 124, 43)	78563	2	(208.3367870371549, 260.77471583315304, 40.15514937056884)	(203.54504093530034, 254.77689736899052, 120.46544811170654)	(2.0, 2.0, 2.0)	(79, 83, 87)	-100.8592558	-1103.33252	1436.723633	(2.0, 2.0, 2.0)	(79, 83, 87)	(11, 11, 11, 57, 60, 65)	28019	1	(42.50469324387023, 41.10182376244691, 43.34851350869053)	(203.52088648774046, 254.71514752489384, 120.19702701738106)	-28.91301245	-1061.641846	267.6790466	(2.0, 2.0, 2.0)	(79, 83, 87)	(11, 11, 11, 57, 60, 65)	27214	1	(42.62938193576836, 41.05331814507239, 43.18468435364151)	(203.7702638715367, 254.61813629014478, 119.86936870728302)	-7.649764151
ORAW_LUNG1-018_GTV-1.csv		LUNG1-018	gtv-2	1.3.6.1.4.1.32722.99.99.279721882225548912311114645046305126163	v3.0.1	1.19.4	2.0.2	01/01/2001	03/06/2012	{'minimumROIDimensions': 2, 'minimumROISize': None, 'normalize': False, 'normalizeScale': 1, 'removeOutliers': None, 'resampledPixelSpacing': [2, 2, 2], 'interpolator': 'sitkBSpline', 'preCrop': False, 'padDistance': 10, 'distances': [1], 'force2D': False, 'force2Ddimension': 0, 'resegmentRange': [-3, 3], 'label': 1, 'additionalInfo': True, 'resegmentMode': 'sigma', 'voxelArrayShift': 1000}	{'Original': {'binWidth': 25}}	2fc1aeaa25a87803bcaf85c33a08501cde29e67e	3D	(0.977, 0.977, 3.0)	(512, 512, 114)	-759.00946	-1024	3071	5bb560fba9ed116a4c2cb187d6ce7ccdaf4dd67a	(0.977, 0.977, 3.0)	(512, 512, 114)	(190, 286, 54, 36, 22, 6)	1753	1	(207.70507701083855, 297.188819167142, 56.144894466628635)	(202.92786023958925, 290.35347632629777, 168.4346833998859)	(2.0, 2.0, 2.0)	(40, 33, 31)	-331.7350282	-1107.164917	3237.670898	(2.0, 2.0, 2.0)	(40, 33, 31)	(11, 11, 11, 17, 10, 9)	644	1	(19.001552795031056, 15.927018633540373, 14.321428571428571)	(202.5146055900621, 290.36553726708075, 168.14285714285714)	35.3060061	-924.0456543	254.6017609	(2.0, 2.0, 2.0)	(40, 33, 31)	(11, 11, 11, 17, 10, 9)	625	1	(18.9872, 15.9456, 14.312)	(202.4859, 290.40270000000004, 168.124)	56.63815195
ORAW_LUNG1-018_GTV-1.csv		LUNG1-018	GTV-1	1.3.6.1.4.1.32722.99.99.279721882225548912311114645046305126163	v3.0.1	1.19.4	2.0.2	01/01/2001	03/06/2012	{'minimumROIDimensions': 2, 'minimumROISize': None, 'normalize': False, 'normalizeScale': 1, 'removeOutliers': None, 'resampledPixelSpacing': [2, 2, 2], 'interpolator': 'sitkBSpline', 'preCrop': False, 'padDistance': 10, 'distances': [1], 'force2D': False, 'force2Ddimension': 0, 'resegmentRange': [-3, 3], 'label': 1, 'additionalInfo': True, 'resegmentMode': 'sigma', 'voxelArrayShift': 1000}	{'Original': {'binWidth': 25}}	2fc1aeaa25a87803bcaf85c33a08501cde29e67e	3D	(0.977, 0.977, 3.0)	(512, 512, 114)	-759.00946	-1024	3071	9349975e5e11cb5319bcb05db371f84f2cbb9cd3	(0.977, 0.977, 3.0)	(512, 512, 114)	(110, 315, 31, 70, 70, 24)	51102	1	(144.72844507064303, 347.61756878400064, 41.53383429219991)	(141.39969083401823, 339.6223647019686, 124.60150287659974)	(2.0, 2.0, 2.0)	(56, 56, 58)	-247.8014504	-1044.694336	1417.69165	(2.0, 2.0, 2.0)	(56, 56, 58)	(11, 11, 11, 34, 34, 36)	18450	1	(27.54368563685637, 26.559674796747966, 27.30520325203252)	(141.59887127371275, 339.63084959349595, 124.11040650406504)	-35.51528515	-962.5960083	971.0129395	(2.0, 2.0, 2.0)	(56, 56, 58)	(11, 11, 11, 34, 34, 36)	17813	5	(27.47482175938921, 26.68180542300567, 26.87969460506372)	(141.4611435187784, 339.87511084601135, 123.25938921012744)	-11.43745147
ORAW_LUNG1-019_GTV-1.csv		LUNG1-019	GTV-1	1.3.6.1.4.1.32722.99.99.219769601521893839157037047644666166603	v3.0.1	1.19.4	2.0.2	01/01/2001	03/06/2012	{'minimumROIDimensions': 2, 'minimumROISize': None, 'normalize': False, 'normalizeScale': 1, 'removeOutliers': None, 'resampledPixelSpacing': [2, 2, 2], 'interpolator': 'sitkBSpline', 'preCrop': False, 'padDistance': 10, 'distances': [1], 'force2D': False, 'force2Ddimension': 0, 'resegmentRange': [-3, 3], 'label': 1, 'additionalInfo': True, 'resegmentMode': 'sigma', 'voxelArrayShift': 1000}	{'Original': {'binWidth': 25}}	c41c9e38d92f82b3df6eaa96e906b86267a38ec8	3D	(0.812, 0.812, 3.0)	(512, 512, 101)	-628.7740868	-1024	3071	e9b4fbf9d7733b8f61d20ec75a0659bd5c912af6	(0.812, 0.812, 3.0)	(512, 512, 101)	(273, 161, 47, 107, 146, 19)	56797	2	(332.44666091518917, 249.22888532845045, 58.84826663380108)	(269.9466886631336, 202.37385488670176, 176.54479990140325)	(2.0, 2.0, 2.0)	(66, 81, 51)	-254.5097782	-1059.208374	1624.437744	(2.0, 2.0, 2.0)	(66, 81, 51)	(11, 10, 11, 43, 60, 29)	14330	2	(34.577808792742495, 45.789043963712494, 29.335240753663644)	(269.749617585485, 202.172087927425, 176.1704815073273)	-13.21809986	-1046.009644	712.8665161	(2.0, 2.0, 2.0)	(66, 81, 51)	(11, 10, 11, 43, 60, 29)	13900	2	(34.3931654676259, 45.725323741007195, 29.386690647482013)	(269.38033093525183, 202.0446474820144, 176.27338129496405)	3.296635017
ORAW_LUNG1-020_GTV-1.csv		LUNG1-020	gtv-4	1.3.6.1.4.1.32722.99.99.119383031673170966900234551849677344744	v3.0.1	1.19.4	2.0.2	01/01/2001	03/06/2012	{'minimumROIDimensions': 2, 'minimumROISize': None, 'normalize': False, 'normalizeScale': 1, 'removeOutliers': None, 'resampledPixelSpacing': [2, 2, 2], 'interpolator': 'sitkBSpline', 'preCrop': False, 'padDistance': 10, 'distances': [1], 'force2D': False, 'force2Ddimension': 0, 'resegmentRange': [-3, 3], 'label': 1, 'additionalInfo': True, 'resegmentMode': 'sigma', 'voxelArrayShift': 1000}	{'Original': {'binWidth': 25}}	632e665191dafa799e6e679cd8d02223583dc90e	3D	(0.977, 0.977, 3.0)	(512, 512, 108)	-784.5157873	-1024	3071	8e517d4e668e191e1209ff294aa9487955862bf8	(0.977, 0.977, 3.0)	(512, 512, 108)	(245, 232, 50, 65, 65, 35)	4910	3	(267.91568228105905, 265.29144602851323, 66.4448065173116)	(261.7536215885947, 259.18974276985745, 199.33441955193481)	(2.0, 2.0, 2.0)	(54, 53, 74)	-258.8413374	-1111.811035	1520.711914	(2.0, 2.0, 2.0)	(54, 53, 74)	(11, 10, 11, 31, 32, 52)	1682	3	(21.774078478002377, 26.400713436385256, 35.72770511296076)	(262.05965695600474, 259.3129268727705, 198.95541022592153)	37.25882845	-363.0379944	294.4935303	(2.0, 2.0, 2.0)	(54, 53, 74)	(11, 10, 11, 31, 32, 52)	1660	3	(21.70120481927711, 26.336746987951805, 35.76626506024096)	(261.9139096385542, 259.18499397590364, 199.0325301204819)	39.92607038
ORAW_LUNG1-020_GTV-1.csv		LUNG1-020	gtv-3	1.3.6.1.4.1.32722.99.99.119383031673170966900234551849677344744	v3.0.1	1.19.4	2.0.2	01/01/2001	03/06/2012	{'minimumROIDimensions': 2, 'minimumROISize': None, 'normalize': False, 'normalizeScale': 1, 'removeOutliers': None, 'resampledPixelSpacing': [2, 2, 2], 'interpolator': 'sitkBSpline', 'preCrop': False, 'padDistance': 10, 'distances': [1], 'force2D': False, 'force2Ddimension': 0, 'resegmentRange': [-3, 3], 'label': 1, 'additionalInfo': True, 'resegmentMode': 'sigma', 'voxelArrayShift': 1000}	{'Original': {'binWidth': 25}}	632e665191dafa799e6e679cd8d02223583dc90e	3D	(0.977, 0.977, 3.0)	(512, 512, 108)	-784.5157873	-1024	3071	edc15313f7cdf97d68896e10ad9a901e20725234	(0.977, 0.977, 3.0)	(512, 512, 108)	(213, 252, 52, 32, 46, 9)	4001	1	(227.60809797550613, 272.4371407148213, 55.732316920769804)	(222.37311172206947, 266.1710864783804, 167.19695076230943)	(2.0, 2.0, 2.0)	(38, 45, 35)	-361.7440452	-1121.188721	810.9627686	(2.0, 2.0, 2.0)	(38, 45, 35)	(11, 11, 11, 16, 23, 13)	1454	1	(17.97936726272352, 20.86726272352132, 16.618294360385143)	(222.47023452544704, 266.24602544704265, 166.73658872077027)	38.12302149	-1032.015747	318.1315308	(2.0, 2.0, 2.0)	(38, 45, 35)	(11, 11, 11, 16, 23, 13)	1404	1	(18.061965811965813, 20.808404558404558, 16.52777777777778)	(222.63543162393165, 266.12830911680913, 166.55555555555554)	65.75569667
ORAW_LUNG1-020_GTV-1.csv		LUNG1-020	gtv-2	1.3.6.1.4.1.32722.99.99.119383031673170966900234551849677344744	v3.0.1	1.19.4	2.0.2	01/01/2001	03/06/2012	{'minimumROIDimensions': 2, 'minimumROISize': None, 'normalize': False, 'normalizeScale': 1, 'removeOutliers': None, 'resampledPixelSpacing': [2, 2, 2], 'interpolator': 'sitkBSpline', 'preCrop': False, 'padDistance': 10, 'distances': [1], 'force2D': False, 'force2Ddimension': 0, 'resegmentRange': [-3, 3], 'label': 1, 'additionalInfo': True, 'resegmentMode': 'sigma', 'voxelArrayShift': 1000}	{'Original': {'binWidth': 25}}	632e665191dafa799e6e679cd8d02223583dc90e	3D	(0.977, 0.977, 3.0)	(512, 512, 108)	-784.5157873	-1024	3071	f90d6d52a98d5211644af769d50a2bd12360109d	(0.977, 0.977, 3.0)	(512, 512, 108)	(243, 248, 57, 40, 44, 15)	4659	1	(263.2034771410174, 268.4084567503756, 63.167847177505905)	(257.149797166774, 262.2350622451169, 189.50354153251772)	(2.0, 2.0, 2.0)	(42, 44, 45)	-130.2907203	-1111.811035	1520.711914	(2.0, 2.0, 2.0)	(42, 44, 45)	(11, 12, 11, 19, 21, 23)	1637	1	(20.335980452046428, 20.97128894318876, 20.50274893097129)	(257.18346090409284, 262.45407788637755, 188.5054978619426)	45.29606156	-867.906311	206.4087372	(2.0, 2.0, 2.0)	(42, 44, 45)	(11, 12, 11, 19, 21, 23)	1605	1	(20.346417445482867, 20.91588785046729, 20.498442367601246)	(257.2043348909657, 262.3432757009346, 188.49688473520249)	54.22391713
ORAW_LUNG1-020_GTV-1.csv		LUNG1-020	GTV-1	1.3.6.1.4.1.32722.99.99.119383031673170966900234551849677344744	v3.0.1	1.19.4	2.0.2	01/01/2001	03/06/2012	{'minimumROIDimensions': 2, 'minimumROISize': None, 'normalize': False, 'normalizeScale': 1, 'removeOutliers': None, 'resampledPixelSpacing': [2, 2, 2], 'interpolator': 'sitkBSpline', 'preCrop': False, 'padDistance': 10, 'distances': [1], 'force2D': False, 'force2Ddimension': 0, 'resegmentRange': [-3, 3], 'label': 1, 'additionalInfo': True, 'resegmentMode': 'sigma', 'voxelArrayShift': 1000}	{'Original': {'binWidth': 25}}	632e665191dafa799e6e679cd8d02223583dc90e	3D	(0.977, 0.977, 3.0)	(512, 512, 108)	-784.5157873	-1024	3071	1ad393fc814e56f71f177e228727edc49ca0b061	(0.977, 0.977, 3.0)	(512, 512, 108)	(206, 268, 60, 53, 81, 19)	30846	1	(230.76402126693898, 305.8230240549828, 69.0003241911431)	(225.45644877779938, 298.7890945017182, 207.0009725734293)	(2.0, 2.0, 2.0)	(48, 62, 50)	-377.7810963	-1121.188721	1203.936768	(2.0, 2.0, 2.0)	(48, 62, 50)	(11, 11, 11, 26, 39, 28)	11115	1	(22.597121007647324, 29.168600989653623, 24.594871794871796)	(225.70574201529462, 298.84870197930724, 206.68974358974359)	-197.9222026	-1064.55481	293.9678955	(2.0, 2.0, 2.0)	(48, 62, 50)	(11, 11, 11, 26, 39, 28)	11115	1	(22.597121007647324, 29.168600989653623, 24.594871794871796)	(225.70574201529462, 298.84870197930724, 206.68974358974359)	-197.9222026
ORAW_LUNG1-021_GTV-1.csv		LUNG1-021	gtv-2	1.3.6.1.4.1.32722.99.99.17721185813898648758246424168316865014	v3.0.1	1.19.4	2.0.2	01/01/2001	03/06/2012	{'minimumROIDimensions': 2, 'minimumROISize': None, 'normalize': False, 'normalizeScale': 1, 'removeOutliers': None, 'resampledPixelSpacing': [2, 2, 2], 'interpolator': 'sitkBSpline', 'preCrop': False, 'padDistance': 10, 'distances': [1], 'force2D': False, 'force2Ddimension': 0, 'resegmentRange': [-3, 3], 'label': 1, 'additionalInfo': True, 'resegmentMode': 'sigma', 'voxelArrayShift': 1000}	{'Original': {'binWidth': 25}}	8d965dadb00cd931f897f54bf57ea4fe92d15e25	3D	(0.977, 0.977, 3.0)	(512, 512, 197)	-780.7561749	-1024	3071	493ca24ea3646cc3d6d0d49496b6c9bfe97ff534	(0.977, 0.977, 3.0)	(512, 512, 197)	(215, 213, 102, 42, 36, 9)	5910	1	(233.9434856175973, 230.1673434856176, 106.33011844331641)	(228.56278544839256, 224.87349458544838, 318.99035532994924)	(2.0, 2.0, 2.0)	(43, 40, 35)	-39.20382314	-1114.22937	1514.245239	(2.0, 2.0, 2.0)	(43, 40, 35)	(11, 11, 11, 21, 17, 13)	2113	1	(19.91623284429721, 19.140085186938002, 17.421675343114057)	(228.34396568859444, 224.791670373876, 318.3433506862281)	6.699015438	-621.2207031	776.1446533	(2.0, 2.0, 2.0)	(43, 40, 35)	(11, 11, 11, 21, 17, 13)	2076	1	(19.88535645472062, 19.091522157996145, 17.47543352601156)	(228.28221290944126, 224.6945443159923, 318.4508670520231)	10.2551891
ORAW_LUNG1-021_GTV-1.csv		LUNG1-021	GTV-1	1.3.6.1.4.1.32722.99.99.17721185813898648758246424168316865014	v3.0.1	1.19.4	2.0.2	01/01/2001	03/06/2012	{'minimumROIDimensions': 2, 'minimumROISize': None, 'normalize': False, 'normalizeScale': 1, 'removeOutliers': None, 'resampledPixelSpacing': [2, 2, 2], 'interpolator': 'sitkBSpline', 'preCrop': False, 'padDistance': 10, 'distances': [1], 'force2D': False, 'force2Ddimension': 0, 'resegmentRange': [-3, 3], 'label': 1, 'additionalInfo': True, 'resegmentMode': 'sigma', 'voxelArrayShift': 1000}	{'Original': {'binWidth': 25}}	8d965dadb00cd931f897f54bf57ea4fe92d15e25	3D	(0.977, 0.977, 3.0)	(512, 512, 197)	-780.7561749	-1024	3071	4acbf7ab6659377b744132f685fb8e6060b2d86f	(0.977, 0.977, 3.0)	(512, 512, 197)	(173, 249, 74, 87, 73, 29)	75765	1	(218.43158450471853, 284.8314261202402, 88.33056160496271)	(213.40765806111, 278.2803033194747, 264.9916848148881)	(2.0, 2.0, 2.0)	(64, 58, 65)	-156.0081337	-1091.285156	3249.688477	(2.0, 2.0, 2.0)	(64, 58, 65)	(11, 11, 11, 42, 35, 43)	27105	1	(32.398966980261946, 27.872385168788046, 32.574211400110684)	(213.30943396052388, 278.2562703375761, 264.6484228002214)	-56.46102993	-1012.996765	1063.543091	(2.0, 2.0, 2.0)	(64, 58, 65)	(11, 11, 11, 42, 35, 43)	27062	1	(32.39291257113295, 27.866380903111374, 32.5770822555613)	(213.2973251422659, 278.24426180622277, 264.6541645111226)	-57.14584374
ORAW_LUNG1-022_GTV-1.csv		LUNG1-022	GTV-1	1.3.6.1.4.1.32722.99.99.233825820111554669486679118543565277169	v3.0.1	1.19.4	2.0.2	01/01/2001	03/06/2012	{'minimumROIDimensions': 2, 'minimumROISize': None, 'normalize': False, 'normalizeScale': 1, 'removeOutliers': None, 'resampledPixelSpacing': [2, 2, 2], 'interpolator': 'sitkBSpline', 'preCrop': False, 'padDistance': 10, 'distances': [1], 'force2D': False, 'force2Ddimension': 0, 'resegmentRange': [-3, 3], 'label': 1, 'additionalInfo': True, 'resegmentMode': 'sigma', 'voxelArrayShift': 1000}	{'Original': {'binWidth': 25}}	e9b9782801f66c0cfd769ca1b2926ea57742722c	3D	(0.977, 0.977, 3.0)	(512, 512, 121)	-751.9444594	-1024	3071	7057b48601f6e87c6871f63d6f3536d44fc17e12	(0.977, 0.977, 3.0)	(512, 512, 121)	(346, 290, 15, 70, 58, 27)	38555	1	(378.4642977564518, 318.6051355206847, 26.938399688756324)	(369.7596189080534, 311.27721740370896, 80.81519906626897)	(2.0, 2.0, 2.0)	(56, 50, 63)	-322.9444426	-1103.588379	1136.248901	(2.0, 2.0, 2.0)	(56, 50, 63)	(11, 11, 11, 34, 28, 41)	13819	1	(26.49779289384181, 24.523192705695056, 29.36138649685216)	(369.50708578768365, 311.55788541139015, 80.22277299370433)	-187.4070425	-1097.817505	489.5032654	(2.0, 2.0, 2.0)	(56, 50, 63)	(11, 11, 11, 34, 28, 41)	13819	1	(26.49779289384181, 24.523192705695056, 29.36138649685216)	(369.50708578768365, 311.55788541139015, 80.22277299370433)	-187.4070425
ORAW_LUNG1-023_GTV-1.csv		LUNG1-023	gtv-2	1.3.6.1.4.1.32722.99.99.69866074490015035378240800059091716352	v3.0.1	1.19.4	2.0.2	01/01/2001	03/06/2012	{'minimumROIDimensions': 2, 'minimumROISize': None, 'normalize': False, 'normalizeScale': 1, 'removeOutliers': None, 'resampledPixelSpacing': [2, 2, 2], 'interpolator': 'sitkBSpline', 'preCrop': False, 'padDistance': 10, 'distances': [1], 'force2D': False, 'force2Ddimension': 0, 'resegmentRange': [-3, 3], 'label': 1, 'additionalInfo': True, 'resegmentMode': 'sigma', 'voxelArrayShift': 1000}	{'Original': {'binWidth': 25}}	37e4465285de2bb9430dea5309f5382363230906	3D	(0.977, 0.977, 3.0)	(512, 512, 126)	-740.6700914	-1024	3071	1c1c0c84ae6d52fcb17fab303770038082fdbb37	(0.977, 0.977, 3.0)	(512, 512, 126)	(251, 247, 46, 38, 35, 13)	4972	1	(267.2652855993564, 265.00543041029766, 51.19650040225262)	(261.1181840305712, 258.91030551086084, 153.58950120675786)	(2.0, 2.0, 2.0)	(40, 39, 41)	-143.1231728	-1117.541016	796.0195923	(2.0, 2.0, 2.0)	(40, 39, 41)	(11, 11, 11, 18, 17, 19)	1699	1	(18.396115361977635, 19.25662154208358, 18.801059446733372)	(261.30373072395525, 259.0247430841672, 153.10211889346675)	54.80730061	-120.5963364	184.7148132	(2.0, 2.0, 2.0)	(40, 39, 41)	(11, 11, 11, 18, 16, 19)	1687	1	(18.381149970361587, 19.255483106105512, 18.802608180201542)	(261.27379994072317, 259.02246621221104, 153.1052163604031)	55.68472795
ORAW_LUNG1-023_GTV-1.csv		LUNG1-023	GTV-1	1.3.6.1.4.1.32722.99.99.69866074490015035378240800059091716352	v3.0.1	1.19.4	2.0.2	01/01/2001	03/06/2012	{'minimumROIDimensions': 2, 'minimumROISize': None, 'normalize': False, 'normalizeScale': 1, 'removeOutliers': None, 'resampledPixelSpacing': [2, 2, 2], 'interpolator': 'sitkBSpline', 'preCrop': False, 'padDistance': 10, 'distances': [1], 'force2D': False, 'force2Ddimension': 0, 'resegmentRange': [-3, 3], 'label': 1, 'additionalInfo': True, 'resegmentMode': 'sigma', 'voxelArrayShift': 1000}	{'Original': {'binWidth': 25}}	37e4465285de2bb9430dea5309f5382363230906	3D	(0.977, 0.977, 3.0)	(512, 512, 126)	-740.6700914	-1024	3071	7cc2cbbbf261ee360d4ed82d1d0a38ced2790eec	(0.977, 0.977, 3.0)	(512, 512, 126)	(126, 169, 28, 105, 135, 36)	230950	1	(179.65000216497077, 236.58180125568305, 43.40087464819225)	(175.51805211517643, 231.14041982680234, 130.20262394457674)	(2.0, 2.0, 2.0)	(73, 88, 76)	-350.8568363	-1134.337891	1360.071289	(2.0, 2.0, 2.0)	(73, 88, 76)	(11, 11, 11, 51, 66, 54)	82681	1	(36.4383110992852, 43.35490620577884, 34.12145474776551)	(175.3881221985704, 231.22131241155768, 129.74290949553102)	20.62224855	-1089.325195	891.3364258	(2.0, 2.0, 2.0)	(73, 88, 76)	(11, 11, 11, 51, 66, 54)	79713	3	(36.34397149774817, 43.505325354710024, 34.459410635655416)	(175.19944299549633, 231.52215070942003, 130.41882127131083)	40.26900533
ORAW_LUNG1-024_GTV-1.csv		LUNG1-024	gtv-2	1.3.6.1.4.1.32722.99.99.305545614954774443461905562381670039376	v3.0.1	1.19.4	2.0.2	01/01/2001	03/06/2012	{'minimumROIDimensions': 2, 'minimumROISize': None, 'normalize': False, 'normalizeScale': 1, 'removeOutliers': None, 'resampledPixelSpacing': [2, 2, 2], 'interpolator': 'sitkBSpline', 'preCrop': False, 'padDistance': 10, 'distances': [1], 'force2D': False, 'force2Ddimension': 0, 'resegmentRange': [-3, 3], 'label': 1, 'additionalInfo': True, 'resegmentMode': 'sigma', 'voxelArrayShift': 1000}	{'Original': {'binWidth': 25}}	f7890812fc8f233c3dde00b36f8e3a59bfd68d21	3D	(0.977, 0.977, 3.0)	(512, 512, 95)	-639.6106922	-1024	3071	c96fa945f082fe50e3e934a20bea08550ee49602	(0.977, 0.977, 3.0)	(512, 512, 95)	(177, 261, 49, 30, 34, 14)	7026	1	(191.00327355536578, 276.84970111016224, 55.567748363222314)	(186.61019826359237, 270.4821579846285, 166.70324508966695)	(2.0, 2.0, 2.0)	(36, 38, 43)	-520.8831425	-1097.263062	672.2575073	(2.0, 2.0, 2.0)	(36, 38, 43)	(10, 10, 11, 15, 17, 21)	2609	1	(17.0122652357225, 17.978919126101953, 21.197393637408968)	(186.536030471445, 270.4693382522039, 165.89478727481796)	-264.8725913	-846.5047607	209.7844696	(2.0, 2.0, 2.0)	(36, 38, 43)	(10, 10, 11, 15, 17, 21)	2609	1	(17.0122652357225, 17.978919126101953, 21.197393637408968)	(186.536030471445, 270.4693382522039, 165.89478727481796)	-264.8725913
ORAW_LUNG1-024_GTV-1.csv		LUNG1-024	GTV-1	1.3.6.1.4.1.32722.99.99.305545614954774443461905562381670039376	v3.0.1	1.19.4	2.0.2	01/01/2001	03/06/2012	{'minimumROIDimensions': 2, 'minimumROISize': None, 'normalize': False, 'normalizeScale': 1, 'removeOutliers': None, 'resampledPixelSpacing': [2, 2, 2], 'interpolator': 'sitkBSpline', 'preCrop': False, 'padDistance': 10, 'distances': [1], 'force2D': False, 'force2Ddimension': 0, 'resegmentRange': [-3, 3], 'label': 1, 'additionalInfo': True, 'resegmentMode': 'sigma', 'voxelArrayShift': 1000}	{'Original': {'binWidth': 25}}	f7890812fc8f233c3dde00b36f8e3a59bfd68d21	3D	(0.977, 0.977, 3.0)	(512, 512, 95)	-639.6106922	-1024	3071	b2dcd021ce4a6640fff653e0db7c22b0b17af444	(0.977, 0.977, 3.0)	(512, 512, 95)	(175, 256, 53, 37, 40, 13)	7706	1	(192.2838048274072, 274.4018946275629, 58.36478069037114)	(187.86127731637683, 268.09065105112893, 175.09434207111343)	(2.0, 2.0, 2.0)	(40, 42, 42)	-477.2737214	-1088.492554	672.2575073	(2.0, 2.0, 2.0)	(40, 42, 42)	(10, 12, 11, 19, 18, 20)	2868	1	(18.640516039051604, 19.841352859135284, 19.50418410041841)	(187.79253207810322, 268.1942057182706, 174.50836820083683)	-123.294631	-846.5047607	269.6712646	(2.0, 2.0, 2.0)	(40, 42, 42)	(10, 12, 11, 19, 18, 20)	2868	1	(18.640516039051604, 19.841352859135284, 19.50418410041841)	(187.79253207810322, 268.1942057182706, 174.50836820083683)	-123.294631
ORAW_LUNG1-025_Spinal-Cord.csv		LUNG1-025	GTV-1	1.3.6.1.4.1.32722.99.99.249157962908672732415025248899888142512	v3.0.1	1.19.4	2.0.2	01/01/2001	03/06/2012	{'minimumROIDimensions': 2, 'minimumROISize': None, 'normalize': False, 'normalizeScale': 1, 'removeOutliers': None, 'resampledPixelSpacing': [2, 2, 2], 'interpolator': 'sitkBSpline', 'preCrop': False, 'padDistance': 10, 'distances': [1], 'force2D': False, 'force2Ddimension': 0, 'resegmentRange': [-3, 3], 'label': 1, 'additionalInfo': True, 'resegmentMode': 'sigma', 'voxelArrayShift': 1000}	{'Original': {'binWidth': 25}}	a9bce5432dacbba5bc488c01bbaf55944d5cbea3	3D	(0.977, 0.977, 3.0)	(512, 512, 106)	-747.1904006	-1024	3071	495b6b21ae7effe9a8f33488fe7ceef209375273	(0.977, 0.977, 3.0)	(512, 512, 106)	(167, 247, 72, 85, 63, 24)	36781	1	(214.83233191049726, 277.7577553628232, 84.75816318207771)	(209.89118827655582, 271.3693269894783, 254.27448954623313)	(2.0, 2.0, 2.0)	(63, 53, 58)	-116.3255943	-1099.134155	3315.492676	(2.0, 2.0, 2.0)	(63, 53, 58)	(11, 11, 11, 41, 30, 36)	13158	1	(33.635886912904695, 25.502127982976138, 30.133834929320564)	(209.78327382580937, 271.5157559659523, 253.7676698586411)	-31.92204074	-997.9781494	1054.729858	(2.0, 2.0, 2.0)	(63, 53, 58)	(11, 11, 11, 41, 30, 36)	13122	1	(33.62658131382411, 25.494970278920896, 30.137250419143424)	(209.7646626276482, 271.5014405578418, 253.77450083828685)	-33.84154577
ORAW_LUNG1-026_Lung-Right.csv		LUNG1-026	GTV-1	1.3.6.1.4.1.32722.99.99.172306932045598624591534757917161551771	v3.0.1	1.19.4	2.0.2	01/01/2001	03/06/2012	{'minimumROIDimensions': 2, 'minimumROISize': None, 'normalize': False, 'normalizeScale': 1, 'removeOutliers': None, 'resampledPixelSpacing': [2, 2, 2], 'interpolator': 'sitkBSpline', 'preCrop': False, 'padDistance': 10, 'distances': [1], 'force2D': False, 'force2Ddimension': 0, 'resegmentRange': [-3, 3], 'label': 1, 'additionalInfo': True, 'resegmentMode': 'sigma', 'voxelArrayShift': 1000}	{'Original': {'binWidth': 25}}	6948a66fa5004aae0f9bd632a802d852beb02db5	3D	(0.977, 0.977, 3.0)	(512, 512, 110)	-728.3511055	-1024	3071	c0f957ae13eef9cf9e7578b8319e5a760dcca411	(0.977, 0.977, 3.0)	(512, 512, 110)	(168, 185, 30, 83, 115, 48)	65719	1	(209.10123404190568, 257.4325689678784, 52.91153243354281)	(204.29190565894186, 251.5116198816172, 158.73459730062842)	(2.0, 2.0, 2.0)	(63, 78, 94)	-208.3930695	-1079.172729	1422.860107	(2.0, 2.0, 2.0)	(63, 78, 94)	(11, 11, 11, 41, 56, 72)	23358	1	(30.85281274081685, 45.636612723692096, 45.38325199075263)	(204.21712548163367, 251.78472544738418, 158.26650398150525)	40.30533823	-1045.616699	264.8373108	(2.0, 2.0, 2.0)	(63, 78, 94)	(11, 11, 11, 41, 56, 72)	22699	2	(30.95687034671131, 45.50191638398167, 45.637561126040794)	(204.4252406934226, 251.51533276796334, 158.7751222520816)	56.43961192
ORAW_LUNG1-026_Lung-Right.csv		LUNG1-026	gtv-2	1.3.6.1.4.1.32722.99.99.172306932045598624591534757917161551771	v3.0.1	1.19.4	2.0.2	01/01/2001	03/06/2012	{'minimumROIDimensions': 2, 'minimumROISize': None, 'normalize': False, 'normalizeScale': 1, 'removeOutliers': None, 'resampledPixelSpacing': [2, 2, 2], 'interpolator': 'sitkBSpline', 'preCrop': False, 'padDistance': 10, 'distances': [1], 'force2D': False, 'force2Ddimension': 0, 'resegmentRange': [-3, 3], 'label': 1, 'additionalInfo': True, 'resegmentMode': 'sigma', 'voxelArrayShift': 1000}	{'Original': {'binWidth': 25}}	6948a66fa5004aae0f9bd632a802d852beb02db5	3D	(0.977, 0.977, 3.0)	(512, 512, 110)	-728.3511055	-1024	3071	190fc5353b1f244273104215e6f7b25b110b5788	(0.977, 0.977, 3.0)	(512, 512, 110)	(206, 230, 19, 55, 60, 64)	8812	4	(235.33397639582387, 255.18361325465276, 56.511575124829776)	(229.9212949387199, 249.31439014979574, 169.5347253744893)	(2.0, 2.0, 2.0)	(49, 51, 118)	-50.41199664	-1079.172729	1676.368896	(2.0, 2.0, 2.0)	(49, 51, 118)	(11, 10, 11, 26, 30, 96)	3240	4	(24.928086419753086, 22.585185185185185, 66.6212962962963)	(230.36767283950616, 249.68187037037038, 166.7425925925926)	40.73892717	-589.4468994	230.9428253	(2.0, 2.0, 2.0)	(49, 51, 118)	(11, 10, 11, 26, 30, 96)	3228	4	(24.940210656753408, 22.564126394052046, 66.65582403965304)	(230.3919213135068, 249.6397527881041, 166.81164807930608)	41.21597042
ORAW_LUNG1-027_GTV-1.csv		LUNG1-027	GTV-1	1.3.6.1.4.1.32722.99.99.55732735571023812126428891487928410009	v3.0.1	1.19.4	2.0.2	01/01/2001	03/06/2012	{'minimumROIDimensions': 2, 'minimumROISize': None, 'normalize': False, 'normalizeScale': 1, 'removeOutliers': None, 'resampledPixelSpacing': [2, 2, 2], 'interpolator': 'sitkBSpline', 'preCrop': False, 'padDistance': 10, 'distances': [1], 'force2D': False, 'force2Ddimension': 0, 'resegmentRange': [-3, 3], 'label': 1, 'additionalInfo': True, 'resegmentMode': 'sigma', 'voxelArrayShift': 1000}	{'Original': {'binWidth': 25}}	e0beba9cf604b93b6e3fdc7ccac47ccd27e13112	3D	(0.977, 0.977, 3.0)	(512, 512, 108)	-680.2561107	-1024	3071	97660cd477ba9ad8aae03ce52d4a1500c14cfc87	(0.977, 0.977, 3.0)	(512, 512, 108)	(185, 242, 60, 19, 9, 3)	290	1	(193.28275862068966, 246.67241379310346, 61.15862068965517)	(188.8372551724138, 240.99894827586206, 183.4758620689655)	(2.0, 2.0, 2.0)	(31, 27, 26)	-359.6358425	-1072.630249	544.5192261	(2.0, 2.0, 2.0)	(31, 27, 26)	(10, 11, 11, 10, 5, 4)	109	1	(14.339449541284404, 13.422018348623853, 12.65137614678899)	(189.1903990825688, 241.3555366972477, 182.80275229357798)	-447.7657743	-1046.883179	114.2621841	(2.0, 2.0, 2.0)	(31, 27, 26)	(10, 11, 11, 10, 5, 4)	109	1	(14.339449541284404, 13.422018348623853, 12.65137614678899)	(189.1903990825688, 241.3555366972477, 182.80275229357798)	-447.7657743
ORAW_LUNG1-028_GTV-1.csv		LUNG1-028	GTV-1	1.3.6.1.4.1.32722.99.99.130012893605678556912008482231390000	v3.0.1	1.19.4	2.0.2	01/01/2001	03/06/2012	{'minimumROIDimensions': 2, 'minimumROISize': None, 'normalize': False, 'normalizeScale': 1, 'removeOutliers': None, 'resampledPixelSpacing': [2, 2, 2], 'interpolator': 'sitkBSpline', 'preCrop': False, 'padDistance': 10, 'distances': [1], 'force2D': False, 'force2Ddimension': 0, 'resegmentRange': [-3, 3], 'label': 1, 'additionalInfo': True, 'resegmentMode': 'sigma', 'voxelArrayShift': 1000}	{'Original': {'binWidth': 25}}	338f0345cf4e354c442e51fa4aea838577d698e4	3D	(0.977, 0.977, 3.0)	(512, 512, 102)	-761.045622	-1024	3071	8164ddf73d65bada6b168f5ed92973bfb59dc999	(0.977, 0.977, 3.0)	(512, 512, 102)	(161, 194, 66, 40, 59, 14)	9056	1	(180.62831272084804, 223.14796819787986, 73.11528268551237)	(176.47386152826854, 218.01556492932863, 219.3458480565371)	(2.0, 2.0, 2.0)	(41, 51, 43)	-421.2427995	-1053.782471	1090.162842	(2.0, 2.0, 2.0)	(41, 51, 43)	(11, 11, 11, 19, 29, 21)	3256	1	(20.013513513513512, 24.757678132678134, 21.5497542997543)	(176.53852702702704, 218.0268562653563, 218.5995085995086)	-188.9351156	-996.8433838	277.4994202	(2.0, 2.0, 2.0)	(41, 51, 43)	(11, 11, 11, 19, 29, 21)	3256	1	(20.013513513513512, 24.757678132678134, 21.5497542997543)	(176.53852702702704, 218.0268562653563, 218.5995085995086)	-188.9351156
ORAW_LUNG1-029_Lung-Right.csv		LUNG1-029	gtv-2	1.3.6.1.4.1.32722.99.99.197379189751519686705783062359568842364	v3.0.1	1.19.4	2.0.2	01/01/2001	03/06/2012	{'minimumROIDimensions': 2, 'minimumROISize': None, 'normalize': False, 'normalizeScale': 1, 'removeOutliers': None, 'resampledPixelSpacing': [2, 2, 2], 'interpolator': 'sitkBSpline', 'preCrop': False, 'padDistance': 10, 'distances': [1], 'force2D': False, 'force2Ddimension': 0, 'resegmentRange': [-3, 3], 'label': 1, 'additionalInfo': True, 'resegmentMode': 'sigma', 'voxelArrayShift': 1000}	{'Original': {'binWidth': 25}}	d1deacef2a2edafb7e860187fea0b5b1482fb69c	3D	(0.9765625, 0.9765625, 3.0)	(512, 512, 131)	-823.6058908	-1024	3070	f26539432f2906be2f8e5a9a7a275e56711f7f59	(0.9765625, 0.9765625, 3.0)	(512, 512, 131)	(257, 270, 76, 68, 29, 16)	2554	3	(283.61354737666403, 282.48472983555206, 82.26781519185592)	(276.96635486002344, 275.8639939800313, 246.80344557556776)	(2.0, 2.0, 2.0)	(55, 36, 46)	-262.1689327	-1057.971436	1212.850342	(2.0, 2.0, 2.0)	(55, 36, 46)	(10, 11, 11, 34, 14, 24)	996	3	(23.66867469879518, 16.679718875502008, 20.56024096385542)	(277.84906814759034, 275.871156501004, 246.62048192771084)	19.12756832	-534.8204956	146.111496	(2.0, 2.0, 2.0)	(55, 36, 46)	(10, 11, 11, 34, 14, 24)	971	3	(23.37384140061792, 16.674562306900103, 20.502574665293512)	(277.25940155123584, 275.8608433638002, 246.50514933058702)	26.68137608
ORAW_LUNG1-029_Lung-Right.csv		LUNG1-029	GTV-1	1.3.6.1.4.1.32722.99.99.197379189751519686705783062359568842364	v3.0.1	1.19.4	2.0.2	01/01/2001	03/06/2012	{'minimumROIDimensions': 2, 'minimumROISize': None, 'normalize': False, 'normalizeScale': 1, 'removeOutliers': None, 'resampledPixelSpacing': [2, 2, 2], 'interpolator': 'sitkBSpline', 'preCrop': False, 'padDistance': 10, 'distances': [1], 'force2D': False, 'force2Ddimension': 0, 'resegmentRange': [-3, 3], 'label': 1, 'additionalInfo': True, 'resegmentMode': 'sigma', 'voxelArrayShift': 1000}	{'Original': {'binWidth': 25}}	d1deacef2a2edafb7e860187fea0b5b1482fb69c	3D	(0.9765625, 0.9765625, 3.0)	(512, 512, 131)	-823.6058908	-1024	3070	cf90d234835f72e0a9ad103a17024ac7f38e00b3	(0.9765625, 0.9765625, 3.0)	(512, 512, 131)	(293, 214, 85, 50, 68, 15)	16251	1	(319.24786167005107, 242.8643775767645, 91.562919204972)	(311.76548991215924, 237.17224372730908, 274.688757614916)	(2.0, 2.0, 2.0)	(47, 55, 45)	-356.4058193	-1052.681763	1212.850342	(2.0, 2.0, 2.0)	(47, 55, 45)	(11, 10, 12, 24, 34, 22)	5893	1	(23.60054301713898, 24.229255048362464, 21.444764975394534)	(311.712804784278, 236.97022884672492, 274.38952995078904)	-33.85865858	-826.2807007	182.2703094	(2.0, 2.0, 2.0)	(47, 55, 45)	(11, 11, 12, 24, 33, 22)	5715	1	(23.514785651793527, 24.30586176727909, 21.395975503062118)	(311.54129005358703, 237.12344228455817, 274.29195100612424)	-15.95457947
ORAW_LUNG1-030_GTV-1.csv		LUNG1-030	GTV-1	1.3.6.1.4.1.32722.99.99.249214160131980204142547956194779800653	v3.0.1	1.19.4	2.0.2	01/01/2001	03/06/2012	{'minimumROIDimensions': 2, 'minimumROISize': None, 'normalize': False, 'normalizeScale': 1, 'removeOutliers': None, 'resampledPixelSpacing': [2, 2, 2], 'interpolator': 'sitkBSpline', 'preCrop': False, 'padDistance': 10, 'distances': [1], 'force2D': False, 'force2Ddimension': 0, 'resegmentRange': [-3, 3], 'label': 1, 'additionalInfo': True, 'resegmentMode': 'sigma', 'voxelArrayShift': 1000}	{'Original': {'binWidth': 25}}	54fc38fa29a0b97eed5652d9fad823f7b619f293	3D	(0.977, 0.977, 3.0)	(512, 512, 94)	-736.4293946	-1024	3071	eef4ab18d177751f7c628912ad4d29dd24c4c177	(0.977, 0.977, 3.0)	(512, 512, 94)	(165, 219, 18, 80, 85, 27)	27916	1	(204.70726465109615, 265.06917180111765, 30.320389740650523)	(199.99899756412094, 258.97258084969195, 90.96116922195156)	(2.0, 2.0, 2.0)	(61, 64, 62)	-205.6654273	-1063.811035	1661.290649	(2.0, 2.0, 2.0)	(61, 64, 62)	(11, 11, 11, 39, 42, 40)	9817	1	(29.759906285015788, 33.165936640521544, 29.494448405826628)	(200.0313125700316, 258.8433732810431, 90.48889681165326)	-38.22140161	-1030.825439	650.6818848	(2.0, 2.0, 2.0)	(61, 64, 62)	(11, 11, 11, 39, 42, 40)	9449	1	(29.59667689702614, 32.9596782728331, 29.08350089956609)	(199.7048537940523, 258.4308565456662, 89.66700179913218)	-6.284471266
ORAW_LUNG1-031_GTV-1.csv		LUNG1-031	gtv-2	1.3.6.1.4.1.32722.99.99.94839544656816549797186006179189910118	v3.0.1	1.19.4	2.0.2	01/01/2001	03/06/2012	{'minimumROIDimensions': 2, 'minimumROISize': None, 'normalize': False, 'normalizeScale': 1, 'removeOutliers': None, 'resampledPixelSpacing': [2, 2, 2], 'interpolator': 'sitkBSpline', 'preCrop': False, 'padDistance': 10, 'distances': [1], 'force2D': False, 'force2Ddimension': 0, 'resegmentRange': [-3, 3], 'label': 1, 'additionalInfo': True, 'resegmentMode': 'sigma', 'voxelArrayShift': 1000}	{'Original': {'binWidth': 25}}	df7fbf1560a34ef3143beb4ddc945c16e717c514	3D	(0.977, 0.977, 3.0)	(512, 512, 153)	-787.3183366	-1024	3071	bd171fba98b2b2b9aaf528f6385b9fdf893c5ec4	(0.977, 0.977, 3.0)	(512, 512, 153)	(239, 251, 64, 22, 18, 4)	620	1	(250.20645161290324, 259.1693548387097, 65.55483870967743)	(244.45170322580645, 253.20845967741937, 196.66451612903228)	(2.0, 2.0, 2.0)	(33, 31, 28)	-136.1516173	-1052.170532	1015.104614	(2.0, 2.0, 2.0)	(33, 31, 28)	(11, 11, 11, 10, 8, 6)	196	1	(16.163265306122447, 14.454081632653061, 13.556122448979592)	(244.8380306122449, 253.41966326530613, 196.6122448979592)	23.02342382	-76.90534973	93.85322571	(2.0, 2.0, 2.0)	(33, 31, 28)	(11, 11, 11, 10, 8, 6)	195	1	(16.174358974358974, 14.441025641025641, 13.564102564102564)	(244.86021794871795, 253.3935512820513, 196.62820512820514)	23.53587907
ORAW_LUNG1-031_GTV-1.csv		LUNG1-031	GTV-1	1.3.6.1.4.1.32722.99.99.94839544656816549797186006179189910118	v3.0.1	1.19.4	2.0.2	01/01/2001	03/06/2012	{'minimumROIDimensions': 2, 'minimumROISize': None, 'normalize': False, 'normalizeScale': 1, 'removeOutliers': None, 'resampledPixelSpacing': [2, 2, 2], 'interpolator': 'sitkBSpline', 'preCrop': False, 'padDistance': 10, 'distances': [1], 'force2D': False, 'force2Ddimension': 0, 'resegmentRange': [-3, 3], 'label': 1, 'additionalInfo': True, 'resegmentMode': 'sigma', 'voxelArrayShift': 1000}	{'Original': {'binWidth': 25}}	df7fbf1560a34ef3143beb4ddc945c16e717c514	3D	(0.977, 0.977, 3.0)	(512, 512, 153)	-787.3183366	-1024	3071	110c4567f82357c4fa6af21d2a18d5bc804f0c88	(0.977, 0.977, 3.0)	(512, 512, 153)	(206, 225, 63, 50, 78, 18)	15802	1	(230.95525882799646, 261.9855081635236, 68.58017972408555)	(225.64328787495253, 255.95984147576254, 205.74053917225666)	(2.0, 2.0, 2.0)	(46, 60, 49)	-411.9764403	-1063.811157	1117.370361	(2.0, 2.0, 2.0)	(46, 60, 49)	(11, 11, 11, 24, 38, 27)	5724	1	(22.62054507337526, 28.853249475890987, 19.930817610062892)	(225.7525901467505, 256.21799895178196, 205.36163522012578)	-80.98637577	-1041.657227	315.5334167	(2.0, 2.0, 2.0)	(46, 60, 49)	(11, 11, 11, 24, 38, 27)	5583	1	(22.58409457281032, 28.817839871037076, 19.988357513881425)	(225.6796891456206, 256.1471797420741, 205.47671502776285)	-61.61318994
ORAW_LUNG1-032_GTV-1.csv		LUNG1-032	GTV-1	1.3.6.1.4.1.32722.99.99.173045047868023001712840439416769043277	v3.0.1	1.19.4	2.0.2	01/01/2001	03/06/2012	{'minimumROIDimensions': 2, 'minimumROISize': None, 'normalize': False, 'normalizeScale': 1, 'removeOutliers': None, 'resampledPixelSpacing': [2, 2, 2], 'interpolator': 'sitkBSpline', 'preCrop': False, 'padDistance': 10, 'distances': [1], 'force2D': False, 'force2Ddimension': 0, 'resegmentRange': [-3, 3], 'label': 1, 'additionalInfo': True, 'resegmentMode': 'sigma', 'voxelArrayShift': 1000}	{'Original': {'binWidth': 25}}	6b9511dd534dd2b5dd6871953d93be99dc13131e	3D	(0.9765625, 0.9765625, 3.0)	(512, 512, 117)	-843.8338467	-1024	2540	f579766bc5adde53e535bae8f192b7b9f211d5e0	(0.9765625, 0.9765625, 3.0)	(512, 512, 117)	(162, 198, 68, 63, 72, 27)	31792	1	(193.66702315047812, 236.6671489682939, 81.84269627579265)	(189.12795229538878, 231.12026266434953, 245.52808882737793)	(2.0, 2.0, 2.0)	(53, 57, 62)	-410.4829635	-1108.392944	726.3869019	(2.0, 2.0, 2.0)	(53, 57, 62)	(11, 11, 11, 31, 35, 40)	11506	1	(26.16782548235703, 29.3174865287676, 31.85920389362072)	(188.84736971471406, 231.1466918075352, 245.21840778724143)	-6.568269239	-1108.392944	190.0172577	(2.0, 2.0, 2.0)	(53, 57, 62)	(11, 11, 11, 31, 35, 40)	11152	2	(26.21117288378766, 29.251434720229554, 32.026362984218075)	(188.93406451757534, 231.0145881904591, 245.55272596843616)	14.4916655
ORAW_LUNG1-033_Lung-Right.csv		LUNG1-033	GTV-1	1.3.6.1.4.1.32722.99.99.151752640519342436866835612488243304920	v3.0.1	1.19.4	2.0.2	01/01/2001	03/06/2012	{'minimumROIDimensions': 2, 'minimumROISize': None, 'normalize': False, 'normalizeScale': 1, 'removeOutliers': None, 'resampledPixelSpacing': [2, 2, 2], 'interpolator': 'sitkBSpline', 'preCrop': False, 'padDistance': 10, 'distances': [1], 'force2D': False, 'force2Ddimension': 0, 'resegmentRange': [-3, 3], 'label': 1, 'additionalInfo': True, 'resegmentMode': 'sigma', 'voxelArrayShift': 1000}	{'Original': {'binWidth': 25}}	5ad94a921f31dc71bdb3accacfc257b687db86a7	3D	(0.977, 0.977, 3.0)	(512, 512, 113)	-742.4856111	-1024	3071	9472d03e29d4b36509ce1b9818208bae4c55631b	(0.977, 0.977, 3.0)	(512, 512, 113)	(174, 237, 50, 89, 103, 30)	54867	1	(216.94929556928574, 285.18105600816517, 61.940948110886325)	(211.95946177119217, 278.6218917199774, 185.82284433265897)	(2.0, 2.0, 2.0)	(66, 72, 67)	-261.64744	-1070.258789	2834.712402	(2.0, 2.0, 2.0)	(66, 72, 67)	(11, 11, 11, 43, 50, 45)	19638	1	(31.736683980038702, 33.89892046033201, 28.85563703024748)	(211.9848679600774, 278.309340920664, 185.21127406049496)	2.282086619	-1065.412476	2834.712402	(2.0, 2.0, 2.0)	(66, 72, 67)	(12, 11, 11, 42, 50, 45)	19034	2	(31.929652201323947, 34.11805190711359, 28.939476725858988)	(212.37080440264788, 278.7476038142272, 185.37895345171796)	22.11962371
ORAW_LUNG1-033_Lung-Right.csv		LUNG1-033	gtv-2	1.3.6.1.4.1.32722.99.99.151752640519342436866835612488243304920	v3.0.1	1.19.4	2.0.2	01/01/2001	03/06/2012	{'minimumROIDimensions': 2, 'minimumROISize': None, 'normalize': False, 'normalizeScale': 1, 'removeOutliers': None, 'resampledPixelSpacing': [2, 2, 2], 'interpolator': 'sitkBSpline', 'preCrop': False, 'padDistance': 10, 'distances': [1], 'force2D': False, 'force2Ddimension': 0, 'resegmentRange': [-3, 3], 'label': 1, 'additionalInfo': True, 'resegmentMode': 'sigma', 'voxelArrayShift': 1000}	{'Original': {'binWidth': 25}}	5ad94a921f31dc71bdb3accacfc257b687db86a7	3D	(0.977, 0.977, 3.0)	(512, 512, 113)	-742.4856111	-1024	3071	8b4fa85f3954b3061f2d758cadf479a4f633ff67	(0.977, 0.977, 3.0)	(512, 512, 113)	(207, 226, 57, 41, 48, 13)	4889	1	(226.93822867662098, 248.84863980364082, 63.0554305583964)	(221.71864941705869, 243.12512108815707, 189.1662916751892)	(2.0, 2.0, 2.0)	(42, 45, 42)	-67.31501081	-1065.412476	2834.712402	(2.0, 2.0, 2.0)	(42, 45, 42)	(11, 10, 11, 20, 24, 20)	1729	1	(20.661075766338925, 21.101214574898787, 20.667437825332563)	(221.83365153267783, 242.71392914979756, 188.83487565066514)	47.37862169	-879.4511108	241.4673309	(2.0, 2.0, 2.0)	(42, 45, 42)	(11, 10, 11, 20, 24, 20)	1725	1	(20.662608695652175, 21.097391304347827, 20.657971014492755)	(221.83671739130432, 242.70628260869563, 188.81594202898552)	48.66504773
ORAW_LUNG1-033_Lung-Right.csv		LUNG1-033	gtv-3	1.3.6.1.4.1.32722.99.99.151752640519342436866835612488243304920	v3.0.1	1.19.4	2.0.2	01/01/2001	03/06/2012	{'minimumROIDimensions': 2, 'minimumROISize': None, 'normalize': False, 'normalizeScale': 1, 'removeOutliers': None, 'resampledPixelSpacing': [2, 2, 2], 'interpolator': 'sitkBSpline', 'preCrop': False, 'padDistance': 10, 'distances': [1], 'force2D': False, 'force2Ddimension': 0, 'resegmentRange': [-3, 3], 'label': 1, 'additionalInfo': True, 'resegmentMode': 'sigma', 'voxelArrayShift': 1000}	{'Original': {'binWidth': 25}}	5ad94a921f31dc71bdb3accacfc257b687db86a7	3D	(0.977, 0.977, 3.0)	(512, 512, 113)	-742.4856111	-1024	3071	4ba8dcde610e0089427d84e89f26a890ea52f40b	(0.977, 0.977, 3.0)	(512, 512, 113)	(239, 242, 67, 23, 28, 12)	1580	2	(249.08544303797467, 255.47341772151898, 70.92151898734177)	(243.35647784810124, 249.59752911392405, 212.76455696202532)	(2.0, 2.0, 2.0)	(33, 36, 40)	-152.656568	-1063.001465	2090.406738	(2.0, 2.0, 2.0)	(33, 36, 40)	(11, 11, 11, 10, 14, 18)	553	2	(15.486437613019891, 17.462929475587703, 17.318264014466546)	(243.48437522603976, 249.43735895117538, 212.1365280289331)	30.98932694	-135.1528168	232.5387573	(2.0, 2.0, 2.0)	(33, 36, 40)	(11, 11, 11, 10, 14, 18)	553	2	(15.486437613019891, 17.462929475587703, 17.318264014466546)	(243.48437522603976, 249.43735895117538, 212.1365280289331)	30.98932694
ORAW_LUNG1-034_GTV-1.csv		LUNG1-034	GTV-1	1.3.6.1.4.1.32722.99.99.140189323260067237986804450055434958495	v3.0.1	1.19.4	2.0.2	01/01/2001	03/06/2012	{'minimumROIDimensions': 2, 'minimumROISize': None, 'normalize': False, 'normalizeScale': 1, 'removeOutliers': None, 'resampledPixelSpacing': [2, 2, 2], 'interpolator': 'sitkBSpline', 'preCrop': False, 'padDistance': 10, 'distances': [1], 'force2D': False, 'force2Ddimension': 0, 'resegmentRange': [-3, 3], 'label': 1, 'additionalInfo': True, 'resegmentMode': 'sigma', 'voxelArrayShift': 1000}	{'Original': {'binWidth': 25}}	32fead93e62bf5fa2cd3e2478e12af24f83a4fb7	3D	(0.977, 0.977, 3.0)	(512, 512, 95)	-751.3788371	-1024	3071	177807a8f3444aa066613c41449d3a87edceb343	(0.977, 0.977, 3.0)	(512, 512, 95)	(292, 182, 48, 69, 71, 23)	35827	1	(324.2146704999023, 216.946548692327, 59.592039523264575)	(316.75773307840456, 211.9567780724035, 178.7761185697937)	(2.0, 2.0, 2.0)	(56, 57, 56)	-260.1143943	-1059.289429	979.0458984	(2.0, 2.0, 2.0)	(56, 57, 56)	(11, 11, 11, 33, 35, 34)	12773	1	(26.13168402098176, 27.823142566350896, 28.30337430517498)	(316.7748680419636, 212.1577851327018, 178.10674861034997)	22.12503358	-874.0535278	264.7851257	(2.0, 2.0, 2.0)	(56, 57, 56)	(11, 11, 11, 33, 35, 34)	12397	1	(25.996612083568607, 27.805920787287246, 28.353633943696057)	(316.5047241671373, 212.1233415745745, 178.2072678873921)	35.52539113
ORAW_LUNG1-035_GTV-1.csv		LUNG1-035	gtv-4	1.3.6.1.4.1.32722.99.99.292323973987917862848328690589810819711	v3.0.1	1.19.4	2.0.2	01/01/2001	03/06/2012	{'minimumROIDimensions': 2, 'minimumROISize': None, 'normalize': False, 'normalizeScale': 1, 'removeOutliers': None, 'resampledPixelSpacing': [2, 2, 2], 'interpolator': 'sitkBSpline', 'preCrop': False, 'padDistance': 10, 'distances': [1], 'force2D': False, 'force2Ddimension': 0, 'resegmentRange': [-3, 3], 'label': 1, 'additionalInfo': True, 'resegmentMode': 'sigma', 'voxelArrayShift': 1000}	{'Original': {'binWidth': 25}}	09746b166a0e67e4c16bfe49416c95b999ed14be	3D	(0.977, 0.977, 3.0)	(512, 512, 94)	-684.6348984	-1024	3071	e1f8a8d33ba00c82270db3612e9e345732973499	(0.977, 0.977, 3.0)	(512, 512, 94)	(278, 241, 35, 41, 41, 8)	1438	3	(300.44506258692627, 261.3616133518776, 38.198191933240615)	(293.53482614742694, 255.35029624478443, 114.59457579972184)	(2.0, 2.0, 2.0)	(42, 42, 34)	-52.59109627	-1095.46106	585.9506836	(2.0, 2.0, 2.0)	(42, 42, 34)	(11, 11, 11, 20, 20, 12)	486	3	(21.567901234567902, 20.495884773662553, 16.22222222222222)	(293.6473024691358, 255.5032695473251, 113.94444444444444)	63.97387601	-387.7622681	202.792984	(2.0, 2.0, 2.0)	(42, 42, 34)	(11, 11, 11, 20, 20, 12)	483	3	(21.54865424430642, 20.455486542443065, 16.22360248447205)	(293.60880848861285, 255.42247308488612, 113.9472049689441)	65.86664368
ORAW_LUNG1-035_GTV-1.csv		LUNG1-035	gtv-3	1.3.6.1.4.1.32722.99.99.292323973987917862848328690589810819711	v3.0.1	1.19.4	2.0.2	01/01/2001	03/06/2012	{'minimumROIDimensions': 2, 'minimumROISize': None, 'normalize': False, 'normalizeScale': 1, 'removeOutliers': None, 'resampledPixelSpacing': [2, 2, 2], 'interpolator': 'sitkBSpline', 'preCrop': False, 'padDistance': 10, 'distances': [1], 'force2D': False, 'force2Ddimension': 0, 'resegmentRange': [-3, 3], 'label': 1, 'additionalInfo': True, 'resegmentMode': 'sigma', 'voxelArrayShift': 1000}	{'Original': {'binWidth': 25}}	09746b166a0e67e4c16bfe49416c95b999ed14be	3D	(0.977, 0.977, 3.0)	(512, 512, 94)	-684.6348984	-1024	3071	6dd9af09cce8911fd31506e465e11d8057166188	(0.977, 0.977, 3.0)	(512, 512, 94)	(185, 233, 30, 63, 30, 27)	6760	3	(225.11508875739645, 248.0596153846154, 45.47041420118343)	(219.93744171597632, 242.35424423076924, 136.4112426035503)	(2.0, 2.0, 2.0)	(52, 37, 62)	-245.596259	-1071.848511	951.5703735	(2.0, 2.0, 2.0)	(52, 37, 62)	(10, 11, 11, 31, 14, 40)	2404	3	(29.848169717138102, 18.018718801996673, 34.480865224625624)	(220.2078394342762, 242.54893760399335, 136.46173044925126)	32.26138499	-436.8068237	173.7302246	(2.0, 2.0, 2.0)	(52, 37, 62)	(10, 11, 11, 31, 14, 40)	2389	3	(29.913771452490582, 18.01465048137296, 34.5554625366262)	(220.33904290498114, 242.54080096274595, 136.61092507325242)	33.95104374
ORAW_LUNG1-035_GTV-1.csv		LUNG1-035	gtv-2	1.3.6.1.4.1.32722.99.99.292323973987917862848328690589810819711	v3.0.1	1.19.4	2.0.2	01/01/2001	03/06/2012	{'minimumROIDimensions': 2, 'minimumROISize': None, 'normalize': False, 'normalizeScale': 1, 'removeOutliers': None, 'resampledPixelSpacing': [2, 2, 2], 'interpolator': 'sitkBSpline', 'preCrop': False, 'padDistance': 10, 'distances': [1], 'force2D': False, 'force2Ddimension': 0, 'resegmentRange': [-3, 3], 'label': 1, 'additionalInfo': True, 'resegmentMode': 'sigma', 'voxelArrayShift': 1000}	{'Original': {'binWidth': 25}}	09746b166a0e67e4c16bfe49416c95b999ed14be	3D	(0.977, 0.977, 3.0)	(512, 512, 94)	-684.6348984	-1024	3071	8e9de2ac2cb12d17ce75837b68d2c0cf4a6fdb0b	(0.977, 0.977, 3.0)	(512, 512, 94)	(229, 228, 28, 90, 52, 27)	6566	5	(260.2255558939994, 260.3144989339019, 39.859275053304906)	(254.2403681084374, 254.32726545842218, 119.57782515991471)	(2.0, 2.0, 2.0)	(66, 47, 62)	-111.9203498	-1095.46106	1179.871582	(2.0, 2.0, 2.0)	(66, 47, 62)	(11, 11, 11, 44, 25, 40)	2318	4	(25.606125970664365, 25.912424503882658, 28.659620362381364)	(253.72375194132874, 254.33634900776534, 118.81924072476272)	20.70571669	-574.0016479	178.2820435	(2.0, 2.0, 2.0)	(66, 47, 62)	(11, 11, 11, 43, 25, 40)	2296	4	(25.42726480836237, 25.97691637630662, 28.592770034843205)	(253.36602961672475, 254.46533275261325, 118.68554006968641)	23.77801676
ORAW_LUNG1-035_GTV-1.csv		LUNG1-035	GTV-1	1.3.6.1.4.1.32722.99.99.292323973987917862848328690589810819711	v3.0.1	1.19.4	2.0.2	01/01/2001	03/06/2012	{'minimumROIDimensions': 2, 'minimumROISize': None, 'normalize': False, 'normalizeScale': 1, 'removeOutliers': None, 'resampledPixelSpacing': [2, 2, 2], 'interpolator': 'sitkBSpline', 'preCrop': False, 'padDistance': 10, 'distances': [1], 'force2D': False, 'force2Ddimension': 0, 'resegmentRange': [-3, 3], 'label': 1, 'additionalInfo': True, 'resegmentMode': 'sigma', 'voxelArrayShift': 1000}	{'Original': {'binWidth': 25}}	09746b166a0e67e4c16bfe49416c95b999ed14be	3D	(0.977, 0.977, 3.0)	(512, 512, 94)	-684.6348984	-1024	3071	1daa04b9587780ec7091023d272562800a9c93d7	(0.977, 0.977, 3.0)	(512, 512, 94)	(311, 194, 38, 69, 106, 22)	40435	2	(346.1167305552121, 251.8403116112279, 47.43754173364659)	(338.1560457524422, 246.04798444416963, 142.31262520093978)	(2.0, 2.0, 2.0)	(56, 74, 55)	-260.8703923	-1095.46106	1330.287109	(2.0, 2.0, 2.0)	(56, 74, 55)	(11, 11, 11, 34, 52, 33)	14396	2	(27.8463462072798, 38.9439427618783, 25.269588774659628)	(338.2041924145596, 246.39938552375662, 142.03917754931925)	-41.28016198	-841.741272	266.224884	(2.0, 2.0, 2.0)	(56, 74, 55)	(11, 11, 11, 34, 52, 33)	14140	2	(27.81789250353607, 39.033875530410185, 25.26096181046676)	(338.1472850070721, 246.57925106082038, 142.02192362093353)	-28.63624405
ORAW_LUNG1-036_GTV-1.csv		LUNG1-036	GTV-1	1.3.6.1.4.1.32722.99.99.82884227929519438332944533396203977062	v3.0.1	1.19.4	2.0.2	01/01/2001	03/06/2012	{'minimumROIDimensions': 2, 'minimumROISize': None, 'normalize': False, 'normalizeScale': 1, 'removeOutliers': None, 'resampledPixelSpacing': [2, 2, 2], 'interpolator': 'sitkBSpline', 'preCrop': False, 'padDistance': 10, 'distances': [1], 'force2D': False, 'force2Ddimension': 0, 'resegmentRange': [-3, 3], 'label': 1, 'additionalInfo': True, 'resegmentMode': 'sigma', 'voxelArrayShift': 1000}	{'Original': {'binWidth': 25}}	9d27d837cb45b6e9a70c7c78ac293cc5a83dce12	3D	(0.9765625, 0.9765625, 3.0)	(512, 512, 135)	-834.7522304	-1024	3071	d9928bbb3a1af3ef1852e813f2f6e2a126ca5641	(0.9765625, 0.9765625, 3.0)	(512, 512, 135)	(261, 203, 71, 57, 63, 15)	15550	1	(290.07118971061095, 232.3048231511254, 78.66430868167203)	(283.2726462017685, 226.8601788585209, 235.99292604501608)	(2.0, 2.0, 2.0)	(50, 53, 45)	-332.6438376	-1055.421265	991.0407104	(2.0, 2.0, 2.0)	(50, 53, 45)	(10, 11, 11, 28, 31, 23)	5521	1	(24.301756928092736, 25.17207027712371, 22.942220612207933)	(283.1152326061855, 226.85585930424742, 235.38444122441587)	-19.22033084	-1009.948364	181.271759	(2.0, 2.0, 2.0)	(50, 53, 45)	(10, 11, 11, 28, 31, 23)	5293	1	(24.212167013036087, 25.12129227281315, 23.134328358208954)	(282.9360527760722, 226.7543032956263, 235.76865671641792)	16.73949084
ORAW_LUNG1-037_GTV-1.csv		LUNG1-037	gtv-2	1.3.6.1.4.1.32722.99.99.207487859075823683033272191288194808057	v3.0.1	1.19.4	2.0.2	01/01/2001	03/06/2012	{'minimumROIDimensions': 2, 'minimumROISize': None, 'normalize': False, 'normalizeScale': 1, 'removeOutliers': None, 'resampledPixelSpacing': [2, 2, 2], 'interpolator': 'sitkBSpline', 'preCrop': False, 'padDistance': 10, 'distances': [1], 'force2D': False, 'force2Ddimension': 0, 'resegmentRange': [-3, 3], 'label': 1, 'additionalInfo': True, 'resegmentMode': 'sigma', 'voxelArrayShift': 1000}	{'Original': {'binWidth': 25}}	99cec2cad96e414c38ea22fb04c7bcd35c311eb7	3D	(0.977, 0.977, 3.0)	(512, 512, 109)	-760.0660629	-1024	3071	3025e97442a61edcf10d13865de6bdb82ab2cbef	(0.977, 0.977, 3.0)	(512, 512, 109)	(230, 235, 50, 49, 43, 16)	3785	1	(255.12443857331573, 256.9434610303831, 56.66869220607662)	(249.25657648612946, 251.0337614266843, 170.00607661822986)	(2.0, 2.0, 2.0)	(46, 43, 46)	-248.096564	-1045.740479	906.9232178	(2.0, 2.0, 2.0)	(46, 43, 46)	(10, 11, 11, 24, 21, 24)	1358	1	(22.51693667157585, 21.23858615611193, 21.131075110456553)	(249.5453733431517, 250.98867231222385, 169.7621502209131)	54.52048711	-760.0072021	240.8397064	(2.0, 2.0, 2.0)	(46, 43, 46)	(10, 11, 11, 24, 21, 24)	1351	1	(22.53886010362694, 21.20503330866025, 21.155440414507773)	(249.5892202072539, 250.9215666173205, 169.81088082901556)	56.87764527
ORAW_LUNG1-037_GTV-1.csv		LUNG1-037	GTV-1	1.3.6.1.4.1.32722.99.99.207487859075823683033272191288194808057	v3.0.1	1.19.4	2.0.2	01/01/2001	03/06/2012	{'minimumROIDimensions': 2, 'minimumROISize': None, 'normalize': False, 'normalizeScale': 1, 'removeOutliers': None, 'resampledPixelSpacing': [2, 2, 2], 'interpolator': 'sitkBSpline', 'preCrop': False, 'padDistance': 10, 'distances': [1], 'force2D': False, 'force2Ddimension': 0, 'resegmentRange': [-3, 3], 'label': 1, 'additionalInfo': True, 'resegmentMode': 'sigma', 'voxelArrayShift': 1000}	{'Original': {'binWidth': 25}}	99cec2cad96e414c38ea22fb04c7bcd35c311eb7	3D	(0.977, 0.977, 3.0)	(512, 512, 109)	-760.0660629	-1024	3071	b42ba084ac5294e3cc0c5740ca08fa701ec6fa6c	(0.977, 0.977, 3.0)	(512, 512, 109)	(217, 248, 58, 25, 26, 9)	2520	1	(229.96785714285716, 261.22301587301587, 61.50119047619047)	(224.67859642857144, 255.21488650793648, 184.50357142857143)	(2.0, 2.0, 2.0)	(34, 35, 35)	-562.1872871	-1033.307861	906.9232178	(2.0, 2.0, 2.0)	(34, 35, 35)	(11, 11, 11, 12, 13, 13)	898	1	(17.015590200445434, 17.239420935412028, 16.438752783964365)	(224.54268040089087, 254.99034187082407, 184.37750556792872)	-177.5449193	-910.8929443	287.9188232	(2.0, 2.0, 2.0)	(34, 35, 35)	(11, 11, 11, 12, 13, 13)	898	1	(17.015590200445434, 17.239420935412028, 16.438752783964365)	(224.54268040089087, 254.99034187082407, 184.37750556792872)	-177.5449193
ORAW_LUNG1-038_Lung-Right.csv		LUNG1-038	GTV-1	1.3.6.1.4.1.32722.99.99.138869770091369784522419630674795069008	v3.0.1	1.19.4	2.0.2	01/01/2001	03/06/2012	{'minimumROIDimensions': 2, 'minimumROISize': None, 'normalize': False, 'normalizeScale': 1, 'removeOutliers': None, 'resampledPixelSpacing': [2, 2, 2], 'interpolator': 'sitkBSpline', 'preCrop': False, 'padDistance': 10, 'distances': [1], 'force2D': False, 'force2Ddimension': 0, 'resegmentRange': [-3, 3], 'label': 1, 'additionalInfo': True, 'resegmentMode': 'sigma', 'voxelArrayShift': 1000}	{'Original': {'binWidth': 25}}	1a28c4b9e3cfcc4067741660ee333573888f8b87	3D	(0.977, 0.977, 3.0)	(512, 512, 176)	-789.9916007	-1024	3071	05af3805a40fdf34490c544215917777dca8de0e	(0.977, 0.977, 3.0)	(512, 512, 176)	(274, 259, 19, 72, 60, 26)	41837	1	(306.93598967421184, 290.8218323493558, 33.54635848650716)	(299.87646191170495, 284.13293020532063, 100.63907545952148)	(2.0, 2.0, 2.0)	(57, 51, 61)	-74.93525447	-1049.919312	1267.71875	(2.0, 2.0, 2.0)	(57, 51, 61)	(11, 11, 11, 35, 29, 39)	14911	1	(26.72141372141372, 25.72436456307424, 33.357588357588355)	(299.95432744282743, 283.9602291261485, 100.21517671517671)	-31.26407189	-1026.056152	721.5623169	(2.0, 2.0, 2.0)	(57, 51, 61)	(11, 11, 11, 35, 29, 39)	14482	1	(26.705151222206876, 25.770266537771025, 33.1830548266814)	(299.92180244441374, 284.05203307554206, 99.8661096533628)	-12.5650687
ORAW_LUNG1-038_Lung-Right.csv		LUNG1-038	gtv-2	1.3.6.1.4.1.32722.99.99.138869770091369784522419630674795069008	v3.0.1	1.19.4	2.0.2	01/01/2001	03/06/2012	{'minimumROIDimensions': 2, 'minimumROISize': None, 'normalize': False, 'normalizeScale': 1, 'removeOutliers': None, 'resampledPixelSpacing': [2, 2, 2], 'interpolator': 'sitkBSpline', 'preCrop': False, 'padDistance': 10, 'distances': [1], 'force2D': False, 'force2Ddimension': 0, 'resegmentRange': [-3, 3], 'label': 1, 'additionalInfo': True, 'resegmentMode': 'sigma', 'voxelArrayShift': 1000}	{'Original': {'binWidth': 25}}	1a28c4b9e3cfcc4067741660ee333573888f8b87	3D	(0.977, 0.977, 3.0)	(512, 512, 176)	-789.9916007	-1024	3071	0e7daefb1717011d888250b29ee91ec67f4cd719	(0.977, 0.977, 3.0)	(512, 512, 176)	(237, 213, 47, 78, 61, 24)	5067	3	(274.06453522794556, 250.9579632918887, 53.807578448786266)	(267.7610509177028, 245.18593013617524, 161.4227353463588)	(2.0, 2.0, 2.0)	(60, 52, 58)	-247.1271834	-1075.355469	1462.713623	(2.0, 2.0, 2.0)	(60, 52, 58)	(11, 11, 11, 38, 30, 36)	1716	3	(28.458041958041957, 29.26864801864802, 21.87062937062937)	(267.4275839160839, 245.04879603729606, 161.24125874125875)	11.44131061	-1047.564697	274.089447	(2.0, 2.0, 2.0)	(60, 52, 58)	(11, 11, 11, 38, 30, 36)	1659	3	(28.066305003013863, 29.090415913200722, 22.055455093429778)	(266.64411000602774, 244.69233182640147, 161.61091018685957)	38.53013517
ORAW_LUNG1-039_GTV-1.csv		LUNG1-039	GTV-1	1.3.6.1.4.1.32722.99.99.150902038098169739014781168482696708142	v3.0.1	1.19.4	2.0.2	01/01/2001	03/06/2012	{'minimumROIDimensions': 2, 'minimumROISize': None, 'normalize': False, 'normalizeScale': 1, 'removeOutliers': None, 'resampledPixelSpacing': [2, 2, 2], 'interpolator': 'sitkBSpline', 'preCrop': False, 'padDistance': 10, 'distances': [1], 'force2D': False, 'force2Ddimension': 0, 'resegmentRange': [-3, 3], 'label': 1, 'additionalInfo': True, 'resegmentMode': 'sigma', 'voxelArrayShift': 1000}	{'Original': {'binWidth': 25}}	f6843363af917e705c56ff96d7cfcc9bd6253e5b	3D	(0.977, 0.977, 3.0)	(512, 512, 95)	-709.3673502	-1024	3071	98f3fe62fd9e7529981a5f2871f5f00635b4f4b2	(0.977, 0.977, 3.0)	(512, 512, 95)	(344, 213, 53, 32, 26, 9)	2149	1	(358.01628664495115, 225.30572359236854, 56.45928338762215)	(349.78191205211726, 220.12369194974406, 169.37785016286645)	(2.0, 2.0, 2.0)	(38, 35, 36)	-634.6852439	-1042.217529	1019.29364	(2.0, 2.0, 2.0)	(38, 35, 36)	(11, 12, 11, 16, 12, 14)	776	1	(17.68041237113402, 16.7770618556701, 16.61855670103093)	(349.87232474226806, 220.0656237113402, 168.73711340206185)	-251.1119741	-936.2399902	96.81032562	(2.0, 2.0, 2.0)	(38, 35, 36)	(11, 12, 11, 16, 12, 14)	776	1	(17.68041237113402, 16.7770618556701, 16.61855670103093)	(349.87232474226806, 220.0656237113402, 168.73711340206185)	-251.1119741
ORAW_LUNG1-040_GTV-1.csv		LUNG1-040	gtv-2	1.3.6.1.4.1.32722.99.99.43859512049673650084064190865317158925	v3.0.1	1.19.4	2.0.2	01/01/2001	03/06/2012	{'minimumROIDimensions': 2, 'minimumROISize': None, 'normalize': False, 'normalizeScale': 1, 'removeOutliers': None, 'resampledPixelSpacing': [2, 2, 2], 'interpolator': 'sitkBSpline', 'preCrop': False, 'padDistance': 10, 'distances': [1], 'force2D': False, 'force2Ddimension': 0, 'resegmentRange': [-3, 3], 'label': 1, 'additionalInfo': True, 'resegmentMode': 'sigma', 'voxelArrayShift': 1000}	{'Original': {'binWidth': 25}}	c501ba664a209c576ba486bf2c39517b7774c898	3D	(0.977, 0.977, 3.0)	(512, 512, 95)	-673.3480943	-1024	3071	814995b1469ab8023770f670b2e720ff95082a63	(0.977, 0.977, 3.0)	(512, 512, 95)	(240, 268, 44, 40, 21, 12)	3136	1	(259.6441326530612, 278.8373724489796, 49.38392857142857)	(253.6723176020408, 272.42411288265305, 148.15178571428572)	(2.0, 2.0, 2.0)	(42, 32, 40)	-113.273777	-1051.928101	818.2373047	(2.0, 2.0, 2.0)	(42, 32, 40)	(11, 11, 11, 19, 10, 18)	1122	1	(20.475935828877006, 15.944741532976828, 19.10427807486631)	(253.463371657754, 272.40098306595365, 147.70855614973263)	39.89474533	-603.2843628	161.5917053	(2.0, 2.0, 2.0)	(42, 32, 40)	(11, 11, 11, 19, 10, 18)	1094	1	(20.50639853747715, 15.848263254113345, 19.152650822669106)	(253.5242970749543, 272.2080265082267, 147.8053016453382)	50.29189183
ORAW_LUNG1-040_GTV-1.csv		LUNG1-040	GTV-1	1.3.6.1.4.1.32722.99.99.43859512049673650084064190865317158925	v3.0.1	1.19.4	2.0.2	01/01/2001	03/06/2012	{'minimumROIDimensions': 2, 'minimumROISize': None, 'normalize': False, 'normalizeScale': 1, 'removeOutliers': None, 'resampledPixelSpacing': [2, 2, 2], 'interpolator': 'sitkBSpline', 'preCrop': False, 'padDistance': 10, 'distances': [1], 'force2D': False, 'force2Ddimension': 0, 'resegmentRange': [-3, 3], 'label': 1, 'additionalInfo': True, 'resegmentMode': 'sigma', 'voxelArrayShift': 1000}	{'Original': {'binWidth': 25}}	c501ba664a209c576ba486bf2c39517b7774c898	3D	(0.977, 0.977, 3.0)	(512, 512, 95)	-673.3480943	-1024	3071	d91162dcd10fc50166069c37657d55b22a33c618	(0.977, 0.977, 3.0)	(512, 512, 95)	(154, 201, 33, 89, 108, 22)	95686	1	(195.16052505068663, 255.83059172710742, 43.229573814351106)	(190.67183297452084, 249.94648811738395, 129.6887214430533)	(2.0, 2.0, 2.0)	(66, 75, 55)	-204.5930993	-1051.928101	1178.264038	(2.0, 2.0, 2.0)	(66, 75, 55)	(11, 11, 11, 44, 53, 33)	34052	1	(31.093709620580288, 37.76600493363092, 26.84306354986491)	(190.69891924116055, 250.04350986726183, 129.18612709972982)	-0.848448581	-877.7276611	266.3338318	(2.0, 2.0, 2.0)	(66, 75, 55)	(11, 11, 11, 44, 53, 33)	32740	2	(30.973946243127674, 37.5163714111179, 26.765424557116678)	(190.45939248625533, 249.54424282223582, 129.03084911423335)	23.53858324
ORAW_LUNG1-041_Spinal-Cord.csv		LUNG1-041	GTV-1	1.3.6.1.4.1.32722.99.99.268505690150301893892599808723257610686	v3.0.1	1.19.4	2.0.2	01/01/2001	03/06/2012	{'minimumROIDimensions': 2, 'minimumROISize': None, 'normalize': False, 'normalizeScale': 1, 'removeOutliers': None, 'resampledPixelSpacing': [2, 2, 2], 'interpolator': 'sitkBSpline', 'preCrop': False, 'padDistance': 10, 'distances': [1], 'force2D': False, 'force2Ddimension': 0, 'resegmentRange': [-3, 3], 'label': 1, 'additionalInfo': True, 'resegmentMode': 'sigma', 'voxelArrayShift': 1000}	{'Original': {'binWidth': 25}}	365a495823e25a4e9c05cd6f98690759a22041a5	3D	(0.977, 0.977, 3.0)	(512, 512, 104)	-797.424998	-1024	3071	930e75dc79003b17945cb6011546b9a162ed7ba6	(0.977, 0.977, 3.0)	(512, 512, 104)	(181, 233, 51, 64, 48, 15)	18371	1	(209.8428501442491, 255.64177235860868, 58.72777747536879)	(205.01646459093138, 249.76201159436067, 176.18333242610638)	(2.0, 2.0, 2.0)	(53, 46, 45)	-313.9087159	-1061.130005	1153.006348	(2.0, 2.0, 2.0)	(53, 46, 45)	(10, 11, 11, 32, 23, 23)	6545	1	(24.126508785332316, 21.557830404889227, 23.182582123758593)	(204.76451757066465, 249.62716080977847, 175.86516424751719)	3.441281197	-790.2546997	101.2605286	(2.0, 2.0, 2.0)	(53, 46, 45)	(10, 11, 11, 32, 23, 23)	6341	1	(24.123482100615046, 21.593124112915945, 23.225043368553855)	(204.7584642012301, 249.6977482258319, 175.9500867371077)	16.43322966
ORAW_LUNG1-042_GTV-1.csv		LUNG1-042	GTV-1	1.3.6.1.4.1.32722.99.99.85097455655799372428736234597266968330	v3.0.1	1.19.4	2.0.2	01/01/2001	03/06/2012	{'minimumROIDimensions': 2, 'minimumROISize': None, 'normalize': False, 'normalizeScale': 1, 'removeOutliers': None, 'resampledPixelSpacing': [2, 2, 2], 'interpolator': 'sitkBSpline', 'preCrop': False, 'padDistance': 10, 'distances': [1], 'force2D': False, 'force2Ddimension': 0, 'resegmentRange': [-3, 3], 'label': 1, 'additionalInfo': True, 'resegmentMode': 'sigma', 'voxelArrayShift': 1000}	{'Original': {'binWidth': 25}}	936c61dc6efdf0cca738f5808d4c29df2efcb85c	3D	(0.977, 0.977, 3.0)	(512, 512, 99)	-716.2206924	-1024	3071	430f5b1e7c989f85bf2e3ae8ab82a8f636ce9cef	(0.977, 0.977, 3.0)	(512, 512, 99)	(184, 246, 27, 79, 68, 28)	60229	1	(222.80062760464227, 281.4128908001129, 40.0355144531704)	(217.6762131697355, 274.9403943117103, 120.10654335951119)	(2.0, 2.0, 2.0)	(61, 56, 64)	-159.1015146	-1086.743896	1312.227905	(2.0, 2.0, 2.0)	(61, 56, 64)	(11, 11, 11, 38, 33, 42)	21610	1	(29.640675613142065, 28.206108283202223, 31.037204997686256)	(217.7928512262841, 274.92371656640444, 119.5744099953725)	12.65105081	-1062.181641	814.1223755	(2.0, 2.0, 2.0)	(61, 56, 64)	(11, 11, 11, 38, 33, 42)	20860	1	(29.50647171620326, 28.09007670182167, 30.93974113135187)	(217.5244434324065, 274.69165340364333, 119.37948226270373)	31.12924032
ORAW_LUNG1-043_GTV-1.csv		LUNG1-043	gtv-4	1.3.6.1.4.1.32722.99.99.164768784400331860641619177410872708849	v3.0.1	1.19.4	2.0.2	01/01/2001	03/06/2012	{'minimumROIDimensions': 2, 'minimumROISize': None, 'normalize': False, 'normalizeScale': 1, 'removeOutliers': None, 'resampledPixelSpacing': [2, 2, 2], 'interpolator': 'sitkBSpline', 'preCrop': False, 'padDistance': 10, 'distances': [1], 'force2D': False, 'force2Ddimension': 0, 'resegmentRange': [-3, 3], 'label': 1, 'additionalInfo': True, 'resegmentMode': 'sigma', 'voxelArrayShift': 1000}	{'Original': {'binWidth': 25}}	94ced5b5338048018e0df475c165e7990dcb1205	3D	(0.977, 0.977, 3.0)	(512, 512, 103)	-726.5014292	-1024	3071	06a7b7a50e13ab9d59b8e78850aa919f404abc3d	(0.977, 0.977, 3.0)	(512, 512, 103)	(267, 237, 62, 19, 23, 5)	621	1	(275.8228663446055, 246.84057971014494, 64.00644122383252)	(269.47894041867954, 241.1632463768116, 192.01932367149757)	(2.0, 2.0, 2.0)	(31, 33, 29)	24.31984349	-1067.585205	909.8444214	(2.0, 2.0, 2.0)	(31, 33, 29)	(10, 11, 11, 10, 11, 7)	220	1	(14.263636363636364, 15.245454545454546, 13.931818181818182)	(269.0387727272727, 241.0024090909091, 191.36363636363637)	49.67713414	-178.8312988	236.4792175	(2.0, 2.0, 2.0)	(31, 33, 29)	(10, 11, 11, 10, 11, 7)	217	1	(14.276497695852534, 15.235023041474655, 13.953917050691244)	(269.06449539170507, 240.9815460829493, 191.4078341013825)	50.83061301
ORAW_LUNG1-043_GTV-1.csv		LUNG1-043	gtv-3	1.3.6.1.4.1.32722.99.99.164768784400331860641619177410872708849	v3.0.1	1.19.4	2.0.2	01/01/2001	03/06/2012	{'minimumROIDimensions': 2, 'minimumROISize': None, 'normalize': False, 'normalizeScale': 1, 'removeOutliers': None, 'resampledPixelSpacing': [2, 2, 2], 'interpolator': 'sitkBSpline', 'preCrop': False, 'padDistance': 10, 'distances': [1], 'force2D': False, 'force2Ddimension': 0, 'resegmentRange': [-3, 3], 'label': 1, 'additionalInfo': True, 'resegmentMode': 'sigma', 'voxelArrayShift': 1000}	{'Original': {'binWidth': 25}}	94ced5b5338048018e0df475c165e7990dcb1205	3D	(0.977, 0.977, 3.0)	(512, 512, 103)	-726.5014292	-1024	3071	3d043ed0cf52ed059f2162b2eb6c1772740b06a7	(0.977, 0.977, 3.0)	(512, 512, 103)	(199, 233, 54, 24, 36, 8)	1658	1	(210.42882991556093, 248.85765983112182, 57.490349819059105)	(205.58896682750301, 243.13393365500602, 172.47104945717732)	(2.0, 2.0, 2.0)	(34, 40, 34)	-348.1030143	-1077.018677	1149.035522	(2.0, 2.0, 2.0)	(34, 40, 34)	(11, 11, 11, 11, 17, 12)	571	1	(16.618213660245186, 18.285464098073554, 16.30122591943958)	(205.7479273204904, 243.08242819614713, 172.10245183887918)	8.870266938	-1004.222656	294.0617371	(2.0, 2.0, 2.0)	(34, 40, 34)	(12, 11, 11, 10, 17, 12)	555	1	(16.616216216216216, 18.27747747747748, 16.1981981981982)	(205.74393243243244, 243.06645495495496, 171.8963963963964)	28.93712576
ORAW_LUNG1-043_GTV-1.csv		LUNG1-043	gtv-2	1.3.6.1.4.1.32722.99.99.164768784400331860641619177410872708849	v3.0.1	1.19.4	2.0.2	01/01/2001	03/06/2012	{'minimumROIDimensions': 2, 'minimumROISize': None, 'normalize': False, 'normalizeScale': 1, 'removeOutliers': None, 'resampledPixelSpacing': [2, 2, 2], 'interpolator': 'sitkBSpline', 'preCrop': False, 'padDistance': 10, 'distances': [1], 'force2D': False, 'force2Ddimension': 0, 'resegmentRange': [-3, 3], 'label': 1, 'additionalInfo': True, 'resegmentMode': 'sigma', 'voxelArrayShift': 1000}	{'Original': {'binWidth': 25}}	94ced5b5338048018e0df475c165e7990dcb1205	3D	(0.977, 0.977, 3.0)	(512, 512, 103)	-726.5014292	-1024	3071	d1655e4967dc8145b05e2af85f689bae600f2b26	(0.977, 0.977, 3.0)	(512, 512, 103)	(304, 241, 61, 23, 36, 4)	679	3	(315.48748159057436, 254.5979381443299, 62.50368188512518)	(308.23126951399115, 248.7421855670103, 187.51104565537554)	(2.0, 2.0, 2.0)	(33, 40, 28)	-306.565263	-1067.585205	909.8444214	(2.0, 2.0, 2.0)	(33, 40, 28)	(11, 12, 11, 11, 16, 6)	248	2	(15.701612903225806, 16.919354838709676, 13.508064516129032)	(307.9147258064516, 248.35020967741934, 186.51612903225805)	-79.61048151	-969.9475098	370.1516724	(2.0, 2.0, 2.0)	(33, 40, 28)	(11, 12, 11, 11, 16, 6)	248	2	(15.701612903225806, 16.919354838709676, 13.508064516129032)	(307.9147258064516, 248.35020967741934, 186.51612903225805)	-79.61048151
ORAW_LUNG1-043_GTV-1.csv		LUNG1-043	GTV-1	1.3.6.1.4.1.32722.99.99.164768784400331860641619177410872708849	v3.0.1	1.19.4	2.0.2	01/01/2001	03/06/2012	{'minimumROIDimensions': 2, 'minimumROISize': None, 'normalize': False, 'normalizeScale': 1, 'removeOutliers': None, 'resampledPixelSpacing': [2, 2, 2], 'interpolator': 'sitkBSpline', 'preCrop': False, 'padDistance': 10, 'distances': [1], 'force2D': False, 'force2Ddimension': 0, 'resegmentRange': [-3, 3], 'label': 1, 'additionalInfo': True, 'resegmentMode': 'sigma', 'voxelArrayShift': 1000}	{'Original': {'binWidth': 25}}	94ced5b5338048018e0df475c165e7990dcb1205	3D	(0.977, 0.977, 3.0)	(512, 512, 103)	-726.5014292	-1024	3071	57ecd31d8010ab44f03627e042de94c6d514c2f6	(0.977, 0.977, 3.0)	(512, 512, 103)	(289, 259, 24, 99, 76, 44)	79147	1	(336.8961173512578, 299.2029641047671, 42.6011977712358)	(329.14750665217883, 292.32129593035745, 127.80359331370741)	(2.0, 2.0, 2.0)	(71, 59, 88)	-213.596031	-1067.585205	1172.816284	(2.0, 2.0, 2.0)	(71, 59, 88)	(11, 11, 11, 49, 37, 66)	28423	1	(34.275023748372796, 29.885867079477887, 38.906449002568344)	(329.0615474967456, 292.28323415895574, 127.31289800513669)	-20.1717648	-911.5338745	1099.526123	(2.0, 2.0, 2.0)	(71, 59, 88)	(12, 11, 11, 48, 37, 66)	27650	1	(34.36658227848101, 29.95273056057866, 38.828065099457504)	(329.24466455696205, 292.4169611211573, 127.15613019891501)	-2.774635547
ORAW_LUNG1-044_GTV-1.csv		LUNG1-044	gtv-2	1.3.6.1.4.1.32722.99.99.185690522479514363768695410085106962138	v3.0.1	1.19.4	2.0.2	01/01/2001	03/06/2012	{'minimumROIDimensions': 2, 'minimumROISize': None, 'normalize': False, 'normalizeScale': 1, 'removeOutliers': None, 'resampledPixelSpacing': [2, 2, 2], 'interpolator': 'sitkBSpline', 'preCrop': False, 'padDistance': 10, 'distances': [1], 'force2D': False, 'force2Ddimension': 0, 'resegmentRange': [-3, 3], 'label': 1, 'additionalInfo': True, 'resegmentMode': 'sigma', 'voxelArrayShift': 1000}	{'Original': {'binWidth': 25}}	f2985bf69e2d8dd0f6c869da4e8550a1cd123a60	3D	(0.977, 0.977, 3.0)	(512, 512, 99)	-782.3708831	-1024	3071	a18046319bce8e73e036dc16d3d9878b5becea3b	(0.977, 0.977, 3.0)	(512, 512, 99)	(256, 252, 39, 36, 23, 14)	2659	1	(275.03196690485146, 264.08048138397896, 44.01429108687476)	(268.70623166603986, 258.0066303121474, 132.04287326062428)	(2.0, 2.0, 2.0)	(40, 34, 43)	-12.67441888	-1057.120605	1430.548462	(2.0, 2.0, 2.0)	(40, 34, 43)	(11, 11, 11, 18, 11, 21)	954	1	(20.22641509433962, 16.733752620545072, 18.67610062893082)	(268.96433018867924, 257.97900524109014, 130.85220125786162)	66.45799779	-230.7713623	210.8131104	(2.0, 2.0, 2.0)	(40, 34, 43)	(11, 11, 11, 18, 11, 21)	953	1	(20.23189926547744, 16.737670514165792, 18.664218258132212)	(268.9752985309549, 257.9868410283316, 130.82843651626442)	66.76988589
ORAW_LUNG1-044_GTV-1.csv		LUNG1-044	GTV-1	1.3.6.1.4.1.32722.99.99.185690522479514363768695410085106962138	v3.0.1	1.19.4	2.0.2	01/01/2001	03/06/2012	{'minimumROIDimensions': 2, 'minimumROISize': None, 'normalize': False, 'normalizeScale': 1, 'removeOutliers': None, 'resampledPixelSpacing': [2, 2, 2], 'interpolator': 'sitkBSpline', 'preCrop': False, 'padDistance': 10, 'distances': [1], 'force2D': False, 'force2Ddimension': 0, 'resegmentRange': [-3, 3], 'label': 1, 'additionalInfo': True, 'resegmentMode': 'sigma', 'voxelArrayShift': 1000}	{'Original': {'binWidth': 25}}	f2985bf69e2d8dd0f6c869da4e8550a1cd123a60	3D	(0.977, 0.977, 3.0)	(512, 512, 99)	-782.3708831	-1024	3071	5e055534a65b24c331d8425105a415e3d4deab33	(0.977, 0.977, 3.0)	(512, 512, 99)	(279, 241, 27, 90, 71, 27)	42230	1	(328.0142079090694, 271.43949798721286, 40.03859815297182)	(320.4698811271608, 265.19638953350693, 120.11579445891547)	(2.0, 2.0, 2.0)	(66, 57, 63)	-256.4916938	-1046.655762	1376.50354	(2.0, 2.0, 2.0)	(66, 57, 63)	(10, 11, 11, 44, 34, 41)	14989	1	(34.0413636666889, 25.458202681966775, 30.9823870838615)	(320.59422733337783, 265.4279053639335, 119.464774167723)	-26.11472419	-971.3931274	269.8216858	(2.0, 2.0, 2.0)	(66, 57, 63)	(10, 11, 11, 44, 34, 41)	14706	1	(33.97001223990208, 25.44906840745274, 31.004147966816266)	(320.45152447980416, 265.40963681490547, 119.50829593363252)	-13.20748173
ORAW_LUNG1-045_GTV-1.csv		LUNG1-045	GTV-1	1.3.6.1.4.1.32722.99.99.110259874331594334690140380738347121702	v3.0.1	1.19.4	2.0.2	01/01/2001	03/06/2012	{'minimumROIDimensions': 2, 'minimumROISize': None, 'normalize': False, 'normalizeScale': 1, 'removeOutliers': None, 'resampledPixelSpacing': [2, 2, 2], 'interpolator': 'sitkBSpline', 'preCrop': False, 'padDistance': 10, 'distances': [1], 'force2D': False, 'force2Ddimension': 0, 'resegmentRange': [-3, 3], 'label': 1, 'additionalInfo': True, 'resegmentMode': 'sigma', 'voxelArrayShift': 1000}	{'Original': {'binWidth': 25}}	eb63bf685974d6ce3b54b52cead679d98ed717f2	3D	(0.977, 0.977, 3.0)	(512, 512, 108)	-762.982206	-1024	3071	b084b145e17fdc6a7417f06cd2e7a6f02b5c5a09	(0.977, 0.977, 3.0)	(512, 512, 108)	(335, 243, 56, 35, 78, 16)	7113	1	(353.1521158442289, 281.4195135667088, 65.38506959088993)	(345.0296171798116, 274.9468647546745, 196.15520877266977)	(2.0, 2.0, 2.0)	(39, 60, 46)	-242.0199761	-1045.55249	1299.828857	(2.0, 2.0, 2.0)	(39, 60, 46)	(11, 11, 11, 17, 38, 24)	2496	1	(19.20713141025641, 29.11338141025641, 25.129807692307693)	(344.9257628205129, 274.7382628205128, 195.7596153846154)	-7.208788203	-716.4102173	495.2807617	(2.0, 2.0, 2.0)	(39, 60, 46)	(11, 11, 11, 17, 38, 24)	2417	1	(19.203971865949523, 29.218452627223833, 25.173355399255275)	(344.9194437318991, 274.94840525444766, 195.84671079851054)	0.240976503
ORAW_LUNG1-046_GTV-1.csv		LUNG1-046	GTV-1	1.3.6.1.4.1.32722.99.99.70323451370956138184104928630903996420	v3.0.1	1.19.4	2.0.2	01/01/2001	03/06/2012	{'minimumROIDimensions': 2, 'minimumROISize': None, 'normalize': False, 'normalizeScale': 1, 'removeOutliers': None, 'resampledPixelSpacing': [2, 2, 2], 'interpolator': 'sitkBSpline', 'preCrop': False, 'padDistance': 10, 'distances': [1], 'force2D': False, 'force2Ddimension': 0, 'resegmentRange': [-3, 3], 'label': 1, 'additionalInfo': True, 'resegmentMode': 'sigma', 'voxelArrayShift': 1000}	{'Original': {'binWidth': 25}}	899aadda58f57afae88b38386d6c3707e643894a	3D	(0.977, 0.977, 3.0)	(512, 512, 89)	-770.5041754	-1024	3071	5921558ea649701dd0d12c32603da293b595b885	(0.977, 0.977, 3.0)	(512, 512, 89)	(339, 237, 18, 62, 74, 23)	43298	1	(372.3817497343988, 272.2323432953023, 28.475403020924755)	(363.81696949050763, 265.97099939951033, 85.42620906277426)	(2.0, 2.0, 2.0)	(52, 58, 56)	-181.4007667	-1106.185425	1372.370483	(2.0, 2.0, 2.0)	(52, 58, 56)	(11, 11, 11, 30, 36, 34)	15447	1	(26.58244319285298, 27.853822748753803, 26.756069139638765)	(363.676386385706, 266.2191454975076, 85.01213827927754)	-27.36146721	-1038.661499	560.9316406	(2.0, 2.0, 2.0)	(52, 58, 56)	(11, 11, 11, 30, 36, 34)	15008	1	(26.494402985074625, 27.855610341151387, 26.550373134328357)	(363.50030597014927, 266.2227206823028, 84.6007462686567)	-7.352313933
ORAW_LUNG1-047_gtv-2.csv		LUNG1-047	GTV-1	1.3.6.1.4.1.32722.99.99.208503860325121245603564677896460473874	v3.0.1	1.19.4	2.0.2	01/01/2001	03/06/2012	{'minimumROIDimensions': 2, 'minimumROISize': None, 'normalize': False, 'normalizeScale': 1, 'removeOutliers': None, 'resampledPixelSpacing': [2, 2, 2], 'interpolator': 'sitkBSpline', 'preCrop': False, 'padDistance': 10, 'distances': [1], 'force2D': False, 'force2Ddimension': 0, 'resegmentRange': [-3, 3], 'label': 1, 'additionalInfo': True, 'resegmentMode': 'sigma', 'voxelArrayShift': 1000}	{'Original': {'binWidth': 25}}	5b9cc7386fa9dde79044d942cfc5d287ce6f9c02	3D	(0.977, 0.977, 3.0)	(512, 512, 110)	-734.3684879	-1024	3071	9781a07fa3374bec1be6e6f824b03c0c65e158bb	(0.977, 0.977, 3.0)	(512, 512, 110)	(197, 241, 44, 76, 51, 27)	17373	1	(238.79019167673977, 267.59402521153515, 55.86358141944397)	(233.29801726817476, 261.43936263166984, 167.5907442583319)	(2.0, 2.0, 2.0)	(60, 47, 62)	-421.4853339	-1054.579468	1262.169312	(2.0, 2.0, 2.0)	(60, 47, 62)	(11, 11, 11, 37, 25, 40)	5992	1	(31.46478638184246, 23.649866488651536, 28.656542056074766)	(233.44107276368493, 261.81123297730306, 166.81308411214954)	-114.7843186	-928.9411621	135.3006592	(2.0, 2.0, 2.0)	(60, 47, 62)	(11, 11, 11, 37, 25, 40)	5964	1	(31.47971160295104, 23.639503688799465, 28.670858484238767)	(233.4709232059021, 261.79050737759894, 166.84171696847753)	-111.4062499
ORAW_LUNG1-047_gtv-2.csv		LUNG1-047	gtv-2	1.3.6.1.4.1.32722.99.99.208503860325121245603564677896460473874	v3.0.1	1.19.4	2.0.2	01/01/2001	03/06/2012	{'minimumROIDimensions': 2, 'minimumROISize': None, 'normalize': False, 'normalizeScale': 1, 'removeOutliers': None, 'resampledPixelSpacing': [2, 2, 2], 'interpolator': 'sitkBSpline', 'preCrop': False, 'padDistance': 10, 'distances': [1], 'force2D': False, 'force2Ddimension': 0, 'resegmentRange': [-3, 3], 'label': 1, 'additionalInfo': True, 'resegmentMode': 'sigma', 'voxelArrayShift': 1000}	{'Original': {'binWidth': 25}}	5b9cc7386fa9dde79044d942cfc5d287ce6f9c02	3D	(0.977, 0.977, 3.0)	(512, 512, 110)	-734.3684879	-1024	3071	653faa9575348c8ba96c8c9024a176e7ec9947b8	(0.977, 0.977, 3.0)	(512, 512, 110)	(227, 243, 50, 72, 40, 19)	7513	2	(278.54864900838544, 258.93690935711436, 59.58219086916012)	(272.14203008119256, 252.98136044190073, 178.74657260748037)	(2.0, 2.0, 2.0)	(57, 42, 50)	-342.9236736	-1066.768921	1262.169312	(2.0, 2.0, 2.0)	(57, 42, 50)	(11, 11, 11, 35, 19, 28)	2675	2	(35.693084112149535, 18.30915887850467, 25.18467289719626)	(271.8976682242991, 253.12981775700933, 177.86934579439253)	11.95530977	-922.3677368	129.3000946	(2.0, 2.0, 2.0)	(57, 42, 50)	(11, 11, 12, 35, 19, 27)	2622	2	(35.983600305110606, 18.250953470633103, 25.375667429443173)	(272.4787006102212, 253.0134069412662, 178.25133485888634)	20.3941883
ORAW_LUNG1-048_GTV-1.csv		LUNG1-048	GTV-1	1.3.6.1.4.1.32722.99.99.159274121862633718767944685677531143934	v3.0.1	1.19.4	2.0.2	01/01/2001	03/06/2012	{'minimumROIDimensions': 2, 'minimumROISize': None, 'normalize': False, 'normalizeScale': 1, 'removeOutliers': None, 'resampledPixelSpacing': [2, 2, 2], 'interpolator': 'sitkBSpline', 'preCrop': False, 'padDistance': 10, 'distances': [1], 'force2D': False, 'force2Ddimension': 0, 'resegmentRange': [-3, 3], 'label': 1, 'additionalInfo': True, 'resegmentMode': 'sigma', 'voxelArrayShift': 1000}	{'Original': {'binWidth': 25}}	4f7d046044fed521eb7edef21a7967f90c9975ac	3D	(0.9765625, 0.9765625, 3.0)	(512, 512, 135)	-811.7990251	-1024	3071	50a4c60ebc9c5d57f55d3dfdf2614f65edc64fe6	(0.9765625, 0.9765625, 3.0)	(512, 512, 135)	(181, 260, 77, 62, 54, 19)	17789	1	(210.9876328067907, 287.57619877452356, 86.9224801843836)	(206.04261016288154, 280.83613161574567, 260.7674405531508)	(2.0, 2.0, 2.0)	(52, 49, 51)	-103.1954167	-1062.430176	3534.244385	(2.0, 2.0, 2.0)	(52, 49, 51)	(10, 11, 12, 31, 26, 28)	6148	1	(24.89687703318152, 24.014313597918022, 26.939167208848406)	(206.30547281636305, 280.54034594583607, 261.3783344176968)	41.60108295	-969.5160522	1032.560913	(2.0, 2.0, 2.0)	(52, 49, 51)	(10, 11, 12, 31, 26, 28)	5999	1	(24.875312552092016, 24.18403067177863, 27.01100183363894)	(206.26234385418402, 280.87978009355726, 261.52200366727783)	59.63695133
ORAW_LUNG1-049_GTV-1.csv		LUNG1-049	GTV-1	1.3.6.1.4.1.32722.99.99.19887451453744599082314481892309824539	v3.0.1	1.19.4	2.0.2	01/01/2001	03/06/2012	{'minimumROIDimensions': 2, 'minimumROISize': None, 'normalize': False, 'normalizeScale': 1, 'removeOutliers': None, 'resampledPixelSpacing': [2, 2, 2], 'interpolator': 'sitkBSpline', 'preCrop': False, 'padDistance': 10, 'distances': [1], 'force2D': False, 'force2Ddimension': 0, 'resegmentRange': [-3, 3], 'label': 1, 'additionalInfo': True, 'resegmentMode': 'sigma', 'voxelArrayShift': 1000}	{'Original': {'binWidth': 25}}	7c935a8ad46c30e2363dc1d81bbc224473c15a95	3D	(0.977, 0.977, 3.0)	(512, 512, 118)	-767.9934888	-1024	3071	9f73b7759f36dad2cbc9441a8c679b5a2a66a01c	(0.977, 0.977, 3.0)	(512, 512, 118)	(190, 254, 79, 21, 29, 4)	927	1	(199.43905070118663, 267.52858683926644, 80.19309600863)	(194.85195253505933, 261.3754293419633, 240.57928802588998)	(2.0, 2.0, 2.0)	(32, 37, 28)	-540.8181174	-1031.823242	781.5014038	(2.0, 2.0, 2.0)	(32, 37, 28)	(11, 11, 12, 10, 14, 6)	294	1	(15.227891156462585, 17.346938775510203, 13.795918367346939)	(194.96728231292516, 261.20537755102043, 241.09183673469386)	-189.4846782	-904.9923706	142.9359894	(2.0, 2.0, 2.0)	(32, 37, 28)	(11, 11, 12, 10, 14, 6)	293	1	(15.215017064846416, 17.344709897610922, 13.795221843003413)	(194.94153412969283, 261.20091979522186, 241.0904436860068)	-187.0426724
ORAW_LUNG1-050_GTV-1.csv		LUNG1-050	GTV-1	1.3.6.1.4.1.32722.99.99.320579015185889573628720589621655252647	v3.0.1	1.19.4	2.0.2	01/01/2001	03/06/2012	{'minimumROIDimensions': 2, 'minimumROISize': None, 'normalize': False, 'normalizeScale': 1, 'removeOutliers': None, 'resampledPixelSpacing': [2, 2, 2], 'interpolator': 'sitkBSpline', 'preCrop': False, 'padDistance': 10, 'distances': [1], 'force2D': False, 'force2Ddimension': 0, 'resegmentRange': [-3, 3], 'label': 1, 'additionalInfo': True, 'resegmentMode': 'sigma', 'voxelArrayShift': 1000}	{'Original': {'binWidth': 25}}	d00f4a4c580f37c6e708b8edf7714fb056907c15	3D	(0.977, 0.977, 3.0)	(512, 512, 104)	-714.6810665	-1024	2675	197a665d21842b4d364974b918a48e3b045b5d02	(0.977, 0.977, 3.0)	(512, 512, 104)	(321, 321, 41, 53, 26, 4)	2105	1	(346.58194774346794, 334.89453681710216, 42.39667458432304)	(338.61056294536814, 327.1919624703088, 127.19002375296911)	(2.0, 2.0, 2.0)	(48, 35, 28)	-143.583301	-1000.877197	1023.596985	(2.0, 2.0, 2.0)	(48, 35, 28)	(11, 11, 11, 26, 13, 6)	806	1	(23.01985111662531, 17.48014888337469, 13.394540942928039)	(338.55120223325065, 327.4717977667494, 126.28908188585609)	103.7898228	-332.6861877	918.6815796	(2.0, 2.0, 2.0)	(48, 35, 28)	(11, 11, 11, 26, 13, 6)	799	1	(22.986232790988737, 17.504380475594495, 13.401752190237797)	(338.4839655819775, 327.520260951189, 126.3035043804756)	97.81139851
ORAW_LUNG1-051_GTV-1.csv		LUNG1-051	GTV-1	1.3.6.1.4.1.32722.99.99.331382149127173849615897797756844115522	v3.0.1	1.19.4	2.0.2	01/01/2001	03/06/2012	{'minimumROIDimensions': 2, 'minimumROISize': None, 'normalize': False, 'normalizeScale': 1, 'removeOutliers': None, 'resampledPixelSpacing': [2, 2, 2], 'interpolator': 'sitkBSpline', 'preCrop': False, 'padDistance': 10, 'distances': [1], 'force2D': False, 'force2Ddimension': 0, 'resegmentRange': [-3, 3], 'label': 1, 'additionalInfo': True, 'resegmentMode': 'sigma', 'voxelArrayShift': 1000}	{'Original': {'binWidth': 25}}	43698b794d2dc769a153e8ae82fcc082e9debfbe	3D	(0.9765625, 0.9765625, 3.0)	(512, 512, 125)	-823.6136091	-1024	3070	2fa0c5371fceadd1850b61f70f8a1fa9b2078aa9	(0.9765625, 0.9765625, 3.0)	(512, 512, 125)	(156, 270, 28, 65, 65, 17)	31530	1	(188.6963843958135, 303.9546463685379, 35.099492546780844)	(184.27381288653663, 296.8307093442753, 105.29847764034253)	(2.0, 2.0, 2.0)	(54, 54, 47)	-407.1112056	-1087.890259	1206.042969	(2.0, 2.0, 2.0)	(54, 54, 47)	(11, 11, 11, 32, 32, 25)	11209	1	(26.86064769381747, 27.21250780622714, 21.617093407083594)	(184.23301413763494, 296.9367343624543, 104.73418681416719)	-29.6394767	-966.3228149	254.8376312	(2.0, 2.0, 2.0)	(54, 54, 47)	(11, 11, 11, 31, 32, 25)	10807	1	(26.8308503747571, 27.286018321458315, 21.516517072267973)	(184.1734194995142, 297.0837553929166, 104.53303414453595)	-5.757190123
ORAW_LUNG1-052_GTV-1.csv		LUNG1-052	gtv-2	1.3.6.1.4.1.32722.99.99.110729935647164788252758737200078874553	v3.0.1	1.19.4	2.0.2	01/01/2001	03/06/2012	{'minimumROIDimensions': 2, 'minimumROISize': None, 'normalize': False, 'normalizeScale': 1, 'removeOutliers': None, 'resampledPixelSpacing': [2, 2, 2], 'interpolator': 'sitkBSpline', 'preCrop': False, 'padDistance': 10, 'distances': [1], 'force2D': False, 'force2Ddimension': 0, 'resegmentRange': [-3, 3], 'label': 1, 'additionalInfo': True, 'resegmentMode': 'sigma', 'voxelArrayShift': 1000}	{'Original': {'binWidth': 25}}	9cc848b71a5fb2aa2f44215a6f6f4d924d261ec7	3D	(0.977, 0.977, 3.0)	(512, 512, 127)	-731.0428804	-1024	3070	6fbe557c8b23acaf37706a8ffcac4fd61c9ff408	(0.977, 0.977, 3.0)	(512, 512, 127)	(160, 229, 37, 86, 71, 35)	17552	4	(195.21382178669097, 265.7338764813127, 49.55731540565178)	(190.72390388559708, 259.62199732224246, 148.67194621695535)	(2.0, 2.0, 2.0)	(64, 57, 75)	-225.5258441	-1062.167725	1226.050659	(2.0, 2.0, 2.0)	(64, 57, 75)	(11, 11, 11, 42, 35, 53)	6264	4	(27.924329501915707, 28.659961685823756, 30.114942528735632)	(190.36015900383143, 259.83142337164753, 147.72988505747128)	8.906428114	-1008.906677	148.9150848	(2.0, 2.0, 2.0)	(64, 57, 75)	(11, 11, 11, 42, 35, 53)	6139	4	(28.06532008470435, 28.510017918227724, 30.302818048542107)	(190.64214016940872, 259.5315358364555, 148.10563609708421)	20.84325923
ORAW_LUNG1-052_GTV-1.csv		LUNG1-052	GTV-1	1.3.6.1.4.1.32722.99.99.110729935647164788252758737200078874553	v3.0.1	1.19.4	2.0.2	01/01/2001	03/06/2012	{'minimumROIDimensions': 2, 'minimumROISize': None, 'normalize': False, 'normalizeScale': 1, 'removeOutliers': None, 'resampledPixelSpacing': [2, 2, 2], 'interpolator': 'sitkBSpline', 'preCrop': False, 'padDistance': 10, 'distances': [1], 'force2D': False, 'force2Ddimension': 0, 'resegmentRange': [-3, 3], 'label': 1, 'additionalInfo': True, 'resegmentMode': 'sigma', 'voxelArrayShift': 1000}	{'Original': {'binWidth': 25}}	9cc848b71a5fb2aa2f44215a6f6f4d924d261ec7	3D	(0.977, 0.977, 3.0)	(512, 512, 127)	-731.0428804	-1024	3070	bd587596dbc869c118e2bb7db73619138181ea27	(0.977, 0.977, 3.0)	(512, 512, 127)	(107, 275, 25, 83, 71, 22)	41810	1	(148.23690504663955, 316.0924180817986, 35.296053575699595)	(144.82745623056684, 308.8222924659172, 105.88816072709878)	(2.0, 2.0, 2.0)	(62, 56, 55)	-182.7160373	-1035.98645	1209.90918	(2.0, 2.0, 2.0)	(62, 56, 55)	(10, 10, 11, 41, 35, 33)	14960	1	(30.146524064171125, 30.312700534759358, 26.909491978609626)	(144.80454812834225, 309.1369010695187, 105.31898395721925)	-110.3773708	-1035.98645	195.1383057	(2.0, 2.0, 2.0)	(62, 56, 55)	(10, 10, 11, 41, 35, 33)	14654	1	(30.07929575542514, 30.364269141531324, 26.81684181793367)	(144.67009151085028, 309.24003828306263, 105.13368363586733)	-95.66025045
ORAW_LUNG1-053_Spinal-Cord.csv		LUNG1-053	GTV-1	1.3.6.1.4.1.32722.99.99.307301002029962974582611009651059814008	v3.0.1	1.19.4	2.0.2	01/01/2001	03/06/2012	{'minimumROIDimensions': 2, 'minimumROISize': None, 'normalize': False, 'normalizeScale': 1, 'removeOutliers': None, 'resampledPixelSpacing': [2, 2, 2], 'interpolator': 'sitkBSpline', 'preCrop': False, 'padDistance': 10, 'distances': [1], 'force2D': False, 'force2Ddimension': 0, 'resegmentRange': [-3, 3], 'label': 1, 'additionalInfo': True, 'resegmentMode': 'sigma', 'voxelArrayShift': 1000}	{'Original': {'binWidth': 25}}	6d5cb87f1900b5937157b9c8358b8274b0f7f770	3D	(0.977, 0.977, 3.0)	(512, 512, 94)	-778.8781938	-1024	3070	f4fea2b9754648710fb7fd2f00fbf72193cf9179	(0.977, 0.977, 3.0)	(512, 512, 94)	(197, 330, 21, 59, 67, 19)	28175	1	(227.57739130434783, 364.3016149068323, 29.567311446317657)	(222.34311130434781, 355.9226777639752, 88.70193433895297)	(2.0, 2.0, 2.0)	(51, 55, 51)	-128.6519372	-1076.124023	1611.438721	(2.0, 2.0, 2.0)	(51, 55, 51)	(11, 11, 11, 29, 33, 29)	10056	1	(26.00556881463803, 27.704554494828958, 24.287589498806682)	(222.52263762927606, 355.920608989658, 88.07517899761336)	17.38210502	-690.085144	1443.464966	(2.0, 2.0, 2.0)	(51, 55, 51)	(11, 11, 11, 29, 33, 29)	9786	1	(25.99826282444308, 27.624565706110772, 24.315655017371757)	(222.5080256488862, 355.76063141222164, 88.1313100347435)	11.50168628
ORAW_LUNG1-054_GTV-1.csv		LUNG1-054	gtv-2	1.3.6.1.4.1.32722.99.99.153201668014016408748682625738483593132	v3.0.1	1.19.4	2.0.2	01/01/2001	03/06/2012	{'minimumROIDimensions': 2, 'minimumROISize': None, 'normalize': False, 'normalizeScale': 1, 'removeOutliers': None, 'resampledPixelSpacing': [2, 2, 2], 'interpolator': 'sitkBSpline', 'preCrop': False, 'padDistance': 10, 'distances': [1], 'force2D': False, 'force2Ddimension': 0, 'resegmentRange': [-3, 3], 'label': 1, 'additionalInfo': True, 'resegmentMode': 'sigma', 'voxelArrayShift': 1000}	{'Original': {'binWidth': 25}}	9ac3b6a6b53d4915e87b765c04e6086282d6d0c2	3D	(0.977, 0.977, 3.0)	(512, 512, 117)	-784.588668	-1024	3071	612d400b34d9857b82ac31efa18ab8487c2accda	(0.977, 0.977, 3.0)	(512, 512, 117)	(181, 225, 54, 67, 97, 26)	4742	3	(220.77477857444117, 258.9209194432729, 65.45972163644032)	(215.696958667229, 252.96573829607763, 196.37916490932096)	(2.0, 2.0, 2.0)	(54, 70, 61)	-354.8296783	-1071.442139	1074.150269	(2.0, 2.0, 2.0)	(54, 70, 61)	(10, 11, 11, 33, 47, 39)	1570	3	(30.020382165605096, 26.513375796178345, 28.652229299363057)	(216.5522643312102, 251.5382515923567, 196.80445859872611)	-32.19003598	-898.338623	132.7364655	(2.0, 2.0, 2.0)	(54, 70, 61)	(11, 11, 11, 32, 47, 39)	1539	3	(30.29824561403509, 26.119558154645873, 28.82261208576998)	(217.1079912280702, 250.75061630929173, 197.14522417153995)	-19.85606424
ORAW_LUNG1-054_GTV-1.csv		LUNG1-054	GTV-1	1.3.6.1.4.1.32722.99.99.153201668014016408748682625738483593132	v3.0.1	1.19.4	2.0.2	01/01/2001	03/06/2012	{'minimumROIDimensions': 2, 'minimumROISize': None, 'normalize': False, 'normalizeScale': 1, 'removeOutliers': None, 'resampledPixelSpacing': [2, 2, 2], 'interpolator': 'sitkBSpline', 'preCrop': False, 'padDistance': 10, 'distances': [1], 'force2D': False, 'force2Ddimension': 0, 'resegmentRange': [-3, 3], 'label': 1, 'additionalInfo': True, 'resegmentMode': 'sigma', 'voxelArrayShift': 1000}	{'Original': {'binWidth': 25}}	9ac3b6a6b53d4915e87b765c04e6086282d6d0c2	3D	(0.977, 0.977, 3.0)	(512, 512, 117)	-784.588668	-1024	3071	e97c2f543945dfe880feca9932aa1d8bdebc482e	(0.977, 0.977, 3.0)	(512, 512, 117)	(171, 253, 42, 52, 92, 16)	21342	2	(194.21000843407367, 303.0810139630775, 48.50726267453847)	(189.74317824008997, 296.11015064192674, 145.5217880236154)	(2.0, 2.0, 2.0)	(47, 67, 46)	-420.127875	-1051.773315	1334.451416	(2.0, 2.0, 2.0)	(47, 67, 46)	(11, 11, 11, 25, 45, 24)	7737	2	(21.58368876825643, 34.82551376502521, 20.915858860023263)	(189.67887753651286, 296.1625275300504, 145.33171772004653)	-114.2251569	-991.1567383	131.4260406	(2.0, 2.0, 2.0)	(47, 67, 46)	(11, 11, 11, 25, 45, 24)	7631	2	(21.58576857554711, 34.80382649718255, 20.995544489581967)	(189.6830371510942, 296.1191529943651, 145.49108897916392)	-103.2538255
ORAW_LUNG1-055_Spinal-Cord.csv		LUNG1-055	GTV-1	1.3.6.1.4.1.32722.99.99.181649207962197778896364431298234339953	v3.0.1	1.19.4	2.0.2	01/01/2001	03/06/2012	{'minimumROIDimensions': 2, 'minimumROISize': None, 'normalize': False, 'normalizeScale': 1, 'removeOutliers': None, 'resampledPixelSpacing': [2, 2, 2], 'interpolator': 'sitkBSpline', 'preCrop': False, 'padDistance': 10, 'distances': [1], 'force2D': False, 'force2Ddimension': 0, 'resegmentRange': [-3, 3], 'label': 1, 'additionalInfo': True, 'resegmentMode': 'sigma', 'voxelArrayShift': 1000}	{'Original': {'binWidth': 25}}	a3667fd6a6874b7d3dece4c7b1b0f7e321e2d0ce	3D	(0.977, 0.977, 3.0)	(512, 512, 125)	-709.1173484	-1024	3071	b015137c0e20313aeec6d3acdc15605922614e73	(0.977, 0.977, 3.0)	(512, 512, 125)	(175, 239, 82, 51, 45, 18)	15856	1	(200.69475277497477, 263.22351160444, 92.64669525731584)	(196.07877346115035, 257.1693708375378, 277.9400857719475)	(2.0, 2.0, 2.0)	(47, 44, 49)	-126.954465	-1053.484253	1644.451538	(2.0, 2.0, 2.0)	(47, 44, 49)	(10, 11, 11, 25, 22, 27)	5666	1	(22.654253441581364, 22.35668902223791, 26.966290151782562)	(195.82000688316273, 257.2248780444758, 277.43258030356515)	10.55183483	-759.6134644	1187.69519	(2.0, 2.0, 2.0)	(47, 44, 49)	(11, 11, 11, 24, 22, 27)	5498	1	(22.717533648599492, 22.317570025463805, 27.118588577664607)	(195.946567297199, 257.1466400509276, 277.7371771553292)	26.17698492
ORAW_LUNG1-055_Spinal-Cord.csv		LUNG1-055	gtv-2	1.3.6.1.4.1.32722.99.99.181649207962197778896364431298234339953	v3.0.1	1.19.4	2.0.2	01/01/2001	03/06/2012	{'minimumROIDimensions': 2, 'minimumROISize': None, 'normalize': False, 'normalizeScale': 1, 'removeOutliers': None, 'resampledPixelSpacing': [2, 2, 2], 'interpolator': 'sitkBSpline', 'preCrop': False, 'padDistance': 10, 'distances': [1], 'force2D': False, 'force2Ddimension': 0, 'resegmentRange': [-3, 3], 'label': 1, 'additionalInfo': True, 'resegmentMode': 'sigma', 'voxelArrayShift': 1000}	{'Original': {'binWidth': 25}}	a3667fd6a6874b7d3dece4c7b1b0f7e321e2d0ce	3D	(0.977, 0.977, 3.0)	(512, 512, 125)	-709.1173484	-1024	3071	4b92acbcc1bb80ab12d0683dce3b72253540e8c7	(0.977, 0.977, 3.0)	(512, 512, 125)	(184, 204, 64, 124, 85, 33)	54275	3	(228.35618608935974, 246.50295716259788, 79.63824965453708)	(223.10399380930446, 240.83338914785813, 238.91474896361123)	(2.0, 2.0, 2.0)	(83, 63, 71)	-203.9264412	-1081.348511	1402.597778	(2.0, 2.0, 2.0)	(83, 63, 71)	(11, 11, 11, 60, 41, 49)	19368	3	(32.32786038826931, 31.149008674101612, 34.561338289962826)	(223.1672207765386, 240.8095173482032, 238.62267657992567)	61.04815634	-973.9434814	504.1982422	(2.0, 2.0, 2.0)	(83, 63, 71)	(11, 11, 11, 60, 41, 49)	18877	3	(32.61365683106426, 31.092705408698418, 34.62218572866451)	(223.7388136621285, 240.69691081739683, 238.744371457329)	68.61912985
ORAW_LUNG1-055_Spinal-Cord.csv		LUNG1-055	gtv-3	1.3.6.1.4.1.32722.99.99.181649207962197778896364431298234339953	v3.0.1	1.19.4	2.0.2	01/01/2001	03/06/2012	{'minimumROIDimensions': 2, 'minimumROISize': None, 'normalize': False, 'normalizeScale': 1, 'removeOutliers': None, 'resampledPixelSpacing': [2, 2, 2], 'interpolator': 'sitkBSpline', 'preCrop': False, 'padDistance': 10, 'distances': [1], 'force2D': False, 'force2Ddimension': 0, 'resegmentRange': [-3, 3], 'label': 1, 'additionalInfo': True, 'resegmentMode': 'sigma', 'voxelArrayShift': 1000}	{'Original': {'binWidth': 25}}	a3667fd6a6874b7d3dece4c7b1b0f7e321e2d0ce	3D	(0.977, 0.977, 3.0)	(512, 512, 125)	-709.1173484	-1024	3071	2448fd5b1dee8674c1e5e6f128addf69f0ba6936	(0.977, 0.977, 3.0)	(512, 512, 125)	(278, 221, 97, 14, 20, 9)	1117	1	(283.96687555953446, 230.19158460161145, 101.26499552372427)	(277.43563742166515, 224.89717815577438, 303.7949865711728)	(2.0, 2.0, 2.0)	(29, 32, 36)	10.49521063	-1030.393677	1452.736206	(2.0, 2.0, 2.0)	(29, 32, 36)	(11, 11, 11, 7, 10, 14)	435	1	(13.46896551724138, 15.0183908045977, 17.813793103448276)	(277.44943103448276, 224.54828160919539, 303.1275862068966)	43.28466986	-91.22055817	199.8476868	(2.0, 2.0, 2.0)	(29, 32, 36)	(11, 11, 11, 7, 10, 14)	433	1	(13.46189376443418, 15.02771362586605, 17.803695150115473)	(277.43528752886834, 224.5669272517321, 303.1073903002309)	43.23372809
ORAW_LUNG1-056_GTV-1.csv		LUNG1-056	gtv-3	1.3.6.1.4.1.32722.99.99.167038560044963063247208784287747075357	v3.0.1	1.19.4	2.0.2	01/01/2001	03/06/2012	{'minimumROIDimensions': 2, 'minimumROISize': None, 'normalize': False, 'normalizeScale': 1, 'removeOutliers': None, 'resampledPixelSpacing': [2, 2, 2], 'interpolator': 'sitkBSpline', 'preCrop': False, 'padDistance': 10, 'distances': [1], 'force2D': False, 'force2Ddimension': 0, 'resegmentRange': [-3, 3], 'label': 1, 'additionalInfo': True, 'resegmentMode': 'sigma', 'voxelArrayShift': 1000}	{'Original': {'binWidth': 25}}	cd97717a8f22b244c1b1d13d413a2a56d01149ce	3D	(0.9765625, 0.9765625, 3.0)	(512, 512, 134)	-818.7397604	-1024	3071	d6047835091d05ce97a93001a9eaff691b69784c	(0.9765625, 0.9765625, 3.0)	(512, 512, 134)	(233, 257, 80, 23, 19, 7)	1255	1	(243.64621513944223, 264.9322709163347, 82.02709163346614)	(237.93575697211156, 258.7229208167331, 246.08127490039843)	(2.0, 2.0, 2.0)	(33, 31, 32)	-142.5423603	-1054.262695	821.5305176	(2.0, 2.0, 2.0)	(33, 31, 32)	(11, 10, 11, 11, 10, 10)	455	1	(15.826373626373627, 13.912087912087912, 14.197802197802197)	(238.16446600274725, 258.3358945741758, 245.89560439560438)	22.13479383	-339.1430054	71.92446136	(2.0, 2.0, 2.0)	(33, 31, 32)	(11, 10, 11, 11, 10, 10)	451	1	(15.83370288248337, 13.931263858093127, 14.16629711751663)	(238.17912451496673, 258.37424646618626, 245.83259423503327)	23.59286379
ORAW_LUNG1-056_GTV-1.csv		LUNG1-056	GTV-1	1.3.6.1.4.1.32722.99.99.167038560044963063247208784287747075357	v3.0.1	1.19.4	2.0.2	01/01/2001	03/06/2012	{'minimumROIDimensions': 2, 'minimumROISize': None, 'normalize': False, 'normalizeScale': 1, 'removeOutliers': None, 'resampledPixelSpacing': [2, 2, 2], 'interpolator': 'sitkBSpline', 'preCrop': False, 'padDistance': 10, 'distances': [1], 'force2D': False, 'force2Ddimension': 0, 'resegmentRange': [-3, 3], 'label': 1, 'additionalInfo': True, 'resegmentMode': 'sigma', 'voxelArrayShift': 1000}	{'Original': {'binWidth': 25}}	cd97717a8f22b244c1b1d13d413a2a56d01149ce	3D	(0.9765625, 0.9765625, 3.0)	(512, 512, 134)	-818.7397604	-1024	3071	e4d7e90429c80ae02e5301f927713d780dcb368a	(0.9765625, 0.9765625, 3.0)	(512, 512, 134)	(261, 187, 69, 78, 92, 30)	45725	1	(300.1211153635867, 234.64225259704756, 82.41375615090213)	(293.08702672225263, 229.14282480180427, 247.24126845270638)	(2.0, 2.0, 2.0)	(60, 66, 67)	-348.8536872	-1045.064209	1339.627686	(2.0, 2.0, 2.0)	(60, 66, 67)	(10, 10, 11, 39, 45, 45)	16378	1	(29.298937599218466, 33.27439247771401, 31.682134570765662)	(293.10959394843695, 229.060503705428, 246.86426914153134)	-2.343073713	-867.1513672	238.3809204	(2.0, 2.0, 2.0)	(60, 66, 67)	(10, 10, 11, 39, 45, 45)	15892	1	(28.981374276365468, 33.296123835892274, 31.903473445758873)	(292.47446730273094, 229.10396642178455, 247.30694689151775)	12.55740799
ORAW_LUNG1-057_gtv-3.csv		LUNG1-057	GTV-1	1.3.6.1.4.1.32722.99.99.313331787312469241027267115912240140841	v3.0.1	1.19.4	2.0.2	01/01/2001	03/06/2012	{'minimumROIDimensions': 2, 'minimumROISize': None, 'normalize': False, 'normalizeScale': 1, 'removeOutliers': None, 'resampledPixelSpacing': [2, 2, 2], 'interpolator': 'sitkBSpline', 'preCrop': False, 'padDistance': 10, 'distances': [1], 'force2D': False, 'force2Ddimension': 0, 'resegmentRange': [-3, 3], 'label': 1, 'additionalInfo': True, 'resegmentMode': 'sigma', 'voxelArrayShift': 1000}	{'Original': {'binWidth': 25}}	144fddb423ce0011e980596d40ad6ca3996f6a36	3D	(0.977, 0.977, 3.0)	(512, 512, 101)	-731.4915311	-1024	3071	9576ce2cb5f3ffe80d0c4cf2d6b47e09ab629d52	(0.977, 0.977, 3.0)	(512, 512, 101)	(288, 340, 14, 61, 44, 22)	23301	1	(319.67464915668853, 363.0490966052959, 24.86880391399511)	(312.3221322260847, 354.6989673833741, 74.60641174198533)	(2.0, 2.0, 2.0)	(52, 44, 55)	-132.8429445	-1038.487183	1190.538208	(2.0, 2.0, 2.0)	(52, 44, 55)	(11, 11, 11, 29, 22, 33)	8375	1	(26.01934328358209, 22.188059701492538, 27.254805970149253)	(312.5501865671642, 354.8876194029851, 74.0096119402985)	-20.69863098	-800.2423096	423.9977112	(2.0, 2.0, 2.0)	(52, 44, 55)	(11, 11, 11, 29, 22, 33)	8086	1	(25.885852090032156, 22.261686866188473, 27.010388325500866)	(312.28320418006433, 355.034873732377, 73.52077665100174)	-3.718381031
ORAW_LUNG1-057_gtv-3.csv		LUNG1-057	gtv-3	1.3.6.1.4.1.32722.99.99.313331787312469241027267115912240140841	v3.0.1	1.19.4	2.0.2	01/01/2001	03/06/2012	{'minimumROIDimensions': 2, 'minimumROISize': None, 'normalize': False, 'normalizeScale': 1, 'removeOutliers': None, 'resampledPixelSpacing': [2, 2, 2], 'interpolator': 'sitkBSpline', 'preCrop': False, 'padDistance': 10, 'distances': [1], 'force2D': False, 'force2Ddimension': 0, 'resegmentRange': [-3, 3], 'label': 1, 'additionalInfo': True, 'resegmentMode': 'sigma', 'voxelArrayShift': 1000}	{'Original': {'binWidth': 25}}	144fddb423ce0011e980596d40ad6ca3996f6a36	3D	(0.977, 0.977, 3.0)	(512, 512, 101)	-731.4915311	-1024	3071	8f9a3077a2a625c9d06f5a7248ed8bf07d3132cd	(0.977, 0.977, 3.0)	(512, 512, 101)	(218, 276, 40, 66, 46, 24)	18709	2	(249.12967021219734, 300.51370997915444, 47.73878881821583)	(243.3996877973168, 293.6018946496339, 143.2163664546475)	(2.0, 2.0, 2.0)	(54, 45, 58)	-194.1973586	-1079.079102	1184.184937	(2.0, 2.0, 2.0)	(54, 45, 58)	(10, 11, 11, 33, 22, 36)	6600	2	(25.377121212121214, 22.42909090909091, 22.85909090909091)	(243.26574242424243, 293.3696818181818, 143.21818181818182)	21.91479443	-354.2731934	415.4125977	(2.0, 2.0, 2.0)	(54, 45, 58)	(11, 11, 11, 32, 22, 36)	6522	2	(25.39313094142901, 22.44158233670653, 22.80680772769089)	(243.29776188285803, 293.39466467341305, 143.1136154553818)	22.98755448
ORAW_LUNG1-058_Lung-Right.csv		LUNG1-058	GTV-1	1.3.6.1.4.1.32722.99.99.258010539839776721940232907537864437183	v3.0.1	1.19.4	2.0.2	01/01/2001	03/06/2012	{'minimumROIDimensions': 2, 'minimumROISize': None, 'normalize': False, 'normalizeScale': 1, 'removeOutliers': None, 'resampledPixelSpacing': [2, 2, 2], 'interpolator': 'sitkBSpline', 'preCrop': False, 'padDistance': 10, 'distances': [1], 'force2D': False, 'force2Ddimension': 0, 'resegmentRange': [-3, 3], 'label': 1, 'additionalInfo': True, 'resegmentMode': 'sigma', 'voxelArrayShift': 1000}	{'Original': {'binWidth': 25}}	5e019e046ea394a71fbc319fef6c6b4cf37b6f73	3D	(0.976562, 0.976562, 3.0)	(512, 512, 297)	-775.442211	-1024	3071	54b41ebcbab948487b75f1b449085092db375054	(0.976562, 0.976562, 3.0)	(512, 512, 297)	(174, 261, 180, 69, 65, 24)	42870	1	(206.5754606951248, 290.30438535106134, 191.66116165150456)	(201.73374504735247, 283.5002311672032, 574.9834849545136)	(2.0, 2.0, 2.0)	(56, 53, 58)	-380.4772118	-1094.355347	3530.643799	(2.0, 2.0, 2.0)	(56, 53, 58)	(11, 10, 11, 34, 32, 36)	15270	1	(26.532874918140145, 24.40242305173543, 28.50353634577603)	(201.57746883628027, 283.31656510347085, 574.507072691552)	-258.7666808	-1094.355347	230.0640717	(2.0, 2.0, 2.0)	(56, 53, 58)	(11, 10, 11, 34, 32, 36)	15270	1	(26.532874918140145, 24.40242305173543, 28.50353634577603)	(201.57746883628027, 283.31656510347085, 574.507072691552)	-258.7666808
ORAW_LUNG1-059_GTV-1.csv		LUNG1-059	gtv-2	1.3.6.1.4.1.32722.99.99.218145321775053651843517345573202937600	v3.0.1	1.19.4	2.0.2	01/01/2001	03/06/2012	{'minimumROIDimensions': 2, 'minimumROISize': None, 'normalize': False, 'normalizeScale': 1, 'removeOutliers': None, 'resampledPixelSpacing': [2, 2, 2], 'interpolator': 'sitkBSpline', 'preCrop': False, 'padDistance': 10, 'distances': [1], 'force2D': False, 'force2Ddimension': 0, 'resegmentRange': [-3, 3], 'label': 1, 'additionalInfo': True, 'resegmentMode': 'sigma', 'voxelArrayShift': 1000}	{'Original': {'binWidth': 25}}	e2715a1c0040312dee0336ebbc93bacc5b4f3b39	3D	(0.977, 0.977, 3.0)	(512, 512, 110)	-801.1807474	-1024	3071	28f5a817a1efa7980c9fc5b3a9b4f4e81d882bed	(0.977, 0.977, 3.0)	(512, 512, 110)	(240, 266, 55, 35, 25, 8)	2064	1	(255.32848837209303, 277.93701550387595, 58.03875968992248)	(249.4559331395349, 271.5444641472868, 174.11627906976744)	(2.0, 2.0, 2.0)	(40, 34, 34)	-184.0685101	-1055.407227	3669.043457	(2.0, 2.0, 2.0)	(40, 34, 34)	(11, 11, 11, 17, 12, 12)	768	1	(18.338541666666668, 16.57421875, 15.82421875)	(249.18858333333333, 271.6599375, 173.1484375)	65.08988563	-690.0841064	170.5546417	(2.0, 2.0, 2.0)	(40, 34, 34)	(11, 11, 11, 17, 12, 12)	748	1	(18.454545454545453, 16.50668449197861, 15.81283422459893)	(249.4205909090909, 271.5248689839572, 173.12566844919786)	76.88206063
ORAW_LUNG1-059_GTV-1.csv		LUNG1-059	GTV-1	1.3.6.1.4.1.32722.99.99.218145321775053651843517345573202937600	v3.0.1	1.19.4	2.0.2	01/01/2001	03/06/2012	{'minimumROIDimensions': 2, 'minimumROISize': None, 'normalize': False, 'normalizeScale': 1, 'removeOutliers': None, 'resampledPixelSpacing': [2, 2, 2], 'interpolator': 'sitkBSpline', 'preCrop': False, 'padDistance': 10, 'distances': [1], 'force2D': False, 'force2Ddimension': 0, 'resegmentRange': [-3, 3], 'label': 1, 'additionalInfo': True, 'resegmentMode': 'sigma', 'voxelArrayShift': 1000}	{'Original': {'binWidth': 25}}	e2715a1c0040312dee0336ebbc93bacc5b4f3b39	3D	(0.977, 0.977, 3.0)	(512, 512, 110)	-801.1807474	-1024	3071	f9cc4e7d4479f7e9effeeabcc41da92415758997	(0.977, 0.977, 3.0)	(512, 512, 110)	(203, 262, 42, 68, 61, 23)	13288	2	(234.26407284768212, 288.3273630343167, 46.63741721854305)	(228.87599917218543, 281.69583368452743, 139.91225165562915)	(2.0, 2.0, 2.0)	(56, 52, 56)	-267.65379	-1064.710205	3669.043457	(2.0, 2.0, 2.0)	(56, 52, 56)	(11, 11, 11, 33, 30, 34)	4650	2	(26.33956989247312, 23.36731182795699, 18.254193548387097)	(229.19063978494623, 281.24612365591395, 140.0083870967742)	33.03036168	-993.5092773	321.7935181	(2.0, 2.0, 2.0)	(56, 52, 56)	(12, 11, 11, 32, 30, 34)	4492	2	(26.46460373998219, 23.421415850400713, 18.115761353517364)	(229.44070747996437, 281.3543317008014, 139.73152270703474)	59.61648212
ORAW_LUNG1-060_GTV-1.csv		LUNG1-060	gtv-2	1.3.6.1.4.1.32722.99.99.31195253347987107217805991457596223999	v3.0.1	1.19.4	2.0.2	01/01/2001	03/06/2012	{'minimumROIDimensions': 2, 'minimumROISize': None, 'normalize': False, 'normalizeScale': 1, 'removeOutliers': None, 'resampledPixelSpacing': [2, 2, 2], 'interpolator': 'sitkBSpline', 'preCrop': False, 'padDistance': 10, 'distances': [1], 'force2D': False, 'force2Ddimension': 0, 'resegmentRange': [-3, 3], 'label': 1, 'additionalInfo': True, 'resegmentMode': 'sigma', 'voxelArrayShift': 1000}	{'Original': {'binWidth': 25}}	8cfef87789b84e1f25a8ef12f40c7f6c9b506277	3D	(0.977, 0.977, 3.0)	(512, 512, 134)	-734.9063171	-1024	3069	8cca66f2f845becd2b149dc2f025ddaad47d56cb	(0.977, 0.977, 3.0)	(512, 512, 134)	(233, 265, 69, 21, 14, 8)	788	1	(242.07868020304568, 271.53299492385787, 71.73350253807106)	(236.51087055837561, 265.28773604060916, 215.2005076142132)	(2.0, 2.0, 2.0)	(32, 29, 34)	-215.8260333	-1051.491455	764.3477783	(2.0, 2.0, 2.0)	(32, 29, 34)	(11, 10, 11, 10, 7, 12)	296	1	(14.952702702702704, 13.381756756756756, 15.574324324324325)	(236.41690540540543, 265.2750135135135, 214.64864864864865)	7.637318189	-426.5411072	126.3539047	(2.0, 2.0, 2.0)	(32, 29, 34)	(11, 10, 11, 10, 7, 12)	291	1	(14.958762886597938, 13.353951890034365, 15.539518900343642)	(236.4290257731959, 265.2194037800687, 214.57903780068727)	12.71179002
ORAW_LUNG1-060_GTV-1.csv		LUNG1-060	GTV-1	1.3.6.1.4.1.32722.99.99.31195253347987107217805991457596223999	v3.0.1	1.19.4	2.0.2	01/01/2001	03/06/2012	{'minimumROIDimensions': 2, 'minimumROISize': None, 'normalize': False, 'normalizeScale': 1, 'removeOutliers': None, 'resampledPixelSpacing': [2, 2, 2], 'interpolator': 'sitkBSpline', 'preCrop': False, 'padDistance': 10, 'distances': [1], 'force2D': False, 'force2Ddimension': 0, 'resegmentRange': [-3, 3], 'label': 1, 'additionalInfo': True, 'resegmentMode': 'sigma', 'voxelArrayShift': 1000}	{'Original': {'binWidth': 25}}	8cfef87789b84e1f25a8ef12f40c7f6c9b506277	3D	(0.977, 0.977, 3.0)	(512, 512, 134)	-734.9063171	-1024	3069	fef6d9fc5341d5bedde561b4e4d171a80ee0bd5c	(0.977, 0.977, 3.0)	(512, 512, 134)	(292, 252, 47, 91, 110, 24)	68851	1	(334.25299559919245, 312.71311963515416, 58.177136134551425)	(326.56517670041103, 305.5207178835456, 174.53140840365427)	(2.0, 2.0, 2.0)	(66, 76, 58)	-159.7428592	-1047.346069	1126.93689	(2.0, 2.0, 2.0)	(66, 76, 58)	(11, 11, 11, 44, 54, 36)	24548	1	(31.086524360436695, 40.4404432132964, 28.208978328173373)	(326.68454872087347, 305.3923864265928, 173.91795665634675)	-17.28866098	-1008.441467	167.2085571	(2.0, 2.0, 2.0)	(66, 76, 58)	(11, 11, 11, 44, 54, 36)	23725	1	(30.919283456269756, 40.752750263435196, 28.16859852476291)	(326.3500669125396, 306.0170005268704, 173.83719704952583)	0.693203257
ORAW_LUNG1-061_GTV-1.csv		LUNG1-061	gtv-2	1.3.6.1.4.1.32722.99.99.86679289457819863303207292622159355580	v3.0.1	1.19.4	2.0.2	01/01/2001	03/06/2012	{'minimumROIDimensions': 2, 'minimumROISize': None, 'normalize': False, 'normalizeScale': 1, 'removeOutliers': None, 'resampledPixelSpacing': [2, 2, 2], 'interpolator': 'sitkBSpline', 'preCrop': False, 'padDistance': 10, 'distances': [1], 'force2D': False, 'force2Ddimension': 0, 'resegmentRange': [-3, 3], 'label': 1, 'additionalInfo': True, 'resegmentMode': 'sigma', 'voxelArrayShift': 1000}	{'Original': {'binWidth': 25}}	db1eed9c9514ec2e202ef47631b7c4366dcd5bc8	3D	(0.977, 0.977, 3.0)	(512, 512, 114)	-700.1668635	-1024	3071	f5ff2c8685363d08acbd985bb79357d2889da659	(0.977, 0.977, 3.0)	(512, 512, 114)	(207, 217, 54, 49, 54, 44)	11386	4	(227.1279641665203, 237.21965571754785, 76.18795011417531)	(221.90402099069033, 231.76360363604425, 228.56385034252594)	(2.0, 2.0, 2.0)	(46, 49, 88)	-122.3676909	-1083.383545	1450.696533	(2.0, 2.0, 2.0)	(46, 49, 88)	(11, 11, 11, 24, 26, 66)	4227	4	(20.718713035249586, 20.532292405961677, 44.27537260468417)	(221.94892607049917, 231.57608481192335, 228.05074520936836)	25.95318664	-270.2644348	322.6847229	(2.0, 2.0, 2.0)	(46, 49, 88)	(11, 11, 11, 24, 26, 66)	4215	4	(20.723843416370105, 20.529774614472124, 44.29655990510083)	(221.9591868327402, 231.57104922894428, 228.09311981020164)	26.13225636
ORAW_LUNG1-061_GTV-1.csv		LUNG1-061	GTV-1	1.3.6.1.4.1.32722.99.99.86679289457819863303207292622159355580	v3.0.1	1.19.4	2.0.2	01/01/2001	03/06/2012	{'minimumROIDimensions': 2, 'minimumROISize': None, 'normalize': False, 'normalizeScale': 1, 'removeOutliers': None, 'resampledPixelSpacing': [2, 2, 2], 'interpolator': 'sitkBSpline', 'preCrop': False, 'padDistance': 10, 'distances': [1], 'force2D': False, 'force2Ddimension': 0, 'resegmentRange': [-3, 3], 'label': 1, 'additionalInfo': True, 'resegmentMode': 'sigma', 'voxelArrayShift': 1000}	{'Original': {'binWidth': 25}}	db1eed9c9514ec2e202ef47631b7c4366dcd5bc8	3D	(0.977, 0.977, 3.0)	(512, 512, 114)	-700.1668635	-1024	3071	aa218e6dc8a121b097d7d4bb18d91206e387bcb1	(0.977, 0.977, 3.0)	(512, 512, 114)	(169, 262, 59, 37, 36, 7)	2247	1	(184.10057854917667, 279.8064085447263, 61.45126835781041)	(179.8662652425456, 273.3708611481976, 184.35380507343123)	(2.0, 2.0, 2.0)	(40, 40, 33)	-624.0097874	-1067.477539	969.9533691	(2.0, 2.0, 2.0)	(40, 40, 33)	(11, 11, 11, 18, 18, 11)	818	1	(17.815403422982886, 19.246943765281173, 15.163814180929096)	(180.14230684596575, 273.0053875305623, 183.8276283618582)	-255.394967	-933.3369141	206.886673	(2.0, 2.0, 2.0)	(40, 40, 33)	(11, 11, 11, 18, 18, 11)	818	1	(17.815403422982886, 19.246943765281173, 15.163814180929096)	(180.14230684596575, 273.0053875305623, 183.8276283618582)	-255.394967
ORAW_LUNG1-062_GTV-1.csv		LUNG1-062	gtv-2	1.3.6.1.4.1.32722.99.99.149392555829069579148113318323259713299	v3.0.1	1.19.4	2.0.2	01/01/2001	03/06/2012	{'minimumROIDimensions': 2, 'minimumROISize': None, 'normalize': False, 'normalizeScale': 1, 'removeOutliers': None, 'resampledPixelSpacing': [2, 2, 2], 'interpolator': 'sitkBSpline', 'preCrop': False, 'padDistance': 10, 'distances': [1], 'force2D': False, 'force2Ddimension': 0, 'resegmentRange': [-3, 3], 'label': 1, 'additionalInfo': True, 'resegmentMode': 'sigma', 'voxelArrayShift': 1000}	{'Original': {'binWidth': 25}}	17ac3ec05aea09d78e70b536280e15734678cff2	3D	(0.977, 0.977, 3.0)	(512, 512, 101)	-811.1215131	-1024	3071	5d34c3584bf605217406a33f8b09d7924f9276aa	(0.977, 0.977, 3.0)	(512, 512, 101)	(283, 278, 49, 62, 31, 17)	4508	3	(318.0818544809228, 292.36801242236027, 56.22071872227152)	(310.76597182786156, 285.64354813664596, 168.66215616681455)	(2.0, 2.0, 2.0)	(52, 37, 48)	-275.7551665	-1085.484131	1108.428467	(2.0, 2.0, 2.0)	(52, 37, 48)	(10, 11, 11, 31, 15, 26)	1686	3	(26.95729537366548, 17.587188612099645, 22.341637010676155)	(310.426090747331, 285.6858772241993, 168.18327402135233)	86.01209829	-623.6972046	460.5785828	(2.0, 2.0, 2.0)	(52, 37, 48)	(10, 11, 11, 31, 15, 26)	1655	3	(26.859818731117826, 17.563141993957704, 22.323262839879153)	(310.23113746223567, 285.63778398791544, 168.14652567975833)	92.20283717
ORAW_LUNG1-062_GTV-1.csv		LUNG1-062	GTV-1	1.3.6.1.4.1.32722.99.99.149392555829069579148113318323259713299	v3.0.1	1.19.4	2.0.2	01/01/2001	03/06/2012	{'minimumROIDimensions': 2, 'minimumROISize': None, 'normalize': False, 'normalizeScale': 1, 'removeOutliers': None, 'resampledPixelSpacing': [2, 2, 2], 'interpolator': 'sitkBSpline', 'preCrop': False, 'padDistance': 10, 'distances': [1], 'force2D': False, 'force2Ddimension': 0, 'resegmentRange': [-3, 3], 'label': 1, 'additionalInfo': True, 'resegmentMode': 'sigma', 'voxelArrayShift': 1000}	{'Original': {'binWidth': 25}}	17ac3ec05aea09d78e70b536280e15734678cff2	3D	(0.977, 0.977, 3.0)	(512, 512, 101)	-811.1215131	-1024	3071	f05f1ad9c1ee338dfcb614b7eb63dd7e17400162	(0.977, 0.977, 3.0)	(512, 512, 101)	(322, 292, 82, 25, 20, 8)	1208	1	(330.94784768211923, 301.76407284768214, 86.3998344370861)	(323.33604718543046, 294.82349917218545, 259.1995033112583)	(2.0, 2.0, 2.0)	(34, 32, 34)	-188.6874516	-1054.35144	3559.519775	(2.0, 2.0, 2.0)	(34, 32, 34)	(10, 11, 11, 13, 9, 12)	441	2	(14.517006802721088, 15.140589569160998, 17.6734693877551)	(323.5455136054422, 294.79267913832206, 258.8469387755102)	2.857343387	-574.3775024	351.558197	(2.0, 2.0, 2.0)	(34, 32, 34)	(10, 11, 11, 13, 9, 12)	430	2	(14.444186046511629, 15.132558139534884, 17.725581395348836)	(323.39987209302325, 294.77661627906986, 258.95116279069765)	15.33343433
ORAW_LUNG1-063_Spinal-Cord.csv		LUNG1-063	GTV-1	1.3.6.1.4.1.32722.99.99.340157705509306403589283040126619247439	v3.0.1	1.19.4	2.0.2	01/01/2001	03/06/2012	{'minimumROIDimensions': 2, 'minimumROISize': None, 'normalize': False, 'normalizeScale': 1, 'removeOutliers': None, 'resampledPixelSpacing': [2, 2, 2], 'interpolator': 'sitkBSpline', 'preCrop': False, 'padDistance': 10, 'distances': [1], 'force2D': False, 'force2Ddimension': 0, 'resegmentRange': [-3, 3], 'label': 1, 'additionalInfo': True, 'resegmentMode': 'sigma', 'voxelArrayShift': 1000}	{'Original': {'binWidth': 25}}	e2a21867ea804c4110906904360eb0397053d0d5	3D	(0.977, 0.977, 3.0)	(512, 512, 114)	-765.4456099	-1024	3071	61f67d28f8bd970bf5e176e50e9509efdbb7f5e8	(0.977, 0.977, 3.0)	(512, 512, 114)	(283, 257, 54, 32, 35, 12)	4001	1	(300.5581104723819, 273.3424143964009, 59.41314671332167)	(293.64527393151707, 267.05553886528367, 178.239440139965)	(2.0, 2.0, 2.0)	(37, 39, 40)	-306.4552853	-1056.114868	1587.605591	(2.0, 2.0, 2.0)	(37, 39, 40)	(10, 11, 11, 16, 17, 18)	1429	1	(18.60251924422673, 18.31000699790063, 19.25262421273618)	(293.71653848845347, 267.13151399580124, 178.00524842547236)	0.639249894	-1028.628174	115.6409073	(2.0, 2.0, 2.0)	(37, 39, 40)	(10, 11, 11, 16, 17, 18)	1384	1	(18.544797687861273, 18.26372832369942, 19.232658959537574)	(293.60109537572254, 267.03895664739883, 177.96531791907515)	18.569593
ORAW_LUNG1-064_GTV-1.csv		LUNG1-064	gtv-2	1.3.6.1.4.1.32722.99.99.246247296926597597984986928509006304010	v3.0.1	1.19.4	2.0.2	01/01/2001	03/06/2012	{'minimumROIDimensions': 2, 'minimumROISize': None, 'normalize': False, 'normalizeScale': 1, 'removeOutliers': None, 'resampledPixelSpacing': [2, 2, 2], 'interpolator': 'sitkBSpline', 'preCrop': False, 'padDistance': 10, 'distances': [1], 'force2D': False, 'force2Ddimension': 0, 'resegmentRange': [-3, 3], 'label': 1, 'additionalInfo': True, 'resegmentMode': 'sigma', 'voxelArrayShift': 1000}	{'Original': {'binWidth': 25}}	b9db3f78500946f809c37acbf4a99995b79d2c81	3D	(0.977, 0.977, 3.0)	(512, 512, 104)	-742.8213767	-1024	3071	75ea96740ce6caae4fad8edd9ce137031a09f852	(0.977, 0.977, 3.0)	(512, 512, 104)	(202, 245, 44, 27, 28, 5)	1596	1	(215.91478696741854, 258.5996240601504, 45.79323308270677)	(210.9487468671679, 252.65183270676695, 137.37969924812032)	(2.0, 2.0, 2.0)	(35, 36, 29)	-381.1461226	-1073.413818	496.2362366	(2.0, 2.0, 2.0)	(35, 36, 29)	(11, 11, 11, 13, 13, 7)	510	1	(17.20392156862745, 17.00392156862745, 13.75294117647059)	(210.91934313725488, 252.51934313725488, 137.00588235294117)	62.11214483	-286.0655212	181.6113586	(2.0, 2.0, 2.0)	(35, 36, 29)	(11, 11, 11, 13, 13, 7)	504	1	(17.20436507936508, 16.96230158730159, 13.732142857142858)	(210.92023015873013, 252.43610317460315, 136.96428571428572)	64.94440908
ORAW_LUNG1-064_GTV-1.csv		LUNG1-064	GTV-1	1.3.6.1.4.1.32722.99.99.246247296926597597984986928509006304010	v3.0.1	1.19.4	2.0.2	01/01/2001	03/06/2012	{'minimumROIDimensions': 2, 'minimumROISize': None, 'normalize': False, 'normalizeScale': 1, 'removeOutliers': None, 'resampledPixelSpacing': [2, 2, 2], 'interpolator': 'sitkBSpline', 'preCrop': False, 'padDistance': 10, 'distances': [1], 'force2D': False, 'force2Ddimension': 0, 'resegmentRange': [-3, 3], 'label': 1, 'additionalInfo': True, 'resegmentMode': 'sigma', 'voxelArrayShift': 1000}	{'Original': {'binWidth': 25}}	b9db3f78500946f809c37acbf4a99995b79d2c81	3D	(0.977, 0.977, 3.0)	(512, 512, 104)	-742.8213767	-1024	3071	4aecdc0e5db2f690734c802352183daf0895cd33	(0.977, 0.977, 3.0)	(512, 512, 104)	(150, 232, 48, 46, 31, 10)	6543	1	(173.37490447806817, 246.44184624789852, 52.39675989607214)	(169.38728167507261, 240.77368378419686, 157.19027968821644)	(2.0, 2.0, 2.0)	(44, 37, 37)	-606.3994228	-1058.611938	903.3178101	(2.0, 2.0, 2.0)	(44, 37, 37)	(10, 10, 11, 23, 15, 15)	2328	1	(21.441580756013746, 17.114690721649485, 17.63659793814433)	(169.39466151202748, 240.74088144329897, 156.77319587628867)	-33.49180621	-898.8665161	175.3012848	(2.0, 2.0, 2.0)	(44, 37, 37)	(10, 10, 11, 23, 15, 15)	2279	1	(21.400614304519525, 17.103115401491884, 17.575691092584467)	(169.31272860903906, 240.7177308029838, 156.65138218516893)	-20.63195841
ORAW_LUNG1-065_GTV-1.csv		LUNG1-065	gtv-4	1.3.6.1.4.1.32722.99.99.39041429067598687910765081333572007168	v3.0.1	1.19.4	2.0.2	01/01/2001	03/06/2012	{'minimumROIDimensions': 2, 'minimumROISize': None, 'normalize': False, 'normalizeScale': 1, 'removeOutliers': None, 'resampledPixelSpacing': [2, 2, 2], 'interpolator': 'sitkBSpline', 'preCrop': False, 'padDistance': 10, 'distances': [1], 'force2D': False, 'force2Ddimension': 0, 'resegmentRange': [-3, 3], 'label': 1, 'additionalInfo': True, 'resegmentMode': 'sigma', 'voxelArrayShift': 1000}	{'Original': {'binWidth': 25}}	75caf4ff142bc66ee2d679e7404576d612364164	3D	(0.9765625, 0.9765625, 3.0)	(512, 512, 135)	-777.4274123	-1024	3071	d604d8450d87d6069c2678cbc53fc0f4bb90ee74	(0.9765625, 0.9765625, 3.0)	(512, 512, 135)	(215, 258, 38, 73, 35, 22)	16758	1	(244.27855352667382, 272.98042725862274, 49.70748299319728)	(238.5532749283924, 266.58244849474875, 149.12244897959184)	(2.0, 2.0, 2.0)	(58, 39, 55)	-39.81191898	-1096.900024	1093.175293	(2.0, 2.0, 2.0)	(58, 39, 55)	(11, 11, 11, 36, 17, 33)	6152	1	(24.92083875162549, 18.015279583875163, 28.517717815344604)	(238.353396253251, 266.5422779177503, 148.53543563068922)	80.37424735	-583.4909058	270.3173828	(2.0, 2.0, 2.0)	(58, 39, 55)	(11, 11, 11, 36, 17, 33)	6099	1	(24.94966387932448, 17.99918019347434, 28.549598294802426)	(238.41104650864895, 266.51007913694866, 148.59919658960484)	81.73160004
ORAW_LUNG1-065_GTV-1.csv		LUNG1-065	gtv-2	1.3.6.1.4.1.32722.99.99.39041429067598687910765081333572007168	v3.0.1	1.19.4	2.0.2	01/01/2001	03/06/2012	{'minimumROIDimensions': 2, 'minimumROISize': None, 'normalize': False, 'normalizeScale': 1, 'removeOutliers': None, 'resampledPixelSpacing': [2, 2, 2], 'interpolator': 'sitkBSpline', 'preCrop': False, 'padDistance': 10, 'distances': [1], 'force2D': False, 'force2Ddimension': 0, 'resegmentRange': [-3, 3], 'label': 1, 'additionalInfo': True, 'resegmentMode': 'sigma', 'voxelArrayShift': 1000}	{'Original': {'binWidth': 25}}	75caf4ff142bc66ee2d679e7404576d612364164	3D	(0.9765625, 0.9765625, 3.0)	(512, 512, 135)	-777.4274123	-1024	3071	9833c728dac4ee8048959656a18a52a8c0523630	(0.9765625, 0.9765625, 3.0)	(512, 512, 135)	(219, 210, 62, 79, 69, 22)	12707	3	(249.4109545919572, 252.11867474620288, 70.39946486188715)	(243.5653853437082, 246.20964330683876, 211.19839458566145)	(2.0, 2.0, 2.0)	(61, 55, 55)	-242.9897247	-1096.900024	1180.13208	(2.0, 2.0, 2.0)	(61, 55, 55)	(11, 11, 11, 39, 33, 33)	4503	3	(25.47035309793471, 30.797912502775926, 23.5709526982012)	(243.4524249458694, 246.10754375555186, 210.6419053964024)	52.92448918	-702.6785278	232.2796478	(2.0, 2.0, 2.0)	(61, 55, 55)	(11, 11, 11, 39, 33, 33)	4472	3	(25.536672629695886, 30.767218246869408, 23.493067978533094)	(243.58506400939177, 246.0461552437388, 210.48613595706618)	56.06019716
ORAW_LUNG1-065_GTV-1.csv		LUNG1-065	GTV-1	1.3.6.1.4.1.32722.99.99.39041429067598687910765081333572007168	v3.0.1	1.19.4	2.0.2	01/01/2001	03/06/2012	{'minimumROIDimensions': 2, 'minimumROISize': None, 'normalize': False, 'normalizeScale': 1, 'removeOutliers': None, 'resampledPixelSpacing': [2, 2, 2], 'interpolator': 'sitkBSpline', 'preCrop': False, 'padDistance': 10, 'distances': [1], 'force2D': False, 'force2Ddimension': 0, 'resegmentRange': [-3, 3], 'label': 1, 'additionalInfo': True, 'resegmentMode': 'sigma', 'voxelArrayShift': 1000}	{'Original': {'binWidth': 25}}	75caf4ff142bc66ee2d679e7404576d612364164	3D	(0.9765625, 0.9765625, 3.0)	(512, 512, 135)	-777.4274123	-1024	3071	4597f908aea06d844b9914276183356c8c8e265a	(0.9765625, 0.9765625, 3.0)	(512, 512, 135)	(285, 263, 16, 111, 87, 43)	92381	1	(335.03829791840315, 311.2760632597612, 33.88264902956236)	(327.1858378109406, 303.98053052711055, 101.64794708868708)	(2.0, 2.0, 2.0)	(77, 64, 86)	-130.4153901	-1149.728882	1778.818481	(2.0, 2.0, 2.0)	(77, 64, 86)	(11, 10, 11, 54, 43, 64)	33286	1	(35.19485669650904, 33.79405756173767, 37.80415189569188)	(326.9014321430181, 304.09983387347535, 101.10830379138376)	57.25958093	-979.0992432	411.8562622	(2.0, 2.0, 2.0)	(77, 64, 86)	(11, 10, 11, 54, 43, 64)	32905	1	(35.20379881476979, 33.858349794864004, 37.78559489439295)	(326.91931637953957, 304.228418339728, 101.0711897887859)	60.00325414
ORAW_LUNG1-066_GTV-1.csv		LUNG1-066	gtv_10_li	1.3.6.1.4.1.32722.99.99.301471753390516913895781995951665186538	v3.0.1	1.19.4	2.0.2	01/01/2001	03/06/2012	{'minimumROIDimensions': 2, 'minimumROISize': None, 'normalize': False, 'normalizeScale': 1, 'removeOutliers': None, 'resampledPixelSpacing': [2, 2, 2], 'interpolator': 'sitkBSpline', 'preCrop': False, 'padDistance': 10, 'distances': [1], 'force2D': False, 'force2Ddimension': 0, 'resegmentRange': [-3, 3], 'label': 1, 'additionalInfo': True, 'resegmentMode': 'sigma', 'voxelArrayShift': 1000}	{'Original': {'binWidth': 25}}	71d253ab2b0e9657b4f3dad5df286be5778a1fd0	3D	(0.977, 0.977, 3.0)	(512, 512, 92)	-741.9931767	-1024	3071	df7d35472dd725a568d53456f79538cf2489dc94	(0.977, 0.977, 3.0)	(512, 512, 92)	(277, 267, 39, 21, 30, 11)	1558	1	(287.83376123234916, 283.65083440308086, 44.13799743260591)	(281.2135847240051, 277.12686521181, 132.4139922978177)	(2.0, 2.0, 2.0)	(32, 36, 39)	-226.2172579	-1061.370361	746.5511475	(2.0, 2.0, 2.0)	(32, 36, 39)	(10, 10, 11, 11, 15, 17)	600	1	(15.36, 18.255, 19.16)	(281.2315, 277.0215, 131.82)	31.45961685	-584.5663452	168.2224731	(2.0, 2.0, 2.0)	(32, 36, 39)	(10, 10, 11, 11, 15, 17)	590	1	(15.384745762711864, 18.316949152542374, 19.174576271186442)	(281.28099152542376, 277.14539830508477, 131.84915254237288)	37.41765424
ORAW_LUNG1-066_GTV-1.csv		LUNG1-066	gtv_nr_7	1.3.6.1.4.1.32722.99.99.301471753390516913895781995951665186538	v3.0.1	1.19.4	2.0.2	01/01/2001	03/06/2012	{'minimumROIDimensions': 2, 'minimumROISize': None, 'normalize': False, 'normalizeScale': 1, 'removeOutliers': None, 'resampledPixelSpacing': [2, 2, 2], 'interpolator': 'sitkBSpline', 'preCrop': False, 'padDistance': 10, 'distances': [1], 'force2D': False, 'force2Ddimension': 0, 'resegmentRange': [-3, 3], 'label': 1, 'additionalInfo': True, 'resegmentMode': 'sigma', 'voxelArrayShift': 1000}	{'Original': {'binWidth': 25}}	71d253ab2b0e9657b4f3dad5df286be5778a1fd0	3D	(0.977, 0.977, 3.0)	(512, 512, 92)	-741.9931767	-1024	3071	84bd4ca7f0894f6ad61d0bd1693fc465e8142304	(0.977, 0.977, 3.0)	(512, 512, 92)	(230, 256, 35, 23, 19, 11)	778	1	(240.7956298200514, 265.9087403598972, 39.54241645244216)	(235.25733033419021, 259.7928393316196, 118.62724935732649)	(2.0, 2.0, 2.0)	(33, 32, 39)	-109.3044932	-1079.393677	598.4855347	(2.0, 2.0, 2.0)	(33, 32, 39)	(10, 11, 11, 12, 9, 17)	276	1	(15.398550724637682, 15.543478260869565, 18.26086956521739)	(235.3086014492754, 259.59845652173914, 118.02173913043478)	59.11761596	-181.3469849	171.8723755	(2.0, 2.0, 2.0)	(33, 32, 39)	(10, 11, 11, 12, 9, 17)	272	1	(15.441176470588236, 15.533088235294118, 18.246323529411764)	(235.39385294117648, 259.57767647058824, 117.99264705882354)	61.7583456
ORAW_LUNG1-066_GTV-1.csv		LUNG1-066	GTV-1	1.3.6.1.4.1.32722.99.99.301471753390516913895781995951665186538	v3.0.1	1.19.4	2.0.2	01/01/2001	03/06/2012	{'minimumROIDimensions': 2, 'minimumROISize': None, 'normalize': False, 'normalizeScale': 1, 'removeOutliers': None, 'resampledPixelSpacing': [2, 2, 2], 'interpolator': 'sitkBSpline', 'preCrop': False, 'padDistance': 10, 'distances': [1], 'force2D': False, 'force2Ddimension': 0, 'resegmentRange': [-3, 3], 'label': 1, 'additionalInfo': True, 'resegmentMode': 'sigma', 'voxelArrayShift': 1000}	{'Original': {'binWidth': 25}}	71d253ab2b0e9657b4f3dad5df286be5778a1fd0	3D	(0.977, 0.977, 3.0)	(512, 512, 92)	-741.9931767	-1024	3071	df1e38dd3d775af6a74d66c002d3975f6f817627	(0.977, 0.977, 3.0)	(512, 512, 92)	(201, 292, 23, 32, 38, 14)	6651	1	(214.56592993534807, 307.4722598105548, 30.18568636295294)	(209.63091354683505, 300.40039783491204, 90.55705908885882)	(2.0, 2.0, 2.0)	(38, 40, 43)	-223.9952346	-1019.309204	1176.164917	(2.0, 2.0, 2.0)	(38, 40, 43)	(11, 11, 11, 16, 18, 21)	2216	1	(17.547382671480143, 17.993682310469314, 22.337093862815884)	(209.60626534296028, 300.4988646209387, 90.17418772563177)	-53.76652777	-752.5637207	587.6762695	(2.0, 2.0, 2.0)	(38, 40, 43)	(11, 11, 11, 16, 18, 21)	2194	1	(17.555606198723794, 18.025979945305377, 22.329990884229716)	(209.6227123974476, 300.56345989061083, 90.15998176845943)	-47.99081852
ORAW_LUNG1-067_GTV-1.csv		LUNG1-067	GTV-1	1.3.6.1.4.1.32722.99.99.102787322463900467548054034627316104657	v3.0.1	1.19.4	2.0.2	01/01/2001	03/06/2012	{'minimumROIDimensions': 2, 'minimumROISize': None, 'normalize': False, 'normalizeScale': 1, 'removeOutliers': None, 'resampledPixelSpacing': [2, 2, 2], 'interpolator': 'sitkBSpline', 'preCrop': False, 'padDistance': 10, 'distances': [1], 'force2D': False, 'force2Ddimension': 0, 'resegmentRange': [-3, 3], 'label': 1, 'additionalInfo': True, 'resegmentMode': 'sigma', 'voxelArrayShift': 1000}	{'Original': {'binWidth': 25}}	13a2b037ea7f7643239924748e6e25c2de3ee09f	3D	(0.9765625, 0.9765625, 3.0)	(512, 512, 176)	-737.8548367	-1024	3071	fbb8d3dc52493b722a45d487a2e3a96514c8441e	(0.9765625, 0.9765625, 3.0)	(512, 512, 176)	(167, 310, 83, 47, 41, 14)	11078	1	(190.11130167900342, 331.26846001083226, 88.98465426972378)	(185.6555680459018, 323.50435547932835, 266.95396280917134)	(2.0, 2.0, 2.0)	(45, 42, 43)	-270.5698607	-950.4425659	1174.466064	(2.0, 2.0, 2.0)	(45, 42, 43)	(11, 10, 12, 22, 20, 20)	3910	1	(21.68388746803069, 20.43145780051151, 20.753452685421994)	(185.87949368606138, 323.374634351023, 267.006905370844)	21.96646919	-648.2904663	166.190033	(2.0, 2.0, 2.0)	(45, 42, 43)	(11, 11, 12, 22, 19, 20)	3800	1	(21.731052631578947, 20.544736842105262, 20.694473684210525)	(185.9738240131579, 323.60119243421053, 266.88894736842104)	35.44838433
ORAW_LUNG1-068_GTV-1.csv		LUNG1-068	gtv-2	1.3.6.1.4.1.32722.99.99.208924001587594019484264366061726983011	v3.0.1	1.19.4	2.0.2	01/01/2001	03/06/2012	{'minimumROIDimensions': 2, 'minimumROISize': None, 'normalize': False, 'normalizeScale': 1, 'removeOutliers': None, 'resampledPixelSpacing': [2, 2, 2], 'interpolator': 'sitkBSpline', 'preCrop': False, 'padDistance': 10, 'distances': [1], 'force2D': False, 'force2Ddimension': 0, 'resegmentRange': [-3, 3], 'label': 1, 'additionalInfo': True, 'resegmentMode': 'sigma', 'voxelArrayShift': 1000}	{'Original': {'binWidth': 25}}	f5d785d158b81a27065cbb01c86ec726696f9ae7	3D	(0.977, 0.977, 3.0)	(512, 512, 105)	-731.4276668	-1024	3071	90193cd3c66b8e531380d431b5d5302e20894bb2	(0.977, 0.977, 3.0)	(512, 512, 105)	(190, 191, 34, 135, 83, 43)	43272	3	(232.39720835644297, 232.97303105934554, 44.43369846552043)	(227.05207256424478, 227.6146513449806, 133.3010953965613)	(2.0, 2.0, 2.0)	(88, 62, 86)	-359.0289754	-1086.508667	2061.817139	(2.0, 2.0, 2.0)	(88, 62, 86)	(11, 10, 11, 66, 41, 64)	15469	3	(31.524985454780527, 30.6167173055789, 26.76682397052169)	(227.56147090956102, 227.7449346111578, 133.03364794104337)	-41.3642687	-1086.508667	1248.030151	(2.0, 2.0, 2.0)	(88, 62, 86)	(11, 10, 11, 66, 41, 64)	14906	3	(31.84885281094861, 30.511069368039717, 26.99101033141017)	(228.2092056218972, 227.5336387360794, 133.48202066282033)	-14.75489494
ORAW_LUNG1-068_GTV-1.csv		LUNG1-068	GTV-1	1.3.6.1.4.1.32722.99.99.208924001587594019484264366061726983011	v3.0.1	1.19.4	2.0.2	01/01/2001	03/06/2012	{'minimumROIDimensions': 2, 'minimumROISize': None, 'normalize': False, 'normalizeScale': 1, 'removeOutliers': None, 'resampledPixelSpacing': [2, 2, 2], 'interpolator': 'sitkBSpline', 'preCrop': False, 'padDistance': 10, 'distances': [1], 'force2D': False, 'force2Ddimension': 0, 'resegmentRange': [-3, 3], 'label': 1, 'additionalInfo': True, 'resegmentMode': 'sigma', 'voxelArrayShift': 1000}	{'Original': {'binWidth': 25}}	f5d785d158b81a27065cbb01c86ec726696f9ae7	3D	(0.977, 0.977, 3.0)	(512, 512, 105)	-731.4276668	-1024	3071	99547b6791f039c04fe4af971fc0ef3b45fa2dd1	(0.977, 0.977, 3.0)	(512, 512, 105)	(139, 249, 18, 91, 73, 20)	27244	1	(195.19167523124358, 293.9912274262223, 25.65500660695933)	(190.70226670092498, 287.2294291954192, 76.96501982087798)	(2.0, 2.0, 2.0)	(67, 58, 52)	-271.0411628	-1063.274658	1392.916504	(2.0, 2.0, 2.0)	(67, 58, 52)	(11, 11, 11, 44, 35, 30)	9594	1	(38.01521784448614, 32.359182822597454, 22.54002501563477)	(190.54193568897227, 287.22986564519493, 76.58005003126954)	-227.9090475	-902.3116455	599.4143066	(2.0, 2.0, 2.0)	(67, 58, 52)	(11, 11, 11, 44, 35, 30)	9593	1	(38.01448973209632, 32.357865109976025, 22.540915250703637)	(190.54047946419263, 287.22723021995205, 76.58183050140727)	-227.9952899
ORAW_LUNG1-069_GTV-1.csv		LUNG1-069	GTV-1	1.3.6.1.4.1.32722.99.99.76630200467317974584394766796164537335	v3.0.1	1.19.4	2.0.2	01/01/2001	03/06/2012	{'minimumROIDimensions': 2, 'minimumROISize': None, 'normalize': False, 'normalizeScale': 1, 'removeOutliers': None, 'resampledPixelSpacing': [2, 2, 2], 'interpolator': 'sitkBSpline', 'preCrop': False, 'padDistance': 10, 'distances': [1], 'force2D': False, 'force2Ddimension': 0, 'resegmentRange': [-3, 3], 'label': 1, 'additionalInfo': True, 'resegmentMode': 'sigma', 'voxelArrayShift': 1000}	{'Original': {'binWidth': 25}}	177e39ed72de6643657d5fd086612d7ddca04d45	3D	(0.977, 0.977, 3.0)	(512, 512, 153)	-816.8845336	-1024	3071	31befa92ae71dbddcf99935b29830ab5429f93fa	(0.977, 0.977, 3.0)	(512, 512, 153)	(173, 162, 91, 103, 108, 51)	108367	2	(230.1607684996355, 216.1309900615501, 109.60369854291436)	(224.8670708241439, 211.15997729013446, 328.8110956287431)	(2.0, 2.0, 2.0)	(72, 75, 99)	-284.2713928	-1122.625	3678.468994	(2.0, 2.0, 2.0)	(72, 75, 99)	(11, 11, 11, 50, 53, 77)	38791	2	(38.1359335928437, 37.31161867443479, 39.40256760588797)	(224.78336718568738, 211.13473734886958, 328.3051352117759)	70.7726494	-1000.533508	3678.468994	(2.0, 2.0, 2.0)	(72, 75, 99)	(11, 11, 11, 50, 53, 77)	37996	2	(38.18573007685019, 37.300452679229394, 39.57477102852932)	(224.88296015370037, 211.1124053584588, 328.6495420570586)	78.79490723
ORAW_LUNG1-070_Spinal-Cord.csv		LUNG1-070	GTV-1	1.3.6.1.4.1.32722.99.99.313411622998443326871030408640464690956	v3.0.1	1.19.4	2.0.2	01/01/2001	03/06/2012	{'minimumROIDimensions': 2, 'minimumROISize': None, 'normalize': False, 'normalizeScale': 1, 'removeOutliers': None, 'resampledPixelSpacing': [2, 2, 2], 'interpolator': 'sitkBSpline', 'preCrop': False, 'padDistance': 10, 'distances': [1], 'force2D': False, 'force2Ddimension': 0, 'resegmentRange': [-3, 3], 'label': 1, 'additionalInfo': True, 'resegmentMode': 'sigma', 'voxelArrayShift': 1000}	{'Original': {'binWidth': 25}}	7877f1691ccdb48a6e6ee124f6aec001ba3b28cd	3D	(0.977, 0.977, 3.0)	(512, 512, 109)	-805.0720646	-1024	3071	32b00f0de9f6e62c49562c5468427f7a20ffe898	(0.977, 0.977, 3.0)	(512, 512, 109)	(309, 334, 57, 37, 48, 13)	8030	1	(327.4749688667497, 354.8793275217933, 63.20361145703612)	(319.9430445828144, 346.717102988792, 189.61083437110835)	(2.0, 2.0, 2.0)	(40, 46, 42)	-281.1423613	-1029.710327	1025.105713	(2.0, 2.0, 2.0)	(40, 46, 42)	(11, 11, 11, 18, 24, 20)	2875	1	(19.790260869565216, 21.195826086956522, 20.79478260869565)	(320.0920217391305, 346.9031521739131, 189.0895652173913)	-83.915243	-888.9816895	124.1022415	(2.0, 2.0, 2.0)	(40, 46, 42)	(11, 12, 11, 18, 23, 20)	2790	1	(19.711827956989247, 21.25483870967742, 20.844802867383514)	(319.9351559139785, 347.0211774193549, 189.18960573476704)	-62.50669115
ORAW_LUNG1-071_GTV-1.csv		LUNG1-071	gtv-2	1.3.6.1.4.1.32722.99.99.37422692148184186973737717722005776420	v3.0.1	1.19.4	2.0.2	01/01/2001	03/06/2012	{'minimumROIDimensions': 2, 'minimumROISize': None, 'normalize': False, 'normalizeScale': 1, 'removeOutliers': None, 'resampledPixelSpacing': [2, 2, 2], 'interpolator': 'sitkBSpline', 'preCrop': False, 'padDistance': 10, 'distances': [1], 'force2D': False, 'force2Ddimension': 0, 'resegmentRange': [-3, 3], 'label': 1, 'additionalInfo': True, 'resegmentMode': 'sigma', 'voxelArrayShift': 1000}	{'Original': {'binWidth': 25}}	994c0ad644c7993bf097c047db4f4262ff77359c	3D	(0.9765625, 0.9765625, 3.0)	(512, 512, 135)	-724.3417382	-1024	3071	a16fb314ad024485ebcd642668f5b34f8b32bc0d	(0.9765625, 0.9765625, 3.0)	(512, 512, 135)	(235, 243, 63, 27, 21, 10)	2008	1	(247.36105577689244, 253.45866533864543, 66.75149402390439)	(241.56353103212152, 247.51822786977093, 200.25448207171314)	(2.0, 2.0, 2.0)	(35, 32, 37)	11.61618802	-1073.275513	3347.615967	(2.0, 2.0, 2.0)	(35, 32, 37)	(11, 11, 11, 13, 10, 15)	698	1	(16.484240687679083, 15.484240687679083, 17.091690544412607)	(241.48020012535818, 247.48020012535818, 199.68338108882523)	92.19664791	-472.6768494	1918.145264	(2.0, 2.0, 2.0)	(35, 32, 37)	(11, 11, 11, 13, 10, 15)	686	1	(16.543731778425656, 15.511661807580175, 17.097667638483966)	(241.5991823068513, 247.53504236516034, 199.69533527696794)	75.99168056
ORAW_LUNG1-071_GTV-1.csv		LUNG1-071	GTV-1	1.3.6.1.4.1.32722.99.99.37422692148184186973737717722005776420	v3.0.1	1.19.4	2.0.2	01/01/2001	03/06/2012	{'minimumROIDimensions': 2, 'minimumROISize': None, 'normalize': False, 'normalizeScale': 1, 'removeOutliers': None, 'resampledPixelSpacing': [2, 2, 2], 'interpolator': 'sitkBSpline', 'preCrop': False, 'padDistance': 10, 'distances': [1], 'force2D': False, 'force2Ddimension': 0, 'resegmentRange': [-3, 3], 'label': 1, 'additionalInfo': True, 'resegmentMode': 'sigma', 'voxelArrayShift': 1000}	{'Original': {'binWidth': 25}}	994c0ad644c7993bf097c047db4f4262ff77359c	3D	(0.9765625, 0.9765625, 3.0)	(512, 512, 135)	-724.3417382	-1024	3071	53fb5f3a3b9f96ff3caf7cfd4f215ef221219349	(0.9765625, 0.9765625, 3.0)	(512, 512, 135)	(206, 248, 64, 44, 47, 17)	11732	1	(226.61345039209002, 270.0027275826798, 71.66638254347085)	(221.3021976485254, 263.67453865496077, 214.99914763041255)	(2.0, 2.0, 2.0)	(43, 45, 47)	-200.4432855	-1092.793945	3347.615967	(2.0, 2.0, 2.0)	(43, 45, 47)	(11, 11, 11, 21, 23, 25)	4249	1	(20.43798540833137, 21.716168510237704, 22.45634266886326)	(221.38768956666274, 263.9440557704754, 214.41268533772651)	-36.53542126	-994.6580811	277.1499023	(2.0, 2.0, 2.0)	(43, 45, 47)	(11, 11, 11, 21, 23, 25)	4161	1	(20.50084114395578, 21.726267724104783, 22.428262436914203)	(221.51340103791156, 263.9642541982096, 214.3565248738284)	-23.35027451
ORAW_LUNG1-072_GTV-1.csv		LUNG1-072	gtv-2	1.3.6.1.4.1.32722.99.99.239693817996542830422849910085257614932	v3.0.1	1.19.4	2.0.2	01/01/2001	03/06/2012	{'minimumROIDimensions': 2, 'minimumROISize': None, 'normalize': False, 'normalizeScale': 1, 'removeOutliers': None, 'resampledPixelSpacing': [2, 2, 2], 'interpolator': 'sitkBSpline', 'preCrop': False, 'padDistance': 10, 'distances': [1], 'force2D': False, 'force2Ddimension': 0, 'resegmentRange': [-3, 3], 'label': 1, 'additionalInfo': True, 'resegmentMode': 'sigma', 'voxelArrayShift': 1000}	{'Original': {'binWidth': 25}}	3be81109a5812c622e856a4872e1ac92079b7419	3D	(0.9765625, 0.9765625, 3.0)	(512, 512, 127)	-689.718478	-1024	3071	3fae2139c0b3d868f6de5c06dfc1b4fe6885109c	(0.9765625, 0.9765625, 3.0)	(512, 512, 127)	(217, 221, 62, 28, 30, 14)	3853	1	(231.41889436802492, 232.84142226836232, 67.83181936153646)	(225.99501403127434, 227.38420143394757, 203.49545808460937)	(2.0, 2.0, 2.0)	(36, 37, 43)	-306.1880131	-1070.055786	2191.680176	(2.0, 2.0, 2.0)	(36, 37, 43)	(11, 11, 11, 14, 15, 21)	1464	1	(17.683060109289617, 16.42964480874317, 19.950819672131146)	(225.87783896857923, 227.37100836748635, 203.4016393442623)	17.17912541	-751.0013428	234.3390045	(2.0, 2.0, 2.0)	(36, 37, 43)	(11, 11, 11, 14, 15, 21)	1452	1	(17.705234159779614, 16.417355371900825, 19.91322314049587)	(225.92218706955924, 227.34642949380165, 203.32644628099175)	20.14049621
ORAW_LUNG1-072_GTV-1.csv		LUNG1-072	GTV-1	1.3.6.1.4.1.32722.99.99.239693817996542830422849910085257614932	v3.0.1	1.19.4	2.0.2	01/01/2001	03/06/2012	{'minimumROIDimensions': 2, 'minimumROISize': None, 'normalize': False, 'normalizeScale': 1, 'removeOutliers': None, 'resampledPixelSpacing': [2, 2, 2], 'interpolator': 'sitkBSpline', 'preCrop': False, 'padDistance': 10, 'distances': [1], 'force2D': False, 'force2Ddimension': 0, 'resegmentRange': [-3, 3], 'label': 1, 'additionalInfo': True, 'resegmentMode': 'sigma', 'voxelArrayShift': 1000}	{'Original': {'binWidth': 25}}	3be81109a5812c622e856a4872e1ac92079b7419	3D	(0.9765625, 0.9765625, 3.0)	(512, 512, 127)	-689.718478	-1024	3071	614ed06393da2a7a96f5cb73ddfb204a8917bf06	(0.9765625, 0.9765625, 3.0)	(512, 512, 127)	(265, 208, 50, 78, 98, 38)	28379	2	(302.1454949082068, 257.1168117269812, 70.67585186229255)	(295.0639598712957, 251.0906364521301, 212.02755558687764)	(2.0, 2.0, 2.0)	(60, 70, 79)	-244.7543421	-1098.311035	1392.890869	(2.0, 2.0, 2.0)	(60, 70, 79)	(10, 11, 11, 38, 47, 57)	10126	2	(28.35107643689512, 34.13332016590954, 41.95160971755876)	(295.2138716237902, 250.77835908181908, 211.40321943511753)	1.398418927	-1083.497314	992.2525635	(2.0, 2.0, 2.0)	(60, 70, 79)	(10, 11, 11, 38, 47, 57)	9813	2	(28.243758279832875, 34.08509120554367, 41.888820951798635)	(294.9992353096658, 250.68190116108735, 211.27764190359727)	17.26221036
ORAW_LUNG1-073_GTV-1.csv		LUNG1-073	gtv-2	1.3.6.1.4.1.32722.99.99.151177039007824584175874603591226942229	v3.0.1	1.19.4	2.0.2	01/01/2001	03/06/2012	{'minimumROIDimensions': 2, 'minimumROISize': None, 'normalize': False, 'normalizeScale': 1, 'removeOutliers': None, 'resampledPixelSpacing': [2, 2, 2], 'interpolator': 'sitkBSpline', 'preCrop': False, 'padDistance': 10, 'distances': [1], 'force2D': False, 'force2Ddimension': 0, 'resegmentRange': [-3, 3], 'label': 1, 'additionalInfo': True, 'resegmentMode': 'sigma', 'voxelArrayShift': 1000}	{'Original': {'binWidth': 25}}	6ccc5082fe49f9fd1911603223029f8942d10220	3D	(0.9765625, 0.9765625, 3.0)	(512, 512, 176)	-689.3551818	-1024	3071	7a9e1325935c1851761d1d5cb6c807ba49269745	(0.9765625, 0.9765625, 3.0)	(512, 512, 176)	(205, 183, 118, 89, 87, 30)	4329	18	(243.36290136290137, 237.24971124971125, 129.11480711480712)	(237.65908336220838, 231.68917114229615, 387.34442134442133)	(2.0, 2.0, 2.0)	(66, 64, 67)	-146.0571858	-1069.259277	1237.769409	(2.0, 2.0, 2.0)	(66, 64, 67)	(11, 10, 11, 44, 43, 45)	1592	18	(29.566582914572866, 36.6928391959799, 28.065326633165828)	(237.64488457914572, 231.8973971419598, 387.63065326633165)	20.75668114	-353.9779968	172.8521423	(2.0, 2.0, 2.0)	(66, 64, 67)	(11, 10, 11, 44, 43, 45)	1583	18	(29.516108654453568, 36.751105495893874, 28.04927353126974)	(237.54393605890715, 232.01392974178776, 387.59854706253947)	21.88435975
ORAW_LUNG1-073_GTV-1.csv		LUNG1-073	GTV-1	1.3.6.1.4.1.32722.99.99.151177039007824584175874603591226942229	v3.0.1	1.19.4	2.0.2	01/01/2001	03/06/2012	{'minimumROIDimensions': 2, 'minimumROISize': None, 'normalize': False, 'normalizeScale': 1, 'removeOutliers': None, 'resampledPixelSpacing': [2, 2, 2], 'interpolator': 'sitkBSpline', 'preCrop': False, 'padDistance': 10, 'distances': [1], 'force2D': False, 'force2Ddimension': 0, 'resegmentRange': [-3, 3], 'label': 1, 'additionalInfo': True, 'resegmentMode': 'sigma', 'voxelArrayShift': 1000}	{'Original': {'binWidth': 25}}	6ccc5082fe49f9fd1911603223029f8942d10220	3D	(0.9765625, 0.9765625, 3.0)	(512, 512, 176)	-689.3551818	-1024	3071	b78effb5e06e4e634cbffafb6c20ec44defa70dc	(0.9765625, 0.9765625, 3.0)	(512, 512, 176)	(144, 172, 121, 60, 80, 19)	31235	1	(174.79724667840563, 214.83143909076355, 130.87302705298544)	(170.70043620938048, 209.79632723707377, 392.6190811589563)	(2.0, 2.0, 2.0)	(51, 61, 51)	-306.418022	-1055.922607	2404.433594	(2.0, 2.0, 2.0)	(51, 61, 51)	(10, 11, 11, 30, 39, 29)	11250	1	(25.15448888888889, 31.7432, 26.285866666666667)	(170.82069652777778, 209.99811875, 392.0717333333333)	-9.44394384	-845.1532593	257.9819336	(2.0, 2.0, 2.0)	(51, 61, 51)	(10, 11, 11, 30, 39, 29)	10842	1	(25.24478878435713, 31.654399557277255, 26.096384430916807)	(171.00129631871425, 209.82051786455452, 391.6927688618336)	13.65092275
ORAW_LUNG1-074_GTV-1.csv		LUNG1-074	gtv-2	1.3.6.1.4.1.32722.99.99.64291039641803798941600290303973156927	v3.0.1	1.19.4	2.0.2	01/01/2001	03/06/2012	{'minimumROIDimensions': 2, 'minimumROISize': None, 'normalize': False, 'normalizeScale': 1, 'removeOutliers': None, 'resampledPixelSpacing': [2, 2, 2], 'interpolator': 'sitkBSpline', 'preCrop': False, 'padDistance': 10, 'distances': [1], 'force2D': False, 'force2Ddimension': 0, 'resegmentRange': [-3, 3], 'label': 1, 'additionalInfo': True, 'resegmentMode': 'sigma', 'voxelArrayShift': 1000}	{'Original': {'binWidth': 25}}	5ccb5684b0bf5052b33dffd78ce7b19b2b193b39	3D	(0.977, 0.977, 3.0)	(512, 512, 115)	-699.0621198	-1024	3071	31a4c711b50695fe6d99b63c7ccdfbc0a72e9209	(0.977, 0.977, 3.0)	(512, 512, 115)	(228, 282, 35, 34, 19, 13)	2953	1	(241.71520487639688, 291.6782932610904, 40.48967152048764)	(236.15575516423974, 284.96969251608533, 121.46901456146293)	(2.0, 2.0, 2.0)	(38, 31, 42)	-89.30345943	-1045.24646	757.2930298	(2.0, 2.0, 2.0)	(38, 31, 42)	(10, 11, 11, 17, 9, 20)	1127	1	(16.827861579414375, 15.392191659272404, 19.838509316770185)	(236.16722315882876, 285.29588331854484, 121.17701863354037)	28.82053556	-586.7458496	159.8084564	(2.0, 2.0, 2.0)	(38, 31, 42)	(10, 11, 11, 17, 9, 20)	1097	1	(16.91886964448496, 15.357338195077483, 19.92433910665451)	(236.34923928896993, 285.226176390155, 121.34867821330903)	39.86758255
ORAW_LUNG1-074_GTV-1.csv		LUNG1-074	GTV-1	1.3.6.1.4.1.32722.99.99.64291039641803798941600290303973156927	v3.0.1	1.19.4	2.0.2	01/01/2001	03/06/2012	{'minimumROIDimensions': 2, 'minimumROISize': None, 'normalize': False, 'normalizeScale': 1, 'removeOutliers': None, 'resampledPixelSpacing': [2, 2, 2], 'interpolator': 'sitkBSpline', 'preCrop': False, 'padDistance': 10, 'distances': [1], 'force2D': False, 'force2Ddimension': 0, 'resegmentRange': [-3, 3], 'label': 1, 'additionalInfo': True, 'resegmentMode': 'sigma', 'voxelArrayShift': 1000}	{'Original': {'binWidth': 25}}	5ccb5684b0bf5052b33dffd78ce7b19b2b193b39	3D	(0.977, 0.977, 3.0)	(512, 512, 115)	-699.0621198	-1024	3071	a632498b49b91171548e955195909e07a1893e0f	(0.977, 0.977, 3.0)	(512, 512, 115)	(186, 240, 36, 60, 66, 42)	42586	1	(211.3049828582163, 275.2991593481426, 55.411308880852864)	(206.44496825247734, 268.9672786831353, 166.2339266425586)	(2.0, 2.0, 2.0)	(51, 55, 85)	-166.6583305	-1047.341064	3403.976563	(2.0, 2.0, 2.0)	(51, 55, 85)	(11, 11, 11, 29, 32, 63)	15154	1	(22.97142668602349, 28.329154018740926, 39.88979807311601)	(206.45435337204697, 269.16980803748186, 165.27959614623202)	14.43228543	-1022.17926	378.1149292	(2.0, 2.0, 2.0)	(51, 55, 85)	(11, 11, 11, 29, 32, 63)	14722	1	(22.940361363945115, 28.180410270343703, 40.25472082597473)	(206.3922227278902, 268.8723205406874, 166.00944165194946)	34.71724981
ORAW_LUNG1-075_GTV-1.csv		LUNG1-075	gtv-2	1.3.6.1.4.1.32722.99.99.77458752933289370775877417389781910949	v3.0.1	1.19.4	2.0.2	01/01/2001	03/06/2012	{'minimumROIDimensions': 2, 'minimumROISize': None, 'normalize': False, 'normalizeScale': 1, 'removeOutliers': None, 'resampledPixelSpacing': [2, 2, 2], 'interpolator': 'sitkBSpline', 'preCrop': False, 'padDistance': 10, 'distances': [1], 'force2D': False, 'force2Ddimension': 0, 'resegmentRange': [-3, 3], 'label': 1, 'additionalInfo': True, 'resegmentMode': 'sigma', 'voxelArrayShift': 1000}	{'Original': {'binWidth': 25}}	b2eb79d90ecacc956b1f3b786f28bc3c70b67069	3D	(0.9765625, 0.9765625, 3.0)	(512, 512, 176)	-782.6725909	-1024	3071	f8015764315a36c22087d69eb6566e0ae8a6dfbd	(0.9765625, 0.9765625, 3.0)	(512, 512, 176)	(204, 221, 110, 29, 32, 7)	2270	1	(216.78281938325992, 235.23127753303964, 112.86123348017621)	(211.70197205396477, 229.71804446585904, 338.5837004405286)	(2.0, 2.0, 2.0)	(36, 38, 32)	-107.1070283	-1097.237305	1323.128906	(2.0, 2.0, 2.0)	(36, 38, 32)	(11, 11, 11, 14, 16, 10)	750	1	(16.64666666666667, 17.561333333333334, 15.256)	(211.80505208333335, 229.63438541666667, 338.012)	51.24618248	-91.93457031	179.0678864	(2.0, 2.0, 2.0)	(36, 38, 32)	(11, 11, 11, 14, 16, 10)	744	1	(16.669354838709676, 17.577956989247312, 15.276881720430108)	(211.85042842741936, 229.66763272849462, 338.0537634408602)	51.95694088
ORAW_LUNG1-075_GTV-1.csv		LUNG1-075	GTV-1	1.3.6.1.4.1.32722.99.99.77458752933289370775877417389781910949	v3.0.1	1.19.4	2.0.2	01/01/2001	03/06/2012	{'minimumROIDimensions': 2, 'minimumROISize': None, 'normalize': False, 'normalizeScale': 1, 'removeOutliers': None, 'resampledPixelSpacing': [2, 2, 2], 'interpolator': 'sitkBSpline', 'preCrop': False, 'padDistance': 10, 'distances': [1], 'force2D': False, 'force2Ddimension': 0, 'resegmentRange': [-3, 3], 'label': 1, 'additionalInfo': True, 'resegmentMode': 'sigma', 'voxelArrayShift': 1000}	{'Original': {'binWidth': 25}}	b2eb79d90ecacc956b1f3b786f28bc3c70b67069	3D	(0.9765625, 0.9765625, 3.0)	(512, 512, 176)	-782.6725909	-1024	3071	dfa4a4cdff6850b12839df52326addcaef8925d9	(0.9765625, 0.9765625, 3.0)	(512, 512, 176)	(221, 200, 66, 100, 83, 34)	27875	2	(265.6331479820628, 248.97754260089687, 80.76853811659193)	(259.4073710762332, 243.14213144618836, 242.3056143497758)	(2.0, 2.0, 2.0)	(71, 62, 73)	-375.465793	-1079.268921	1074.051636	(2.0, 2.0, 2.0)	(71, 62, 73)	(11, 11, 11, 49, 40, 51)	9909	1	(32.628822282773235, 34.2544151781209, 33.35725098395398)	(259.76936331554646, 243.0205491062418, 242.21450196790795)	46.83918344	-1000.955872	470.8903198	(2.0, 2.0, 2.0)	(71, 62, 73)	(11, 11, 11, 49, 40, 51)	9718	1	(32.49506071208067, 34.18676682444948, 33.43496604239555)	(259.5018401741613, 242.88525239889896, 242.36993208479112)	55.40949434
ORAW_LUNG1-076_GTV-1.csv		LUNG1-076	gtv-2	1.3.6.1.4.1.32722.99.99.246209568710063179265846977178600064822	v3.0.1	1.19.4	2.0.2	01/01/2001	03/06/2012	{'minimumROIDimensions': 2, 'minimumROISize': None, 'normalize': False, 'normalizeScale': 1, 'removeOutliers': None, 'resampledPixelSpacing': [2, 2, 2], 'interpolator': 'sitkBSpline', 'preCrop': False, 'padDistance': 10, 'distances': [1], 'force2D': False, 'force2Ddimension': 0, 'resegmentRange': [-3, 3], 'label': 1, 'additionalInfo': True, 'resegmentMode': 'sigma', 'voxelArrayShift': 1000}	{'Original': {'binWidth': 25}}	b13cdbdcbd111559891c9efaa05f6ab164b4b388	3D	(0.977, 0.977, 3.0)	(512, 512, 92)	-745.0164216	-1024	3071	bcf6b83cc156d88b13f1aba2dc5d52f27e6817a8	(0.977, 0.977, 3.0)	(512, 512, 92)	(252, 246, 43, 18, 12, 4)	446	1	(260.19058295964123, 251.5896860986547, 44.25336322869955)	(254.20619955156948, 245.80312331838564, 132.76008968609864)	(2.0, 2.0, 2.0)	(31, 28, 28)	-114.9121327	-1066.479858	1075.275269	(2.0, 2.0, 2.0)	(31, 28, 28)	(11, 11, 11, 9, 6, 6)	158	1	(14.772151898734178, 13.841772151898734, 13.284810126582279)	(254.05580379746837, 246.19504430379746, 132.06962025316457)	33.39375519	-86.94947815	109.7172852	(2.0, 2.0, 2.0)	(31, 28, 28)	(11, 11, 11, 9, 6, 6)	157	1	(14.757961783439491, 13.853503184713375, 13.286624203821656)	(254.027423566879, 246.21850636942673, 132.07324840764332)	34.1602726
ORAW_LUNG1-076_GTV-1.csv		LUNG1-076	GTV-1	1.3.6.1.4.1.32722.99.99.246209568710063179265846977178600064822	v3.0.1	1.19.4	2.0.2	01/01/2001	03/06/2012	{'minimumROIDimensions': 2, 'minimumROISize': None, 'normalize': False, 'normalizeScale': 1, 'removeOutliers': None, 'resampledPixelSpacing': [2, 2, 2], 'interpolator': 'sitkBSpline', 'preCrop': False, 'padDistance': 10, 'distances': [1], 'force2D': False, 'force2Ddimension': 0, 'resegmentRange': [-3, 3], 'label': 1, 'additionalInfo': True, 'resegmentMode': 'sigma', 'voxelArrayShift': 1000}	{'Original': {'binWidth': 25}}	b13cdbdcbd111559891c9efaa05f6ab164b4b388	3D	(0.977, 0.977, 3.0)	(512, 512, 92)	-745.0164216	-1024	3071	838b489c7a88825f1ded4632a4d936b0fb0a1977	(0.977, 0.977, 3.0)	(512, 512, 92)	(201, 231, 21, 36, 37, 13)	1507	2	(219.6151293961513, 246.6695421366954, 27.138022561380225)	(214.56398142003982, 240.99614266755142, 81.41406768414068)	(2.0, 2.0, 2.0)	(40, 40, 42)	-408.9184011	-1031.975952	1255.748657	(2.0, 2.0, 2.0)	(40, 40, 42)	(11, 11, 11, 18, 18, 20)	622	2	(19.935691318327976, 18.435691318327976, 20.69774919614148)	(214.38288263665595, 241.38288263665595, 80.89549839228296)	-260.7146206	-990.0230103	210.6714935	(2.0, 2.0, 2.0)	(40, 40, 42)	(11, 11, 11, 18, 18, 20)	622	2	(19.935691318327976, 18.435691318327976, 20.69774919614148)	(214.38288263665595, 241.38288263665595, 80.89549839228296)	-260.7146206
ORAW_LUNG1-077_GTV-1.csv		LUNG1-077	GTV-1	1.3.6.1.4.1.32722.99.99.66223942903313724647814854753228924393	v3.0.1	1.19.4	2.0.2	01/01/2001	03/06/2012	{'minimumROIDimensions': 2, 'minimumROISize': None, 'normalize': False, 'normalizeScale': 1, 'removeOutliers': None, 'resampledPixelSpacing': [2, 2, 2], 'interpolator': 'sitkBSpline', 'preCrop': False, 'padDistance': 10, 'distances': [1], 'force2D': False, 'force2Ddimension': 0, 'resegmentRange': [-3, 3], 'label': 1, 'additionalInfo': True, 'resegmentMode': 'sigma', 'voxelArrayShift': 1000}	{'Original': {'binWidth': 25}}	223355d1ad3b22119b4ee5a69f9e92b2f0ac1f07	3D	(0.9765625, 0.9765625, 3.0)	(512, 512, 117)	-763.1599401	-1024	3071	68ffc789faaa781725b4f84f6b9c7de21b6d145c	(0.9765625, 0.9765625, 3.0)	(512, 512, 117)	(296, 158, 51, 53, 81, 18)	18990	1	(318.9695102685624, 193.5646129541864, 59.733070036861506)	(311.4936623716429, 189.02794233807265, 179.19921011058452)	(2.0, 2.0, 2.0)	(48, 62, 49)	-242.7984915	-1052.683716	999.654541	(2.0, 2.0, 2.0)	(48, 62, 49)	(11, 11, 11, 25, 40, 27)	6975	1	(21.379928315412187, 28.184229390681004, 24.607741935483872)	(311.2715753808244, 188.880177531362, 178.71548387096774)	-57.02876962	-892.8336182	419.7014465	(2.0, 2.0, 2.0)	(48, 62, 49)	(11, 11, 11, 25, 40, 27)	6721	2	(21.3692902841839, 28.363487576253533, 24.849427168576106)	(311.2502993183678, 189.23869390250707, 179.19885433715223)	-30.77064897
ORAW_LUNG1-078_GTV-1.csv		LUNG1-078	GTV-1	1.3.6.1.4.1.32722.99.99.54968768809666458049387705070912970748	v3.0.1	1.19.4	2.0.2	01/01/2001	03/06/2012	{'minimumROIDimensions': 2, 'minimumROISize': None, 'normalize': False, 'normalizeScale': 1, 'removeOutliers': None, 'resampledPixelSpacing': [2, 2, 2], 'interpolator': 'sitkBSpline', 'preCrop': False, 'padDistance': 10, 'distances': [1], 'force2D': False, 'force2Ddimension': 0, 'resegmentRange': [-3, 3], 'label': 1, 'additionalInfo': True, 'resegmentMode': 'sigma', 'voxelArrayShift': 1000}	{'Original': {'binWidth': 25}}	3eb71ee18a32fe9d8246d6f95bd29e11c30cef8e	3D	(0.977, 0.977, 3.0)	(512, 512, 136)	-758.9803727	-1024	3071	0ad65e7244579efb299f69830af735b64865443f	(0.977, 0.977, 3.0)	(512, 512, 136)	(175, 319, 52, 28, 30, 9)	3855	1	(188.1182879377432, 334.56290531776915, 55.641763942931256)	(183.7915673151751, 326.86795849546047, 166.92529182879377)	(2.0, 2.0, 2.0)	(35, 37, 35)	-591.3475792	-1030.768555	933.6008911	(2.0, 2.0, 2.0)	(35, 37, 35)	(10, 11, 11, 14, 14, 13)	1427	1	(16.608269096005607, 18.203924316748424, 16.487035739313246)	(183.72803819201124, 326.91934863349684, 166.47407147862648)	-240.8610446	-885.065979	68.04087067	(2.0, 2.0, 2.0)	(35, 37, 35)	(10, 11, 11, 14, 14, 13)	1427	1	(16.608269096005607, 18.203924316748424, 16.487035739313246)	(183.72803819201124, 326.91934863349684, 166.47407147862648)	-240.8610446
ORAW_LUNG1-079_GTV-1.csv		LUNG1-079	gtv-2	1.3.6.1.4.1.32722.99.99.300770892242385502961045078399091883183	v3.0.1	1.19.4	2.0.2	01/01/2001	03/06/2012	{'minimumROIDimensions': 2, 'minimumROISize': None, 'normalize': False, 'normalizeScale': 1, 'removeOutliers': None, 'resampledPixelSpacing': [2, 2, 2], 'interpolator': 'sitkBSpline', 'preCrop': False, 'padDistance': 10, 'distances': [1], 'force2D': False, 'force2Ddimension': 0, 'resegmentRange': [-3, 3], 'label': 1, 'additionalInfo': True, 'resegmentMode': 'sigma', 'voxelArrayShift': 1000}	{'Original': {'binWidth': 25}}	079d4953ae13df786024143e2d76e22d6988595c	3D	(0.9765625, 0.9765625, 3.0)	(512, 512, 135)	-687.1965284	-1024	3071	3a8d4ecdd34c466d87a49587467a0ee35c3157d2	(0.9765625, 0.9765625, 3.0)	(512, 512, 135)	(245, 256, 51, 41, 45, 16)	3145	2	(265.91955484896664, 281.9179650238474, 57.63593004769476)	(259.687065282194, 275.310512718601, 172.90779014308427)	(2.0, 2.0, 2.0)	(42, 44, 46)	-26.68827385	-1086.418457	867.9492798	(2.0, 2.0, 2.0)	(42, 44, 46)	(11, 11, 11, 20, 22, 24)	1147	2	(20.70357454228422, 23.609415867480383, 21.105492589363557)	(259.91886783456846, 275.73055048496076, 171.71098517872713)	36.84266745	-274.5945129	277.7796326	(2.0, 2.0, 2.0)	(42, 44, 46)	(11, 11, 11, 20, 22, 24)	1138	2	(20.73022847100176, 23.64323374340949, 21.077328646748683)	(259.97217569200353, 275.798186236819, 171.65465729349737)	37.98177316
ORAW_LUNG1-079_GTV-1.csv		LUNG1-079	GTV-1	1.3.6.1.4.1.32722.99.99.300770892242385502961045078399091883183	v3.0.1	1.19.4	2.0.2	01/01/2001	03/06/2012	{'minimumROIDimensions': 2, 'minimumROISize': None, 'normalize': False, 'normalizeScale': 1, 'removeOutliers': None, 'resampledPixelSpacing': [2, 2, 2], 'interpolator': 'sitkBSpline', 'preCrop': False, 'padDistance': 10, 'distances': [1], 'force2D': False, 'force2Ddimension': 0, 'resegmentRange': [-3, 3], 'label': 1, 'additionalInfo': True, 'resegmentMode': 'sigma', 'voxelArrayShift': 1000}	{'Original': {'binWidth': 25}}	079d4953ae13df786024143e2d76e22d6988595c	3D	(0.9765625, 0.9765625, 3.0)	(512, 512, 135)	-687.1965284	-1024	3071	b5ac521fa0956ecbe13cae0cfb43cd5f4af9fd89	(0.9765625, 0.9765625, 3.0)	(512, 512, 135)	(217, 276, 38, 58, 53, 18)	15035	1	(248.38303957432657, 299.7602926504822, 46.43910874625873)	(242.5615620843033, 292.73466079148653, 139.3173262387762)	(2.0, 2.0, 2.0)	(51, 48, 49)	-87.7530141	-1086.418457	1163.906494	(2.0, 2.0, 2.0)	(51, 48, 49)	(11, 11, 11, 28, 26, 27)	5233	1	(25.917255876170458, 22.23141601375884, 23.906363462640932)	(242.34623050234092, 292.97455077751766, 139.31272692528188)	-2.638833305	-1044.491455	479.2973633	(2.0, 2.0, 2.0)	(51, 48, 49)	(12, 11, 11, 27, 26, 27)	5055	1	(25.92067260138477, 22.21998021760633, 23.655390702274975)	(242.35306395276953, 292.95167918521264, 138.81078140454994)	25.64737413
ORAW_LUNG1-080_GTV-1.csv		LUNG1-080	GTV-1	1.3.6.1.4.1.32722.99.99.285078224290414771688136868505302856219	v3.0.1	1.19.4	2.0.2	01/01/2001	03/06/2012	{'minimumROIDimensions': 2, 'minimumROISize': None, 'normalize': False, 'normalizeScale': 1, 'removeOutliers': None, 'resampledPixelSpacing': [2, 2, 2], 'interpolator': 'sitkBSpline', 'preCrop': False, 'padDistance': 10, 'distances': [1], 'force2D': False, 'force2Ddimension': 0, 'resegmentRange': [-3, 3], 'label': 1, 'additionalInfo': True, 'resegmentMode': 'sigma', 'voxelArrayShift': 1000}	{'Original': {'binWidth': 25}}	715c86309de52d3d9ac887845b49a1af8aedd6c8	3D	(0.9765625, 0.9765625, 3.0)	(512, 512, 99)	-715.0552994	-1024	3071	283a11e897d6c14c6be7151b303b44a7cd87f3c6	(0.9765625, 0.9765625, 3.0)	(512, 512, 99)	(172, 206, 57, 23, 30, 8)	1745	1	(183.14670487106017, 220.66131805157593, 60.72722063037249)	(178.85420397564468, 215.48956840974213, 182.18166189111747)	(2.0, 2.0, 2.0)	(33, 36, 34)	-660.0574602	-1043.768921	495.3836365	(2.0, 2.0, 2.0)	(33, 36, 34)	(11, 11, 11, 11, 14, 12)	633	1	(16.088467614533965, 17.575039494470776, 16.886255924170616)	(178.68865397906794, 215.66179773894154, 181.27251184834122)	-307.174578	-971.9519043	102.0006027	(2.0, 2.0, 2.0)	(33, 36, 34)	(11, 11, 11, 11, 14, 12)	633	1	(16.088467614533965, 17.575039494470776, 16.886255924170616)	(178.68865397906794, 215.66179773894154, 181.27251184834122)	-307.174578
ORAW_LUNG1-081_GTV-1.csv		LUNG1-081	gtv-2	1.3.6.1.4.1.32722.99.99.215227302273514821765149320807785625860	v3.0.1	1.19.4	2.0.2	01/01/2001	03/06/2012	{'minimumROIDimensions': 2, 'minimumROISize': None, 'normalize': False, 'normalizeScale': 1, 'removeOutliers': None, 'resampledPixelSpacing': [2, 2, 2], 'interpolator': 'sitkBSpline', 'preCrop': False, 'padDistance': 10, 'distances': [1], 'force2D': False, 'force2Ddimension': 0, 'resegmentRange': [-3, 3], 'label': 1, 'additionalInfo': True, 'resegmentMode': 'sigma', 'voxelArrayShift': 1000}	{'Original': {'binWidth': 25}}	7467822947663bb9a50133ebd8d7b411ac4aa421	3D	(0.977, 0.977, 3.0)	(512, 512, 113)	-707.5003161	-1024	3071	7ddab74d6be0248694656599e05987c0d505840f	(0.977, 0.977, 3.0)	(512, 512, 113)	(198, 188, 48, 109, 113, 56)	91381	5	(235.19121042667513, 255.4446766833368, 74.17324170232324)	(229.7818125868616, 249.56944911962006, 222.5197251069697)	(2.0, 2.0, 2.0)	(75, 77, 106)	-212.3917059	-1115.995972	2718.684814	(2.0, 2.0, 2.0)	(75, 77, 106)	(11, 11, 11, 53, 55, 84)	33013	4	(28.762820706994216, 43.56671614212583, 50.20128434253173)	(230.03714141398845, 249.64493228425164, 221.90256868506344)	22.92657365	-1008.969177	1211.058838	(2.0, 2.0, 2.0)	(75, 77, 106)	(11, 11, 11, 52, 55, 84)	32448	4	(28.82914201183432, 43.493004191321496, 50.14675788954635)	(230.16978402366865, 249.497508382643, 221.7935157790927)	31.81503057
ORAW_LUNG1-081_GTV-1.csv		LUNG1-081	GTV-1	1.3.6.1.4.1.32722.99.99.215227302273514821765149320807785625860	v3.0.1	1.19.4	2.0.2	01/01/2001	03/06/2012	{'minimumROIDimensions': 2, 'minimumROISize': None, 'normalize': False, 'normalizeScale': 1, 'removeOutliers': None, 'resampledPixelSpacing': [2, 2, 2], 'interpolator': 'sitkBSpline', 'preCrop': False, 'padDistance': 10, 'distances': [1], 'force2D': False, 'force2Ddimension': 0, 'resegmentRange': [-3, 3], 'label': 1, 'additionalInfo': True, 'resegmentMode': 'sigma', 'voxelArrayShift': 1000}	{'Original': {'binWidth': 25}}	7467822947663bb9a50133ebd8d7b411ac4aa421	3D	(0.977, 0.977, 3.0)	(512, 512, 113)	-707.5003161	-1024	3071	eeec78c2904f18df2690a6552bd31c1f42dd2a62	(0.977, 0.977, 3.0)	(512, 512, 113)	(172, 286, 86, 29, 24, 8)	2502	1	(187.71183053557155, 298.0267785771383, 89.22661870503597)	(183.3944584332534, 291.1721626698641, 267.6798561151079)	(2.0, 2.0, 2.0)	(36, 34, 34)	-462.0060448	-1014.123596	929.4621582	(2.0, 2.0, 2.0)	(36, 34, 34)	(11, 11, 11, 14, 11, 12)	848	1	(18.412735849056602, 16.21933962264151, 15.80070754716981)	(183.3369716981132, 290.95017924528304, 267.10141509433964)	-56.74464679	-774.5285034	154.6218719	(2.0, 2.0, 2.0)	(36, 34, 34)	(11, 11, 11, 14, 11, 12)	827	1	(18.3409915356711, 16.217654171704957, 15.845223700120918)	(183.1934830713422, 290.94680834340994, 267.19044740024185)	-41.02152965
ORAW_LUNG1-082_GTV-1.csv		LUNG1-082	gtv-2	1.3.6.1.4.1.32722.99.99.334424739032217720405806245440073824486	v3.0.1	1.19.4	2.0.2	01/01/2001	03/06/2012	{'minimumROIDimensions': 2, 'minimumROISize': None, 'normalize': False, 'normalizeScale': 1, 'removeOutliers': None, 'resampledPixelSpacing': [2, 2, 2], 'interpolator': 'sitkBSpline', 'preCrop': False, 'padDistance': 10, 'distances': [1], 'force2D': False, 'force2Ddimension': 0, 'resegmentRange': [-3, 3], 'label': 1, 'additionalInfo': True, 'resegmentMode': 'sigma', 'voxelArrayShift': 1000}	{'Original': {'binWidth': 25}}	4b19b840d880d3bcb444c722a22709cc047e8133	3D	(0.9765625, 0.9765625, 3.0)	(512, 512, 176)	-682.1532996	-1024	3071	ff8334250440081b08a7afc1d0a98b84644c02b5	(0.9765625, 0.9765625, 3.0)	(512, 512, 176)	(161, 216, 97, 51, 61, 17)	14994	1	(186.29084967320262, 248.1982126183807, 104.43837535014005)	(181.92465788398692, 242.3810670101374, 313.31512605042013)	(2.0, 2.0, 2.0)	(47, 52, 48)	-406.68605	-1089.429077	1246.810303	(2.0, 2.0, 2.0)	(47, 52, 48)	(11, 10, 11, 25, 30, 26)	5411	1	(22.691739050083164, 25.90463869894659, 22.666420255036037)	(181.89519685016631, 242.3209961478932, 312.83284051007206)	7.808055237	-737.4940186	187.7456665	(2.0, 2.0, 2.0)	(47, 52, 48)	(11, 10, 11, 25, 30, 26)	5243	1	(22.8554262826626, 25.964524127407973, 22.62254434484074)	(182.22257131532518, 242.44076700481594, 312.7450886896815)	23.80766632
ORAW_LUNG1-082_GTV-1.csv		LUNG1-082	GTV-1	1.3.6.1.4.1.32722.99.99.334424739032217720405806245440073824486	v3.0.1	1.19.4	2.0.2	01/01/2001	03/06/2012	{'minimumROIDimensions': 2, 'minimumROISize': None, 'normalize': False, 'normalizeScale': 1, 'removeOutliers': None, 'resampledPixelSpacing': [2, 2, 2], 'interpolator': 'sitkBSpline', 'preCrop': False, 'padDistance': 10, 'distances': [1], 'force2D': False, 'force2Ddimension': 0, 'resegmentRange': [-3, 3], 'label': 1, 'additionalInfo': True, 'resegmentMode': 'sigma', 'voxelArrayShift': 1000}	{'Original': {'binWidth': 25}}	4b19b840d880d3bcb444c722a22709cc047e8133	3D	(0.9765625, 0.9765625, 3.0)	(512, 512, 176)	-682.1532996	-1024	3071	41895e7185d77c84a3cb135c82d299a1472dab1e	(0.9765625, 0.9765625, 3.0)	(512, 512, 176)	(178, 191, 121, 27, 37, 6)	2072	1	(190.50482625482624, 207.72490347490347, 123.62210424710425)	(186.03986938947875, 202.8563510497104, 370.86631274131275)	(2.0, 2.0, 2.0)	(35, 40, 31)	-278.8742971	-950.9711914	1058.868408	(2.0, 2.0, 2.0)	(35, 40, 31)	(11, 10, 11, 13, 18, 9)	740	1	(16.839189189189188, 18.193243243243245, 15.347297297297297)	(186.19009712837837, 202.8982052364865, 370.1945945945946)	-430.0303665	-854.1246338	628.2703857	(2.0, 2.0, 2.0)	(35, 40, 31)	(11, 10, 11, 13, 18, 9)	735	1	(16.810884353741496, 18.212244897959184, 15.326530612244898)	(186.133487457483, 202.93620854591836, 370.1530612244898)	-436.897832
ORAW_LUNG1-083_GTV-1.csv		LUNG1-083	GTV-1	1.3.6.1.4.1.32722.99.99.275865789416166399905216172080041013288	v3.0.1	1.19.4	2.0.2	01/01/2001	03/06/2012	{'minimumROIDimensions': 2, 'minimumROISize': None, 'normalize': False, 'normalizeScale': 1, 'removeOutliers': None, 'resampledPixelSpacing': [2, 2, 2], 'interpolator': 'sitkBSpline', 'preCrop': False, 'padDistance': 10, 'distances': [1], 'force2D': False, 'force2Ddimension': 0, 'resegmentRange': [-3, 3], 'label': 1, 'additionalInfo': True, 'resegmentMode': 'sigma', 'voxelArrayShift': 1000}	{'Original': {'binWidth': 25}}	bf904d6ae102b9fa34fa88c02241f8c07d72d4af	3D	(0.9765625, 0.9765625, 3.0)	(512, 512, 113)	-697.4407264	-1024	3071	9431adfa8e7a90106d3df75efae253ddfd1d602a	(0.9765625, 0.9765625, 3.0)	(512, 512, 113)	(350, 187, 56, 29, 38, 8)	4104	1	(364.60696881091616, 207.2132066276803, 58.955165692007796)	(356.06149297941033, 202.35664709734405, 176.8654970760234)	(2.0, 2.0, 2.0)	(36, 40, 34)	-726.5077581	-1036.57251	461.9651794	(2.0, 2.0, 2.0)	(36, 40, 34)	(11, 10, 11, 14, 19, 12)	1452	1	(17.852617079889807, 19.820936639118457, 15.555785123966942)	(356.2169529097796, 202.15359202823691, 176.61157024793388)	-165.1639455	-1002.843201	118.7411041	(2.0, 2.0, 2.0)	(36, 40, 34)	(11, 10, 11, 14, 19, 12)	1439	1	(17.838082001389854, 19.842946490618484, 15.564975677553857)	(356.18788275277973, 202.19761173123698, 176.62995135510772)	-158.5976683
ORAW_LUNG1-084_GTV-1.csv		LUNG1-084	gtv-2	1.3.6.1.4.1.32722.99.99.322996367559612977808091267060466000301	v3.0.1	1.19.4	2.0.2	01/01/2001	03/06/2012	{'minimumROIDimensions': 2, 'minimumROISize': None, 'normalize': False, 'normalizeScale': 1, 'removeOutliers': None, 'resampledPixelSpacing': [2, 2, 2], 'interpolator': 'sitkBSpline', 'preCrop': False, 'padDistance': 10, 'distances': [1], 'force2D': False, 'force2Ddimension': 0, 'resegmentRange': [-3, 3], 'label': 1, 'additionalInfo': True, 'resegmentMode': 'sigma', 'voxelArrayShift': 1000}	{'Original': {'binWidth': 25}}	e585c232522849909b402b028a613e9f013976f5	3D	(0.9765625, 0.9765625, 3.0)	(512, 512, 135)	-854.5504445	-1024	3071	5d8d68a33901b8438396a24aae1df283513696d8	(0.9765625, 0.9765625, 3.0)	(512, 512, 135)	(303, 274, 74, 16, 15, 6)	449	1	(309.90423162583517, 280.20489977728283, 76.48552338530067)	(302.64085119710467, 273.6375974387528, 229.456570155902)	(2.0, 2.0, 2.0)	(30, 29, 31)	-506.752385	-1112.231201	214.4554749	(2.0, 2.0, 2.0)	(30, 29, 31)	(11, 11, 11, 8, 7, 9)	156	1	(13.820512820512821, 13.628205128205128, 14.634615384615385)	(302.15274439102564, 273.7681290064103, 228.76923076923077)	13.90720393	-334.9025269	135.9077606	(2.0, 2.0, 2.0)	(30, 29, 31)	(11, 11, 11, 8, 7, 9)	151	1	(13.80794701986755, 13.688741721854305, 14.609271523178808)	(302.1276127897351, 273.8892021937086, 228.7185430463576)	22.3567365
ORAW_LUNG1-084_GTV-1.csv		LUNG1-084	GTV-1	1.3.6.1.4.1.32722.99.99.322996367559612977808091267060466000301	v3.0.1	1.19.4	2.0.2	01/01/2001	03/06/2012	{'minimumROIDimensions': 2, 'minimumROISize': None, 'normalize': False, 'normalizeScale': 1, 'removeOutliers': None, 'resampledPixelSpacing': [2, 2, 2], 'interpolator': 'sitkBSpline', 'preCrop': False, 'padDistance': 10, 'distances': [1], 'force2D': False, 'force2Ddimension': 0, 'resegmentRange': [-3, 3], 'label': 1, 'additionalInfo': True, 'resegmentMode': 'sigma', 'voxelArrayShift': 1000}	{'Original': {'binWidth': 25}}	e585c232522849909b402b028a613e9f013976f5	3D	(0.9765625, 0.9765625, 3.0)	(512, 512, 135)	-854.5504445	-1024	3071	e8074298982daebb37ba312efe32382289652854	(0.9765625, 0.9765625, 3.0)	(512, 512, 135)	(293, 240, 82, 29, 30, 13)	3867	1	(306.1430049133695, 255.18515645203, 87.91905870183605)	(298.9677782357124, 249.20425434768552, 263.75717610550817)	(2.0, 2.0, 2.0)	(36, 37, 41)	-571.662901	-1068.842285	986.6430054	(2.0, 2.0, 2.0)	(36, 37, 41)	(11, 11, 11, 14, 15, 19)	1313	1	(17.316831683168317, 18.373952779893376, 19.814927646610816)	(299.14538211633663, 249.25962430978674, 263.1298552932216)	-200.8471192	-954.3130493	100.3005905	(2.0, 2.0, 2.0)	(36, 37, 41)	(11, 11, 11, 14, 15, 19)	1313	1	(17.316831683168317, 18.373952779893376, 19.814927646610816)	(299.14538211633663, 249.25962430978674, 263.1298552932216)	-200.8471192
ORAW_LUNG1-085_GTV-1.csv		LUNG1-085	gtv-6	1.3.6.1.4.1.32722.99.99.24290249899762150490437858153194071669	v3.0.1	1.19.4	2.0.2	01/01/2001	03/06/2012	{'minimumROIDimensions': 2, 'minimumROISize': None, 'normalize': False, 'normalizeScale': 1, 'removeOutliers': None, 'resampledPixelSpacing': [2, 2, 2], 'interpolator': 'sitkBSpline', 'preCrop': False, 'padDistance': 10, 'distances': [1], 'force2D': False, 'force2Ddimension': 0, 'resegmentRange': [-3, 3], 'label': 1, 'additionalInfo': True, 'resegmentMode': 'sigma', 'voxelArrayShift': 1000}	{'Original': {'binWidth': 25}}	ae60daabd82fdb4eedf1ea491643a0d9a72348c2	3D	(0.977, 0.977, 3.0)	(512, 512, 106)	-732.2252031	-1024	3071	bc2783712da40a83af12693b4a1f6b1ee6528f42	(0.977, 0.977, 3.0)	(512, 512, 106)	(184, 196, 63, 51, 78, 6)	1343	2	(215.80044676098288, 222.63291139240508, 65.35443037974683)	(210.83703648548027, 217.51235443037976, 196.0632911392405)	(2.0, 2.0, 2.0)	(47, 60, 31)	-287.8010369	-1048.772949	967.3704834	(2.0, 2.0, 2.0)	(47, 60, 31)	(11, 11, 11, 25, 38, 9)	453	2	(27.364238410596027, 20.69757174392936, 14.827814569536423)	(213.23997682119204, 211.90664348785873, 195.15562913907286)	60.43722677	-478.3127136	141.3757172	(2.0, 2.0, 2.0)	(47, 60, 31)	(11, 11, 11, 25, 38, 9)	445	2	(27.530337078651684, 20.312359550561798, 14.806741573033708)	(213.57217415730335, 211.1362191011236, 195.1134831460674)	68.22009656
ORAW_LUNG1-085_GTV-1.csv		LUNG1-085	gtv-3_2l2	1.3.6.1.4.1.32722.99.99.24290249899762150490437858153194071669	v3.0.1	1.19.4	2.0.2	01/01/2001	03/06/2012	{'minimumROIDimensions': 2, 'minimumROISize': None, 'normalize': False, 'normalizeScale': 1, 'removeOutliers': None, 'resampledPixelSpacing': [2, 2, 2], 'interpolator': 'sitkBSpline', 'preCrop': False, 'padDistance': 10, 'distances': [1], 'force2D': False, 'force2Ddimension': 0, 'resegmentRange': [-3, 3], 'label': 1, 'additionalInfo': True, 'resegmentMode': 'sigma', 'voxelArrayShift': 1000}	{'Original': {'binWidth': 25}}	ae60daabd82fdb4eedf1ea491643a0d9a72348c2	3D	(0.977, 0.977, 3.0)	(512, 512, 106)	-732.2252031	-1024	3071	9f84e837eefcb4025427ef899de3f60dfa236a6b	(0.977, 0.977, 3.0)	(512, 512, 106)	(223, 226, 72, 39, 39, 10)	1355	2	(251.24059040590407, 249.33726937269373, 75.23468634686347)	(245.46205682656827, 243.60251217712175, 225.7040590405904)	(2.0, 2.0, 2.0)	(41, 41, 37)	-174.2883722	-1035.388062	1367.142456	(2.0, 2.0, 2.0)	(41, 41, 37)	(11, 10, 11, 19, 19, 15)	494	2	(24.238866396761132, 21.257085020242915, 15.755060728744938)	(244.98923279352226, 243.0256700404858, 225.01012145748987)	66.92267688	-72.31987762	159.6958313	(2.0, 2.0, 2.0)	(41, 41, 37)	(11, 10, 11, 19, 19, 15)	486	2	(24.228395061728396, 21.25102880658436, 15.763374485596708)	(244.96829012345677, 243.0135576131687, 225.02674897119343)	68.96554172
ORAW_LUNG1-085_GTV-1.csv		LUNG1-085	gtv-2_4r	1.3.6.1.4.1.32722.99.99.24290249899762150490437858153194071669	v3.0.1	1.19.4	2.0.2	01/01/2001	03/06/2012	{'minimumROIDimensions': 2, 'minimumROISize': None, 'normalize': False, 'normalizeScale': 1, 'removeOutliers': None, 'resampledPixelSpacing': [2, 2, 2], 'interpolator': 'sitkBSpline', 'preCrop': False, 'padDistance': 10, 'distances': [1], 'force2D': False, 'force2Ddimension': 0, 'resegmentRange': [-3, 3], 'label': 1, 'additionalInfo': True, 'resegmentMode': 'sigma', 'voxelArrayShift': 1000}	{'Original': {'binWidth': 25}}	ae60daabd82fdb4eedf1ea491643a0d9a72348c2	3D	(0.977, 0.977, 3.0)	(512, 512, 106)	-732.2252031	-1024	3071	2bcdcd9de3467df949d04ec197afad856685f747	(0.977, 0.977, 3.0)	(512, 512, 106)	(176, 220, 43, 76, 65, 30)	30318	3	(217.5079160894518, 251.87489280295534, 59.66689755260901)	(212.5052340193944, 246.08177026848736, 179.00069265782702)	(2.0, 2.0, 2.0)	(59, 53, 67)	-307.2139554	-1087.249634	1450.400879	(2.0, 2.0, 2.0)	(59, 53, 67)	(11, 10, 11, 37, 32, 45)	10977	3	(30.9493486380614, 25.728978773799764, 36.55889587318939)	(212.4101972761228, 245.96945754759952, 178.6177917463788)	64.71226803	-795.3771973	255.465271	(2.0, 2.0, 2.0)	(59, 53, 67)	(11, 10, 11, 37, 32, 45)	10753	3	(31.147493722682043, 25.646145261787407, 36.51269413187018)	(212.8064874453641, 245.8037905235748, 178.52538826374035)	73.74249779
ORAW_LUNG1-085_GTV-1.csv		LUNG1-085	gtv_2l	1.3.6.1.4.1.32722.99.99.24290249899762150490437858153194071669	v3.0.1	1.19.4	2.0.2	01/01/2001	03/06/2012	{'minimumROIDimensions': 2, 'minimumROISize': None, 'normalize': False, 'normalizeScale': 1, 'removeOutliers': None, 'resampledPixelSpacing': [2, 2, 2], 'interpolator': 'sitkBSpline', 'preCrop': False, 'padDistance': 10, 'distances': [1], 'force2D': False, 'force2Ddimension': 0, 'resegmentRange': [-3, 3], 'label': 1, 'additionalInfo': True, 'resegmentMode': 'sigma', 'voxelArrayShift': 1000}	{'Original': {'binWidth': 25}}	ae60daabd82fdb4eedf1ea491643a0d9a72348c2	3D	(0.977, 0.977, 3.0)	(512, 512, 106)	-732.2252031	-1024	3071	cffa63d59e5090df63380ce5ba16d9555a6c858a	(0.977, 0.977, 3.0)	(512, 512, 106)	(248, 241, 85, 18, 12, 5)	551	1	(256.2159709618875, 246.09437386569874, 87.19056261343013)	(250.32300362976406, 240.43420326678768, 261.5716878402904)	(2.0, 2.0, 2.0)	(31, 28, 30)	-66.66458166	-1028.087524	1496.479858	(2.0, 2.0, 2.0)	(31, 28, 30)	(11, 11, 12, 9, 6, 7)	186	1	(14.827956989247312, 12.983870967741936, 15.13978494623656)	(250.16741397849464, 240.47924193548386, 261.7795698924731)	11.81399124	-756.8093262	137.3257446	(2.0, 2.0, 2.0)	(31, 28, 30)	(11, 11, 12, 9, 6, 7)	182	1	(14.912087912087912, 12.994505494505495, 15.153846153846153)	(250.33567582417584, 240.50051098901096, 261.80769230769226)	27.32966947
ORAW_LUNG1-085_GTV-1.csv		LUNG1-085	GTV-1	1.3.6.1.4.1.32722.99.99.24290249899762150490437858153194071669	v3.0.1	1.19.4	2.0.2	01/01/2001	03/06/2012	{'minimumROIDimensions': 2, 'minimumROISize': None, 'normalize': False, 'normalizeScale': 1, 'removeOutliers': None, 'resampledPixelSpacing': [2, 2, 2], 'interpolator': 'sitkBSpline', 'preCrop': False, 'padDistance': 10, 'distances': [1], 'force2D': False, 'force2Ddimension': 0, 'resegmentRange': [-3, 3], 'label': 1, 'additionalInfo': True, 'resegmentMode': 'sigma', 'voxelArrayShift': 1000}	{'Original': {'binWidth': 25}}	ae60daabd82fdb4eedf1ea491643a0d9a72348c2	3D	(0.977, 0.977, 3.0)	(512, 512, 106)	-732.2252031	-1024	3071	a46b51df4728852f607d20a128d598c4514c1477	(0.977, 0.977, 3.0)	(512, 512, 106)	(140, 276, 65, 39, 35, 11)	5236	1	(160.83403361344537, 294.1138273491215, 70.15374331550802)	(157.13485084033613, 287.3492093200917, 210.46122994652407)	(2.0, 2.0, 2.0)	(41, 39, 39)	-360.1486431	-1048.772949	1188.158325	(2.0, 2.0, 2.0)	(41, 39, 39)	(10, 11, 11, 19, 17, 17)	1903	1	(20.239621650026276, 19.32737782448765, 19.195480819758277)	(156.99074330005254, 287.16625564897527, 209.89096163951655)	-34.53268466	-808.3103027	179.0493774	(2.0, 2.0, 2.0)	(41, 39, 39)	(10, 11, 11, 19, 17, 17)	1860	1	(20.203763440860214, 19.346236559139786, 19.27795698924731)	(156.9190268817204, 287.2039731182796, 210.05591397849463)	-19.57399916
ORAW_LUNG1-086_GTV-1.csv		LUNG1-086	gtv-2	1.3.6.1.4.1.32722.99.99.26309722248182303436444323347276038478	v3.0.1	1.19.4	2.0.2	01/01/2001	03/06/2012	{'minimumROIDimensions': 2, 'minimumROISize': None, 'normalize': False, 'normalizeScale': 1, 'removeOutliers': None, 'resampledPixelSpacing': [2, 2, 2], 'interpolator': 'sitkBSpline', 'preCrop': False, 'padDistance': 10, 'distances': [1], 'force2D': False, 'force2Ddimension': 0, 'resegmentRange': [-3, 3], 'label': 1, 'additionalInfo': True, 'resegmentMode': 'sigma', 'voxelArrayShift': 1000}	{'Original': {'binWidth': 25}}	be2734e4603b2656c775a149c7c8d3186037f795	3D	(0.9765625, 0.9765625, 3.0)	(512, 512, 176)	-669.2229455	-1024	3071	523f04550c25ca40bdf045dda99e58d7268b8ab4	(0.9765625, 0.9765625, 3.0)	(512, 512, 176)	(302, 206, 102, 61, 70, 21)	35477	1	(330.7264988584153, 240.78794712066974, 112.23713955520478)	(322.9750965414212, 235.14447961002904, 336.71141866561436)	(2.0, 2.0, 2.0)	(52, 56, 53)	-293.5116086	-1094.76709	1263.934082	(2.0, 2.0, 2.0)	(52, 56, 53)	(10, 11, 11, 30, 33, 31)	12728	1	(24.093494657448147, 27.400062853551226, 26.39762727844123)	(322.6987080648963, 235.31184445710244, 336.29525455688247)	5.417193402	-884.3786621	1032.840454	(2.0, 2.0, 2.0)	(52, 56, 53)	(10, 11, 11, 30, 33, 31)	12306	1	(24.1898261010889, 27.377051844628635, 26.342028278888346)	(322.8913709521778, 235.26582243925728, 336.18405655777667)	23.30883216
ORAW_LUNG1-086_GTV-1.csv		LUNG1-086	GTV-1	1.3.6.1.4.1.32722.99.99.26309722248182303436444323347276038478	v3.0.1	1.19.4	2.0.2	01/01/2001	03/06/2012	{'minimumROIDimensions': 2, 'minimumROISize': None, 'normalize': False, 'normalizeScale': 1, 'removeOutliers': None, 'resampledPixelSpacing': [2, 2, 2], 'interpolator': 'sitkBSpline', 'preCrop': False, 'padDistance': 10, 'distances': [1], 'force2D': False, 'force2Ddimension': 0, 'resegmentRange': [-3, 3], 'label': 1, 'additionalInfo': True, 'resegmentMode': 'sigma', 'voxelArrayShift': 1000}	{'Original': {'binWidth': 25}}	be2734e4603b2656c775a149c7c8d3186037f795	3D	(0.9765625, 0.9765625, 3.0)	(512, 512, 176)	-669.2229455	-1024	3071	4a708a1928700dd00f24d35c95a12a3377d2a941	(0.9765625, 0.9765625, 3.0)	(512, 512, 176)	(177, 253, 124, 14, 17, 4)	325	1	(183.6553846153846, 259.1446153846154, 125.43076923076923)	(179.35096153846152, 253.07091346153848, 376.2923076923077)	(2.0, 2.0, 2.0)	(29, 30, 28)	-599.0877654	-941.8900146	1330.169312	(2.0, 2.0, 2.0)	(29, 30, 28)	(11, 11, 11, 6, 8, 6)	100	1	(13.39, 13.43, 13.28)	(179.29171875, 253.37171875, 376.06)	-295.381631	-770.1558838	72.00602722	(2.0, 2.0, 2.0)	(29, 30, 28)	(11, 11, 11, 6, 8, 6)	100	1	(13.39, 13.43, 13.28)	(179.29171875, 253.37171875, 376.06)	-295.381631
ORAW_LUNG1-087_GTV-1.csv		LUNG1-087	GTV-1	1.3.6.1.4.1.32722.99.99.157796448955677695056368922163997536937	v3.0.1	1.19.4	2.0.2	01/01/2001	03/06/2012	{'minimumROIDimensions': 2, 'minimumROISize': None, 'normalize': False, 'normalizeScale': 1, 'removeOutliers': None, 'resampledPixelSpacing': [2, 2, 2], 'interpolator': 'sitkBSpline', 'preCrop': False, 'padDistance': 10, 'distances': [1], 'force2D': False, 'force2Ddimension': 0, 'resegmentRange': [-3, 3], 'label': 1, 'additionalInfo': True, 'resegmentMode': 'sigma', 'voxelArrayShift': 1000}	{'Original': {'binWidth': 25}}	8d2a7497276db4b31b44239e556859503e3f8f30	3D	(0.977, 0.977, 3.0)	(512, 512, 116)	-788.4259258	-1024	3071	44e3d767e837bf762d0ca9459b88ec346bb9f629	(0.977, 0.977, 3.0)	(512, 512, 116)	(343, 199, 45, 19, 22, 7)	1308	1	(352.54969418960246, 209.11238532110093, 48.07721712538226)	(344.4410512232416, 204.3028004587156, 144.23165137614677)	(2.0, 2.0, 2.0)	(31, 33, 33)	-708.4565955	-1034.815674	661.1950073	(2.0, 2.0, 2.0)	(31, 33, 33)	(11, 11, 11, 9, 11, 11)	448	1	(15.037946428571429, 15.792410714285714, 16.180803571428573)	(344.58739285714285, 204.09632142857143, 143.86160714285717)	-281.4617522	-885.8162842	142.6688995	(2.0, 2.0, 2.0)	(31, 33, 33)	(11, 11, 11, 9, 11, 11)	448	1	(15.037946428571429, 15.792410714285714, 16.180803571428573)	(344.58739285714285, 204.09632142857143, 143.86160714285717)	-281.4617522
ORAW_LUNG1-088_GTV-1.csv		LUNG1-088	gtv-2	1.3.6.1.4.1.32722.99.99.253916262745084353597521109367246582336	v3.0.1	1.19.4	2.0.2	01/01/2001	03/06/2012	{'minimumROIDimensions': 2, 'minimumROISize': None, 'normalize': False, 'normalizeScale': 1, 'removeOutliers': None, 'resampledPixelSpacing': [2, 2, 2], 'interpolator': 'sitkBSpline', 'preCrop': False, 'padDistance': 10, 'distances': [1], 'force2D': False, 'force2Ddimension': 0, 'resegmentRange': [-3, 3], 'label': 1, 'additionalInfo': True, 'resegmentMode': 'sigma', 'voxelArrayShift': 1000}	{'Original': {'binWidth': 25}}	f3a3fc1e01ab9a6a3ec9f7dc0f0f54ad2ce9ca3d	3D	(0.977, 0.977, 3.0)	(512, 512, 123)	-802.1037892	-1024	3071	b0eb0778737adffc2d190c81e8a75b07ab8b504f	(0.977, 0.977, 3.0)	(512, 512, 123)	(186, 228, 39, 124, 90, 62)	142291	1	(236.96493804949012, 275.48197004729747, 66.82112009895215)	(231.51474447435183, 269.1458847362096, 200.46336029685645)	(2.0, 2.0, 2.0)	(83, 66, 115)	-296.5092686	-1148.40918	3404.185059	(2.0, 2.0, 2.0)	(83, 66, 115)	(11, 10, 11, 60, 44, 93)	51061	1	(35.54575899414426, 33.3164450363291, 53.20602808405633)	(231.6030179882885, 269.1443900726582, 199.91205616811266)	33.57358874	-1084.645386	497.1090393	(2.0, 2.0, 2.0)	(83, 66, 115)	(11, 10, 11, 60, 44, 93)	49708	1	(35.720306590488455, 33.16083930152088, 53.29027520721011)	(231.95211318097688, 268.8331786030418, 200.0805504144202)	54.21860582
ORAW_LUNG1-088_GTV-1.csv		LUNG1-088	GTV-1	1.3.6.1.4.1.32722.99.99.253916262745084353597521109367246582336	v3.0.1	1.19.4	2.0.2	01/01/2001	03/06/2012	{'minimumROIDimensions': 2, 'minimumROISize': None, 'normalize': False, 'normalizeScale': 1, 'removeOutliers': None, 'resampledPixelSpacing': [2, 2, 2], 'interpolator': 'sitkBSpline', 'preCrop': False, 'padDistance': 10, 'distances': [1], 'force2D': False, 'force2Ddimension': 0, 'resegmentRange': [-3, 3], 'label': 1, 'additionalInfo': True, 'resegmentMode': 'sigma', 'voxelArrayShift': 1000}	{'Original': {'binWidth': 25}}	f3a3fc1e01ab9a6a3ec9f7dc0f0f54ad2ce9ca3d	3D	(0.977, 0.977, 3.0)	(512, 512, 123)	-802.1037892	-1024	3071	b452eb0b42d585b3e3ebd868270bc585aba2d027	(0.977, 0.977, 3.0)	(512, 512, 123)	(155, 287, 78, 43, 32, 16)	7326	1	(179.11124761124762, 302.56347256347254, 84.56046956046956)	(174.99168891618893, 295.60451269451266, 253.68140868140867)	(2.0, 2.0, 2.0)	(43, 38, 46)	-322.7417646	-1060.700562	1077.420776	(2.0, 2.0, 2.0)	(43, 38, 46)	(11, 11, 11, 21, 16, 24)	2557	1	(22.284317559640204, 18.55103637074697, 20.878764176769653)	(175.08013511928038, 295.61357274149395, 253.2575283535393)	-81.86325821	-969.8612061	169.4438324	(2.0, 2.0, 2.0)	(43, 38, 46)	(11, 11, 11, 21, 16, 24)	2511	1	(22.274392672242136, 18.54679410593389, 20.904818797291917)	(175.06028534448427, 295.6050882118678, 253.30963759458382)	-68.50006961
ORAW_LUNG1-089_GTV-1.csv		LUNG1-089	gtv-3	1.3.6.1.4.1.32722.99.99.182857749366374596844211614545586743351	v3.0.1	1.19.4	2.0.2	01/01/2001	03/06/2012	{'minimumROIDimensions': 2, 'minimumROISize': None, 'normalize': False, 'normalizeScale': 1, 'removeOutliers': None, 'resampledPixelSpacing': [2, 2, 2], 'interpolator': 'sitkBSpline', 'preCrop': False, 'padDistance': 10, 'distances': [1], 'force2D': False, 'force2Ddimension': 0, 'resegmentRange': [-3, 3], 'label': 1, 'additionalInfo': True, 'resegmentMode': 'sigma', 'voxelArrayShift': 1000}	{'Original': {'binWidth': 25}}	3cad39c66f141adc44d91e689de116c61d2d5ca8	3D	(0.977, 0.977, 3.0)	(512, 512, 94)	-809.923368	-1024	3071	ab040e5a9c86beb9a943bf861e002a4140f85998	(0.977, 0.977, 3.0)	(512, 512, 94)	(266, 243, 58, 14, 14, 2)	153	1	(272.5882352941176, 249.33986928104576, 58.470588235294116)	(266.3187058823529, 243.6050522875817, 175.41176470588235)	(2.0, 2.0, 2.0)	(29, 29, 25)	-84.26154699	-1058.553345	670.921875	(2.0, 2.0, 2.0)	(29, 29, 25)	(11, 11, 11, 7, 7, 3)	54	1	(13.61111111111111, 13.444444444444445, 11.944444444444445)	(265.73372222222224, 243.40038888888887, 175.38888888888889)	83.28065931	-16.7212429	149.0401611	(2.0, 2.0, 2.0)	(29, 29, 25)	(11, 11, 11, 7, 7, 3)	54	1	(13.61111111111111, 13.444444444444445, 11.944444444444445)	(265.73372222222224, 243.40038888888887, 175.38888888888889)	83.28065931
ORAW_LUNG1-089_GTV-1.csv		LUNG1-089	gtv-2	1.3.6.1.4.1.32722.99.99.182857749366374596844211614545586743351	v3.0.1	1.19.4	2.0.2	01/01/2001	03/06/2012	{'minimumROIDimensions': 2, 'minimumROISize': None, 'normalize': False, 'normalizeScale': 1, 'removeOutliers': None, 'resampledPixelSpacing': [2, 2, 2], 'interpolator': 'sitkBSpline', 'preCrop': False, 'padDistance': 10, 'distances': [1], 'force2D': False, 'force2Ddimension': 0, 'resegmentRange': [-3, 3], 'label': 1, 'additionalInfo': True, 'resegmentMode': 'sigma', 'voxelArrayShift': 1000}	{'Original': {'binWidth': 25}}	3cad39c66f141adc44d91e689de116c61d2d5ca8	3D	(0.977, 0.977, 3.0)	(512, 512, 94)	-809.923368	-1024	3071	e69d54dc585a879f1aacc49416904acd3f18facb	(0.977, 0.977, 3.0)	(512, 512, 94)	(208, 186, 38, 97, 72, 48)	11331	4	(246.02453446297767, 230.5880328302886, 62.910422734092315)	(240.36597017032918, 225.28450807519195, 188.73126820227694)	(2.0, 2.0, 2.0)	(69, 57, 94)	-329.8433419	-1077.719116	2811.52417	(2.0, 2.0, 2.0)	(69, 57, 94)	(11, 11, 11, 47, 35, 72)	4152	4	(29.154865125240846, 32.29816955684008, 48.5621387283237)	(240.82123025048168, 225.10783911368014, 188.6242774566474)	54.60950964	-820.4368896	466.5200195	(2.0, 2.0, 2.0)	(69, 57, 94)	(11, 11, 11, 47, 35, 72)	4069	4	(29.151142786925533, 32.32415826984517, 48.55615630376014)	(240.81378557385105, 225.15981653969033, 188.61231260752027)	56.79324756
ORAW_LUNG1-089_GTV-1.csv		LUNG1-089	GTV-1	1.3.6.1.4.1.32722.99.99.182857749366374596844211614545586743351	v3.0.1	1.19.4	2.0.2	01/01/2001	03/06/2012	{'minimumROIDimensions': 2, 'minimumROISize': None, 'normalize': False, 'normalizeScale': 1, 'removeOutliers': None, 'resampledPixelSpacing': [2, 2, 2], 'interpolator': 'sitkBSpline', 'preCrop': False, 'padDistance': 10, 'distances': [1], 'force2D': False, 'force2Ddimension': 0, 'resegmentRange': [-3, 3], 'label': 1, 'additionalInfo': True, 'resegmentMode': 'sigma', 'voxelArrayShift': 1000}	{'Original': {'binWidth': 25}}	3cad39c66f141adc44d91e689de116c61d2d5ca8	3D	(0.977, 0.977, 3.0)	(512, 512, 94)	-809.923368	-1024	3071	6583f092dbd6120c466c29b559ca97c239dfd5c0	(0.977, 0.977, 3.0)	(512, 512, 94)	(308, 204, 51, 13, 17, 4)	334	1	(315.66766467065867, 212.5868263473054, 52.2185628742515)	(308.4073083832335, 207.69732934131736, 156.6556886227545)	(2.0, 2.0, 2.0)	(28, 30, 28)	-674.943488	-1059.627075	323.5243225	(2.0, 2.0, 2.0)	(28, 30, 28)	(10, 11, 11, 7, 8, 6)	119	1	(13.873949579831933, 14.571428571428571, 13.201680672268907)	(308.2593991596639, 207.65435714285712, 155.9033613445378)	-496.4016298	-1059.627075	97.69846344	(2.0, 2.0, 2.0)	(28, 30, 28)	(10, 11, 11, 7, 8, 6)	119	1	(13.873949579831933, 14.571428571428571, 13.201680672268907)	(308.2593991596639, 207.65435714285712, 155.9033613445378)	-496.4016298
ORAW_LUNG1-090_GTV-1.csv		LUNG1-090	GTV-1	1.3.6.1.4.1.32722.99.99.211693655042523343348991491954667509845	v3.0.1	1.19.4	2.0.2	01/01/2001	03/06/2012	{'minimumROIDimensions': 2, 'minimumROISize': None, 'normalize': False, 'normalizeScale': 1, 'removeOutliers': None, 'resampledPixelSpacing': [2, 2, 2], 'interpolator': 'sitkBSpline', 'preCrop': False, 'padDistance': 10, 'distances': [1], 'force2D': False, 'force2Ddimension': 0, 'resegmentRange': [-3, 3], 'label': 1, 'additionalInfo': True, 'resegmentMode': 'sigma', 'voxelArrayShift': 1000}	{'Original': {'binWidth': 25}}	afe8895659989306449b0b46efcb35f8cc19de81	3D	(0.9765625, 0.9765625, 3.0)	(512, 512, 125)	-804.6068103	-1024	3070	a7e2a1aa02c67fd79dbffa00e8327fd22c3e43b9	(0.9765625, 0.9765625, 3.0)	(512, 512, 125)	(190, 172, 45, 23, 24, 9)	2266	1	(201.9602824360106, 183.68049426301855, 48.98764342453663)	(197.2268383164166, 179.37548267872904, 146.96293027360989)	(2.0, 2.0, 2.0)	(33, 34, 36)	-737.6348906	-1071.498047	185.18396	(2.0, 2.0, 2.0)	(33, 34, 36)	(11, 11, 11, 11, 12, 14)	858	1	(16.46969696969697, 16.333333333333332, 17.503496503496503)	(197.45111268939394, 179.17838541666666, 146.506993006993)	-170.5658971	-913.4071655	89.62831116	(2.0, 2.0, 2.0)	(33, 34, 36)	(11, 11, 11, 11, 12, 14)	857	1	(16.47257876312719, 16.331388564760793, 17.51108518086348)	(197.45687627625438, 179.1744958795216, 146.52217036172698)	-169.6991045
ORAW_LUNG1-091_GTV-1.csv		LUNG1-091	gtv-3	1.3.6.1.4.1.32722.99.99.134907195159459727491119249532510839386	v3.0.1	1.19.4	2.0.2	01/01/2001	03/06/2012	{'minimumROIDimensions': 2, 'minimumROISize': None, 'normalize': False, 'normalizeScale': 1, 'removeOutliers': None, 'resampledPixelSpacing': [2, 2, 2], 'interpolator': 'sitkBSpline', 'preCrop': False, 'padDistance': 10, 'distances': [1], 'force2D': False, 'force2Ddimension': 0, 'resegmentRange': [-3, 3], 'label': 1, 'additionalInfo': True, 'resegmentMode': 'sigma', 'voxelArrayShift': 1000}	{'Original': {'binWidth': 25}}	166fb01d782fb11e4952a9d196ea217cad1beb9f	3D	(0.977, 0.977, 3.0)	(512, 512, 135)	-792.5900161	-1024	3071	810e253cd89647f9f96449418944ccbb23c1ba60	(0.977, 0.977, 3.0)	(512, 512, 135)	(225, 237, 74, 40, 27, 18)	5350	1	(243.63177570093458, 251.3671028037383, 82.09401869158879)	(238.02824485981307, 245.5856594392523, 246.28205607476636)	(2.0, 2.0, 2.0)	(42, 35, 49)	-47.81711836	-1078.712646	1008.72113	(2.0, 2.0, 2.0)	(42, 35, 49)	(11, 11, 11, 19, 13, 27)	1938	1	(19.895768833849328, 17.563467492260063, 23.424148606811144)	(238.30303766769865, 245.63843498452013, 246.3482972136223)	61.02806834	-707.9179077	208.0700531	(2.0, 2.0, 2.0)	(42, 35, 49)	(11, 11, 11, 19, 13, 27)	1916	1	(19.89874739039666, 17.583507306889352, 23.33507306889353)	(238.3089947807933, 245.6785146137787, 246.17014613778707)	64.91423303
ORAW_LUNG1-091_GTV-1.csv		LUNG1-091	gtv-2	1.3.6.1.4.1.32722.99.99.134907195159459727491119249532510839386	v3.0.1	1.19.4	2.0.2	01/01/2001	03/06/2012	{'minimumROIDimensions': 2, 'minimumROISize': None, 'normalize': False, 'normalizeScale': 1, 'removeOutliers': None, 'resampledPixelSpacing': [2, 2, 2], 'interpolator': 'sitkBSpline', 'preCrop': False, 'padDistance': 10, 'distances': [1], 'force2D': False, 'force2Ddimension': 0, 'resegmentRange': [-3, 3], 'label': 1, 'additionalInfo': True, 'resegmentMode': 'sigma', 'voxelArrayShift': 1000}	{'Original': {'binWidth': 25}}	166fb01d782fb11e4952a9d196ea217cad1beb9f	3D	(0.977, 0.977, 3.0)	(512, 512, 135)	-792.5900161	-1024	3071	9b9162d2735a1bfa4f22009cd44c621920955810	(0.977, 0.977, 3.0)	(512, 512, 135)	(265, 221, 89, 30, 31, 7)	1967	1	(278.69649211997967, 235.97000508388408, 92.35536349771225)	(272.2864728012201, 230.54269496695474, 277.06609049313676)	(2.0, 2.0, 2.0)	(36, 37, 33)	-112.4825439	-1078.712646	802.1085205	(2.0, 2.0, 2.0)	(36, 37, 33)	(10, 11, 11, 15, 15, 11)	757	1	(16.738441215323647, 18.116248348745046, 16.471598414795245)	(271.98838243064733, 230.74399669749008, 276.4431968295905)	55.56498746	-465.9641724	250.7852173	(2.0, 2.0, 2.0)	(36, 37, 33)	(10, 11, 11, 15, 15, 11)	747	1	(16.666666666666668, 18.12182061579652, 16.453815261044177)	(271.8448333333333, 230.75514123159303, 276.4076305220883)	60.15929195
ORAW_LUNG1-091_GTV-1.csv		LUNG1-091	GTV-1	1.3.6.1.4.1.32722.99.99.134907195159459727491119249532510839386	v3.0.1	1.19.4	2.0.2	01/01/2001	03/06/2012	{'minimumROIDimensions': 2, 'minimumROISize': None, 'normalize': False, 'normalizeScale': 1, 'removeOutliers': None, 'resampledPixelSpacing': [2, 2, 2], 'interpolator': 'sitkBSpline', 'preCrop': False, 'padDistance': 10, 'distances': [1], 'force2D': False, 'force2Ddimension': 0, 'resegmentRange': [-3, 3], 'label': 1, 'additionalInfo': True, 'resegmentMode': 'sigma', 'voxelArrayShift': 1000}	{'Original': {'binWidth': 25}}	166fb01d782fb11e4952a9d196ea217cad1beb9f	3D	(0.977, 0.977, 3.0)	(512, 512, 135)	-792.5900161	-1024	3071	df4e60033a347848d7fea3433f05ecb45506c0f0	(0.977, 0.977, 3.0)	(512, 512, 135)	(258, 228, 51, 110, 86, 38)	146739	1	(316.71062907611474, 270.7193316023688, 68.1578721403308)	(309.4262846073641, 264.4927869755143, 204.47361642099239)	(2.0, 2.0, 2.0)	(76, 64, 79)	-44.122924	-1078.712646	1161.066772	(2.0, 2.0, 2.0)	(76, 64, 79)	(11, 10, 11, 54, 42, 57)	52131	1	(39.464061690740635, 30.988356256354184, 37.29659895263855)	(309.4396233814813, 264.4882125127084, 204.0931979052771)	71.2242542	-1063.759521	585.6092529	(2.0, 2.0, 2.0)	(76, 64, 79)	(11, 10, 11, 53, 42, 57)	51596	1	(39.501918753391735, 31.100589192960694, 37.140534149934105)	(309.51533750678345, 264.7126783859214, 203.7810682998682)	75.10747567
ORAW_LUNG1-092_GTV-1.csv		LUNG1-092	gtv-2	1.3.6.1.4.1.32722.99.99.202800530596183035293320793829193476315	v3.0.1	1.19.4	2.0.2	01/01/2001	03/06/2012	{'minimumROIDimensions': 2, 'minimumROISize': None, 'normalize': False, 'normalizeScale': 1, 'removeOutliers': None, 'resampledPixelSpacing': [2, 2, 2], 'interpolator': 'sitkBSpline', 'preCrop': False, 'padDistance': 10, 'distances': [1], 'force2D': False, 'force2Ddimension': 0, 'resegmentRange': [-3, 3], 'label': 1, 'additionalInfo': True, 'resegmentMode': 'sigma', 'voxelArrayShift': 1000}	{'Original': {'binWidth': 25}}	bb12944f4844e69cad1c39d8102c97c9ccf310a5	3D	(0.9765625, 0.9765625, 3.0)	(512, 512, 135)	-750.4148905	-1024	3071	3ebc22470f69e50dba3775f9931db07fd19937d4	(0.9765625, 0.9765625, 3.0)	(512, 512, 135)	(199, 237, 57, 22, 28, 8)	1366	1	(208.46266471449488, 251.6961932650073, 60.26866764275256)	(203.5768210102489, 245.7970637353587, 180.80600292825767)	(2.0, 2.0, 2.0)	(33, 36, 34)	-417.9775491	-1059.667236	659.527832	(2.0, 2.0, 2.0)	(33, 36, 34)	(12, 11, 11, 10, 13, 12)	477	1	(15.545073375262055, 17.57651991614256, 16.528301886792452)	(203.6018655005241, 245.66475858228512, 180.5566037735849)	51.13992384	-704.6063232	293.644989	(2.0, 2.0, 2.0)	(33, 36, 34)	(12, 11, 11, 10, 13, 12)	465	1	(15.578494623655914, 17.576344086021507, 16.61075268817204)	(203.66870799731183, 245.664406922043, 180.72150537634408)	63.42080548
ORAW_LUNG1-092_GTV-1.csv		LUNG1-092	GTV-1	1.3.6.1.4.1.32722.99.99.202800530596183035293320793829193476315	v3.0.1	1.19.4	2.0.2	01/01/2001	03/06/2012	{'minimumROIDimensions': 2, 'minimumROISize': None, 'normalize': False, 'normalizeScale': 1, 'removeOutliers': None, 'resampledPixelSpacing': [2, 2, 2], 'interpolator': 'sitkBSpline', 'preCrop': False, 'padDistance': 10, 'distances': [1], 'force2D': False, 'force2Ddimension': 0, 'resegmentRange': [-3, 3], 'label': 1, 'additionalInfo': True, 'resegmentMode': 'sigma', 'voxelArrayShift': 1000}	{'Original': {'binWidth': 25}}	bb12944f4844e69cad1c39d8102c97c9ccf310a5	3D	(0.9765625, 0.9765625, 3.0)	(512, 512, 135)	-750.4148905	-1024	3071	d8beb20b1674932b30366e7c56ab2c977dbee234	(0.9765625, 0.9765625, 3.0)	(512, 512, 135)	(189, 206, 63, 73, 68, 22)	24917	1	(224.44953244772645, 249.17490067022516, 74.52891600112373)	(219.18899653098288, 243.33486393576675, 223.5867480033712)	(2.0, 2.0, 2.0)	(57, 55, 55)	-321.4301372	-1059.667236	1404.986816	(2.0, 2.0, 2.0)	(57, 55, 55)	(10, 11, 11, 36, 33, 33)	8839	1	(27.42787645661274, 31.350605272089602, 28.801334992646225)	(219.36747166322547, 243.21292929417922, 223.10266998529244)	33.47971461	-1006.250061	827.5389404	(2.0, 2.0, 2.0)	(57, 55, 55)	(10, 11, 11, 36, 33, 33)	8622	1	(27.46346555323591, 31.363256784968684, 28.822546972860124)	(219.4386498564718, 243.23823231993737, 223.14509394572025)	45.31471426
ORAW_LUNG1-093_GTV-1.csv		LUNG1-093	gtv-3	1.3.6.1.4.1.32722.99.99.292381656484167028692478305475378870751	v3.0.1	1.19.4	2.0.2	01/01/2001	03/06/2012	{'minimumROIDimensions': 2, 'minimumROISize': None, 'normalize': False, 'normalizeScale': 1, 'removeOutliers': None, 'resampledPixelSpacing': [2, 2, 2], 'interpolator': 'sitkBSpline', 'preCrop': False, 'padDistance': 10, 'distances': [1], 'force2D': False, 'force2Ddimension': 0, 'resegmentRange': [-3, 3], 'label': 1, 'additionalInfo': True, 'resegmentMode': 'sigma', 'voxelArrayShift': 1000}	{'Original': {'binWidth': 25}}	87e3859b2c854281dae3d96fad7353a994136084	3D	(0.9765625, 0.9765625, 3.0)	(512, 512, 176)	-814.0468415	-1024	3071	0fec17a0e1eb957d06c88a882ed8c1265e519356	(0.9765625, 0.9765625, 3.0)	(512, 512, 176)	(207, 274, 82, 15, 17, 4)	561	1	(214.62923351158645, 282.6470588235294, 83.60071301247771)	(209.59886085115863, 276.0225183823529, 250.80213903743314)	(2.0, 2.0, 2.0)	(30, 30, 28)	-398.986242	-1056.276001	368.9970398	(2.0, 2.0, 2.0)	(30, 30, 28)	(11, 11, 11, 7, 8, 6)	194	1	(14.484536082474227, 14.79896907216495, 13.505154639175258)	(209.48079091494844, 276.1096568943299, 250.51030927835052)	100.0792547	-463.3645935	246.9127502	(2.0, 2.0, 2.0)	(30, 30, 28)	(11, 11, 11, 7, 8, 6)	189	1	(14.492063492063492, 14.73015873015873, 13.476190476190476)	(209.495845734127, 275.97203621031747, 250.45238095238096)	112.014938
ORAW_LUNG1-093_GTV-1.csv		LUNG1-093	gtv-2	1.3.6.1.4.1.32722.99.99.292381656484167028692478305475378870751	v3.0.1	1.19.4	2.0.2	01/01/2001	03/06/2012	{'minimumROIDimensions': 2, 'minimumROISize': None, 'normalize': False, 'normalizeScale': 1, 'removeOutliers': None, 'resampledPixelSpacing': [2, 2, 2], 'interpolator': 'sitkBSpline', 'preCrop': False, 'padDistance': 10, 'distances': [1], 'force2D': False, 'force2Ddimension': 0, 'resegmentRange': [-3, 3], 'label': 1, 'additionalInfo': True, 'resegmentMode': 'sigma', 'voxelArrayShift': 1000}	{'Original': {'binWidth': 25}}	87e3859b2c854281dae3d96fad7353a994136084	3D	(0.9765625, 0.9765625, 3.0)	(512, 512, 176)	-814.0468415	-1024	3071	bff70b8afe1eca30cee68574a04a0026fa234791	(0.9765625, 0.9765625, 3.0)	(512, 512, 176)	(204, 270, 68, 60, 26, 23)	6589	2	(233.25694339049932, 283.25876460767944, 75.8241007740173)	(227.78998377978448, 276.61988731218696, 227.4723023220519)	(2.0, 2.0, 2.0)	(51, 35, 56)	-210.1642163	-1071.792236	815.0875854	(2.0, 2.0, 2.0)	(51, 35, 56)	(11, 11, 11, 29, 13, 34)	2331	2	(24.7996567996568, 17.188760188760188, 22.969111969111967)	(228.1110323493136, 276.8892391275204, 227.43822393822393)	72.20031265	-825.6622925	242.3012695	(2.0, 2.0, 2.0)	(51, 35, 56)	(11, 11, 11, 29, 13, 34)	2267	2	(24.843405381561535, 17.096162329069255, 23.15880017644464)	(228.19852951312308, 276.7040434081385, 227.8176003528893)	86.16572856
ORAW_LUNG1-093_GTV-1.csv		LUNG1-093	GTV-1	1.3.6.1.4.1.32722.99.99.292381656484167028692478305475378870751	v3.0.1	1.19.4	2.0.2	01/01/2001	03/06/2012	{'minimumROIDimensions': 2, 'minimumROISize': None, 'normalize': False, 'normalizeScale': 1, 'removeOutliers': None, 'resampledPixelSpacing': [2, 2, 2], 'interpolator': 'sitkBSpline', 'preCrop': False, 'padDistance': 10, 'distances': [1], 'force2D': False, 'force2Ddimension': 0, 'resegmentRange': [-3, 3], 'label': 1, 'additionalInfo': True, 'resegmentMode': 'sigma', 'voxelArrayShift': 1000}	{'Original': {'binWidth': 25}}	87e3859b2c854281dae3d96fad7353a994136084	3D	(0.9765625, 0.9765625, 3.0)	(512, 512, 176)	-814.0468415	-1024	3071	d4f07e01d053f57aee7fcfbfa89652e0a02838b2	(0.9765625, 0.9765625, 3.0)	(512, 512, 176)	(196, 243, 53, 63, 62, 15)	18953	1	(224.41070015301008, 283.2295678784361, 59.64032079354192)	(219.1510743681739, 276.5913748812853, 178.92096238062575)	(2.0, 2.0, 2.0)	(53, 52, 45)	-109.8558296	-1043.442383	1027.236206	(2.0, 2.0, 2.0)	(53, 52, 45)	(11, 11, 11, 30, 30, 23)	6871	1	(24.560180468636297, 29.99155872507641, 21.51797409401834)	(219.6320796872726, 276.4948362001528, 178.53594818803668)	24.80040342	-814.8440552	264.7373657	(2.0, 2.0, 2.0)	(53, 52, 45)	(11, 11, 11, 30, 30, 23)	6651	1	(24.711471959103893, 29.90542775522478, 21.435423244624868)	(219.93466266820778, 276.3225742604495, 178.37084648924974)	43.62538643
ORAW_LUNG1-094_GTV-1.csv		LUNG1-094	gtv-2	1.3.6.1.4.1.32722.99.99.26850070839827921550572420962090043970	v3.0.1	1.19.4	2.0.2	01/01/2001	03/06/2012	{'minimumROIDimensions': 2, 'minimumROISize': None, 'normalize': False, 'normalizeScale': 1, 'removeOutliers': None, 'resampledPixelSpacing': [2, 2, 2], 'interpolator': 'sitkBSpline', 'preCrop': False, 'padDistance': 10, 'distances': [1], 'force2D': False, 'force2Ddimension': 0, 'resegmentRange': [-3, 3], 'label': 1, 'additionalInfo': True, 'resegmentMode': 'sigma', 'voxelArrayShift': 1000}	{'Original': {'binWidth': 25}}	1eda2f3a14c86a85112d377835ed76f412a3e27a	3D	(0.9765625, 0.9765625, 3.0)	(512, 512, 84)	-798.9192846	-1024	3071	c742fb2ca8bcdd87d1da51b5a14a4a4f2b541f9b	(0.9765625, 0.9765625, 3.0)	(512, 512, 84)	(221, 226, 48, 38, 29, 7)	1097	2	(240.27438468550594, 239.640838650866, 50.18505013673656)	(234.6429537944394, 234.0242564949863, 150.55515041020968)	(2.0, 2.0, 2.0)	(41, 36, 32)	-291.4412112	-1065.56958	995.3938599	(2.0, 2.0, 2.0)	(41, 36, 32)	(11, 11, 11, 18, 14, 10)	356	2	(20.00561797752809, 16.837078651685392, 14.294943820224718)	(234.52295470505618, 234.18587605337078, 150.08988764044943)	11.96481948	-551.9328003	118.8341446	(2.0, 2.0, 2.0)	(41, 36, 32)	(11, 11, 11, 18, 13, 10)	350	2	(20.091428571428573, 16.745714285714286, 14.311428571428571)	(234.69457589285713, 234.00314732142857, 150.12285714285713)	18.49333578
ORAW_LUNG1-094_GTV-1.csv		LUNG1-094	GTV-1	1.3.6.1.4.1.32722.99.99.26850070839827921550572420962090043970	v3.0.1	1.19.4	2.0.2	01/01/2001	03/06/2012	{'minimumROIDimensions': 2, 'minimumROISize': None, 'normalize': False, 'normalizeScale': 1, 'removeOutliers': None, 'resampledPixelSpacing': [2, 2, 2], 'interpolator': 'sitkBSpline', 'preCrop': False, 'padDistance': 10, 'distances': [1], 'force2D': False, 'force2Ddimension': 0, 'resegmentRange': [-3, 3], 'label': 1, 'additionalInfo': True, 'resegmentMode': 'sigma', 'voxelArrayShift': 1000}	{'Original': {'binWidth': 25}}	1eda2f3a14c86a85112d377835ed76f412a3e27a	3D	(0.9765625, 0.9765625, 3.0)	(512, 512, 84)	-798.9192846	-1024	3071	e3ea998e85547274b308e6b4a6ecd39c969faaa3	(0.9765625, 0.9765625, 3.0)	(512, 512, 84)	(177, 307, 40, 21, 19, 7)	1541	1	(187.07722258273847, 316.7813108371188, 42.752109020116805)	(182.69260017845554, 309.3567488643738, 128.25632706035043)	(2.0, 2.0, 2.0)	(32, 31, 32)	-381.6199297	-946.8443604	626.2365723	(2.0, 2.0, 2.0)	(32, 31, 32)	(10, 11, 11, 11, 9, 10)	562	1	(15.044483985765124, 15.455516014234876, 15.206405693950177)	(182.60068672153025, 309.4227507784698, 127.91281138790035)	-112.593109	-723.6155396	70.58992004	(2.0, 2.0, 2.0)	(32, 31, 32)	(11, 11, 11, 10, 9, 10)	558	1	(15.059139784946236, 15.46594982078853, 15.220430107526882)	(182.62999831989248, 309.44361839157705, 127.94086021505376)	-108.5230896
ORAW_LUNG1-095_GTV-1.csv		LUNG1-095	GTV-1	1.3.6.1.4.1.32722.99.99.29621164436709714280928594320640923107	v3.0.1	1.19.4	2.0.2	01/01/2001	03/06/2012	{'minimumROIDimensions': 2, 'minimumROISize': None, 'normalize': False, 'normalizeScale': 1, 'removeOutliers': None, 'resampledPixelSpacing': [2, 2, 2], 'interpolator': 'sitkBSpline', 'preCrop': False, 'padDistance': 10, 'distances': [1], 'force2D': False, 'force2Ddimension': 0, 'resegmentRange': [-3, 3], 'label': 1, 'additionalInfo': True, 'resegmentMode': 'sigma', 'voxelArrayShift': 1000}	{'Original': {'binWidth': 25}}	2ac98176665acaa5556ba1f90019f61b68d1fc40	3D	(0.977, 0.977, 3.0)	(512, 512, 107)	-793.7039595	-1024	3071	07df14bf263706ca97733bd7fc5156ae0aacb362	(0.977, 0.977, 3.0)	(512, 512, 107)	(174, 218, 34, 130, 89, 59)	106580	4	(227.79088947269656, 261.1794989679114, 57.4705385625821)	(222.55169901482455, 255.17237049164945, 172.4116156877463)	(2.0, 2.0, 2.0)	(86, 65, 110)	-169.79207	-1094.12207	1751.641602	(2.0, 2.0, 2.0)	(86, 65, 110)	(11, 10, 11, 64, 44, 88)	38507	4	(37.02807281792921, 31.3309787830784, 46.405874256628664)	(222.5676456358584, 255.1734575661568, 172.31174851325733)	27.94905907	-859.187561	853.0905762	(2.0, 2.0, 2.0)	(86, 65, 110)	(11, 10, 11, 63, 44, 88)	37986	4	(37.019401884904966, 31.2537250565998, 46.40438582635708)	(222.55030376980991, 255.01895011319962, 172.30877165271414)	30.49210173
ORAW_LUNG1-096_GTV-1.csv		LUNG1-096	gtv-2	1.3.6.1.4.1.32722.99.99.326027440268216559897950387943527858039	v3.0.1	1.19.4	2.0.2	01/01/2001	03/06/2012	{'minimumROIDimensions': 2, 'minimumROISize': None, 'normalize': False, 'normalizeScale': 1, 'removeOutliers': None, 'resampledPixelSpacing': [2, 2, 2], 'interpolator': 'sitkBSpline', 'preCrop': False, 'padDistance': 10, 'distances': [1], 'force2D': False, 'force2Ddimension': 0, 'resegmentRange': [-3, 3], 'label': 1, 'additionalInfo': True, 'resegmentMode': 'sigma', 'voxelArrayShift': 1000}	{'Original': {'binWidth': 25}}	8eafb714d4c76cc7aab52898bb5c636114eccb31	3D	(0.9765625, 0.9765625, 3.0)	(512, 512, 176)	-753.8658147	-1024	3071	ade7f1c7790d7c7045e8fedb68b35baf2b526d5e	(0.9765625, 0.9765625, 3.0)	(512, 512, 176)	(226, 247, 93, 28, 27, 12)	2608	1	(241.33128834355827, 260.43443251533745, 99.43443251533742)	(235.67508627300612, 254.33050050325923, 298.30329754601223)	(2.0, 2.0, 2.0)	(35, 35, 40)	-162.7328513	-1079.093506	837.6732178	(2.0, 2.0, 2.0)	(35, 35, 40)	(10, 11, 11, 14, 13, 18)	919	1	(17.562568008705114, 16.969532100108815, 20.98803046789989)	(235.63685476741023, 254.45078295021762, 297.47606093579975)	7.851321017	-701.7485352	380.6410828	(2.0, 2.0, 2.0)	(35, 35, 40)	(10, 11, 11, 14, 13, 18)	897	1	(17.63545150501672, 16.93979933110368, 20.931995540691194)	(235.78262176003344, 254.39131741220734, 297.3639910813824)	8.953904679
ORAW_LUNG1-096_GTV-1.csv		LUNG1-096	GTV-1	1.3.6.1.4.1.32722.99.99.326027440268216559897950387943527858039	v3.0.1	1.19.4	2.0.2	01/01/2001	03/06/2012	{'minimumROIDimensions': 2, 'minimumROISize': None, 'normalize': False, 'normalizeScale': 1, 'removeOutliers': None, 'resampledPixelSpacing': [2, 2, 2], 'interpolator': 'sitkBSpline', 'preCrop': False, 'padDistance': 10, 'distances': [1], 'force2D': False, 'force2Ddimension': 0, 'resegmentRange': [-3, 3], 'label': 1, 'additionalInfo': True, 'resegmentMode': 'sigma', 'voxelArrayShift': 1000}	{'Original': {'binWidth': 25}}	8eafb714d4c76cc7aab52898bb5c636114eccb31	3D	(0.9765625, 0.9765625, 3.0)	(512, 512, 176)	-753.8658147	-1024	3071	c08051bf01bd3625b8b1d6c4160602e4d3e2732f	(0.9765625, 0.9765625, 3.0)	(512, 512, 176)	(145, 247, 101, 101, 65, 20)	41794	1	(186.65980762788917, 281.4362109393693, 109.93365076326745)	(182.2849683866105, 274.8400497454778, 329.80095228980235)	(2.0, 2.0, 2.0)	(71, 54, 52)	-205.7934834	-1074.168823	3506.051758	(2.0, 2.0, 2.0)	(71, 54, 52)	(11, 11, 11, 49, 31, 30)	14776	1	(30.86714943151056, 27.089131023280995, 24.79331348132106)	(182.2460176130211, 274.689980796562, 329.08662696264213)	-90.859174	-1066.568726	499.392334	(2.0, 2.0, 2.0)	(71, 54, 52)	(11, 11, 11, 49, 31, 30)	14541	1	(30.74437796575201, 27.103569218073034, 24.848015954886183)	(182.00047468150402, 274.71885718614607, 329.1960319097724)	-78.10134407
ORAW_LUNG1-097_GTV-1.csv		LUNG1-097	GTV-1	1.3.6.1.4.1.32722.99.99.152851207778559589574958213096764589326	v3.0.1	1.19.4	2.0.2	01/01/2001	03/06/2012	{'minimumROIDimensions': 2, 'minimumROISize': None, 'normalize': False, 'normalizeScale': 1, 'removeOutliers': None, 'resampledPixelSpacing': [2, 2, 2], 'interpolator': 'sitkBSpline', 'preCrop': False, 'padDistance': 10, 'distances': [1], 'force2D': False, 'force2Ddimension': 0, 'resegmentRange': [-3, 3], 'label': 1, 'additionalInfo': True, 'resegmentMode': 'sigma', 'voxelArrayShift': 1000}	{'Original': {'binWidth': 25}}	aa76f6b21adc67041be05034cf6ccdf6d9f38123	3D	(0.9765625, 0.9765625, 3.0)	(512, 512, 135)	-767.1302946	-1024	3070	6cf822ff94c98c006b138071df444535f67a4b31	(0.9765625, 0.9765625, 3.0)	(512, 512, 135)	(249, 246, 36, 114, 124, 37)	120233	1	(294.15977310721684, 315.760415193832, 51.17136726189981)	(287.2654034250164, 308.3597804627266, 153.51410178569944)	(2.0, 2.0, 2.0)	(78, 83, 77)	-102.8376717	-1094.890747	1368.583008	(2.0, 2.0, 2.0)	(78, 83, 77)	(11, 12, 11, 55, 60, 55)	42340	1	(32.17874350495985, 44.927562588568726, 33.91145488899386)	(286.8692057599197, 308.36684392713744, 153.32290977798772)	-15.00824158	-1063.528076	446.0903015	(2.0, 2.0, 2.0)	(78, 83, 77)	(11, 12, 11, 55, 60, 55)	40708	8	(32.4052766041073, 45.41733811535816, 34.13083423405719)	(287.3222719582146, 309.34639498071635, 153.76166846811438)	10.9917131
ORAW_LUNG1-098_GTV-1.csv		LUNG1-098	gtv-2	1.3.6.1.4.1.32722.99.99.298420636277027499683618327031062515361	v3.0.1	1.19.4	2.0.2	01/01/2001	03/06/2012	{'minimumROIDimensions': 2, 'minimumROISize': None, 'normalize': False, 'normalizeScale': 1, 'removeOutliers': None, 'resampledPixelSpacing': [2, 2, 2], 'interpolator': 'sitkBSpline', 'preCrop': False, 'padDistance': 10, 'distances': [1], 'force2D': False, 'force2Ddimension': 0, 'resegmentRange': [-3, 3], 'label': 1, 'additionalInfo': True, 'resegmentMode': 'sigma', 'voxelArrayShift': 1000}	{'Original': {'binWidth': 25}}	1f39d70d39398c7d3ea45173b60da262885b22b5	3D	(0.9765625, 0.9765625, 3.0)	(512, 512, 110)	-742.1634126	-1024	3071	696c50a5b399654dd5a5b6ff9700509e027ada06	(0.9765625, 0.9765625, 3.0)	(512, 512, 110)	(262, 195, 62, 50, 64, 18)	19572	1	(285.96014714898837, 225.64720008174945, 69.24913141222154)	(279.25795620018397, 220.35859382983344, 207.74739423666463)	(2.0, 2.0, 2.0)	(47, 54, 49)	-363.1399307	-1095.025269	1214.245239	(2.0, 2.0, 2.0)	(47, 54, 49)	(11, 11, 11, 24, 31, 27)	6986	1	(22.333810478099057, 25.96392785571142, 21.892928714572)	(279.17933970619816, 220.43957446142284, 207.28585742914402)	-49.27437611	-993.9103394	134.5767059	(2.0, 2.0, 2.0)	(47, 54, 49)	(11, 11, 11, 24, 31, 27)	6730	1	(22.180832095096584, 25.813224368499256, 21.819167904903416)	(278.8733829401932, 220.1381674869985, 207.13833580980685)	-24.13195406
ORAW_LUNG1-098_GTV-1.csv		LUNG1-098	GTV-1	1.3.6.1.4.1.32722.99.99.298420636277027499683618327031062515361	v3.0.1	1.19.4	2.0.2	01/01/2001	03/06/2012	{'minimumROIDimensions': 2, 'minimumROISize': None, 'normalize': False, 'normalizeScale': 1, 'removeOutliers': None, 'resampledPixelSpacing': [2, 2, 2], 'interpolator': 'sitkBSpline', 'preCrop': False, 'padDistance': 10, 'distances': [1], 'force2D': False, 'force2Ddimension': 0, 'resegmentRange': [-3, 3], 'label': 1, 'additionalInfo': True, 'resegmentMode': 'sigma', 'voxelArrayShift': 1000}	{'Original': {'binWidth': 25}}	1f39d70d39398c7d3ea45173b60da262885b22b5	3D	(0.9765625, 0.9765625, 3.0)	(512, 512, 110)	-742.1634126	-1024	3071	ca2c8b238ef59bd96b6e1dbff9f7cd42421da47e	(0.9765625, 0.9765625, 3.0)	(512, 512, 110)	(142, 280, 77, 18, 16, 4)	570	1	(149.6298245614035, 287.12280701754383, 78.51929824561404)	(146.1228755482456, 280.39336622807014, 235.55789473684212)	(2.0, 2.0, 2.0)	(30, 30, 28)	-558.9183368	-1037.145386	615.6259155	(2.0, 2.0, 2.0)	(30, 30, 28)	(10, 11, 12, 9, 8, 6)	212	1	(13.858490566037736, 14.037735849056604, 14.391509433962264)	(146.22869988207546, 280.58719044811323, 236.2830188679245)	-333.5236479	-999.6578979	145.8898773	(2.0, 2.0, 2.0)	(30, 30, 28)	(10, 11, 12, 9, 8, 6)	212	1	(13.858490566037736, 14.037735849056604, 14.391509433962264)	(146.22869988207546, 280.58719044811323, 236.2830188679245)	-333.5236479
ORAW_LUNG1-099_GTV-1.csv		LUNG1-099	GTV-1	1.3.6.1.4.1.32722.99.99.187711657542013404395665985264407733199	v3.0.1	1.19.4	2.0.2	01/01/2001	03/06/2012	{'minimumROIDimensions': 2, 'minimumROISize': None, 'normalize': False, 'normalizeScale': 1, 'removeOutliers': None, 'resampledPixelSpacing': [2, 2, 2], 'interpolator': 'sitkBSpline', 'preCrop': False, 'padDistance': 10, 'distances': [1], 'force2D': False, 'force2Ddimension': 0, 'resegmentRange': [-3, 3], 'label': 1, 'additionalInfo': True, 'resegmentMode': 'sigma', 'voxelArrayShift': 1000}	{'Original': {'binWidth': 25}}	4ae9d651a07186cc74c9697c2f30e79faaabce1e	3D	(0.9765625, 0.9765625, 3.0)	(512, 512, 117)	-716.9440051	-1024	3071	d47baeed03630efb656db336b429ba8569c1976a	(0.9765625, 0.9765625, 3.0)	(512, 512, 117)	(286, 207, 88, 67, 96, 15)	21727	1	(320.3964192019147, 255.13931974041515, 95.08970405486261)	(312.8871281268698, 249.15949193399916, 285.2691121645878)	(2.0, 2.0, 2.0)	(55, 69, 44)	-305.2474753	-1074.299927	1436.512451	(2.0, 2.0, 2.0)	(55, 69, 44)	(11, 12, 11, 32, 46, 22)	7630	1	(27.208256880733945, 34.35307994757536, 21.663171690694625)	(312.9282325114679, 249.21787864515073, 284.8263433813893)	-98.13376903	-968.7194824	901.7781372	(2.0, 2.0, 2.0)	(55, 69, 44)	(11, 12, 11, 32, 46, 22)	7610	1	(27.216294349540078, 34.362023653088045, 21.66544021024967)	(312.94430744908016, 249.2357660561761, 284.83088042049934)	-97.52397406
ORAW_LUNG1-100_GTV-1.csv		LUNG1-100	GTV-1	1.3.6.1.4.1.32722.99.99.159898724610157112372027814373513490100	v3.0.1	1.19.4	2.0.2	01/01/2001	03/06/2012	{'minimumROIDimensions': 2, 'minimumROISize': None, 'normalize': False, 'normalizeScale': 1, 'removeOutliers': None, 'resampledPixelSpacing': [2, 2, 2], 'interpolator': 'sitkBSpline', 'preCrop': False, 'padDistance': 10, 'distances': [1], 'force2D': False, 'force2Ddimension': 0, 'resegmentRange': [-3, 3], 'label': 1, 'additionalInfo': True, 'resegmentMode': 'sigma', 'voxelArrayShift': 1000}	{'Original': {'binWidth': 25}}	74d5d7333c9228a47ae772bc37cc160b89d70a41	3D	(0.9765625, 0.9765625, 3.0)	(512, 512, 107)	-745.6495347	-1024	3070	5136f4512f40166f2fecdbb76d075b8140537a29	(0.9765625, 0.9765625, 3.0)	(512, 512, 107)	(320, 252, 40, 24, 23, 5)	1174	1	(329.9931856899489, 262.2044293015332, 41.931005110732535)	(322.25897040034073, 256.0590129897785, 125.7930153321976)	(2.0, 2.0, 2.0)	(33, 34, 29)	-614.2014505	-1074.159668	961.9031982	(2.0, 2.0, 2.0)	(33, 34, 29)	(10, 11, 11, 12, 11, 7)	397	1	(15.005037783375315, 15.826196473551637, 13.894206549118389)	(322.52179431675063, 256.1641116971033, 125.28841309823677)	-212.4045574	-858.2752686	93.04718781	(2.0, 2.0, 2.0)	(33, 34, 29)	(10, 11, 11, 12, 11, 7)	397	1	(15.005037783375315, 15.826196473551637, 13.894206549118389)	(322.52179431675063, 256.1641116971033, 125.28841309823677)	-212.4045574
ORAW_LUNG1-101_Spinal-Cord.csv		LUNG1-101	GTV-1	1.3.6.1.4.1.32722.99.99.118726862930907406113785454912112878261	v3.0.1	1.19.4	2.0.2	01/01/2001	03/06/2012	{'minimumROIDimensions': 2, 'minimumROISize': None, 'normalize': False, 'normalizeScale': 1, 'removeOutliers': None, 'resampledPixelSpacing': [2, 2, 2], 'interpolator': 'sitkBSpline', 'preCrop': False, 'padDistance': 10, 'distances': [1], 'force2D': False, 'force2Ddimension': 0, 'resegmentRange': [-3, 3], 'label': 1, 'additionalInfo': True, 'resegmentMode': 'sigma', 'voxelArrayShift': 1000}	{'Original': {'binWidth': 25}}	9fe482a55597de4955ef0117eb9ec957b911e765	3D	(0.977, 0.977, 3.0)	(512, 512, 112)	-696.3137926	-1024	3071	ab2118e5fb34d0723c5f74ad96e7ee5ca38f29e9	(0.977, 0.977, 3.0)	(512, 512, 112)	(200, 210, 56, 48, 63, 23)	17634	1	(221.64613814222525, 241.7629012135647, 66.1336055347624)	(216.54827696495406, 236.2023544856527, 198.40081660428717)	(2.0, 2.0, 2.0)	(45, 53, 56)	-408.8734234	-1041.383789	1213.371826	(2.0, 2.0, 2.0)	(45, 53, 56)	(11, 11, 11, 23, 30, 34)	6175	1	(21.00307692307692, 25.821862348178136, 26.211821862348177)	(216.51765384615385, 236.15522469635624, 197.92364372469635)	2.225466847	-1008.51825	271.5354309	(2.0, 2.0, 2.0)	(45, 53, 56)	(11, 11, 11, 23, 30, 34)	5943	1	(20.95995288574794, 25.884738347635874, 25.753154972236246)	(216.4314057714959, 236.28097669527173, 197.0063099444725)	33.96578075
ORAW_LUNG1-101_Spinal-Cord.csv		LUNG1-101	gtv-2	1.3.6.1.4.1.32722.99.99.118726862930907406113785454912112878261	v3.0.1	1.19.4	2.0.2	01/01/2001	03/06/2012	{'minimumROIDimensions': 2, 'minimumROISize': None, 'normalize': False, 'normalizeScale': 1, 'removeOutliers': None, 'resampledPixelSpacing': [2, 2, 2], 'interpolator': 'sitkBSpline', 'preCrop': False, 'padDistance': 10, 'distances': [1], 'force2D': False, 'force2Ddimension': 0, 'resegmentRange': [-3, 3], 'label': 1, 'additionalInfo': True, 'resegmentMode': 'sigma', 'voxelArrayShift': 1000}	{'Original': {'binWidth': 25}}	9fe482a55597de4955ef0117eb9ec957b911e765	3D	(0.977, 0.977, 3.0)	(512, 512, 112)	-696.3137926	-1024	3071	90d659b832fe678dfe37a2fcfa3f9cf15f3daa42	(0.977, 0.977, 3.0)	(512, 512, 112)	(237, 217, 60, 40, 46, 28)	9572	1	(254.43272043460092, 239.5603844546594, 72.4143334726285)	(248.5807678646051, 234.05049561220224, 217.2430004178855)	(2.0, 2.0, 2.0)	(42, 45, 64)	-144.2440495	-1045.522705	1244.925781	(2.0, 2.0, 2.0)	(42, 45, 64)	(11, 11, 11, 19, 22, 42)	3411	1	(18.964526531808854, 21.550278510700675, 30.016710642040458)	(248.44055306361773, 233.61205702140137, 217.53342128408093)	50.33321501	-626.8178711	159.5254211	(2.0, 2.0, 2.0)	(42, 45, 64)	(11, 11, 11, 19, 22, 42)	3378	1	(18.976613380698637, 21.577856719952635, 29.894316163410302)	(248.4647267613973, 233.66721343990528, 217.28863232682062)	52.74839588
ORAW_LUNG1-102_GTV-1.csv		LUNG1-102	GTV-1	1.3.6.1.4.1.32722.99.99.262778377011681001325922333884957832688	v3.0.1	1.19.4	2.0.2	01/01/2001	03/06/2012	{'minimumROIDimensions': 2, 'minimumROISize': None, 'normalize': False, 'normalizeScale': 1, 'removeOutliers': None, 'resampledPixelSpacing': [2, 2, 2], 'interpolator': 'sitkBSpline', 'preCrop': False, 'padDistance': 10, 'distances': [1], 'force2D': False, 'force2Ddimension': 0, 'resegmentRange': [-3, 3], 'label': 1, 'additionalInfo': True, 'resegmentMode': 'sigma', 'voxelArrayShift': 1000}	{'Original': {'binWidth': 25}}	ca110324207715e8cad7df4fc3716c0612dc7102	3D	(0.9765625, 0.9765625, 3.0)	(512, 512, 118)	-750.6596346	-1024	3066	ccfacf4236f6944a5dae5bd99d9168afaf47c2af	(0.9765625, 0.9765625, 3.0)	(512, 512, 118)	(200, 273, 61, 26, 33, 12)	3766	1	(214.3149229952204, 290.8717472118959, 66.36192246415295)	(209.29191698751993, 284.05444063661713, 199.08576739245888)	(2.0, 2.0, 2.0)	(35, 38, 40)	-515.5007282	-1026.744385	956.1184692	(2.0, 2.0, 2.0)	(35, 38, 40)	(11, 10, 11, 12, 16, 18)	1255	1	(17.301195219123507, 18.721115537848604, 19.435059760956175)	(209.11410918824703, 283.95394982569724, 198.37011952191236)	-247.9411823	-855.3696899	189.265686	(2.0, 2.0, 2.0)	(35, 38, 40)	(11, 10, 11, 12, 16, 18)	1255	1	(17.301195219123507, 18.721115537848604, 19.435059760956175)	(209.11410918824703, 283.95394982569724, 198.37011952191236)	-247.9411823
ORAW_LUNG1-103_Lung-Right.csv		LUNG1-103	GTV-1	1.3.6.1.4.1.32722.99.99.109176966637191787821817781201700516727	v3.0.1	1.19.4	2.0.2	01/01/2001	03/06/2012	{'minimumROIDimensions': 2, 'minimumROISize': None, 'normalize': False, 'normalizeScale': 1, 'removeOutliers': None, 'resampledPixelSpacing': [2, 2, 2], 'interpolator': 'sitkBSpline', 'preCrop': False, 'padDistance': 10, 'distances': [1], 'force2D': False, 'force2Ddimension': 0, 'resegmentRange': [-3, 3], 'label': 1, 'additionalInfo': True, 'resegmentMode': 'sigma', 'voxelArrayShift': 1000}	{'Original': {'binWidth': 25}}	149b814846b21df394d2011cea81f01d099bcb12	3D	(0.9765625, 0.9765625, 3.0)	(512, 512, 112)	-767.6838711	-1024	3071	12d578ead94115ea80190a2b39488e42ebc62d63	(0.9765625, 0.9765625, 3.0)	(512, 512, 112)	(343, 259, 67, 27, 54, 11)	3133	1	(356.17459304181295, 278.76220874561125, 71.11618257261411)	(347.82675101739545, 272.228719478136, 213.34854771784234)	(2.0, 2.0, 2.0)	(35, 48, 39)	-564.0214446	-1044.108276	774.5426636	(2.0, 2.0, 2.0)	(35, 48, 39)	(10, 10, 11, 14, 27, 17)	1163	1	(16.60963026655202, 19.979363714531384, 17.76440240756664)	(347.73097928310403, 272.4704461790628, 213.02880481513327)	-280.2948809	-1006.637817	105.9672546	(2.0, 2.0, 2.0)	(35, 48, 39)	(10, 10, 11, 14, 27, 17)	1163	1	(16.60963026655202, 19.979363714531384, 17.76440240756664)	(347.73097928310403, 272.4704461790628, 213.02880481513327)	-280.2948809
ORAW_LUNG1-104_GTV-1.csv		LUNG1-104	gtv-2	1.3.6.1.4.1.32722.99.99.138347951994534731469080552891606520234	v3.0.1	1.19.4	2.0.2	01/01/2001	03/06/2012	{'minimumROIDimensions': 2, 'minimumROISize': None, 'normalize': False, 'normalizeScale': 1, 'removeOutliers': None, 'resampledPixelSpacing': [2, 2, 2], 'interpolator': 'sitkBSpline', 'preCrop': False, 'padDistance': 10, 'distances': [1], 'force2D': False, 'force2Ddimension': 0, 'resegmentRange': [-3, 3], 'label': 1, 'additionalInfo': True, 'resegmentMode': 'sigma', 'voxelArrayShift': 1000}	{'Original': {'binWidth': 25}}	56f10147c27af000822ee92ce5b22c7cd0958ebe	3D	(0.9765625, 0.9765625, 3.0)	(512, 512, 297)	-727.5583646	-1024	3071	3a6ee9de3a879e09b08f91889b0e091d8c65376f	(0.9765625, 0.9765625, 3.0)	(512, 512, 297)	(236, 287, 185, 30, 30, 5)	2175	1	(250.7829885057471, 300.6694252873563, 186.91908045977013)	(244.90526221264366, 293.6224856321839, 560.7572413793104)	(2.0, 2.0, 2.0)	(37, 37, 30)	-78.61956071	-1039.670288	1128.379639	(2.0, 2.0, 2.0)	(37, 37, 30)	(11, 11, 11, 15, 15, 8)	823	1	(17.9951397326853, 17.625759416767924, 14.345078979343864)	(244.5019982153706, 293.76323758353584, 560.1901579586877)	231.833544	-87.39064789	824.5026245	(2.0, 2.0, 2.0)	(37, 37, 30)	(11, 11, 11, 15, 15, 8)	818	1	(18.006112469437653, 17.638141809290953, 14.353300733496333)	(244.5239436888753, 293.7880023685819, 560.2066014669927)	228.5943356
ORAW_LUNG1-104_GTV-1.csv		LUNG1-104	GTV-1	1.3.6.1.4.1.32722.99.99.138347951994534731469080552891606520234	v3.0.1	1.19.4	2.0.2	01/01/2001	03/06/2012	{'minimumROIDimensions': 2, 'minimumROISize': None, 'normalize': False, 'normalizeScale': 1, 'removeOutliers': None, 'resampledPixelSpacing': [2, 2, 2], 'interpolator': 'sitkBSpline', 'preCrop': False, 'padDistance': 10, 'distances': [1], 'force2D': False, 'force2Ddimension': 0, 'resegmentRange': [-3, 3], 'label': 1, 'additionalInfo': True, 'resegmentMode': 'sigma', 'voxelArrayShift': 1000}	{'Original': {'binWidth': 25}}	56f10147c27af000822ee92ce5b22c7cd0958ebe	3D	(0.9765625, 0.9765625, 3.0)	(512, 512, 297)	-727.5583646	-1024	3071	e5ed5524510bce10da94f27858c07c13e075a26d	(0.9765625, 0.9765625, 3.0)	(512, 512, 297)	(328, 258, 136, 74, 101, 25)	37862	1	(375.38418467064605, 304.61623791664465, 147.69872167344568)	(366.58611784242777, 297.4767948404733, 443.096165020337)	(2.0, 2.0, 2.0)	(59, 72, 59)	-208.0376595	-1052.736816	936.5762939	(2.0, 2.0, 2.0)	(59, 72, 59)	(11, 11, 11, 36, 49, 37)	13393	1	(34.04494885387889, 33.420070185918014, 28.52669304860748)	(366.6016164577578, 297.351859121836, 442.55338609721497)	83.23110345	-805.8809814	936.5762939	(2.0, 2.0, 2.0)	(59, 72, 59)	(11, 11, 11, 36, 49, 37)	13146	1	(34.14392210558345, 33.39844819717024, 28.42826715350677)	(366.7995629611669, 297.3086151443405, 442.35653430701353)	90.48106856
ORAW_LUNG1-105_GTV-1.csv		LUNG1-105	GTV-1	1.3.6.1.4.1.32722.99.99.157739604334819138627649364259040883817	v3.0.1	1.19.4	2.0.2	01/01/2001	03/06/2012	{'minimumROIDimensions': 2, 'minimumROISize': None, 'normalize': False, 'normalizeScale': 1, 'removeOutliers': None, 'resampledPixelSpacing': [2, 2, 2], 'interpolator': 'sitkBSpline', 'preCrop': False, 'padDistance': 10, 'distances': [1], 'force2D': False, 'force2Ddimension': 0, 'resegmentRange': [-3, 3], 'label': 1, 'additionalInfo': True, 'resegmentMode': 'sigma', 'voxelArrayShift': 1000}	{'Original': {'binWidth': 25}}	3d30e5d6722a4637b569fc450544324e708b949f	3D	(0.9765625, 0.9765625, 3.0)	(512, 512, 112)	-819.1509164	-1024	3070	dcd691312aaca314c8e66ef4bff7cf6df19e498a	(0.9765625, 0.9765625, 3.0)	(512, 512, 112)	(270, 221, 74, 111, 97, 33)	110410	1	(332.02277873381036, 273.197590797935, 90.6193823023277)	(324.24099485723667, 266.79452226360837, 271.85814690698305)	(2.0, 2.0, 2.0)	(76, 70, 68)	-181.3013832	-1214.310913	3120.169922	(2.0, 2.0, 2.0)	(76, 70, 68)	(11, 11, 11, 54, 47, 49)	39620	1	(40.936648157496215, 36.098334174659264, 35.86660777385159)	(324.38501506499244, 266.70838709931854, 271.2332155477032)	17.77432791	-937.8080444	1119.317261	(2.0, 2.0, 2.0)	(76, 70, 68)	(11, 11, 11, 54, 47, 49)	38206	2	(40.99361356854944, 36.17889860231377, 36.17245982306444)	(324.4989458870989, 266.86951595462756, 271.8449196461289)	30.24476195
ORAW_LUNG1-106_GTV-1.csv		LUNG1-106	gtv-4	1.3.6.1.4.1.32722.99.99.99246287967260903563880192587825133227	v3.0.1	1.19.4	2.0.2	01/01/2001	03/06/2012	{'minimumROIDimensions': 2, 'minimumROISize': None, 'normalize': False, 'normalizeScale': 1, 'removeOutliers': None, 'resampledPixelSpacing': [2, 2, 2], 'interpolator': 'sitkBSpline', 'preCrop': False, 'padDistance': 10, 'distances': [1], 'force2D': False, 'force2Ddimension': 0, 'resegmentRange': [-3, 3], 'label': 1, 'additionalInfo': True, 'resegmentMode': 'sigma', 'voxelArrayShift': 1000}	{'Original': {'binWidth': 25}}	6e2f0560b71c828f31bb9da075373b0f3c851021	3D	(0.9765625, 0.9765625, 3.0)	(512, 512, 99)	-676.5520974	-1024	3071	f10f0cfc8cde91176e15aecb79a8bdb1a8378975	(0.9765625, 0.9765625, 3.0)	(512, 512, 99)	(207, 196, 43, 81, 64, 39)	32082	2	(238.366311327224, 226.48940215697274, 58.03650021819089)	(232.77960090549217, 221.18105679391869, 174.10950065457266)	(2.0, 2.0, 2.0)	(62, 53, 81)	-238.4317956	-1072.136353	1238.096191	(2.0, 2.0, 2.0)	(62, 53, 81)	(11, 11, 11, 40, 31, 59)	11585	2	(26.112818299525248, 25.40224428139836, 34.00621493310315)	(232.7373553490505, 221.31620731279673, 173.51242986620633)	3.77363426	-1062.87915	197.2626343	(2.0, 2.0, 2.0)	(62, 53, 81)	(11, 11, 11, 40, 31, 59)	11355	2	(26.215852047556144, 25.31783355350066, 34.15464553060326)	(232.94342284511228, 221.14738585700132, 173.80929106120652)	16.03603657
ORAW_LUNG1-106_GTV-1.csv		LUNG1-106	gtv-3	1.3.6.1.4.1.32722.99.99.99246287967260903563880192587825133227	v3.0.1	1.19.4	2.0.2	01/01/2001	03/06/2012	{'minimumROIDimensions': 2, 'minimumROISize': None, 'normalize': False, 'normalizeScale': 1, 'removeOutliers': None, 'resampledPixelSpacing': [2, 2, 2], 'interpolator': 'sitkBSpline', 'preCrop': False, 'padDistance': 10, 'distances': [1], 'force2D': False, 'force2Ddimension': 0, 'resegmentRange': [-3, 3], 'label': 1, 'additionalInfo': True, 'resegmentMode': 'sigma', 'voxelArrayShift': 1000}	{'Original': {'binWidth': 25}}	6e2f0560b71c828f31bb9da075373b0f3c851021	3D	(0.9765625, 0.9765625, 3.0)	(512, 512, 99)	-676.5520974	-1024	3071	515d351b04675e4d801cc8fb649822d5854ae309	(0.9765625, 0.9765625, 3.0)	(512, 512, 99)	(202, 203, 34, 92, 56, 53)	9606	9	(261.77368311472, 233.044867790964, 64.44440974391006)	(255.63836241671873, 227.58287870211328, 193.33322923173017)	(2.0, 2.0, 2.0)	(67, 50, 101)	-255.8993803	-1072.732422	1397.512451	(2.0, 2.0, 2.0)	(67, 50, 101)	(11, 11, 11, 45, 27, 79)	3579	8	(39.72897457390332, 25.40011176306231, 57.48281642917016)	(255.96966789780663, 227.31194227612463, 194.4656328583403)	-2.64430315	-858.7573242	162.147644	(2.0, 2.0, 2.0)	(67, 50, 101)	(12, 11, 11, 44, 27, 79)	3530	8	(39.820679886685554, 25.31784702549575, 57.89065155807366)	(256.1530785233711, 227.1474128009915, 195.2813031161473)	2.654001916
ORAW_LUNG1-106_GTV-1.csv		LUNG1-106	gtv-2	1.3.6.1.4.1.32722.99.99.99246287967260903563880192587825133227	v3.0.1	1.19.4	2.0.2	01/01/2001	03/06/2012	{'minimumROIDimensions': 2, 'minimumROISize': None, 'normalize': False, 'normalizeScale': 1, 'removeOutliers': None, 'resampledPixelSpacing': [2, 2, 2], 'interpolator': 'sitkBSpline', 'preCrop': False, 'padDistance': 10, 'distances': [1], 'force2D': False, 'force2Ddimension': 0, 'resegmentRange': [-3, 3], 'label': 1, 'additionalInfo': True, 'resegmentMode': 'sigma', 'voxelArrayShift': 1000}	{'Original': {'binWidth': 25}}	6e2f0560b71c828f31bb9da075373b0f3c851021	3D	(0.9765625, 0.9765625, 3.0)	(512, 512, 99)	-676.5520974	-1024	3071	86455274ee418a5862b6d021a45d6bf264625105	(0.9765625, 0.9765625, 3.0)	(512, 512, 99)	(206, 194, 43, 82, 68, 39)	33515	2	(238.38460390869758, 226.4585111144264, 57.955333432791285)	(232.79746475458748, 221.15088976018203, 173.86600029837385)	(2.0, 2.0, 2.0)	(62, 55, 81)	-239.1547241	-1072.136353	1238.096191	(2.0, 2.0, 2.0)	(62, 55, 81)	(11, 11, 11, 40, 33, 59)	12066	2	(26.074672633847175, 26.397812033814024, 33.948035803083044)	(232.66106401769434, 221.30734281762804, 173.39607160616612)	2.482831376	-1062.87915	197.2626343	(2.0, 2.0, 2.0)	(62, 55, 81)	(11, 11, 11, 40, 33, 59)	11829	2	(26.19029503761941, 26.318877335362245, 34.033138895933725)	(232.8923088252388, 221.1494734207245, 173.56627779186746)	15.11242934
ORAW_LUNG1-106_GTV-1.csv		LUNG1-106	GTV-1	1.3.6.1.4.1.32722.99.99.99246287967260903563880192587825133227	v3.0.1	1.19.4	2.0.2	01/01/2001	03/06/2012	{'minimumROIDimensions': 2, 'minimumROISize': None, 'normalize': False, 'normalizeScale': 1, 'removeOutliers': None, 'resampledPixelSpacing': [2, 2, 2], 'interpolator': 'sitkBSpline', 'preCrop': False, 'padDistance': 10, 'distances': [1], 'force2D': False, 'force2Ddimension': 0, 'resegmentRange': [-3, 3], 'label': 1, 'additionalInfo': True, 'resegmentMode': 'sigma', 'voxelArrayShift': 1000}	{'Original': {'binWidth': 25}}	6e2f0560b71c828f31bb9da075373b0f3c851021	3D	(0.9765625, 0.9765625, 3.0)	(512, 512, 99)	-676.5520974	-1024	3071	53c57be48fd5ade69d182b70b2cb37ec31173567	(0.9765625, 0.9765625, 3.0)	(512, 512, 99)	(184, 269, 67, 32, 23, 7)	1768	1	(200.82183257918552, 278.48925339366514, 70.414592760181)	(196.11507087811086, 271.9621615172511, 211.24377828054298)	(2.0, 2.0, 2.0)	(38, 33, 33)	-281.9464489	-981.9594116	1225.318359	(2.0, 2.0, 2.0)	(38, 33, 33)	(11, 10, 11, 15, 12, 11)	626	1	(18.80670926517572, 14.57667731629393, 16.55591054313099)	(196.12513728035145, 271.6650733825879, 210.61182108626198)	-161.296007	-822.7423706	82.39972687	(2.0, 2.0, 2.0)	(38, 33, 33)	(11, 10, 11, 15, 12, 11)	623	1	(18.810593900481543, 14.58908507223114, 16.556982343499197)	(196.13290655096307, 271.6898888944623, 210.6139646869984)	-158.3737688
ORAW_LUNG1-107_GTV-1.csv		LUNG1-107	GTV-1	1.3.6.1.4.1.32722.99.99.3408987685157819959351023776397077962	v3.0.1	1.19.4	2.0.2	01/01/2001	03/06/2012	{'minimumROIDimensions': 2, 'minimumROISize': None, 'normalize': False, 'normalizeScale': 1, 'removeOutliers': None, 'resampledPixelSpacing': [2, 2, 2], 'interpolator': 'sitkBSpline', 'preCrop': False, 'padDistance': 10, 'distances': [1], 'force2D': False, 'force2Ddimension': 0, 'resegmentRange': [-3, 3], 'label': 1, 'additionalInfo': True, 'resegmentMode': 'sigma', 'voxelArrayShift': 1000}	{'Original': {'binWidth': 25}}	dc42b148075a4ac93607a345f9bb2b8108fe12d2	3D	(0.977, 0.977, 3.0)	(512, 512, 116)	-751.7100028	-1024	3071	5c76c1a4e781018a5a7501ff7fbf07a8dbddbd1a	(0.977, 0.977, 3.0)	(512, 512, 116)	(305, 219, 66, 34, 44, 11)	3900	1	(318.05, 237.10794871794872, 71.63102564102564)	(310.73485, 231.6544658974359, 214.89307692307693)	(2.0, 2.0, 2.0)	(39, 44, 38)	-224.8043322	-1075.280518	1448.894653	(2.0, 2.0, 2.0)	(39, 44, 38)	(11, 11, 11, 17, 21, 16)	1429	1	(17.007697690692794, 19.403079076277116, 19.533939818054584)	(310.5268953813856, 231.31765815255426, 214.56787963610918)	51.87202274	-588.9675903	885.7752075	(2.0, 2.0, 2.0)	(39, 44, 38)	(11, 11, 11, 17, 21, 16)	1390	2	(16.973381294964028, 19.3568345323741, 19.552517985611512)	(310.45826258992804, 231.22516906474823, 214.60503597122303)	51.24702105
ORAW_LUNG1-108_GTV-1.csv		LUNG1-108	gtv-2	1.3.6.1.4.1.32722.99.99.335932923509410125856306621141814021625	v3.0.1	1.19.4	2.0.2	01/01/2001	03/06/2012	{'minimumROIDimensions': 2, 'minimumROISize': None, 'normalize': False, 'normalizeScale': 1, 'removeOutliers': None, 'resampledPixelSpacing': [2, 2, 2], 'interpolator': 'sitkBSpline', 'preCrop': False, 'padDistance': 10, 'distances': [1], 'force2D': False, 'force2Ddimension': 0, 'resegmentRange': [-3, 3], 'label': 1, 'additionalInfo': True, 'resegmentMode': 'sigma', 'voxelArrayShift': 1000}	{'Original': {'binWidth': 25}}	40ecfe86f8b1210e36c978ed147a867a69c57b32	3D	(0.9765625, 0.9765625, 3.0)	(512, 512, 176)	-743.1903087	-1024	3071	9a6e5a9c15cbd967e09b82e95f825ea56efcfbf8	(0.9765625, 0.9765625, 3.0)	(512, 512, 176)	(226, 196, 110, 48, 50, 23)	5024	2	(245.60967356687897, 220.73208598726114, 123.2078025477707)	(239.85319684265525, 215.5586777219347, 369.6234076433121)	(2.0, 2.0, 2.0)	(45, 46, 56)	-264.6880588	-1080.835693	1164.250488	(2.0, 2.0, 2.0)	(45, 46, 56)	(10, 11, 11, 23, 24, 34)	1829	2	(19.689994532531436, 22.680699835975943, 30.572990705303443)	(239.8917078150629, 215.8731184219519, 368.6459814106069)	49.28279276	-921.1559448	346.4136353	(2.0, 2.0, 2.0)	(45, 46, 56)	(10, 11, 11, 23, 24, 34)	1804	2	(19.62250554323725, 22.63082039911308, 30.536031042128602)	(239.7567298364745, 215.77335954822615, 368.5720620842572)	54.83052199
ORAW_LUNG1-108_GTV-1.csv		LUNG1-108	GTV-1	1.3.6.1.4.1.32722.99.99.335932923509410125856306621141814021625	v3.0.1	1.19.4	2.0.2	01/01/2001	03/06/2012	{'minimumROIDimensions': 2, 'minimumROISize': None, 'normalize': False, 'normalizeScale': 1, 'removeOutliers': None, 'resampledPixelSpacing': [2, 2, 2], 'interpolator': 'sitkBSpline', 'preCrop': False, 'padDistance': 10, 'distances': [1], 'force2D': False, 'force2Ddimension': 0, 'resegmentRange': [-3, 3], 'label': 1, 'additionalInfo': True, 'resegmentMode': 'sigma', 'voxelArrayShift': 1000}	{'Original': {'binWidth': 25}}	40ecfe86f8b1210e36c978ed147a867a69c57b32	3D	(0.9765625, 0.9765625, 3.0)	(512, 512, 176)	-743.1903087	-1024	3071	fd44774d04f90a4bf6ab2060d1762d4caa84fa44	(0.9765625, 0.9765625, 3.0)	(512, 512, 176)	(202, 179, 108, 14, 32, 3)	527	1	(209.0910815939279, 193.4819734345351, 109.03225806451613)	(204.1905093690702, 188.94723968216317, 327.0967741935484)	(2.0, 2.0, 2.0)	(29, 37, 26)	-611.4439576	-1048.249146	533.5751343	(2.0, 2.0, 2.0)	(29, 37, 26)	(11, 10, 11, 6, 16, 4)	164	1	(13.914634146341463, 17.359756097560975, 12.536585365853659)	(204.3409870426829, 189.23123094512195, 326.5731707317073)	-151.793947	-731.546936	130.3935547	(2.0, 2.0, 2.0)	(29, 37, 26)	(11, 10, 11, 6, 16, 4)	164	1	(13.914634146341463, 17.359756097560975, 12.536585365853659)	(204.3409870426829, 189.23123094512195, 326.5731707317073)	-151.793947
ORAW_LUNG1-109_GTV-1.csv		LUNG1-109	gtv-2	1.3.6.1.4.1.32722.99.99.202055291166155038811209634306395450966	v3.0.1	1.19.4	2.0.2	01/01/2001	03/06/2012	{'minimumROIDimensions': 2, 'minimumROISize': None, 'normalize': False, 'normalizeScale': 1, 'removeOutliers': None, 'resampledPixelSpacing': [2, 2, 2], 'interpolator': 'sitkBSpline', 'preCrop': False, 'padDistance': 10, 'distances': [1], 'force2D': False, 'force2Ddimension': 0, 'resegmentRange': [-3, 3], 'label': 1, 'additionalInfo': True, 'resegmentMode': 'sigma', 'voxelArrayShift': 1000}	{'Original': {'binWidth': 25}}	1b2f8557ccba062c9d591ab0decceefa7e77078b	3D	(0.9765625, 0.9765625, 3.0)	(512, 512, 97)	-753.3778578	-1024	3070	9ed8ed8099b6d688cec011da8e16b3649652269c	(0.9765625, 0.9765625, 3.0)	(512, 512, 97)	(191, 220, 38, 48, 42, 11)	7481	1	(211.67464242748295, 239.63681326025932, 43.02098649913113)	(206.71351799558883, 234.02032544947198, 129.0629594973934)	(2.0, 2.0, 2.0)	(45, 42, 38)	-380.6698461	-1090.113403	1293.269287	(2.0, 2.0, 2.0)	(45, 42, 38)	(10, 10, 11, 24, 21, 16)	2678	1	(20.161314413741596, 19.68857356235997, 18.502240477968634)	(206.8343475774832, 233.88886587471995, 128.50448095593725)	-22.79164306	-1055.132935	365.8128662	(2.0, 2.0, 2.0)	(45, 42, 38)	(10, 10, 11, 24, 21, 16)	2599	1	(20.217006540977298, 19.584455559830705, 18.550981146594843)	(206.9457318319546, 233.6806298696614, 128.60196229318967)	-0.991532857
ORAW_LUNG1-109_GTV-1.csv		LUNG1-109	GTV-1	1.3.6.1.4.1.32722.99.99.202055291166155038811209634306395450966	v3.0.1	1.19.4	2.0.2	01/01/2001	03/06/2012	{'minimumROIDimensions': 2, 'minimumROISize': None, 'normalize': False, 'normalizeScale': 1, 'removeOutliers': None, 'resampledPixelSpacing': [2, 2, 2], 'interpolator': 'sitkBSpline', 'preCrop': False, 'padDistance': 10, 'distances': [1], 'force2D': False, 'force2Ddimension': 0, 'resegmentRange': [-3, 3], 'label': 1, 'additionalInfo': True, 'resegmentMode': 'sigma', 'voxelArrayShift': 1000}	{'Original': {'binWidth': 25}}	1b2f8557ccba062c9d591ab0decceefa7e77078b	3D	(0.9765625, 0.9765625, 3.0)	(512, 512, 97)	-753.3778578	-1024	3070	450e3f7d6c53db08486cab958597c79a0bdb16e0	(0.9765625, 0.9765625, 3.0)	(512, 512, 97)	(176, 227, 49, 74, 81, 16)	32125	1	(217.74779766536966, 272.96834241245136, 55.48762645914397)	(212.64433365758757, 266.5706468871595, 166.4628793774319)	(2.0, 2.0, 2.0)	(58, 62, 46)	-321.957211	-1084.906128	1293.269287	(2.0, 2.0, 2.0)	(58, 62, 46)	(11, 11, 11, 36, 39, 24)	11384	1	(30.957484188334504, 33.16883345045678, 21.287947997189036)	(212.426687126669, 266.8493856509136, 166.07589599437807)	-23.85310093	-1056.484985	1249.40564	(2.0, 2.0, 2.0)	(58, 62, 46)	(11, 11, 11, 36, 39, 24)	10965	1	(31.111354309165527, 33.235841313269496, 21.342270861833104)	(212.73442736833107, 266.983401376539, 166.18454172366623)	-0.968208761
ORAW_LUNG1-110_GTV-1.csv		LUNG1-110	gtv-2	1.3.6.1.4.1.32722.99.99.92461104523313388560943776922967030011	v3.0.1	1.19.4	2.0.2	01/01/2001	03/06/2012	{'minimumROIDimensions': 2, 'minimumROISize': None, 'normalize': False, 'normalizeScale': 1, 'removeOutliers': None, 'resampledPixelSpacing': [2, 2, 2], 'interpolator': 'sitkBSpline', 'preCrop': False, 'padDistance': 10, 'distances': [1], 'force2D': False, 'force2Ddimension': 0, 'resegmentRange': [-3, 3], 'label': 1, 'additionalInfo': True, 'resegmentMode': 'sigma', 'voxelArrayShift': 1000}	{'Original': {'binWidth': 25}}	3832b89eac8ef284b8040ea2ea38459ec48d1c96	3D	(0.9765625, 0.9765625, 3.0)	(512, 512, 176)	-767.4805881	-1024	3071	90a93c8496a1dede6c82ee0bdff3235b66f4c454	(0.9765625, 0.9765625, 3.0)	(512, 512, 176)	(251, 225, 138, 19, 19, 9)	797	1	(259.8293601003764, 230.8155583437892, 142.62358845671267)	(253.73960947302382, 225.40581869510666, 427.870765370138)	(2.0, 2.0, 2.0)	(31, 31, 35)	-169.1358663	-1060.357544	985.5810547	(2.0, 2.0, 2.0)	(31, 31, 35)	(11, 11, 11, 9, 9, 13)	280	1	(14.653571428571428, 13.325, 17.985714285714284)	(253.81886160714285, 225.16171875, 427.4714285714286)	-19.08608448	-110.6484375	154.0185394	(2.0, 2.0, 2.0)	(31, 31, 35)	(11, 11, 11, 9, 9, 13)	278	1	(14.640287769784173, 13.341726618705035, 18.007194244604317)	(253.79229428956836, 225.19517198741008, 427.5143884892086)	-20.2295274
ORAW_LUNG1-110_GTV-1.csv		LUNG1-110	GTV-1	1.3.6.1.4.1.32722.99.99.92461104523313388560943776922967030011	v3.0.1	1.19.4	2.0.2	01/01/2001	03/06/2012	{'minimumROIDimensions': 2, 'minimumROISize': None, 'normalize': False, 'normalizeScale': 1, 'removeOutliers': None, 'resampledPixelSpacing': [2, 2, 2], 'interpolator': 'sitkBSpline', 'preCrop': False, 'padDistance': 10, 'distances': [1], 'force2D': False, 'force2Ddimension': 0, 'resegmentRange': [-3, 3], 'label': 1, 'additionalInfo': True, 'resegmentMode': 'sigma', 'voxelArrayShift': 1000}	{'Original': {'binWidth': 25}}	3832b89eac8ef284b8040ea2ea38459ec48d1c96	3D	(0.9765625, 0.9765625, 3.0)	(512, 512, 176)	-767.4805881	-1024	3071	0cf618cc885577a5040f5917c1284c6f99ff4459	(0.9765625, 0.9765625, 3.0)	(512, 512, 176)	(187, 267, 134, 15, 16, 4)	510	1	(194.30980392156863, 275.06666666666666, 135.478431372549)	(189.75566789215688, 268.6197916666667, 406.435294117647)	(2.0, 2.0, 2.0)	(29, 29, 28)	-864.766795	-1060.987915	968.6789551	(2.0, 2.0, 2.0)	(29, 29, 28)	(10, 10, 11, 8, 8, 6)	198	1	(13.621212121212121, 14.035353535353535, 13.378787878787879)	(189.75414299242425, 268.58242582070704, 406.25757575757575)	-363.1399841	-999.8300781	188.0985718	(2.0, 2.0, 2.0)	(29, 29, 28)	(10, 10, 11, 8, 8, 6)	198	1	(13.621212121212121, 14.035353535353535, 13.378787878787879)	(189.75414299242425, 268.58242582070704, 406.25757575757575)	-363.1399841
ORAW_LUNG1-111_GTV-1.csv		LUNG1-111	GTV-1	1.3.6.1.4.1.32722.99.99.69091967721950738319940897558250199091	v3.0.1	1.19.4	2.0.2	01/01/2001	03/06/2012	{'minimumROIDimensions': 2, 'minimumROISize': None, 'normalize': False, 'normalizeScale': 1, 'removeOutliers': None, 'resampledPixelSpacing': [2, 2, 2], 'interpolator': 'sitkBSpline', 'preCrop': False, 'padDistance': 10, 'distances': [1], 'force2D': False, 'force2Ddimension': 0, 'resegmentRange': [-3, 3], 'label': 1, 'additionalInfo': True, 'resegmentMode': 'sigma', 'voxelArrayShift': 1000}	{'Original': {'binWidth': 25}}	2557096d8759ffa9c212f8aaedc9a45332eeef77	3D	(0.9765625, 0.9765625, 3.0)	(512, 512, 216)	-792.3697038	-1024	3071	f0e5fe6c05cd383a368f608ce8ed87903b813375	(0.9765625, 0.9765625, 3.0)	(512, 512, 216)	(177, 295, 102, 17, 23, 5)	926	1	(185.68466522678185, 306.8099352051836, 103.55723542116631)	(181.33268088552916, 299.6190773488121, 310.67170626349895)	(2.0, 2.0, 2.0)	(30, 34, 29)	-636.0316891	-967.6496582	714.8534546	(2.0, 2.0, 2.0)	(30, 34, 29)	(10, 11, 11, 9, 11, 7)	318	1	(14.336477987421384, 16.58805031446541, 13.518867924528301)	(181.18467472484278, 299.68781937893084, 310.5377358490566)	-337.774039	-899.4658203	126.0267334	(2.0, 2.0, 2.0)	(30, 34, 29)	(10, 11, 11, 9, 11, 7)	318	1	(14.336477987421384, 16.58805031446541, 13.518867924528301)	(181.18467472484278, 299.68781937893084, 310.5377358490566)	-337.774039
ORAW_LUNG1-112_GTV-1.csv		LUNG1-112	GTV-1	1.3.6.1.4.1.32722.99.99.329324583186807941814184566803000897194	v3.0.1	1.19.4	2.0.2	01/01/2001	03/06/2012	{'minimumROIDimensions': 2, 'minimumROISize': None, 'normalize': False, 'normalizeScale': 1, 'removeOutliers': None, 'resampledPixelSpacing': [2, 2, 2], 'interpolator': 'sitkBSpline', 'preCrop': False, 'padDistance': 10, 'distances': [1], 'force2D': False, 'force2Ddimension': 0, 'resegmentRange': [-3, 3], 'label': 1, 'additionalInfo': True, 'resegmentMode': 'sigma', 'voxelArrayShift': 1000}	{'Original': {'binWidth': 25}}	e0fc3c5bf5afa8655d73b1495d5e61f370c9e516	3D	(0.9765625, 0.9765625, 3.0)	(512, 512, 176)	-750.9854486	-1024	3071	62a29c62920dede6078a2335851b73e614322646	(0.9765625, 0.9765625, 3.0)	(512, 512, 176)	(313, 224, 119, 29, 27, 12)	2829	1	(325.88865323435846, 238.01873453517143, 123.90173206079886)	(318.2506379241782, 232.44017044450337, 371.7051961823966)	(2.0, 2.0, 2.0)	(36, 35, 40)	-261.4700051	-1095.088013	783.4254761	(2.0, 2.0, 2.0)	(36, 35, 40)	(11, 10, 11, 14, 14, 18)	1094	1	(16.873857404021937, 16.99360146252285, 18.77787934186472)	(318.2594335580439, 232.4989216750457, 371.05575868372944)	55.6234492	-835.2490234	195.1374664	(2.0, 2.0, 2.0)	(36, 35, 40)	(11, 10, 11, 14, 14, 18)	1073	1	(16.908667287977632, 17.02143522833178, 18.870456663560113)	(318.3290533259553, 232.55458920666356, 371.2409133271202)	65.03232146
ORAW_LUNG1-113_GTV-1.csv		LUNG1-113	gtv-2	1.3.6.1.4.1.32722.99.99.261165003546362598082469673695010736126	v3.0.1	1.19.4	2.0.2	01/01/2001	03/06/2012	{'minimumROIDimensions': 2, 'minimumROISize': None, 'normalize': False, 'normalizeScale': 1, 'removeOutliers': None, 'resampledPixelSpacing': [2, 2, 2], 'interpolator': 'sitkBSpline', 'preCrop': False, 'padDistance': 10, 'distances': [1], 'force2D': False, 'force2Ddimension': 0, 'resegmentRange': [-3, 3], 'label': 1, 'additionalInfo': True, 'resegmentMode': 'sigma', 'voxelArrayShift': 1000}	{'Original': {'binWidth': 25}}	f47829c8e0d6eab18294ddc92537d887211c20d0	3D	(0.9765625, 0.9765625, 3.0)	(512, 512, 118)	-765.1620191	-1024	3071	9a09514e7adfa47e955d6fb140e2df2808ec3667	(0.9765625, 0.9765625, 3.0)	(512, 512, 118)	(188, 230, 48, 80, 65, 28)	12807	2	(219.93011634262513, 255.57999531506206, 54.542047317873035)	(214.77550424084484, 249.5898391748653, 163.6261419536191)	(2.0, 2.0, 2.0)	(61, 53, 64)	-392.8431175	-1085.000854	1105.139526	(2.0, 2.0, 2.0)	(61, 53, 64)	(11, 10, 11, 39, 32, 42)	4461	2	(26.292983635956062, 22.316745124411568, 20.940147948890385)	(215.09768602191212, 249.14520899882314, 163.38029589778077)	-27.18640496	-1021.905273	267.6035767	(2.0, 2.0, 2.0)	(61, 53, 64)	(11, 10, 11, 39, 32, 42)	4300	2	(26.60860465116279, 22.267906976744186, 21.128837209302326)	(215.72892805232559, 249.04753270348837, 163.75767441860467)	-2.559009679
ORAW_LUNG1-113_GTV-1.csv		LUNG1-113	GTV-1	1.3.6.1.4.1.32722.99.99.261165003546362598082469673695010736126	v3.0.1	1.19.4	2.0.2	01/01/2001	03/06/2012	{'minimumROIDimensions': 2, 'minimumROISize': None, 'normalize': False, 'normalizeScale': 1, 'removeOutliers': None, 'resampledPixelSpacing': [2, 2, 2], 'interpolator': 'sitkBSpline', 'preCrop': False, 'padDistance': 10, 'distances': [1], 'force2D': False, 'force2Ddimension': 0, 'resegmentRange': [-3, 3], 'label': 1, 'additionalInfo': True, 'resegmentMode': 'sigma', 'voxelArrayShift': 1000}	{'Original': {'binWidth': 25}}	f47829c8e0d6eab18294ddc92537d887211c20d0	3D	(0.9765625, 0.9765625, 3.0)	(512, 512, 118)	-765.1620191	-1024	3071	37925315eda456fb447ba7134b232341df0c2e16	(0.9765625, 0.9765625, 3.0)	(512, 512, 118)	(165, 262, 46, 61, 71, 18)	17630	1	(195.52325581395348, 308.01866137266023, 52.85672149744753)	(190.94067950581396, 300.7994739967385, 158.5701644923426)	(2.0, 2.0, 2.0)	(52, 57, 49)	-406.6948758	-1085.000854	1068.296387	(2.0, 2.0, 2.0)	(52, 57, 49)	(11, 11, 11, 29, 35, 27)	6453	1	(25.111730977839766, 33.21338912133891, 21.345885634588562)	(190.73518070567954, 300.93849699267787, 158.19177126917714)	-128.7130505	-930.5847778	173.7279205	(2.0, 2.0, 2.0)	(52, 57, 49)	(11, 11, 11, 29, 35, 27)	6416	1	(25.108011221945137, 33.27150872817955, 21.371571072319203)	(190.72774119389027, 301.0547362063591, 158.2431421446384)	-124.7560951
ORAW_LUNG1-114_GTV-1.csv		LUNG1-114	gtv-2	1.3.6.1.4.1.32722.99.99.287213029823283758345649149590946708025	v3.0.1	1.19.4	2.0.2	01/01/2001	03/06/2012	{'minimumROIDimensions': 2, 'minimumROISize': None, 'normalize': False, 'normalizeScale': 1, 'removeOutliers': None, 'resampledPixelSpacing': [2, 2, 2], 'interpolator': 'sitkBSpline', 'preCrop': False, 'padDistance': 10, 'distances': [1], 'force2D': False, 'force2Ddimension': 0, 'resegmentRange': [-3, 3], 'label': 1, 'additionalInfo': True, 'resegmentMode': 'sigma', 'voxelArrayShift': 1000}	{'Original': {'binWidth': 25}}	3899dae7e0a74fd56d51fc5fcf70c28ce17e596d	3D	(0.9765625, 0.9765625, 3.0)	(512, 512, 129)	-781.5939124	-1024	3071	62fda34a072142fe08d8fafb184ee90926c66bbf	(0.9765625, 0.9765625, 3.0)	(512, 512, 129)	(261, 208, 65, 38, 32, 14)	1596	3	(281.6359649122807, 223.06641604010025, 73.7124060150376)	(275.03512198464915, 217.8382969141604, 221.1372180451128)	(2.0, 2.0, 2.0)	(40, 37, 43)	-274.1547867	-1089.62085	1415.422119	(2.0, 2.0, 2.0)	(40, 37, 43)	(10, 11, 11, 19, 15, 21)	570	3	(20.568421052631578, 17.63684210526316, 24.5)	(275.6485608552632, 217.7854029605263, 220.5)	18.42325929	-425.9754028	192.6395874	(2.0, 2.0, 2.0)	(40, 37, 43)	(10, 11, 11, 19, 15, 21)	561	3	(20.53119429590018, 17.668449197860962, 24.540106951871657)	(275.5741073418004, 217.84861714572193, 220.5802139037433)	22.82730908
ORAW_LUNG1-114_GTV-1.csv		LUNG1-114	GTV-1	1.3.6.1.4.1.32722.99.99.287213029823283758345649149590946708025	v3.0.1	1.19.4	2.0.2	01/01/2001	03/06/2012	{'minimumROIDimensions': 2, 'minimumROISize': None, 'normalize': False, 'normalizeScale': 1, 'removeOutliers': None, 'resampledPixelSpacing': [2, 2, 2], 'interpolator': 'sitkBSpline', 'preCrop': False, 'padDistance': 10, 'distances': [1], 'force2D': False, 'force2Ddimension': 0, 'resegmentRange': [-3, 3], 'label': 1, 'additionalInfo': True, 'resegmentMode': 'sigma', 'voxelArrayShift': 1000}	{'Original': {'binWidth': 25}}	3899dae7e0a74fd56d51fc5fcf70c28ce17e596d	3D	(0.9765625, 0.9765625, 3.0)	(512, 512, 129)	-781.5939124	-1024	3071	3a50028b389294b359ec485e4a8787e281d6380b	(0.9765625, 0.9765625, 3.0)	(512, 512, 129)	(340, 202, 64, 21, 19, 4)	989	1	(348.72699696663295, 210.45803842264914, 65.54802831142568)	(340.5537079752275, 205.5254281471183, 196.64408493427703)	(2.0, 2.0, 2.0)	(33, 31, 28)	-541.2672121	-1004.932495	737.9072266	(2.0, 2.0, 2.0)	(33, 31, 28)	(11, 11, 11, 10, 9, 6)	324	1	(15.049382716049383, 14.484567901234568, 13.564814814814815)	(340.6104841820988, 205.48085455246914, 196.62962962962962)	-144.2546308	-873.4290771	96.44811249	(2.0, 2.0, 2.0)	(33, 31, 28)	(11, 11, 11, 10, 8, 6)	321	1	(15.037383177570094, 14.470404984423675, 13.57943925233645)	(340.5864851051402, 205.45252871884736, 196.65887850467288)	-137.9757095
ORAW_LUNG1-115_GTV-1.csv		LUNG1-115	gtv-2	1.3.6.1.4.1.32722.99.99.219280629434906557606624135489253500491	v3.0.1	1.19.4	2.0.2	01/01/2001	03/06/2012	{'minimumROIDimensions': 2, 'minimumROISize': None, 'normalize': False, 'normalizeScale': 1, 'removeOutliers': None, 'resampledPixelSpacing': [2, 2, 2], 'interpolator': 'sitkBSpline', 'preCrop': False, 'padDistance': 10, 'distances': [1], 'force2D': False, 'force2Ddimension': 0, 'resegmentRange': [-3, 3], 'label': 1, 'additionalInfo': True, 'resegmentMode': 'sigma', 'voxelArrayShift': 1000}	{'Original': {'binWidth': 25}}	6e152f649425156e665e6b90a62623f9c8b38384	3D	(0.9765625, 0.9765625, 3.0)	(512, 512, 106)	-793.0033586	-1024	3006	861dc714b3b8bbd121c997fb31cb86f6dba5a707	(0.9765625, 0.9765625, 3.0)	(512, 512, 106)	(208, 208, 43, 87, 52, 30)	25324	1	(244.58253040593902, 234.49794661190964, 57.11834623282262)	(238.85012734954984, 229.001900988193, 171.35503869846787)	(2.0, 2.0, 2.0)	(64, 47, 67)	-326.2964066	-1110.211792	1491.465576	(2.0, 2.0, 2.0)	(64, 47, 67)	(11, 11, 11, 42, 25, 45)	9142	1	(28.046816889083352, 23.217457886676875, 32.64307591336688)	(238.6053525281667, 228.94663452335374, 170.78615182673377)	-11.53460036	-1110.211792	201.2005615	(2.0, 2.0, 2.0)	(64, 47, 67)	(11, 11, 11, 42, 25, 45)	8827	1	(28.265209017786336, 23.039311204259658, 32.98221366262603)	(239.04213678557267, 228.59034115851932, 171.46442732525207)	18.95233593
ORAW_LUNG1-115_GTV-1.csv		LUNG1-115	GTV-1	1.3.6.1.4.1.32722.99.99.219280629434906557606624135489253500491	v3.0.1	1.19.4	2.0.2	01/01/2001	03/06/2012	{'minimumROIDimensions': 2, 'minimumROISize': None, 'normalize': False, 'normalizeScale': 1, 'removeOutliers': None, 'resampledPixelSpacing': [2, 2, 2], 'interpolator': 'sitkBSpline', 'preCrop': False, 'padDistance': 10, 'distances': [1], 'force2D': False, 'force2Ddimension': 0, 'resegmentRange': [-3, 3], 'label': 1, 'additionalInfo': True, 'resegmentMode': 'sigma', 'voxelArrayShift': 1000}	{'Original': {'binWidth': 25}}	6e152f649425156e665e6b90a62623f9c8b38384	3D	(0.9765625, 0.9765625, 3.0)	(512, 512, 106)	-793.0033586	-1024	3006	9602993ebf79ee935024d4f61c07273b8ab0dce5	(0.9765625, 0.9765625, 3.0)	(512, 512, 106)	(184, 232, 59, 71, 83, 30)	81073	1	(218.5998051139097, 272.646997150716, 74.05947726123371)	(213.47637218155245, 266.2568331549961, 222.17843178370111)	(2.0, 2.0, 2.0)	(57, 62, 67)	-185.5158537	-1087.303223	1434.621338	(2.0, 2.0, 2.0)	(57, 62, 67)	(11, 10, 11, 35, 41, 45)	28837	1	(27.556091132919512, 29.850435204771646, 33.91021950965773)	(213.623901015839, 266.2125891595433, 221.32043901931547)	-49.96450087	-1082.559692	809.526123	(2.0, 2.0, 2.0)	(57, 62, 67)	(11, 10, 11, 35, 41, 45)	27854	1	(27.681266604437425, 30.071049041430314, 34.11869031377899)	(213.87425195887485, 266.6538168328606, 221.73738062755797)	-24.43465477
ORAW_LUNG1-116_GTV-1.csv		LUNG1-116	GTV-1	1.3.6.1.4.1.32722.99.99.263148809141122105387975656554088311181	v3.0.1	1.19.4	2.0.2	01/01/2001	03/06/2012	{'minimumROIDimensions': 2, 'minimumROISize': None, 'normalize': False, 'normalizeScale': 1, 'removeOutliers': None, 'resampledPixelSpacing': [2, 2, 2], 'interpolator': 'sitkBSpline', 'preCrop': False, 'padDistance': 10, 'distances': [1], 'force2D': False, 'force2Ddimension': 0, 'resegmentRange': [-3, 3], 'label': 1, 'additionalInfo': True, 'resegmentMode': 'sigma', 'voxelArrayShift': 1000}	{'Original': {'binWidth': 25}}	5ff636467170cff1214d171d8b9e46eb4122119c	3D	(0.9765625, 0.9765625, 3.0)	(512, 512, 142)	-756.5319917	-1024	3071	872be403e85dc507c8dd3459387572d42d7e59e7	(0.9765625, 0.9765625, 3.0)	(512, 512, 142)	(257, 192, 100, 77, 91, 27)	65461	2	(291.85296588808603, 239.83176242342768, 111.60356548173722)	(285.012662000084, 234.2107054916286, 334.81069644521165)	(2.0, 2.0, 2.0)	(59, 66, 62)	-192.717748	-1113.782593	1393.758057	(2.0, 2.0, 2.0)	(59, 66, 62)	(10, 11, 11, 38, 44, 40)	23366	1	(27.19566892065394, 33.84413250021399, 28.46036976803903)	(284.90305659130786, 234.19998375042798, 334.42073953607803)	-22.51838916	-984.4977417	889.3063354	(2.0, 2.0, 2.0)	(59, 66, 62)	(10, 11, 11, 38, 44, 40)	22434	4	(26.967772131585985, 33.638718017295176, 28.87955781403227)	(284.44726301317195, 233.78915478459035, 335.25911562806454)	-0.501228535
ORAW_LUNG1-117_GTV-1.csv		LUNG1-117	GTV-1	1.3.6.1.4.1.32722.99.99.135382557519161692389352329291685846616	v3.0.1	1.19.4	2.0.2	01/01/2001	03/06/2012	{'minimumROIDimensions': 2, 'minimumROISize': None, 'normalize': False, 'normalizeScale': 1, 'removeOutliers': None, 'resampledPixelSpacing': [2, 2, 2], 'interpolator': 'sitkBSpline', 'preCrop': False, 'padDistance': 10, 'distances': [1], 'force2D': False, 'force2Ddimension': 0, 'resegmentRange': [-3, 3], 'label': 1, 'additionalInfo': True, 'resegmentMode': 'sigma', 'voxelArrayShift': 1000}	{'Original': {'binWidth': 25}}	28172db0bbc6493b134797eb1ea6fdc2dd230ebb	3D	(0.977, 0.977, 3.0)	(512, 512, 90)	-748.7842188	-1024	3071	b039d9f0d1d102ed5ffc464c9645464bf164f406	(0.977, 0.977, 3.0)	(512, 512, 90)	(174, 250, 23, 115, 95, 25)	13364	2	(253.2042053277462, 273.2163274468722, 37.78576773421131)	(247.38050860520804, 266.9323519155941, 113.35730320263394)	(2.0, 2.0, 2.0)	(78, 69, 60)	-208.0330844	-1088.49707	1378.641479	(2.0, 2.0, 2.0)	(78, 69, 60)	(11, 11, 11, 56, 47, 38)	4772	2	(49.27032690695725, 22.54170159262364, 33.50272422464376)	(247.0521538139145, 267.5949031852473, 112.50544844928751)	41.35258496	-690.1417236	297.6306458	(2.0, 2.0, 2.0)	(78, 69, 60)	(11, 11, 11, 56, 47, 38)	4678	2	(49.77126977340744, 22.100897819581018, 33.78666096622488)	(248.05403954681486, 266.713295639162, 113.07332193244976)	47.8806085
ORAW_LUNG1-118_GTV-1.csv		LUNG1-118	GTV-1	1.3.6.1.4.1.32722.99.99.318569101377636624534164556799991238312	v3.0.1	1.19.4	2.0.2	01/01/2001	03/06/2012	{'minimumROIDimensions': 2, 'minimumROISize': None, 'normalize': False, 'normalizeScale': 1, 'removeOutliers': None, 'resampledPixelSpacing': [2, 2, 2], 'interpolator': 'sitkBSpline', 'preCrop': False, 'padDistance': 10, 'distances': [1], 'force2D': False, 'force2Ddimension': 0, 'resegmentRange': [-3, 3], 'label': 1, 'additionalInfo': True, 'resegmentMode': 'sigma', 'voxelArrayShift': 1000}	{'Original': {'binWidth': 25}}	7e2439d5be1d39f37ca83e5b0437074334dd06d5	3D	(0.9765625, 0.9765625, 3.0)	(512, 512, 124)	-796.2681453	-1024	3071	91a678d7c545247799e2adacd30158114f1b9e33	(0.9765625, 0.9765625, 3.0)	(512, 512, 124)	(349, 248, 70, 25, 21, 7)	2189	1	(362.4216537231613, 258.3636363636364, 73.28597533120146)	(353.92739621402467, 252.30823863636365, 219.85792599360437)	(2.0, 2.0, 2.0)	(34, 33, 32)	-709.6925027	-1046.300781	569.6860962	(2.0, 2.0, 2.0)	(34, 33, 32)	(10, 11, 11, 13, 10, 10)	717	1	(16.762900976290098, 15.86750348675035, 15.9581589958159)	(354.0375207025802, 252.2467257235007, 219.4163179916318)	-319.972534	-914.3278809	100.9781952	(2.0, 2.0, 2.0)	(34, 33, 32)	(10, 11, 11, 13, 10, 10)	717	1	(16.762900976290098, 15.86750348675035, 15.9581589958159)	(354.0375207025802, 252.2467257235007, 219.4163179916318)	-319.972534
ORAW_LUNG1-119_GTV-1.csv		LUNG1-119	gtv-2	1.3.6.1.4.1.32722.99.99.208931506277516063301811534675464719188	v3.0.1	1.19.4	2.0.2	01/01/2001	03/06/2012	{'minimumROIDimensions': 2, 'minimumROISize': None, 'normalize': False, 'normalizeScale': 1, 'removeOutliers': None, 'resampledPixelSpacing': [2, 2, 2], 'interpolator': 'sitkBSpline', 'preCrop': False, 'padDistance': 10, 'distances': [1], 'force2D': False, 'force2Ddimension': 0, 'resegmentRange': [-3, 3], 'label': 1, 'additionalInfo': True, 'resegmentMode': 'sigma', 'voxelArrayShift': 1000}	{'Original': {'binWidth': 25}}	6bc3fd8747ae4dffd135c77a1f58a1697c6a1d44	3D	(0.9765625, 0.9765625, 3.0)	(512, 512, 116)	-801.5339895	-1024	3071	724c38ca52e88dbbe377e6e1ec2a00eb994c039c	(0.9765625, 0.9765625, 3.0)	(512, 512, 116)	(225, 237, 60, 53, 43, 18)	12088	1	(249.01042356055592, 255.8636664460622, 68.77796161482462)	(243.17424175835538, 249.86686176373263, 206.33388484447386)	(2.0, 2.0, 2.0)	(48, 43, 49)	-338.4171874	-1114.817627	1224.360474	(2.0, 2.0, 2.0)	(48, 43, 49)	(11, 11, 11, 26, 21, 27)	4241	1	(22.209620372553644, 19.7526526762556, 24.17425135581231)	(242.9309594951073, 250.0170241025112, 205.84850271162463)	28.53018101	-948.8835449	173.8885956	(2.0, 2.0, 2.0)	(48, 43, 49)	(11, 11, 11, 26, 21, 27)	4192	1	(22.294847328244273, 19.724236641221374, 24.161736641221374)	(243.10141340648855, 249.96019203244276, 205.82347328244276)	32.34535122
ORAW_LUNG1-119_GTV-1.csv		LUNG1-119	GTV-1	1.3.6.1.4.1.32722.99.99.208931506277516063301811534675464719188	v3.0.1	1.19.4	2.0.2	01/01/2001	03/06/2012	{'minimumROIDimensions': 2, 'minimumROISize': None, 'normalize': False, 'normalizeScale': 1, 'removeOutliers': None, 'resampledPixelSpacing': [2, 2, 2], 'interpolator': 'sitkBSpline', 'preCrop': False, 'padDistance': 10, 'distances': [1], 'force2D': False, 'force2Ddimension': 0, 'resegmentRange': [-3, 3], 'label': 1, 'additionalInfo': True, 'resegmentMode': 'sigma', 'voxelArrayShift': 1000}	{'Original': {'binWidth': 25}}	6bc3fd8747ae4dffd135c77a1f58a1697c6a1d44	3D	(0.9765625, 0.9765625, 3.0)	(512, 512, 116)	-801.5339895	-1024	3071	b8658f585eb74011f72cff6222bce77407826dcc	(0.9765625, 0.9765625, 3.0)	(512, 512, 116)	(209, 258, 87, 21, 23, 9)	796	2	(217.93090452261308, 271.40452261306535, 90.39698492462311)	(212.82314894786433, 265.04347911432166, 271.19095477386935)	(2.0, 2.0, 2.0)	(33, 33, 36)	-343.5267978	-1063.86853	1587.300293	(2.0, 2.0, 2.0)	(33, 33, 36)	(11, 11, 11, 10, 11, 14)	278	2	(15.100719424460431, 17.334532374100718, 16.550359712230215)	(212.71315759892087, 265.18078349820144, 270.6007194244604)	-270.7898147	-906.8970947	131.0530853	(2.0, 2.0, 2.0)	(33, 33, 36)	(11, 11, 11, 10, 11, 14)	278	2	(15.100719424460431, 17.334532374100718, 16.550359712230215)	(212.71315759892087, 265.18078349820144, 270.6007194244604)	-270.7898147
ORAW_LUNG1-120_GTV-1.csv		LUNG1-120	GTV-1	1.3.6.1.4.1.32722.99.99.338277186155302610616965882354277042957	v3.0.1	1.19.4	2.0.2	01/01/2001	03/06/2012	{'minimumROIDimensions': 2, 'minimumROISize': None, 'normalize': False, 'normalizeScale': 1, 'removeOutliers': None, 'resampledPixelSpacing': [2, 2, 2], 'interpolator': 'sitkBSpline', 'preCrop': False, 'padDistance': 10, 'distances': [1], 'force2D': False, 'force2Ddimension': 0, 'resegmentRange': [-3, 3], 'label': 1, 'additionalInfo': True, 'resegmentMode': 'sigma', 'voxelArrayShift': 1000}	{'Original': {'binWidth': 25}}	96aee759a20f68f9f26b83fe176990d621a7643a	3D	(0.9765625, 0.9765625, 3.0)	(512, 512, 114)	-710.221077	-1024	3069	1eecc247b6af3fb4ec5356f7f31c9a238b8ecdcf	(0.9765625, 0.9765625, 3.0)	(512, 512, 114)	(168, 229, 56, 78, 59, 22)	13107	2	(216.8304722667277, 258.21377889677274, 60.88487067978942)	(211.74850807297628, 252.16189345387963, 182.65461203936826)	(2.0, 2.0, 2.0)	(60, 51, 55)	-467.8955302	-1094.730957	1164.479736	(2.0, 2.0, 2.0)	(60, 51, 55)	(11, 11, 11, 38, 29, 33)	4463	2	(34.62782881469863, 24.9542908357607, 18.41900067219359)	(211.76737637939726, 252.4203004215214, 182.33800134438718)	-22.87898903	-1067.26355	181.6941071	(2.0, 2.0, 2.0)	(60, 51, 55)	(11, 11, 11, 38, 29, 33)	4305	2	(34.52891986062718, 24.714750290360048, 18.419744483159118)	(211.56955847125437, 251.9412193307201, 182.33948896631824)	7.231943038
ORAW_LUNG1-121_GTV-1.csv		LUNG1-121	gtv2	1.3.6.1.4.1.32722.99.99.110763489162572074418824237636588314239	v3.0.1	1.19.4	2.0.2	01/01/2001	03/06/2012	{'minimumROIDimensions': 2, 'minimumROISize': None, 'normalize': False, 'normalizeScale': 1, 'removeOutliers': None, 'resampledPixelSpacing': [2, 2, 2], 'interpolator': 'sitkBSpline', 'preCrop': False, 'padDistance': 10, 'distances': [1], 'force2D': False, 'force2Ddimension': 0, 'resegmentRange': [-3, 3], 'label': 1, 'additionalInfo': True, 'resegmentMode': 'sigma', 'voxelArrayShift': 1000}	{'Original': {'binWidth': 25}}	415f893eb3d5186a61f2ca4e6ce161149d875c50	3D	(0.9765625, 0.9765625, 3.0)	(512, 512, 125)	-796.9219312	-1024	3071	bc5b388ca71f5beb703609688d34012f7d460a06	(0.9765625, 0.9765625, 3.0)	(512, 512, 125)	(239, 262, 51, 32, 18, 12)	2328	1	(253.55756013745705, 269.9587628865979, 55.99312714776632)	(247.6148048217354, 263.6316043814433, 167.97938144329896)	(2.0, 2.0, 2.0)	(38, 31, 40)	-126.2154318	-1076.734497	764.6578979	(2.0, 2.0, 2.0)	(38, 31, 40)	(11, 11, 11, 15, 9, 18)	818	1	(17.56479217603912, 14.47799511002445, 18.84963325183374)	(247.64130310207824, 263.46770897004893, 167.19926650366747)	26.82440259	-330.823761	160.158371	(2.0, 2.0, 2.0)	(38, 31, 40)	(11, 11, 11, 15, 9, 18)	810	1	(17.560493827160492, 14.479012345679012, 18.822222222222223)	(247.63270640432097, 263.46974344135805, 167.14444444444445)	28.3605056
ORAW_LUNG1-121_GTV-1.csv		LUNG1-121	GTV-1	1.3.6.1.4.1.32722.99.99.110763489162572074418824237636588314239	v3.0.1	1.19.4	2.0.2	01/01/2001	03/06/2012	{'minimumROIDimensions': 2, 'minimumROISize': None, 'normalize': False, 'normalizeScale': 1, 'removeOutliers': None, 'resampledPixelSpacing': [2, 2, 2], 'interpolator': 'sitkBSpline', 'preCrop': False, 'padDistance': 10, 'distances': [1], 'force2D': False, 'force2Ddimension': 0, 'resegmentRange': [-3, 3], 'label': 1, 'additionalInfo': True, 'resegmentMode': 'sigma', 'voxelArrayShift': 1000}	{'Original': {'binWidth': 25}}	415f893eb3d5186a61f2ca4e6ce161149d875c50	3D	(0.9765625, 0.9765625, 3.0)	(512, 512, 125)	-796.9219312	-1024	3071	cd19a76c2b10f6bf23da8ff9aa2fcc9578c58a0b	(0.9765625, 0.9765625, 3.0)	(512, 512, 125)	(200, 244, 35, 38, 56, 17)	10747	1	(218.35954219782263, 276.72466734902764, 43.10356378524239)	(213.24174042756115, 270.2389329580348, 129.3106913557272)	(2.0, 2.0, 2.0)	(40, 50, 48)	-301.2271992	-1064.11499	1337.165649	(2.0, 2.0, 2.0)	(40, 50, 48)	(11, 11, 11, 18, 27, 26)	3868	1	(19.463547052740434, 26.955532574974146, 23.493019648397105)	(213.43881285548088, 270.4227838999483, 128.48603929679422)	-4.555162795	-1044.032593	314.5437012	(2.0, 2.0, 2.0)	(40, 50, 48)	(11, 11, 11, 18, 27, 26)	3751	1	(19.49053585710477, 27.024526792855237, 23.39589442815249)	(213.49279046420955, 270.56077233571045, 128.29178885630498)	16.63014671
ORAW_LUNG1-122_GTV-1.csv		LUNG1-122	GTV-1	1.3.6.1.4.1.32722.99.99.38665953057447517158115571717503353392	v3.0.1	1.19.4	2.0.2	01/01/2001	03/06/2012	{'minimumROIDimensions': 2, 'minimumROISize': None, 'normalize': False, 'normalizeScale': 1, 'removeOutliers': None, 'resampledPixelSpacing': [2, 2, 2], 'interpolator': 'sitkBSpline', 'preCrop': False, 'padDistance': 10, 'distances': [1], 'force2D': False, 'force2Ddimension': 0, 'resegmentRange': [-3, 3], 'label': 1, 'additionalInfo': True, 'resegmentMode': 'sigma', 'voxelArrayShift': 1000}	{'Original': {'binWidth': 25}}	8778071fe3fe16576d78823546c91fc05c94f13c	3D	(0.9765625, 0.9765625, 3.0)	(512, 512, 124)	-736.7585566	-1024	3071	bffc7d414c40dbdbe775ba0c6afc5c6acff12c91	(0.9765625, 0.9765625, 3.0)	(512, 512, 124)	(296, 310, 61, 35, 28, 10)	4100	1	(312.23414634146343, 324.2390243902439, 66.06121951219512)	(304.9161585365854, 316.6396722560976, 198.18365853658537)	(2.0, 2.0, 2.0)	(39, 35, 37)	-294.2748082	-1032.013184	991.9822998	(2.0, 2.0, 2.0)	(39, 35, 37)	(11, 10, 11, 17, 14, 15)	1476	1	(18.168021680216803, 17.15447154471545, 19.04471544715447)	(304.8477621104336, 316.8206618394309, 197.58943089430895)	-63.5080024	-916.0076904	219.0697784	(2.0, 2.0, 2.0)	(39, 35, 37)	(11, 10, 11, 17, 14, 15)	1445	1	(18.216608996539794, 17.15916955017301, 19.0)	(304.9449367430796, 316.830057850346, 197.5)	-50.09051448
ORAW_LUNG1-123_GTV-1.csv		LUNG1-123	gtv-2	1.3.6.1.4.1.32722.99.99.288860084491447190740530087603581190244	v3.0.1	1.19.4	2.0.2	01/01/2001	03/06/2012	{'minimumROIDimensions': 2, 'minimumROISize': None, 'normalize': False, 'normalizeScale': 1, 'removeOutliers': None, 'resampledPixelSpacing': [2, 2, 2], 'interpolator': 'sitkBSpline', 'preCrop': False, 'padDistance': 10, 'distances': [1], 'force2D': False, 'force2Ddimension': 0, 'resegmentRange': [-3, 3], 'label': 1, 'additionalInfo': True, 'resegmentMode': 'sigma', 'voxelArrayShift': 1000}	{'Original': {'binWidth': 25}}	2609729eee465155bc5751503bb070b150da611d	3D	(0.9765625, 0.9765625, 3.0)	(512, 512, 114)	-785.1397061	-1024	3071	308cadc8f7ebf06c434aa31845770b548a0922df	(0.9765625, 0.9765625, 3.0)	(512, 512, 114)	(223, 241, 62, 28, 18, 5)	830	1	(235.2457831325301, 248.5421686746988, 63.933734939759034)	(229.73221009036143, 242.71696159638554, 191.8012048192771)	(2.0, 2.0, 2.0)	(36, 31, 29)	-315.1228395	-1440.103149	3266.227295	(2.0, 2.0, 2.0)	(36, 31, 29)	(11, 11, 11, 14, 8, 7)	283	1	(16.78798586572438, 14.20494699646643, 13.734982332155477)	(230.08769048144876, 242.92161274293287, 190.96996466431096)	-5.388316084	-231.7334442	169.2654724	(2.0, 2.0, 2.0)	(36, 31, 29)	(11, 11, 11, 14, 8, 7)	279	1	(16.827956989247312, 14.229390681003585, 13.724014336917563)	(230.16763272849462, 242.97050011200716, 190.94802867383513)	-3.736135736
ORAW_LUNG1-123_GTV-1.csv		LUNG1-123	GTV-1	1.3.6.1.4.1.32722.99.99.288860084491447190740530087603581190244	v3.0.1	1.19.4	2.0.2	01/01/2001	03/06/2012	{'minimumROIDimensions': 2, 'minimumROISize': None, 'normalize': False, 'normalizeScale': 1, 'removeOutliers': None, 'resampledPixelSpacing': [2, 2, 2], 'interpolator': 'sitkBSpline', 'preCrop': False, 'padDistance': 10, 'distances': [1], 'force2D': False, 'force2Ddimension': 0, 'resegmentRange': [-3, 3], 'label': 1, 'additionalInfo': True, 'resegmentMode': 'sigma', 'voxelArrayShift': 1000}	{'Original': {'binWidth': 25}}	2609729eee465155bc5751503bb070b150da611d	3D	(0.9765625, 0.9765625, 3.0)	(512, 512, 114)	-785.1397061	-1024	3071	65de15626f27f9ef335ba35dce98964940dcd2ae	(0.9765625, 0.9765625, 3.0)	(512, 512, 114)	(202, 242, 67, 46, 72, 23)	26311	1	(224.89445479077193, 273.8270685264718, 75.63661586408726)	(219.62349100661322, 267.4092466078826, 226.90984759226177)	(2.0, 2.0, 2.0)	(44, 58, 57)	-258.5825518	-1417.192017	3266.227295	(2.0, 2.0, 2.0)	(44, 58, 57)	(11, 11, 11, 22, 35, 35)	9339	1	(21.675125816468572, 26.385694399828676, 24.491166077738516)	(219.86197038293716, 267.28310754965736, 226.48233215547702)	-50.24856997	-910.4680176	328.9398193	(2.0, 2.0, 2.0)	(44, 58, 57)	(11, 11, 11, 22, 35, 35)	9017	1	(21.8055894421648, 26.366862592880114, 24.532993235000554)	(220.1228976343296, 267.24544393576025, 226.56598647000112)	-27.27524202
ORAW_LUNG1-124_GTV-1.csv		LUNG1-124	gtv-4l	1.3.6.1.4.1.32722.99.99.111654936013724244687309392559016509236	v3.0.1	1.19.4	2.0.2	01/01/2001	03/06/2012	{'minimumROIDimensions': 2, 'minimumROISize': None, 'normalize': False, 'normalizeScale': 1, 'removeOutliers': None, 'resampledPixelSpacing': [2, 2, 2], 'interpolator': 'sitkBSpline', 'preCrop': False, 'padDistance': 10, 'distances': [1], 'force2D': False, 'force2Ddimension': 0, 'resegmentRange': [-3, 3], 'label': 1, 'additionalInfo': True, 'resegmentMode': 'sigma', 'voxelArrayShift': 1000}	{'Original': {'binWidth': 25}}	36c10a0267e2d80f42c62da8b9f34a37ff2d423c	3D	(0.9765625, 0.9765625, 3.0)	(512, 512, 111)	-819.2690696	-1024	3066	1d25c04c69f65f19e9adddb46641f4f95acf2d8c	(0.9765625, 0.9765625, 3.0)	(512, 512, 111)	(259, 186, 60, 51, 53, 14)	7489	3	(284.86179730271067, 214.72706636400054, 66.34276939511284)	(278.18534892842837, 209.69440074609426, 199.02830818533852)	(2.0, 2.0, 2.0)	(47, 48, 43)	-407.1614714	-1113.365356	1536.76001	(2.0, 2.0, 2.0)	(47, 48, 43)	(10, 11, 11, 25, 26, 21)	2663	1	(22.871197897108523, 24.631242959068718, 20.478783327074726)	(278.25411454421703, 209.77420466813743, 198.45756665414945)	-17.31022941	-1083.470703	1409.179932	(2.0, 2.0, 2.0)	(47, 48, 43)	(10, 11, 11, 25, 26, 21)	2556	1	(22.732003129890455, 24.769953051643192, 20.512128325508606)	(277.9757250097809, 210.0516248532864, 198.5242566510172)	-3.275628597
ORAW_LUNG1-124_GTV-1.csv		LUNG1-124	gtv-supral	1.3.6.1.4.1.32722.99.99.111654936013724244687309392559016509236	v3.0.1	1.19.4	2.0.2	01/01/2001	03/06/2012	{'minimumROIDimensions': 2, 'minimumROISize': None, 'normalize': False, 'normalizeScale': 1, 'removeOutliers': None, 'resampledPixelSpacing': [2, 2, 2], 'interpolator': 'sitkBSpline', 'preCrop': False, 'padDistance': 10, 'distances': [1], 'force2D': False, 'force2Ddimension': 0, 'resegmentRange': [-3, 3], 'label': 1, 'additionalInfo': True, 'resegmentMode': 'sigma', 'voxelArrayShift': 1000}	{'Original': {'binWidth': 25}}	36c10a0267e2d80f42c62da8b9f34a37ff2d423c	3D	(0.9765625, 0.9765625, 3.0)	(512, 512, 111)	-819.2690696	-1024	3066	acd60cb602fb9c6f8a2156f33707283584bca4bd	(0.9765625, 0.9765625, 3.0)	(512, 512, 111)	(222, 188, 95, 101, 21, 7)	1659	2	(275.6853526220615, 198.62869198312237, 98.40204942736588)	(269.22397716998194, 193.97333201476795, 295.2061482820976)	(2.0, 2.0, 2.0)	(71, 32, 33)	-236.1164336	-1081.469849	1352.468506	(2.0, 2.0, 2.0)	(71, 32, 33)	(10, 11, 11, 50, 10, 11)	612	2	(35.76797385620915, 15.84967320261438, 16.642156862745097)	(268.0476664624183, 194.21106515522877, 294.78431372549016)	-42.34518285	-186.4224854	82.59442902	(2.0, 2.0, 2.0)	(71, 32, 33)	(10, 11, 11, 50, 10, 11)	612	2	(35.76797385620915, 15.84967320261438, 16.642156862745097)	(268.0476664624183, 194.21106515522877, 294.78431372549016)	-42.34518285
ORAW_LUNG1-124_GTV-1.csv		LUNG1-124	gtv-2l	1.3.6.1.4.1.32722.99.99.111654936013724244687309392559016509236	v3.0.1	1.19.4	2.0.2	01/01/2001	03/06/2012	{'minimumROIDimensions': 2, 'minimumROISize': None, 'normalize': False, 'normalizeScale': 1, 'removeOutliers': None, 'resampledPixelSpacing': [2, 2, 2], 'interpolator': 'sitkBSpline', 'preCrop': False, 'padDistance': 10, 'distances': [1], 'force2D': False, 'force2Ddimension': 0, 'resegmentRange': [-3, 3], 'label': 1, 'additionalInfo': True, 'resegmentMode': 'sigma', 'voxelArrayShift': 1000}	{'Original': {'binWidth': 25}}	36c10a0267e2d80f42c62da8b9f34a37ff2d423c	3D	(0.9765625, 0.9765625, 3.0)	(512, 512, 111)	-819.2690696	-1024	3066	6e628529571acf0fa0c1422948a696ff8c93e6cd	(0.9765625, 0.9765625, 3.0)	(512, 512, 111)	(257, 148, 63, 60, 78, 22)	5998	4	(285.3822940980327, 181.52884294764922, 73.5568522840947)	(278.69364658011006, 177.2742606910637, 220.6705568522841)	(2.0, 2.0, 2.0)	(51, 60, 55)	-470.8508648	-1095.366333	1536.76001	(2.0, 2.0, 2.0)	(51, 60, 55)	(10, 10, 11, 30, 38, 33)	2200	4	(23.828181818181818, 26.631363636363638, 27.783181818181816)	(278.1680823863636, 177.77444602272726, 221.06636363636363)	-302.5340696	-1022.091614	588.9246826	(2.0, 2.0, 2.0)	(51, 60, 55)	(10, 10, 11, 30, 38, 33)	2200	4	(23.828181818181818, 26.631363636363638, 27.783181818181816)	(278.1680823863636, 177.77444602272726, 221.06636363636363)	-302.5340696
ORAW_LUNG1-124_GTV-1.csv		LUNG1-124	GTV-1	1.3.6.1.4.1.32722.99.99.111654936013724244687309392559016509236	v3.0.1	1.19.4	2.0.2	01/01/2001	03/06/2012	{'minimumROIDimensions': 2, 'minimumROISize': None, 'normalize': False, 'normalizeScale': 1, 'removeOutliers': None, 'resampledPixelSpacing': [2, 2, 2], 'interpolator': 'sitkBSpline', 'preCrop': False, 'padDistance': 10, 'distances': [1], 'force2D': False, 'force2Ddimension': 0, 'resegmentRange': [-3, 3], 'label': 1, 'additionalInfo': True, 'resegmentMode': 'sigma', 'voxelArrayShift': 1000}	{'Original': {'binWidth': 25}}	36c10a0267e2d80f42c62da8b9f34a37ff2d423c	3D	(0.9765625, 0.9765625, 3.0)	(512, 512, 111)	-819.2690696	-1024	3066	7ebd115c2909d88e7e76eab94d598ba1441e77a2	(0.9765625, 0.9765625, 3.0)	(512, 512, 111)	(284, 183, 55, 61, 57, 13)	10759	1	(311.5618551910029, 214.27957988660657, 61.14378659726741)	(304.25962420996376, 209.25740223301423, 183.4313597918022)	(2.0, 2.0, 2.0)	(52, 49, 42)	-532.4916738	-1113.365356	1409.179932	(2.0, 2.0, 2.0)	(52, 49, 42)	(11, 10, 11, 29, 28, 20)	3819	1	(23.836606441476828, 25.505629746006807, 20.762765121759625)	(304.18493163295364, 209.5229782420136, 183.02553024351926)	-193.3322267	-1074.076904	210.0554657	(2.0, 2.0, 2.0)	(52, 49, 42)	(11, 10, 11, 29, 28, 20)	3819	1	(23.836606441476828, 25.505629746006807, 20.762765121759625)	(304.18493163295364, 209.5229782420136, 183.02553024351926)	-193.3322267
ORAW_LUNG1-125_GTV-1.csv		LUNG1-125	gtv-2	1.3.6.1.4.1.32722.99.99.284391046921860940735273834586975963084	v3.0.1	1.19.4	2.0.2	01/01/2001	03/06/2012	{'minimumROIDimensions': 2, 'minimumROISize': None, 'normalize': False, 'normalizeScale': 1, 'removeOutliers': None, 'resampledPixelSpacing': [2, 2, 2], 'interpolator': 'sitkBSpline', 'preCrop': False, 'padDistance': 10, 'distances': [1], 'force2D': False, 'force2Ddimension': 0, 'resegmentRange': [-3, 3], 'label': 1, 'additionalInfo': True, 'resegmentMode': 'sigma', 'voxelArrayShift': 1000}	{'Original': {'binWidth': 25}}	253cface77275ce1a2b6d4ee30bf2cc10f23fb49	3D	(0.977, 0.977, 3.0)	(512, 512, 107)	-774.2158626	-1024	3065	8eaa6d425a0064a3194b88cd8a6e06fed5d93c18	(0.977, 0.977, 3.0)	(512, 512, 107)	(184, 224, 44, 71, 70, 32)	35754	2	(220.84591933769647, 258.8192649773452, 57.614560608603234)	(215.76646319292945, 252.86642188286626, 172.8436818258097)	(2.0, 2.0, 2.0)	(57, 56, 70)	-283.0344249	-1112.125366	1309.272583	(2.0, 2.0, 2.0)	(57, 56, 70)	(11, 10, 11, 35, 35, 48)	12847	2	(28.64388573207753, 27.175605199657507, 31.466879427103603)	(215.79927146415503, 252.862710399315, 172.4337588542072)	14.41312754	-988.2067871	236.8898468	(2.0, 2.0, 2.0)	(57, 56, 70)	(11, 10, 11, 35, 35, 48)	12641	2	(28.76354718772249, 27.056324657859346, 31.58856103156396)	(216.03859437544497, 252.62414931571868, 172.6771220631279)	21.43445677
ORAW_LUNG1-125_GTV-1.csv		LUNG1-125	GTV-1	1.3.6.1.4.1.32722.99.99.284391046921860940735273834586975963084	v3.0.1	1.19.4	2.0.2	01/01/2001	03/06/2012	{'minimumROIDimensions': 2, 'minimumROISize': None, 'normalize': False, 'normalizeScale': 1, 'removeOutliers': None, 'resampledPixelSpacing': [2, 2, 2], 'interpolator': 'sitkBSpline', 'preCrop': False, 'padDistance': 10, 'distances': [1], 'force2D': False, 'force2Ddimension': 0, 'resegmentRange': [-3, 3], 'label': 1, 'additionalInfo': True, 'resegmentMode': 'sigma', 'voxelArrayShift': 1000}	{'Original': {'binWidth': 25}}	253cface77275ce1a2b6d4ee30bf2cc10f23fb49	3D	(0.977, 0.977, 3.0)	(512, 512, 107)	-774.2158626	-1024	3065	6085ee23380fd30bd806b30a18e10c73e972db52	(0.977, 0.977, 3.0)	(512, 512, 107)	(160, 242, 60, 62, 68, 19)	15059	2	(188.11401819509928, 273.28242247161165, 69.43376054186865)	(183.787395776612, 266.99692675476456, 208.30128162560595)	(2.0, 2.0, 2.0)	(53, 56, 50)	-293.8983385	-1112.125366	1309.272583	(2.0, 2.0, 2.0)	(53, 56, 50)	(11, 11, 11, 30, 33, 28)	5373	2	(24.70854271356784, 26.338358458961473, 25.202680067001676)	(183.9285854271357, 267.18821691792294, 207.90536013400336)	-136.4067307	-966.1964722	205.0417786	(2.0, 2.0, 2.0)	(53, 56, 50)	(11, 11, 11, 30, 33, 28)	5358	2	(24.704927211646137, 26.340612168719673, 25.189809630459127)	(183.92135442329229, 267.19272433743936, 207.87961926091825)	-134.2344569
ORAW_LUNG1-126_GTV-1.csv		LUNG1-126	gtv-2	1.3.6.1.4.1.32722.99.99.19335901275075397212058320353116516690	v3.0.1	1.19.4	2.0.2	01/01/2001	03/06/2012	{'minimumROIDimensions': 2, 'minimumROISize': None, 'normalize': False, 'normalizeScale': 1, 'removeOutliers': None, 'resampledPixelSpacing': [2, 2, 2], 'interpolator': 'sitkBSpline', 'preCrop': False, 'padDistance': 10, 'distances': [1], 'force2D': False, 'force2Ddimension': 0, 'resegmentRange': [-3, 3], 'label': 1, 'additionalInfo': True, 'resegmentMode': 'sigma', 'voxelArrayShift': 1000}	{'Original': {'binWidth': 25}}	5c820da92f2706ab7c0f770e57bd080f447e52aa	3D	(0.9765625, 0.9765625, 3.0)	(512, 512, 123)	-728.9335192	-1024	3071	dd8cc88e3230bb4af674bcc79a05b521af7c5b43	(0.9765625, 0.9765625, 3.0)	(512, 512, 123)	(224, 201, 45, 88, 78, 43)	14515	8	(276.4635893902859, 238.8753703065794, 57.03775404753703)	(269.98397401395107, 233.27672881501897, 171.1132621426111)	(2.0, 2.0, 2.0)	(65, 60, 87)	-182.4745482	-1107.662598	1646.822144	(2.0, 2.0, 2.0)	(65, 60, 87)	(10, 11, 11, 43, 38, 65)	5088	8	(35.83647798742138, 29.5687893081761, 29.379716981132077)	(270.18467472484275, 233.6492973663522, 170.25943396226415)	-27.04547904	-1081.24585	989.2845459	(2.0, 2.0, 2.0)	(65, 60, 87)	(10, 11, 11, 43, 38, 65)	4964	8	(35.681103948428685, 29.45024174053183, 29.534246575342465)	(269.8739266468574, 233.41220223106365, 170.56849315068496)	-14.95627394
ORAW_LUNG1-126_GTV-1.csv		LUNG1-126	GTV-1	1.3.6.1.4.1.32722.99.99.19335901275075397212058320353116516690	v3.0.1	1.19.4	2.0.2	01/01/2001	03/06/2012	{'minimumROIDimensions': 2, 'minimumROISize': None, 'normalize': False, 'normalizeScale': 1, 'removeOutliers': None, 'resampledPixelSpacing': [2, 2, 2], 'interpolator': 'sitkBSpline', 'preCrop': False, 'padDistance': 10, 'distances': [1], 'force2D': False, 'force2Ddimension': 0, 'resegmentRange': [-3, 3], 'label': 1, 'additionalInfo': True, 'resegmentMode': 'sigma', 'voxelArrayShift': 1000}	{'Original': {'binWidth': 25}}	5c820da92f2706ab7c0f770e57bd080f447e52aa	3D	(0.9765625, 0.9765625, 3.0)	(512, 512, 123)	-728.9335192	-1024	3071	0bef99d2636145d12608fc96fcc2db69f4d105bf	(0.9765625, 0.9765625, 3.0)	(512, 512, 123)	(321, 241, 52, 29, 31, 6)	1700	1	(334.8558823529412, 253.61235294117648, 54.56823529411765)	(327.00769761029414, 247.66831341911765, 163.70470588235295)	(2.0, 2.0, 2.0)	(36, 37, 31)	-440.2565381	-1041.828857	1162.946777	(2.0, 2.0, 2.0)	(36, 37, 31)	(11, 11, 11, 14, 15, 9)	581	1	(17.27710843373494, 16.719449225473323, 14.81067125645439)	(327.0659356174699, 247.95061720094665, 163.12134251290877)	-601.8142457	-1041.828857	113.1068192	(2.0, 2.0, 2.0)	(36, 37, 31)	(11, 11, 11, 14, 15, 9)	581	1	(17.27710843373494, 16.719449225473323, 14.81067125645439)	(327.0659356174699, 247.95061720094665, 163.12134251290877)	-601.8142457
ORAW_LUNG1-127_GTV-1.csv		LUNG1-127	gtv_4r	1.3.6.1.4.1.32722.99.99.306638167145627217199376109100049873748	v3.0.1	1.19.4	2.0.2	01/01/2001	03/06/2012	{'minimumROIDimensions': 2, 'minimumROISize': None, 'normalize': False, 'normalizeScale': 1, 'removeOutliers': None, 'resampledPixelSpacing': [2, 2, 2], 'interpolator': 'sitkBSpline', 'preCrop': False, 'padDistance': 10, 'distances': [1], 'force2D': False, 'force2Ddimension': 0, 'resegmentRange': [-3, 3], 'label': 1, 'additionalInfo': True, 'resegmentMode': 'sigma', 'voxelArrayShift': 1000}	{'Original': {'binWidth': 25}}	bda87f38ca604d38ff307fcc9c1a43b1b95e4ef3	3D	(0.9765625, 0.9765625, 3.0)	(512, 512, 116)	-784.5056276	-1024	3069	b07d637b72e41196445849ae3891206793a5afa6	(0.9765625, 0.9765625, 3.0)	(512, 512, 116)	(213, 227, 66, 21, 20, 9)	883	1	(223.22763306908269, 238.88335220838053, 69.82899207248018)	(217.99573541902606, 233.2845236409966, 209.48697621744054)	(2.0, 2.0, 2.0)	(33, 32, 35)	-265.8828701	-1090.341187	695.0620117	(2.0, 2.0, 2.0)	(33, 32, 35)	(11, 11, 11, 10, 10, 13)	321	1	(15.576323987538942, 16.476635514018692, 16.682242990654206)	(217.66436672507788, 233.4649897780374, 208.8644859813084)	5.194857663	-304.3310852	189.1615143	(2.0, 2.0, 2.0)	(33, 32, 35)	(11, 11, 11, 10, 10, 13)	320	1	(15.590625, 16.46875, 16.675)	(217.69296875, 233.44921875, 208.85)	6.162126234
ORAW_LUNG1-127_GTV-1.csv		LUNG1-127	gtv_2_l_r	1.3.6.1.4.1.32722.99.99.306638167145627217199376109100049873748	v3.0.1	1.19.4	2.0.2	01/01/2001	03/06/2012	{'minimumROIDimensions': 2, 'minimumROISize': None, 'normalize': False, 'normalizeScale': 1, 'removeOutliers': None, 'resampledPixelSpacing': [2, 2, 2], 'interpolator': 'sitkBSpline', 'preCrop': False, 'padDistance': 10, 'distances': [1], 'force2D': False, 'force2Ddimension': 0, 'resegmentRange': [-3, 3], 'label': 1, 'additionalInfo': True, 'resegmentMode': 'sigma', 'voxelArrayShift': 1000}	{'Original': {'binWidth': 25}}	bda87f38ca604d38ff307fcc9c1a43b1b95e4ef3	3D	(0.9765625, 0.9765625, 3.0)	(512, 512, 116)	-784.5056276	-1024	3069	6117a7b054e60bff939d02a0f5d83643f7567b4d	(0.9765625, 0.9765625, 3.0)	(512, 512, 116)	(218, 203, 75, 44, 48, 9)	5410	1	(238.66062846580408, 224.42125693160813, 77.95212569316081)	(233.06701998613678, 219.16138372227357, 233.85637707948243)	(2.0, 2.0, 2.0)	(43, 46, 36)	-289.7548051	-1090.341187	1107.584839	(2.0, 2.0, 2.0)	(43, 46, 36)	(10, 11, 12, 22, 24, 13)	1882	1	(20.330499468650373, 21.548884165781082, 16.485653560042508)	(233.17271768730075, 219.60948708156218, 234.471307120085)	21.02142188	-743.0616455	113.0056152	(2.0, 2.0, 2.0)	(43, 46, 36)	(10, 11, 12, 22, 24, 13)	1873	1	(20.33635878270155, 21.536572343833424, 16.490122797650827)	(233.1844363154031, 219.58486343766685, 234.48024559530162)	22.20376736
ORAW_LUNG1-127_GTV-1.csv		LUNG1-127	gtv_5-6	1.3.6.1.4.1.32722.99.99.306638167145627217199376109100049873748	v3.0.1	1.19.4	2.0.2	01/01/2001	03/06/2012	{'minimumROIDimensions': 2, 'minimumROISize': None, 'normalize': False, 'normalizeScale': 1, 'removeOutliers': None, 'resampledPixelSpacing': [2, 2, 2], 'interpolator': 'sitkBSpline', 'preCrop': False, 'padDistance': 10, 'distances': [1], 'force2D': False, 'force2Ddimension': 0, 'resegmentRange': [-3, 3], 'label': 1, 'additionalInfo': True, 'resegmentMode': 'sigma', 'voxelArrayShift': 1000}	{'Original': {'binWidth': 25}}	bda87f38ca604d38ff307fcc9c1a43b1b95e4ef3	3D	(0.9765625, 0.9765625, 3.0)	(512, 512, 116)	-784.5056276	-1024	3069	82ce77a4664440a15b22ec77ea617f7f300084b7	(0.9765625, 0.9765625, 3.0)	(512, 512, 116)	(244, 201, 58, 48, 70, 18)	10563	2	(266.8277004638834, 236.0159045725646, 65.88639591025277)	(260.57392623426114, 230.48428180914513, 197.65918773075833)	(2.0, 2.0, 2.0)	(46, 57, 49)	-303.4913509	-1090.341187	1087.084473	(2.0, 2.0, 2.0)	(46, 57, 49)	(11, 12, 11, 24, 33, 27)	3883	1	(21.99613700746845, 28.110481586402265, 22.731135719804275)	(260.5039927649369, 230.73268192280455, 196.96227143960854)	26.52401398	-714.8001709	283.3927002	(2.0, 2.0, 2.0)	(46, 57, 49)	(11, 12, 11, 24, 33, 27)	3832	1	(21.92249478079332, 28.14222338204593, 22.744258872651358)	(260.35670831158666, 230.79616551409185, 196.98851774530272)	30.09670011
ORAW_LUNG1-127_GTV-1.csv		LUNG1-127	gtv_10_l	1.3.6.1.4.1.32722.99.99.306638167145627217199376109100049873748	v3.0.1	1.19.4	2.0.2	01/01/2001	03/06/2012	{'minimumROIDimensions': 2, 'minimumROISize': None, 'normalize': False, 'normalizeScale': 1, 'removeOutliers': None, 'resampledPixelSpacing': [2, 2, 2], 'interpolator': 'sitkBSpline', 'preCrop': False, 'padDistance': 10, 'distances': [1], 'force2D': False, 'force2Ddimension': 0, 'resegmentRange': [-3, 3], 'label': 1, 'additionalInfo': True, 'resegmentMode': 'sigma', 'voxelArrayShift': 1000}	{'Original': {'binWidth': 25}}	bda87f38ca604d38ff307fcc9c1a43b1b95e4ef3	3D	(0.9765625, 0.9765625, 3.0)	(512, 512, 116)	-784.5056276	-1024	3069	c70bf6edce2494bee9e059ae65dfaa66b98d2760	(0.9765625, 0.9765625, 3.0)	(512, 512, 116)	(281, 254, 53, 16, 11, 5)	327	1	(288.5902140672783, 258.76758409785936, 55.137614678899084)	(281.8263809250764, 252.70271884556578, 165.41284403669727)	(2.0, 2.0, 2.0)	(30, 28, 30)	-350.2902609	-1088.542969	283.3927002	(2.0, 2.0, 2.0)	(30, 28, 30)	(11, 11, 11, 8, 5, 8)	121	1	(14.801652892561984, 13.074380165289256, 14.685950413223141)	(282.11502453512395, 252.6604790805785, 164.87190082644628)	-19.71154706	-639.8864136	102.8139267	(2.0, 2.0, 2.0)	(30, 28, 30)	(11, 11, 11, 8, 5, 8)	117	1	(14.88034188034188, 13.05982905982906, 14.692307692307692)	(282.2724025106838, 252.6313768696581, 164.8846153846154)	-5.420647481
ORAW_LUNG1-127_GTV-1.csv		LUNG1-127	gtv_10_r	1.3.6.1.4.1.32722.99.99.306638167145627217199376109100049873748	v3.0.1	1.19.4	2.0.2	01/01/2001	03/06/2012	{'minimumROIDimensions': 2, 'minimumROISize': None, 'normalize': False, 'normalizeScale': 1, 'removeOutliers': None, 'resampledPixelSpacing': [2, 2, 2], 'interpolator': 'sitkBSpline', 'preCrop': False, 'padDistance': 10, 'distances': [1], 'force2D': False, 'force2Ddimension': 0, 'resegmentRange': [-3, 3], 'label': 1, 'additionalInfo': True, 'resegmentMode': 'sigma', 'voxelArrayShift': 1000}	{'Original': {'binWidth': 25}}	bda87f38ca604d38ff307fcc9c1a43b1b95e4ef3	3D	(0.9765625, 0.9765625, 3.0)	(512, 512, 116)	-784.5056276	-1024	3069	7eb91ea9c894266b089491adc95a8603dae91c08	(0.9765625, 0.9765625, 3.0)	(512, 512, 116)	(160, 214, 46, 57, 62, 21)	18270	1	(185.33973727422003, 246.76918445539135, 56.1592227695676)	(180.9958371818555, 240.9855316947181, 168.4776683087028)	(2.0, 2.0, 2.0)	(50, 52, 53)	-481.4173283	-1100.255859	844.4898682	(2.0, 2.0, 2.0)	(50, 52, 53)	(11, 10, 11, 28, 31, 31)	6678	1	(23.347259658580413, 26.114106019766396, 26.400269541778975)	(181.20623806716083, 240.7399307895328, 168.30053908355796)	-26.04420972	-910.9476318	175.4344635	(2.0, 2.0, 2.0)	(50, 52, 53)	(12, 11, 11, 27, 30, 31)	6435	1	(23.4982128982129, 26.281274281274282, 26.474592074592074)	(181.5081445464258, 241.07426731254856, 168.44918414918413)	-3.451374361
ORAW_LUNG1-127_GTV-1.csv		LUNG1-127	GTV-1	1.3.6.1.4.1.32722.99.99.306638167145627217199376109100049873748	v3.0.1	1.19.4	2.0.2	01/01/2001	03/06/2012	{'minimumROIDimensions': 2, 'minimumROISize': None, 'normalize': False, 'normalizeScale': 1, 'removeOutliers': None, 'resampledPixelSpacing': [2, 2, 2], 'interpolator': 'sitkBSpline', 'preCrop': False, 'padDistance': 10, 'distances': [1], 'force2D': False, 'force2Ddimension': 0, 'resegmentRange': [-3, 3], 'label': 1, 'additionalInfo': True, 'resegmentMode': 'sigma', 'voxelArrayShift': 1000}	{'Original': {'binWidth': 25}}	bda87f38ca604d38ff307fcc9c1a43b1b95e4ef3	3D	(0.9765625, 0.9765625, 3.0)	(512, 512, 116)	-784.5056276	-1024	3069	6d531ee1afc167833d03b39e2f9551f84d9554f1	(0.9765625, 0.9765625, 3.0)	(512, 512, 116)	(288, 254, 68, 42, 45, 7)	4244	1	(307.61098020735153, 273.9493402450518, 70.79571159283695)	(300.4013478587417, 267.52865258305843, 212.38713477851087)	(2.0, 2.0, 2.0)	(42, 44, 32)	-473.982886	-1034.213501	1015.380737	(2.0, 2.0, 2.0)	(42, 44, 32)	(11, 11, 11, 20, 22, 10)	1553	1	(20.108821635544107, 20.569864777849325, 15.313586606567933)	(300.7293620210882, 267.65144830569864, 212.12717321313588)	-249.5523272	-925.6777954	174.962677	(2.0, 2.0, 2.0)	(42, 44, 32)	(11, 11, 11, 20, 22, 10)	1553	1	(20.108821635544107, 20.569864777849325, 15.313586606567933)	(300.7293620210882, 267.65144830569864, 212.12717321313588)	-249.5523272
ORAW_LUNG1-128_gtv-pre-operat.csv		LUNG1-128	gtv-pre-op	1.3.6.1.4.1.32722.99.99.6610035468020912541018444043916500712	v3.0.1	1.19.4	2.0.2	01/01/2001	03/06/2012	{'minimumROIDimensions': 2, 'minimumROISize': None, 'normalize': False, 'normalizeScale': 1, 'removeOutliers': None, 'resampledPixelSpacing': [2, 2, 2], 'interpolator': 'sitkBSpline', 'preCrop': False, 'padDistance': 10, 'distances': [1], 'force2D': False, 'force2Ddimension': 0, 'resegmentRange': [-3, 3], 'label': 1, 'additionalInfo': True, 'resegmentMode': 'sigma', 'voxelArrayShift': 1000}	{'Original': {'binWidth': 25}}	639c25f4a946387cec5ea4e5ec497ecdbc87751b	3D	(0.9765625, 0.9765625, 3.0)	(512, 512, 100)	-728.7942806	-1024	3070	ec7cbdba86df7bcaf41d74efb0b34a1fdeb3e76e	(0.9765625, 0.9765625, 3.0)	(512, 512, 100)	(286, 255, 81, 47, 33, 1)	954	1	(310.97589098532495, 272.5, 81.0)	(303.6873935403564, 266.11328125, 243.0)	(2.0, 2.0, 3.0)	(45, 38, 23)	-80.32191836	-1034.28125	1360.816406	(2.0, 2.0, 3.0)	(45, 38, 23)	(11, 11, 11, 23, 16, 1)	230	1	(22.61304347826087, 18.804347826086957, 11.0)	(303.7378057065217, 266.12041440217394, 243.0)	62.70042409	-121.9583817	689.1331177	(2.0, 2.0, 3.0)	(45, 38, 23)	(11, 11, 11, 23, 16, 1)	227	1	(22.56387665198238, 18.841409691629956, 11.0)	(303.63947205396477, 266.1945381332599, 243.0)	55.8949756
ORAW_LUNG1-128_gtv-pre-operat.csv		LUNG1-128	gtv-pre-operat	1.3.6.1.4.1.32722.99.99.6610035468020912541018444043916500712	v3.0.1	1.19.4	2.0.2	01/01/2001	03/06/2012	{'minimumROIDimensions': 2, 'minimumROISize': None, 'normalize': False, 'normalizeScale': 1, 'removeOutliers': None, 'resampledPixelSpacing': [2, 2, 2], 'interpolator': 'sitkBSpline', 'preCrop': False, 'padDistance': 10, 'distances': [1], 'force2D': False, 'force2Ddimension': 0, 'resegmentRange': [-3, 3], 'label': 1, 'additionalInfo': True, 'resegmentMode': 'sigma', 'voxelArrayShift': 1000}	{'Original': {'binWidth': 25}}	639c25f4a946387cec5ea4e5ec497ecdbc87751b	3D	(0.9765625, 0.9765625, 3.0)	(512, 512, 100)	-728.7942806	-1024	3070	659aa464cc5ad4516b617b3aac233d73c940609f	(0.9765625, 0.9765625, 3.0)	(512, 512, 100)	(269, 233, 48, 103, 73, 36)	51890	1	(324.4211986895356, 274.8700327616111, 65.8465793023704)	(316.81757684524956, 268.42776636876084, 197.5397379071112)	(2.0, 2.0, 2.0)	(72, 58, 76)	-114.4768384	-1079.036621	1651.146362	(2.0, 2.0, 2.0)	(72, 58, 76)	(10, 11, 11, 51, 35, 54)	18689	1	(37.02809139065761, 30.97581465032907, 37.983145165605436)	(316.5679015313152, 268.46334805065817, 197.46629033121087)	-25.99859657	-1043.095825	1375.975098	(2.0, 2.0, 2.0)	(72, 58, 76)	(10, 11, 11, 51, 35, 54)	17774	6	(36.93113536626533, 31.325700461348035, 38.27697760774164)	(316.37398948253065, 269.1631196726961, 198.05395521548328)	20.8909838
ORAW_LUNG1-129_GTV-1.csv		LUNG1-129	gtv-2	1.3.6.1.4.1.32722.99.99.50083872581863784157193653992791228918	v3.0.1	1.19.4	2.0.2	01/01/2001	03/06/2012	{'minimumROIDimensions': 2, 'minimumROISize': None, 'normalize': False, 'normalizeScale': 1, 'removeOutliers': None, 'resampledPixelSpacing': [2, 2, 2], 'interpolator': 'sitkBSpline', 'preCrop': False, 'padDistance': 10, 'distances': [1], 'force2D': False, 'force2Ddimension': 0, 'resegmentRange': [-3, 3], 'label': 1, 'additionalInfo': True, 'resegmentMode': 'sigma', 'voxelArrayShift': 1000}	{'Original': {'binWidth': 25}}	307798d0b59dca15a679dcb66a707ba1aac3d4ff	3D	(0.9765625, 0.9765625, 3.0)	(512, 512, 112)	-634.5153648	-1024	3071	5429c3a28513d8a21b61e5902127f3bfe4bd5d0b	(0.9765625, 0.9765625, 3.0)	(512, 512, 112)	(203, 231, 102, 13, 20, 5)	520	1	(208.4346153846154, 239.90384615384616, 104.51923076923077)	(203.54942908653848, 234.2810997596154, 313.5576923076923)	(2.0, 2.0, 2.0)	(29, 32, 26)	-13.52215404	-1055.269531	1311.156006	(2.0, 2.0, 2.0)	(29, 32, 26)	(11, 11, 11, 6, 10, 7)	160	1	(13.4875, 14.83125, 14.80625)	(203.48671875, 234.17421875, 313.1125)	-126.740477	-190.6986389	10.48459148	(2.0, 2.0, 2.0)	(29, 32, 26)	(11, 11, 11, 6, 10, 7)	157	1	(13.477707006369426, 14.840764331210192, 14.853503184713375)	(203.46713276273886, 234.1932474124204, 313.2070063694267)	-128.9255359
ORAW_LUNG1-129_GTV-1.csv		LUNG1-129	GTV-1	1.3.6.1.4.1.32722.99.99.50083872581863784157193653992791228918	v3.0.1	1.19.4	2.0.2	01/01/2001	03/06/2012	{'minimumROIDimensions': 2, 'minimumROISize': None, 'normalize': False, 'normalizeScale': 1, 'removeOutliers': None, 'resampledPixelSpacing': [2, 2, 2], 'interpolator': 'sitkBSpline', 'preCrop': False, 'padDistance': 10, 'distances': [1], 'force2D': False, 'force2Ddimension': 0, 'resegmentRange': [-3, 3], 'label': 1, 'additionalInfo': True, 'resegmentMode': 'sigma', 'voxelArrayShift': 1000}	{'Original': {'binWidth': 25}}	307798d0b59dca15a679dcb66a707ba1aac3d4ff	3D	(0.9765625, 0.9765625, 3.0)	(512, 512, 112)	-634.5153648	-1024	3071	4167c7f2147064ec5ddab817cc469e4165e80c90	(0.9765625, 0.9765625, 3.0)	(512, 512, 112)	(237, 190, 64, 36, 64, 15)	8734	1	(255.91641859400045, 222.487291046485, 71.38161209068011)	(249.91837753320357, 217.27274516258302, 214.14483627204032)	(2.0, 2.0, 2.0)	(40, 53, 44)	-194.0544098	-1060.587036	1117.511963	(2.0, 2.0, 2.0)	(40, 53, 44)	(11, 11, 11, 17, 31, 22)	2992	1	(19.673128342245988, 26.46290106951872, 21.994318181818183)	(249.85797543449198, 217.43752088903744, 213.48863636363637)	-38.05611023	-888.2719727	414.6765747	(2.0, 2.0, 2.0)	(40, 53, 44)	(11, 11, 11, 17, 31, 22)	2956	1	(19.705006765899864, 26.452638700947226, 21.967523680649528)	(249.92173228179973, 217.41699615189447, 213.43504736129904)	-34.02876557
ORAW_LUNG1-130_GTV-1.csv		LUNG1-130	gtv-2	1.3.6.1.4.1.32722.99.99.277682490499586189126188510392622738092	v3.0.1	1.19.4	2.0.2	01/01/2001	03/06/2012	{'minimumROIDimensions': 2, 'minimumROISize': None, 'normalize': False, 'normalizeScale': 1, 'removeOutliers': None, 'resampledPixelSpacing': [2, 2, 2], 'interpolator': 'sitkBSpline', 'preCrop': False, 'padDistance': 10, 'distances': [1], 'force2D': False, 'force2Ddimension': 0, 'resegmentRange': [-3, 3], 'label': 1, 'additionalInfo': True, 'resegmentMode': 'sigma', 'voxelArrayShift': 1000}	{'Original': {'binWidth': 25}}	c8251a2e9afe0e694b0b6b825e2b9bd7a07e8973	3D	(0.9765625, 0.9765625, 3.0)	(512, 512, 104)	-774.9930418	-1024	3071	531ebe4116810a824b51d76e36fdf74908029570	(0.9765625, 0.9765625, 3.0)	(512, 512, 104)	(194, 200, 36, 106, 108, 58)	105435	2	(244.92212263479868, 258.2639730639731, 62.660805235453125)	(239.1817603855456, 252.2109111952862, 187.98241570635938)	(2.0, 2.0, 2.0)	(74, 75, 109)	-300.5636137	-1090.946533	1492.768433	(2.0, 2.0, 2.0)	(74, 75, 109)	(11, 11, 11, 51, 52, 87)	37826	2	(35.2511235658013, 38.85692380902025, 51.037778247766084)	(239.0139658816026, 252.22556636804052, 187.57555649553217)	-20.2987645	-1069.962036	994.5941772	(2.0, 2.0, 2.0)	(74, 75, 109)	(11, 11, 11, 51, 52, 87)	36655	2	(35.2419042422589, 38.57064520529259, 51.399045150729776)	(238.9955272345178, 251.65300916058519, 188.29809030145955)	6.302097368
ORAW_LUNG1-130_GTV-1.csv		LUNG1-130	GTV-1	1.3.6.1.4.1.32722.99.99.277682490499586189126188510392622738092	v3.0.1	1.19.4	2.0.2	01/01/2001	03/06/2012	{'minimumROIDimensions': 2, 'minimumROISize': None, 'normalize': False, 'normalizeScale': 1, 'removeOutliers': None, 'resampledPixelSpacing': [2, 2, 2], 'interpolator': 'sitkBSpline', 'preCrop': False, 'padDistance': 10, 'distances': [1], 'force2D': False, 'force2Ddimension': 0, 'resegmentRange': [-3, 3], 'label': 1, 'additionalInfo': True, 'resegmentMode': 'sigma', 'voxelArrayShift': 1000}	{'Original': {'binWidth': 25}}	c8251a2e9afe0e694b0b6b825e2b9bd7a07e8973	3D	(0.9765625, 0.9765625, 3.0)	(512, 512, 104)	-774.9930418	-1024	3071	1e2b7d94418b7e007bae35b785ed43687e371b34	(0.9765625, 0.9765625, 3.0)	(512, 512, 104)	(196, 206, 36, 105, 101, 54)	53150	3	(246.4556161806209, 263.2513640639699, 61.65913452492944)	(240.67931267638758, 257.08141021872063, 184.97740357478833)	(2.0, 2.0, 2.0)	(73, 71, 103)	-284.0058216	-1090.946533	1492.768433	(2.0, 2.0, 2.0)	(73, 71, 103)	(11, 11, 11, 51, 49, 81)	18870	3	(35.211446740858506, 38.16846846846847, 49.78744038155803)	(240.934612231717, 256.8486556869369, 185.07488076311606)	4.943749435	-1039.412598	327.3523865	(2.0, 2.0, 2.0)	(73, 71, 103)	(12, 11, 11, 50, 49, 81)	18474	4	(35.434394283858396, 38.009905813575834, 49.99193461080437)	(241.3805073177168, 256.5315303771517, 185.48386922160876)	15.67543625
ORAW_LUNG1-131_GTV-1.csv		LUNG1-131	GTV-1	1.3.6.1.4.1.32722.99.99.87479141342310223423565569554821655396	v3.0.1	1.19.4	2.0.2	01/01/2001	03/06/2012	{'minimumROIDimensions': 2, 'minimumROISize': None, 'normalize': False, 'normalizeScale': 1, 'removeOutliers': None, 'resampledPixelSpacing': [2, 2, 2], 'interpolator': 'sitkBSpline', 'preCrop': False, 'padDistance': 10, 'distances': [1], 'force2D': False, 'force2Ddimension': 0, 'resegmentRange': [-3, 3], 'label': 1, 'additionalInfo': True, 'resegmentMode': 'sigma', 'voxelArrayShift': 1000}	{'Original': {'binWidth': 25}}	2c8de6b3879c9ea309b3a927c9291953689464d2	3D	(0.9765625, 0.9765625, 3.0)	(512, 512, 114)	-746.86771	-1024	3048	d4dfc4daae3259e19fdfd71d8ba6b27431d4019b	(0.9765625, 0.9765625, 3.0)	(512, 512, 114)	(314, 216, 35, 35, 53, 11)	4719	1	(331.66920957830047, 245.07289680016953, 40.71307480398389)	(323.89571247880906, 239.32900078141554, 122.13922441195169)	(2.0, 2.0, 2.0)	(39, 48, 39)	-444.2284522	-1061.210083	746.0332031	(2.0, 2.0, 2.0)	(39, 48, 39)	(10, 10, 11, 17, 26, 17)	1717	1	(18.68258590564939, 24.359930110658123, 20.099009900990097)	(323.87689056129875, 239.23157897131625, 121.6980198019802)	-101.938551	-846.6537476	341.4740601	(2.0, 2.0, 2.0)	(39, 48, 39)	(10, 10, 11, 17, 26, 17)	1686	1	(18.652431791221826, 24.39620403321471, 20.14590747330961)	(323.81658233244366, 239.3041268164294, 121.79181494661921)	-89.50575386
ORAW_LUNG1-132_GTV-1.csv		LUNG1-132	gtv-3	1.3.6.1.4.1.32722.99.99.240819421539405458330847282378568861910	v3.0.1	1.19.4	2.0.2	01/01/2001	03/06/2012	{'minimumROIDimensions': 2, 'minimumROISize': None, 'normalize': False, 'normalizeScale': 1, 'removeOutliers': None, 'resampledPixelSpacing': [2, 2, 2], 'interpolator': 'sitkBSpline', 'preCrop': False, 'padDistance': 10, 'distances': [1], 'force2D': False, 'force2Ddimension': 0, 'resegmentRange': [-3, 3], 'label': 1, 'additionalInfo': True, 'resegmentMode': 'sigma', 'voxelArrayShift': 1000}	{'Original': {'binWidth': 25}}	2e0fed817d6f160bd5fbfcf97371f99a0bc5e5f8	3D	(0.9765625, 0.9765625, 3.0)	(512, 512, 114)	-738.0916578	-1024	3067	97a440122ef4b5a2b13a6a996a021e5e3fd1577a	(0.9765625, 0.9765625, 3.0)	(512, 512, 114)	(200, 264, 82, 9, 12, 4)	160	1	(203.425, 269.0375, 83.48125)	(198.6572265625, 262.73193359375, 250.44375000000002)	(2.0, 2.0, 2.0)	(26, 28, 28)	-334.5714868	-1036.670288	1282.731812	(2.0, 2.0, 2.0)	(26, 28, 28)	(11, 11, 11, 4, 6, 6)	58	1	(12.258620689655173, 13.172413793103448, 13.224137931034482)	(199.02896012931035, 262.8565463362069, 249.94827586206895)	-289.9430943	-726.175415	78.80872345	(2.0, 2.0, 2.0)	(26, 28, 28)	(11, 11, 11, 4, 6, 6)	58	1	(12.258620689655173, 13.172413793103448, 13.224137931034482)	(199.02896012931035, 262.8565463362069, 249.94827586206895)	-289.9430943
ORAW_LUNG1-132_GTV-1.csv		LUNG1-132	GTV-1	1.3.6.1.4.1.32722.99.99.240819421539405458330847282378568861910	v3.0.1	1.19.4	2.0.2	01/01/2001	03/06/2012	{'minimumROIDimensions': 2, 'minimumROISize': None, 'normalize': False, 'normalizeScale': 1, 'removeOutliers': None, 'resampledPixelSpacing': [2, 2, 2], 'interpolator': 'sitkBSpline', 'preCrop': False, 'padDistance': 10, 'distances': [1], 'force2D': False, 'force2Ddimension': 0, 'resegmentRange': [-3, 3], 'label': 1, 'additionalInfo': True, 'resegmentMode': 'sigma', 'voxelArrayShift': 1000}	{'Original': {'binWidth': 25}}	2e0fed817d6f160bd5fbfcf97371f99a0bc5e5f8	3D	(0.9765625, 0.9765625, 3.0)	(512, 512, 114)	-738.0916578	-1024	3067	c1f2913a01bf0b7a64065158acd4d44090e6cd6b	(0.9765625, 0.9765625, 3.0)	(512, 512, 114)	(171, 207, 47, 65, 59, 18)	16304	1	(205.14248037291463, 236.61451177625122, 55.54336359175662)	(200.33445348917445, 231.06885915649534, 166.63009077526988)	(2.0, 2.0, 2.0)	(53, 51, 49)	-384.1292901	-1083.829712	581.4326172	(2.0, 2.0, 2.0)	(53, 51, 49)	(11, 11, 11, 31, 29, 27)	5960	1	(26.869127516778523, 25.243624161073825, 24.157885906040267)	(200.24997378355704, 230.99896707214765, 165.81577181208056)	-3.578834199	-1060.503906	241.3485413	(2.0, 2.0, 2.0)	(53, 51, 49)	(11, 11, 11, 31, 29, 27)	5804	1	(26.93935217091661, 25.13146106133701, 24.186423156443833)	(200.3904230918332, 230.774640872674, 165.87284631288767)	12.8759134
ORAW_LUNG1-133_GTV-1.csv		LUNG1-133	GTV-1	1.3.6.1.4.1.32722.99.99.154115651170891561981726713639511627207	v3.0.1	1.19.4	2.0.2	01/01/2001	03/06/2012	{'minimumROIDimensions': 2, 'minimumROISize': None, 'normalize': False, 'normalizeScale': 1, 'removeOutliers': None, 'resampledPixelSpacing': [2, 2, 2], 'interpolator': 'sitkBSpline', 'preCrop': False, 'padDistance': 10, 'distances': [1], 'force2D': False, 'force2Ddimension': 0, 'resegmentRange': [-3, 3], 'label': 1, 'additionalInfo': True, 'resegmentMode': 'sigma', 'voxelArrayShift': 1000}	{'Original': {'binWidth': 25}}	e1a9b56bf0f37bc94fd6d7c6aba1d75e1c956c00	3D	(0.9765625, 0.9765625, 3.0)	(512, 512, 184)	-799.4572042	-1024	3071	6d89a9e2c574d46f64b1eff2b7d51a32e615cbf3	(0.9765625, 0.9765625, 3.0)	(512, 512, 184)	(342, 267, 91, 14, 16, 5)	489	1	(347.2433537832311, 273.76278118609406, 92.85685071574642)	(339.10483767893663, 267.34646600204496, 278.57055214723925)	(2.0, 2.0, 2.0)	(29, 29, 30)	-611.7777007	-1047.166626	733.7607422	(2.0, 2.0, 2.0)	(29, 29, 30)	(11, 10, 11, 7, 8, 8)	181	1	(13.165745856353592, 13.232044198895027, 14.276243093922652)	(338.8432104627072, 266.9758071477901, 278.05248618784526)	-284.1077101	-935.4086914	119.6595078	(2.0, 2.0, 2.0)	(29, 29, 30)	(11, 10, 11, 7, 8, 8)	181	1	(13.165745856353592, 13.232044198895027, 14.276243093922652)	(338.8432104627072, 266.9758071477901, 278.05248618784526)	-284.1077101
ORAW_LUNG1-134_GTV-1.csv		LUNG1-134	GTV-1	1.3.6.1.4.1.32722.99.99.242128688695080831533848844856367687501	v3.0.1	1.19.4	2.0.2	01/01/2001	03/06/2012	{'minimumROIDimensions': 2, 'minimumROISize': None, 'normalize': False, 'normalizeScale': 1, 'removeOutliers': None, 'resampledPixelSpacing': [2, 2, 2], 'interpolator': 'sitkBSpline', 'preCrop': False, 'padDistance': 10, 'distances': [1], 'force2D': False, 'force2Ddimension': 0, 'resegmentRange': [-3, 3], 'label': 1, 'additionalInfo': True, 'resegmentMode': 'sigma', 'voxelArrayShift': 1000}	{'Original': {'binWidth': 25}}	0ea5dd7e754b87831e4389c791bd307ea67a6f88	3D	(0.9765625, 0.9765625, 3.0)	(512, 512, 108)	-725.0626445	-1024	3071	e713012de58cfedb74bb3dc0e65ad3f2e0032956	(0.9765625, 0.9765625, 3.0)	(512, 512, 108)	(163, 180, 29, 19, 19, 5)	997	1	(171.26980942828484, 189.18956870611837, 30.963891675025074)	(167.25567326980942, 184.7554381895687, 92.89167502507522)	(2.0, 2.0, 2.0)	(31, 31, 30)	-574.4732345	-1064.497192	523.8925781	(2.0, 2.0, 2.0)	(31, 31, 30)	(11, 11, 11, 9, 9, 8)	352	1	(14.454545454545455, 15.144886363636363, 14.423295454545455)	(167.4208096590909, 184.80149147727272, 92.3465909090909)	-136.3949715	-860.4667969	239.5774536	(2.0, 2.0, 2.0)	(31, 31, 30)	(11, 11, 11, 9, 9, 8)	351	1	(14.455840455840455, 15.153846153846153, 14.413105413105413)	(167.42339966168092, 184.81941105769232, 92.32621082621083)	-134.3320888
ORAW_LUNG1-135_GTV-1.csv		LUNG1-135	gtv-2	1.3.6.1.4.1.32722.99.99.183953550506709147979386526691201918704	v3.0.1	1.19.4	2.0.2	01/01/2001	03/06/2012	{'minimumROIDimensions': 2, 'minimumROISize': None, 'normalize': False, 'normalizeScale': 1, 'removeOutliers': None, 'resampledPixelSpacing': [2, 2, 2], 'interpolator': 'sitkBSpline', 'preCrop': False, 'padDistance': 10, 'distances': [1], 'force2D': False, 'force2Ddimension': 0, 'resegmentRange': [-3, 3], 'label': 1, 'additionalInfo': True, 'resegmentMode': 'sigma', 'voxelArrayShift': 1000}	{'Original': {'binWidth': 25}}	bef2288de58fb7c395c140fd11af4c74d1ca99ff	3D	(0.9765625, 0.9765625, 3.0)	(512, 512, 93)	-761.9410043	-1024	3059	f2e00ff20da9968aacbead31315e854035efbdcd	(0.9765625, 0.9765625, 3.0)	(512, 512, 93)	(266, 196, 51, 62, 77, 15)	22882	1	(297.38300847827986, 232.3423214753955, 58.035049383795126)	(290.4130942170702, 226.89679831581591, 174.10514815138538)	(2.0, 2.0, 2.0)	(52, 60, 45)	-328.6224492	-1069.248535	917.25177	(2.0, 2.0, 2.0)	(52, 60, 45)	(11, 11, 11, 30, 37, 23)	8080	1	(25.838737623762377, 28.103836633663366, 22.01039603960396)	(290.18919399752474, 226.71939201732673, 173.52079207920792)	22.09406867	-820.1703491	908.3546143	(2.0, 2.0, 2.0)	(52, 60, 45)	(11, 11, 11, 30, 37, 23)	7886	1	(25.680446360639106, 28.030940907938117, 21.92949530814101)	(289.8726114712782, 226.57360056587623, 173.35899061628203)	27.52556887
ORAW_LUNG1-135_GTV-1.csv		LUNG1-135	GTV-1	1.3.6.1.4.1.32722.99.99.183953550506709147979386526691201918704	v3.0.1	1.19.4	2.0.2	01/01/2001	03/06/2012	{'minimumROIDimensions': 2, 'minimumROISize': None, 'normalize': False, 'normalizeScale': 1, 'removeOutliers': None, 'resampledPixelSpacing': [2, 2, 2], 'interpolator': 'sitkBSpline', 'preCrop': False, 'padDistance': 10, 'distances': [1], 'force2D': False, 'force2Ddimension': 0, 'resegmentRange': [-3, 3], 'label': 1, 'additionalInfo': True, 'resegmentMode': 'sigma', 'voxelArrayShift': 1000}	{'Original': {'binWidth': 25}}	bef2288de58fb7c395c140fd11af4c74d1ca99ff	3D	(0.9765625, 0.9765625, 3.0)	(512, 512, 93)	-761.9410043	-1024	3059	297ade596b5ffc5d3f45a08fce7e53d36e95a5d5	(0.9765625, 0.9765625, 3.0)	(512, 512, 93)	(276, 244, 49, 52, 38, 7)	2385	1	(307.9752620545073, 260.5509433962264, 52.78658280922432)	(300.7570918501048, 254.44428066037733, 158.35974842767297)	(2.0, 2.0, 2.0)	(47, 41, 33)	-283.4243944	-1069.248535	908.3546143	(2.0, 2.0, 2.0)	(47, 41, 33)	(11, 11, 11, 25, 19, 11)	882	1	(25.95124716553288, 19.021541950113377, 17.25170068027211)	(300.4142130810658, 254.55480265022675, 158.00340136054422)	11.10077746	-733.1375732	118.6832123	(2.0, 2.0, 2.0)	(47, 41, 33)	(11, 11, 11, 25, 18, 11)	860	1	(25.880232558139536, 18.92325581395349, 17.282558139534885)	(300.2721838662791, 254.35823037790698, 158.0651162790698)	25.6055688
ORAW_LUNG1-136_GTV-1.csv		LUNG1-136	GTV-1	1.3.6.1.4.1.32722.99.99.105717542392494973061592886293962618037	v3.0.1	1.19.4	2.0.2	01/01/2001	03/06/2012	{'minimumROIDimensions': 2, 'minimumROISize': None, 'normalize': False, 'normalizeScale': 1, 'removeOutliers': None, 'resampledPixelSpacing': [2, 2, 2], 'interpolator': 'sitkBSpline', 'preCrop': False, 'padDistance': 10, 'distances': [1], 'force2D': False, 'force2Ddimension': 0, 'resegmentRange': [-3, 3], 'label': 1, 'additionalInfo': True, 'resegmentMode': 'sigma', 'voxelArrayShift': 1000}	{'Original': {'binWidth': 25}}	8f136b56375610a29f0aaf2a4b15bb8a936a11c6	3D	(0.9765625, 0.9765625, 3.0)	(512, 512, 110)	-710.9325385	-1024	2769	4b7c9a35eafcdb69f8f147f16a98a5c1b9f37b97	(0.9765625, 0.9765625, 3.0)	(512, 512, 110)	(117, 286, 61, 30, 34, 11)	5374	1	(131.5571269073316, 302.0705247487905, 66.0591737997767)	(128.47375674544102, 294.9907468249907, 198.1775213993301)	(2.0, 2.0, 2.0)	(37, 39, 39)	-468.8632501	-1059.839233	1178.569946	(2.0, 2.0, 2.0)	(37, 39, 39)	(11, 11, 11, 15, 16, 17)	1849	1	(18.026500811249324, 18.251487290427256, 19.105462412114658)	(128.56472037249864, 295.0146933308545, 197.71092482422932)	-122.1229425	-982.6116333	101.8543396	(2.0, 2.0, 2.0)	(37, 39, 39)	(11, 11, 11, 15, 16, 17)	1829	1	(18.002733734281026, 18.261344997266267, 19.095680699835977)	(128.51718621856205, 295.0344087445325, 197.69136139967196)	-114.2395694
ORAW_LUNG1-137_GTV-1.csv		LUNG1-137	GTV-1	1.3.6.1.4.1.32722.99.99.316352801363453510102511201361636321800	v3.0.1	1.19.4	2.0.2	01/01/2001	03/06/2012	{'minimumROIDimensions': 2, 'minimumROISize': None, 'normalize': False, 'normalizeScale': 1, 'removeOutliers': None, 'resampledPixelSpacing': [2, 2, 2], 'interpolator': 'sitkBSpline', 'preCrop': False, 'padDistance': 10, 'distances': [1], 'force2D': False, 'force2Ddimension': 0, 'resegmentRange': [-3, 3], 'label': 1, 'additionalInfo': True, 'resegmentMode': 'sigma', 'voxelArrayShift': 1000}	{'Original': {'binWidth': 25}}	d7dde06b0047d9f00ed43f3e8bcb146a897d265c	3D	(0.977, 0.977, 3.0)	(512, 512, 134)	-709.7254633	-1024	3071	2531d0ffb6bef3361b0c9ab870ee659dc47daa73	(0.977, 0.977, 3.0)	(512, 512, 134)	(292, 178, 59, 93, 106, 22)	47308	1	(340.08877991037457, 238.28578675911052, 69.53050224063583)	(332.2667379724359, 232.805213663651, 208.59150672190748)	(2.0, 2.0, 2.0)	(67, 74, 55)	-183.5780733	-1108.476074	1813.630615	(2.0, 2.0, 2.0)	(67, 74, 55)	(11, 11, 11, 45, 52, 33)	17053	1	(33.7442092300475, 40.221016829883304, 27.23016478039055)	(331.99991846009505, 232.9535336597666, 207.9603295607811)	-14.99389152	-1012.321228	1813.630615	(2.0, 2.0, 2.0)	(67, 74, 55)	(11, 11, 11, 45, 52, 33)	16596	1	(33.75445890576042, 40.12388527355989, 27.24590262713907)	(332.02041781152093, 232.7592705471198, 207.99180525427815)	-7.516929306
ORAW_LUNG1-138_GTV-1.csv		LUNG1-138	gtv-2	1.3.6.1.4.1.32722.99.99.283564328180759078336924969292553073733	v3.0.1	1.19.4	2.0.2	01/01/2001	03/06/2012	{'minimumROIDimensions': 2, 'minimumROISize': None, 'normalize': False, 'normalizeScale': 1, 'removeOutliers': None, 'resampledPixelSpacing': [2, 2, 2], 'interpolator': 'sitkBSpline', 'preCrop': False, 'padDistance': 10, 'distances': [1], 'force2D': False, 'force2Ddimension': 0, 'resegmentRange': [-3, 3], 'label': 1, 'additionalInfo': True, 'resegmentMode': 'sigma', 'voxelArrayShift': 1000}	{'Original': {'binWidth': 25}}	a38e7526af74eeab3407383865faf360c0e22924	3D	(0.9765625, 0.9765625, 3.0)	(512, 512, 93)	-731.397042	-1024	3071	d1f1f6e63261dc63a2b1d3d753f229f4d1b0eec8	(0.9765625, 0.9765625, 3.0)	(512, 512, 93)	(318, 188, 59, 21, 21, 4)	806	1	(328.7382133995037, 198.66749379652606, 60.35732009925558)	(321.03341152295286, 194.01122441066997, 181.07196029776674)	(2.0, 2.0, 2.0)	(32, 32, 28)	-562.5405553	-982.9191895	1523.385376	(2.0, 2.0, 2.0)	(32, 32, 28)	(10, 11, 11, 11, 10, 6)	317	1	(15.151419558359622, 15.798107255520504, 13.340694006309148)	(320.81455786671927, 194.107933261041, 180.1813880126183)	-413.6940815	-866.3692627	34.72712708	(2.0, 2.0, 2.0)	(32, 32, 28)	(10, 11, 11, 11, 10, 6)	317	1	(15.151419558359622, 15.798107255520504, 13.340694006309148)	(320.81455786671927, 194.107933261041, 180.1813880126183)	-413.6940815
ORAW_LUNG1-138_GTV-1.csv		LUNG1-138	GTV-1	1.3.6.1.4.1.32722.99.99.283564328180759078336924969292553073733	v3.0.1	1.19.4	2.0.2	01/01/2001	03/06/2012	{'minimumROIDimensions': 2, 'minimumROISize': None, 'normalize': False, 'normalizeScale': 1, 'removeOutliers': None, 'resampledPixelSpacing': [2, 2, 2], 'interpolator': 'sitkBSpline', 'preCrop': False, 'padDistance': 10, 'distances': [1], 'force2D': False, 'force2Ddimension': 0, 'resegmentRange': [-3, 3], 'label': 1, 'additionalInfo': True, 'resegmentMode': 'sigma', 'voxelArrayShift': 1000}	{'Original': {'binWidth': 25}}	a38e7526af74eeab3407383865faf360c0e22924	3D	(0.9765625, 0.9765625, 3.0)	(512, 512, 93)	-731.397042	-1024	3071	cf1b194a0de079dda82f187e9bad49f0a9f6c104	(0.9765625, 0.9765625, 3.0)	(512, 512, 93)	(332, 263, 53, 21, 19, 8)	1121	1	(341.5798394290812, 272.5057983942908, 56.559322033898304)	(333.5740619424621, 266.11894374442466, 169.67796610169492)	(2.0, 2.0, 2.0)	(33, 31, 34)	-483.7846912	-976.1001587	924.2223511	(2.0, 2.0, 2.0)	(33, 31, 34)	(11, 10, 11, 10, 10, 12)	392	1	(15.545918367346939, 14.716836734693878, 16.757653061224488)	(333.60355548469386, 265.94539221938777, 169.01530612244898)	-269.9571149	-826.2145386	131.6632843	(2.0, 2.0, 2.0)	(33, 31, 34)	(11, 10, 11, 10, 10, 12)	392	1	(15.545918367346939, 14.716836734693878, 16.757653061224488)	(333.60355548469386, 265.94539221938777, 169.01530612244898)	-269.9571149
ORAW_LUNG1-139_GTV-1.csv		LUNG1-139	GTV-1	1.3.6.1.4.1.32722.99.99.57253174723497174426759756792029850228	v3.0.1	1.19.4	2.0.2	01/01/2001	03/06/2012	{'minimumROIDimensions': 2, 'minimumROISize': None, 'normalize': False, 'normalizeScale': 1, 'removeOutliers': None, 'resampledPixelSpacing': [2, 2, 2], 'interpolator': 'sitkBSpline', 'preCrop': False, 'padDistance': 10, 'distances': [1], 'force2D': False, 'force2Ddimension': 0, 'resegmentRange': [-3, 3], 'label': 1, 'additionalInfo': True, 'resegmentMode': 'sigma', 'voxelArrayShift': 1000}	{'Original': {'binWidth': 25}}	51864e680ba537ce25375b5b7cd4586150705d4d	3D	(0.9765625, 0.9765625, 3.0)	(512, 512, 107)	-739.0404902	-1024	3063	24025c1d02f9dda6791b1af0e14d9ea1be1c069e	(0.9765625, 0.9765625, 3.0)	(512, 512, 107)	(281, 212, 71, 23, 52, 11)	2282	2	(290.44171779141107, 231.93996494303244, 76.8737949167397)	(283.6344900306749, 226.50387201468013, 230.62138475021908)	(2.0, 2.0, 2.0)	(34, 47, 39)	-470.658395	-1049.040894	1475.18811	(2.0, 2.0, 2.0)	(34, 47, 39)	(11, 11, 11, 11, 25, 17)	849	2	(15.550058892815077, 20.08833922261484, 20.226148409893995)	(283.6118365356302, 226.6883971952297, 229.952296819788)	-232.6667198	-931.7160645	141.8511963	(2.0, 2.0, 2.0)	(34, 47, 39)	(11, 11, 11, 11, 25, 17)	849	2	(15.550058892815077, 20.08833922261484, 20.226148409893995)	(283.6118365356302, 226.6883971952297, 229.952296819788)	-232.6667198
ORAW_LUNG1-140_GTV-1.csv		LUNG1-140	GTV-1	1.3.6.1.4.1.32722.99.99.65833448191789181106708916167434470688	v3.0.1	1.19.4	2.0.2	01/01/2001	03/06/2012	{'minimumROIDimensions': 2, 'minimumROISize': None, 'normalize': False, 'normalizeScale': 1, 'removeOutliers': None, 'resampledPixelSpacing': [2, 2, 2], 'interpolator': 'sitkBSpline', 'preCrop': False, 'padDistance': 10, 'distances': [1], 'force2D': False, 'force2Ddimension': 0, 'resegmentRange': [-3, 3], 'label': 1, 'additionalInfo': True, 'resegmentMode': 'sigma', 'voxelArrayShift': 1000}	{'Original': {'binWidth': 25}}	1d99a533b4e5c7779445ec9c15cdbb6079ecc0a6	3D	(0.977, 0.977, 3.0)	(512, 512, 111)	-800.3239478	-1024	3071	e2ac60bcb98eec1d134e80dc1803ad1f3816d2a7	(0.977, 0.977, 3.0)	(512, 512, 111)	(132, 170, 48, 91, 113, 37)	116639	2	(175.58168365640995, 229.5716441327515, 65.29692469928582)	(171.5433049323125, 224.2914963176982, 195.89077409785747)	(2.0, 2.0, 2.0)	(66, 78, 77)	-235.9509218	-1073.748535	1335.170166	(2.0, 2.0, 2.0)	(66, 78, 77)	(10, 11, 11, 45, 55, 55)	41745	2	(31.46798418972332, 39.8368906455863, 36.92619475386274)	(171.44746837944663, 224.1852812911726, 195.3523895077255)	-25.59300247	-1050.033691	938.2557983	(2.0, 2.0, 2.0)	(66, 78, 77)	(10, 13, 11, 45, 53, 55)	40298	2	(31.61856667824706, 39.93850811454663, 37.05044915380416)	(171.7486333564941, 224.38851622909323, 195.6008983076083)	-3.542076858
ORAW_LUNG1-141_GTV-1.csv		LUNG1-141	GTV-1	1.3.6.1.4.1.32722.99.99.159253111333786399521540965219042330534	v3.0.1	1.19.4	2.0.2	01/01/2001	03/06/2012	{'minimumROIDimensions': 2, 'minimumROISize': None, 'normalize': False, 'normalizeScale': 1, 'removeOutliers': None, 'resampledPixelSpacing': [2, 2, 2], 'interpolator': 'sitkBSpline', 'preCrop': False, 'padDistance': 10, 'distances': [1], 'force2D': False, 'force2Ddimension': 0, 'resegmentRange': [-3, 3], 'label': 1, 'additionalInfo': True, 'resegmentMode': 'sigma', 'voxelArrayShift': 1000}	{'Original': {'binWidth': 25}}	3c2632f2d61a1b928cdc242c2a98a804d93222e8	3D	(0.9765625, 0.9765625, 3.0)	(512, 512, 118)	-821.2419499	-1024	3070	83f0ccc432bd527da063db2d668d27594ba66baf	(0.9765625, 0.9765625, 3.0)	(512, 512, 118)	(142, 196, 74, 95, 91, 27)	63582	1	(187.93639709351703, 238.8354880312038, 88.88043785977163)	(183.53163778663773, 233.23778128047246, 266.6413135793149)	(2.0, 2.0, 2.0)	(68, 66, 62)	-215.9808599	-1083.162231	1563.445313	(2.0, 2.0, 2.0)	(68, 66, 62)	(10, 11, 11, 47, 44, 40)	22583	1	(32.47925430633663, 31.305849532834433, 33.29216667404685)	(183.47022736267326, 233.12341781566886, 266.0843333480937)	42.06824424	-888.5560913	1076.911011	(2.0, 2.0, 2.0)	(68, 66, 62)	(10, 11, 11, 47, 44, 40)	22006	1	(32.35885667545215, 31.33931655003181, 33.33427247114423)	(183.22943210090432, 233.19035185006362, 266.16854494228846)	39.1225198
ORAW_LUNG1-142_GTV-1.csv		LUNG1-142	gtv-2	1.3.6.1.4.1.32722.99.99.127167544969371939615768969655692961575	v3.0.1	1.19.4	2.0.2	01/01/2001	03/06/2012	{'minimumROIDimensions': 2, 'minimumROISize': None, 'normalize': False, 'normalizeScale': 1, 'removeOutliers': None, 'resampledPixelSpacing': [2, 2, 2], 'interpolator': 'sitkBSpline', 'preCrop': False, 'padDistance': 10, 'distances': [1], 'force2D': False, 'force2Ddimension': 0, 'resegmentRange': [-3, 3], 'label': 1, 'additionalInfo': True, 'resegmentMode': 'sigma', 'voxelArrayShift': 1000}	{'Original': {'binWidth': 25}}	d7b4c29c20cab0ed511780dd21b1fadb8260ed0d	3D	(0.9765625, 0.9765625, 3.0)	(512, 512, 103)	-692.1635951	-1024	3070	4dd6b55b18338ee4d4800f7b5d7f2c24bc192ec3	(0.9765625, 0.9765625, 3.0)	(512, 512, 103)	(181, 227, 51, 83, 58, 24)	8779	3	(217.0898735619091, 257.51270076318485, 57.99464631507006)	(212.00182965030183, 251.4772468390477, 173.98393894521018)	(2.0, 2.0, 2.0)	(62, 50, 58)	-193.7561736	-1085.997559	1124.307373	(2.0, 2.0, 2.0)	(62, 50, 58)	(10, 11, 11, 41, 28, 36)	3098	3	(27.835377663008394, 25.610071013557132, 21.82859909619109)	(212.18247407601677, 251.73186077711426, 173.15719819238217)	9.402728028	-723.6704102	451.5592957	(2.0, 2.0, 2.0)	(62, 50, 58)	(11, 11, 11, 40, 28, 36)	3033	3	(28.05802835476426, 25.614573030003296, 21.887899769205408)	(212.62777545952852, 251.7408648100066, 173.2757995384108)	17.57561345
ORAW_LUNG1-142_GTV-1.csv		LUNG1-142	GTV-1	1.3.6.1.4.1.32722.99.99.127167544969371939615768969655692961575	v3.0.1	1.19.4	2.0.2	01/01/2001	03/06/2012	{'minimumROIDimensions': 2, 'minimumROISize': None, 'normalize': False, 'normalizeScale': 1, 'removeOutliers': None, 'resampledPixelSpacing': [2, 2, 2], 'interpolator': 'sitkBSpline', 'preCrop': False, 'padDistance': 10, 'distances': [1], 'force2D': False, 'force2Ddimension': 0, 'resegmentRange': [-3, 3], 'label': 1, 'additionalInfo': True, 'resegmentMode': 'sigma', 'voxelArrayShift': 1000}	{'Original': {'binWidth': 25}}	d7b4c29c20cab0ed511780dd21b1fadb8260ed0d	3D	(0.9765625, 0.9765625, 3.0)	(512, 512, 103)	-692.1635951	-1024	3070	17132162d08cb89d555de912e822ae25e5f876c9	(0.9765625, 0.9765625, 3.0)	(512, 512, 103)	(136, 240, 61, 88, 90, 26)	77820	1	(177.239655615523, 286.86764327936265, 73.40944487278334)	(173.08560118703417, 280.1441828900026, 220.22833461835)	(2.0, 2.0, 2.0)	(65, 66, 61)	-125.0379751	-1085.997559	1293.518311	(2.0, 2.0, 2.0)	(65, 66, 61)	(10, 11, 11, 43, 44, 39)	27457	1	(30.199839749426374, 33.80762647048112, 30.13628582875041)	(172.91139824885275, 280.12697169096225, 219.7725716575008)	-51.21973858	-844.0801392	751.7024536	(2.0, 2.0, 2.0)	(65, 66, 61)	(10, 11, 11, 43, 44, 39)	26672	1	(30.244263647270547, 33.70699610077985, 30.216969106178766)	(173.0002460445411, 279.9257109515597, 219.93393821235753)	-39.4810839
ORAW_LUNG1-143_GTV-1.csv		LUNG1-143	gtv-2	1.3.6.1.4.1.32722.99.99.18085185437761954166719963656479313430	v3.0.1	1.19.4	2.0.2	01/01/2001	03/06/2012	{'minimumROIDimensions': 2, 'minimumROISize': None, 'normalize': False, 'normalizeScale': 1, 'removeOutliers': None, 'resampledPixelSpacing': [2, 2, 2], 'interpolator': 'sitkBSpline', 'preCrop': False, 'padDistance': 10, 'distances': [1], 'force2D': False, 'force2Ddimension': 0, 'resegmentRange': [-3, 3], 'label': 1, 'additionalInfo': True, 'resegmentMode': 'sigma', 'voxelArrayShift': 1000}	{'Original': {'binWidth': 25}}	b6b249ebcb3e9d73821a4a202e4e120f428bd53d	3D	(0.9765625, 0.9765625, 3.0)	(512, 512, 134)	-781.5516671	-1024	3071	a2732f9c418547500a9089f42685663f28b5cf53	(0.9765625, 0.9765625, 3.0)	(512, 512, 134)	(190, 210, 69, 73, 77, 44)	10719	7	(225.57887862673758, 243.1322884597444, 89.70976770221102)	(220.2918736589234, 237.43387544896913, 269.1293031066331)	(2.0, 2.0, 2.0)	(58, 59, 88)	-161.8283868	-1070.982544	3276.339355	(2.0, 2.0, 2.0)	(58, 59, 88)	(11, 11, 11, 35, 37, 66)	3815	7	(27.982175622542595, 26.348885976408912, 42.38741808650065)	(220.4760699950852, 237.20949070281782, 268.2748361730013)	34.97904623	-559.2619629	603.8045044	(2.0, 2.0, 2.0)	(58, 59, 88)	(11, 11, 11, 35, 37, 66)	3729	7	(27.99195494770716, 26.424510592652187, 42.5443818718155)	(220.4956286454143, 237.36073993530437, 268.58876374363103)	35.11217982
ORAW_LUNG1-143_GTV-1.csv		LUNG1-143	GTV-1	1.3.6.1.4.1.32722.99.99.18085185437761954166719963656479313430	v3.0.1	1.19.4	2.0.2	01/01/2001	03/06/2012	{'minimumROIDimensions': 2, 'minimumROISize': None, 'normalize': False, 'normalizeScale': 1, 'removeOutliers': None, 'resampledPixelSpacing': [2, 2, 2], 'interpolator': 'sitkBSpline', 'preCrop': False, 'padDistance': 10, 'distances': [1], 'force2D': False, 'force2Ddimension': 0, 'resegmentRange': [-3, 3], 'label': 1, 'additionalInfo': True, 'resegmentMode': 'sigma', 'voxelArrayShift': 1000}	{'Original': {'binWidth': 25}}	b6b249ebcb3e9d73821a4a202e4e120f428bd53d	3D	(0.9765625, 0.9765625, 3.0)	(512, 512, 134)	-781.5516671	-1024	3071	5da6d0f7dae2f5104db9e6870dc24d54080f5f43	(0.9765625, 0.9765625, 3.0)	(512, 512, 134)	(144, 211, 65, 82, 78, 25)	36084	1	(183.35821970956655, 253.34960093116064, 75.95205631304734)	(179.0607614351236, 247.41171965933657, 227.856168939142)	(2.0, 2.0, 2.0)	(62, 60, 60)	-241.1126897	-1046.236328	1434.87561	(2.0, 2.0, 2.0)	(62, 60, 60)	(10, 11, 11, 40, 38, 38)	12842	1	(29.29528110886155, 31.45740538856876, 27.876888335150287)	(179.1022809677231, 247.42652952713752, 227.25377667030057)	14.98196999	-801.317688	174.9173584	(2.0, 2.0, 2.0)	(62, 60, 60)	(10, 11, 11, 40, 38, 38)	12492	1	(29.25320204931156, 31.473422990714056, 27.896974063400577)	(179.01812284862314, 247.4585647314281, 227.29394812680115)	26.30951832
ORAW_LUNG1-144_Lung-Right.csv		LUNG1-144	GTV-1	1.3.6.1.4.1.32722.99.99.138240603194151951037948113090858955464	v3.0.1	1.19.4	2.0.2	01/01/2001	03/06/2012	{'minimumROIDimensions': 2, 'minimumROISize': None, 'normalize': False, 'normalizeScale': 1, 'removeOutliers': None, 'resampledPixelSpacing': [2, 2, 2], 'interpolator': 'sitkBSpline', 'preCrop': False, 'padDistance': 10, 'distances': [1], 'force2D': False, 'force2Ddimension': 0, 'resegmentRange': [-3, 3], 'label': 1, 'additionalInfo': True, 'resegmentMode': 'sigma', 'voxelArrayShift': 1000}	{'Original': {'binWidth': 25}}	eb7935778714af1dc0c95fd71b366cac4a62e8c1	3D	(0.9765625, 0.9765625, 3.0)	(512, 512, 134)	-694.8209846	-1024	3071	9aa946ff3d69f2c57440a4172777e93b8c235946	(0.9765625, 0.9765625, 3.0)	(512, 512, 134)	(306, 164, 55, 102, 124, 23)	90038	1	(358.51255025655837, 230.2792598680557, 65.98302938759191)	(350.10991235992026, 224.88208971489814, 197.94908816277575)	(2.0, 2.0, 2.0)	(71, 83, 57)	-238.8677052	-1077.788086	1185.412964	(2.0, 2.0, 2.0)	(71, 83, 57)	(10, 11, 11, 50, 61, 35)	31856	1	(35.77084379708689, 43.144462581617276, 27.926356102461074)	(350.05340634417377, 224.80064391323455, 197.35271220492214)	16.71765334	-876.1756592	278.211853	(2.0, 2.0, 2.0)	(71, 83, 57)	(10, 11, 11, 50, 60, 35)	30867	1	(35.70674182784203, 42.981695662033886, 27.762011209382187)	(349.92520240568405, 224.47511007406777, 197.0240224187644)	32.91593471
ORAW_LUNG1-145_Lung-Right.csv		LUNG1-145	GTV-1	1.3.6.1.4.1.32722.99.99.254609913309814590227271339958006362452	v3.0.1	1.19.4	2.0.2	01/01/2001	03/06/2012	{'minimumROIDimensions': 2, 'minimumROISize': None, 'normalize': False, 'normalizeScale': 1, 'removeOutliers': None, 'resampledPixelSpacing': [2, 2, 2], 'interpolator': 'sitkBSpline', 'preCrop': False, 'padDistance': 10, 'distances': [1], 'force2D': False, 'force2Ddimension': 0, 'resegmentRange': [-3, 3], 'label': 1, 'additionalInfo': True, 'resegmentMode': 'sigma', 'voxelArrayShift': 1000}	{'Original': {'binWidth': 25}}	2a748c104f63c4e79b13c41d472ddc74faa2e9fd	3D	(0.9765625, 0.9765625, 3.0)	(512, 512, 111)	-719.1288036	-1024	3068	76df79717e7280458ced6677f9037523600759c4	(0.9765625, 0.9765625, 3.0)	(512, 512, 111)	(142, 241, 32, 64, 52, 13)	13312	1	(169.9855018028846, 267.0042067307692, 38.36065204326923)	(166.00146660437952, 260.74629563551684, 115.08195612980771)	(2.0, 2.0, 2.0)	(53, 47, 41)	-400.5956543	-1080.022461	913.0724487	(2.0, 2.0, 2.0)	(53, 47, 41)	(10, 11, 11, 32, 25, 19)	4781	1	(23.891863626856306, 23.170048107090565, 20.670780171512234)	(166.2954460037126, 260.85181496418113, 114.84156034302447)	-39.94834418	-890.3688965	253.7298279	(2.0, 2.0, 2.0)	(53, 47, 41)	(10, 11, 11, 32, 25, 19)	4678	1	(23.93351859769132, 23.211842667806756, 20.670158187259513)	(166.37875594538264, 260.9354040856135, 114.84031637451903)	-28.96341035
ORAW_LUNG1-146_GTV-1.csv		LUNG1-146	gtv-2	1.3.6.1.4.1.32722.99.99.317131764643958490136442152518049331409	v3.0.1	1.19.4	2.0.2	01/01/2001	03/06/2012	{'minimumROIDimensions': 2, 'minimumROISize': None, 'normalize': False, 'normalizeScale': 1, 'removeOutliers': None, 'resampledPixelSpacing': [2, 2, 2], 'interpolator': 'sitkBSpline', 'preCrop': False, 'padDistance': 10, 'distances': [1], 'force2D': False, 'force2Ddimension': 0, 'resegmentRange': [-3, 3], 'label': 1, 'additionalInfo': True, 'resegmentMode': 'sigma', 'voxelArrayShift': 1000}	{'Original': {'binWidth': 25}}	a7360ae9f7e1292575cffbe430ad761629bc1e79	3D	(0.9765625, 0.9765625, 3.0)	(512, 512, 134)	-756.2204439	-1024	3071	aa1678d7fd76e59061acba497d6e2aca52693c2b	(0.9765625, 0.9765625, 3.0)	(512, 512, 134)	(275, 226, 56, 72, 64, 21)	7865	4	(318.6270820089002, 255.13401144310234, 66.75371900826447)	(311.1592597743166, 249.1543080499046, 200.26115702479342)	(2.0, 2.0, 2.0)	(57, 53, 53)	-275.7301791	-1100.751831	976.1331787	(2.0, 2.0, 2.0)	(57, 53, 53)	(10, 10, 11, 35, 32, 31)	2905	4	(31.49397590361446, 24.322203098106712, 27.188640275387264)	(311.4996705572289, 249.15612494621342, 199.87728055077451)	16.4218754	-455.0778503	105.1443863	(2.0, 2.0, 2.0)	(57, 53, 53)	(10, 10, 11, 35, 32, 31)	2869	4	(31.428023701638203, 24.330428720808644, 27.231090972464273)	(311.3677661532764, 249.17257619161728, 199.96218194492855)	19.1858815
ORAW_LUNG1-146_GTV-1.csv		LUNG1-146	GTV-1	1.3.6.1.4.1.32722.99.99.317131764643958490136442152518049331409	v3.0.1	1.19.4	2.0.2	01/01/2001	03/06/2012	{'minimumROIDimensions': 2, 'minimumROISize': None, 'normalize': False, 'normalizeScale': 1, 'removeOutliers': None, 'resampledPixelSpacing': [2, 2, 2], 'interpolator': 'sitkBSpline', 'preCrop': False, 'padDistance': 10, 'distances': [1], 'force2D': False, 'force2Ddimension': 0, 'resegmentRange': [-3, 3], 'label': 1, 'additionalInfo': True, 'resegmentMode': 'sigma', 'voxelArrayShift': 1000}	{'Original': {'binWidth': 25}}	a7360ae9f7e1292575cffbe430ad761629bc1e79	3D	(0.9765625, 0.9765625, 3.0)	(512, 512, 134)	-756.2204439	-1024	3071	5a0ce9b0dc7fd47311d6894f797bf38d4692a6ab	(0.9765625, 0.9765625, 3.0)	(512, 512, 134)	(346, 191, 61, 31, 36, 9)	3052	1	(361.7929226736566, 206.33715596330276, 65.0)	(353.3134010484928, 201.50112887041286, 195.0)	(2.0, 2.0, 2.0)	(37, 39, 36)	-377.6302695	-1053.305542	546.0228882	(2.0, 2.0, 2.0)	(37, 39, 36)	(11, 10, 11, 15, 18, 14)	1102	1	(18.47277676950998, 17.528130671506354, 17.554446460980035)	(353.45727228901995, 201.5679800930127, 194.60889292196006)	-182.3583559	-1028.430908	107.0889587	(2.0, 2.0, 2.0)	(37, 39, 36)	(11, 10, 11, 15, 18, 14)	1093	1	(18.483989021043, 17.54711802378774, 17.54437328453797)	(353.479696792086, 201.60595479757546, 194.58874656907594)	-175.7686897
ORAW_LUNG1-147_Lung-Right.csv		LUNG1-147	GTV-1	1.3.6.1.4.1.32722.99.99.240894696324712237906833762431115084565	v3.0.1	1.19.4	2.0.2	01/01/2001	03/06/2012	{'minimumROIDimensions': 2, 'minimumROISize': None, 'normalize': False, 'normalizeScale': 1, 'removeOutliers': None, 'resampledPixelSpacing': [2, 2, 2], 'interpolator': 'sitkBSpline', 'preCrop': False, 'padDistance': 10, 'distances': [1], 'force2D': False, 'force2Ddimension': 0, 'resegmentRange': [-3, 3], 'label': 1, 'additionalInfo': True, 'resegmentMode': 'sigma', 'voxelArrayShift': 1000}	{'Original': {'binWidth': 25}}	5d53b26f626e48f8557e9e110850210528775809	3D	(0.9765625, 0.9765625, 3.0)	(512, 512, 99)	-762.6826651	-1024	3071	028ba43f00a00f9ebe16738b541a6ce9fe7b772c	(0.9765625, 0.9765625, 3.0)	(512, 512, 99)	(270, 216, 42, 69, 75, 27)	13607	4	(308.51319173954585, 265.7293304916587, 49.863305651502905)	(301.28241380815024, 259.50129930826046, 149.5899169545087)	(2.0, 2.0, 2.0)	(56, 58, 62)	-322.5314036	-1116.172974	1092.042725	(2.0, 2.0, 2.0)	(56, 58, 62)	(11, 10, 11, 34, 37, 40)	4836	3	(29.47105045492142, 34.385235732009924, 22.85483870967742)	(301.45381965984285, 259.28219021401986, 149.20967741935485)	-21.15795827	-1079.321289	170.7532349	(2.0, 2.0, 2.0)	(56, 58, 62)	(11, 10, 11, 34, 37, 40)	4695	3	(29.40234291799787, 34.35186368477103, 22.984451544195952)	(301.31640458599577, 259.2154461195421, 149.4689030883919)	-3.227445757
ORAW_LUNG1-147_Lung-Right.csv		LUNG1-147	gtv-2	1.3.6.1.4.1.32722.99.99.240894696324712237906833762431115084565	v3.0.1	1.19.4	2.0.2	01/01/2001	03/06/2012	{'minimumROIDimensions': 2, 'minimumROISize': None, 'normalize': False, 'normalizeScale': 1, 'removeOutliers': None, 'resampledPixelSpacing': [2, 2, 2], 'interpolator': 'sitkBSpline', 'preCrop': False, 'padDistance': 10, 'distances': [1], 'force2D': False, 'force2Ddimension': 0, 'resegmentRange': [-3, 3], 'label': 1, 'additionalInfo': True, 'resegmentMode': 'sigma', 'voxelArrayShift': 1000}	{'Original': {'binWidth': 25}}	5d53b26f626e48f8557e9e110850210528775809	3D	(0.9765625, 0.9765625, 3.0)	(512, 512, 99)	-762.6826651	-1024	3071	8f862c7701b0ed0a5b79e82f95611e068253a66a	(0.9765625, 0.9765625, 3.0)	(512, 512, 99)	(235, 176, 46, 90, 85, 30)	14173	4	(277.3105200028223, 223.30367600366895, 57.33225146405137)	(270.8110546902561, 218.06999609733296, 171.99675439215412)	(2.0, 2.0, 2.0)	(66, 64, 67)	-274.6486302	-1116.172974	1312.24353	(2.0, 2.0, 2.0)	(66, 64, 67)	(11, 11, 11, 44, 41, 45)	4975	4	(30.888040201005026, 33.816884422110554, 28.12924623115578)	(270.28779915201005, 218.1454875942211, 171.75849246231155)	10.9401776	-749.5070801	617.7127686	(2.0, 2.0, 2.0)	(66, 64, 67)	(11, 11, 11, 44, 41, 45)	4915	4	(30.836622583926754, 33.80813835198372, 28.135910478128178)	(270.1849639178535, 218.12799545396746, 171.77182095625636)	11.26411623
ORAW_LUNG1-148_Spinal-Cord.csv		LUNG1-148	gtv7	1.3.6.1.4.1.32722.99.99.169373201535973448879355423004479298632	v3.0.1	1.19.4	2.0.2	01/01/2001	03/06/2012	{'minimumROIDimensions': 2, 'minimumROISize': None, 'normalize': False, 'normalizeScale': 1, 'removeOutliers': None, 'resampledPixelSpacing': [2, 2, 2], 'interpolator': 'sitkBSpline', 'preCrop': False, 'padDistance': 10, 'distances': [1], 'force2D': False, 'force2Ddimension': 0, 'resegmentRange': [-3, 3], 'label': 1, 'additionalInfo': True, 'resegmentMode': 'sigma', 'voxelArrayShift': 1000}	{'Original': {'binWidth': 25}}	17084a96f2010880da849b0ae827033ef2984f8e	3D	(0.9765625, 0.9765625, 3.0)	(512, 512, 108)	-767.0004164	-1024	3043	d6f16ca56ab866663d0a97ac15c70a5323e3c4ca	(0.9765625, 0.9765625, 3.0)	(512, 512, 108)	(253, 241, 33, 50, 39, 17)	7146	1	(272.64581584102996, 258.4111390987965, 41.24643157010915)	(266.25567953225584, 252.35462802616848, 123.73929471032746)	(2.0, 2.0, 2.0)	(46, 41, 48)	-153.1670984	-1102.955933	1052.219971	(2.0, 2.0, 2.0)	(46, 41, 48)	(11, 11, 11, 24, 19, 26)	2558	1	(19.830727130570757, 18.975371383893666, 23.915168100078187)	(266.1731730111415, 252.46246151778735, 123.33033620015638)	21.11994441	-695.190918	163.6465302	(2.0, 2.0, 2.0)	(46, 41, 48)	(11, 11, 11, 24, 19, 26)	2537	1	(19.857705951911708, 18.96413086322428, 23.95072920772566)	(266.2271306538234, 252.43998047644857, 123.40145841545132)	23.26760766
ORAW_LUNG1-148_Spinal-Cord.csv		LUNG1-148	GTV-1	1.3.6.1.4.1.32722.99.99.169373201535973448879355423004479298632	v3.0.1	1.19.4	2.0.2	01/01/2001	03/06/2012	{'minimumROIDimensions': 2, 'minimumROISize': None, 'normalize': False, 'normalizeScale': 1, 'removeOutliers': None, 'resampledPixelSpacing': [2, 2, 2], 'interpolator': 'sitkBSpline', 'preCrop': False, 'padDistance': 10, 'distances': [1], 'force2D': False, 'force2Ddimension': 0, 'resegmentRange': [-3, 3], 'label': 1, 'additionalInfo': True, 'resegmentMode': 'sigma', 'voxelArrayShift': 1000}	{'Original': {'binWidth': 25}}	17084a96f2010880da849b0ae827033ef2984f8e	3D	(0.9765625, 0.9765625, 3.0)	(512, 512, 108)	-767.0004164	-1024	3043	52611347bba3ba0887628d5254b8333e300bc764	(0.9765625, 0.9765625, 3.0)	(512, 512, 108)	(312, 269, 12, 82, 59, 19)	40027	1	(349.57476203562595, 297.85434831488743, 20.988932470582355)	(341.38160355041595, 290.87338702625726, 62.966797411747066)	(2.0, 2.0, 2.0)	(62, 50, 50)	-171.2930054	-1106.266479	1211.074463	(2.0, 2.0, 2.0)	(62, 50, 50)	(10, 10, 11, 40, 29, 28)	14495	1	(28.5062435322525, 24.22938944463608, 24.45539841324595)	(341.524205814505, 290.97049763927214, 62.4107968264919)	-52.01032777	-1065.645874	227.9048462	(2.0, 2.0, 2.0)	(62, 50, 50)	(10, 10, 11, 40, 29, 28)	14052	1	(28.401864503273554, 24.362866495872474, 24.597423854255624)	(341.3154477565471, 291.23745174174496, 62.69484770851125)	-30.06691883
ORAW_LUNG1-149_GTV-1.csv		LUNG1-149	GTV-1	1.3.6.1.4.1.32722.99.99.246275666505667527568711446960966079751	v3.0.1	1.19.4	2.0.2	01/01/2001	03/06/2012	{'minimumROIDimensions': 2, 'minimumROISize': None, 'normalize': False, 'normalizeScale': 1, 'removeOutliers': None, 'resampledPixelSpacing': [2, 2, 2], 'interpolator': 'sitkBSpline', 'preCrop': False, 'padDistance': 10, 'distances': [1], 'force2D': False, 'force2Ddimension': 0, 'resegmentRange': [-3, 3], 'label': 1, 'additionalInfo': True, 'resegmentMode': 'sigma', 'voxelArrayShift': 1000}	{'Original': {'binWidth': 25}}	d22ff74730ec8fb1a3a55a69131680849b6ae098	3D	(0.7207, 0.7207, 3.0)	(512, 512, 118)	-434.1215442	-1024	3071	76d8845e5ddbe8454c02f80eb83d8269670eb592	(0.7207, 0.7207, 3.0)	(512, 512, 118)	(290, 163, 67, 135, 151, 37)	264046	1	(354.6305189247328, 240.0751119123183, 84.57841815441249)	(255.58221498905496, 173.0221331552078, 253.73525446323748)	(2.0, 2.0, 2.0)	(70, 76, 78)	-98.74809508	-1090.480103	2427.395752	(2.0, 2.0, 2.0)	(70, 76, 78)	(11, 11, 11, 48, 54, 56)	51406	1	(33.53063844687391, 38.22219196202778, 37.90473874644983)	(255.70092689374783, 173.08403392405557, 253.30947749289965)	63.30898466	-996.0657959	316.2477112	(2.0, 2.0, 2.0)	(70, 76, 78)	(11, 11, 11, 48, 53, 56)	50604	1	(33.48413168919453, 38.022764998814324, 37.99867599399257)	(255.60791337838907, 172.68517999762867, 253.49735198798516)	68.76393318
ORAW_LUNG1-150_GTV-1.csv		LUNG1-150	gtv-2	1.3.6.1.4.1.32722.99.99.115305264333855792982443732010973082624	v3.0.1	1.19.4	2.0.2	01/01/2001	03/06/2012	{'minimumROIDimensions': 2, 'minimumROISize': None, 'normalize': False, 'normalizeScale': 1, 'removeOutliers': None, 'resampledPixelSpacing': [2, 2, 2], 'interpolator': 'sitkBSpline', 'preCrop': False, 'padDistance': 10, 'distances': [1], 'force2D': False, 'force2Ddimension': 0, 'resegmentRange': [-3, 3], 'label': 1, 'additionalInfo': True, 'resegmentMode': 'sigma', 'voxelArrayShift': 1000}	{'Original': {'binWidth': 25}}	42396be8a39cee7183ee4ef695eca63ffa326345	3D	(0.9765625, 0.9765625, 3.0)	(512, 512, 120)	-694.7655468	-1024	3068	c49fe599cba29c2ebea6d59f5358214f7275dd00	(0.9765625, 0.9765625, 3.0)	(512, 512, 120)	(178, 293, 34, 10, 11, 2)	122	1	(182.36065573770492, 297.73770491803276, 34.36065573770492)	(178.08657786885246, 290.75947745901635, 103.08196721311475)	(2.0, 2.0, 2.0)	(27, 28, 25)	-495.0347803	-1041.926636	1223.404053	(2.0, 2.0, 2.0)	(27, 28, 25)	(11, 11, 11, 5, 5, 3)	33	1	(12.696969696969697, 13.121212121212121, 11.727272727272727)	(177.9056581439394, 290.75414299242425, 102.95454545454545)	-355.9312513	-691.616333	-143.9810333	(2.0, 2.0, 2.0)	(27, 28, 25)	(11, 11, 11, 5, 5, 3)	33	1	(12.696969696969697, 13.121212121212121, 11.727272727272727)	(177.9056581439394, 290.75414299242425, 102.95454545454545)	-355.9312513
ORAW_LUNG1-150_GTV-1.csv		LUNG1-150	GTV-1	1.3.6.1.4.1.32722.99.99.115305264333855792982443732010973082624	v3.0.1	1.19.4	2.0.2	01/01/2001	03/06/2012	{'minimumROIDimensions': 2, 'minimumROISize': None, 'normalize': False, 'normalizeScale': 1, 'removeOutliers': None, 'resampledPixelSpacing': [2, 2, 2], 'interpolator': 'sitkBSpline', 'preCrop': False, 'padDistance': 10, 'distances': [1], 'force2D': False, 'force2Ddimension': 0, 'resegmentRange': [-3, 3], 'label': 1, 'additionalInfo': True, 'resegmentMode': 'sigma', 'voxelArrayShift': 1000}	{'Original': {'binWidth': 25}}	42396be8a39cee7183ee4ef695eca63ffa326345	3D	(0.9765625, 0.9765625, 3.0)	(512, 512, 120)	-694.7655468	-1024	3068	db51f299d9a40046954272bd33bb247418411f14	(0.9765625, 0.9765625, 3.0)	(512, 512, 120)	(295, 297, 48, 31, 28, 8)	2904	1	(312.25585399449034, 311.9015151515151, 51.28650137741047)	(304.9373574164945, 304.5913233901515, 153.8595041322314)	(2.0, 2.0, 2.0)	(37, 36, 34)	-339.2542739	-1052.712524	1182.78894	(2.0, 2.0, 2.0)	(37, 36, 34)	(11, 11, 11, 15, 14, 12)	1071	1	(19.219421101774042, 18.011204481792717, 16.0)	(304.95056095354806, 304.53412771358546, 153.5)	-215.6535653	-984.3547974	170.6815643	(2.0, 2.0, 2.0)	(37, 36, 34)	(11, 11, 11, 15, 14, 12)	1069	1	(19.224508886810103, 18.020579981290926, 15.998129092609917)	(304.9607365236202, 304.55287871258184, 153.49625818521983)	-214.3156435
ORAW_LUNG1-151_GTV-1.csv		LUNG1-151	gtv-2	1.3.6.1.4.1.32722.99.99.318823593680018478224606384937369659839	v3.0.1	1.19.4	2.0.2	01/01/2001	03/06/2012	{'minimumROIDimensions': 2, 'minimumROISize': None, 'normalize': False, 'normalizeScale': 1, 'removeOutliers': None, 'resampledPixelSpacing': [2, 2, 2], 'interpolator': 'sitkBSpline', 'preCrop': False, 'padDistance': 10, 'distances': [1], 'force2D': False, 'force2Ddimension': 0, 'resegmentRange': [-3, 3], 'label': 1, 'additionalInfo': True, 'resegmentMode': 'sigma', 'voxelArrayShift': 1000}	{'Original': {'binWidth': 25}}	18eba07423fc5f5d2985fb1f12dd145ff4315883	3D	(0.9765625, 0.9765625, 3.0)	(512, 512, 118)	-832.0828399	-1024	3070	b315a1b4aa4c891dcf760d9cca6d69787e7e3934	(0.9765625, 0.9765625, 3.0)	(512, 512, 118)	(181, 227, 54, 35, 40, 7)	3098	1	(196.26759199483539, 246.99193027759844, 56.353453841187864)	(191.66757030745643, 241.20305691171723, 169.06036152356359)	(2.0, 2.0, 2.0)	(39, 42, 32)	-543.1293762	-1113.197876	508.2358398	(2.0, 2.0, 2.0)	(39, 42, 32)	(10, 11, 11, 17, 19, 10)	1121	1	(17.707404103479035, 20.263157894736842, 14.540588760035682)	(191.92652695695807, 241.0380345394737, 168.58117752007138)	38.10602894	-359.8865051	216.4317169	(2.0, 2.0, 2.0)	(39, 42, 32)	(10, 11, 11, 17, 19, 10)	1107	1	(17.73712737127371, 20.277326106594398, 14.520325203252032)	(191.98597349254743, 241.0663709631888, 168.54065040650406)	39.68067935
ORAW_LUNG1-151_GTV-1.csv		LUNG1-151	GTV-1	1.3.6.1.4.1.32722.99.99.318823593680018478224606384937369659839	v3.0.1	1.19.4	2.0.2	01/01/2001	03/06/2012	{'minimumROIDimensions': 2, 'minimumROISize': None, 'normalize': False, 'normalizeScale': 1, 'removeOutliers': None, 'resampledPixelSpacing': [2, 2, 2], 'interpolator': 'sitkBSpline', 'preCrop': False, 'padDistance': 10, 'distances': [1], 'force2D': False, 'force2Ddimension': 0, 'resegmentRange': [-3, 3], 'label': 1, 'additionalInfo': True, 'resegmentMode': 'sigma', 'voxelArrayShift': 1000}	{'Original': {'binWidth': 25}}	18eba07423fc5f5d2985fb1f12dd145ff4315883	3D	(0.9765625, 0.9765625, 3.0)	(512, 512, 118)	-832.0828399	-1024	3070	e00c142ef9560a09f449ab2bdbd8015ab9577344	(0.9765625, 0.9765625, 3.0)	(512, 512, 118)	(157, 210, 71, 48, 51, 15)	14532	1	(181.32308009909167, 238.6180154142582, 78.0686072116708)	(177.0733204092692, 233.02540567798653, 234.2058216350124)	(2.0, 2.0, 2.0)	(45, 47, 45)	-686.5631361	-1113.197876	772.6699829	(2.0, 2.0, 2.0)	(45, 47, 45)	(11, 11, 11, 23, 24, 23)	5270	1	(22.36337760910816, 24.11043643263757, 22.13662239089184)	(177.2384739682163, 232.73259161527514, 233.7732447817837)	-82.08773598	-1060.018066	168.2132874	(2.0, 2.0, 2.0)	(45, 47, 45)	(11, 11, 11, 23, 24, 23)	5068	1	(22.40568271507498, 24.334451460142066, 22.095303867403317)	(177.32308418014998, 233.18062167028413, 233.69060773480663)	-47.11359634
ORAW_LUNG1-152_GTV-1.csv		LUNG1-152	GTV-1	1.3.6.1.4.1.32722.99.99.324154185230207404553043347378661595729	v3.0.1	1.19.4	2.0.2	01/01/2001	03/06/2012	{'minimumROIDimensions': 2, 'minimumROISize': None, 'normalize': False, 'normalizeScale': 1, 'removeOutliers': None, 'resampledPixelSpacing': [2, 2, 2], 'interpolator': 'sitkBSpline', 'preCrop': False, 'padDistance': 10, 'distances': [1], 'force2D': False, 'force2Ddimension': 0, 'resegmentRange': [-3, 3], 'label': 1, 'additionalInfo': True, 'resegmentMode': 'sigma', 'voxelArrayShift': 1000}	{'Original': {'binWidth': 25}}	0f39f61753e4e769093ef2c1fc026d65862de4ae	3D	(0.9765625, 0.9765625, 3.0)	(512, 512, 119)	-833.5869271	-1024	3070	7e7e0c48191ce1676e3498716bb01036038cad18	(0.9765625, 0.9765625, 3.0)	(512, 512, 119)	(196, 173, 64, 25, 26, 8)	2207	1	(207.100589034889, 184.59990937924786, 67.8364295423652)	(202.2466689793838, 180.27334900317175, 203.5092886270956)	(2.0, 2.0, 2.0)	(34, 34, 34)	-616.0250261	-1057.729736	646.5389404	(2.0, 2.0, 2.0)	(34, 34, 34)	(11, 10, 11, 12, 13, 12)	785	1	(15.838216560509554, 15.787261146496816, 16.88917197452229)	(202.1881518710191, 180.08624104299363, 203.2783439490446)	-266.45891	-972.4370728	140.0516663	(2.0, 2.0, 2.0)	(34, 34, 34)	(11, 10, 11, 12, 13, 12)	785	1	(15.838216560509554, 15.787261146496816, 16.88917197452229)	(202.1881518710191, 180.08624104299363, 203.2783439490446)	-266.45891
ORAW_LUNG1-153_GTV-1.csv		LUNG1-153	GTV-1	1.3.6.1.4.1.32722.99.99.122551441915210038051039304236465229512	v3.0.1	1.19.4	2.0.2	01/01/2001	03/06/2012	{'minimumROIDimensions': 2, 'minimumROISize': None, 'normalize': False, 'normalizeScale': 1, 'removeOutliers': None, 'resampledPixelSpacing': [2, 2, 2], 'interpolator': 'sitkBSpline', 'preCrop': False, 'padDistance': 10, 'distances': [1], 'force2D': False, 'force2Ddimension': 0, 'resegmentRange': [-3, 3], 'label': 1, 'additionalInfo': True, 'resegmentMode': 'sigma', 'voxelArrayShift': 1000}	{'Original': {'binWidth': 25}}	1227898c7a5ba7f09c7419c71eec41c5fc1e1d83	3D	(0.9765625, 0.9765625, 3.0)	(512, 512, 106)	-860.8380278	-1024	3070	200383eeb7f95377f359d65c177da043450cb372	(0.9765625, 0.9765625, 3.0)	(512, 512, 106)	(197, 260, 60, 24, 24, 8)	2105	1	(208.50071258907363, 272.10688836104515, 63.52399049881235)	(203.61397713776722, 265.72938316508316, 190.57197149643707)	(2.0, 2.0, 2.0)	(34, 34, 34)	-659.7845727	-1084.116821	976.0388794	(2.0, 2.0, 2.0)	(34, 34, 34)	(11, 11, 11, 12, 12, 12)	748	1	(16.540106951871657, 16.64572192513369, 16.37433155080214)	(203.5919326537433, 265.8031626002674, 190.24866310160428)	-182.3734833	-839.3430786	96.91304016	(2.0, 2.0, 2.0)	(34, 34, 34)	(11, 11, 11, 12, 12, 12)	748	1	(16.540106951871657, 16.64572192513369, 16.37433155080214)	(203.5919326537433, 265.8031626002674, 190.24866310160428)	-182.3734833
ORAW_LUNG1-154_GTV-1.csv		LUNG1-154	GTV-1	1.3.6.1.4.1.32722.99.99.107040060318194287630194724820159909444	v3.0.1	1.19.4	2.0.2	01/01/2001	03/06/2012	{'minimumROIDimensions': 2, 'minimumROISize': None, 'normalize': False, 'normalizeScale': 1, 'removeOutliers': None, 'resampledPixelSpacing': [2, 2, 2], 'interpolator': 'sitkBSpline', 'preCrop': False, 'padDistance': 10, 'distances': [1], 'force2D': False, 'force2Ddimension': 0, 'resegmentRange': [-3, 3], 'label': 1, 'additionalInfo': True, 'resegmentMode': 'sigma', 'voxelArrayShift': 1000}	{'Original': {'binWidth': 25}}	3aece81724f0f7d7ce1d5d7813d86c8e8089dc9e	3D	(0.977, 0.977, 3.0)	(512, 512, 113)	-827.3126719	-1024	3071	dd5dc40c05db497c0325bf3eef95465e40e6c39a	(0.977, 0.977, 3.0)	(512, 512, 113)	(314, 309, 56, 19, 21, 9)	1703	1	(322.71285965942457, 319.7809747504404, 59.76335877862596)	(315.2904638872578, 312.4260123311803, 179.29007633587787)	(2.0, 2.0, 2.0)	(31, 32, 35)	-384.0653516	-1037.959717	1133.739502	(2.0, 2.0, 2.0)	(31, 32, 35)	(10, 11, 11, 10, 10, 13)	646	1	(14.356037151702786, 15.843653250773993, 16.712074303405572)	(315.2235743034056, 312.198806501548, 178.92414860681114)	-282.1186578	-856.887207	117.6010132	(2.0, 2.0, 2.0)	(31, 32, 35)	(10, 11, 11, 10, 10, 13)	646	1	(14.356037151702786, 15.843653250773993, 16.712074303405572)	(315.2235743034056, 312.198806501548, 178.92414860681114)	-282.1186578
ORAW_LUNG1-155_GTV-1.csv		LUNG1-155	gtv_10r	1.3.6.1.4.1.32722.99.99.325152414581731560504500999547435270363	v3.0.1	1.19.4	2.0.2	01/01/2001	03/06/2012	{'minimumROIDimensions': 2, 'minimumROISize': None, 'normalize': False, 'normalizeScale': 1, 'removeOutliers': None, 'resampledPixelSpacing': [2, 2, 2], 'interpolator': 'sitkBSpline', 'preCrop': False, 'padDistance': 10, 'distances': [1], 'force2D': False, 'force2Ddimension': 0, 'resegmentRange': [-3, 3], 'label': 1, 'additionalInfo': True, 'resegmentMode': 'sigma', 'voxelArrayShift': 1000}	{'Original': {'binWidth': 25}}	1d8efa9fcaccab0b2b82089ff1416a5b309205eb	3D	(0.977, 0.977, 3.0)	(512, 512, 121)	-811.5691546	-1024	3071	ef8696acb3e35fe2f3dec341118ffa3a1c12d8fe	(0.977, 0.977, 3.0)	(512, 512, 121)	(208, 234, 55, 28, 23, 16)	1177	2	(218.85981308411215, 244.65760407816484, 60.06032285471538)	(213.82603738317755, 239.03047918436704, 180.18096856414616)	(2.0, 2.0, 2.0)	(36, 33, 46)	-321.8369233	-1063.451416	1469.43042	(2.0, 2.0, 2.0)	(36, 33, 46)	(11, 10, 11, 13, 12, 24)	407	2	(15.697788697788697, 15.292383292383292, 19.08108108108108)	(213.90707739557737, 239.0962665847666, 179.66216216216216)	49.56656075	-320.661438	272.416687	(2.0, 2.0, 2.0)	(36, 33, 46)	(11, 10, 11, 13, 12, 24)	401	2	(15.708229426433915, 15.291770573566085, 19.044887780548628)	(213.92795885286782, 239.09504114713218, 179.58977556109727)	53.16375207
ORAW_LUNG1-155_GTV-1.csv		LUNG1-155	gtv_7	1.3.6.1.4.1.32722.99.99.325152414581731560504500999547435270363	v3.0.1	1.19.4	2.0.2	01/01/2001	03/06/2012	{'minimumROIDimensions': 2, 'minimumROISize': None, 'normalize': False, 'normalizeScale': 1, 'removeOutliers': None, 'resampledPixelSpacing': [2, 2, 2], 'interpolator': 'sitkBSpline', 'preCrop': False, 'padDistance': 10, 'distances': [1], 'force2D': False, 'force2Ddimension': 0, 'resegmentRange': [-3, 3], 'label': 1, 'additionalInfo': True, 'resegmentMode': 'sigma', 'voxelArrayShift': 1000}	{'Original': {'binWidth': 25}}	1d8efa9fcaccab0b2b82089ff1416a5b309205eb	3D	(0.977, 0.977, 3.0)	(512, 512, 121)	-811.5691546	-1024	3071	a2b31cb57c0b63ff8f790f14788c0d528a11dc09	(0.977, 0.977, 3.0)	(512, 512, 121)	(232, 248, 52, 22, 12, 7)	685	1	(243.22627737226279, 253.23503649635038, 55.22919708029197)	(237.63207299270073, 247.4106306569343, 165.68759124087592)	(2.0, 2.0, 2.0)	(32, 28, 32)	-78.44774593	-1063.451416	1008.925476	(2.0, 2.0, 2.0)	(32, 28, 32)	(10, 11, 11, 11, 6, 10)	252	1	(15.543650793650794, 13.583333333333334, 15.75)	(237.5988015873016, 247.67816666666667, 165.0)	66.10060775	-29.73791313	301.243927	(2.0, 2.0, 2.0)	(32, 28, 32)	(10, 11, 11, 11, 6, 10)	251	1	(15.52988047808765, 13.573705179282868, 15.733067729083665)	(237.5712609561753, 247.65891035856575, 164.96613545816734)	65.16378177
ORAW_LUNG1-155_GTV-1.csv		LUNG1-155	gtv_4r	1.3.6.1.4.1.32722.99.99.325152414581731560504500999547435270363	v3.0.1	1.19.4	2.0.2	01/01/2001	03/06/2012	{'minimumROIDimensions': 2, 'minimumROISize': None, 'normalize': False, 'normalizeScale': 1, 'removeOutliers': None, 'resampledPixelSpacing': [2, 2, 2], 'interpolator': 'sitkBSpline', 'preCrop': False, 'padDistance': 10, 'distances': [1], 'force2D': False, 'force2Ddimension': 0, 'resegmentRange': [-3, 3], 'label': 1, 'additionalInfo': True, 'resegmentMode': 'sigma', 'voxelArrayShift': 1000}	{'Original': {'binWidth': 25}}	1d8efa9fcaccab0b2b82089ff1416a5b309205eb	3D	(0.977, 0.977, 3.0)	(512, 512, 121)	-811.5691546	-1024	3071	b8d6b4324566aee9863d14c24b61276ca458aec2	(0.977, 0.977, 3.0)	(512, 512, 121)	(231, 226, 60, 46, 18, 11)	2434	1	(251.75554642563682, 233.86688578471652, 65.22884141331141)	(245.96516885784717, 228.48794741166802, 195.68652423993424)	(2.0, 2.0, 2.0)	(45, 30, 38)	-154.3682462	-1095.461792	1469.43042	(2.0, 2.0, 2.0)	(45, 30, 38)	(11, 10, 11, 22, 9, 16)	896	1	(20.533482142857142, 13.927455357142858, 18.797991071428573)	(245.5784642857143, 228.3664107142857, 195.09598214285714)	34.05129747	-157.2916412	225.4236298	(2.0, 2.0, 2.0)	(45, 30, 38)	(11, 10, 11, 22, 9, 16)	890	1	(20.52247191011236, 13.937078651685393, 18.79550561797753)	(245.55644382022473, 228.38565730337078, 195.09101123595505)	34.84604956
ORAW_LUNG1-155_GTV-1.csv		LUNG1-155	gtv_sup_re	1.3.6.1.4.1.32722.99.99.325152414581731560504500999547435270363	v3.0.1	1.19.4	2.0.2	01/01/2001	03/06/2012	{'minimumROIDimensions': 2, 'minimumROISize': None, 'normalize': False, 'normalizeScale': 1, 'removeOutliers': None, 'resampledPixelSpacing': [2, 2, 2], 'interpolator': 'sitkBSpline', 'preCrop': False, 'padDistance': 10, 'distances': [1], 'force2D': False, 'force2Ddimension': 0, 'resegmentRange': [-3, 3], 'label': 1, 'additionalInfo': True, 'resegmentMode': 'sigma', 'voxelArrayShift': 1000}	{'Original': {'binWidth': 25}}	1d8efa9fcaccab0b2b82089ff1416a5b309205eb	3D	(0.977, 0.977, 3.0)	(512, 512, 121)	-811.5691546	-1024	3071	24091fd833fe87aac0df8287e01369c9ee6fe0ee	(0.977, 0.977, 3.0)	(512, 512, 121)	(224, 209, 84, 17, 20, 8)	830	1	(231.89518072289155, 217.50361445783133, 88.23493975903614)	(226.56159156626504, 212.5010313253012, 264.7048192771084)	(2.0, 2.0, 2.0)	(30, 32, 34)	-147.6689098	-1066.435425	1469.43042	(2.0, 2.0, 2.0)	(30, 32, 34)	(10, 11, 11, 9, 10, 12)	309	1	(14.05177993527508, 15.12621359223301, 17.45631067961165)	(226.61505987055014, 212.763927184466, 264.4126213592233)	36.19955942	-117.0419388	153.9621429	(2.0, 2.0, 2.0)	(30, 32, 34)	(10, 11, 11, 9, 10, 12)	308	1	(14.0487012987013, 15.11038961038961, 17.441558441558442)	(226.6089025974026, 212.73227922077922, 264.3831168831169)	36.69709675
ORAW_LUNG1-155_GTV-1.csv		LUNG1-155	gtv_2r	1.3.6.1.4.1.32722.99.99.325152414581731560504500999547435270363	v3.0.1	1.19.4	2.0.2	01/01/2001	03/06/2012	{'minimumROIDimensions': 2, 'minimumROISize': None, 'normalize': False, 'normalizeScale': 1, 'removeOutliers': None, 'resampledPixelSpacing': [2, 2, 2], 'interpolator': 'sitkBSpline', 'preCrop': False, 'padDistance': 10, 'distances': [1], 'force2D': False, 'force2Ddimension': 0, 'resegmentRange': [-3, 3], 'label': 1, 'additionalInfo': True, 'resegmentMode': 'sigma', 'voxelArrayShift': 1000}	{'Original': {'binWidth': 25}}	1d8efa9fcaccab0b2b82089ff1416a5b309205eb	3D	(0.977, 0.977, 3.0)	(512, 512, 121)	-811.5691546	-1024	3071	eb5cdbfd24c71a1078bf766e1c317fdf96575a20	(0.977, 0.977, 3.0)	(512, 512, 121)	(217, 205, 63, 29, 37, 22)	2589	2	(232.04016994978755, 223.00231749710312, 76.28775589030514)	(226.70324604094245, 217.87326419466976, 228.8632676709154)	(2.0, 2.0, 2.0)	(36, 40, 55)	-238.2753216	-1056.23645	3144.400146	(2.0, 2.0, 2.0)	(36, 40, 55)	(11, 11, 11, 14, 18, 33)	933	2	(18.129689174705252, 19.581993569131832, 31.414790996784564)	(226.7708783494105, 217.67548713826363, 228.32958199356912)	28.08358737	-596.4289551	282.8877258	(2.0, 2.0, 2.0)	(36, 40, 55)	(12, 11, 11, 13, 18, 33)	919	2	(18.162132752992385, 19.606093579978236, 31.572361262241568)	(226.8357655059848, 217.72368715995646, 228.64472252448314)	32.82009488
ORAW_LUNG1-155_GTV-1.csv		LUNG1-155	GTV-1	1.3.6.1.4.1.32722.99.99.325152414581731560504500999547435270363	v3.0.1	1.19.4	2.0.2	01/01/2001	03/06/2012	{'minimumROIDimensions': 2, 'minimumROISize': None, 'normalize': False, 'normalizeScale': 1, 'removeOutliers': None, 'resampledPixelSpacing': [2, 2, 2], 'interpolator': 'sitkBSpline', 'preCrop': False, 'padDistance': 10, 'distances': [1], 'force2D': False, 'force2Ddimension': 0, 'resegmentRange': [-3, 3], 'label': 1, 'additionalInfo': True, 'resegmentMode': 'sigma', 'voxelArrayShift': 1000}	{'Original': {'binWidth': 25}}	1d8efa9fcaccab0b2b82089ff1416a5b309205eb	3D	(0.977, 0.977, 3.0)	(512, 512, 121)	-811.5691546	-1024	3071	ad6730ed04e2742e20b606632dc95a1e74e98b87	(0.977, 0.977, 3.0)	(512, 512, 121)	(175, 228, 37, 55, 63, 17)	21419	1	(205.49470096643168, 261.8400018675008, 44.92114477800084)	(200.76832284420374, 255.8176818245483, 134.7634343340025)	(2.0, 2.0, 2.0)	(49, 52, 48)	-353.8808016	-1063.451416	1257.885864	(2.0, 2.0, 2.0)	(49, 52, 48)	(10, 10, 11, 27, 31, 26)	7674	1	(25.055772739119103, 26.62053687776909, 23.35027365129007)	(200.62304547823823, 255.7525737555382, 134.20054730258013)	-13.26408094	-1063.451416	244.504776	(2.0, 2.0, 2.0)	(49, 52, 48)	(10, 10, 11, 27, 31, 26)	7400	1	(25.107972972972973, 26.723513513513513, 23.223783783783784)	(200.72744594594596, 255.95852702702703, 133.94756756756757)	15.07849921
ORAW_LUNG1-156_GTV-1.csv		LUNG1-156	gtv-4	1.3.6.1.4.1.32722.99.99.151981875929325533905902285389970122639	v3.0.1	1.19.4	2.0.2	01/01/2001	03/06/2012	{'minimumROIDimensions': 2, 'minimumROISize': None, 'normalize': False, 'normalizeScale': 1, 'removeOutliers': None, 'resampledPixelSpacing': [2, 2, 2], 'interpolator': 'sitkBSpline', 'preCrop': False, 'padDistance': 10, 'distances': [1], 'force2D': False, 'force2Ddimension': 0, 'resegmentRange': [-3, 3], 'label': 1, 'additionalInfo': True, 'resegmentMode': 'sigma', 'voxelArrayShift': 1000}	{'Original': {'binWidth': 25}}	8e69edc5fbbb7d6e7cba806443622f3de291ac5c	3D	(0.9765625, 0.9765625, 3.0)	(512, 512, 101)	-716.722082	-1024	3071	781fa898e1dbf557939ef4e9c2d3ea2e03c63178	(0.9765625, 0.9765625, 3.0)	(512, 512, 101)	(161, 306, 50, 53, 44, 8)	10425	1	(187.30398081534773, 327.6713669064748, 53.58033573141487)	(182.914043764988, 319.9915692446043, 160.74100719424462)	(2.0, 2.0, 2.0)	(48, 43, 34)	-4.117781709	-1058.002808	898.9631348	(2.0, 2.0, 2.0)	(48, 43, 34)	(11, 11, 11, 25, 20, 12)	3760	1	(23.322606382978723, 20.602127659574467, 16.558776595744682)	(183.15693151595744, 319.71597406914896, 160.61755319148938)	9.342537576	-147.5573883	535.3071289	(2.0, 2.0, 2.0)	(48, 43, 34)	(11, 11, 11, 25, 20, 12)	3656	1	(23.28364332603939, 20.403993435448577, 16.548687089715536)	(183.0790054020788, 319.31970562089714, 160.59737417943109)	1.857175819
ORAW_LUNG1-156_GTV-1.csv		LUNG1-156	gtv-3	1.3.6.1.4.1.32722.99.99.151981875929325533905902285389970122639	v3.0.1	1.19.4	2.0.2	01/01/2001	03/06/2012	{'minimumROIDimensions': 2, 'minimumROISize': None, 'normalize': False, 'normalizeScale': 1, 'removeOutliers': None, 'resampledPixelSpacing': [2, 2, 2], 'interpolator': 'sitkBSpline', 'preCrop': False, 'padDistance': 10, 'distances': [1], 'force2D': False, 'force2Ddimension': 0, 'resegmentRange': [-3, 3], 'label': 1, 'additionalInfo': True, 'resegmentMode': 'sigma', 'voxelArrayShift': 1000}	{'Original': {'binWidth': 25}}	8e69edc5fbbb7d6e7cba806443622f3de291ac5c	3D	(0.9765625, 0.9765625, 3.0)	(512, 512, 101)	-716.722082	-1024	3071	0c677335e22a6d800ac5582eef8654af9615bd57	(0.9765625, 0.9765625, 3.0)	(512, 512, 101)	(169, 331, 36, 31, 25, 8)	2812	1	(184.92069701280226, 345.801920341394, 39.62233285917497)	(180.5866181765647, 337.6971878333926, 118.8669985775249)	(2.0, 2.0, 2.0)	(37, 34, 34)	25.95964944	-924.8920288	852.3961182	(2.0, 2.0, 2.0)	(37, 34, 34)	(11, 11, 11, 15, 12, 12)	975	1	(18.054358974358973, 17.677948717948716, 16.52)	(180.62043669871795, 337.8676161858974, 118.53999999999999)	46.13509376	-91.10741425	714.0335693	(2.0, 2.0, 2.0)	(37, 34, 34)	(11, 11, 11, 15, 12, 12)	935	2	(18.019251336898396, 17.59465240641711, 16.32513368983957)	(180.55022142379678, 337.7010235628342, 118.15026737967915)	28.3721549
ORAW_LUNG1-156_GTV-1.csv		LUNG1-156	gtv-2	1.3.6.1.4.1.32722.99.99.151981875929325533905902285389970122639	v3.0.1	1.19.4	2.0.2	01/01/2001	03/06/2012	{'minimumROIDimensions': 2, 'minimumROISize': None, 'normalize': False, 'normalizeScale': 1, 'removeOutliers': None, 'resampledPixelSpacing': [2, 2, 2], 'interpolator': 'sitkBSpline', 'preCrop': False, 'padDistance': 10, 'distances': [1], 'force2D': False, 'force2Ddimension': 0, 'resegmentRange': [-3, 3], 'label': 1, 'additionalInfo': True, 'resegmentMode': 'sigma', 'voxelArrayShift': 1000}	{'Original': {'binWidth': 25}}	8e69edc5fbbb7d6e7cba806443622f3de291ac5c	3D	(0.9765625, 0.9765625, 3.0)	(512, 512, 101)	-716.722082	-1024	3071	4205853637b3800ea900e20649b982777f5a90b5	(0.9765625, 0.9765625, 3.0)	(512, 512, 101)	(173, 236, 40, 59, 57, 15)	15204	1	(204.57892659826362, 261.3558931860037, 45.34938174164694)	(199.7841080061168, 255.23036443945674, 136.0481452249408)	(2.0, 2.0, 2.0)	(51, 50, 44)	-198.3033568	-1067.389771	606.3056641	(2.0, 2.0, 2.0)	(51, 50, 44)	(10, 11, 11, 29, 28, 22)	5313	1	(25.482966309053264, 23.493694711086015, 18.90231507622812)	(199.47765136810654, 255.49910817217204, 135.30463015245624)	-50.23984859	-1051.815796	366.6161804	(2.0, 2.0, 2.0)	(51, 50, 44)	(10, 11, 11, 29, 28, 22)	5147	1	(25.48105692636487, 23.438896444530794, 18.827278026034584)	(199.47383260272974, 255.3895116390616, 135.15455605206915)	-25.7245857
ORAW_LUNG1-156_GTV-1.csv		LUNG1-156	GTV-1	1.3.6.1.4.1.32722.99.99.151981875929325533905902285389970122639	v3.0.1	1.19.4	2.0.2	01/01/2001	03/06/2012	{'minimumROIDimensions': 2, 'minimumROISize': None, 'normalize': False, 'normalizeScale': 1, 'removeOutliers': None, 'resampledPixelSpacing': [2, 2, 2], 'interpolator': 'sitkBSpline', 'preCrop': False, 'padDistance': 10, 'distances': [1], 'force2D': False, 'force2Ddimension': 0, 'resegmentRange': [-3, 3], 'label': 1, 'additionalInfo': True, 'resegmentMode': 'sigma', 'voxelArrayShift': 1000}	{'Original': {'binWidth': 25}}	8e69edc5fbbb7d6e7cba806443622f3de291ac5c	3D	(0.9765625, 0.9765625, 3.0)	(512, 512, 101)	-716.722082	-1024	3071	6eca98dc60352f77d1fa14e543b3a0aea49135f8	(0.9765625, 0.9765625, 3.0)	(512, 512, 101)	(128, 196, 46, 8, 12, 3)	237	1	(131.86075949367088, 201.873417721519, 47.0)	(128.77027294303798, 197.14200949367088, 141.0)	(2.0, 2.0, 2.0)	(26, 28, 26)	-342.1230061	-1057.439209	737.5448608	(2.0, 2.0, 2.0)	(26, 28, 26)	(10, 11, 11, 4, 6, 4)	76	1	(11.789473684210526, 13.578947368421053, 12.5)	(128.09066611842104, 197.6696134868421, 140.5)	-424.0857178	-774.9182739	55.40131378	(2.0, 2.0, 2.0)	(26, 28, 26)	(10, 11, 11, 4, 6, 4)	76	1	(11.789473684210526, 13.578947368421053, 12.5)	(128.09066611842104, 197.6696134868421, 140.5)	-424.0857178
ORAW_LUNG1-157_GTV-1.csv		LUNG1-157	GTV-1	1.3.6.1.4.1.32722.99.99.278565043356696585347512273334852572641	v3.0.1	1.19.4	2.0.2	01/01/2001	03/06/2012	{'minimumROIDimensions': 2, 'minimumROISize': None, 'normalize': False, 'normalizeScale': 1, 'removeOutliers': None, 'resampledPixelSpacing': [2, 2, 2], 'interpolator': 'sitkBSpline', 'preCrop': False, 'padDistance': 10, 'distances': [1], 'force2D': False, 'force2Ddimension': 0, 'resegmentRange': [-3, 3], 'label': 1, 'additionalInfo': True, 'resegmentMode': 'sigma', 'voxelArrayShift': 1000}	{'Original': {'binWidth': 25}}	e458556d8a4f086e06c199948df832734c8fd3e6	3D	(0.9765625, 0.9765625, 3.0)	(512, 512, 100)	-695.0325543	-1024	3066	fea64fb29a8c5d4fb1630c7afa2382d9778aab7a	(0.9765625, 0.9765625, 3.0)	(512, 512, 100)	(326, 230, 48, 33, 36, 10)	5385	1	(342.2551532033426, 246.5188486536676, 52.49359331476323)	(334.2335480501393, 240.74106313834724, 157.48077994428968)	(2.0, 2.0, 2.0)	(39, 39, 37)	-451.5706163	-1041.129028	1287.028198	(2.0, 2.0, 2.0)	(39, 39, 37)	(11, 10, 11, 16, 18, 15)	1884	1	(18.790339702760086, 18.048301486199577, 17.866242038216562)	(334.0923981555202, 240.60832172239915, 157.23248407643314)	-90.43506102	-840.4177856	347.6069031	(2.0, 2.0, 2.0)	(39, 39, 37)	(11, 10, 11, 16, 18, 15)	1858	1	(18.815931108719052, 18.079117330462864, 17.88912809472551)	(334.1435809674381, 240.66995341092573, 157.278256189451)	-81.25032268
ORAW_LUNG1-158_GTV-1.csv		LUNG1-158	gtv-2	1.3.6.1.4.1.32722.99.99.89843108942594158289003169603901407553	v3.0.1	1.19.4	2.0.2	01/01/2001	03/06/2012	{'minimumROIDimensions': 2, 'minimumROISize': None, 'normalize': False, 'normalizeScale': 1, 'removeOutliers': None, 'resampledPixelSpacing': [2, 2, 2], 'interpolator': 'sitkBSpline', 'preCrop': False, 'padDistance': 10, 'distances': [1], 'force2D': False, 'force2Ddimension': 0, 'resegmentRange': [-3, 3], 'label': 1, 'additionalInfo': True, 'resegmentMode': 'sigma', 'voxelArrayShift': 1000}	{'Original': {'binWidth': 25}}	ad4d16c818782e3d663ca36adc884bba730c6981	3D	(0.977, 0.977, 3.0)	(512, 512, 115)	-759.5371831	-1024	3071	7aa75e35e5124162c10bf0950d7c8cbf6067030d	(0.977, 0.977, 3.0)	(512, 512, 115)	(205, 178, 57, 84, 82, 23)	34288	1	(246.04587610825945, 212.44455786280915, 68.18055879608026)	(240.3868209577695, 207.55833303196454, 204.54167638824077)	(2.0, 2.0, 2.0)	(63, 62, 57)	-289.6370134	-1111.123291	1546.536011	(2.0, 2.0, 2.0)	(63, 62, 57)	(11, 11, 11, 41, 40, 35)	12377	1	(30.909590369233257, 27.38216045891573, 28.364789528965016)	(240.3306807384665, 207.27582091783148, 204.22957905793004)	-131.938737	-1111.123291	583.821228	(2.0, 2.0, 2.0)	(63, 62, 57)	(11, 11, 11, 41, 40, 35)	12370	1	(30.91382376717866, 27.37696038803557, 28.367663702506064)	(240.3391475343573, 207.26542077607115, 204.23532740501213)	-131.4034623
ORAW_LUNG1-158_GTV-1.csv		LUNG1-158	GTV-1	1.3.6.1.4.1.32722.99.99.89843108942594158289003169603901407553	v3.0.1	1.19.4	2.0.2	01/01/2001	03/06/2012	{'minimumROIDimensions': 2, 'minimumROISize': None, 'normalize': False, 'normalizeScale': 1, 'removeOutliers': None, 'resampledPixelSpacing': [2, 2, 2], 'interpolator': 'sitkBSpline', 'preCrop': False, 'padDistance': 10, 'distances': [1], 'force2D': False, 'force2Ddimension': 0, 'resegmentRange': [-3, 3], 'label': 1, 'additionalInfo': True, 'resegmentMode': 'sigma', 'voxelArrayShift': 1000}	{'Original': {'binWidth': 25}}	ad4d16c818782e3d663ca36adc884bba730c6981	3D	(0.977, 0.977, 3.0)	(512, 512, 115)	-759.5371831	-1024	3071	133e1c349c4e5bd60e8e1d36e1e02c979aeffdc5	(0.977, 0.977, 3.0)	(512, 512, 115)	(170, 260, 79, 20, 14, 7)	485	2	(180.17113402061855, 264.6432989690722, 81.89896907216495)	(176.02719793814433, 258.55650309278354, 245.69690721649482)	(2.0, 2.0, 2.0)	(32, 29, 33)	-223.0284248	-966.8497314	1213.158325	(2.0, 2.0, 2.0)	(32, 29, 33)	(11, 11, 12, 10, 7, 10)	155	2	(15.748387096774193, 12.67741935483871, 16.161290322580644)	(176.00827419354837, 257.8663387096774, 245.82258064516125)	-479.9648018	-889.3584595	642.7990723	(2.0, 2.0, 2.0)	(32, 29, 33)	(11, 11, 12, 10, 7, 10)	155	2	(15.748387096774193, 12.67741935483871, 16.161290322580644)	(176.00827419354837, 257.8663387096774, 245.82258064516125)	-479.9648018
ORAW_LUNG1-159_GTV-1.csv		LUNG1-159	GTV-1	1.3.6.1.4.1.32722.99.99.100052272698056579579040290624623833065	v3.0.1	1.19.4	2.0.2	01/01/2001	03/06/2012	{'minimumROIDimensions': 2, 'minimumROISize': None, 'normalize': False, 'normalizeScale': 1, 'removeOutliers': None, 'resampledPixelSpacing': [2, 2, 2], 'interpolator': 'sitkBSpline', 'preCrop': False, 'padDistance': 10, 'distances': [1], 'force2D': False, 'force2Ddimension': 0, 'resegmentRange': [-3, 3], 'label': 1, 'additionalInfo': True, 'resegmentMode': 'sigma', 'voxelArrayShift': 1000}	{'Original': {'binWidth': 25}}	12c4300a1c1c59da809300fdd2e1647de561fc21	3D	(0.977, 0.977, 3.0)	(512, 512, 105)	-784.633857	-1024	3070	062c8de8aa738e74ff25938ea40d4c1242d7d8d7	(0.977, 0.977, 3.0)	(512, 512, 105)	(169, 294, 36, 57, 70, 14)	20398	1	(196.7201686439847, 336.06544759290125, 42.61015785861359)	(192.19560476517304, 328.3359422982645, 127.83047357584077)	(2.0, 2.0, 2.0)	(50, 56, 43)	-364.1706008	-1080.267212	2418.960938	(2.0, 2.0, 2.0)	(50, 56, 43)	(11, 11, 11, 27, 34, 21)	7371	1	(23.80721747388414, 30.73951973951974, 21.028897028897028)	(192.12593494776826, 327.99053947903957, 127.55779405779406)	-135.7162378	-980.3318481	1566.160767	(2.0, 2.0, 2.0)	(50, 56, 43)	(11, 11, 11, 27, 34, 21)	7336	1	(23.79989094874591, 30.742639040348966, 20.999045801526716)	(192.1112818974918, 327.996778080698, 127.49809160305344)	-138.2015587
ORAW_LUNG1-160_GTV-1.csv		LUNG1-160	GTV-1	1.3.6.1.4.1.32722.99.99.123650614398418855928407358744946736202	v3.0.1	1.19.4	2.0.2	01/01/2001	03/06/2012	{'minimumROIDimensions': 2, 'minimumROISize': None, 'normalize': False, 'normalizeScale': 1, 'removeOutliers': None, 'resampledPixelSpacing': [2, 2, 2], 'interpolator': 'sitkBSpline', 'preCrop': False, 'padDistance': 10, 'distances': [1], 'force2D': False, 'force2Ddimension': 0, 'resegmentRange': [-3, 3], 'label': 1, 'additionalInfo': True, 'resegmentMode': 'sigma', 'voxelArrayShift': 1000}	{'Original': {'binWidth': 25}}	20aa1aa4c2ef423909be4ba6346d4e4391bba41c	3D	(0.9765625, 0.9765625, 3.0)	(512, 512, 144)	-845.2158605	-1024	3068	e9be6972ad5ccd33713cbabd07efa8ae2f05f324	(0.9765625, 0.9765625, 3.0)	(512, 512, 144)	(156, 270, 88, 31, 26, 8)	1719	1	(171.35485747527633, 282.07271669575334, 91.3566026759744)	(167.33872800319955, 275.4616373981966, 274.0698080279232)	(2.0, 2.0, 2.0)	(38, 35, 34)	-764.2293383	-1058.234253	916.4924927	(2.0, 2.0, 2.0)	(38, 35, 34)	(11, 11, 11, 15, 13, 12)	609	1	(18.366174055829227, 16.51559934318555, 16.147783251231527)	(167.24406686165844, 275.5429174363711, 273.79556650246303)	-267.0428119	-1029.0979	163.0395813	(2.0, 2.0, 2.0)	(38, 35, 34)	(11, 11, 11, 15, 13, 12)	609	1	(18.366174055829227, 16.51559934318555, 16.147783251231527)	(167.24406686165844, 275.5429174363711, 273.79556650246303)	-267.0428119
[truncated: 449 more rows]
[truncated: 108 more columns]
