# Supplementary material for: Towards survival prediction of cancer patients using medical images
Source: PeerJ Comput Sci. 2022 Oct 26;8:e1090. doi: 10.7717/peerj-cs.1090 (PMC9680890; doi:10.7717/peerj-cs.1090)
Supplement: Supplemental Information 1 [file peerj-cs-08-1090-s001.zip › FinalCodeV1.2/Benchmark NSCLC Feature Selection/NSCLC_Radiomic_Features.csv]

original_shape_Elongation	original_shape_Flatness	original_shape_LeastAxisLength	original_shape_MajorAxisLength	original_shape_Maximum2DDiameterColumn	original_shape_Maximum2DDiameterRow	original_shape_Maximum2DDiameterSlice	original_shape_Maximum3DDiameter	original_shape_MeshVolume	original_shape_MinorAxisLength	original_shape_Sphericity	original_shape_SurfaceArea	original_shape_SurfaceVolumeRatio	original_firstorder_10Percentile	original_firstorder_90Percentile	original_firstorder_Energy	original_firstorder_Entropy	original_firstorder_InterquartileRange	original_firstorder_Kurtosis	original_firstorder_Maximum	original_firstorder_Mean	original_firstorder_MeanAbsoluteDeviation	original_firstorder_Median	original_firstorder_Minimum	original_firstorder_Range	original_firstorder_RobustMeanAbsoluteDeviation	original_firstorder_RootMeanSquared	original_firstorder_Skewness	original_firstorder_Uniformity	original_firstorder_Variance	original_glcm_Autocorrelation	original_glcm_JointAverage	original_glcm_ClusterProminence	original_glcm_ClusterShade	original_glcm_ClusterTendency	original_glcm_Contrast	original_glcm_Correlation	original_glcm_DifferenceAverage	original_glcm_DifferenceEntropy	original_glcm_DifferenceVariance	original_glcm_JointEnergy	original_glcm_JointEntropy	original_glcm_Imc1	original_glcm_Imc2	original_glcm_Idm	original_glcm_Idmn	original_glcm_Id	original_glcm_Idn	original_glcm_InverseVariance	original_glcm_MaximumProbability
0.725056329	0.542669347	45.88974071	84.56298651	94.33981132	82.87339742	94.33981132	95.83318841	155537.6667	61.31292861	0.622802746	22457.28887	0.14438489	-264.9411469	58.31296043	17747868394	3.620636314	73.96394539	7.573542056	493.4953613	-42.68141071	105.3261	14.06227541	-686.4011841	1179.896545	45.91599971	969.759708	-2.231883652	0.139304001	23975.00979	769.9019519	27.49261239	66481.20797	-1894.609231	85.22825223	29.03526322	0.488844661	2.971669156	3.043329713	20.0909586	0.03415794	6.542014517	-0.079631786	0.628507532	0.436841441	0.988695785	0.487739069	0.94776893	0.386420229	0.087179678
0.879931943	0.754730174	69.80926901	92.49566454	114.7693339	102.0784012	103.247276	124.6434916	355183.3333	81.38988985	0.707152245	34298.32564	0.096565132	-306.0111328	92.76960449	42703631750	3.621957168	60.04487705	7.613521444	644.2757568	-20.9545798	123.3430955	42.91955185	-741.4086914	1385.684448	43.99815648	996.6058429	-2.334814457	0.140002659	34693.27137	949.0196278	30.2578884	229908.7357	-5086.822285	155.0902519	21.19497318	0.757961009	2.318832193	2.702586522	15.74341126	0.037870422	6.360312945	-0.165334052	0.818978531	0.50681487	0.993809138	0.547003971	0.96393906	0.417776846	0.090289976
0.362973952	0.249876048	17.21510261	68.89456898	53.36665626	32.80243893	54.58937626	55.82114295	8015	25.00693397	0.557245804	3475.679067	0.433646796	-49.20961037	113.8190704	1110319993	3.345010683	85.98786736	2.804158687	200.8591156	36.40604897	49.4066012	38.89652634	-153.0262909	353.8854065	34.60821031	1038.258434	-0.259459454	0.11400132	3843.07769	86.69405499	9.169397061	799.2164521	-20.19938434	16.3903005	5.932302283	0.467409723	1.849484062	2.472994649	2.453923555	0.018469743	6.217852657	-0.091984904	0.652332699	0.406970234	0.978569983	0.475339426	0.902897116	0.395947141	0.042217644
0.795794616	0.755101977	34.32110116	45.45227293	46.17358552	51.6139516	53.14132102	54.58937626	38462.66667	36.17067409	0.737985691	7466.707017	0.194128688	-11.2608367	82.69255295	5186343233	2.671438007	43.46814537	4.391263824	226.065506	37.63598066	29.28883526	39.0071125	-124.1727829	350.2382889	18.51096779	1038.384243	-0.132684157	0.199707557	1553.408116	50.69230539	7.043800471	179.759332	-4.736929857	6.507451254	2.200687901	0.491979642	1.059804661	1.873357873	1.06685183	0.056149213	4.866373506	-0.099426486	0.615548472	0.571819262	0.990689414	0.606083213	0.93759558	0.487525615	0.131507591
0.523305022	0.329181294	24.436223	74.23332812	55.31726674	84.38009244	62.60990337	84.97058314	33823	38.84667342	0.572508912	8834.391139	0.261194783	-502.5862671	101.8274948	3761115885	4.501845177	282.8985596	3.363709403	218.2002106	-90.07815477	193.3221239	28.51494408	-806.2802734	1024.480484	132.5302985	940.1747324	-1.252308112	0.071854471	55970.7631	1003.167522	30.95851189	239452.0823	-5315.03697	240.4081758	61.68287949	0.588595211	4.978636727	3.773900862	36.34949612	0.012756877	8.113853866	-0.117348682	0.787789307	0.305126437	0.97050904	0.372385309	0.906578476	0.290392723	0.047956861
0.463509728	0.293648643	35.12212704	119.6059573	82.09750301	83.45058418	92.80086206	125.7457753	73904.33333	55.4385247	0.40236374	21166.31351	0.286401521	-44.99738007	81.01066284	9423724330	3.194466782	57.42973566	10.14733403	312.2979431	17.06964088	44.74257097	25.70947456	-356.438446	668.7363892	24.80193661	1019.369384	-1.894293703	0.149052107	4683.286482	270.0812764	16.35872922	2596.508705	-99.07732585	16.77881008	6.886899673	0.416525449	1.606830484	2.355868356	4.283898951	0.033529661	5.82318905	-0.098702225	0.661543891	0.498149197	0.992024009	0.545052762	0.949582483	0.448153246	0.082950431
0.750237714	0.634980173	17.51735293	27.58724395	30	28.63564213	26	31.04834939	6752.666667	20.69699083	0.780414671	2213.819665	0.327843765	-289.870575	42.84782028	751729343.7	3.758271156	124.5226746	5.013373076	111.1251984	-64.83212991	106.0268898	-4.004377842	-553.4384766	664.5636749	64.39013194	945.4373465	-1.654549448	0.118214684	19312.83084	490.664074	21.94066505	23680.51129	-879.760288	61.26223543	24.29399285	0.428547521	2.947303087	3.085519987	15.47929147	0.031484455	6.326459019	-0.158510167	0.806439808	0.417027967	0.974454826	0.472972382	0.916653555	0.360536861	0.093307457
0.491670558	0.286639731	30.72431216	107.1879047	110.7248843	110.1453585	68.26419266	117.7285012	83286.66667	52.70113696	0.501336068	18396.65348	0.220883537	-198.9750504	65.98930664	9712671911	3.787669745	94.35468864	6.632303346	386.1684265	-29.43168386	85.52485852	9.129496574	-550.1026611	936.2710876	45.33909213	978.1231883	-1.824060456	0.110181913	14722.11526	528.5427845	22.79191362	22099.33553	-771.0239016	55.20405447	18.93104876	0.487754763	2.654027811	2.994455361	11.78775521	0.02235595	6.917264517	-0.090615017	0.679437173	0.407580968	0.988706913	0.467752738	0.941696381	0.374518536	0.066214297
0.704987168	0.448753823	35.19011264	78.41741019	77.82030583	85.60373824	84.40379138	102.8007782	83721.33333	55.28326791	0.489375028	18911.80921	0.225889967	-112.9223404	126.7340546	10775031451	3.829469919	81.27727842	9.235934537	487.9415283	19.96574934	87.35417437	54.03313065	-601.7272339	1089.668762	37.7644803	1029.518655	-2.337825153	0.106226644	19578.53153	730.2249569	26.83509423	49620.93702	-1341.788031	66.3073412	25.90841254	0.43698288	2.798689307	2.980157385	17.99460749	0.020614743	6.889385077	-0.099260382	0.704501394	0.418885512	0.988771043	0.476094409	0.94744124	0.387010599	0.061485298
0.963215992	0.638623633	38.66692399	60.54728015	72.11102551	75.17978452	70.22819946	75.55130707	77293	58.32010851	0.506572724	17322.17541	0.224110533	-733.5785339	122.0885468	7661045420	5.108061983	504.9444866	2.460985458	338.0976868	-175.8360902	285.3004727	-1.516647518	-1170.512573	1508.61026	218.264294	888.5228985	-0.905417491	0.044588832	110226.7909	1847.208676	41.76361411	780675.7901	-12103.50976	521.8042361	110.0785328	0.650459618	6.720284391	4.18089501	64.04415971	0.005887552	9.339888327	-0.126204107	0.837130108	0.255312	0.974347125	0.325118851	0.91165825	0.246802904	0.029345963
0.812144184	0.22735868	29.8133913	131.1293295	129.8768648	100.5783277	122.8006515	130.751673	21915	106.4959222	0.31559298	12000.08824	0.547574184	-74.40225143	42.1266037	2817598131	2.891895727	61.27821064	3.09342451	137.6451111	-8.85244031	36.68537883	-1.251826108	-154.1291656	291.7742767	25.41067566	992.2125378	-0.409750183	0.161985212	2112.235121	53.74058307	7.213545034	300.6126554	-12.83194748	9.991078053	3.171914105	0.518094711	1.306769597	2.101779362	1.437005907	0.036012444	5.420658161	-0.099482547	0.638314288	0.513161691	0.982479607	0.559856028	0.914661926	0.45814252	0.098663241
0.923883195	0.845830257	24.54911414	29.02368879	35.60898763	36.76955262	35.77708764	37.57658846	11956.33333	26.81449833	0.717566606	3523.875703	0.294728794	-393.0402771	48.78855057	1252328781	4.258569822	223.5972242	3.40079357	131.1517487	-104.2734864	143.5370657	-21.18764496	-648.7783813	779.93013	100.3565278	912.8085314	-1.187962751	0.078663255	30893.42783	581.504336	23.7643664	49134.69228	-1521.139055	106.8609729	40.05241924	0.44968522	4.114521838	3.555390603	22.91365676	0.01821045	7.387298095	-0.132425274	0.796275505	0.342856203	0.967053965	0.40705108	0.899458849	0.295490486	0.079611283
0.867631108	0.749199932	34.02509056	45.41523446	50.99019514	51.10772936	53.85164807	56.46237685	39830.33333	39.40367022	0.730401787	7722.031898	0.193873143	-452.9128723	94.52285767	4613355722	4.081449188	170.9303265	4.641101178	231.6750641	-59.89657647	169.8390049	42.79210281	-776.2116089	1007.886673	98.16622379	965.7871339	-1.66584461	0.107262029	48950.34112	1014.9802	31.29671467	221526.6504	-5111.763677	191.2741547	49.46066014	0.585801909	4.034950702	3.413585533	32.89751319	0.026250194	7.188167235	-0.123019278	0.772368637	0.386229633	0.976494287	0.441500211	0.923954587	0.349049761	0.0910926
0.747685335	0.425142568	36.87794913	86.74254683	88.76936408	90.35485598	77.66595136	105.470375	88387	64.8561302	0.483213377	19858.08835	0.224672049	-53.63285789	111.0220291	11738344787	3.365218914	68.48575783	9.664880271	357.6332092	39.0101108	55.88682803	58.42934036	-405.085907	762.7191162	30.51084384	1042.344174	-2.201884392	0.133846618	6939.365767	379.0967476	19.38132239	5868.198979	-254.6374002	24.55593517	10.71791791	0.391094418	2.074215501	2.667395263	6.383889982	0.02619925	6.238368816	-0.062289571	0.560572515	0.42680365	0.990472654	0.487351027	0.94347708	0.406051634	0.063222153
0.685655601	0.531918277	29.62981718	55.70370203	63.65532185	58.41232747	48.66210024	64.15605973	40571.33333	38.1935553	0.675890745	8447.998186	0.208225796	-350.4584747	103.4975571	4745211980	4.24022881	183.7818565	4.860166228	199.8143158	-45.53709571	146.5253904	38.83813286	-716.8002319	916.6145477	89.45040792	973.4096536	-1.614190157	0.083248671	36526.9181	838.8144795	28.46092897	132134.4933	-3283.897276	154.6335267	39.55973912	0.590170899	3.930098061	3.489506333	23.85176911	0.014612796	7.703176471	-0.108770274	0.755770555	0.328793989	0.975629518	0.39805397	0.914662746	0.315252017	0.047464745
0.300143521	0.23448511	26.52657662	113.126913	82.96987405	93.23089617	39.29376541	100.5982107	33367.66667	33.95431002	0.507212488	9881.997637	0.29615489	-36.3146286	107.2569679	4532743744	3.174360301	70.73534441	3.809620118	192.15271	42.53207632	44.37489475	51.05325127	-202.397934	394.5506439	29.84385225	1044.090973	-0.783015464	0.133302609	3252.830469	132.6681633	11.43523513	610.3772905	-33.30254241	12.92256541	5.314443058	0.415694641	1.693383783	2.397586812	2.414857192	0.024304129	5.943754475	-0.064702406	0.551070039	0.438698971	0.983022653	0.499726287	0.915134007	0.423681356	0.051825987
0.685398914	0.529077263	43.98879409	83.14247678	74.24284477	96.76776323	90.70832376	106.6958293	98711	56.98576328	0.479691059	21532.75185	0.218139335	-139.2903595	112.719696	12657338483	3.70732984	87.51794922	7.613311262	263.7588501	18.17292747	81.88109853	55.40333939	-511.5308838	775.2897339	42.10346504	1025.103686	-2.086980571	0.112510843	14161.45581	521.5203482	22.66444277	21528.88902	-773.2838739	52.12701105	20.7717686	0.429608443	2.820038134	3.06056265	12.74200705	0.020534773	6.873327227	-0.062377214	0.582852041	0.379204424	0.982480087	0.445163504	0.926941455	0.362220531	0.055451226
0.553666807	0.417688392	15.88951641	38.04155611	43.08131846	29.52964612	30.2654919	44.22668877	5928.666667	21.06234691	0.590360432	2683.314463	0.452599988	-90.98992004	69.36803436	738771288.4	3.243615941	90.1208744	2.352088847	166.8842163	-14.5783089	49.69217014	-18.96862221	-162.7819366	329.666153	37.0869166	987.2346765	0.251541127	0.115266533	3576.397295	48.70975064	6.758232324	684.8018877	20.03580942	17.40767006	5.303676462	0.533150978	1.762186377	2.397383853	2.119457195	0.018808606	6.073972573	-0.111896748	0.700242638	0.419084891	0.975079083	0.485185883	0.89552647	0.404783414	0.043792367
0.805081576	0.520186886	20.80832779	40.00163855	42.19004622	41.76122604	48.37354649	53.14132102	16158.66667	32.20458221	0.611199044	5057.141895	0.312967771	-285.6755676	86.28618622	1897035414	4.002728157	99.23498917	7.203072281	257.1045837	-39.34926364	116.9240283	19.56296349	-736.3059082	993.4104919	53.00990801	976.117478	-2.136947155	0.099121839	29955.49356	893.3220807	29.63560825	94712.51907	-2432.487331	103.5544522	43.45555368	0.403466753	3.653540356	3.27528755	29.93238827	0.019038272	7.035301905	-0.145065678	0.811421225	0.37917612	0.978890825	0.439795144	0.92900296	0.359028747	0.060121265
0.795929233	0.378804271	28.36999363	74.89354203	86.092973	72.71863585	85.08818954	90.64215355	79988.66667	59.60995944	0.585566478	15331.81451	0.191674835	-605.8488159	79.03020477	7050099024	5.018954582	480.1338377	1.895506699	510.6879883	-205.8274346	237.6444729	-126.8278389	-1007.604004	1518.291992	195.4203014	838.1413788	-0.498503827	0.039205909	71770.90721	1238.405462	33.97751441	299050.8254	-4248.48352	386.2118811	50.69025333	0.767396082	4.891182214	3.807764584	26.1489799	0.00431929	9.173174107	-0.148543334	0.86910513	0.248211416	0.987679542	0.328764425	0.931817036	0.248740655	0.021195518
0.862922889	0.772626512	28.09005636	36.3565784	42.80186912	42.19004622	37.94733192	44.45222154	20033.33333	31.37292369	0.678266597	5259.193777	0.262522152	-6.059412003	130.2088776	2792306343	3.315336227	64.46267509	10.50642637	490.2232361	62.8490488	46.96285616	58.29754257	-338.6461792	828.8694153	27.44445716	1065.186674	1.231824946	0.13454044	4974.550033	288.2885786	16.92090875	2539.174015	75.79943317	16.93243432	9.050242363	0.304368544	2.070959204	2.640043053	4.710244002	0.023945577	6.156977413	-0.065757902	0.568345003	0.39698424	0.992643061	0.465367566	0.945596257	0.3908762	0.058550565
0.826254357	0.73930406	64.43004616	87.14959057	97.67292358	103.8460399	95.35197953	106.6958293	258396	72.00772892	0.561270445	34954.45015	0.135274734	-562.282074	103.7062569	28660288503	4.509392982	297.4439106	3.33873284	695.3604736	-95.60033446	213.788628	33.58543587	-886.4901123	1581.850586	144.8474577	941.5953272	-1.238153752	0.076607174	68663.00526	1188.02579	33.32477804	457478.4547	-8964.681829	352.1607723	42.35567776	0.784224256	3.918635923	3.461191604	26.76616083	0.014516668	8.117417854	-0.153555384	0.854254737	0.355668788	0.990386435	0.418566388	0.947091364	0.33137025	0.04993306
0.663272645	0.562741047	22.84473028	40.59545753	45.69463864	34.92849839	41.23105626	46.77606225	14884	26.9258565	0.732366266	3995.479438	0.268441241	-73.729142	69.16197662	1838290375	3.31667924	64.62216043	11.01782083	409.5803528	3.195240527	53.5096657	19.76687813	-465.3919373	874.97229	28.09675467	1006.672988	-1.999044841	0.142377855	6989.813852	395.9639411	19.82700436	6508.541683	-220.5727573	25.88035203	14.47154387	0.286291898	2.296981126	2.774071385	9.086888983	0.028906889	6.127119772	-0.094600356	0.657330078	0.429296935	0.989871202	0.4871681	0.944948143	0.399443237	0.075899081
0.374715989	0.319691542	20.02409333	62.63566818	67.08203932	67.91170739	30.06659276	68.87670143	19914	23.47058634	0.688059633	5163.732233	0.259301609	-823.4423096	117.3600357	1415692153	5.548395411	697.643816	1.606568248	286.7752991	-342.1105064	321.0965742	-344.4725342	-1041.93689	1328.712189	269.7323209	749.9681236	-0.056620059	0.023291597	129633.6006	1047.4206	30.24961969	764776.1954	-2889.890115	660.6548735	131.6553488	0.666520007	8.242679161	4.461159974	60.20700363	0.001510902	10.0693549	-0.17524725	0.915362441	0.165039948	0.961510442	0.243832791	0.880121241	0.168659434	0.009444928
0.961158912	0.654900931	14.29514605	21.82795193	25.29822128	26	25.29822128	29.59729717	3984	20.98013052	0.742356096	1637.1359	0.410927686	-593.2133057	48.55453186	364034836.7	4.703052223	411.7206655	2.545463942	82.66941071	-196.4368634	219.0148446	-108.7380676	-914.3057861	996.9751968	169.0001869	843.2114446	-0.848470923	0.059310913	65291.82577	1056.874867	32.0040788	179275.4418	-3665.788914	230.977583	101.313257	0.388064618	6.929594682	4.171550457	52.35877034	0.014470773	7.556225406	-0.261807835	0.946423173	0.255883546	0.950707976	0.321201907	0.872884982	0.226024585	0.074347322
0.800921815	0.759045157	49.07153204	64.64902858	77.17512553	75.07329752	65.51335742	79.27168473	113577.3333	51.77881731	0.718275512	15790.19557	0.13902594	-201.1760666	120.9870529	14427279225	3.854778293	87.53151536	6.636095866	287.3692627	11.70133892	99.02840911	57.42063904	-561.343689	848.7129517	47.71243115	1021.808767	-1.992143012	0.105843209	20553.55646	615.4157474	24.46535268	59080.2938	-1751.538335	87.06763114	19.64855569	0.629766619	2.66740458	2.978715171	12.46348789	0.019702248	7.013651801	-0.1085005	0.733258281	0.398876477	0.985971	0.461063135	0.935877739	0.378785152	0.051433038
0.705511583	0.54090292	13.1701389	24.34843373	22.8035085	28.8444102	21.63330765	29.46183973	3326.333333	17.17810201	0.746263018	1444.007281	0.434113823	-29.40449409	120.0174973	473647945.1	3.261632795	81.72042274	4.36909211	242.8946533	57.43976847	50.21463316	70.90699387	-205.052597	447.9472504	33.96857084	1059.428381	-0.634837598	0.132937266	4209.631537	148.8509409	12.10521989	998.6982785	-35.23675049	15.38798575	6.155429197	0.421867598	1.73918919	2.449117365	3.094229483	0.032591049	5.742000552	-0.138841472	0.750248786	0.451230274	0.984437646	0.509832156	0.921986704	0.41027855	0.103400355
0.316577511	0.275527706	30.7584857	111.6348196	77.66595136	53.66563146	56.32051136	90.77444574	21532.33333	35.34107329	0.499098664	7499.375735	0.348284397	-64.69657898	104.1514778	2871273365	3.420835867	85.14553857	3.055163581	250.8102112	27.96561733	52.39313319	35.15118217	-193.4415741	444.2517853	36.19475206	1030.08574	-0.138332521	0.110568396	4363.321273	97.29993558	9.673178933	1294.18316	-37.02568189	20.45114506	5.537623117	0.570690535	1.736102086	2.431262564	2.474490795	0.018801787	6.309580963	-0.117409251	0.721664181	0.434323086	0.985578257	0.496585686	0.921197297	0.412835988	0.047496961
0.603246256	0.417075887	55.01132526	131.8976402	121.0619676	143.1782106	104.019229	143.5270009	223405.3333	79.56675766	0.42236561	42155.85801	0.18869674	-254.7088043	111.1861061	27538153044	3.964536828	100.2938476	6.60973911	267.6790466	-7.649764151	114.6359513	50.71848869	-642.6586914	910.337738	54.45303245	1005.938	-2.020260932	0.104147187	27152.26995	736.5311709	26.75409476	97025.20496	-2557.987227	113.1506428	30.17678003	0.577844218	3.162622483	3.162250206	20.01384726	0.020623517	7.236775101	-0.100384747	0.716373184	0.393171791	0.981418582	0.453355439	0.930451839	0.365065345	0.066524081
0.444890866	0.432875251	15.70347426	36.27713578	36.76955262	21.63330765	34.525353	37.25587202	5041.666667	16.13936637	0.703894466	2020.037009	0.400668498	-48.70196991	149.5065552	705238446.5	3.693250207	87.40692902	8.871243679	254.6017609	56.63815195	72.1803539	81.42030334	-452.1837463	706.7855072	37.55541077	1062.253037	-2.178781662	0.10565888	11897.33025	494.6800788	22.15584914	11758.80489	-427.4621603	35.48424099	20.29953435	0.268540955	2.850638184	3.02086906	12.12514773	0.017737189	6.51953884	-0.12945021	0.767165809	0.354868092	0.980882944	0.426981353	0.921496139	0.350743685	0.045265078
0.885811716	0.670939879	47.63454951	70.99674798	75.17978452	84.40379138	74.40430095	87.3842091	147269.6667	62.88975118	0.760369287	17736.52059	0.120435667	-268.1059631	102.9342499	17953946454	3.744433063	73.03837013	7.72243656	625.9366455	-11.43745147	114.0768234	42.45178986	-706.1578979	1332.094543	44.26896374	1003.948485	-2.21319759	0.119284421	30656.6489	904.6039126	29.63599141	152628.1303	-3582.404245	126.6718526	21.45174791	0.707830905	2.366331037	2.723977554	15.78197163	0.030065893	6.500682569	-0.177568655	0.841469285	0.497888376	0.993481056	0.539588172	0.962597258	0.417553193	0.066786033
0.514491954	0.428339179	48.23818061	112.6167836	74.40430095	102.3132445	127.9531164	129.0736224	114154.6667	57.94042898	0.495424566	22970.42516	0.201221955	-80.80732574	52.72113724	14080505449	2.669224225	33.39566267	10.85384622	344.395752	3.296635017	48.97865395	27.93673801	-396.6082458	741.0039978	17.87661654	1006.472058	-2.732160619	0.25596466	6381.865685	291.1270025	16.97146049	5516.934884	-275.7467286	20.79218691	8.409754515	0.422237571	1.518358993	2.266755362	6.084680022	0.09888201	4.717206955	-0.068234379	0.516911686	0.579591586	0.991612756	0.61033926	0.956596256	0.43536537	0.233610407
0.363700968	0.117024469	17.99596628	153.7795167	79.39773297	114.5425685	31.6227766	115.1694404	13190.33333	55.9297591	0.470158048	5742.188303	0.43533307	-20.90474167	94.81470184	1799001737	2.971656513	60.51849031	3.459611672	201.0946808	39.92607038	37.60197043	42.83644867	-131.9653931	333.0600739	25.76792545	1041.02641	-0.139387685	0.152826245	2289.75439	66.76524892	8.09081313	283.1431395	-3.543433872	9.029024287	3.814926554	0.403993136	1.414507297	2.21198166	1.784088712	0.033085249	5.500791011	-0.079905325	0.584522351	0.498071098	0.984136547	0.547847177	0.919466792	0.442897758	0.079688556
0.615189909	0.494269517	20.45809096	41.39055767	32.55764119	45.65084884	46.81879964	52.07686627	11432.66667	25.46305339	0.589638085	4162.270412	0.364068203	-13.27384615	175.3111435	1610634000	3.615882667	75.36710644	11.49608281	318.1315308	65.75569667	64.41883504	72.07110596	-505.5404663	823.6719971	33.22706683	1071.062656	-2.334326371	0.117197709	11340.00839	591.0837427	24.22766058	12266.02074	-352.3565183	33.15242789	16.74679007	0.32216744	2.352186931	2.804486549	11.16670024	0.027269402	6.238869738	-0.128088328	0.745632343	0.43337686	0.987619642	0.491158213	0.941547571	0.389454682	0.077308308
0.401730071	0.3127966	18.60839512	59.49040082	41.61730409	58.41232747	34.23448554	62.12889827	12847.33333	23.89908296	0.549374061	4828.637866	0.375847481	-5.189420033	105.2745148	1787921637	2.961516929	55.48952484	6.438652661	206.4087372	54.22391713	36.98155741	59.55218506	-205.2241669	411.6329041	23.21964965	1055.447709	-1.071847826	0.163533739	2581.799551	139.7670351	11.76874294	441.7162774	-24.17847909	9.291785539	4.238575372	0.37222244	1.42291715	2.212022562	2.182154005	0.038597683	5.370445467	-0.086460348	0.60193055	0.502039163	0.987939048	0.549867002	0.931496573	0.454115271	0.083809787
0.835118641	0.624710802	39.38593112	63.04666257	60.92618485	80.52328856	73.34848328	82.09750301	88613	52.65144316	0.704867625	13636.6655	0.153890123	-743.5982544	105.5865707	8405851733	4.993219666	553.52565	2.121293578	293.9678955	-197.9222026	296.4902657	0.794489861	-1064.55481	1358.522705	238.7884501	869.6332355	-0.759125319	0.052686038	112933.1712	1481.466589	36.89990078	777320.249	-11805.26405	570.1771463	91.19652301	0.722861339	6.008163229	4.010323418	54.40537032	0.010735254	8.966833471	-0.153858142	0.874183325	0.305303474	0.97395262	0.367032761	0.9129133	0.270940655	0.052392723
0.884388681	0.640069958	23.04881993	36.00984492	46.64761516	41.61730409	38.62641583	49.03060269	16747	31.84669925	0.731879004	4325.166691	0.258265163	-58.8659687	71.71924973	2125136545	3.162221981	74.70108938	3.723751715	205.5398102	10.2551891	43.79953258	13.70456457	-221.3011475	426.8409576	30.71926881	1011.765218	-0.154531507	0.132630095	3053.309004	101.0121068	9.930871019	664.4406996	-6.813173269	13.95763639	4.400931924	0.519590633	1.520635512	2.294334944	2.052221167	0.024922162	5.874381886	-0.109859507	0.685827577	0.477342961	0.987169617	0.531305259	0.926734357	0.431810362	0.0508553
0.883388108	0.594710449	50.24037625	84.47871795	97.20082304	98.79271228	90.55385138	100.4191217	216434.6667	74.62749482	0.695074619	25080.5608	0.115880516	-602.5577637	161.8939835	26478086206	4.624135433	153.28302	3.993918959	846.5132446	-57.14584374	218.7324551	38.58324051	-952.0519409	1798.565186	117.2618922	989.1527234	-1.010309181	0.088718018	89449.15016	1525.233798	37.597076	1007866.406	-12248.53539	484.1481254	37.43934048	0.855578951	3.497659302	3.287175576	24.92756286	0.023964477	7.970647108	-0.230298638	0.930731334	0.423690888	0.993351982	0.475210175	0.957891062	0.341271687	0.082041412
0.757551092	0.541403203	39.8385688	73.58391787	88.02272434	87.31551981	72.49827584	99.07572861	110162.3333	55.74357735	0.674603897	16473.68267	0.149540067	-730.0887817	107.2579147	10626263285	4.989320751	538.7185917	2.08796465	489.5032654	-187.4070425	291.0219467	5.470113754	-1097.817505	1587.32077	233.0985972	876.9038517	-0.757184931	0.051474685	108653.0504	1580.000889	38.25161409	732601.1207	-11550.69925	548.2276632	81.29335127	0.740233833	5.605911307	3.927560669	49.0059472	0.009300461	8.998565949	-0.154337266	0.872836447	0.300642211	0.982215128	0.365935099	0.927596934	0.279391472	0.041914977
0.706266918	0.473298039	19.14434175	40.44880849	39.39543121	48.41487375	34.23448554	49.07137659	13417.66667	28.56765533	0.701891852	3890.438815	0.289948984	0.090730315	102.99039	1882756359	2.696627146	49.92608643	3.157274168	168.6090546	55.68472795	31.03243759	59.01686478	-68.72312927	237.3321838	21.0686462	1056.427068	-0.465752551	0.182450687	1567.904934	34.99280963	5.82936533	138.220751	-7.458100992	6.541170756	2.499559232	0.444267002	1.179729917	1.948860924	1.088540161	0.044805566	5.004328178	-0.081152689	0.562288641	0.532719346	0.977017361	0.57453767	0.901829029	0.484368307	0.099875795
0.754086192	0.713145323	85.52534855	119.926957	113.2254388	134.714513	133.4166406	135.3218386	660920.6667	90.4352623	0.785538158	46710.70189	0.070675202	6.65010891	86.77067566	86653650904	2.697776617	36.46126175	16.1589461	420.1343689	40.26900533	37.34018753	51.34312439	-379.7075195	799.8418884	15.55454831	1042.626732	-2.766600668	0.229339499	4910.898263	337.4506167	18.3041683	4976.150664	-173.4269407	15.9815989	6.352196022	0.427297256	1.367157826	2.135913789	4.471928531	0.070066137	4.900584797	-0.073511372	0.545086655	0.568478744	0.994664059	0.600843695	0.963215509	0.469819424	0.140238182
0.645828943	0.569909473	24.53805714	43.0560612	44.94441011	48.37354649	32.55764119	49.39635614	20700.33333	27.80685047	0.803647853	4536.66344	0.219158956	-747.2345215	108.6647873	1748958729	4.694618271	755.3133316	1.310550749	209.7844696	-264.8725913	339.6703343	-125.9700317	-846.5047607	1056.28923	309.4170277	818.7526924	-0.274411772	0.056061653	129943.6643	787.3607347	24.55094329	825523.9698	-7687.570436	776.6683357	38.2863364	0.905934092	3.864919984	3.447607017	23.08091716	0.009736694	8.10459054	-0.257858653	0.952407445	0.333821001	0.981711345	0.402350217	0.92575489	0.319898515	0.040375889
0.769279174	0.726447247	28.25154396	38.89001446	41.76122604	46.64761516	37.20215048	47.03190407	22764	29.91727822	0.782890482	4961.528561	0.217955041	-568.0691162	118.4598869	2415870509	4.70718037	423.097702	2.435127486	269.6712646	-123.294631	234.4587287	25.90770912	-846.5047607	1116.176025	181.8239968	917.7983078	-0.902589129	0.061106394	73741.42972	1044.551546	31.3701275	317243.5627	-6448.136682	312.1353407	70.7165585	0.626950252	5.471642775	3.894474663	40.25989661	0.011429818	8.297698946	-0.146053841	0.848655829	0.287657991	0.970057378	0.355531014	0.903845993	0.271983876	0.047882482
0.93808321	0.605340816	40.4591476	66.83697274	79.64923101	74.21590126	83.52245207	89.55445271	104831.6667	62.69864191	0.60051639	17904.17247	0.170789734	-561.609967	211.3237381	13396939931	4.681869955	106.5377073	4.380094153	862.5740356	-33.84154577	201.1718115	35.81111908	-924.5360718	1787.110107	93.46667532	1010.421988	-0.897832535	0.082258716	87490.43472	1435.488838	36.50236812	995325.9346	-9964.70366	462.4245599	50.19988951	0.803213109	4.177860439	3.521013894	32.25317105	0.018719505	8.19814353	-0.198510197	0.907073355	0.374593441	0.990946136	0.432229392	0.949815162	0.322405755	0.073558475
0.516134104	0.292269094	45.03476928	154.0866624	146.6969666	146.6969666	103.7304198	150.5323885	186112.3333	79.52938145	0.379284372	41562.59085	0.223319917	-31.09083939	125.4130798	25482128313	3.260542464	57.24226761	8.802783424	264.8373108	56.43961192	53.24325554	75.62193298	-338.505188	603.3424988	26.46396189	1059.532998	-2.161909207	0.15133182	6545.519189	296.0927015	17.10893975	4686.063205	-216.6145594	22.90066363	9.398333219	0.417140515	1.799020894	2.520210345	6.129141525	0.040480678	5.875297625	-0.088962446	0.633257384	0.504651421	0.986820661	0.54971599	0.939393789	0.420569257	0.118418164
0.148322402	0.119160371	27.59476141	231.5766659	101.8430165	174.9514218	34.17601498	200.0099998	25320.66667	34.34800735	0.399542749	10436.88654	0.412188458	-26.86654682	106.5876205	3508109885	3.085077683	73.11832345	2.733457223	203.3309784	41.21597042	41.80110705	41.38235474	-123.4676666	326.798645	30.02652242	1042.485039	0.150557111	0.134079477	2644.360316	54.97942359	7.221213045	559.8188076	10.61324525	14.26592727	2.940544937	0.658337232	1.286544334	2.050614104	1.255761298	0.025324377	5.69838129	-0.150316717	0.763286566	0.509344175	0.985728489	0.556816593	0.920583985	0.464129	0.048121449
0.515338455	0.420845341	7.53556812	17.90578957	18.43908891	11.66190379	18.43908891	20.78460969	816.6666667	9.227541927	0.81396934	519.085978	0.635615483	-981.3913452	44.98190918	48503964.3	5.115411536	674.9765968	1.694249953	114.2621841	-447.7657743	325.1356369	-466.2444153	-1046.883179	1161.145363	269.5235611	667.0760812	-0.079881073	0.033078024	140027.8581	739.1273799	26.28033541	748592.1152	-6482.318242	545.0501676	353.0916905	0.225661403	14.92306931	4.257671024	76.58591428	0.009535424	6.805612242	-0.647452527	0.999223485	0.109841858	0.880707187	0.171700993	0.784813464	0.11827399	0.02116395
0.65862219	0.589740566	28.34140236	48.05740692	40.49691346	57.30619513	60.7289058	60.7289058	25825.33333	31.65167458	0.640818715	6593.452701	0.255309491	-704.3621521	68.84328079	2431839297	4.77156183	452.6585865	2.430291411	277.4994202	-188.9351156	256.4098449	-28.6261301	-996.8433838	1274.342804	198.3740355	864.2218413	-0.92623965	0.060758177	89053.14428	1278.64257	34.57013919	513035.8338	-9252.772361	407.3520221	73.99429135	0.689606274	5.496743195	3.907676462	43.20929935	0.013290387	8.365400753	-0.170214591	0.882950387	0.317431507	0.97588666	0.379601973	0.914789159	0.265058872	0.059002493
0.467831837	0.203488785	18.52166711	91.02057947	72.47068373	47.70744177	66.2721661	74.45804188	7710	42.58232491	0.533631139	3536.816642	0.458731082	-16.00110245	65.15333557	1024835834	2.501616641	36.69156456	5.818846578	146.111496	26.68137608	26.53733235	29.7523632	-161.5857544	307.6972504	16.01717231	1027.347897	-0.988894407	0.227649201	1369.052933	75.8917322	8.68617472	104.7218758	-5.069781366	4.545245792	2.779324508	0.240120113	1.141693735	1.984974044	1.464307467	0.066950088	4.626992074	-0.066820936	0.508153426	0.565369906	0.984967151	0.60139215	0.92524319	0.469537889	0.145795153
0.775768415	0.572341843	31.59902691	55.21005896	50.99019514	66.75327707	68.9637586	72.38784428	46858	42.83021992	0.681975123	9216.614521	0.196692444	-197.5341888	72.51931458	5615313425	3.535515433	67.86444855	6.821301914	182.2703094	-15.95457947	81.87684732	23.3844471	-500.6362305	682.9065399	37.88182743	991.2401473	-2.04724226	0.13687077	14211.64004	472.1332238	21.55543235	18096.94396	-688.9313267	47.57485343	17.63026567	0.45512024	2.365693597	2.788715312	11.98882786	0.034947381	6.252342817	-0.109553937	0.706216663	0.470548451	0.98222741	0.518024941	0.933622386	0.405657422	0.098432944
0.67160113	0.523394768	42.33675048	80.88875364	92.45539465	84.89994111	67.05221846	96.95359715	78016	54.32497838	0.45613938	19357.19134	0.248118224	-187.2832733	97.41943359	9562707050	3.85774644	79.71521378	9.02671869	431.8199768	-6.284471266	99.99885951	40.18553543	-710.0094604	1141.829437	41.26828474	1005.998889	-2.358987364	0.115504358	24563.21339	900.8801136	29.77291524	78905.95603	-1982.984346	86.26691456	28.47255861	0.501247633	2.852502858	2.992135432	20.23694133	0.026468398	6.817612568	-0.117519136	0.745123979	0.440807416	0.988688354	0.492552214	0.948997463	0.389083914	0.074159229
0.672195437	0.430874106	8.804073948	20.43305415	22.36067977	16.4924225	17.88854382	24.49489743	1496	13.73500577	0.72706239	870.0285553	0.58156989	-3.889691639	52.99539566	204395079.6	1.986175944	33.74533987	3.237739382	93.85322571	23.53587907	18.61899086	23.86736679	-48.499897	142.3531227	12.86690834	1023.806571	0.042638827	0.293990796	554.1996932	12.05131733	3.437298107	12.6813182	0.667734409	2.060562194	1.118432335	0.293995531	0.772370756	1.4604707	0.513869465	0.110582576	3.583234041	-0.089218996	0.515320123	0.648136455	0.971672622	0.665330369	0.895538012	0.525755836	0.185535341
0.63690936	0.434206347	29.55660534	68.07041298	57.68882041	72.11102551	78.10249676	80.04998438	45348.33333	43.35468319	0.568942386	10809.11295	0.238357447	-336.6204956	57.04644165	5084243102	3.851780228	137.3875542	5.560382627	315.5334167	-61.61318994	129.4538551	17.82915497	-712.9255981	1028.459015	73.17279178	954.2877307	-1.808442365	0.130904829	30095.2676	784.7983604	27.64893291	90821.91559	-2497.019985	122.8886719	41.5995051	0.494486646	3.722595386	3.365595986	27.57524707	0.038644929	6.944054303	-0.105051144	0.724586913	0.414805291	0.979711933	0.467267874	0.928651185	0.32974368	0.147586944
0.598128819	0.529765566	42.70453309	80.61024691	84.11896338	83.52245207	64.89992296	86.37129153	91588	48.21531179	0.543005157	18095.58191	0.197575904	-13.02593727	52.15073395	11522480433	2.388252502	25.5996747	20.60334401	190.0172577	14.4916655	32.2003966	26.4251318	-417.7316895	607.7489471	11.41033135	1016.474784	-3.825080984	0.291170791	4027.646385	335.7822113	18.28729814	2823.348049	-136.7625377	11.0787515	5.654504465	0.32162489	1.072282262	1.890626257	4.496479544	0.129234058	4.130468392	-0.110046826	0.605564409	0.67603061	0.992376883	0.694996443	0.963697299	0.398932061	0.251972545
0.779539587	0.708455541	59.83421938	84.45726784	93.50935782	98.79271228	103.3247308	116.2927341	156462	65.83778372	0.435484667	32244.1184	0.206082745	-102.3255913	116.2411644	20260028844	3.799562024	67.41372323	9.234709267	625.7445068	22.11962371	82.8812527	48.57929802	-621.6572876	1247.401794	32.33870068	1031.703722	-1.85159176	0.119161848	19684.04412	724.9974875	26.69853957	53119.83701	-1184.803623	71.71812341	22.98664224	0.513307107	2.532575451	2.856228212	16.48887344	0.029467609	6.673886334	-0.128806384	0.76223606	0.478536978	0.99195405	0.524630677	0.957262762	0.392850253	0.076949517
0.694798102	0.394260086	19.33476839	49.04064374	44.40720662	49.51767361	39.29376541	52.03844733	13618.33333	34.0733462	0.559769056	4926.719966	0.361771139	-54.71678619	123.5428131	1904918220	3.278346485	109.5064063	2.233444561	241.4673309	48.66504773	58.33667946	67.2103653	-168.5028076	409.9701385	45.23961564	1050.856992	-0.524772778	0.11957656	4602.034851	95.63177701	9.520870747	1297.272727	-61.69593735	25.09263072	5.168329015	0.659461038	1.628038644	2.393118445	2.456394283	0.02651836	6.008451174	-0.150012269	0.776626729	0.469744241	0.98336141	0.525703571	0.918631925	0.408938946	0.09949016
0.58609499	0.355872427	13.07883727	36.75147688	36.05551275	41.61730409	26.68332813	42.84857057	4251.666667	21.53985649	0.566852418	2238.997421	0.526616406	-49.10971298	153.0929352	590694383	3.306552464	77.60621452	3.642830668	232.5387573	30.98932694	54.39043437	19.99785233	-135.1528168	367.6915741	33.6379756	1033.519928	0.950554079	0.119358815	5224.448883	62.55007429	7.586656833	2777.617696	148.5253134	24.25209512	4.300367928	0.693998646	1.576137171	2.277303763	1.769550845	0.022862825	5.821390064	-0.184937308	0.826380588	0.452574618	0.984049775	0.512723568	0.915383134	0.419094623	0.045924286
0.886069318	0.801166597	48.32828027	60.32238542	69.05070601	75.2861209	67.20119047	78.46018098	101772	53.4498149	0.62674193	16819.54514	0.165266922	-61.11933136	99.54951324	13369037777	3.242232574	58.03718758	7.211275961	264.7851257	35.52539113	53.27684382	55.59759903	-307.9082031	572.6933289	27.99206508	1038.464787	-1.882081189	0.152832898	6096.277553	237.094777	15.27869498	3839.824887	-190.4317771	22.13360127	7.517777565	0.490698856	1.597523914	2.399380127	4.939677034	0.044573284	5.727688144	-0.119893164	0.707683175	0.541083068	0.988351051	0.58055142	0.943480369	0.418640995	0.104484739
0.337954879	0.225768282	14.03884475	62.18253776	28.28427125	44.72135955	42.19004622	51.65268628	3669	21.01489205	0.462568326	2486.986193	0.677837611	-17.25152206	152.4782288	550821392	3.359464023	106.1472254	2.40859467	202.792984	65.86664368	55.61134636	64.81536865	-130.3518524	333.1448364	42.44174421	1067.903067	-0.251321903	0.108402025	4345.258643	90.49068321	9.258320096	1031.445041	1.015831862	22.43274192	3.493695426	0.725417573	1.306808852	2.08068481	1.732234657	0.027404008	5.640416494	-0.277312993	0.909811968	0.525986471	0.985613297	0.568669383	0.925375442	0.466903308	0.06502559
0.331581775	0.250491024	23.63825268	94.36766344	93.74433316	56.32051136	40.19950248	95.20504188	18858.66667	31.29059735	0.491138031	6976.236832	0.369922061	-38.08190536	95.1173996	2560228720	3.051154094	69.56261337	2.8246661	173.7302246	33.95104374	41.11641455	39.22179031	-124.9639816	298.6942062	28.87045795	1035.216791	-0.470762235	0.138870584	2619.044252	51.16881692	7.001132444	486.9431814	-23.10104049	12.68716556	4.080726711	0.513287493	1.498193516	2.254016918	1.798534348	0.025825266	5.769297595	-0.092249534	0.631862583	0.474468401	0.974249061	0.529150652	0.897222414	0.435240303	0.05915986
0.544551919	0.236961548	25.67301737	108.3425459	79.12016178	82.46211251	62.60990337	104.2688832	17997.66667	58.99814126	0.447835368	7416.116402	0.412059882	-35.58233833	80.62865829	2411145332	2.896051731	64.10503268	2.883982633	178.2820435	23.77801676	36.45564671	25.95811081	-141.5846863	319.8667297	26.25043507	1024.768465	-0.200522255	0.153252437	2028.978244	58.96627623	7.580496666	223.647535	-3.558582322	9.107535072	3.100711743	0.490777499	1.303532599	2.080909639	1.378420623	0.031535972	5.401506519	-0.095201892	0.62675151	0.508317542	0.985109855	0.5557974	0.919884795	0.463553452	0.06202893
0.737834143	0.53751862	42.35545045	78.79810836	79.32212806	108.2589488	93.63759929	114.5774847	114657	58.13993472	0.601456819	18976.38085	0.165505646	-364.8629395	107.9569321	13878172733	3.976122907	139.6255236	5.073342677	266.224884	-28.63624405	146.0584154	57.90393257	-685.5122681	951.7371521	80.90738287	990.6983497	-1.759577154	0.111310786	37935.67376	831.5201805	28.30800604	153997.1692	-3845.090147	155.5120947	34.93304064	0.629465239	3.314993211	3.183475482	23.74120328	0.029891971	7.014637547	-0.124638843	0.764619112	0.435836628	0.98043451	0.485148003	0.931677154	0.362381301	0.085418344
0.735318314	0.683265225	36.63292266	53.61449891	59.46427499	60.8276253	63.56099433	63.8435588	43860.66667	39.42372293	0.550618547	10923.20558	0.249043309	-74.53379669	87.01675415	5546959464	3.055144857	37.65081978	14.0219648	181.271759	16.73949084	67.44738763	48.90229034	-648.3284912	829.6002502	19.70990428	1023.709065	-3.224731807	0.203493423	14221.05785	765.1469403	27.52001852	39836.59809	-1169.565768	50.03500217	18.8594221	0.452418173	2.028317054	2.507654141	14.68895331	0.070444634	5.346654218	-0.124274257	0.699605958	0.56291477	0.986743768	0.59536204	0.95174761	0.408561914	0.159731685
0.314463282	0.244011352	18.12219738	74.26784532	60	36.7151195	36.05551275	70.1997151	10592	23.35451042	0.510651972	4567.491622	0.431220886	-48.64525604	180.8603821	1517684802	3.636030066	97.08375764	2.821705184	240.8397064	56.87764527	62.50148892	55.71729279	-204.0196686	444.859375	43.00609428	1059.89567	0.038282549	0.09425866	6388.474995	146.2062796	11.80189349	3008.751223	44.54003239	32.95787033	5.328332046	0.720335331	1.68125138	2.400380138	2.454586597	0.016555885	6.442310761	-0.194739647	0.859228069	0.446755354	0.986183368	0.506948743	0.9235758	0.41441679	0.045865664
0.725640809	0.668350166	19.80602487	29.63420355	31.2409987	31.2409987	29.52964612	34.23448554	7052	21.50378744	0.683740335	2600.96471	0.368826533	-713.5255432	126.1177902	695432998.5	5.14599883	496.1396713	2.149974344	287.9188232	-177.5449193	269.4377821	-53.44874382	-910.8929443	1198.811768	211.1505288	880.0137922	-0.716702792	0.037517175	97991.9147	1098.022309	31.63691207	575176.7307	-8758.631731	480.7388866	92.71545729	0.67521534	6.692769655	4.184381402	47.07110107	0.004882115	8.71172201	-0.264243424	0.963548831	0.217563011	0.966591404	0.293891299	0.891783019	0.210577152	0.025465422
0.844484396	0.559090659	41.05522957	73.43215072	83.35466394	84.30895563	75.15317691	93.14504818	118928.3333	62.01230541	0.653945418	17884.06249	0.150376802	-246.7598572	87.54808807	14434991460	3.655806492	69.17160094	6.546068244	354.7545471	-12.5650687	101.9519244	39.56577301	-577.5482178	932.3027649	45.66974489	998.3756819	-2.028599594	0.134718036	21726.25869	619.4859257	24.56366139	58794.16051	-1787.693451	87.71223735	23.29311755	0.579143816	2.602054114	2.88835028	16.42290172	0.037839727	6.510165812	-0.129353627	0.758577164	0.490597933	0.986538603	0.533665796	0.944773483	0.37979173	0.10482513
0.383963023	0.178582551	18.83918358	105.4928574	68.9637586	69.33974329	66.48308055	102	13356.33333	40.50535646	0.479670397	5675.437872	0.424924845	-20.74096413	101.9627914	1800445500	3.154221645	56.28394508	16.19512329	274.089447	38.53013517	48.5658245	54.11055756	-486.053833	760.14328	24.26291462	1041.757886	-3.029266172	0.157788031	6714.651951	501.8591045	22.33390833	8135.361931	-304.4605073	23.38042889	11.16273401	0.356205306	1.809613786	2.466096119	7.840602349	0.039844082	5.616916547	-0.124230276	0.712232333	0.50707415	0.990070761	0.551706965	0.950233674	0.429192017	0.11536492
0.673875512	0.529302958	16.57736228	31.31923224	34.40930107	28.63564213	27.20294102	42	6016.666667	21.10526366	0.667513393	2396.595698	0.398326155	-686.6115723	51.59553528	498037769	4.912003245	518.2336884	1.926921195	96.81032562	-251.1119741	251.6908904	-159.5282669	-936.2399902	1033.050316	207.1569666	801.1249895	-0.522364016	0.04736489	80967.97338	1030.839643	31.08361289	312578.6291	-5301.401541	352.0775302	94.79543072	0.571799717	6.80655507	4.173986602	47.56204239	0.010741905	8.100079056	-0.24882422	0.947085278	0.244097794	0.955123612	0.311614184	0.876041046	0.22340266	0.056245972
0.437935506	0.359642749	15.88968006	44.18184464	47.20169488	34.525353	28.63564213	47.58150901	8800.333333	19.34879848	0.676403445	3047.504777	0.346294244	-13.21899357	98.59166412	1209570753	2.803211458	51.11082935	7.004306774	161.5917053	50.29189183	36.26092807	61.05831718	-190.0088196	351.6005249	22.15664485	1051.494433	-1.658615116	0.184484758	2527.484285	117.2293026	10.77131487	453.5941883	-36.05248137	8.829985229	4.008308295	0.373235307	1.351005498	2.160573442	2.147548667	0.050015973	5.047446098	-0.088532818	0.584570891	0.524743707	0.984014414	0.567513187	0.923796715	0.462356291	0.106561244
0.750012838	0.597762121	56.99844921	95.35306304	89.55445271	114.5425685	101.6070864	118.5242591	271963.6667	71.51602141	0.727968409	27885.52657	0.102534015	-75.7508667	90.59690628	34655114234	2.975585037	39.69038296	11.21936942	266.3338318	23.53858324	61.13364545	50.76795197	-480.5211487	746.8549805	19.72103063	1028.831683	-2.857819546	0.202714859	10863.40008	485.3060439	21.88030941	19037.51888	-691.5623465	36.66446814	10.45457113	0.548213295	1.601092358	2.270999586	7.850746036	0.068070959	5.175709625	-0.131762707	0.706960575	0.579480389	0.990575631	0.608828822	0.956434998	0.444472596	0.139322691
0.807348279	0.738231708	37.71708745	51.0911236	67.05221846	54.03702434	61.3514466	67.08203932	52078	41.24833072	0.725122457	9300.557181	0.178588985	-51.3536377	53.74952698	6573700188	2.270520057	24.22723198	11.0039203	101.2605286	16.43322966	36.94571636	35.13640976	-280.9161987	382.1767273	13.53850666	1018.183535	-2.797502183	0.342854473	3561.201046	183.0597649	13.48393157	1375.694988	-95.82870883	10.13075106	5.164641501	0.320732884	1.170763611	2.042325243	3.787594042	0.181334126	3.882300053	-0.054382913	0.427842928	0.648068006	0.985081807	0.672432609	0.943964887	0.38650296	0.385223791
0.82015805	0.729068972	54.59433424	74.88226264	80.49844719	93.0376268	75.31268154	94.10632285	172480.6667	61.41529053	0.714958789	20958.6544	0.121513065	-12.2628624	90.00097275	22296409691	2.938786669	43.19776058	12.05888275	391.1245117	31.12924032	42.84781173	42.19461823	-366.637085	757.7615967	18.47706594	1033.856627	-2.567458153	0.193729291	5632.014745	290.4624394	16.95859672	4794.759673	-202.8740436	18.50014704	7.0272995	0.446489843	1.446295649	2.223348241	4.917446863	0.059282089	5.217142404	-0.10308617	0.645601861	0.563967342	0.993349373	0.597561258	0.959110458	0.454234179	0.152558793
0.72600176	0.320990845	7.519957712	23.4273277	20.59126028	24.16609195	23.32380758	27.92848009	1659.666667	17.00828113	0.630905051	1074.485851	0.647410635	-22.15744591	103.1323471	240211430.3	3.013205489	61.1681366	3.609464862	218.7068634	50.83061301	39.72995857	56.52554321	-88.79179382	307.4986572	25.76788641	1052.124097	-0.25125764	0.156108645	2720.139153	46.61391644	6.74373552	315.475194	-14.24188058	9.204237679	4.702332464	0.319557147	1.578472802	2.304574332	2.14261609	0.041924793	5.188526132	-0.156719499	0.757737919	0.470067398	0.974863398	0.527315399	0.900138286	0.405336386	0.105622942
0.644644629	0.535096884	15.40703757	28.7929869	24.16609195	38.47076812	26.30589288	38.93584467	4410.333333	18.56124435	0.608541745	2137.181267	0.484584975	-86.67192078	123.7184647	593505386.5	3.794953461	88.0856086	6.355989929	294.0617371	28.93712576	71.51973451	46.01795959	-454.2175598	748.2792969	39.96359869	1034.107864	-1.305745853	0.098949761	10667.46606	447.3234118	21.06285396	6922.010909	-221.0414647	31.27688148	16.61898783	0.290717695	2.76421725	3.011496203	8.905327519	0.017613323	6.553919691	-0.138537801	0.782478816	0.347957975	0.984374598	0.421570242	0.924331799	0.346772623	0.053502261
0.586796722	0.463026941	12.46631301	26.92351545	19.6977156	30.2654919	34.17601498	36.3868108	1865	15.79863061	0.629720292	1163.560564	0.623893064	-553.5725586	210.8342758	232775080.3	4.905671425	338.1166	3.288508394	370.1516724	-79.61048151	244.1402371	46.75930214	-969.9475098	1340.099182	162.3202316	968.8184529	-1.095527359	0.049004943	91492.329	1415.959398	36.49561019	727234.9602	-11392.89942	454.4392434	118.9236314	0.583420269	7.175008766	4.070817218	65.40252985	0.010471338	7.20823065	-0.4475572	0.991906652	0.232749193	0.965615695	0.304388585	0.896327611	0.233438622	0.039786982
0.488180456	0.346289103	45.16545048	130.4270047	147.6346843	126.2537128	90.55385138	152.2235199	226827.6667	63.6719146	0.560601715	32084.38504	0.141448288	-236.4564819	105.156649	28119887573	3.843385642	95.15295839	6.08420378	528.8319702	-2.774635547	106.3348155	50.48358345	-569.2778931	1098.109863	54.15242694	1008.461266	-1.868895513	0.110013429	22535.69808	596.3130964	24.04177771	60172.16644	-1788.478531	92.24668559	19.06295567	0.655368287	2.41616892	2.838897325	13.11528152	0.029203911	6.708143597	-0.162573031	0.822767598	0.48621506	0.99135943	0.53134508	0.953761162	0.384768119	0.088868931
0.505327103	0.335579156	14.73756442	43.91680513	45.65084884	41.76122604	29.12043956	50.35871325	7421.333333	22.19235191	0.600694566	3063.033266	0.412733552	1.194908524	124.962648	1086757491	2.942886441	68.40414047	2.971080237	210.8131104	66.76988589	39.08590232	67.6609726	-81.82138824	292.6344986	27.88573775	1067.873651	-0.443079998	0.15186042	2356.145711	55.39267155	7.317165444	344.5307505	-16.16444138	10.7418129	3.341883967	0.520896039	1.312210837	2.110360786	1.540738941	0.035429142	5.375770755	-0.13238921	0.690131869	0.522578744	0.981644382	0.568487424	0.914905918	0.441449213	0.081142004
0.796177502	0.591982379	44.65610219	75.43485038	91.21403401	80.99382693	79.62411695	99.63934966	119453.6667	60.05953076	0.576605906	20342.51733	0.170296299	-312.643219	112.2976189	14765236360	3.938878624	126.6188288	4.927533529	269.8216858	-13.20748173	130.9808962	60.82959747	-614.1832275	884.0049133	73.61669502	1002.011996	-1.698208047	0.109397244	30268.56617	684.2559507	25.66274352	96756.68932	-2713.309511	129.712473	27.04432028	0.653469641	2.961337218	3.083176737	18.14396495	0.027360105	6.999345121	-0.135091734	0.787451491	0.444694172	0.982020364	0.494740298	0.933090711	0.365296337	0.088884357
0.48717997	0.248572135	17.50014554	70.40268426	42.3792402	69.85699679	73.75635566	85.18215776	19662.66667	34.2987776	0.471964286	7464.543717	0.379630283	-114.6682465	64.88019104	2437386878	3.299636839	48.18823576	7.203756902	349.2033691	0.240976503	57.21305767	19.73493004	-369.6404419	718.843811	25.65790825	1004.208537	-1.442499887	0.164901969	7952.775116	252.9714497	15.80358157	4930.875722	-195.7476504	24.90849582	12.04835846	0.350883524	2.109499653	2.714080636	7.492414029	0.046274446	5.811357243	-0.085826587	0.617959787	0.477774373	0.98699177	0.526375579	0.938435427	0.394801042	0.110262619
0.873308772	0.680674092	46.17053418	67.83060315	76.94153625	78.10249676	70.71067812	81.0185164	123148.3333	59.23706075	0.648764732	18450.83041	0.149826067	-245.4975464	101.5347473	15138548098	3.768720617	98.09399366	6.460345683	405.4490356	-7.352313933	108.2508297	50.31760979	-602.0305176	1007.479553	52.93554761	1004.339866	-2.005877973	0.122331665	23349.13865	690.6897888	25.95111113	66886.0291	-1939.728933	89.91479541	21.05261707	0.617213556	2.439515541	2.804891007	15.01504426	0.034567014	6.559687669	-0.148499329	0.797212672	0.489664476	0.989389544	0.533290849	0.951007723	0.399649799	0.10380603
0.366072967	0.295475226	30.13494291	101.9880528	97.67292358	63.78087488	57.68882041	97.75479528	47509.66667	37.33506911	0.506878287	12515.12214	0.263422647	-500.7090729	54.95575447	5005463903	4.11309576	251.7857676	3.608519662	135.3006592	-111.4062499	180.968471	10.80094767	-793.6826172	928.9832764	123.1592068	916.122078	-1.359109177	0.109884491	49680.80896	896.9670554	29.2246461	205590.4756	-4880.09378	215.1069796	43.8797401	0.657305175	3.922435383	3.426431713	28.26716503	0.032946742	7.213619849	-0.134937955	0.795505735	0.397780149	0.974433811	0.451268534	0.9185611	0.331047609	0.124005069
0.562096612	0.398785867	23.21375097	58.21106739	79.64923101	55.78530272	58.85575588	84.92349498	20953.33333	32.72024377	0.62559204	5875.276699	0.280398188	-36.50078354	58.18137436	2734299455	2.530663195	41.07799089	6.745347426	129.3000946	20.3941883	29.64646935	30.18102264	-206.3615723	335.6616669	18.4918129	1021.190331	-1.542231648	0.224572226	1625.393448	110.3594533	10.4503861	217.9603434	-21.957432	6.64280912	2.049883135	0.526730153	0.951509459	1.775792523	1.137055436	0.07685001	4.480988065	-0.129996788	0.670976927	0.611981526	0.99157212	0.638489194	0.944034703	0.488158061	0.183292369
0.898535297	0.570599694	31.88650896	55.88245011	63.5295207	66.57326791	61.18823416	72.71863585	48863	50.2123539	0.550705316	11736.85144	0.240199158	-132.2837677	320.1097351	7012294598	4.476904419	91.31174994	5.961982004	793.0328369	59.63695133	127.2738969	55.25093079	-712.5026245	1505.535461	51.42267276	1081.161683	-0.473351358	0.083826523	46080.11605	1094.176242	32.42414926	260155.1137	-435.6355133	209.2569932	37.90418076	0.691816185	3.690262882	3.387199731	23.99056052	0.016844246	7.865453799	-0.1832194	0.884463426	0.381045089	0.990505664	0.439974757	0.947722312	0.333076862	0.057781453
0.680023141	0.447868238	10.39082302	23.20062492	20	26	29.12043956	29.12043956	2263.666667	15.77696183	0.696233758	1197.486699	0.529003107	-557.8679321	50.26553574	208779453.2	4.823713232	304.1665773	3.11720627	142.9359894	-187.0426724	186.4544649	-114.3379974	-866.0562134	1008.992203	133.2658877	844.1314238	-0.928696589	0.042947501	51658.24419	927.4185137	30.07246077	132896.2571	-2620.072749	182.4306477	91.7299223	0.325317351	7.060763976	4.1712689	41.08141192	0.005671445	7.750520306	-0.325309572	0.97484773	0.168425537	0.954405152	0.251543655	0.86668467	0.173062827	0.017706588
0.341851736	0.228234006	11.53807212	50.55369413	48.66210024	21.54065923	49.39635614	54.99090834	6314	17.28186811	0.646054824	2557.12016	0.404992106	-123.8818466	371.2281555	992405616.7	4.863462075	238.836339	2.985970205	658.749939	97.81139851	153.6279929	70.17714691	-332.6861877	991.4361267	105.6388792	1114.477274	0.482922796	0.042470172	36869.72866	382.1434138	18.77775818	82334.85805	577.1782816	171.149567	53.06646708	0.525181392	5.012470199	3.767795089	25.96321574	0.004726092	8.406427551	-0.260644699	0.957127724	0.246901654	0.972661465	0.32699014	0.901143426	0.242058288	0.022610527
0.972447445	0.796284223	43.81450116	55.02369619	63.15061362	64.03124237	68.35202996	69.19537557	89381.33333	53.50765275	0.784202912	12327.83727	0.13792407	-124.3665649	69.77006836	10810956336	3.186576178	41.7830601	10.13465499	254.8376312	-5.757190123	65.44999714	21.78026581	-523.9373169	778.7749481	22.09574689	1000.183028	-2.61769665	0.182343619	11847.32516	481.5338003	21.80985555	17372.70216	-622.7375896	37.02127332	13.58062783	0.459248748	1.84274414	2.448708889	10.15513809	0.062491563	5.50573679	-0.131161798	0.720810801	0.559185347	0.988640867	0.592448826	0.952145343	0.420320838	0.157362239
0.50449795	0.324945255	35.99307433	110.7665792	84.97058314	110.7248843	69.85699679	122.2129289	49372.66667	55.88151216	0.40470608	16081.82945	0.325723331	-24.01705475	58.41159363	6409850338	2.466105899	35.14451408	14.1411823	148.9150848	20.84325923	28.65707	29.97858238	-288.7980957	437.7131805	15.39722878	1021.821716	-2.705392519	0.247616831	1998.658548	183.769537	13.52475429	527.7466658	-38.77517067	6.579561636	3.180493593	0.345680768	1.060556318	1.895826713	2.048697086	0.087345812	4.412853003	-0.075455731	0.526971041	0.606009079	0.991344946	0.633143646	0.948680263	0.478286795	0.204363567
0.72689334	0.615470164	46.52980348	75.60042093	84.11896338	70.9365914	76.15773106	91.60785992	119314.3333	54.95344246	0.64249942	18242.02851	0.152890504	-365.3507935	49.13880997	12444809272	4.204419969	186.7421255	4.842806164	195.1383057	-95.66025045	135.3821647	-25.30905533	-719.5253906	914.6636963	85.38087089	921.5439004	-1.57041401	0.082036795	31412.77778	709.5669935	26.16137147	98266.43871	-2492.21795	138.7291428	38.15775126	0.56836932	3.946607044	3.529093235	22.35594722	0.015672772	7.816628927	-0.097754309	0.731204286	0.3384107	0.975948223	0.405534235	0.913877725	0.300615829	0.076930684
0.80774624	0.538006866	35.04284455	65.13456748	61.3514466	68.26419266	75.47184906	80.72174428	80143	52.61220198	0.674266371	13332.03223	0.166353047	-98.85749054	64.39823151	10108545127	3.037619575	36.67922759	9.482056065	471.4671631	11.50168628	58.4402401	34.37891006	-436.1345825	907.6017456	20.86745891	1016.346326	-1.468162561	0.223673722	9824.19224	377.3486036	19.26841564	13293.62885	-390.5145618	34.06019867	9.776472426	0.549739008	1.709890036	2.426777366	6.810053793	0.087020711	5.176602199	-0.110964637	0.658497879	0.549122348	0.993361802	0.585207213	0.959541719	0.421672129	0.226345075
0.38127757	0.157975419	19.62329213	124.217377	54.91812087	95.01578816	74.40430095	116.5847331	12141.33333	47.36129967	0.408319933	6256.4474	0.51530151	-98.14796448	48.50214996	1484616050	3.175030666	92.09010696	6.256585444	132.7364655	-19.85606424	50.25131919	-12.22897053	-344.3495483	477.0860138	37.14618742	982.1724901	-1.21094166	0.129162038	3980.665468	200.4811245	14.05364323	984.7882014	-47.27638661	16.25263675	4.370329187	0.575799699	1.460327683	2.234937783	2.197736402	0.029803685	5.643827223	-0.14132116	0.744804976	0.49376102	0.989828886	0.544666065	0.935952811	0.436295612	0.098793154
0.468819219	0.407096392	34.4591567	84.64618548	54.91812087	92.47702417	87.86353055	93.33809512	61410	39.68375857	0.494429159	15224.3741	0.247913599	-510.5267944	52.64397049	6549286032	3.901437396	200.5155506	4.519470347	131.4260406	-103.2538255	181.1398137	18.85656738	-860.7016602	992.1277008	110.823022	926.4164377	-1.634225532	0.142511713	54093.71468	1096.118677	32.50671969	262512.2732	-5805.548843	217.7505004	60.13718933	0.565351703	4.371566288	3.466653556	40.656504	0.051504516	6.859078876	-0.116468612	0.744706917	0.431351701	0.970765893	0.477065358	0.918280379	0.317281519	0.180046832
0.972992432	0.838632118	36.68555388	43.74451336	56.92099788	59.09314681	50	59.53150426	45073	42.56308046	0.751533746	8149.793693	0.180813207	-135.4614914	103.570842	5860169843	3.347126012	75.37737942	6.885495553	401.598877	26.17698492	79.81689038	69.74715424	-431.6967773	833.2956543	39.93128329	1032.411263	-1.999938539	0.164994553	12833.81183	414.1325394	20.15437768	17051.63425	-672.2626947	45.06153072	13.35528132	0.539675221	2.020529751	2.613296163	9.237163787	0.05552255	5.763496339	-0.120262265	0.710957051	0.514314727	0.990127754	0.555115606	0.950751296	0.413414287	0.155897307
0.755094043	0.418543915	48.65122928	116.2392463	127.6401191	94.82615673	119.3649865	144.7065997	154161.3333	87.77156252	0.487310656	28531.75732	0.185077261	19.90366058	115.0776642	21605644059	2.856207857	43.26511765	8.327483317	318.4767761	68.61912985	33.56238287	71.07997894	-196.5804901	515.0572662	18.51326369	1069.835785	-0.656529666	0.193095058	2601.76255	130.5259032	11.34860958	817.0538387	-5.538272918	10.27787751	3.338833914	0.508029518	1.162674049	2.019968862	1.975322073	0.056878168	5.111019717	-0.112948489	0.663964682	0.575411909	0.992939873	0.608719676	0.950854811	0.469822535	0.123498973
0.51496605	0.405038761	12.16445112	30.03280743	30.46309242	30.46309242	18.11077028	31.04834939	3379	15.46587622	0.719908243	1512.629059	0.447655833	-19.99388008	95.5204834	472039892.7	2.808183485	55.11234283	2.720542808	153.516983	43.23372809	34.10728359	44.64578247	-71.7826767	225.2996597	23.74490451	1044.107952	-0.213482295	0.164847004	1824.803491	29.78257027	5.361942579	154.5946221	-5.609667797	7.431220465	3.310870985	0.381761183	1.385458761	2.087568021	1.355441145	0.036265897	5.216575691	-0.092033538	0.604318969	0.482001103	0.970104938	0.534581379	0.887048343	0.461010688	0.079541961
0.84373734	0.572170306	13.32070203	23.28100897	23.32380758	26.90724809	23.40939982	28.28427125	3541.666667	19.64305658	0.741815406	1514.700372	0.427680105	-2.10635066	46.74094772	472715941.5	1.77133708	23.40019798	4.555789186	71.92446136	23.59286379	15.43860651	25.88636398	-56.46038818	128.3848495	10.24881569	1023.792287	-0.821850451	0.35325785	408.2956165	20.27288466	4.488876722	10.09201607	-1.266137621	1.529420874	1.039303517	0.187625617	0.724012498	1.463789106	0.50732787	0.142872111	3.300059523	-0.043950994	0.341981265	0.669384709	0.97358968	0.685447609	0.901952578	0.495277223	0.237676653
0.72704755	0.622587109	51.33591223	82.45579053	92.19544457	100.4390362	70.9365914	103.8652974	130514.6667	59.94928045	0.530021578	23476.32533	0.179874997	-19.78341751	44.42168961	16329683255	2.216505973	26.22486138	17.50626938	238.3809204	12.55740799	26.90656029	23.33933735	-301.7299805	540.1109009	11.6390305	1013.677022	-3.358489951	0.308228439	2268.601447	201.8015008	14.16953019	966.0811138	-63.934198	7.274843935	3.172439724	0.391570515	0.952487014	1.79005884	2.259600918	0.129528128	3.935795997	-0.077706484	0.509579903	0.657332212	0.994544919	0.676298585	0.963348694	0.455510428	0.236306695
0.775551319	0.608167401	35.95506103	59.12033593	69.77105417	66.75327707	59.09314681	70.48404075	66611.66667	45.85085449	0.704781192	11275.34965	0.169269892	-85.5446701	49.15205002	8070062123	2.836539396	42.13926303	9.985511229	168.9308167	-3.718381031	46.90738204	18.07863426	-371.5377197	540.4685364	20.46142808	999.0139909	-2.555372709	0.210003439	5451.889774	249.9897567	15.72279552	3948.415422	-208.782314	17.83974445	6.714402578	0.449239363	1.520299025	2.303500739	4.383277955	0.066165905	5.064960851	-0.066112716	0.522282814	0.536486447	0.987855635	0.575205777	0.941395348	0.451341375	0.13008525
0.640056217	0.406996589	29.91914501	73.51202891	87.20091743	71.69379332	62.28964601	90.62008607	52284.33333	47.05183111	0.570689417	11848.5541	0.226617676	-5.647820759	50.56657448	6828798415	1.984999779	27.98872423	3.987673378	108.2788467	22.98755448	17.76344424	24.16966915	-65.71924591	173.9980927	11.76827934	1023.24999	-0.285971986	0.306796678	537.0053992	19.96799966	4.447200011	16.83812338	-0.753254895	2.066637646	1.305093883	0.224965494	0.830242908	1.591378461	0.610249035	0.108118478	3.758733858	-0.02915892	0.291791213	0.631450289	0.980913011	0.653531848	0.91275312	0.507414472	0.167621462
0.698559135	0.653725368	48.2670401	73.83381834	83.73768566	81.41252975	69.85699679	85.06468127	121796	51.57728829	0.672360753	17672.73588	0.145101119	-750.8406616	92.57275772	10011969684	5.264644687	584.425621	1.965284852	230.0640717	-258.7666808	285.0185989	-184.9663925	-1094.355347	1324.419418	232.3656483	809.730027	-0.512603721	0.035304017	106235.8832	1357.473651	35.29859194	646373.1554	-7411.348948	541.470732	95.78902657	0.698551903	6.761782245	4.249193078	48.9403686	0.005231972	9.74146322	-0.122358966	0.836226942	0.230594353	0.971210045	0.303294986	0.899310125	0.208601002	0.045370557
0.723497755	0.463686284	14.52731612	31.33005355	33.10589071	31.2409987	29.73213749	37.62977544	6023.333333	22.6672234	0.68827797	2326.009694	0.386166524	-7.926209068	132.3180786	870209877.9	2.951284635	61.25136566	6.348957135	170.5546417	76.88206063	45.15943941	97.3233223	-199.2735901	369.8282318	27.41784897	1078.601961	-1.698028509	0.176266836	3707.217163	145.3108643	11.98113497	987.6785499	-71.98866408	12.73633784	5.704336423	0.377186915	1.509397189	2.308207843	3.346693461	0.058222647	5.087604196	-0.123545109	0.674544742	0.528115407	0.978408832	0.570091376	0.917991458	0.433272078	0.158807165
0.834357511	0.498901632	29.23463006	58.59798445	80.9197133	78.81624198	65.60487787	94.53041838	36785.33333	48.89166847	0.509907179	10490.01546	0.285168422	-54.71503716	153.5539093	5110883667	3.728255834	80.11735249	9.545424164	321.7935181	59.61648212	77.5704071	88.9200058	-527.4898071	849.2833252	36.03660067	1066.665194	-2.355844394	0.110940772	14987.54721	652.5920938	25.41238044	25281.74705	-777.8191838	50.89811424	23.7031868	0.363333279	2.651595737	2.925167707	16.5634724	0.022793048	6.702210573	-0.119256039	0.744660845	0.448604102	0.983842288	0.500544664	0.938121501	0.386233226	0.062476959
0.58249217	0.33840492	9.212897785	27.22447944	27.78488798	26	18.97366596	29.93325909	2277.333333	15.8580461	0.694138388	1205.931012	0.529536451	-43.64572906	65.84877014	299126586.2	2.910290627	47.94385123	4.730769175	126.3539047	12.71179002	35.09550678	16.05486488	-161.5769348	287.9308395	21.2941033	1013.867059	-0.779292711	0.170723067	2341.243344	67.40982182	8.145340259	315.6423551	-10.42422322	8.759289479	4.510354814	0.324793678	1.525734853	2.246217537	2.118383453	0.040930906	5.208608915	-0.133822583	0.718127413	0.474941689	0.976257501	0.527650467	0.903092364	0.449772636	0.096761945
0.701922418	0.596062632	55.49314124	93.09951385	96.33275663	108.0740487	89.55445271	121.9508098	195796.6667	65.34863586	0.540404771	30174.15699	0.154109656	-75.82746735	53.67319794	23910795267	2.776932324	38.54102015	11.18698307	167.2085571	0.693203257	48.45471911	23.37544441	-396.381134	563.5896912	18.42758338	1003.907965	-2.807233536	0.223350793	6444.314921	287.4150163	16.81443398	7966.558646	-369.2530466	25.07968681	6.328227626	0.595370838	1.434430494	2.225812227	4.253475778	0.071322596	5.024274566	-0.099924952	0.629497254	0.555110478	0.989502245	0.590380508	0.946718456	0.457104604	0.161879881
0.260970707	0.1966089	30.88302504	157.078469	121.2765435	129.0736224	35.60898763	142.3376268	33308	40.99287911	0.460271145	10876.84014	0.326553385	-51.65195313	88.04242859	4450296351	3.109174823	72.79741192	2.824178674	188.7384338	26.13225636	43.19747422	34.1890564	-137.3943787	326.1328125	30.39943505	1027.532759	-0.446903538	0.136257027	2876.163331	61.81128292	7.675350778	670.8829594	-34.2961733	14.74603821	3.148204385	0.647562293	1.29150807	2.095127065	1.45606969	0.029559988	5.686569505	-0.142739681	0.75112712	0.517490187	0.984943505	0.563302451	0.920862053	0.459718384	0.07860005
0.518660764	0.363015638	14.61237541	40.25274361	32.24903099	30.59411708	41.03656906	45.475268	6397.666667	20.87751873	0.626991338	2658.093924	0.415478652	-629.0853027	61.63448601	506732408.4	5.244050187	412.1930656	2.162087281	206.886673	-255.394967	215.037315	-237.6292648	-933.3369141	1140.223587	163.6579674	787.0687847	-0.311043511	0.028795858	65040.61677	905.3586402	29.3946073	195528.4676	-1562.24795	280.0733991	115.1064191	0.41798756	8.380840666	4.422821223	43.0870626	0.00192096	9.265670053	-0.216359379	0.945287698	0.120254407	0.954822973	0.204925371	0.860044662	0.126072301	0.006308172
0.550027684	0.317267129	19.43018401	61.2423482	64.56004957	52.95280918	49.47726751	64.59102105	13178.33333	33.68498697	0.559895381	4818.933117	0.365670908	51.07159653	133.1337616	1976860906	2.578219565	38.66387939	7.70176462	261.7381287	92.20283717	27.56703042	95.91516876	-115.5565262	377.2946548	16.43724842	1092.921721	-1.190092404	0.219615009	1570.851085	86.69093021	9.261050359	207.4174487	-10.93919985	5.934874244	2.240173345	0.450530407	0.973346969	1.835661326	1.283654681	0.071963067	4.575076685	-0.117266142	0.646245634	0.615687596	0.991806464	0.642979484	0.946382778	0.466695746	0.157003085
0.839437428	0.747897968	15.5274631	20.76147249	25.29822128	25.29822128	27.20294102	27.85677655	3430	17.42795707	0.778122125	1413.510722	0.412102251	-158.5348022	103.7751518	448153123.6	3.631964715	111.0347681	4.682951477	351.558197	15.33343433	81.4715534	53.52374458	-373.6072083	725.1654053	51.48797384	1020.890085	-1.336439643	0.114029205	11314.58368	286.7092363	16.79629258	7383.698417	-335.88069	36.83512511	18.51827039	0.324188118	2.8107295	3.048554283	10.52840566	0.02832727	6.158532677	-0.155054643	0.797836851	0.400877346	0.98138634	0.460743779	0.922226708	0.351914096	0.093014158
0.799446753	0.69867451	22.51059274	32.21899812	37.73592453	36.49657518	32.55764119	38.78143886	11267.33333	25.75737344	0.68335235	3556.751535	0.315669327	-29.89615383	66.16985703	1442478704	2.653986288	36.55998278	14.13496713	115.6409073	18.569593	40.15414375	35.34533501	-371.2625732	486.9034805	16.47953789	1020.908125	-3.139040769	0.23220998	4769.383053	275.5473844	16.5574401	2706.172626	-146.4173786	13.22585952	7.63744869	0.264457895	1.451874286	2.185853986	5.51438467	0.079797262	4.640517358	-0.083064623	0.56683265	0.576367309	0.984651368	0.60653276	0.940737149	0.460003609	0.179045062
0.860441987	0.648742784	14.44091539	22.25984742	26.68332813	26.68332813	26.30589288	28.91366459	3968.666667	19.15330735	0.773949564	1566.274509	0.394660132	20.47643166	103.7315567	572242711.7	2.548573046	41.21554279	3.937803108	181.6113586	64.94440908	27.2115537	67.01634979	-56.73948288	238.3508415	17.50957685	1065.552535	-0.351647227	0.215852545	1295.611352	38.37052115	6.142396035	87.24544787	-3.704240756	4.665006141	2.101297289	0.373606292	1.04404143	1.847829854	0.998822471	0.066994304	4.51411429	-0.091518445	0.576510069	0.57487019	0.983821084	0.609056885	0.919162042	0.48395344	0.127255564
0.74916879	0.695303373	25.93436821	37.29935627	45.12205669	36.87817783	43.68065934	48.33218389	18437.33333	27.94351361	0.754772778	4471.63796	0.242531709	-265.1978699	79.94209137	2234828116	3.570016522	105.516943	5.434050816	175.3012848	-20.63195841	109.0165265	45.12937164	-535.3842773	710.6855621	59.8583862	990.2615137	-1.821268518	0.153585949	21456.10468	526.3817277	22.72808348	32835.69978	-1157.201517	66.53997959	27.38166114	0.409085022	2.941654665	3.041039568	18.65316139	0.055613453	6.052211494	-0.113708577	0.710686053	0.468551758	0.974962004	0.513948624	0.923322561	0.359704234	0.168329225
0.752498837	0.356653166	24.64291065	69.09488823	75.2861209	67.08203932	71.02112362	75.94735018	48875	51.99382307	0.591986386	10920.19145	0.223431027	29.63476524	127.6669693	7146180514	2.677723221	55.44710541	3.174561905	199.962616	81.73160004	31.82272413	87.31069946	-48.04925919	248.0118752	22.66110667	1082.449576	-0.576425934	0.181932663	1553.829244	36.21211134	5.904927982	157.0734412	-10.60793915	7.322920768	1.951320345	0.577890854	0.99391073	1.814432723	0.948964996	0.050058758	4.855377212	-0.131994349	0.688560672	0.591633177	0.981969038	0.622478507	0.916226691	0.485513137	0.115156315
0.510245298	0.396650833	41.1421655	103.7238853	95.60334722	67.67569726	78.91767863	98.02040604	35479.66667	52.92462474	0.455303078	11468.41038	0.323238955	-36.24768486	123.1846954	5004354478	3.204334436	90.65256643	2.726227994	232.2796478	56.06019716	50.87387631	70.15348053	-162.5324249	394.8120728	37.42762186	1057.847673	-0.676007218	0.127445649	3778.559092	103.2808632	10.01216347	945.6384316	-60.26679935	17.44530038	5.304973108	0.532876937	1.69111809	2.420972389	2.382316417	0.026672979	5.941319087	-0.090197674	0.625117834	0.450460125	0.982816531	0.510542753	0.915400564	0.402256685	0.089565077
0.564084417	0.442601431	54.4612446	123.0480536	156.01282	120.3328717	96.5194281	161.0093165	265627	69.40948964	0.528164663	37835.21983	0.142437402	24.26875916	97.29056854	37006403160	2.387402953	38.7468605	5.052129743	193.3237457	60.00325414	24.2742367	61.02643967	-79.30257416	272.6263199	16.09719882	1060.492229	-0.518346877	0.234904188	1036.868412	49.04828869	6.941530905	104.8675347	-4.179803962	4.774268904	1.320863281	0.565396747	0.786232954	1.598475979	0.695288528	0.077477452	4.294577114	-0.138428157	0.673997701	0.656749567	0.991234424	0.676329044	0.942246585	0.479136222	0.150607246
0.70256745	0.424821452	13.59248963	31.99577035	34.92849839	32.984845	34	35.94440151	4673	22.47918678	0.609538992	2217.582671	0.474552251	-27.16129017	87.36907272	636402530	2.923488349	54.21352482	4.756987662	168.2224731	37.41765424	36.80297331	45.86857033	-162.9931335	331.2156067	23.19843334	1038.579971	-0.979814293	0.168853778	2412.966652	85.29732256	9.168423638	342.1007141	-24.34891298	8.998759713	4.053272015	0.376506095	1.421039719	2.199659785	2.012830118	0.044110842	5.213572801	-0.105496218	0.651703709	0.498652353	0.981331894	0.546505492	0.91465564	0.460724261	0.111746466
0.398587011	0.203814442	7.315827347	35.89454832	25.05992817	27.85677655	18.97366596	40.29888336	2075	14.30710074	0.579516954	1357.573584	0.65425233	0.338391277	110.3820518	307147740.7	2.808168922	61.7591877	2.960231206	171.8723755	61.7583456	35.26717941	65.79600143	-84.55303955	256.425415	25.08580113	1062.647465	-0.442893534	0.167198313	1888.85032	54.35421971	7.28179893	191.5746036	-12.27739124	8.120016	2.81579826	0.484803929	1.241774342	1.986243638	1.208751503	0.047378736	4.951495271	-0.159998271	0.748455544	0.525810896	0.978404277	0.57056822	0.905702466	0.459357964	0.119944586
0.72970445	0.535638287	21.9765081	41.02863559	44.94441011	44.27188724	36	46.77606225	17545	29.93877799	0.711898999	4586.710443	0.261425503	-346.7491913	95.73173523	2065882783	4.185194664	218.9898186	3.821775108	506.0027161	-47.99081852	150.2777511	43.52594376	-645.1711426	1151.173859	101.7488319	970.3636658	-1.156095418	0.097976249	35284.16237	690.4745049	25.79291488	82519.64346	-2191.967375	133.4807936	32.87086112	0.600410506	3.51687807	3.333256057	20.29200045	0.030375271	7.044249267	-0.164020214	0.838630859	0.392806437	0.98638797	0.449874824	0.936862486	0.331865592	0.09673414
0.908709481	0.702142049	28.99483158	41.29482292	47.20169488	43.08131846	48.37354649	49.55804677	31036	37.52499711	0.801952646	5955.422286	0.191887559	-107.1336693	106.4259132	4107843339	3.238178583	68.05289984	6.242480162	166.190033	35.44838433	67.78723017	70.41641235	-345.1902771	511.3803101	35.89814747	1039.716983	-1.920216477	0.163101662	8858.048482	276.757474	16.47591814	7277.885311	-362.0081202	31.05950142	9.876948826	0.513495855	1.885668747	2.579690176	6.289214603	0.049936947	5.688415365	-0.097931044	0.653099007	0.498576454	0.980883579	0.543625831	0.926623001	0.41642366	0.13489619
0.714843268	0.396800868	44.60340865	112.4075381	138.1593283	136.0147051	114.7693339	146.3830591	122865.3333	80.35377191	0.409350389	29197.24178	0.237636126	-132.589241	54.33645058	14672816486	3.215467854	49.69383097	10.94055383	505.8696289	-14.75489494	71.41158802	21.02083302	-594.6051636	1100.474792	26.03757594	992.1473677	-2.651344561	0.185844702	13648.48214	599.9814816	24.3216613	31227.69952	-988.9074264	50.90692718	17.1603608	0.495549364	2.109844258	2.618277196	12.64465466	0.060536042	5.75380001	-0.107387434	0.678697035	0.528075381	0.992328978	0.566321026	0.959707829	0.409082798	0.159057466
0.604060473	0.565654437	44.7296417	79.07591416	85.51023331	75.47184906	91.76055798	94.17005894	76361	47.76663414	0.504259925	17261.4553	0.226050671	-607.1144897	36.23485184	6316399759	4.935062956	428.3659625	2.119913494	252.0735016	-227.9952899	217.2306279	-167.4881134	-902.3116455	1154.385147	174.1216766	811.442185	-0.580063077	0.042639927	62447.14721	921.7084387	29.21767695	232764.6339	-3538.136338	320.0498455	48.30010787	0.736574996	4.816223613	3.804605845	24.65570711	0.005968881	9.027307557	-0.141813983	0.855985544	0.267786783	0.980904834	0.344079476	0.916070368	0.246927553	0.037323589
0.810167448	0.652995094	66.169822	101.3328011	151.0099334	153.3101432	105.2235715	155.4991961	309506	82.09653687	0.557181314	39713.0854	0.128311197	21.769063	135.8245316	44411957109	3.176447489	55.24333	9.566181658	443.4968872	78.79490723	44.23452628	77.05474091	-303.0159302	746.5128174	23.08671248	1081.137711	0.100249837	0.158754211	5060.299299	283.0145168	16.70124163	4096.332957	84.20812291	21.68961099	5.358014777	0.603255438	1.316415396	2.169066014	3.60734667	0.044450707	5.59219392	-0.171717348	0.799504046	0.578180261	0.994800698	0.611411292	0.962094372	0.440816151	0.110193031
0.704039656	0.501006404	23.71702443	47.33876503	43.26661531	52.49761899	48.08326112	58.13776741	22711.33333	33.32836783	0.629581887	6160.183565	0.271238305	-335.3835266	50.48654289	2530531808	3.650750074	118.19275	5.781302079	124.1022415	-62.50669115	124.4049779	14.2675724	-700.8410034	824.9432449	67.82948832	952.3658164	-1.897227593	0.146130445	28106.94404	795.5558939	27.90525203	70756.10968	-2060.65967	100.1999103	32.90582996	0.502030017	3.213907362	3.136781618	22.38746841	0.044105623	6.352921268	-0.127286641	0.749252701	0.45172176	0.976403528	0.49837241	0.925614629	0.360314352	0.112506289
0.593272275	0.46356164	14.68747427	31.6839725	33.28663395	33.10589071	22.09072203	35.83294573	5461.333333	18.79722244	0.71993006	2083.177488	0.38144119	0.268307343	129.4476395	797539737.6	3.111772937	51.34452534	15.22240731	572.5750732	75.99168056	42.58181676	80.41384888	-354.3277893	926.9028625	22.77430277	1078.236695	1.025323531	0.162368571	4836.272984	351.9587295	18.72087619	2197.081069	-1.457022781	14.64453005	8.70669264	0.256288093	1.686489975	2.37652589	5.826429235	0.041805394	5.441464302	-0.144364455	0.748108384	0.494507288	0.994611468	0.542649633	0.960370864	0.436976338	0.101618503
0.746206371	0.648020496	31.25120302	48.22563982	57.30619513	55.6057551	44.27188724	59.16079783	33708	35.9862797	0.654135283	7714.454229	0.228861227	-266.7951355	82.82667542	4061335848	3.741350247	115.3523178	5.223254639	277.1499023	-23.35027451	111.5153949	42.37603378	-557.197937	834.3478394	63.06264413	987.9514304	-1.732575177	0.130430594	22203.34258	555.5483961	23.22023666	46760.45554	-1535.847406	89.26187346	23.82302294	0.576737611	2.828611473	3.043744087	15.69912742	0.039131623	6.556981584	-0.129725125	0.76255044	0.446276792	0.982988763	0.497184684	0.933700223	0.363130819	0.134527093
0.648898019	0.481193135	19.07807107	39.64742982	43.68065934	44.27188724	30.52867504	45.65084884	11535.33333	25.72713867	0.658403741	3749.833062	0.325073663	-58.00492668	88.1959053	1515973918	3.266835755	78.44516087	3.275049286	226.193161	20.14049621	46.01206368	24.40497398	-178.6632843	404.8564453	31.84100172	1021.792138	-0.20600435	0.123427172	3372.540308	92.84814692	9.511128913	732.7683973	-12.50629191	14.8860484	5.347808423	0.469234992	1.762800996	2.40906206	2.186979963	0.020747501	6.11167203	-0.088715675	0.635484582	0.418154941	0.984400487	0.484659678	0.915674726	0.403980099	0.04602174
0.412599567	0.231590783	33.49472473	144.6289198	123.5475617	119.0798052	78.23042886	125.7457753	80137.66667	59.67382974	0.365028086	24625.34393	0.307288008	-85.33128662	106.1536606	10281967379	3.803299785	74.04385376	8.096919585	503.8374329	17.26221036	69.86262266	26.54008865	-499.1348877	1002.972321	33.02053972	1023.616344	-0.756166652	0.110704195	12968.01406	468.5319739	21.47028701	19241.7031	-124.6798234	48.40463608	18.18568033	0.453450581	2.705406993	3.010245929	10.77229118	0.019216952	7.00206823	-0.080882712	0.650405636	0.377054294	0.99002259	0.444381344	0.942669306	0.363320641	0.052329878
0.651130884	0.359887675	47.36859447	131.6204966	80.22468448	84.11896338	100.4390362	110.4536102	11665.66667	85.70217033	0.307005112	8102.360431	0.69454757	-48.00486679	72.72423401	1656602994	2.873065244	65.79918909	3.026842631	167.8598938	21.88435975	38.45680472	32.85317612	-127.3656082	295.225502	27.29143256	1022.983817	-0.621923073	0.164175269	2248.245381	61.04071069	7.721251927	346.428839	-27.3907981	9.046259704	3.378023736	0.453577973	1.340917457	2.134543872	1.550267713	0.044597373	5.17494972	-0.086261039	0.586074347	0.509069399	0.981427018	0.556710518	0.912900817	0.451716601	0.098963214
0.848306602	0.615800855	39.79407986	64.6216704	62.80127387	78.40918314	78.23042886	81.46164742	89650.66667	54.81898962	0.630176121	15371.79312	0.171463233	-129.7246704	88.60635223	11284982605	3.259217121	46.59415293	9.125359459	257.9819336	13.65092275	73.07145022	48.64845848	-504.4675293	762.4494629	26.76559382	1020.224493	-2.497000819	0.174623998	13369.82238	518.1976581	22.59173178	24323.80499	-846.1256668	45.0985625	13.88379032	0.522483421	1.978980008	2.558718563	9.922625045	0.054215032	5.697904491	-0.10535236	0.669290021	0.522607909	0.988202005	0.561609838	0.948263844	0.424835913	0.127951599
0.589988374	0.312065222	13.39336418	42.91847745	43.8634244	41.76122604	29.12043956	49.71921158	8859.333333	25.32140273	0.656899546	3151.997452	0.355782691	-41.75326691	96.91703949	1190166327	3.049500526	64.93606567	5.387430747	159.8084564	39.86758255	45.40226942	57.88012695	-241.5836792	401.3921356	28.88284592	1041.598907	-1.432622417	0.157903921	3603.694485	157.0093854	12.46760406	746.9061741	-55.67809784	11.96529979	5.712557531	0.348510396	1.633042099	2.407644012	2.978546796	0.042452127	5.413584447	-0.085602466	0.589571381	0.480900729	0.98218973	0.534238322	0.919322471	0.410517525	0.099275062
0.392068616	0.32301071	39.50523123	122.303162	129.5221989	127.5774275	62.76941931	131.4838393	120631	47.95123142	0.475535979	24827.90236	0.205816932	-78.76956787	127.3233421	15940377625	3.646327952	63.88743258	8.234193994	378.1149292	34.71724981	69.27723429	54.65738487	-473.4284973	851.5434265	30.62733301	1040.55705	-1.92711187	0.125618295	12119.18764	460.5791329	21.28321279	16529.15333	-486.0409266	44.67530596	14.2663941	0.514342648	2.160075388	2.714729063	9.543401743	0.030479164	6.444029342	-0.127345484	0.751560807	0.471202371	0.989572678	0.52062958	0.947262083	0.409058795	0.090128386
0.825564481	0.673957909	17.59192313	26.10240625	28.0713377	32.55764119	30.52867504	33.76388603	5879	21.54921947	0.70372431	2238.466216	0.380756288	9.986009789	95.46277695	824199582.2	2.526391135	42.89806604	3.397166942	154.1058655	51.95694088	26.67342549	52.53585815	-54.45291901	208.5587845	17.85502573	1052.518474	-0.174526313	0.209370303	1181.731855	32.42693677	5.641235461	77.17318115	-0.913574629	4.634739839	2.222641868	0.344882221	1.109765249	1.880201962	0.970826949	0.056555777	4.653866867	-0.07287244	0.513218013	0.550490254	0.979336539	0.589141975	0.906875811	0.486309984	0.110446289
0.529421751	0.233165529	29.59270248	126.9171418	93.63759929	115.4123044	86.20904825	142.4780685	78457	67.19269547	0.386441359	22934.4496	0.292318717	-8.694128513	109.9711121	10850016137	2.97215812	54.88235426	5.846596351	295.991333	55.40949434	37.49923537	62.73999977	-204.9817963	500.9731293	23.59647228	1056.639264	-0.999252537	0.16314125	2597.333166	141.591267	11.82685236	472.001337	-23.84804612	10.47804363	3.611178193	0.486074465	1.257411316	2.097820486	2.010466922	0.041259501	5.391796569	-0.113774565	0.675468822	0.54554174	0.992338285	0.585302161	0.946885141	0.460675479	0.098854732
0.764909713	0.645304535	10.09405203	15.64230759	18.43908891	13.41640786	18.11077028	18.54723699	1202.333333	11.96495301	0.821982975	665.2290815	0.553281742	-5.690522671	72.61685638	168092401	2.440536398	44.25697708	3.705375423	109.7172852	34.1602726	26.32427777	35.31041336	-67.99885559	177.7161407	17.51012491	1034.723265	-0.584343198	0.224390442	1164.766095	25.26047074	4.986821558	62.64193794	-3.733858204	4.112866348	2.5502931	0.235671155	1.181468067	1.924600938	1.111818532	0.065779368	4.388345102	-0.116611921	0.63787323	0.536095751	0.964904955	0.578568043	0.882277082	0.469450322	0.125600528
0.447441101	0.26437997	16.65475502	62.99552493	47.70744177	42.3792402	36.05551275	49.71921158	4778	28.18678704	0.49563324	2767.925921	0.579306388	-689.552179	95.54289551	402682273.9	5.149391648	613.7577858	1.618437963	210.6714935	-260.7146206	290.0005398	-192.8374939	-990.0230103	1200.694504	248.208785	804.611182	-0.292361848	0.034821807	100856.2821	1013.875573	29.93157479	476850.4293	-2408.886512	542.003387	71.11490872	0.767529741	5.751825848	3.954545062	37.03482638	0.004104696	8.44210029	-0.35769639	0.987076463	0.213931411	0.974449958	0.297670664	0.904541178	0.21687689	0.017795982
0.708337455	0.519464452	33.55259073	64.59073501	66.48308055	73.23933369	88.58893836	88.61151167	55422	45.75203684	0.560134827	12550.07567	0.226445738	-247.22229	60.61301422	6471172433	3.629043551	81.44473267	7.31788557	419.7014465	-30.77064897	104.6872463	25.82570839	-663.5355225	1083.236969	47.49494731	981.2384063	-2.056077248	0.158117244	23423.27519	741.4098434	26.91736294	70092.73008	-1855.641237	91.03873511	23.63780443	0.584549889	2.633606639	2.908941109	16.61283892	0.056235113	6.249257862	-0.14556763	0.781843164	0.49130965	0.988998867	0.53430433	0.949569398	0.372826831	0.180870404
0.996131084	0.811255005	22.17103526	27.32930476	31.2409987	34.40930107	31.30495168	34.92849839	11302	27.22356997	0.819551084	2971.745617	0.2629398	-627.822522	26.69849205	915952357.5	4.753544978	473.084039	1.863709195	68.04087067	-240.8610446	227.4759001	-163.8305817	-885.065979	953.1068497	189.0892809	801.1695889	-0.512563062	0.054363023	65580.75665	887.1921096	28.67722822	218194.3776	-3935.288698	314.2518291	55.55821447	0.697535988	5.082522817	3.84075433	29.24245312	0.0133906	8.203521689	-0.197332135	0.909732367	0.28642186	0.968420844	0.356850504	0.896545034	0.246731181	0.078438207
0.296138959	0.224064816	17.49164695	78.06512091	32.80243893	57.20139858	25.29822128	62.92853089	8933	23.11812363	0.573680064	3629.214096	0.406270469	-34.63722	91.25037155	1228898453	2.93389039	64.67304087	3.317365367	185.2314453	37.98177316	39.40492866	47.91303444	-118.0430527	303.274498	27.10295244	1039.170639	-0.671584577	0.159319683	2469.456297	54.0317934	7.247736865	350.8049631	-25.40682473	9.907290289	3.915314846	0.431906594	1.437604823	2.222356449	1.8264392	0.037813106	5.403244098	-0.082102077	0.595215306	0.490999671	0.978842087	0.541858503	0.907648479	0.445161629	0.090520004
0.587245744	0.443461855	30.16512003	68.0219047	66.84309987	62.76941931	47.07440918	72.49827584	41461.66667	39.94557401	0.562550635	10298.01869	0.248374451	-50.52174606	110.2355698	5374786291	3.575507442	64.29334593	11.12666033	479.2973633	25.64737413	62.62651542	39.01819611	-553.638916	1032.936279	28.28689695	1031.145665	-2.160386215	0.127573898	11308.84686	624.8546659	24.87654089	18226.17895	-479.5453937	40.38488721	16.35121639	0.421237585	2.256020082	2.733450755	11.20287399	0.026579744	6.439481209	-0.122130514	0.742813927	0.4553872	0.992002478	0.507526411	0.954442774	0.413221798	0.066627682
0.804959129	0.581117754	15.87237155	27.31352024	28.42534081	32.24903099	24.16609195	33.22649545	4936.666667	21.98626745	0.662068734	2117.728339	0.428979407	-707.6821655	17.74366608	350684280.4	5.191093006	471.3075867	2.038662042	102.0006027	-307.174578	232.706697	-284.4445496	-971.9519043	1073.952507	182.9292067	744.3141826	-0.395589877	0.030704611	73996.53713	921.9175468	29.39462046	272194.5782	-3538.299512	333.3973695	102.9853441	0.526575314	7.63018119	4.31682235	42.38050669	0.003297918	8.764827448	-0.265058594	0.964477531	0.161142246	0.95445139	0.242208032	0.865211368	0.160858956	0.018409112
0.613950139	0.536165679	67.08554331	125.1209206	151.4331536	143.1782106	118.9621789	186.9866305	262922	76.81800653	0.420931461	47150.97623	0.179334465	-18.24370861	74.71465607	34613648287	2.723822922	40.71919656	9.237215676	301.8098145	31.81503057	30.80778754	36.42271042	-258.5719299	560.3817444	17.60318725	1032.832087	-0.954966554	0.207979059	2099.861984	166.508266	12.85444152	493.4149328	-17.2165778	7.93562951	2.850060965	0.468789675	1.086371174	1.944343072	1.657839975	0.064348745	4.893105897	-0.100618836	0.619691224	0.588039706	0.995290949	0.619349524	0.958939733	0.473285709	0.158097816
0.89857664	0.77269782	18.80909599	24.34211084	30.46309242	26.83281573	29.12043956	30.52867504	6673.666667	21.87325216	0.810641259	2114.617203	0.316859878	-294.0999023	66.01076813	779314475.7	3.648144273	107.5535851	5.539710886	154.6218719	-41.02152965	111.1604421	24.17126083	-587.3064575	741.9283295	60.27012536	970.7415456	-1.844276029	0.135445346	22699.44174	584.0563986	23.97072928	36993.69207	-1237.208639	69.03523609	31.26564262	0.372489578	3.217845337	3.143332225	20.778596	0.038789808	6.10300882	-0.143674725	0.775352948	0.420505212	0.973518729	0.473363152	0.918863795	0.366420106	0.122370435
0.772515351	0.559432171	30.33967938	54.23299007	60.03332408	57.72347876	61.74139616	69.88562084	43027	41.89581734	0.655808326	9054.571649	0.210439297	-84.3797348	98.0549469	5533569476	3.395852341	70.11668146	6.981133408	187.7456665	23.80766632	59.42453346	46.70910645	-362.1999817	549.9456482	32.32180461	1027.336586	-1.862332682	0.132896304	7238.323202	286.5104193	16.80238625	5022.319889	-241.4531851	26.68318242	9.929959923	0.456053243	1.964169299	2.633725061	6.037423602	0.030573493	6.157989677	-0.090269365	0.649582578	0.464739555	0.983597056	0.51716735	0.92873154	0.410834003	0.087062775
0.655683451	0.490661449	15.31877831	31.2206682	25.61249695	33.10589071	36.7151195	39.29376541	5802	20.47087546	0.70015456	2230.190796	0.384383109	-739.1400269	14.67223682	305279424.3	5.131488969	500.2479172	2.795085677	490.473114	-436.897832	268.8542591	-589.4993286	-854.1246338	1344.597748	205.1700285	644.4735491	0.908288606	0.038874543	98262.10382	437.8358317	17.79768163	779078.568	11260.71645	531.9449181	48.12608218	0.831025322	4.913885121	3.73194915	22.34875516	0.004609238	8.407141193	-0.339055131	0.982782453	0.240145496	0.985126556	0.321859677	0.923531197	0.24172331	0.016742934
0.789461545	0.688246578	21.90385962	31.82559903	31.30495168	36.87817783	37.94733192	40.24922359	11478	25.12508658	0.764368979	3219.278517	0.280473821	-504.3496948	31.01488304	1086009546	4.535535085	276.7658861	3.513717339	118.7411041	-158.5976683	175.8516378	-57.82509232	-839.9656372	958.7067413	123.2119103	868.7332105	-1.209275465	0.063809176	46739.50713	912.9339861	29.74371774	141067.0398	-3307.716315	175.507146	63.01994552	0.466413866	5.245058927	3.870569222	35.07458025	0.011212642	7.901799145	-0.146701291	0.837320937	0.286812042	0.965293593	0.356210368	0.895082359	0.262381611	0.052337502
0.609791871	0.550195941	10.18811583	18.51725009	20	18.97366596	14.14213562	20.09975124	1180.666667	11.29166858	0.712965272	757.7058083	0.64176099	-39.71216202	72.89437103	158121105.2	2.74792237	46.5707387	3.892856742	135.9077606	22.3567365	33.67563234	29.50632095	-121.673027	257.5807877	22.03463869	1023.308183	-0.674568201	0.19108811	1946.340674	43.94738806	6.590411586	151.4084052	-6.080919261	6.221090133	4.182697345	0.195393296	1.449298884	2.245371698	2.056075772	0.064499314	4.748745162	-0.150730355	0.73000699	0.503720666	0.969645514	0.555090861	0.894184079	0.407166335	0.181833503
0.779169209	0.570671267	19.10549039	33.47897731	38.83297568	39.29376541	31.6227766	40.29888336	10362	26.08578828	0.717114818	3205.219823	0.309324438	-672.0059814	51.15511856	945181945.5	4.657264147	444.2842751	2.45101848	100.3005905	-200.8471192	245.2010346	-58.02499771	-954.3130493	1054.61364	191.6019528	848.4482253	-0.893679227	0.071018098	81219.06419	1188.926313	33.47555632	407142.3041	-7677.827638	356.5952542	83.82454647	0.616751269	5.912693164	3.974688374	48.42160914	0.020784617	7.806493788	-0.209319779	0.913749901	0.314848905	0.963789122	0.374864176	0.896386314	0.255982341	0.104496648
0.168195985	0.133185889	14.27638435	107.1914187	24	22	85.44003745	85.65045242	3466.666667	18.0291662	0.540091375	2050.965108	0.59162455	27.58820839	104.5718033	508376019.6	2.376457649	36.86590576	8.506787919	141.3757172	68.22009656	26.06117905	75.03975677	-132.6928711	274.0685883	16.20225641	1068.839568	-1.75920801	0.246236586	1323.846846	92.85392573	9.612801543	77.18861982	-7.797633805	3.505786403	1.790813778	0.307219953	0.929760416	1.725082067	0.919575061	0.094312653	4.005549295	-0.081538877	0.515730875	0.610937872	0.988421689	0.636949577	0.932710893	0.49887632	0.203149322
0.54787111	0.371916381	15.73146823	42.29840097	30.2654919	32.31098884	44.04543109	48.82622246	3728.666667	23.17407189	0.579646715	2006.117899	0.538025541	22.10595036	108.9017258	555902680.8	2.424858805	39.88936234	3.519452814	159.6958313	68.96554172	26.25891853	74.22297668	-43.12876892	202.8246002	17.35325005	1069.501134	-0.656837882	0.226455994	1145.347104	30.05970768	5.420824244	66.54045691	-4.904805889	4.397838235	1.703967742	0.438895386	0.939113944	1.732787236	0.812710287	0.074788624	4.338699059	-0.104588581	0.602999173	0.603893546	0.98048659	0.631608092	0.912510949	0.497133998	0.16424945
0.866973003	0.487367187	39.4088476	80.86069126	94.84724561	93.23089617	75.70997292	106.7707825	87116.66667	70.10403632	0.46614324	20387.5748	0.234026112	35.0297905	112.1925537	12416122035	2.522841014	35.65585327	9.91397071	255.465271	73.74249779	27.33371767	78.58588409	-171.1565704	426.6218414	15.17105515	1074.553798	-1.710970355	0.237058324	1742.912401	112.8075874	10.58813749	280.1023816	-16.032522	5.679699887	2.885013444	0.322493033	1.074213322	1.932062399	1.724149783	0.076869007	4.569111414	-0.064519874	0.495686893	0.595784439	0.991794305	0.625259922	0.947527393	0.474738132	0.162878099
0.832424989	0.624674453	10.1418662	16.23544257	19.6977156	17.20465053	16.1245155	19.79898987	1428	13.5147881	0.817412442	750.2310234	0.525371865	-57.05382423	102.3804832	192807451.9	3.219415549	95.77837801	4.248567359	137.3257446	27.32966947	51.88836809	33.59725952	-264.1826782	401.5084229	38.67063558	1029.262651	-0.761070872	0.118463954	3975.354274	176.3072492	13.16529863	851.2579573	-43.02853359	17.15259804	5.318537403	0.529780153	1.721767785	2.301509172	2.235987879	0.027352821	5.574174274	-0.193590887	0.825359199	0.428364594	0.98303913	0.491551285	0.913522584	0.420771089	0.0662328
0.852131838	0.775138997	25.13992909	32.43280132	38.20994635	36.05551275	36.49657518	40.19950248	15062	27.63702259	0.775809791	3801.753581	0.252406957	-285.485437	94.3696846	1837804362	3.737427395	126.0762758	5.322789243	179.0493774	-19.57399916	122.884392	55.30326462	-601.3618164	780.4111938	69.32816934	994.0155236	-1.788779761	0.134845647	26831.71799	685.1220902	25.90035967	55032.61274	-1712.48342	87.17465124	30.10673308	0.481094869	3.111690988	3.097547447	20.30145721	0.04337911	6.30419291	-0.142919435	0.779569428	0.450063854	0.976899802	0.496958291	0.925413954	0.368109132	0.121286964
0.864828811	0.638842922	41.46603131	64.90802334	65.78753681	70.9365914	71.02112362	82.68010643	101503.3333	56.13432861	0.666861256	15779.82472	0.155461148	-76.99901962	83.9026947	12986100221	3.064178809	43.71795511	9.612742853	405.2017517	23.30883216	56.26538491	48.33018684	-402.641449	807.8432007	22.54768487	1027.261282	-2.411029178	0.191051107	8104.776004	359.582588	18.85858647	7710.218613	-334.1730881	25.75362543	10.01957437	0.436451306	1.750640253	2.444005523	6.936350837	0.058780718	5.424699598	-0.081102631	0.59232968	0.527892439	0.992106608	0.56705956	0.955329175	0.437198602	0.134647582
0.818739339	0.793397121	10.69082651	13.4747483	14.4222051	16.1245155	15.62049935	17.54992877	732.6666667	11.03230651	0.690939843	568.8287121	0.776381318	-582.0124695	-23.88652134	54182030.83	4.84107688	310.7959518	2.28561676	72.00602722	-295.381631	179.272365	-267.7394714	-770.1558838	842.161911	134.3342004	736.0844437	-0.304209302	0.0388	45333.26239	492.1616048	21.74217797	81242.25453	-1036.759759	178.0561004	101.5468198	0.275747017	8.034342341	3.988380169	35.14599867	0.011473267	6.54050754	-0.603343713	0.998140062	0.11579985	0.928723156	0.203874393	0.82442737	0.106895812	0.026921818
0.879276069	0.672885915	14.05952417	20.89436539	23.40939982	24.16609195	22.8035085	26.15339366	3485.666667	18.37191546	0.798333902	1392.590583	0.39951915	-651.4595215	-2.481640267	256929472	5.096589401	343.6221561	2.520285681	142.6688995	-281.4617522	197.6385358	-234.526413	-885.8162842	1028.485184	144.7682354	757.2999972	-0.589139389	0.032674984	57206.07226	736.7487961	26.57438492	152475.1114	-2325.3232	217.0783547	95.28181718	0.382853075	7.665067281	4.273842502	35.49494655	0.002947636	8.610395187	-0.269793852	0.964993095	0.132398418	0.953250058	0.218334111	0.857192456	0.132607197	0.008772921
0.54203612	0.461898532	67.06115784	145.185908	144.2775104	190.2524638	101.9215384	190.4205871	407840	78.69600631	0.566510884	46946.41263	0.115109878	22.86501465	95.80480499	55424125229	2.603740073	34.23285007	21.70155711	461.2218018	54.21860582	31.41901006	59.56714439	-394.6759033	855.8977051	14.53698361	1055.932796	-2.988439851	0.242931926	3617.201077	354.8679154	18.79396981	2952.202664	-82.72027976	11.65915796	5.040918507	0.393950969	1.122179705	1.950233104	3.771689419	0.086358147	4.625419968	-0.110235516	0.63318853	0.630338872	0.996238123	0.654270921	0.97122404	0.447584235	0.198921581
0.857206935	0.631748129	25.04450353	39.64317799	47.07440918	50.59644256	40.49691346	52.49761899	20257	33.98240708	0.676322348	5313.49739	0.26230426	-389.8182373	81.4070282	2273956497	4.198635274	199.3242111	4.240825337	169.4438324	-68.50006961	153.3188661	25.89801216	-730.0321045	899.4759369	98.21236038	951.6291126	-1.481830084	0.09166882	37905.84762	861.9133031	28.9798138	98592.19329	-2659.835659	137.9598268	49.76681949	0.467326324	4.332824765	3.577480832	30.70408956	0.022039221	7.351393235	-0.119326667	0.770030083	0.358245603	0.969793914	0.417478147	0.908647699	0.315058901	0.072560551
0.460641906	0.38820754	5.915362119	15.23762811	10.77032961	10.77032961	15.62049935	17.66352173	386	7.019090051	0.758151566	338.1579677	0.876056911	13.07765617	130.3142059	63466855.93	2.631499398	49.79502964	2.674380445	149.0401611	83.28065931	34.19559599	87.74565125	-16.7212429	165.761404	23.07649263	1084.118142	-0.634206676	0.17558299	1815.160064	26.02552335	5.023966011	114.4097813	-9.338105428	6.509177363	3.39417322	0.313130808	1.442507478	1.901836856	1.196560944	0.060026868	4.308366346	-0.285103457	0.863105232	0.460616409	0.941588183	0.516052378	0.843491903	0.472626505	0.111201806
0.359208115	0.274142056	36.92494817	134.6927526	142.5622671	81.43709229	67.67569726	170.1881312	32514	48.38272976	0.390651743	12610.76092	0.387856336	-14.29143562	122.2941544	4560608523	3.278822474	64.99865723	5.141048048	295.9585571	56.79324756	45.43298428	55.33327866	-187.7056732	483.6642303	27.41006862	1058.686932	0.484476016	0.134605736	4006.0518	119.4516759	10.78879854	1554.659314	44.17041895	17.3054994	5.095856997	0.544424406	1.502905098	2.313726074	2.807733176	0.030146803	5.92508668	-0.127323701	0.731866616	0.504844513	0.988263821	0.551919853	0.93506912	0.440082673	0.071463867
0.644531975	0.558664797	9.42081743	16.8630948	14.4222051	17.88854382	14.56021978	18	889	10.8688038	0.749366515	596.6564623	0.671154626	-875.8055908	-78.94286652	40429556.78	5.246615608	456.0966492	2.047026149	97.69846344	-496.4016298	248.8054312	-552.1290283	-1059.627075	1157.325539	190.527271	582.8757798	0.188597029	0.030012005	86132.85617	665.2473657	24.64356364	354357.4785	-438.4765298	403.6262702	173.1452438	0.402738306	10.57764787	4.332816587	54.98575287	0.007954674	7.01998879	-0.651063754	0.999397977	0.08660087	0.934614609	0.16620179	0.830366333	0.094518287	0.014686681
0.816722439	0.761411777	19.15889952	25.16233672	29.73213749	29.73213749	25.05992817	30.33150178	6753	20.55064502	0.813141629	2124.78877	0.31464368	-574.8678101	32.94315491	642795413.4	4.414017423	326.6952696	3.070723393	89.62831116	-169.6991045	206.4560353	-29.52821922	-900.7153931	990.3437042	152.8301949	866.0559977	-1.123501148	0.08313307	60653.41405	1119.518893	33.00838785	175729.6424	-4038.769734	200.7369739	81.29618129	0.418424743	5.669422686	3.859649163	48.78808553	0.022390505	7.218656074	-0.196149765	0.886913021	0.329942288	0.96056666	0.387532889	0.895274331	0.284738869	0.093832652
0.540571702	0.322844907	17.24717233	53.42246984	53.85164807	57.5847202	36.87817783	62.38589584	15302.66667	28.87867546	0.622062783	4791.75551	0.313132058	27.26423836	107.9687576	2175223118	2.493716307	36.76993465	4.773973063	208.0700531	64.91423303	25.72038614	63.10519409	-86.81419373	294.8842468	15.78988113	1065.501714	-0.146237784	0.233551872	1251.579168	52.03205552	7.162148683	113.0010789	4.451074482	5.077491154	2.135970134	0.406081162	1.000548611	1.846116932	1.12528317	0.0771633	4.554896937	-0.094720835	0.589588502	0.599108677	0.988183191	0.628427826	0.933370343	0.480745555	0.194013783
0.808837653	0.611992067	16.67202816	27.2422292	27.85677655	30.2654919	31.6227766	32.86335345	5930.333333	22.03454073	0.715219588	2215.291056	0.373552536	-30.32479973	151.8501678	843597783.4	3.56441024	93.25674915	3.249838912	250.7852173	60.15929195	57.49290797	60.06414413	-187.4907227	438.2759399	38.81906027	1062.692007	0.032361341	0.101007331	5376.577454	128.4173553	11.13044571	1813.385746	19.36020769	23.70058827	5.587596548	0.612306222	1.786989167	2.431213067	2.33846174	0.017571069	6.339265514	-0.155852542	0.798452163	0.419184304	0.985344462	0.484417001	0.918746673	0.408686076	0.051153185
0.713498222	0.623546998	70.02309896	112.2980292	128.8099375	116.3615057	97.75479528	140.1427843	416454.6667	80.12444417	0.709973218	37985.74483	0.091212196	39.00277519	114.5212135	59696402898	2.430564691	36.85597992	6.322326398	257.8477478	75.10747567	24.56373222	72.61916351	-115.1521072	372.999855	15.5179438	1075.637821	0.4117	0.236327495	1140.63834	73.63194578	8.535037788	132.5961949	6.358936727	5.046241105	1.906050528	0.450993882	0.927046264	1.780109672	1.034959331	0.074053776	4.506399834	-0.09542769	0.581787369	0.621240136	0.99289907	0.647424537	0.948367334	0.472799744	0.164526653
0.517844649	0.380405049	12.61566629	33.16377195	25.29822128	32.80243893	20.59126028	33.346664	3687	17.17368186	0.64360392	1793.27765	0.486378533	-23.6253746	150.2516541	529032830.2	3.559319691	78.97344398	5.697396969	293.644989	63.42080548	58.06971319	69.77381897	-286.1018982	579.7468872	33.59678576	1066.632557	-1.006973298	0.111360851	6841.201685	235.6951764	15.27099291	2410.333312	-62.48326227	22.24243087	12.29126727	0.286055451	2.42201453	2.8497539	6.353307083	0.019380156	6.309330332	-0.134306738	0.7673654	0.377449298	0.980825898	0.447720996	0.915575081	0.357925916	0.048318919
0.74758213	0.683019478	42.21393637	61.80487927	76.55063684	70.71067812	69.57010852	78.99367063	70242	46.20422331	0.578578202	14229.40157	0.202576828	-6.625384045	98.64308777	9454519521	3.021153191	46.85492516	8.684904602	321.5258484	45.31471426	39.22049244	49.18725395	-272.1659241	593.6917725	20.01165149	1047.166457	-1.13970466	0.179211192	3874.735797	183.1689568	13.46356903	1412.04756	-17.58662023	13.06292429	5.459068408	0.406948133	1.405311637	2.253541987	3.472906305	0.05275422	5.356119113	-0.101577482	0.649805781	0.554229875	0.991298554	0.591397973	0.949013507	0.440030582	0.129867958
0.843716004	0.75219794	11.78277383	15.66445906	15.62049935	17.88854382	18.86796226	19.79898987	1486.333333	13.21635481	0.798749307	788.5291909	0.530519752	53.53891068	171.4902588	234399318.8	3.101767202	65.74991608	6.290804087	246.9127502	112.014938	43.3787243	118.42939	-170.9078522	417.8206024	26.32654057	1113.64628	-1.182404764	0.145880574	3630.813937	149.6184861	12.18301671	748.542786	-20.94184599	12.29353511	7.551977951	0.241466574	1.833072807	2.439300241	4.13006823	0.032094275	5.46824437	-0.184655114	0.814688093	0.447905151	0.977750327	0.504898038	0.911436892	0.423242074	0.070324561
0.326446259	0.211985131	20.42497541	96.35098146	79.92496481	69.05070601	38.83297568	80.54812226	18362.66667	31.45341745	0.571671325	5887.915242	0.32064598	33.5331459	143.235202	2681608734	2.983740054	51.91324615	9.207957986	242.3012695	86.16572856	37.76446851	91.14724731	-235.1316986	477.4329681	21.76693089	1087.606879	-1.650829467	0.168518447	3132.732823	200.9856242	14.11282994	925.8790472	-37.42790855	11.89063223	4.639339253	0.438328829	1.318746335	2.145063667	2.867676862	0.044048707	5.338588554	-0.133375987	0.714006	0.55093441	0.9897419	0.588989228	0.943033547	0.45643723	0.104453271
0.915113037	0.700563314	37.81757709	53.98166921	64.03124237	58.30951895	61.77378085	71.27411872	54645.33333	49.39932925	0.586420113	11875.28351	0.217315602	-6.468083858	102.3566132	7270933101	3.042675301	61.11083698	12.88714342	264.7373657	43.62538643	41.88107117	51.96194839	-343.4990234	608.2363892	25.01710099	1045.566357	-2.317764242	0.157743747	4055.059186	272.7200985	16.45138201	1866.907698	-79.9407883	13.98512168	5.698834709	0.418777698	1.344403402	2.158233324	3.867017397	0.040675994	5.423174617	-0.14238111	0.738973534	0.562814929	0.992019243	0.598399884	0.953197325	0.452944872	0.083598928
0.266271497	0.228868387	11.58436295	50.61582825	34.17601498	18.97366596	35.60898763	43.08131846	2703.333333	13.47755235	0.621698973	1509.513638	0.558389755	-49.00949936	68.17249069	363909305.9	2.884572143	52.74842536	4.37481349	118.8341446	18.49333578	37.39141322	29.74958229	-178.8151398	297.6492844	24.13532782	1019.676848	-1.027948772	0.173567347	2412.199048	93.88684721	9.64712151	267.7182468	-20.96338476	7.968271307	4.701899206	0.25530571	1.522662977	2.264371978	2.353082197	0.046691065	5.124953732	-0.110342397	0.665780821	0.482261749	0.975708171	0.533725288	0.903842315	0.446160115	0.120199083
0.872547363	0.782004409	16.58458873	21.20779441	24.41311123	24.41311123	22.36067977	25.13961018	4385.333333	18.5048051	0.839919103	1542.582519	0.351759468	-358.6973511	37.23018036	457670108	4.157778597	224.546546	3.351406408	70.58992004	-108.5230896	131.3212013	-42.85075951	-608.7258911	679.3158112	94.36421355	905.6474624	-1.118430877	0.077838157	25466.24444	519.963582	22.44665129	37786.57481	-1192.226125	96.04205956	31.90449761	0.496332051	3.790175833	3.437927562	17.26546876	0.018257558	7.001549243	-0.19371842	0.877072307	0.334883159	0.965669835	0.403047287	0.893897353	0.295201314	0.076168695
0.606698762	0.455466051	59.83889322	131.3794806	163.4870025	186.601179	122.8006515	187.3712892	307118.3333	79.70776823	0.532599007	41332.11224	0.134580413	10.64301443	49.22745705	40354605889	1.611281532	17.69295216	11.3996669	169.9612427	30.49210173	13.63260313	33.06977463	-114.4337921	284.3950348	7.568191848	1030.705926	-1.376616393	0.453301166	440.7349852	45.97885863	6.760983325	33.75341176	-3.685322458	1.847573515	0.775916701	0.406850751	0.526309874	1.315569589	0.497531284	0.258115136	2.904264285	-0.092705235	0.488669778	0.759496129	0.994832212	0.767825492	0.960767397	0.392198618	0.467754156
0.809246418	0.365280275	12.5131519	34.25630334	38.62641583	37.94733192	31.2409987	40.19950248	7189	27.72179079	0.645156976	2792.100518	0.388385105	-80.30597382	80.78590698	916967177.7	3.363830095	86.79179764	3.807409482	255.7346039	8.953904679	51.84105722	18.62008476	-245.5821228	501.3167267	36.34655903	1011.068718	-0.433535238	0.115963157	4271.971051	126.1753196	11.11623719	1043.060155	-40.39445964	17.45971407	7.055113796	0.423511224	1.98407503	2.584683896	3.035754317	0.0193397	6.206707354	-0.098331968	0.672108743	0.397878278	0.984947115	0.46839434	0.918641541	0.371748922	0.048530859
0.601650472	0.534723817	45.22680248	84.57974197	94.59386872	66.21178143	97.01546269	101.0742301	117822.6667	50.88744168	0.638461374	18204.0797	0.154504054	-441.0813293	71.41725922	13005225142	4.100481873	185.155468	4.477516559	499.392334	-78.10134407	163.7557252	23.82180214	-787.3829346	1286.775269	99.42271469	945.7183161	-1.583355878	0.110685252	44486.00154	959.3204682	30.43315482	172811.3524	-4208.154259	177.2851558	44.85215433	0.592918144	3.812059403	3.371620463	30.11899114	0.03265111	7.251339433	-0.119127732	0.764661167	0.423325249	0.985165855	0.473383389	0.939350415	0.330916451	0.121439052
0.765162237	0.648245949	71.92877937	110.9590882	128.7633488	133.7011593	106.6770828	133.8357202	338076	84.90170414	0.506276109	46356.03174	0.137117192	-21.8367569	58.82363281	41819406924	2.668622304	39.71188635	21.1676276	414.0154114	10.9917131	37.50281994	23.39575481	-466.1894836	880.204895	16.69224108	1013.559041	-3.85477046	0.221257914	5197.685002	408.3613377	20.12698732	8917.47656	-325.8457365	18.29135593	5.235120602	0.550818533	1.293540864	2.066635599	3.549069522	0.062281585	4.890843437	-0.083336844	0.573980818	0.558440792	0.996268024	0.593453681	0.967360355	0.479173152	0.121584629
0.800228028	0.61254545	33.77381517	55.13683137	54.40588203	63.2455532	64.49806199	70.42726745	55573.66667	44.12203781	0.713189214	9874.733704	0.177687281	-168.0197632	51.46505318	6506531400	3.228745655	56.45661688	9.336617275	134.5767059	-24.13195406	78.4255088	17.9594593	-574.9003906	709.4770966	31.61102147	983.2574211	-2.551464045	0.180866096	14476.71296	545.2682809	23.2009674	25951.26618	-895.6719236	45.72346892	17.82038162	0.435744628	2.192617706	2.664836977	12.97931486	0.061742682	5.585880974	-0.088844789	0.624441152	0.51209226	0.982792095	0.552371749	0.93921302	0.413871397	0.127262055
0.799919207	0.744342661	12.09847719	16.25390807	16.4924225	17.88854382	19.6977156	20.09975124	1628	13.00181325	0.821490521	814.6752102	0.500414748	-757.8066223	34.60531311	114086399.5	5.13853514	583.1692686	1.690093478	145.8898773	-333.5236479	273.7813328	-282.319931	-999.6578979	1145.547775	226.9971266	733.5825746	-0.225441786	0.03261837	93952.66584	983.9868209	30.44136677	316128.664	-3932.331405	377.1913939	149.5592156	0.428369542	9.335175561	4.475498881	60.63091952	0.005806264	7.710448546	-0.449314143	0.99421763	0.13417767	0.941200559	0.211770146	0.846871192	0.138671775	0.024124136
0.780224	0.502611001	32.27892388	64.2224779	64.77653896	95.07891459	68.35202996	95.60334722	60743.66667	50.10791862	0.581309369	12855.15955	0.211629628	-599.2012451	65.03184433	6761879449	4.164446429	162.6652231	4.352319838	708.2062378	-97.52397406	205.7438684	23.99788761	-920.7622681	1628.968506	115.264951	942.6302737	-1.442734973	0.125603907	74088.85556	1267.165463	34.57704747	605176.901	-10410.92324	334.4349941	48.23078238	0.744695659	3.841085594	3.320309376	33.23152096	0.042803986	7.076713525	-0.181060892	0.863251043	0.434668538	0.989788217	0.481561523	0.950572719	0.347143612	0.150127554
0.866643624	0.554912385	12.08979417	21.7868523	24.33105012	23.40939982	25.61249695	28.98275349	3083	18.88143663	0.760236434	1347.465937	0.43706323	-568.8097168	29.74739113	268228256	4.855186989	353.6362143	2.592390657	93.04718781	-212.4045574	197.4662986	-150.0014191	-858.2752686	951.3224564	149.7869698	821.971973	-0.783301523	0.043417571	55331.34319	866.1297852	28.98376216	125935.0351	-2576.087296	202.2242186	98.73537636	0.339800632	7.225128789	4.224302998	45.49568746	0.006271421	7.942138604	-0.279295961	0.960927118	0.181890319	0.947118081	0.26132424	0.859873449	0.185244301	0.02559918
0.715369351	0.444599373	28.64817343	64.43592857	70.22819946	77.89736838	60.5309838	78.99367063	49073.33333	46.09548841	0.593706586	10917.98845	0.222483123	-182.2219757	166.536026	6517849885	3.947240482	91.10202599	8.294365621	271.5354309	33.96578075	106.3384652	75.44503021	-682.8649902	954.4004211	45.88833838	1047.247451	-2.313761694	0.096288825	27641.9871	951.374716	30.51992352	112557.4354	-2678.441785	105.8522033	26.25256067	0.599601686	2.767135198	2.964299373	18.51730962	0.020418049	6.873235325	-0.161478691	0.83002725	0.439659918	0.985389434	0.492640775	0.941578427	0.387061484	0.05926333
0.302252801	0.231333197	22.77531164	98.45241373	55.71355311	91.38927727	38.20994635	94.33981132	26959.66667	29.75751781	0.558784845	7781.246698	0.288625479	-8.44630022	96.05339127	3749965008	2.653037293	45.49353504	4.308767479	159.5254211	52.74839588	32.06405925	61.4327507	-100.5558167	260.0812378	19.90307485	1053.619464	-1.117670497	0.203276451	1834.790118	62.10050587	7.797244251	293.6867172	-26.21271138	7.561859475	2.351092162	0.523513793	1.082260397	1.922157769	1.16705759	0.061730661	4.80075058	-0.096890483	0.605371321	0.572412625	0.984815299	0.60742073	0.923018301	0.473817027	0.138221675
0.670211367	0.617382802	20.70318363	33.53378741	34.98571137	38.83297568	31.6227766	40.6939799	9881.333333	22.47472549	0.693899334	3209.20914	0.32477491	-595.4461182	18.51635208	777694959.5	5.036387611	371.1728821	2.242610722	189.265686	-247.9411823	197.9294649	-201.4715118	-855.3696899	1044.635376	152.477417	787.1958197	-0.531155137	0.034455961	54084.79334	785.5664214	27.22259866	148132.5271	-2419.063023	237.4763487	60.19096319	0.593803032	5.719663758	3.971383232	26.61094431	0.003041091	8.953411045	-0.171161599	0.897560514	0.194370523	0.971018081	0.28060059	0.891730336	0.19778098	0.013960761
0.367727445	0.258378585	15.48254287	59.92192772	28.8444102	54.40588203	43.8634244	64.89992296	9113.333333	22.03493739	0.564814372	3735.624566	0.409907597	-711.8355103	31.68250122	697569818.7	5.108383647	517.3889766	1.965843709	105.9672546	-280.2948809	250.6522455	-211.4167023	-1006.637817	1112.605072	203.7302863	774.4689017	-0.500067933	0.036111282	81826.6213	1147.525847	32.8976471	309768.0989	-4911.003466	351.7604995	92.96669684	0.578417113	6.928952762	4.222735329	43.56502851	0.005729992	8.706815935	-0.211931146	0.932911246	0.209464675	0.961975034	0.285006851	0.881617684	0.195641775	0.035300149
0.91688632	0.685401877	17.54056301	25.59164717	30.06659276	31.04834939	30.2654919	31.6227766	6457	23.46463121	0.67206499	2495.13114	0.386422664	51.95724602	442.1693207	1253465676	4.523003356	190.357605	3.151833753	687.4448853	228.5943356	119.7219223	199.5877151	-87.39064789	774.8355331	80.86770926	1237.882921	0.681572674	0.053054441	22910.08579	231.0666646	14.43386157	43664.28932	797.2543035	121.1245554	30.55993781	0.598287088	4.087620581	3.527274535	13.49700055	0.004918611	8.19754317	-0.191902923	0.905431159	0.252080103	0.97316185	0.336738953	0.895216072	0.25398462	0.018303959
0.555583554	0.292100046	30.2939415	103.7108413	72.11102551	79.64923101	92.13034245	133.4016492	106747.3333	57.6200378	0.58498369	18602.80312	0.174269488	-68.80439758	374.6935577	16137764199	4.590490558	128.4835844	4.872778473	737.9900513	90.48106856	131.8274341	63.06130791	-572.3400879	1310.330139	68.51567794	1107.962008	0.301991071	0.068131089	38430.85037	805.7567549	27.7512291	146713.6838	1208.096558	182.7251113	40.34160204	0.638742882	4.061554874	3.515461381	22.71957029	0.011176815	8.3026169	-0.147085718	0.819134241	0.336335003	0.986696028	0.402562272	0.934817464	0.305496085	0.048916553
0.731477197	0.508733963	55.32585871	108.7520447	126.5069168	103.9422917	101.3903348	129.1510743	316357.6667	79.54964085	0.573720771	39135.34143	0.123706	-15.51989698	68.40942001	40779203171	2.866911946	36.50991368	13.68048369	440.0211487	30.24476195	39.43811432	29.08779049	-405.0476685	845.0688171	15.71386168	1033.126692	0.171375625	0.22083714	5946.491357	357.2463873	18.79737757	7556.818594	94.62938761	22.98786765	7.370746916	0.513716104	1.506792303	2.269035446	5.070609071	0.06888482	5.182571016	-0.096069499	0.622610991	0.549198676	0.994436276	0.585474701	0.961798306	0.4524955	0.16204925
0.537143447	0.368759972	40.40480974	109.5694024	109.6357606	121.2765435	70.34202158	123.0772115	91801	58.85448648	0.40373204	24375.63001	0.265526846	-36.35955887	58.30118637	11747821200	2.66923718	40.99227315	11.55949696	197.2626343	16.03603657	31.7007299	24.91922379	-305.6668396	502.9294739	17.75173853	1017.150214	-2.142380731	0.214855321	2265.329812	205.6347419	14.30235769	595.4996739	-38.19523857	7.797647226	3.490006355	0.379633514	1.198245684	2.031288928	2.039743498	0.064651718	4.862889378	-0.073183956	0.535328524	0.560897743	0.992708637	0.596755867	0.949378318	0.474257904	0.14926579
0.485223184	0.177501838	32.12391763	180.9779435	145.4372717	161.6168308	68.26419266	167.7855774	27677	87.81469397	0.339961963	13015.66828	0.470270198	-61.34902229	55.75247498	3556980357	2.950674274	60.09655666	4.140293312	162.147644	2.654001916	37.18953965	9.465934277	-204.8277588	366.9754028	24.87351757	1003.814306	-0.675209033	0.158371546	2328.113134	94.88503118	9.658564271	393.6992431	-18.15327089	10.23188126	3.843852904	0.453162885	1.43517141	2.20310116	1.755832459	0.032274002	5.572492121	-0.081048726	0.590211117	0.485476211	0.985924628	0.537560965	0.922596316	0.447954131	0.073093559
0.539794431	0.378981778	41.25109873	108.8471823	109.6357606	121.2765435	71.80529228	122.9146045	95611.33333	58.7551029	0.412881297	24490.54768	0.256146911	-38.29447403	58.33659515	12217892397	2.697954941	41.51307595	12.01663039	197.2626343	15.11242934	32.61251313	24.53504181	-316.2888489	513.5514832	18.17456553	1016.305164	-2.229160708	0.211675755	2422.941162	204.63127	14.26479623	720.8650908	-44.9798661	8.386294072	3.800404509	0.374089522	1.234954716	2.066896803	2.259505313	0.062911695	4.925058122	-0.072552911	0.53490815	0.556141553	0.992137392	0.592887656	0.948116087	0.470732998	0.146439109
0.730445829	0.693634904	17.60820126	25.38540256	29.73213749	23.40939982	28.0713377	33.82306905	4892.333333	18.5426614	0.719143885	1937.963941	0.396122629	-449.8944702	4.862052727	462143417.9	4.306083797	240.9516029	3.301246449	82.39972687	-158.3737688	150.160697	-77.86074829	-713.0535889	795.4533157	107.9420823	861.2800003	-1.132974192	0.072875255	33468.526	623.1816794	24.62576808	58121.83128	-1676.037802	116.3508898	49.64364858	0.397995697	4.826755781	3.743409477	25.98697598	0.013656683	7.317440681	-0.179392789	0.871674617	0.272575039	0.961818818	0.347004263	0.88625186	0.265343815	0.058089567
0.823671661	0.734110108	23.12369539	31.49894702	37.57658846	42.19004622	42.19004622	42.3792402	11274.66667	25.94479001	0.687158488	3538.585414	0.313852774	-9.768427277	106.499057	1542118952	3.049082591	44.67553997	9.305579363	360.1178284	51.24702105	40.53056207	55.53108788	-260.9469299	621.0647583	20.41459982	1053.298673	-0.52583308	0.180558977	4317.795949	188.4398511	13.66556105	1517.642768	-18.52273226	12.77143269	6.007025952	0.356647611	1.489453298	2.293500653	3.764116034	0.055098424	5.25440873	-0.112316349	0.670602085	0.531360626	0.991815553	0.572847867	0.949839001	0.439772077	0.149579157
0.791536076	0.246217148	18.54487064	75.31916768	80.99382693	73.34848328	54.03702434	81.21576202	14202.66667	59.6178384	0.431997506	6565.22299	0.462252839	-10.19495392	117.212117	2012903369	3.108823513	52.19358301	5.175600792	282.4861145	54.83052199	39.45272099	53.88419533	-190.1507416	472.6368561	22.98578954	1056.314391	0.159515633	0.157497382	3132.663387	117.1897626	10.72033523	839.7015321	14.27528256	13.20112984	4.147260217	0.521197879	1.411307636	2.232078861	2.120949372	0.038644186	5.61694191	-0.121309641	0.702836661	0.510813493	0.990186183	0.557712798	0.938051101	0.442359493	0.097394405
0.343963095	0.29478839	7.945045571	26.95169088	13.41640786	32.55764119	28	32.61901286	1232.666667	9.270387016	0.69452377	800.4989726	0.64940425	-483.5814453	63.25093231	125361140.1	4.66532178	313.2832422	2.800157892	130.3935547	-151.793947	175.0140916	-89.40531158	-731.546936	861.9404907	126.4880023	874.2981159	-0.86556942	0.049301011	44943.68711	703.8386206	26.24607722	80943.12427	-1924.874603	147.0414356	87.60040258	0.254496226	6.971096205	4.048086341	37.27544149	0.009594432	6.985251721	-0.4189888	0.987246728	0.172467842	0.944454132	0.255321115	0.853614022	0.174151503	0.032052572
0.734647733	0.596053251	25.44524921	42.68955698	47.5394573	40.44749683	47.20169488	55.20869497	21227	31.36178627	0.692092247	5356.887842	0.252361984	-66.71679382	61.29085999	2614734010	3.092366959	49.16585994	13.07055592	365.8128662	-0.991532857	52.6654335	19.60646057	-486.4736938	852.2865601	22.05137779	1003.022368	-2.851846895	0.176386099	8035.953235	435.576846	20.81774185	7025.219035	-290.045387	22.17784787	13.38855152	0.24526979	2.013109576	2.578596357	9.310554644	0.044588323	5.568481631	-0.070113038	0.566570978	0.481619759	0.990371793	0.52951855	0.950772005	0.42862398	0.096538563
0.912110934	0.600539132	38.01424295	63.30019299	74.3236167	78.63841301	77.66595136	79.54872721	90778.66667	57.73679814	0.680662189	14350.76429	0.158085207	-109.5748474	64.44385529	11076661768	3.162259583	43.83970332	11.20256139	510.1878967	-0.968208761	64.117049	26.36855888	-560.7438965	1070.931793	22.14552607	1005.078839	-2.399915417	0.188753687	12118.9519	574.9989287	23.86894907	18328.17454	-592.9808543	36.77599142	15.70537864	0.397829143	2.102346143	2.607349771	11.2510354	0.05507093	5.584244361	-0.071662219	0.566297231	0.498326704	0.99261405	0.541134504	0.958581492	0.431319399	0.131498462
0.572906454	0.369569487	10.12989449	27.4099861	24.73863375	29.52964612	17.88854382	31.2409987	2131.333333	15.70335795	0.682858306	1172.882337	0.550304506	-72.43325119	49.55644341	267432262.1	2.816525451	64.07457566	2.572024496	94.82086182	-20.2295274	37.04677357	-29.16466713	-110.6484375	205.4692993	26.78170194	980.8091325	0.557086523	0.162465711	2036.37552	23.49886155	4.709485792	220.0020229	15.02802722	9.078653432	3.807831768	0.407467523	1.486948397	2.175873517	1.535617747	0.035430247	5.253589037	-0.103341632	0.640396636	0.466491096	0.958761703	0.523159145	0.869811166	0.437256949	0.077437731
0.986957928	0.744816908	11.05622224	14.8442149	17.20465053	17.20465053	17.88854382	19.28730152	1518.333333	14.65061558	0.808116354	790.5359904	0.520660367	-836.4715149	133.5359375	104753380.1	5.357747568	642.8717504	1.700916512	188.0985718	-363.1399841	308.0009692	-348.3230286	-999.8300781	1187.92865	252.613521	727.3633722	-0.013872987	0.028211407	123466.7953	961.6299323	29.83105912	539223.491	-2984.2653	508.8165664	225.5952234	0.384723661	11.74598618	4.660391065	82.73655539	0.0055232	7.702444811	-0.521884748	0.997816735	0.111800365	0.921775324	0.182657012	0.82185123	0.111721529	0.022246893
0.84856004	0.700027782	13.12342964	18.7470126	18.97366596	22.36067977	22.36067977	23.74868417	2465	15.90796577	0.785205114	1123.860189	0.455927054	-731.9183777	64.61926346	167168635.4	5.209913386	549.5726194	1.638324374	126.0267334	-337.774039	261.4468063	-361.1839294	-899.4658203	1025.492554	217.6008624	725.0431247	0.012584766	0.029211661	87144.30927	742.1251201	25.99868614	300905.5434	-1911.408106	391.0387672	128.5261483	0.50326001	8.682952732	4.422061115	50.75283653	0.003885301	8.245018303	-0.385000096	0.990069345	0.14681901	0.939526218	0.225083311	0.844499801	0.13875484	0.014421635
0.677496627	0.649066886	20.65813419	31.82743509	37.36308338	37.94733192	29.12043956	39.24283374	8601.666667	21.56297991	0.725862663	2796.950235	0.325163755	39.2173172	94.13035431	1218168000	2.099850993	26.69946671	14.62997376	195.1374664	65.03232146	19.92491702	66.92699432	-164.9264374	360.0639038	11.25107451	1065.500683	-1.99053223	0.319065185	997.8595616	102.9789499	10.12873109	136.8092598	-8.382541314	3.414828987	1.864784475	0.291785723	0.843162404	1.670568671	1.147151233	0.13229508	3.758328966	-0.085864998	0.522067978	0.656401024	0.99240125	0.675200162	0.950492188	0.476700354	0.281049764
0.386828564	0.286898053	30.84196112	107.5014655	104.019229	63.15061362	60.92618485	117.7115118	35338.33333	41.58463747	0.500532371	10404.375	0.29442178	-107.7146431	72.29852295	4322391644	3.371290195	56.13528538	9.82909124	267.6035767	-2.559009679	63.92794684	23.73892021	-508.3893127	775.9928894	27.31428892	1002.600299	-2.438808453	0.151711844	10318.82979	483.6576971	21.89853253	11357.83251	-434.7662817	30.70730597	14.28893264	0.359938037	2.113180044	2.671689751	9.794000606	0.041390248	5.95480528	-0.092652391	0.65216931	0.479029919	0.987890054	0.527200932	0.944387843	0.413578	0.114014576
0.790806143	0.696314137	40.42908758	58.06156363	59.93329626	73.34848328	62.80127387	78.61297603	51220.33333	45.91544117	0.573401136	11631.98524	0.227097023	-464.4360046	56.28542519	5193227063	4.460423576	280.7697849	3.265261718	173.7279205	-124.7560951	171.8667046	-25.52386665	-770.1882324	943.916153	123.6164492	899.6767103	-1.138975961	0.070804179	43366.28999	813.103546	27.87217333	134393.7658	-3301.432416	183.6763006	39.0650636	0.645725962	4.043441508	3.548313877	22.49864824	0.015790559	7.892984429	-0.126589241	0.800681157	0.333013715	0.976398198	0.399550565	0.913744114	0.304073025	0.06621993
0.452162524	0.237543336	14.99030875	63.10557479	45.607017	41.23105626	35.38361203	56.56854249	4345.666667	28.53397598	0.536688983	2399.564258	0.552174026	-46.62494659	79.90124512	588482073	3.066637889	64.86238146	3.871181853	192.6395874	22.82730908	41.24828146	29.37822342	-164.5335846	357.173172	28.05855913	1024.200982	-0.412637802	0.146818929	2811.948259	75.51660323	8.603160781	379.6606286	-17.17408768	10.46192307	4.467657034	0.397708182	1.523773232	2.279304679	2.121531146	0.033286693	5.527419704	-0.116116111	0.694900538	0.475998697	0.981783284	0.530054619	0.914176707	0.434364756	0.083131108
0.811367819	0.632831629	12.36427195	19.53801198	22.36067977	18.86796226	21.26029163	23.83275058	2511.333333	15.85251416	0.819139478	1090.759929	0.434334986	-461.084259	39.8562355	250401937.6	4.431762906	247.0407658	3.280669865	96.44811249	-137.9757095	156.4030584	-72.83649445	-722.9267578	819.3748703	113.0892691	883.2147766	-1.088319675	0.062237362	36982.46416	675.3325904	25.65071811	69616.17079	-1858.976115	128.1377217	59.32553628	0.361791039	5.389014525	3.837493492	29.78733246	0.012076136	7.168247372	-0.261958719	0.93899651	0.244679966	0.955239948	0.321049123	0.874897238	0.244332255	0.044778298
0.6296473	0.418018557	33.8885465	81.06947864	98.81295462	82.36504113	74.24284477	103.7496988	72732	51.04517832	0.530742349	15876.35259	0.218285659	-16.8961731	62.91773605	9202540773	2.583404158	34.07342005	32.12403821	201.2005615	18.95233593	32.65969648	28.13154221	-539.4325562	740.6331177	14.73085587	1021.050711	-4.658165827	0.239363237	4280.690561	549.862649	23.41950908	4614.066781	-174.4173703	12.29404743	6.73846236	0.290941646	1.224716889	1.964504042	5.222365359	0.079595856	4.638130181	-0.105929479	0.618114091	0.605562803	0.994182545	0.631697744	0.965581144	0.475026785	0.168328602
0.669408379	0.634671112	58.98439483	92.93694599	95.51963149	104.995238	79.39773297	110.2361102	230259.6667	62.21277038	0.677306392	26823.2171	0.116491166	-196.4804901	54.34834061	27082960850	3.384762258	45.5579505	9.010103824	546.2657471	-24.43465477	87.00939208	14.67979479	-649.5114746	1195.777222	27.5632892	986.0621423	-2.217829926	0.178458357	20590.8057	688.9443342	25.96814648	67383.56277	-1670.341848	79.29506614	20.90676132	0.580879215	2.418727914	2.777968666	14.9897917	0.052645477	6.026645155	-0.105086292	0.685697504	0.481748986	0.991769838	0.526426184	0.956686278	0.412727291	0.134073283
0.784058003	0.725417815	57.59452283	79.39496612	86.76404785	96.60227741	91.58602513	97.05668447	186529.3333	62.25025857	0.619949986	25465.89215	0.136524866	-64.85505295	58.86690674	22605941491	3.031551954	44.73783606	12.32418128	426.1515808	-0.501228535	53.21075951	21.04269123	-478.6602173	904.8117981	20.38354307	1003.824848	-2.631847843	0.18914477	8666.53193	436.394561	20.7447769	15618.19668	-555.0870315	32.56110139	8.369059839	0.589228747	1.645089613	2.3605316	5.633298972	0.052250668	5.448131612	-0.093918577	0.629059377	0.513393052	0.994634434	0.556355172	0.961394579	0.450729434	0.11026365
0.401008904	0.248929263	31.33830491	125.8924105	58.85575588	50	54.58937626	141.5485782	37649.33333	50.48397758	0.556887946	9754.862835	0.25909789	17.02049332	77.40931168	5140783581	2.120879692	28.63634586	10.08419152	176.4315643	47.8806085	20.32248842	51.66137314	-130.6678467	307.099411	12.1506261	1048.297504	-1.847355698	0.296048325	873.8876992	72.8916555	8.51086175	90.99253731	-8.708731531	3.255564424	1.428916702	0.388092058	0.784390208	1.590216852	0.809185281	0.114450787	3.827777631	-0.07723761	0.499573237	0.66256871	0.993103704	0.680016542	0.950102252	0.486044667	0.224485284
0.968006463	0.830726559	18.20635365	21.91618102	26.90724809	24.41311123	26.30589288	27.5680975	5632.666667	21.21500487	0.818258111	1870.982992	0.332166468	-809.2910034	40.72292709	406171082.6	5.134618134	616.6158428	1.661156207	100.9781952	-319.972534	288.7325953	-248.2001343	-914.3278809	1015.306076	243.9775381	752.6532174	-0.363769001	0.034758573	104049.5111	845.3858857	27.42034852	487032.5886	-6495.378069	474.7460117	103.8183617	0.631099348	7.294219112	4.241118133	47.82984169	0.005500918	8.575544717	-0.279617997	0.967096917	0.215269472	0.950769981	0.287576736	0.867999749	0.197470515	0.032679036
0.821558684	0.553870814	26.99188294	48.73317434	54.58937626	58.30951895	50.15974482	58.99152482	33701.33333	40.03716259	0.659530424	7650.338982	0.227004045	6.572529078	58.88106918	4470494119	2.002917972	25.30343962	8.767517585	173.8885956	32.34535122	18.02682766	34.40947533	-116.0988235	289.9874191	10.66282128	1032.683236	-1.239907742	0.329360883	697.7415119	47.15265106	6.846706864	47.17108621	-3.656641049	2.442192821	1.341418772	0.288579865	0.77440716	1.587991413	0.736989401	0.133736012	3.657628802	-0.050447883	0.392054374	0.663793599	0.991185381	0.681873654	0.9432587	0.478867877	0.282443606
0.568065805	0.545467237	14.88926187	27.29634496	25.61249695	34.40930107	20	34.64101615	2091.333333	15.50612018	0.616208771	1283.428726	0.613689222	-767.9726746	44.69489212	173387546.2	5.075579336	537.1212418	2.027332485	131.0530853	-270.7898147	262.7731123	-193.9028854	-906.8970947	1037.95018	210.6111174	789.7443949	-0.608635128	0.038533202	91948.71488	970.2648001	29.93061483	578610.9873	-9681.201413	390.2984678	95.45168762	0.601378891	6.976662797	4.10591413	45.08766622	0.007863337	7.492337035	-0.419997398	0.990375392	0.19099776	0.956603119	0.270319001	0.874615981	0.203432387	0.029186135
0.876077203	0.848393135	38.20418219	45.03122504	89.19641248	60.16643583	57.27128425	92.3255111	35329	39.45082966	0.546020012	9535.93161	0.26991796	-45.17091599	62.8207901	4403153590	2.889793479	38.05581713	16.98526798	181.6941071	7.231943038	49.49784222	28.19264793	-572.1751099	753.8692169	17.22556135	1011.335703	-3.463848551	0.213486411	8283.717573	584.5978643	24.12047165	11264.73551	-417.0171666	23.87549945	12.68079161	0.302307979	1.799335088	2.412420017	9.423382569	0.066120538	5.125522632	-0.076622723	0.567879741	0.531591514	0.989024935	0.56993568	0.951440107	0.443593212	0.15776799
0.509443323	0.346498368	13.69809663	39.53293262	41.18252056	36.87817783	26.68332813	41.37632173	6410.333333	20.13978858	0.677688698	2462.488951	0.384143667	-14.25214214	67.91458588	857527693.2	2.47363828	39.52942443	4.118044933	143.9213715	28.3605056	25.53216592	29.2605896	-90.66316223	234.5845337	16.56431609	1028.919902	-0.415089362	0.221524158	1150.835024	33.71139466	5.741840263	91.76435921	-4.543002393	4.826451975	1.85858442	0.441296573	0.963147092	1.774523459	0.911480572	0.067917265	4.487147078	-0.106598576	0.603375376	0.601108484	0.982805283	0.630335306	0.918598086	0.484534861	0.138505175
0.538281952	0.470328023	28.69951775	61.02021642	54.40588203	69.42621983	38.83297568	71.21797526	30691	32.84608118	0.608531189	7790.081035	0.253822979	-64.77114868	90.49900055	3907865144	3.366891013	59.32175934	10.41300726	314.5437012	16.63014671	56.63492044	34.92712784	-459.1684265	773.7121277	26.55116039	1020.695622	-2.346460714	0.143037161	8282.69798	422.8620205	20.48199394	7827.205865	-306.0046798	26.6885776	13.30058573	0.334917124	2.09050285	2.671173559	8.890383247	0.033814179	6.062458295	-0.089893211	0.64836009	0.470860845	0.988589782	0.521024712	0.944512667	0.412683349	0.098283796
0.965190735	0.682696814	20.35739155	29.81908094	35.60898763	34.98571137	36.05551275	38.41874542	11659.66667	28.78110063	0.758744302	3277.274143	0.281077859	-268.5833923	59.34875336	1331578005	3.832964596	117.0516472	5.297173866	219.0697784	-50.09051448	103.3141134	5.793545246	-559.7838135	778.8535919	59.23718107	959.951702	-1.703770372	0.108603585	19179.23949	510.624754	22.4221285	25189.7492	-902.4305701	60.26203911	28.88458409	0.345957003	3.336539524	3.264074946	17.65360162	0.023426238	6.717575074	-0.099431177	0.702834638	0.368501994	0.976036501	0.432344012	0.916204893	0.343164183	0.070867407
0.639851599	0.411148855	10.41238051	25.32508699	26	18.86796226	27.20294102	31.04834939	2172.333333	16.2042974	0.64865032	1250.521411	0.575658161	-70.15188599	55.80345688	277579425.2	2.948978751	63.33220959	2.951343036	103.9579163	-3.736135736	38.65389917	3.850503206	-141.5948639	245.5527802	26.39642798	997.450918	-0.437846433	0.155663468	2366.646655	42.85382864	6.435144038	314.293586	-15.67611931	9.874012917	4.126239212	0.408210735	1.52186321	2.196487489	1.761239156	0.032968336	5.393116325	-0.129158251	0.712835792	0.460443764	0.969719073	0.516541478	0.887603436	0.451712991	0.077705557
0.992273456	0.590539533	34.29269363	58.07010657	72.277244	73.430239	69.05070601	77.35631842	74400	57.62142536	0.691418957	12372.51907	0.166297299	-234.8985931	56.3789566	8701916851	3.240699081	56.43888187	7.654358915	328.9398193	-27.27524202	93.39941332	25.87557793	-595.855896	924.7957153	39.00457869	982.3730275	-2.302155111	0.193636743	18863.31031	589.3482737	24.02906778	45001.16126	-1451.100661	69.03524735	21.2509699	0.528056584	2.394757451	2.754454895	15.45637269	0.069541133	5.698012918	-0.098056941	0.653816888	0.514506138	0.987171109	0.553518153	0.947927734	0.395848027	0.195103196
0.827321538	0.637725874	28.18779786	44.20049274	49.1934955	53.85164807	51.41984053	56.0357029	20974.66667	36.56801964	0.563124862	6531.44791	0.311396983	-98.67899704	76.18389511	2586415500	3.793917962	80.89129162	10.59724934	623.3423462	-3.275628597	77.74967516	11.44594383	-665.8599854	1289.202332	35.27078049	1005.932228	-0.571373319	0.116917817	18440.17536	772.1638557	27.62369794	44486.94291	43.21719643	68.01976783	31.65103293	0.365070902	3.089191593	3.102186954	21.94350103	0.023732984	6.814882683	-0.156675194	0.820561835	0.425002913	0.989457423	0.480237311	0.94962251	0.361236493	0.083511834
0.157246222	0.081401387	12.14399567	149.1865935	100.4987562	24.16609195	94.08506789	100.518655	4713	23.45902817	0.567999556	2393.321752	0.507812805	-109.8651726	33.70958557	563257629.2	3.042677251	101.7697921	1.759309652	82.59442902	-42.34518285	50.99678834	-50.5034523	-186.4224854	269.0169144	41.98042349	959.3516577	0.165439566	0.134334017	3252.854408	49.0937163	6.786747348	513.822126	15.12358182	16.82350844	4.696526063	0.564108912	1.586218739	2.313758263	2.097706317	0.027717573	5.660594644	-0.129706048	0.714636404	0.469268429	0.970706111	0.52473704	0.892783062	0.421420972	0.068612239
0.360204881	0.300933591	31.35690897	104.1987664	62.28964601	78.10249676	48.33218389	98.69143833	17013.66667	37.53290428	0.3680935	8690.763314	0.51081072	-888.1109619	36.24985237	1377098808	4.693518032	738.4489896	1.743332797	588.9246826	-302.5340696	340.6780802	-98.22686005	-1022.091614	1611.016296	289.418578	791.1725498	-0.692077282	0.054120661	139495.2796	1112.089669	30.48430432	1199441.214	-17918.16414	779.1107032	49.36571227	0.880376641	3.822489687	3.36492162	34.19020598	0.010596287	7.838251801	-0.309322364	0.969696008	0.376690652	0.989635139	0.439150279	0.950101658	0.328415272	0.051567192
0.736680258	0.49320402	26.9733571	54.6900593	57.20139858	54.62600113	61.05735009	67.58698099	30289.66667	40.28908698	0.519606018	9043.563961	0.29856928	-746.8960449	45.2937767	2859789302	4.463677254	422.3778772	2.88001798	210.0554657	-193.3322267	264.099871	-7.170211315	-1074.076904	1284.13237	194.4720845	865.3507799	-1.140004836	0.098779335	98119.07578	1448.320964	36.83030521	718706.7938	-12265.98056	464.5225039	97.5631569	0.651349818	5.738945144	3.83142451	63.96459362	0.033403368	7.839558982	-0.190831871	0.896360154	0.380393664	0.970243306	0.430289346	0.914979397	0.284385199	0.134096911
0.43861234	0.382038201	41.89231614	109.6547834	106.4706532	102.5280449	73.430239	115.8792475	102171.3333	48.09594114	0.500326579	21124.34527	0.206754131	-18.87309265	57.16659546	13205837885	2.454029695	34.36326694	8.325061564	221.8225861	21.43445677	25.31096642	25.33941078	-199.632019	421.4546051	14.83567343	1022.097357	-1.083617809	0.243949085	1354.656971	89.69912338	9.439524847	151.0614444	-8.882862281	4.77707253	2.399688249	0.329274208	1.02215457	1.866505061	1.346549068	0.080542737	4.485729465	-0.065702727	0.493439389	0.597543869	0.992245627	0.626728863	0.946730737	0.482879974	0.166639692
0.683337542	0.51649369	33.092291	64.07104611	66.57326791	62.03224968	64.40496875	75.55130707	42606.66667	43.78215118	0.590945175	9982.867478	0.234302945	-547.6277954	63.21268311	4335117973	4.51096077	306.9161501	3.323911824	205.0417786	-134.2344569	200.6962398	-5.782781363	-875.5192871	1080.561066	141.4557678	899.4957292	-1.220944958	0.075837034	59542.59113	1106.174099	32.46252094	282637.3389	-6107.503878	263.3660121	54.21303674	0.657219353	4.586199415	3.672549766	32.73698365	0.017889282	7.953579417	-0.130978575	0.810530807	0.333681615	0.976811804	0.396818767	0.917850622	0.303390603	0.076291454
0.373462474	0.282769521	40.40994301	142.9077042	108.9036271	142.3516772	77.66595136	148.0945644	39859.66667	53.37066473	0.338544459	16668.28266	0.418174161	-116.9146156	71.16249008	4851976810	3.616785736	116.2156668	5.557727711	370.8301392	-14.95627394	66.30888918	3.101752996	-424.8969116	795.7270508	47.24716372	988.6520514	-0.783058321	0.10133282	7121.736402	300.9802606	17.18119706	3809.090529	-95.62360702	32.17027857	9.028034361	0.561932058	1.915426577	2.569219336	5.330720297	0.018703889	6.525240274	-0.155483784	0.812406541	0.443032711	0.991898064	0.500981537	0.947234484	0.417157783	0.055760465
0.770936176	0.580383864	15.54375798	26.78185758	28.63564213	30.59411708	29.12043956	32.18695388	4528.666667	20.64710287	0.671258441	1972.00465	0.435449282	-953.3268433	-231.6896667	133272139.1	5.255206908	371.0195618	2.564704793	113.1068192	-601.8142457	216.8713781	-624.9547729	-1041.828857	1154.935677	156.9899506	478.9405604	0.440814475	0.029265822	70832.16545	425.7598509	18.63774797	403302.7028	2046.559731	417.4155605	104.0669414	0.602088174	7.657981925	4.326197491	43.3877829	0.00274787	8.903888792	-0.316867238	0.982140168	0.154769287	0.959478621	0.236535182	0.871587483	0.158862451	0.015887569
0.545234101	0.324569023	10.34877122	31.88465466	27.85677655	31.6227766	20.39607805	32.984845	2458.333333	17.38460101	0.582383782	1512.523154	0.615263656	-74.41547394	82.06389389	325089720.1	3.260290633	90.97973156	2.424013165	189.1615143	6.162126234	49.21391867	10.50045395	-137.8752899	327.0368042	36.48065096	1007.921314	-0.057157693	0.114550781	3543.150896	48.60818897	6.697318027	813.7097856	-7.873983582	18.71860548	3.742186984	0.666659065	1.464017184	2.14301	1.488861471	0.023207174	5.761136894	-0.210418315	0.844108693	0.471594366	0.982046702	0.526326059	0.910996367	0.448636077	0.053764641
0.614742722	0.351580537	18.08095372	51.42762983	43.68065934	42.19004622	50.47771786	53.77731864	14851.33333	31.61476116	0.57072916	5119.541011	0.344719285	-29.53276329	58.74526596	1959340957	2.412383326	40.52869463	3.680383678	113.0056152	22.20376736	26.77629109	29.40298271	-98.21445465	211.2200699	17.6009688	1022.789167	-0.912173396	0.232826387	1197.1391	30.46406293	5.448621119	104.2568326	-11.33061882	5.310963729	2.206600592	0.411621803	1.062690045	1.885790903	1.057746462	0.07063037	4.545721052	-0.075002007	0.514071279	0.574725089	0.975367507	0.609113607	0.903065105	0.477872912	0.177367034
0.785093255	0.469058928	26.93275649	57.41870563	62.76941931	68.02940541	68.35202996	71.63797875	30741.66667	45.07903853	0.481365411	9858.878559	0.320700848	-12.98121452	64.80593414	4070093470	2.364134942	36.68322968	4.758264873	163.1853027	30.09670011	24.16085965	34.11174774	-120.0628052	283.2481079	15.6238293	1030.598346	-0.780165518	0.242768974	1033.739791	46.95050708	6.804891599	78.49083208	-6.879530965	4.315660927	1.742745105	0.423298064	0.934647714	1.739228531	0.86152475	0.076519606	4.376282271	-0.084152998	0.549943609	0.6061129	0.988588063	0.63361554	0.932159826	0.495244401	0.173710783
0.91942176	0.497547057	7.626317316	15.32783121	17.88854382	16.1245155	17.08800749	18	905.6666667	14.09274155	0.719712903	628.9803702	0.694494336	-56.12262192	44.51512146	116099231.7	2.813751014	35.88917732	10.47666496	102.8139267	-5.420647481	34.6183031	-1.025836945	-287.6540833	390.4680099	16.75384824	996.1431251	-2.104775007	0.199503251	3113.037202	153.9042759	12.40484477	404.0427506	-23.89544474	6.704519419	6.625357128	-0.000291395	1.67427384	2.320131692	3.789662439	0.067611622	4.594881149	-0.200875612	0.796230262	0.483087741	0.980385024	0.533996517	0.918529902	0.426597547	0.141214152
0.700748728	0.502418194	30.91163852	61.52571479	74.02702209	64.40496875	55.4616985	74.05403433	53064.66667	43.11406637	0.670010006	10192.32186	0.192073606	-100.4763809	58.13956985	6450310067	2.961303832	40.20292085	10.94059543	175.4344635	-3.451374361	57.85945766	23.18141747	-479.6335144	655.0679779	20.19366798	1001.188887	-2.780192897	0.206819253	9270.023582	437.2381465	20.84109141	8993.909062	-381.1958649	24.93500125	13.39290771	0.298761519	1.871287421	2.451534724	9.865309063	0.067638227	5.18390948	-0.06830417	0.539009818	0.538991515	0.985829663	0.574985317	0.945333753	0.436979451	0.145987113
0.876670527	0.425288835	16.10678477	37.87257846	41.23105626	44.27188724	46.86149806	48.33218389	12224.66667	33.20177331	0.632652641	4056.425305	0.331822979	-668.1254517	48.38924332	992060682	5.065453195	491.3618679	1.991366123	174.962677	-249.5523272	240.200844	-183.901886	-925.6777954	1100.640472	194.0685897	799.251373	-0.509031648	0.038638632	75631.04769	998.4065368	30.65738619	276914.216	-4425.773031	332.9854111	99.79351862	0.54074061	7.191649762	4.267515932	45.92133872	0.005693345	8.904400355	-0.17207877	0.89837604	0.206946502	0.957931418	0.280502945	0.875858186	0.200034157	0.036135797
0.613992045	0	0	45.17469414	46	28	46.04345773	46.04345773	2594	27.73690286	0.444039413	2056.092201	0.792633848	-65.08873901	285.0197632	257227640.6	3.8596299	110.7441378	3.90982225	498.8538208	55.8949756	104.3191826	7.923615932	-121.9583817	620.8122025	63.91829544	1064.500546	1.358452201	0.097517903	18247.21303	79.57825943	7.787413607	32334.56627	1160.596217	95.21756415	19.59537041	0.660938027	2.951750303	3.032555609	10.65181989	0.016513488	6.651115803	-0.27979287	0.939849512	0.339084578	0.973444013	0.4115082	0.904715812	0.358850313	0.053973111
0.45840748	0.345001598	43.08241313	124.8759815	128.7012043	83.35466394	80.89499366	132.8307193	148986.6667	57.24408406	0.571956749	23762.15756	0.15949184	-75.13331146	279.4841248	19451075150	4.110733613	70.21219015	10.11428406	900.928833	20.8909838	119.4008766	2.775903702	-961.135437	1862.06427	42.55466711	1046.114491	-0.96629941	0.110451209	52137.1269	1695.942916	40.7121893	437954.7639	-1428.396923	208.4102259	54.58151944	0.580655537	3.962617776	3.355707486	38.32333998	0.02203088	7.396419711	-0.137519893	0.797353124	0.384909927	0.991361247	0.442673374	0.955281682	0.355819614	0.061793937
0.853618654	0.587983095	9.795855667	16.66009747	16.1245155	20.39607805	20.39607805	20.78460969	1210.333333	14.22136998	0.674636694	814.1120094	0.672634544	-163.8307709	-93.58264008	119246263.2	2.19943702	33.99224854	3.545003244	-34.1556015	-128.9255359	21.12991616	-130.3343811	-190.6986389	156.5430374	13.92691888	871.5103781	0.413080352	0.263174977	759.617132	10.63864198	3.247785217	26.92105293	1.947226751	2.624206204	2.268842413	0.076511579	1.127488182	1.866747722	0.969963605	0.082212558	4.105617515	-0.086656509	0.545750385	0.54508429	0.959526394	0.584915302	0.873380184	0.484356857	0.178227336
0.766709809	0.447889727	23.82837519	53.20143278	48.82622246	62.09669879	56.56854249	63.65532185	23664	40.79006038	0.503099675	7922.985456	0.334811759	-113.0998344	51.2122097	2770711341	3.395566515	96.72741222	3.003067777	199.845932	-34.02876557	53.25529177	-37.56018257	-275.1332092	474.9791412	39.24432282	968.1517311	0.120413257	0.107949291	4217.348591	127.6976761	11.12476845	975.6206214	18.15733762	20.72820153	4.982038893	0.6124657	1.590741496	2.331014016	2.414857584	0.018344981	6.191838773	-0.145123887	0.778086693	0.462579939	0.988395352	0.51875675	0.930645353	0.435051109	0.037328151
0.372815812	0.33531206	62.2261733	185.5769019	152.9705854	185.6986807	98.18350167	193.3494246	301443.3333	69.18600345	0.403306989	53907.8691	0.178832514	-38.59424133	53.30568237	37265636286	2.743155722	43.20682192	26.09305549	433.2599487	6.302097368	35.47831171	16.45394516	-514.9961548	948.2561035	18.3934755	1008.295104	-3.867784405	0.204542321	4015.106327	481.4877301	21.90976084	3587.907019	-140.4080823	12.14140891	6.341893591	0.312361475	1.356705683	2.109768737	4.480916247	0.056072828	5.032909155	-0.070916504	0.531594653	0.552521646	0.996214098	0.588942121	0.968535435	0.472663719	0.1154063
0.417804637	0.33727624	56.96070831	168.884438	139.7426206	164.924225	97.09788875	172.1743303	149829	70.56070127	0.340901695	40017.70858	0.267089206	-22.69234142	52.53104935	19084691644	2.456764078	36.39534308	12.85160423	257.5868225	15.67543625	25.69009442	19.5191555	-257.9557495	515.542572	15.46327012	1016.394027	-1.675044034	0.238006496	1460.225568	149.4989382	12.20355633	238.0682038	-12.5852894	4.963002909	2.674715508	0.298959781	1.072212415	1.891597932	1.513637939	0.071606607	4.553387144	-0.057158378	0.459518866	0.581822702	0.994797749	0.613631363	0.955910229	0.486952027	0.136230628
0.52583527	0.380793551	18.86048714	49.52942892	33.28663395	58.13776741	39.44616585	59.36328832	13506.33333	26.04432063	0.60367151	4543.338417	0.336385776	-392.9134827	64.79800415	1454998623	4.366265508	192.4163637	4.206426953	341.4740601	-89.50575386	143.2328089	-14.17223024	-705.5820923	1047.056152	91.19806474	928.9717471	-1.392601081	0.072794023	33988.73473	767.2786588	27.33553244	79552.2953	-2185.994455	120.2654443	40.5167925	0.492159198	4.032049565	3.514300003	23.89418501	0.014541898	7.526772822	-0.14470779	0.824923485	0.32486569	0.980674161	0.393769724	0.922756679	0.311798716	0.054374499
0.971463941	0.546641814	6.176765429	11.29947485	12.16552506	13.41640786	13.41640786	14.69693846	416	10.97703237	0.764224471	352.6349916	0.847680268	-647.52453	34.57848282	33069757.43	4.648688487	494.275671	1.627592443	78.80872345	-289.9430943	223.7029225	-294.1967621	-726.175415	804.9841385	186.5693777	755.0948493	-0.135119632	0.047562426	65987.42221	441.0728594	20.32459399	132485.3521	-1295.366966	248.7018106	143.3876512	0.282769169	9.498311396	3.671850008	40.21019758	0.021172514	5.647500483	-0.702969095	0.998732432	0.132966182	0.903652031	0.207678454	0.802818604	0.134181602	0.036956904
0.789462263	0.757331377	39.94263048	52.74128564	62.51399843	67.23094526	58.85575588	73.45747069	47312	41.63725473	0.554906795	11400.17767	0.240957425	-44.41461525	64.9591713	5978199430	2.923354585	45.25792593	12.00718013	241.3485413	12.8759134	39.84450464	24.43397522	-370.3445129	611.6930542	19.92142591	1014.895899	-2.466244806	0.188246978	4096.069471	265.058766	16.24345669	1732.551036	-90.89711492	11.87759938	7.045177781	0.253141134	1.623924112	2.36767194	4.392249694	0.049139617	5.336853865	-0.050358574	0.473352019	0.497958898	0.989934644	0.544682585	0.943797619	0.44746589	0.107983339
0.761785038	0.587346207	10.16060801	17.29918042	17.08800749	18.86796226	18.43908891	19.79898987	1376.333333	13.17825681	0.773918542	773.1634074	0.561755927	-739.4082031	52.62699127	108981983.1	5.128486671	537.5583663	1.952086296	119.6595078	-284.1077101	260.1811382	-233.3714294	-935.4086914	1055.068199	211.2117333	775.9577332	-0.46032982	0.034095418	89608.63296	958.4123607	30.31709069	288717.4971	-4263.71745	327.7249184	172.5041629	0.30417363	9.685950966	4.472622525	76.58077633	0.007311222	7.382600147	-0.475009297	0.994823568	0.145063919	0.927842177	0.220574082	0.836736989	0.149934267	0.026959595
0.844900782	0.592883462	11.94218448	20.1425495	22.8035085	20	19.6977156	24.8997992	2739.333333	17.01845583	0.822949617	1150.466911	0.41998062	-482.8323669	67.87033844	279397068.3	4.576930053	303.2153053	2.941407276	239.5774536	-134.3320888	178.5193949	-62.9715004	-739.3811646	978.9586182	131.8953231	892.1900266	-0.976107902	0.060137499	46622.11116	745.2058944	26.81621068	107918.7313	-2596.033521	170.607581	67.22186582	0.423007194	5.750389587	3.941231274	33.25958911	0.011521351	7.372138845	-0.280062746	0.952410313	0.242818584	0.964042901	0.317783799	0.886837411	0.227729302	0.046878773
0.818304806	0.531660779	33.57042076	63.14255652	64.40496875	71.80529228	78.71467462	80.59776672	64318.66667	51.66985747	0.603375791	12866.31753	0.200040178	2.297857761	51.96616364	8334561896	1.993240032	22.10325384	16.71830928	229.7167664	27.52556887	18.99679814	31.47029018	-203.3256378	433.0424042	9.476747246	1028.047075	-1.986937925	0.363296362	1071.993545	114.6715391	10.68371537	211.7479036	-11.61694529	3.791529906	1.673192618	0.38522157	0.719701117	1.574179396	1.150854953	0.177113967	3.542972285	-0.096811163	0.53687119	0.71023548	0.995651768	0.724196315	0.965968535	0.418440648	0.362057985
0.374245224	0.268463204	15.13597381	56.38006832	44.18144407	27.85677655	53.85164807	57.16642371	6840	21.09997128	0.54932612	3172.180875	0.463769134	-7.541617823	64.4094635	906510613.6	2.469023893	32.92958164	15.55308368	118.6832123	25.6055688	27.86306327	30.90275097	-285.5846863	404.2678986	14.19313916	1026.68501	-2.868258666	0.245070308	2215.326078	186.5036602	13.63129206	632.561069	-40.06049524	6.727205208	3.962852872	0.257513983	1.138035418	1.986998211	2.66092303	0.085469564	4.357412046	-0.097682741	0.59248713	0.607649333	0.988191469	0.635789815	0.943317614	0.45075493	0.170614516
0.822255816	0.755962945	24.79052032	32.7933009	36.76955262	39.44616585	34.17601498	40.93897898	14619.66667	26.96448238	0.781177884	3701.341575	0.253175511	-468.076532	41.2068512	1510240045	4.145631938	219.4095688	3.88617671	101.8543396	-114.2395694	162.259907	-11.8919487	-768.5042114	870.358551	107.1943936	908.6908148	-1.415520545	0.096998393	41147.45641	829.9437434	28.25538365	148673.5978	-3744.735256	164.7596718	38.74340812	0.614065316	3.828815962	3.4297972	23.91978557	0.023625488	7.113133896	-0.150673761	0.822894828	0.362973278	0.974690778	0.424242609	0.91524629	0.330478133	0.08074839
0.482122943	0.394866106	42.46498155	107.5427365	76.55063684	101.6070864	106.0188662	124.6274448	135929	51.84882063	0.533011084	23985.89707	0.176459012	-122.9379196	59.08045006	16508168856	3.278452132	56.69386601	9.222073532	446.3510437	-7.516929306	63.13937457	20.93056011	-476.7098694	923.0609131	28.11438611	997.3503356	-2.124999488	0.166279908	9685.04638	426.5133584	20.52928239	11780.51189	-437.988276	34.883772	14.6518635	0.407295657	2.175401557	2.71901034	9.874919233	0.045563713	5.973540035	-0.073314845	0.589593576	0.481643219	0.990753253	0.528223235	0.950726236	0.409803579	0.128679512
0.832110237	0.58091201	11.93086544	20.53816283	20.59126028	21.54065923	24.41311123	26.38181192	2452.333333	17.09001554	0.725413756	1212.322052	0.494354514	-685.1845459	-131.2287109	121800968.6	4.952255945	296.5561523	2.257418567	34.72712708	-413.6940815	166.1066136	-421.5119019	-866.3692627	901.0963898	122.3669729	619.8630373	0.147030667	0.034919245	40475.55487	469.4482568	20.97422557	81003.19449	104.7868969	184.9608541	67.96822773	0.463546624	6.551582753	4.011959815	23.93852182	0.003870483	8.174836819	-0.336471135	0.981217959	0.142667465	0.956286263	0.231988949	0.860015596	0.15899115	0.010869793
0.559067357	0.44429638	11.9537407	26.90487982	28.8444102	26	18.11077028	29.39387691	3042.666667	15.04164004	0.727074159	1396.609524	0.459008389	-670.0335205	47.76909409	237157800.5	5.010790678	487.7558372	1.780821944	131.6632843	-269.9571149	235.6621432	-219.7381897	-826.2145386	957.8778229	193.2193763	777.8138523	-0.337671156	0.036560287	72031.77479	754.0740276	26.47871308	207667.9866	-3068.441106	301.6162435	90.68442291	0.53575764	6.980260618	4.18184888	40.69282944	0.005934269	8.045802204	-0.326780448	0.978014647	0.19052224	0.952380404	0.268225936	0.865925422	0.195149752	0.028437936
0.438857906	0.288198725	15.48899057	53.74413284	29.52964612	54.58937626	32.31098884	55.92852582	6598	23.5860376	0.620887087	2739.973556	0.415273349	-634.4901367	50.58985596	557635881	5.070527171	438.3808278	2.272346003	141.8511963	-232.6667198	222.0440919	-168.9682312	-931.7160645	1073.567261	172.2138642	810.4411986	-0.631158775	0.035941959	68014.57355	1047.496311	31.70668882	214320.836	-3883.060193	263.837433	96.15370263	0.462774212	7.157456986	4.268377485	43.92219244	0.004268496	8.64719704	-0.206271595	0.927816678	0.188069705	0.95765697	0.265977466	0.873297284	0.188730756	0.019474583
0.697368813	0.577985865	62.37363826	107.9155081	106.1508361	123.5475617	100.1798383	127.1219887	333170.3333	75.25690981	0.612887449	37921.10168	0.113818963	-72.44466934	50.54611549	40313461337	2.840167063	37.47201073	13.13418957	415.3388367	-3.542076858	49.82531644	18.73813915	-471.6403198	886.9791565	17.77581464	1000.191819	-2.98466972	0.221188714	7455.282467	391.7597142	19.69374363	9381.535614	-384.8755651	24.19896216	8.54607433	0.473861141	1.543211582	2.275500307	6.143198651	0.072799944	5.067358779	-0.082057473	0.574364958	0.555999733	0.994011818	0.590470165	0.962324001	0.452928326	0.14515364
0.684440809	0.429144331	41.99231475	97.85126281	114.0175425	88.81441324	90	121.3589717	180152.3333	66.97339745	0.572438571	26947.29415	0.1495806	-2.737915277	87.59265137	23834707446	2.713055613	32.01891661	9.727911281	323.0357361	39.1225198	33.7891876	32.10276604	-238.7937775	561.8295135	14.42147252	1040.721097	1.339493513	0.240199716	3324.790843	148.8828935	12.11121325	1763.580473	85.36687284	13.29314304	4.489309809	0.49480935	1.293221345	2.152443131	2.800096974	0.083833809	4.895702899	-0.087024508	0.585922573	0.567675157	0.992123204	0.602480764	0.950647565	0.450009291	0.197814811
0.965097181	0.3380512	26.02023133	76.9712733	77.17512553	82.80096618	83.52245207	88.90444308	24178.33333	74.28475891	0.40978817	9867.541184	0.408115028	-35.89738235	66.98234253	3146629352	2.826938487	49.89317322	5.686352527	229.6341095	17.57561345	32.9748986	21.72957993	-219.8638306	449.4979401	20.9895006	1018.559936	-0.814517345	0.177613348	2004.213808	107.9027102	10.34746881	264.858674	-12.22734435	7.114142485	3.78716676	0.303430199	1.418123179	2.187212475	1.759618882	0.040645648	5.272289779	-0.048461936	0.458391914	0.487795311	0.990030366	0.539048357	0.934166903	0.454430587	0.082937019
0.961341512	0.916396492	68.21740735	74.44093029	103.3247308	93.50935782	95.07891459	104.019229	219090.6667	71.56315644	0.551713817	31855.62878	0.145399296	-216.2896362	50.44948196	24996192178	3.727817727	83.79266596	6.118896689	402.3813171	-39.4810839	84.10439892	-2.488797784	-508.4687805	910.8500977	43.809421	968.0752929	-1.478566011	0.11779801	14573.18454	423.470443	20.2920085	25320.24613	-786.2845762	60.44326836	13.65244798	0.629830466	2.428398086	2.885532277	7.690556538	0.023589524	6.75622181	-0.099243196	0.698979828	0.390400415	0.991139442	0.456612887	0.943834817	0.37497501	0.06694332
0.379057879	0.287931783	48.29082847	167.7162137	120.0666482	141.3647764	69.85699679	143.1502707	29539.66667	63.57415234	0.351020102	13165.05052	0.445673631	-21.20631866	85.58982391	4003376709	2.898586593	51.0335331	4.572191241	227.7948303	35.11217982	34.20340494	37.54332352	-155.434967	383.2297974	21.7203132	1036.136654	-0.152985131	0.170313692	2121.941012	81.28123404	8.941794074	314.3588275	-4.561089268	8.626889038	3.32578058	0.442449287	1.300014451	2.119125455	1.620993224	0.041616721	5.3228013	-0.082594794	0.592453009	0.520819463	0.989115537	0.565607022	0.933092004	0.460363776	0.091729915
0.879327209	0.679897637	44.52032014	65.48091615	78.10249676	72.80109889	81.60882305	88.29496022	102345.6667	57.57915126	0.624293932	16948.89218	0.165604395	-66.70372925	77.51306305	13218541909	2.863149601	42.52188826	7.721977133	174.9173584	26.30951832	46.59514879	47.53346825	-277.9021301	452.8194885	21.65005822	1028.669323	-2.142341198	0.210590122	4849.348104	196.1302368	13.91740132	2281.009571	-140.2638246	15.79837118	6.061447238	0.44098446	1.450839867	2.274977922	3.943374124	0.074170728	5.040853365	-0.079414291	0.569343181	0.556977513	0.985345293	0.592787953	0.936249189	0.439524916	0.174276455
0.756424745	0.529974798	53.71942468	101.362225	97.67292358	117.3882447	131.5294644	135.4400236	254298.3333	76.67289521	0.601651214	32262.7713	0.126869771	-37.46797256	89.69135895	33083103215	2.978049676	50.1998539	10.30306472	278.211853	32.91593471	44.84082392	49.53427505	-330.0783386	608.2901917	22.38872201	1035.275434	-2.454526238	0.177829609	4879.89698	262.2632872	16.11118265	3278.021829	-172.155415	16.71650617	5.954652067	0.470570164	1.559292827	2.321128008	3.509207604	0.04411687	5.442671142	-0.064478894	0.53573654	0.495255092	0.991881755	0.542980043	0.947135319	0.452014312	0.100395954
0.919935352	0.595969966	28.14390278	47.22369308	62.12889827	50.6359556	63.15061362	64.89992296	38037.66667	43.44274471	0.699292307	7821.702364	0.205630446	-163.1909714	71.34483795	4458147270	3.875673139	100.8786602	4.889210579	253.7298279	-28.96341035	73.27548876	-10.44748211	-411.9263611	665.656189	43.97311458	976.2186419	-1.096096492	0.090088396	10090.77832	287.0565878	16.77185824	6917.880504	-213.7065235	36.8540289	13.85545973	0.447434333	2.514236418	2.93033011	7.481870431	0.013722578	7.108312916	-0.087710896	0.678219993	0.36967221	0.984173806	0.440619777	0.923908355	0.359319032	0.034405912
0.866501152	0.329815117	26.34553761	79.87971523	76.15773106	77.20103626	66.48308055	78.46018098	22793	69.21586523	0.463065727	8395.421	0.368333304	-20.25341873	49.37746353	2982620684	2.18124595	30.32019091	4.942061635	105.1443863	19.1858815	21.64928358	25.19062042	-101.3904572	206.5348434	13.27459815	1019.609184	-1.183288751	0.282105161	863.0264447	41.46108855	6.406012116	49.87868258	-5.786095039	3.159753779	1.465274828	0.359641348	0.823105982	1.661412992	0.781963476	0.110931088	3.907944293	-0.06556215	0.456660106	0.648700386	0.98629889	0.670259123	0.929626458	0.471749698	0.223372342
0.883257617	0.645497569	18.94683119	29.352289	32.55764119	37.57658846	32.24903099	38.83297568	8652.333333	25.92563282	0.685890667	2971.561523	0.343440481	-572.1928345	49.66672974	806777405.2	4.710469647	359.3607445	2.800296335	107.0889587	-175.7686897	204.1554296	-79.48553467	-927.880127	1034.969086	153.2564611	859.1456241	-0.957535745	0.056040728	58773.95047	1139.972293	33.14654579	198019.2036	-4114.713525	241.4151179	76.88898902	0.514071623	5.908004011	4.016566686	41.19101493	0.010750864	8.074429475	-0.194856616	0.905500065	0.262954204	0.964706027	0.333587711	0.892587726	0.243160745	0.060737032
0.734380877	0.557395845	38.01430033	68.19982719	62.28964601	81.41252975	80	104.8045801	38178	50.08464889	0.458807187	11950.77383	0.31302776	-108.1388367	59.95438995	4699035275	3.137340643	53.16711855	9.269073745	170.7532349	-3.227445757	56.02806897	22.2633667	-422.2632446	593.0164795	26.11579098	1000.429649	-2.374215434	0.172442711	7303.958607	315.92858	17.67234923	6417.179817	-306.1051512	26.22175738	11.78213688	0.378445087	1.984399179	2.61911005	7.813411111	0.047604817	5.703447641	-0.075030047	0.587089262	0.492540258	0.982717106	0.53821148	0.93218848	0.416931903	0.126502661
0.592535623	0.434088405	46.79497472	107.8005636	106.5082156	96.93296653	83.95236745	108.3697375	38848.66667	63.87567412	0.325944941	17018.60499	0.438074365	-47.5088562	55.52648087	5035111296	2.72857976	50.60054493	3.869319411	175.7595825	11.26411623	32.41108832	18.32391548	-153.2007904	328.9603729	21.34434428	1012.145098	-0.540023692	0.189547144	1782.587277	66.56273243	8.088598915	209.331402	-12.69847839	7.397709742	2.851228022	0.443027211	1.218812509	2.040867906	1.35083509	0.050465661	5.057492489	-0.075105446	0.553396349	0.535860219	0.987971888	0.57792869	0.929289807	0.466090243	0.119756005
0.793391937	0.468099083	22.0010722	47.00088722	52.95280918	53.85164807	48.08326112	54.18486874	20207.33333	37.29012494	0.60076395	5971.997226	0.295536137	-15.63864307	59.38462219	2659018986	2.392763942	36.95480537	4.152335582	131.3424835	23.26760766	24.15581428	25.77262688	-106.5965805	237.939064	15.64371039	1023.765489	-0.599464459	0.237189788	1019.180091	43.04136013	6.524203167	66.77747471	-3.776124544	3.950485333	2.047101672	0.316817648	1.045883494	1.841233	0.939503784	0.069998171	4.478235078	-0.0511317	0.425249985	0.571296414	0.984090226	0.605572152	0.918767794	0.491109123	0.143232676
0.779181152	0.668492581	45.73295348	68.41205833	78.10249676	66.60330322	81.58431222	82.12186067	115647.3333	53.30538642	0.681691548	16839.14217	0.1456077	-201.3430237	56.09826584	13441223011	3.495238103	69.17720222	7.893886206	227.9048462	-30.06691883	84.80740907	13.38859177	-580.2601318	808.164978	38.28929372	978.0258255	-2.253168587	0.144915121	15764.33347	576.8014987	23.80639671	31228.44113	-1077.506517	59.22198702	19.0253782	0.511859962	2.482494558	2.868357919	12.80752172	0.036276063	6.334984532	-0.085710472	0.645781963	0.446206275	0.985757108	0.498582534	0.939212894	0.398093927	0.09043836
0.8460486	0.691005818	70.04618374	101.3684429	112.4455424	117.5925168	109.6357606	128.5145906	410480.3333	85.76262919	0.655652793	40738.5073	0.099245942	39.55129547	98.90788574	57837687229	2.085676394	30.5259552	7.454080542	220.7766571	68.76393318	19.36558418	69.92607498	-100.7173309	321.493988	12.74084288	1069.086968	-0.946947074	0.289377504	690.6006119	68.80664073	8.273932992	35.56971855	-1.754627255	2.734407831	1.339756538	0.34154946	0.790186024	1.577731097	0.710536178	0.099867442	3.89107961	-0.064510831	0.460963173	0.653679454	0.993452945	0.672305802	0.949415693	0.495099998	0.190032679
0.924050014	0.757949632	6.462643113	8.526480972	10.77032961	10	10.19803903	10.77032961	230.3333333	7.878894861	0.787567975	230.728161	1.001714158	-530.778772	-200.2299042	14357636.72	3.824252831	169.1763611	2.7448997	-143.9810333	-355.9312513	116.5612189	-352.0524292	-691.616333	547.6352997	79.72443359	659.6058677	-0.63643814	0.085399449	20255.3476	231.6533888	15.09623267	7920.217707	-107.8916082	58.79492891	45.83758678	0.123107363	5.319205481	2.740908637	15.62497753	0.048444255	4.517849559	-0.679344618	0.994527538	0.157178336	0.931427289	0.256705321	0.827790178	0.152681596	0.077444876
0.938724569	0.905809817	22.12243062	24.42282057	31.6227766	27.78488798	31.04834939	31.68595904	8450	22.92630172	0.805547373	2490.562883	0.29474117	-546.7248535	21.99063339	710350173.1	4.860355023	346.5397797	2.555314596	170.6815643	-214.3156435	182.3948802	-165.3990021	-873.0413818	1043.722946	138.5851811	815.1685066	-0.69799189	0.041503867	47199.78622	848.4539088	28.40541794	122004.6083	-2351.487251	210.6639539	44.82707071	0.644183369	4.731806479	3.741360804	21.93632849	0.005451874	8.446975993	-0.202808716	0.919429386	0.246889973	0.977218412	0.32861956	0.906873861	0.241612151	0.032248439
0.714836394	0.57789079	19.71632383	34.11773329	32.55764119	36.05551275	40.24922359	42.23742416	8811	24.38859742	0.659711492	3127.136767	0.35491281	18.63445663	63.36813507	1197065238	1.774070367	22.11390018	5.888712223	126.1315765	39.68067935	14.98633128	38.11262131	-53.76384354	179.8954201	9.43985824	1039.884487	0.373991335	0.380582954	423.8302946	26.07973586	5.091108116	12.34804358	1.187584737	1.544433367	0.90418896	0.258269163	0.630833693	1.40266703	0.503047352	0.180970643	3.169312977	-0.059253151	0.400756494	0.711009469	0.989387553	0.722397164	0.939245362	0.458438364	0.35963755
0.955998474	0.8541647	35.87576437	42.00099159	50.99019514	50.59644256	48.66210024	54.07402334	41943	40.15288385	0.76546235	7626.640644	0.181833456	-277.5334717	53.27998199	4743087190	3.457359547	56.06542826	8.732166627	168.2132874	-47.11359634	110.9461571	13.026752	-801.9953613	970.2086487	42.57177045	967.4137392	-2.475988421	0.173411065	27896.8446	1068.808733	32.51653048	80421.91123	-2136.86271	83.87771949	38.02647312	0.372427392	3.017005572	2.942272745	28.85620563	0.065796569	5.869070186	-0.116740152	0.710776376	0.51697619	0.980827877	0.553937871	0.941006483	0.364121155	0.193251957
0.95986983	0.676999568	16.55760896	24.45734053	27.78488798	28.8444102	27.78488798	29.12043956	6164.666667	23.47586329	0.753128999	2158.843463	0.350196301	-676.6670654	46.54426498	485597490.4	5.103766442	515.203342	1.981457015	140.0516663	-266.45891	247.8532133	-218.2726898	-972.4370728	1112.488739	200.7302819	786.5084419	-0.480894265	0.036439612	80512.99848	1028.802896	31.23623568	265820.862	-4099.006264	328.4268086	116.936815	0.472137812	7.910897803	4.393225721	52.86036635	0.004541968	8.696870098	-0.226358594	0.943026914	0.182511865	0.951488913	0.257979921	0.865351654	0.17629813	0.027032604
0.853052559	0.787674116	18.4958534	23.48160619	27.20294102	26.07680962	24.73863375	29.93325909	5869.666667	20.03104426	0.788001027	1996.945902	0.340214533	-635.1810486	48.21645164	553057874.5	4.436299827	418.9624162	2.447312741	96.91304016	-182.3734833	230.1045054	-33.86904716	-839.3430786	936.2561188	179.3993008	859.8733542	-0.901913064	0.086001172	70869.06435	927.8893612	29.75132047	230392.9498	-5039.015749	253.218689	82.91472203	0.49906481	5.834630949	3.875071763	48.29012324	0.030567306	7.054917853	-0.246526291	0.926750484	0.342128179	0.953821312	0.395640216	0.885782266	0.271066427	0.096352805
0.675946666	0.670909679	17.21929493	25.66559326	28.8444102	28.63564213	21.63330765	29.12043956	5060.333333	17.3485722	0.771082978	1848.569397	0.365305855	-647.6288452	8.333177567	371628385.1	5.070357427	421.5603752	1.972607618	117.6010132	-282.1186578	211.7608461	-253.3012009	-856.887207	974.4882202	168.3591671	758.4696025	-0.354603647	0.033082844	59922.51654	744.3722654	26.46471981	144823.515	-1927.936767	254.3459794	79.0227358	0.524102809	6.53665702	4.133111196	35.34004739	0.003632809	8.656885739	-0.242095703	0.95207914	0.183579482	0.957989362	0.266384903	0.872325116	0.18862326	0.017375655
0.284260285	0.185386143	11.57827184	62.45489346	49.1934955	39.29376541	24	55.78530272	3112.666667	17.75344582	0.604557749	1705.302422	0.547858992	-9.312626839	125.562706	445896882.9	3.087344477	60.96238327	3.578920307	211.9232483	53.16375207	40.15025058	50.00585938	-131.0967102	343.0199585	26.13723621	1054.496231	0.124742129	0.144395868	2808.412934	76.80536267	8.653112281	461.9822128	19.52051462	11.51658376	3.819104697	0.498181244	1.448703966	2.186287145	1.684881245	0.033537772	5.48078762	-0.143979918	0.744594115	0.480787078	0.984106634	0.535228896	0.917267551	0.433402083	0.083533198
0.715003268	0.427855466	9.583454265	22.39881227	25.61249695	20.88061302	22.09072203	25.92296279	1922	16.01522396	0.681774477	1096.50927	0.570504303	18.38368225	100.8759003	285071818.5	2.433440086	44.39125252	3.132119109	147.5418396	65.16378177	27.25602211	69.39603424	-29.73791313	177.2797527	19.07180528	1065.713046	-0.585884541	0.227917017	1170.414699	27.68905257	5.206803461	74.42920193	-7.28763162	4.794006871	2.490196114	0.322266207	1.163492751	1.919878313	1.065308938	0.072236737	4.434120696	-0.110909288	0.606517574	0.543716184	0.965429353	0.585555223	0.884000613	0.460545817	0.184109233
0.434093068	0.238837406	12.41991675	52.00155611	51.10772936	33.10589071	39.29376541	51.14684741	6995	22.57351504	0.579612686	3051.673418	0.436264963	-44.658741	99.68378983	955833622.6	3.147330073	70.35703862	3.032231415	177.6788635	34.84604956	43.77089887	43.43060303	-129.0164948	306.6953583	29.98131581	1036.325413	-0.528717862	0.134907209	3064.016155	68.14407164	8.10259364	626.5577118	-28.08160476	13.97021864	4.01863006	0.550522999	1.449944534	2.226907379	1.859695976	0.029170019	5.696984597	-0.13577668	0.732613874	0.492725226	0.981040817	0.543661481	0.912787377	0.43737844	0.069651235
0.45852589	0.434282888	12.08958409	27.83803926	24.73863375	28.8444102	19.6977156	30.52867504	2381.666667	12.76446174	0.699890203	1232.276584	0.517400945	-32.51083183	93.63329239	331688993.4	2.905182363	59.39535952	3.106344121	153.9621429	36.69709675	36.76175649	42.47059059	-104.1741104	258.1362534	25.06036855	1037.743859	-0.615671157	0.159027661	2171.44583	52.28916171	7.167066311	232.3435649	-16.21176304	8.138249643	4.466224458	0.28931281	1.565659491	2.269291266	1.961179709	0.035561131	5.296866603	-0.099508248	0.637884147	0.460217809	0.972234787	0.517428347	0.893333994	0.432376237	0.070791997
0.316154852	0.203956505	15.86249048	77.77388861	65.51335742	69.85699679	28.0713377	73.83765977	7163.666667	24.58859225	0.506660381	3546.969268	0.495133209	-44.1375412	99.87056274	983382659.6	3.237901572	75.0386169	3.647946299	254.118927	32.82009488	45.18492935	37.15556717	-180.0894012	434.2083282	30.99631464	1034.43574	0.017255176	0.127539633	3339.952558	101.1973984	9.960470012	564.0782112	-3.779170716	13.29976507	5.365502593	0.42562898	1.652276937	2.391392966	2.579851765	0.024805635	5.896184142	-0.112215686	0.69388446	0.46157173	0.986113579	0.51831261	0.925124053	0.418075508	0.064272647
0.922629665	0.816309308	41.46277432	50.79297018	62.12889827	62.64183905	61.18823416	65.7267069	61139.33333	46.86310104	0.706074238	10629.53397	0.173857538	-165.1840866	103.5577469	7783040961	3.411451487	52.7481041	9.251104376	244.504776	15.07849921	93.3299203	64.0807724	-632.2542114	876.7589874	33.34814471	1025.554627	-2.563636215	0.165382432	21377.93243	782.2964052	27.76007649	59944.84363	-1703.465059	71.50985506	24.83828304	0.482023927	2.486040821	2.76745873	18.58562736	0.052343235	5.959911869	-0.115241505	0.706652998	0.513889144	0.984207298	0.552747855	0.944477393	0.398851453	0.13730768
0.709853467	0.522930184	26.02470641	49.7670764	53.14132102	43.9089968	54.91812087	63.68673331	29857.33333	35.32733174	0.721740795	6448.670923	0.215982816	-38.02444839	39.00279427	3674365537	2.460014859	39.75653505	8.058562157	184.7736969	1.857175819	25.77750579	-0.222490154	-147.5573883	332.3310852	16.41391868	1002.508552	1.350326882	0.226040106	1305.595472	42.82688672	6.510580949	203.5531844	13.90877142	4.579619629	2.823458706	0.234732986	1.247502432	2.007273459	1.242415126	0.058027927	4.671447453	-0.040375447	0.38216269	0.516783329	0.98642455	0.562038215	0.922797757	0.476532313	0.103007849
0.957270541	0.609146976	16.64470389	27.32461056	32.24903099	28.42534081	31.04834939	34.525353	7671.666667	26.15704474	0.734774285	2560.098401	0.333708243	-17.91519318	66.98916016	991813571.8	2.691099622	43.3420235	14.23253867	353.4578857	28.3721549	34.10431496	19.51140404	-91.10741425	444.5653	17.69604676	1029.93358	2.838476721	0.208261031	3213.889414	31.99247783	5.521083245	1965.37692	103.4672935	10.63677178	4.598607628	0.399055672	1.431811191	2.189569937	2.520285418	0.052595057	4.928811306	-0.085088931	0.584382879	0.503323672	0.988508886	0.550315484	0.93470562	0.460550075	0.121407297
0.844888177	0.69290353	35.99040982	51.94144386	55.6057551	62.80127387	64.03124237	68.41052551	42203.33333	43.88471181	0.592613154	9891.84586	0.234385416	-201.885144	74.95443268	4984873042	3.767588611	78.84756279	8.301894665	366.6161804	-25.7245857	90.89876258	15.32841301	-632.6395874	999.2557678	40.19900192	984.1243256	-2.260420737	0.114685333	19288.10531	686.0980973	25.96871593	52069.84662	-1493.197768	72.09016096	25.24135554	0.481011341	2.930399451	3.072345188	16.5328531	0.021769591	6.866292414	-0.093461806	0.68712979	0.390399706	0.986834498	0.452914807	0.93984158	0.370799515	0.058528565
0.743514528	0.696266879	8.375895907	12.02972044	10	13.41640786	12.16552506	13.56465997	563.3333333	8.94427191	0.865465723	381.1341692	0.676569531	-697.6236267	-83.01401138	29029130.02	4.553609672	314.9836655	2.162073066	55.40131378	-424.0857178	190.3956594	-496.8180542	-774.9182739	830.3195877	142.3655826	618.0309354	0.485943877	0.050900277	50284.97664	269.6576184	15.12861488	112927.9718	1603.033788	228.608649	67.1384604	0.546690608	6.494599333	3.696446034	22.45223409	0.014844734	6.183491844	-0.60262455	0.997469703	0.149615674	0.950025839	0.240057306	0.851419599	0.13580689	0.033650818
0.92308649	0.837866993	25.56859381	30.516292	34.98571137	36.87817783	34.98571137	39.44616585	14892	28.16917687	0.76199458	3841.500793	0.257957346	-414.5537354	53.41406364	1634840446	3.885190823	155.9207306	4.512204192	347.6069031	-81.25032268	146.3273187	6.649248838	-700.0181885	1047.625092	86.9421564	938.0259044	-1.610094824	0.120316416	35791.62768	782.2530748	27.54822154	100035.8722	-2775.278138	126.000012	33.03944999	0.570884927	3.369032375	3.206424849	21.54099444	0.031957593	6.585680021	-0.15320325	0.807976578	0.402799637	0.98413844	0.458136197	0.935189879	0.362806716	0.086420765
0.643282719	0.439497416	38.069759	86.62112129	82.60750571	96.20810777	80	102.9757253	98276	55.72187045	0.430182439	23940.30953	0.243602808	-744.4085938	51.48298798	10507883686	3.910468693	106.8228912	4.584564135	583.821228	-131.4034623	231.0263455	12.84365892	-1055.364136	1639.185364	121.5888712	921.6643273	-1.756542897	0.132830021	95005.18704	1602.037541	38.49794586	1396972.315	-22386.3875	533.5841651	53.82132177	0.816257967	3.341259968	2.972954659	42.22117483	0.040784034	6.850252608	-0.222788279	0.899688218	0.498510145	0.989596465	0.537885502	0.958976293	0.383421414	0.141246385
0.539414873	0.355206046	8.309003217	23.39206582	24.08318916	21.63330765	16.1245155	26.83281573	1143.333333	12.61802821	0.643754056	821.3836554	0.71841136	-830.3443726	73.35153656	70389076.6	4.663273838	688.6039848	3.003227898	642.7990723	-479.9648018	367.9927315	-726.7948608	-889.3584595	1532.157532	276.7152181	673.8865445	1.091273481	0.060811655	183686.4674	307.5549154	13.06577018	1516324.861	19392.47027	598.1496476	85.17608454	0.705093781	5.83872625	3.559830608	42.08987263	0.017438564	6.35528519	-0.500764385	0.991785007	0.267209833	0.980254704	0.339489617	0.922651286	0.265403822	0.047716013
0.782447191	0.715703128	38.81192532	54.22908436	54.58937626	67.91170739	71.02112362	72.13875519	58638.33333	42.43139473	0.653488808	11169.49958	0.190481191	-513.1948853	49.80987167	5845198424	4.508947347	308.7910695	3.295790588	575.8397217	-138.2015587	191.6528737	-19.63147449	-861.1583252	1436.998047	137.5355183	892.6268947	-1.073550847	0.080960485	54086.21964	1026.353707	31.32870552	201134.0943	-4256.840168	229.8107547	50.77830283	0.634550534	4.43042059	3.638051903	30.85505605	0.023874563	7.919263214	-0.143490005	0.832083832	0.360818972	0.986574094	0.419647596	0.936463682	0.293243008	0.093521732
0.859256218	0.637570784	15.72942471	24.67086809	25.29822128	27.85677655	33.28663395	35.21363372	4745	21.19859681	0.672640337	2030.13707	0.427847644	-737.608667	62.09851379	386110594.8	5.160131042	537.7053528	2.184579738	163.0395813	-267.0428119	268.2657197	-183.5266724	-1029.0979	1192.137482	212.4194827	796.2459073	-0.630892036	0.036623607	96781.30538	1258.51745	34.44199367	477737.1135	-7200.727059	411.0473253	123.7929702	0.5335688	8.000379703	4.397540247	58.32094206	0.005846482	8.416270923	-0.289354358	0.970240979	0.191322543	0.956400788	0.26451372	0.873746821	0.185383728	0.031012564
0.901874539	0.437187415	6.594641586	15.08424387	16.1245155	16.4924225	17.08800749	17.20465053	875.6666667	13.60409549	0.785155305	563.7515737	0.643797001	-638.7167664	-72.02531815	58196552.68	4.863237277	316.2039795	2.550677206	147.0355682	-325.9013217	177.7610713	-300.9952393	-886.5202026	1033.555771	128.6464819	708.3039034	-0.455826072	0.038941736	47285.3916	642.2469422	24.83436407	103221.1069	-1549.743868	180.5080579	79.13780124	0.387641711	6.984901092	3.914800584	29.07179404	0.009327278	6.841766414	-0.547447189	0.996995353	0.131527122	0.960550802	0.221377708	0.867292797	0.146504786	0.018756813
0.711883343	0.661591453	25.02073682	37.81901458	37.20215048	44.40720662	36.05551275	48.12483766	16356.33333	26.92272654	0.748850368	4161.146875	0.254405849	-462.7703979	64.73286133	1748038815	4.344940475	226.6558495	4.057932852	282.781189	-100.3427378	169.9891997	4.184871197	-794.7087402	1077.489929	109.1385486	924.9991903	-1.430565725	0.084749352	46240.3127	911.9074401	29.76627522	139844.2152	-3436.104221	166.0421746	62.73674383	0.446720965	4.827269122	3.6960351	39.11777356	0.019132291	7.547735233	-0.141865274	0.821179832	0.338985429	0.972680437	0.399758492	0.913541957	0.308746535	0.072054328
0.763498093	0.17588352	20.9607403	119.1739869	112.1605991	93.0376268	112.1605991	118.692881	21231.66667	90.98911168	0.390661981	9491.591421	0.447048815	-66.10346832	72.10198364	2730519105	3.243404786	72.66991043	4.055478369	231.369339	6.401808861	44.74953052	10.4262886	-235.9908905	467.3602295	30.21710707	1008.065558	-0.360428972	0.128469388	3351.567892	120.1007464	10.85444458	654.7438971	-8.838629876	14.35887229	5.23957246	0.464700213	1.61160254	2.355070289	2.609226105	0.023722357	6.002769044	-0.103735911	0.678885225	0.463787222	0.987865532	0.5194782	0.930039703	0.433325596	0.054161976
0.834322044	0.449923645	37.61882506	83.61157611	81.60882305	86.02325267	92.45539465	106.3578864	136534.3333	69.75898111	0.56057621	22874.10153	0.167533696	-8.424573135	67.08863983	17619809457	2.56234463	34.60370255	24.86829294	452.3686829	26.94618633	32.2269326	35.38331223	-457.1795959	909.5482788	14.78881269	1028.865735	-3.061594096	0.245672019	3946.231906	430.287754	20.71416449	3189.517074	-109.582806	10.57305279	5.729391827	0.295133922	1.282696803	2.05133565	4.066409723	0.078746226	4.61437097	-0.056848332	0.461587183	0.573698353	0.996348263	0.605618187	0.969447549	0.477450573	0.179295524
0.324116116	0.297325306	17.69078872	59.4997748	62.48199741	32.31098884	32.55764119	63.30876717	10833.66667	19.28483588	0.54792128	4321.318426	0.398878658	-32.29948044	57.7737114	1427479936	2.563427171	41.32550257	4.440755563	154.8925171	18.18714651	28.556435	24.48617172	-134.5697937	289.4623108	18.04105385	1018.904915	-0.786866741	0.216814545	1462.160685	54.28662591	7.314983515	134.263195	-10.36747435	5.638035885	2.530251904	0.377269765	1.121965151	1.9537676	1.250560171	0.064629574	4.699460578	-0.080613706	0.547410671	0.562844505	0.986036794	0.599993206	0.925872156	0.468498333	0.14633206
0.923520681	0.477031196	9.699853504	20.33379283	21.54065923	22.8035085	23.32380758	24.8997992	2204.333333	18.77867819	0.708546613	1156.024957	0.524432915	-85.53781891	42.541082	273214112.9	2.965433025	68.54297328	2.925581041	144.1734619	-16.91366485	39.09960489	-13.45465946	-128.3630829	272.5365448	27.58270963	984.2989241	-0.044062093	0.14825713	2385.629615	36.99319819	5.959493838	308.0724434	-7.269011439	10.29740839	4.429886634	0.399328353	1.633391352	2.253551778	1.697837329	0.02948322	5.499743311	-0.121989874	0.699462751	0.432424997	0.971770126	0.495858238	0.888051676	0.42429358	0.065484799
0.767021562	0.705586857	31.01047624	43.9499063	43.26661531	50.15974482	52	55.78530272	28073.33333	33.71052577	0.653021483	6840.470547	0.243664351	-410.5416504	52.87035675	2759644675	4.570670364	262.9015574	3.101475553	160.5706787	-129.808998	149.5882541	-71.72434235	-715.3227539	875.8934326	108.5323371	888.9748325	-0.95803176	0.053290519	33043.87277	664.4220171	25.2494012	73201.43397	-1798.077825	147.1277307	39.71865461	0.572686384	4.416967141	3.672231102	19.79442535	0.006625634	8.379765768	-0.110638037	0.777433217	0.263743362	0.973077371	0.343647023	0.900320665	0.25875138	0.031807658
0.666505774	0.504539861	16.26872483	32.24467697	32.55764119	34.92849839	30.59411708	35.44009029	6696.666667	21.49126337	0.675177955	2544.710167	0.379996541	-39.37965775	72.20535583	877645638.5	2.850729984	40.91602039	8.815329149	287.3303223	23.59368182	37.5468649	34.63209915	-268.8128357	556.143158	18.94602397	1025.218328	-1.56833319	0.200479042	3328.595486	161.2809957	12.64754807	1050.434262	-50.23990625	10.89345938	5.613178117	0.320392254	1.465298734	2.281959495	3.44577637	0.059341327	5.05091924	-0.109024087	0.657915028	0.538018996	0.990213401	0.577840825	0.944780006	0.440839417	0.15823094
0.750561178	0.575202641	14.53338696	25.26655116	28.8444102	22.8035085	27.78488798	29.93325909	4205	18.96409241	0.743081447	1695.476234	0.403204812	-8.985653877	74.96133423	570625933.4	2.516944672	37.93427658	11.46598967	168.8917084	33.935677	27.26980286	38.40727997	-238.5202179	407.4119263	16.63462301	1034.694518	-1.883619513	0.222377494	1569.761378	146.2576597	12.0718635	168.7485173	-12.79771857	5.169452454	3.065747674	0.252620091	1.148279096	1.959130107	1.733634844	0.065563845	4.570340458	-0.087464967	0.569095812	0.565049266	0.990451681	0.600728121	0.940900867	0.475252334	0.139236369
0.613662465	0.505135931	20.29198751	40.17134056	46.38965402	53.85164807	32.31098884	54.44263036	11854	24.65164387	0.641648922	3918.290254	0.330545829	11.99552221	77.99102859	1596574012	2.281145315	29.11869335	11.15025907	175.7545471	40.87446539	22.41641414	41.45101166	-180.3297577	356.0843048	12.52500966	1041.455272	-1.608627675	0.281657055	1209.431779	103.712296	10.1714205	86.97844803	-3.491345179	3.43555354	2.423196139	0.171211748	0.953793299	1.811583924	1.506103953	0.112296956	4.026166411	-0.071979485	0.48576679	0.632354799	0.991345815	0.656369184	0.947963348	0.462800301	0.257152987
0.677956195	0.5679099	18.88064844	33.24585191	34.40930107	29.73213749	37.20215048	40.29888336	9230.666667	22.53923125	0.745553136	2854.264627	0.309215437	-616.8493958	44.87895432	835299812.8	4.656673321	421.6736941	2.327653964	114.1164474	-196.5378102	225.5600858	-85.17191696	-847.0646362	961.1810837	177.9824644	844.9446514	-0.815555106	0.064201914	68379.97349	879.5250913	28.67111906	270596.0514	-5519.936875	292.0761987	63.18162131	0.638361748	5.380474854	3.88212258	33.66845905	0.015899769	7.84615919	-0.205810282	0.910280912	0.287973683	0.964553731	0.355060018	0.892132892	0.258187549	0.06362543
0.826743782	0.643811888	29.06088707	45.13878608	46.64761516	50.47771786	50.15974482	54.95452666	25311	37.3182107	0.576645464	7229.608508	0.28563109	-170.4230103	60.16811752	3031285191	3.407478053	69.44502068	7.801303785	327.244751	-17.8170827	75.17099457	20.54502773	-496.1430054	823.3877563	35.55104792	988.5360281	-2.200619651	0.147823974	12520.1958	423.3246547	20.44448232	14546.19474	-578.9716845	39.26426261	17.92613898	0.366559941	2.375789596	2.801266962	12.21564862	0.042174143	5.964984967	-0.089549535	0.635057663	0.473227929	0.986376199	0.520330299	0.941775895	0.401395881	0.132000383
0.579104075	0.435209641	8.884321707	20.41388992	16.4924225	20.39607805	21.54065923	23.06512519	1052	11.82176684	0.649251703	770.4566131	0.732373206	-296.8725342	38.33075485	116539513.3	4.122258626	184.1217545	2.83577182	201.379837	-93.79748488	108.2662384	-55.1639328	-484.1870422	685.5668793	78.26927133	915.6493677	-0.727393336	0.073236375	17210.76608	307.4074641	17.41804047	9761.880839	-298.1697671	55.0265322	39.4649167	0.157609053	4.607583348	3.541050238	17.89940265	0.014841801	6.411613342	-0.358947371	0.967906874	0.241793791	0.959847139	0.32519245	0.875300857	0.234839522	0.040848149
0.649374988	0.545643172	43.80836576	80.28757258	80.99382693	84.02380615	79.24645102	100.1998004	62391.33333	52.13674151	0.380271026	20005.08493	0.320638843	-32.92519684	61.44998093	7972654131	2.632938208	32.41843557	15.75277795	207.4502869	19.01886984	37.33396951	34.05117035	-391.1118469	598.5621338	15.21332966	1021.070942	-3.114647843	0.261584405	4186.41066	307.9471785	17.4999111	2772.018446	-136.5600214	13.64702883	6.851575724	0.33098026	1.285982409	2.123275605	5.186689836	0.114015445	4.652648128	-0.106295756	0.627574275	0.628718274	0.990620817	0.655723913	0.956647508	0.395129525	0.291404335
0.787241037	0.680596479	40.89246058	60.08326792	55.1724569	84.02380615	85.15867542	87.22384995	63205	47.30001414	0.62683237	12241.47263	0.193678864	-222.6398407	84.89103851	7447916990	3.840994119	98.5261364	8.181419169	169.4443817	-25.42053211	102.3983368	24.63687038	-720.9154663	890.359848	49.50637539	985.9305866	-2.242609765	0.109749825	22253.98243	853.7450218	28.92914867	76746.98024	-2048.725257	94.01628992	26.63491784	0.558499899	2.897016395	3.069152893	18.11626563	0.026900814	6.818261681	-0.137409475	0.784907595	0.449095222	0.982536423	0.499498857	0.934498568	0.360253731	0.075545428
0.645389724	0.518598	29.88432062	57.62521376	58.54912467	65.29931087	46.38965402	69.91423317	34031.66667	37.19072079	0.566173233	8969.955131	0.263576722	-60.49491692	60.94027328	4336996187	2.922621675	57.64693213	3.643141532	178.7765198	9.498790044	37.5111915	18.75537586	-167.009491	345.7860107	24.91945364	1010.658715	-0.64194307	0.165441349	2343.230897	65.76775405	7.988805185	412.1050268	-25.76334312	10.7319898	2.947511498	0.567948551	1.197403712	2.042368624	1.500231958	0.043419445	5.31626441	-0.122926663	0.69746308	0.548976903	0.987768645	0.588472136	0.930873663	0.464208891	0.114545569
0.60457269	0.498315371	23.22194826	46.60090703	51.41984053	36.22154055	50.59644256	54.73572873	19541.33333	28.17363571	0.647650092	5417.261762	0.277220682	-748.6419922	21.57225266	1168290615	5.454467294	493.1831665	1.941969084	355.5518799	-376.8560237	252.5477761	-404.6064148	-1061.905762	1417.457642	199.9664481	688.0228569	0.049664742	0.024410345	85067.03649	980.4189615	30.04961611	371188.0949	-878.2470522	421.8525697	113.16955	0.576608361	8.053056666	4.435953764	46.57011591	0.001119968	10.11630379	-0.140786113	0.880674067	0.135286897	0.969872973	0.219701004	0.886879846	0.142289474	0.003929803
0.748766106	0.530277152	27.68408256	52.20681761	56.92099788	54.91812087	50	57.23635209	37845.33333	39.09069553	0.733174563	7435.068239	0.196459314	-227.7281036	65.20492935	4367503437	3.774873784	89.85471058	6.203393494	169.9535828	-36.51456212	88.75930148	4.007192016	-536.2928467	706.2464294	46.46813028	971.6588564	-1.86573208	0.107068097	15816.74429	481.5616848	21.73513973	23389.27727	-848.6126345	54.51197517	17.98292435	0.498789428	2.756928064	3.034290083	10.32600307	0.019167796	6.833769377	-0.076314988	0.634490925	0.36051795	0.981417551	0.431703672	0.920950464	0.352543454	0.050539262
0.825653595	0.757615638	26.2355074	34.62904681	36.05551275	37.94733192	41.61730409	41.80908992	17223.33333	28.59159699	0.77435708	4165.057381	0.24182644	-444.4295807	60.54020042	1865657039	4.029960989	219.9710817	3.841804402	165.534668	-91.96366269	163.7548892	15.78252792	-736.8317871	902.3664551	108.2746289	930.6643026	-1.418552586	0.114739781	41606.05417	832.4972707	28.46449587	106885.2832	-2893.862092	138.359811	49.54272741	0.466075153	4.131018077	3.454360324	32.31292994	0.036730216	6.824173616	-0.130329848	0.777127222	0.40118208	0.970209692	0.452850659	0.913723696	0.329295477	0.131659481
0.758201898	0.679198734	20.5464358	30.25099249	31.30495168	33.28663395	27.85677655	36.44173432	9314	22.93635994	0.725231077	2951.878928	0.316929239	-861.3002869	42.55034637	495106221.1	5.256776235	736.4219456	1.501969294	283.604126	-463.8219557	332.0554499	-585.9072266	-1032.258667	1315.862793	288.5319846	647.2028982	0.314587895	0.032406572	131384.6962	745.9273378	24.10747616	851732.8725	6140.683043	750.0035671	91.04918081	0.783520914	6.369712413	4.111760364	49.18802095	0.003099993	9.071495063	-0.270791097	0.969678895	0.22058166	0.973023224	0.299212814	0.905055253	0.225641003	0.014652244
0.874708668	0.863717655	60.30917082	69.82509909	92.34717104	79.24645102	92.64987858	93.46657156	167558	61.07661944	0.612503609	23996.74028	0.14321453	-31.18171825	61.53228035	20978902027	2.832153062	37.45939231	12.76839935	382.1533813	14.93573714	41.26838102	26.88729668	-382.3200989	764.4734802	16.47839971	1017.737963	-1.958246271	0.220455522	5696.010704	300.3549402	17.23738486	5810.603769	-198.3937099	19.48346681	6.574736095	0.490328978	1.505989124	2.275493012	4.290057535	0.067060583	5.08808436	-0.074770153	0.556097541	0.531947794	0.994024552	0.571599192	0.958159869	0.456940106	0.148559713
0.738146484	0.622360475	55.3189885	88.88576746	86.02325267	119.3314711	89.37561189	124.2738911	213235	65.61071676	0.649937984	26557.33749	0.124544927	-20.42595863	100.9987679	27917760428	3.124105845	54.6378479	14.88602143	512.9244995	37.69945245	55.36334805	60.70240402	-521.7468872	1034.671387	23.27331951	1042.335493	-3.155733312	0.169564072	9643.125807	551.3105273	23.37606263	16861.34116	-559.4213463	30.86436792	11.39567153	0.455963358	1.624091335	2.294752308	8.736445404	0.050172775	5.473316038	-0.134329156	0.728088491	0.571591289	0.994209081	0.603475161	0.966318853	0.439979286	0.113182966
0.847005868	0.810695461	21.8593718	26.96372789	34.23448554	31.2409987	34.23448554	35.15679166	8230	22.83843575	0.727627882	2709.201758	0.329186119	-596.1235229	8.903125954	655705577.5	5.019591746	349.2765694	2.659105659	191.9028625	-244.3130802	196.5098872	-169.4277039	-913.6572876	1105.56015	146.1192574	791.3727615	-0.747303401	0.036962842	55208.12699	897.5964282	29.25516146	180882.3583	-3402.531473	236.2372518	69.94588176	0.540075219	6.028392084	4.057978196	32.88559789	0.00342947	8.822466702	-0.18790955	0.914215507	0.201494267	0.969622103	0.28437277	0.891939913	0.203449396	0.01301194
0.640273451	0.548734197	29.91888217	54.52345114	56.63920903	47.41307836	62.03224968	67.49814812	33078.33333	34.9099182	0.646282701	7710.644363	0.233102566	-213.9143555	80.33347321	4009568366	3.642343414	95.43803024	5.700068739	197.1183167	-14.15472934	92.33956676	34.2728653	-497.3865967	694.5049133	49.67545798	993.892208	-1.811484774	0.128474246	15930.82339	433.5437004	20.60870273	21219.23532	-812.4444033	55.7986824	20.55435982	0.457016638	2.683851794	2.988072912	13.2956921	0.033967021	6.442191661	-0.092268541	0.669033461	0.439754199	0.977884944	0.49206616	0.923058871	0.377325592	0.092973265
0.607748914	0.455667703	14.42239932	31.65113354	24.41311123	27.78488798	34.40930107	39.74921383	5484.333333	19.23594204	0.727693623	2066.734952	0.376843424	-649.5448059	33.59601326	428937060.2	5.114278315	444.9566007	1.992588874	145.0579376	-260.7230076	223.0200139	-204.4342651	-857.3752441	1002.433182	177.3415006	782.7944997	-0.457581303	0.032571429	66236.75737	794.5778482	27.33425156	194015.8716	-3113.392391	276.4262388	88.32837451	0.508513202	7.0254131	4.225626632	37.98318337	0.003235791	8.76921095	-0.230168503	0.946509335	0.164741881	0.95524251	0.24893976	0.866661145	0.168919015	0.013377752
0.629099013	0.534654038	11.26142555	21.0630141	22.36067977	22.36067977	17.08800749	23.15167381	1605.666667	13.25072139	0.724527483	915.2354952	0.570003422	-36.95689468	37.74123077	207129088.4	2.180460348	38.22058296	2.729034362	61.55931091	4.802262097	22.50159335	10.56924725	-77.38899994	138.9483109	15.78288625	1005.179485	-0.494055427	0.256537775	758.2110929	24.35161237	4.896583594	25.41658192	-1.992414711	2.869954138	1.384411527	0.346521449	0.859426987	1.598937713	0.638642815	0.089776735	3.919338436	-0.093985226	0.55425576	0.622139247	0.974047702	0.646702277	0.899477058	0.500183528	0.18025598
0.595245987	0.454357582	14.68660163	32.32388364	26.83281573	31.2409987	22.36067977	32.18695388	3669.333333	19.24066201	0.576829896	1994.471376	0.543551429	-0.616533571	58.57896881	492351767.2	2.318460239	27.54973173	13.8726063	229.3224487	25.98456607	23.60527983	29.50665092	-215.0470734	444.3695221	11.74655107	1026.784515	-1.768120101	0.281320929	1642.109551	113.3065871	10.63312406	235.5535344	-8.380746865	4.76611009	3.798288279	0.110271096	1.146984877	1.968062125	2.473998806	0.096708808	4.155102284	-0.102283117	0.594767586	0.599453416	0.990557174	0.627173852	0.947833082	0.471099238	0.177142041
0.867754815	0.701005893	33.56607599	47.88273011	61.6116872	51.26402247	49.1934955	62.12889827	43108	41.55046962	0.719221408	8266.597035	0.191764801	-112.0409668	46.2934967	5200797152	2.84400091	33.18509001	9.950254691	381.6390076	-7.627855145	57.6652173	20.09486389	-452.0076599	833.6466675	18.85417408	996.9183505	-2.4655598	0.240838497	9043.723726	388.9815643	19.5904944	11801.02744	-469.7082122	31.6638832	10.89779716	0.486389364	1.736761528	2.40521053	7.851513855	0.089132866	4.990817834	-0.100384966	0.629297699	0.557637464	0.991914905	0.590989614	0.957330172	0.429547671	0.156491356
0.49660522	0.294592907	7.913150777	26.8613079	21.63330765	18.86796226	19.6977156	31.68595904	1638.666667	13.33946572	0.664480051	1011.56996	0.617312832	-663.1890869	74.91885757	146614137.7	4.950447832	461.0871096	2.134875017	181.2913361	-225.4412788	238.8644899	-160.2059631	-844.5235596	1025.814896	187.7806171	823.8744783	-0.609721941	0.040723594	78827.94341	825.824654	28.04694811	265914.4862	-4511.126558	296.3435242	140.9090994	0.351495038	8.769701821	4.339542353	60.59527622	0.00776462	7.380742845	-0.432592119	0.991068861	0.157696542	0.936193134	0.233892132	0.845663169	0.164999596	0.028763211
0.565461552	0.40983137	14.37162598	35.06716917	24.08318916	40.44749683	39.29376541	41.66533331	3080.333333	19.8291359	0.534414999	1915.743215	0.621927242	-71.78930664	41.73660736	390354403.3	2.773948292	65.33053589	2.177199352	90.52624512	-15.48408146	35.3687716	-13.80372143	-115.4825592	206.0088043	26.80009893	985.4089781	0.022649527	0.159550506	1759.26021	27.47976384	5.080992402	196.7992707	0.571271813	9.5408997	2.898653218	0.531870064	1.25115038	2.031066485	1.285029757	0.033580874	5.225228247	-0.138419628	0.70866718	0.525841879	0.968073152	0.57101329	0.888206593	0.453236795	0.073968554
0.623774336	0.418173209	56.65076418	135.4720078	141.1523999	167.5231327	112.0892502	167.7140423	364288.3333	84.50396167	0.552611871	44636.90662	0.122531804	-71.87302246	51.32064972	44397766927	2.83247779	46.70173168	14.9140486	376.3697205	1.456018964	45.99140628	23.01446533	-449.668396	826.0381165	23.20315232	1004.087825	-2.967670691	0.213065488	5278.20139	355.3031445	18.7673531	4807.67937	-216.0937956	19.07367226	6.71714753	0.478411699	1.31589737	2.092469701	4.967378597	0.076989871	4.97647144	-0.152193246	0.739373575	0.59381176	0.994766307	0.62252371	0.965836615	0.457403338	0.191038734
0.825484802	0.629872766	34.25103091	54.37769774	57.72347876	71.21797526	55.02726597	71.91661839	43704	44.88796303	0.557693991	10758.92675	0.246177164	-35.72072296	86.28642578	5696173906	3.132255861	61.10889459	7.572389582	323.4016113	25.74445698	40.74712141	26.97511673	-290.9480896	614.3497009	25.56746677	1027.34287	-0.338284036	0.146970079	3281.680497	186.6005253	13.61934867	859.5485437	-3.825488388	11.65846185	7.20417567	0.236020626	1.934652245	2.557226993	3.427378678	0.024919092	6.019761332	-0.039092101	0.438223486	0.404142598	0.989231443	0.472183162	0.932090719	0.395832642	0.055710963
0.9189525	0.422530452	15.4841195	36.64616224	44.18144407	38.47076812	46.5188134	46.5188134	12573.33333	33.67608239	0.655209505	3990.900393	0.317409893	-390.3812439	53.49158554	1329141408	4.283231634	172.7357445	4.338017427	202.8926697	-95.06207933	136.6999142	-24.37319565	-688.7531738	891.6458435	83.4309358	922.1596284	-1.458002024	0.076204405	31465.74004	678.9614135	25.66561354	73795.92384	-2095.977073	118.2523915	37.49282197	0.513828922	4.086484063	3.546166429	20.56077507	0.010874121	7.642203386	-0.130600107	0.805733178	0.286735562	0.976141843	0.364967868	0.909955151	0.28294244	0.033284715
0.676300175	0.522104465	19.18425253	36.74408823	38.47076812	37.57658846	30.46309242	42.84857057	9843.666667	24.85003331	0.667612743	3327.086606	0.337992612	-45.11405182	68.01583862	1270407897	2.960649896	55.34408665	4.712223782	206.5384521	14.65675814	36.92523438	18.16162109	-179.2071533	385.7456055	23.45402871	1015.880364	-0.333035952	0.163283204	2484.577275	85.96304483	9.207693463	377.199217	-18.64983986	9.141578719	4.421916212	0.346243585	1.479246261	2.246469856	2.199927407	0.037007876	5.433248891	-0.084917032	0.59687834	0.486757329	0.98598007	0.537731041	0.925223357	0.448863395	0.083214978
0.669431352	0.483460274	44.64227714	92.33908052	89.19641248	101.9803903	91.08238029	108.3143573	148074.3333	61.81467551	0.516336619	26214.26721	0.177034511	-208.1133545	106.2935822	17723042550	4.21159716	103.499855	6.402587674	533.9910889	-21.62529004	99.98682555	7.685513973	-597.2112427	1131.202332	48.52268385	989.9970464	-1.403707729	0.081633273	22877.07886	596.9824427	23.97107479	76973.77624	-1665.006602	105.5743538	16.10299471	0.734400084	2.598465941	2.973062398	9.253426736	0.0130438	7.561600372	-0.152422099	0.835093363	0.379044565	0.992821211	0.446863391	0.94981527	0.363253099	0.038765644
0.391546418	0.357113654	13.83399833	38.73836289	28.8444102	38.47076812	23.40939982	43.31281566	4414.666667	15.16786723	0.62715618	2075.106368	0.470048256	-106.3220169	54.20254707	529961079.1	3.189536619	98.72070742	2.124675879	108.8837204	-35.92439892	50.66743174	-47.59032822	-180.2357941	289.1195145	38.92735834	965.934816	0.321032157	0.121621454	3588.304188	56.52342591	7.303493573	733.3227305	22.40869146	18.5868928	5.879455495	0.519630764	1.850589552	2.463814376	2.353327139	0.019101388	6.058923069	-0.116672879	0.705564587	0.411898459	0.968539627	0.480598025	0.884478415	0.378750503	0.049290484
0.17150902	0.083538697	18.64489315	223.1887004	167.1406593	78.71467462	27.20294102	177.6400856	18414.33333	38.27887538	0.467008581	7220.987569	0.392139506	-15.1337142	52.80568466	2427843437	2.127709496	30.46348047	3.957346807	94.1285553	23.05182295	20.79249548	27.52765083	-70.70468903	164.8332443	13.31945717	1023.419347	-0.941085578	0.278510974	752.1277016	21.33766942	4.569888417	39.08558676	-4.538233339	3.019034446	1.205865383	0.427590793	0.770671463	1.562189962	0.605760104	0.109564332	3.825839015	-0.081164405	0.506708956	0.657372981	0.977399464	0.676795599	0.9093422	0.482420721	0.235929789
0.512174624	0.417647562	20.22248451	48.41997496	44.18144407	36.87817783	44.72135955	46.38965402	8236.666667	24.79948247	0.550268403	3584.351089	0.435170104	-25.9065094	54.76384926	1067161746	2.471657129	40.12859752	8.325102347	97.96736145	15.13501658	27.68859472	20.83737183	-189.6358948	287.6032562	16.65159552	1015.90911	-1.745100581	0.227682396	1572.218799	86.55802352	9.268679633	160.9704762	-12.7063351	4.973370714	2.378001394	0.351559353	1.028005562	1.844469666	1.309036019	0.070109477	4.420543611	-0.091373594	0.57046711	0.593641856	0.985245175	0.622731849	0.927208723	0.491788231	0.13014291
0.447594852	0.31710998	20.09456654	63.36781497	44.94441011	68	36.05551275	68.11754546	16336.33333	28.36310778	0.562679111	5533.412621	0.338718151	-37.73898773	49.60367737	2098761543	2.610201271	44.91545844	4.997995091	180.4618835	10.58902779	29.18663797	16.58815479	-167.9760132	348.4378967	19.03084105	1011.329954	-0.557957807	0.20710076	1498.09346	64.95640153	8.010750928	139.6731838	-6.818589378	5.7225549	2.586800272	0.376114703	1.100418554	1.952618843	1.359094466	0.061752467	4.77146453	-0.089381985	0.578919762	0.574867562	0.989255632	0.610007504	0.936072981	0.463640131	0.132833546
0.501464724	0.409464242	9.671301694	23.61940483	26	25.29822128	14.4222051	26.07680962	1645	11.84429833	0.723034998	932.0418351	0.566590781	-69.44110107	48.17455444	212888211.7	2.906792865	60.37475681	5.828044364	97.85875702	-3.935917127	39.2351944	7.870612144	-252.6372681	350.4960251	25.49681889	997.3989811	-1.208069842	0.166128046	2661.070314	135.6587367	11.61258681	320.0721	-21.50569675	8.943787004	5.735968702	0.220867395	1.63369819	2.339923981	3.023464685	0.045848808	5.121862021	-0.130930663	0.707551223	0.472239747	0.978024627	0.526761836	0.910154912	0.421996563	0.121467543
0.571830549	0.38957817	14.32265264	36.76451546	36.87817783	34.98571137	27.20294102	37.36308338	5611.333333	21.02307305	0.623952985	2447.42638	0.436157725	-105.0272034	17.01540833	647987841.1	2.90505233	71.8769722	2.60248126	87.42958069	-50.5475087	39.65551758	-57.33876801	-149.9150696	237.3446503	29.24631037	950.6570004	0.522181953	0.150711258	2288.699176	20.97111561	4.426835938	249.47362	12.4549616	9.771840068	4.283140499	0.390970849	1.535883086	2.288301732	1.881827243	0.029889895	5.491996361	-0.07548289	0.567496683	0.47041708	0.962503231	0.527094064	0.878326147	0.417818617	0.078855117
0.524256871	0.336554226	17.85625801	53.05610991	37.94733192	51.92301994	47.5394573	59.76621119	14627	27.81503016	0.604628377	4783.720231	0.327047257	-107.5135651	74.27732697	1818065616	3.321854021	58.79210043	9.473194452	153.4989929	1.427156326	61.31804231	26.85424614	-476.7042847	630.2032776	28.7154604	1005.844251	-2.380894749	0.149799223	8866.308258	445.7232165	21.03762192	7621.23635	-323.1517524	26.78351182	14.24012186	0.304064055	2.181998425	2.735408812	9.425084186	0.03772188	5.924745836	-0.095314444	0.657223283	0.468847812	0.983476575	0.519351214	0.933423254	0.398311475	0.113467958
0.671742066	0.212023656	16.24763119	76.63121876	57.68882041	54.40588203	29.73213749	70.14271167	7838	51.47641318	0.512252435	3725.091391	0.475260448	-263.4859619	44.50930786	840231250.1	4.129258249	180.6861887	3.971028739	328.1335754	-88.74303702	105.1106162	-57.05405045	-531.6123657	859.7459412	73.90092263	920.7942268	-1.013554806	0.070714126	17472.75562	395.2363026	19.59098264	17081.76452	-505.3255711	69.41026366	23.79433455	0.487982864	3.308655962	3.281384109	12.66191018	0.011577675	7.329865388	-0.153837347	0.833447382	0.326869845	0.983324216	0.401160739	0.922457316	0.310929351	0.049995087
0.764386354	0.630966004	28.64524908	45.39903719	51.10772936	45.607017	48.08326112	52.57375771	30497	34.70240451	0.771699124	6117.033567	0.200578207	-608.6801636	37.05202179	2934137541	4.326937353	332.7346706	3.095359971	84.71832275	-163.2441263	211.3555923	-20.68526363	-923.6565552	1008.374878	152.7838165	874.3549012	-1.191258756	0.091281584	64336.10106	1124.660572	32.65616589	320717.5736	-6810.374518	277.1782241	44.83775338	0.716586705	3.953322611	3.411813988	28.8491416	0.028941624	7.315011145	-0.190555891	0.878194983	0.409826388	0.977078901	0.46068575	0.923078999	0.326317913	0.090378713
0.673740929	0.442025219	11.669568	26.40023122	20.39607805	28.28427125	26.68332813	28.56571371	3026	17.78691631	0.690937406	1464.281925	0.483900174	-10.19520683	87.38760223	416797010.4	2.63071042	43.89523792	5.251549481	133.0558472	42.44460118	29.55456117	48.00521851	-153.8759613	286.9318085	19.04775703	1043.188788	-1.038643874	0.1988629	1552.100338	87.32555417	9.307775689	138.7493915	-9.603847087	5.744206439	2.993999673	0.311901114	1.238138705	2.031688523	1.447389178	0.05367176	4.776306318	-0.093801657	0.605275412	0.531776884	0.983663133	0.573514647	0.918955185	0.475644718	0.104669145
0.913746362	0.854655776	36.16155644	42.31125264	51.10772936	50.15974482	53.85164807	56.49778757	38151.66667	38.66175317	0.699754042	7832.151004	0.205289878	-189.3119202	84.42355347	4684792628	3.590041217	73.27227688	6.781093112	301.5251465	-4.080819564	85.96785843	39.54288483	-511.1200867	812.6452332	41.5573736	1003.62626	-2.013539837	0.134464578	15410.65541	491.5318531	21.95207121	25514.69722	-919.8657888	55.65589658	17.13981788	0.526432236	2.377491329	2.812675957	11.42447179	0.035652789	6.298744326	-0.110648985	0.711067556	0.461080374	0.986862439	0.510372384	0.941331294	0.404090525	0.09607327
0.836825947	0.634419008	51.42294547	81.05517777	94.53041838	105.6030303	98.06120538	106.1508361	168530.3333	67.82907591	0.57709756	25567.42201	0.151708132	-55.25697784	63.76971817	21013395890	3.039816298	56.10436058	7.332232312	266.7297363	6.919610576	39.05460666	13.37284803	-287.5928955	554.3226318	23.94858527	1008.418779	-1.222912953	0.157690536	3021.332316	167.1485756	12.8762112	794.1148551	-39.9695983	11.03525663	5.629044075	0.323740727	1.690861306	2.40065135	2.745197401	0.03101161	5.770309699	-0.045004657	0.460686276	0.443369875	0.990044865	0.50347572	0.935261273	0.424878552	0.068978212
0.86295525	0.637251302	23.18275005	36.37929018	41.03656906	44.40720662	41.23105626	44.810713	16317	31.39369945	0.6995112	4447.503801	0.27256872	-202.3197845	36.07235832	1882374547	3.236173515	68.32381105	6.203287098	103.4423523	-38.55197392	76.5288336	4.280295849	-460.8291016	564.2714539	39.67369352	967.2506555	-1.953150119	0.17974163	11191.52375	349.5366181	18.55444648	9686.42111	-451.8222435	36.84216753	15.78566396	0.39740951	2.246590664	2.751439903	10.68693649	0.065753599	5.565784066	-0.107113634	0.672200272	0.506003345	0.977244095	0.548406715	0.925845009	0.380629245	0.195527468
0.680949334	0.627960708	33.08692465	52.6894824	57.20139858	56.88585061	56.32051136	73.53910524	36062.33333	35.87886795	0.606609163	8701.838931	0.241299942	-8.05353117	67.90611572	4749198638	2.454467363	35.60755396	10.44207656	158.4021759	30.0463098	25.88140236	34.2777462	-216.0843048	374.4864807	15.16425081	1030.757268	-1.838173837	0.24068095	1465.145143	117.5383066	10.81936929	212.4273842	-15.68631581	4.768754793	2.852418583	0.248530516	1.151000699	1.962007055	1.518893521	0.071415805	4.559012726	-0.042226924	0.401437685	0.556854177	0.989752632	0.593306989	0.937088429	0.485882563	0.158209241
0.848014801	0.66265998	12.3100437	18.57671214	18.86796226	21.63330765	20	22.89104628	2128	15.75332684	0.742155843	1078.044684	0.506599946	-445.4666626	59.76039848	222006919.5	4.46613914	276.7544689	2.875131587	122.333168	-128.5358748	165.2824425	-60.36238861	-697.1622314	819.4953995	122.0423519	893.6364144	-0.953599615	0.062030951	39136.31965	645.4755771	24.9639823	81018.14849	-2098.851989	145.7185046	57.19097901	0.432440155	5.339848904	3.798530933	27.67957383	0.011572842	7.152139207	-0.300447002	0.958763636	0.244231853	0.956235299	0.320906904	0.875428109	0.243756198	0.045200491
0.398590472	0.341894355	10.98259229	32.12276581	32.24903099	28.63564213	17.88854382	32.49615362	2574.333333	12.80382838	0.648477241	1400.767014	0.544128064	-97.17967606	56.96533012	328618710.8	3.206328176	89.67925739	2.456875218	146.844986	-12.81345993	49.07234867	-5.359121084	-161.128067	307.973053	36.0744444	988.954942	-0.272030125	0.123937075	3494.612488	52.26351763	7.134944048	488.0238847	-18.92651245	12.92953665	7.525760199	0.260998335	2.137476362	2.570865334	2.779976988	0.021520161	5.931517562	-0.104942841	0.672863798	0.36343978	0.960504675	0.439574226	0.869135907	0.366180152	0.053177661
0.484428171	0.367710734	8.563812846	23.28953726	21.54065923	24.41311123	14.14213562	24.49489743	1353.333333	11.28210794	0.730632675	809.8194807	0.598388779	-67.47231064	55.11083908	178531027.9	2.862962083	58.41869211	3.015906035	81.94652557	0.367352214	37.53557396	7.211515188	-139.4221344	221.36866	26.20460771	1001.490541	-0.688865608	0.161406388	2248.46339	44.61204207	6.616239555	199.6629102	-14.41866548	8.029469138	4.69210409	0.263159524	1.646543592	2.304444519	1.949000129	0.036158277	5.19461955	-0.133162658	0.716710022	0.43863967	0.959154885	0.501960264	0.870132885	0.408654432	0.076185317
0.781846562	0.746730143	19.38692161	25.96242001	29.73213749	25.05992817	29.73213749	32.86335345	6562.333333	20.29862882	0.752899832	2251.398897	0.343079021	-45.32885742	75.40377045	866402912.1	2.954678607	60.01906013	3.025486013	143.8412628	19.97797395	37.64827205	25.03456879	-125.03685	268.8781128	25.98969744	1021.079224	-0.397207386	0.152289226	2247.714975	56.38355931	7.438806114	258.8616678	-13.15867324	8.808806398	4.62607723	0.309328444	1.671072064	2.320910539	1.796210348	0.028593556	5.615817591	-0.055386165	0.500223162	0.425899635	0.970628042	0.491869486	0.885875661	0.408212546	0.066785169
0.52792706	0.45057973	12.41081327	27.54410026	24.16609195	27.78488798	18.43908891	29.52964612	2526	14.54127587	0.646354567	1387.721128	0.549374952	-93.83440781	50.39780045	311041838.8	3.194517549	75.7391305	2.652235801	125.9572525	-24.79425344	45.30554371	-26.76320076	-150.9216156	276.8788681	32.5330352	976.7886516	0.252189139	0.124938838	3089.821767	43.69727871	6.490272774	433.6057505	12.48800367	13.09922328	6.837240248	0.31513109	2.017356762	2.559321809	2.696503698	0.019561883	6.017660208	-0.101664512	0.679791092	0.383310921	0.96387805	0.456841765	0.875556688	0.367717383	0.044360759
0.693210994	0.485876453	12.39110133	25.50257633	26.07680962	26	21.63330765	27.92848009	3107.333333	17.6786663	0.656778155	1567.920317	0.5045871	-89.87813873	47.78627853	386921271.9	3.095826427	75.38531303	2.411461777	89.12961578	-21.5324919	43.05082295	-21.57636452	-169.2245941	258.3542099	31.78869846	979.8481575	-0.154409576	0.129789605	2703.747373	47.33904891	6.752201388	362.9743806	-8.148670464	12.30687161	5.340520168	0.394458558	1.793573243	2.398010982	2.075651301	0.02106994	5.872562665	-0.093639604	0.647868804	0.407927289	0.960883562	0.47668545	0.870214241	0.399545068	0.041190175
0.498845797	0.336707188	7.039725406	20.90755904	15.23154621	18.86796226	15.23154621	23.06512519	595	10.42964794	0.573296416	596.7368741	1.002919116	-85.15605316	52.6692215	82017843.65	3.137929386	66.27211475	2.844660074	134.928421	-19.21513177	43.92648399	-24.50193787	-136.6826172	271.6110382	30.49003053	982.3012815	0.193863741	0.131626298	2976.849894	34.06420619	5.800658031	289.3161407	1.424124084	10.03939746	8.391993841	0.092295381	2.302957868	2.505475135	2.868000701	0.03235204	5.193552954	-0.299076637	0.909886484	0.330149417	0.949569101	0.4082394	0.85080186	0.393566325	0.063713805
0.864277634	0.693451407	36.76939541	53.02375198	63.78087488	65.11528238	59.36328832	69.77105417	50133.33333	45.8272429	0.553955958	11869.34102	0.236755473	-450.2202393	64.01915588	5488886626	4.103760179	114.8356285	5.847943784	224.8672943	-84.43733441	154.7703036	1.224905014	-826.8011475	1051.668442	73.8798017	941.1338241	-1.962112093	0.095635791	47477.88025	1054.406192	31.8830822	294938.3666	-6223.155791	201.4208789	50.0517756	0.600114892	4.090928521	3.443749498	33.01998351	0.016195134	7.470361764	-0.10406324	0.735450752	0.33538893	0.977597627	0.40386345	0.924026661	0.329409076	0.044587042
0.631629635	0.554801498	54.41261688	98.07582899	114.5425685	109.8362417	82.87339742	116.9786305	206303	61.94760003	0.582103316	29005.9936	0.140598991	-131.9565857	66.5359024	24717385665	3.553571645	78.49988747	7.159624561	378.6677856	-13.04158355	66.85482761	13.82581711	-436.8401794	815.5079651	35.99242116	991.6577771	-1.768472707	0.124091982	9298.230993	341.6534977	18.28751357	11254.29761	-452.0390894	38.49021595	9.617375034	0.598780277	1.964312271	2.611725464	5.718328455	0.027127557	6.428043652	-0.11286402	0.721436336	0.445129866	0.992276971	0.501974966	0.948982802	0.414886811	0.072102705
0.88344406	0.55091664	41.44219183	75.22406984	85.90692638	92.45539465	87.658428	98.50888285	99431.33333	66.45625765	0.540815039	19191.8809	0.193016429	-568.3659668	77.01398468	10837775464	4.721444275	220.2533798	4.261420852	737.3068848	-107.4007315	209.3205887	0.101808921	-980.6491699	1717.956055	119.6170655	935.2266978	-1.172967154	0.076053759	77915.52211	1440.993783	37.00626904	613839.673	-8398.386645	355.2514178	69.36036884	0.671407692	5.005484411	3.76106021	43.66793537	0.015942233	8.41540868	-0.149631773	0.852177359	0.336491497	0.987062563	0.397521126	0.939602139	0.300322837	0.058780266
0.604938736	0.409144196	19.05181053	46.565027	57.20139858	34.98571137	38.83297568	65.90902821	11623.66667	28.16898859	0.581629914	4266.445033	0.367048123	-70.21096802	49.64321899	1480975080	2.745137174	59.38890648	3.125202343	87.89634705	2.354535569	36.68694399	14.6593523	-147.1081848	235.0045319	25.64844441	1003.384849	-0.875379484	0.18129382	2066.540597	45.71793101	6.632730367	322.4057772	-28.95841635	9.898395985	3.000756106	0.534395065	1.271799256	2.0704922	1.361493624	0.045070723	5.157179634	-0.099885586	0.629962343	0.519826142	0.97296941	0.565568625	0.895994646	0.458538414	0.118614596
0.582803024	0.471508551	44.30052418	93.95486899	87.658428	92.19544457	81.04319836	116.4302366	104274.6667	54.75718173	0.449360585	23841.94538	0.228645616	-71.44095383	79.720961	13042980261	3.392094201	71.26562929	7.077447732	299.5741577	7.551302806	50.79630498	16.98012257	-347.456543	647.0307007	30.24396255	1010.157312	-1.346504488	0.125564278	5258.167596	227.6664732	14.99713302	2667.684787	-105.722894	19.40430394	8.397875771	0.39456787	2.024579813	2.63414676	4.269188613	0.020954718	6.385380425	-0.056591749	0.541025882	0.402590048	0.988557547	0.470144246	0.932155941	0.391243071	0.046343182
0.753033282	0.297153921	6.168286199	20.75788257	16.4924225	22.36067977	22.36067977	22.44994432	1388	15.63137643	0.758837337	792.9791052	0.571310595	-702.1437378	3.710944653	85633439.01	5.204351502	450.5860901	2.067949587	246.3362579	-366.6133915	229.9936201	-383.5705261	-976.2321777	1222.568436	180.0501131	687.8320454	0.149027327	0.030066237	71934.32686	761.9216067	26.73768004	212576.9996	-176.4598977	311.6686986	123.8568721	0.429691122	8.625696004	4.302474445	47.44119972	0.005560221	7.59184241	-0.52646063	0.997556671	0.116976299	0.957119358	0.201850291	0.863979639	0.118683216	0.013472538
0.742528108	0.448511639	18.53935981	41.33529255	43.68065934	45.69463864	36.7151195	50.6359556	13402	30.69261657	0.66851896	4081.471839	0.304541997	-39.09490585	88.56443787	1802114553	2.979187955	63.11969495	3.062839012	184.61026	31.16648031	38.91457363	37.75554657	-128.7202606	313.3305206	26.94620539	1032.332008	-0.514577878	0.15014298	2405.065047	63.96497419	7.85131075	462.9975417	-25.74216382	12.13857745	2.853191158	0.619214686	1.230625531	2.029061036	1.316843188	0.033645517	5.465501078	-0.138969952	0.734539453	0.529130786	0.986284275	0.57210979	0.924085643	0.471385492	0.070761314
0.944321696	0.801203713	56.15543472	70.0888348	87.86353055	85.08818954	79.12016178	93.08061023	153528.6667	66.18640738	0.602672088	23007.14337	0.149855684	-316.1962158	83.36453857	17426436081	4.180596689	175.6200943	4.330938083	466.1743469	-53.75870722	127.7680548	14.87923908	-624.3116455	1090.485992	82.16790971	960.3020529	-1.421710096	0.08214183	26807.44871	594.4069499	23.89925175	67263.03559	-1936.734736	120.7146764	27.83877891	0.624077229	3.360996784	3.310908125	16.37338984	0.014661941	7.660416435	-0.108028751	0.750473811	0.354678158	0.986847412	0.421611141	0.934951151	0.331875506	0.049183209
0.669092861	0.438126514	33.21572571	75.81309204	82.60750571	78.91767863	85.60373824	88.02272434	37568.33333	50.72599866	0.437672199	12394.14147	0.329909271	-854.7014893	39.47707443	2337680572	5.490841131	622.4890442	1.731644658	285.7896423	-385.6925042	293.5173952	-375.4083557	-1075.774292	1361.563934	240.5970147	699.5438826	-0.142484514	0.024100155	111987.9443	960.0652263	28.82614327	701960.6095	-1821.859449	611.1678491	94.79384778	0.731605861	7.082690538	4.286375275	42.96314252	0.001444264	10.12829914	-0.160756881	0.9053619	0.179288022	0.972920951	0.26056678	0.896650391	0.179333251	0.009837306
0.43501649	0.271316778	9.030536673	33.28410699	23.40939982	28.42534081	22.8035085	34.23448554	1437	14.47913539	0.575779353	1069.54538	0.744290453	-92.60834045	38.97543221	184231114.9	2.95302446	73.72022438	3.067854943	125.7608109	-16.62667018	40.86234321	-6.177180529	-183.0153656	308.7761765	28.70620521	984.7017045	-0.542642678	0.155457064	2614.341029	66.13337905	8.060659601	289.9341211	-16.61800184	9.291452056	4.685502964	0.325383964	1.591175116	2.289963086	2.102650864	0.040589839	5.164475995	-0.156128424	0.757916511	0.464375482	0.978010905	0.522101654	0.905248925	0.411425499	0.102817208
0.747725192	0.352742383	8.465485602	23.99905996	19.6977156	25.61249695	26	28.35489376	1932.333333	17.94470172	0.650778838	1152.848042	0.596609302	-792.2728638	-24.60818672	107647250.9	5.234552156	439.0982971	2.012688855	111.2468414	-407.8062399	233.2625042	-366.2880859	-995.7931519	1107.039993	178.4270145	652.2907368	-0.134778848	0.029448984	74789.75587	717.8191279	26.3842089	189913.1017	-906.0549958	274.2835183	188.725403	0.190300712	11.06785802	4.58863719	59.49185025	0.004315026	7.980025327	-0.457683306	0.995423893	0.083632823	0.923982694	0.16136821	0.818528046	0.097939489	0.012283571
0.739348912	0.692631069	64.60834556	93.27959499	103.3247308	102.8396811	93.50935782	109.0687856	287212.3333	68.96616703	0.685398872	30714.45377	0.106939885	-166.9092606	69.17908249	33488171645	3.59426859	67.69685698	11.12394474	621.1672363	-24.2314415	84.33801612	13.74631929	-749.0633545	1370.230591	32.74522915	985.6839305	-2.693303534	0.128640255	19448.53111	913.1065411	30.02534457	64054.5687	-1689.396342	69.28131636	22.96339239	0.499070806	2.762446468	2.978054398	15.25541024	0.023388769	6.653075435	-0.060681864	0.56305403	0.38388238	0.993050038	0.449946508	0.955807124	0.374735822	0.052452976
0.974728726	0.812773535	36.59546313	45.02541184	54.62600113	56.88585061	54.62600113	61.514226	44828.66667	43.88756233	0.595995292	10239.49434	0.228413984	-594.1571228	54.33489151	4036309967	4.869927094	384.9255009	2.851153407	153.6196289	-193.0775728	217.3007792	-100.0934258	-985.5397339	1139.159363	163.930321	847.4695395	-0.931684565	0.049529325	67080.81693	1200.405841	33.82175009	289532.8495	-5042.877429	302.6493046	77.23492729	0.591141699	5.853105622	4.048701594	42.36717158	0.007351704	8.940364086	-0.120177793	0.815702299	0.260521635	0.970230851	0.331984309	0.90091453	0.242350774	0.042049257
0.691585543	0.39514776	9.099251918	23.02746679	18.97366596	24.73863375	26	26.68332813	2049.333333	15.92546312	0.702361601	1110.874762	0.54206641	-18.23720818	72.83316803	281772047.4	2.619703889	45.58074808	3.288317392	131.3860931	32.46168662	28.80979747	37.19171143	-75.86903381	207.255127	19.48952684	1033.111011	-0.49066221	0.195247934	1341.22693	35.32798863	5.929913796	72.53879655	-3.418398029	4.649902656	4.006871873	0.073526968	1.521246384	2.224315476	1.66127276	0.045806462	4.918741786	-0.075854212	0.550535483	0.462367119	0.964255593	0.520528324	0.878286953	0.425764034	0.091708133
0.582856534	0.469999354	30.49665708	64.88659358	61.77378085	68.81860214	52.80151513	74.35052118	40262.33333	37.81957501	0.529902084	10720.65015	0.266269967	-438.259613	56.50993576	4244756271	4.255461984	204.2807798	4.095731622	141.4377594	-100.7699171	155.7297115	-9.558131218	-739.269165	880.7069244	99.4313806	920.7412145	-1.455382124	0.08228891	39149.64215	788.148449	27.55359493	120994.3586	-3149.194718	155.9386831	40.30725419	0.585768188	4.049908788	3.51904296	23.64634572	0.014804538	7.659921615	-0.106412935	0.748653066	0.318576882	0.973581032	0.388867912	0.910052486	0.311109458	0.045220769
0.901002761	0.543891824	16.78415248	30.85935796	39.29376541	35.77708764	36.49657518	39.44616585	8155	27.80436673	0.635017104	3085.422759	0.378347365	-25.11052361	54.23511314	1059815559	2.485961885	39.48162591	5.068766897	150.4496307	14.76704742	25.4670263	15.58420181	-139.6765137	290.1261444	16.13762454	1015.356581	-0.18348011	0.226354676	1196.826409	50.82676992	7.09077052	80.58398063	0.916747234	4.370610216	2.18162037	0.332219004	1.04107655	1.833948354	1.084586626	0.067439113	4.520654661	-0.082424357	0.547638826	0.577326929	0.988012504	0.609976307	0.930462634	0.494075542	0.149452202
0.756044442	0.713981247	49.33312709	69.09583028	76.02631123	66.48308055	79.62411695	82.68010643	124161.3333	52.23951845	0.732005902	16442.21996	0.132426252	-142.7863647	44.43870125	14603783617	3.03286001	44.66581631	9.262637974	368.8916016	-19.35677437	63.38599745	13.08526039	-474.7701416	843.6617432	26.1863132	985.4569448	-2.478232512	0.200189046	9464.25418	373.043655	19.17506375	11236.4087	-481.4998656	31.99439896	10.57047611	0.499660505	1.803820998	2.487505777	7.298046265	0.066088125	5.380092033	-0.085831838	0.607627725	0.523660006	0.991695438	0.563492957	0.954117346	0.431643575	0.155718375
0.867199154	0.34964088	32.32069671	92.43969611	114.8564321	113.7717012	97.32420048	116.0344776	117634	80.16362626	0.421982566	27513.43781	0.233890183	-24.32316017	117.4091095	15577758745	3.049843638	38.94469833	7.884257493	367.4454651	36.08316194	44.46465379	26.61485481	-296.8841858	664.3296509	18.60319868	1038.685164	1.406536721	0.194564642	5398.552174	197.9111518	13.88213919	4997.816759	198.8613822	25.79997952	5.011727223	0.674561476	1.264518071	2.127488409	3.384208056	0.066981519	5.317493721	-0.19724399	0.821317096	0.59562758	0.993641422	0.62594548	0.958715381	0.434968862	0.152677635
0.686712076	0.553029504	52.62263008	95.15338634	101.8626526	101.133575	98.95453501	109.8544492	170676.3333	65.34297945	0.555853997	26769.4179	0.156843174	-64.79848785	70.73000259	21056444224	3.179356126	56.88983202	11.01038849	264.9163208	5.682163133	49.66046011	21.92269421	-411.5314636	676.4477844	24.8540496	1008.767965	-2.496258049	0.154313045	6216.194793	327.9255842	18.03604752	4850.24665	-219.9793725	19.67596829	9.179306546	0.359911008	1.961293473	2.58469169	5.308214843	0.031586886	5.914846397	-0.043263152	0.457175481	0.429636177	0.989440347	0.490450139	0.93916192	0.413022044	0.06911612
0.68649268	0.555318798	14.33999125	25.82298908	30	22.36067977	24.16609195	30.59411708	3774	17.72729298	0.704114836	1664.850446	0.441136843	-37.54203644	63.2445694	491567021.4	2.746443451	48.33997488	4.58543044	111.9706345	14.26237426	32.24564711	18.35056877	-163.1872253	275.1578598	21.09631206	1015.154584	-0.852639158	0.178170695	1810.665119	65.92740464	8.07774997	177.0409789	-11.2583825	6.652365114	3.944936603	0.252741565	1.480524074	2.199590863	1.731967679	0.038200363	5.19718348	-0.06895042	0.543127919	0.47013833	0.975307585	0.524637774	0.897916123	0.452273134	0.081045365
0.664474353	0.382684116	17.90026665	46.77556731	46.04345773	42.52058325	38.41874542	47.87483681	6194.666667	31.08116483	0.584754643	2789.474571	0.45030261	-36.01306381	82.43667145	822768295.4	3.024590579	47.97057033	6.612291459	214.2058411	24.10837336	39.17100515	29.72484207	-214.1482391	428.3540802	21.34490478	1025.735526	-1.110274028	0.171676009	3335.409661	114.9874468	10.64965399	884.1476887	-36.32742964	12.07629867	5.789826909	0.350091596	1.564502389	2.362313241	3.306678443	0.04650121	5.422374163	-0.120789115	0.696918773	0.505520182	0.984064928	0.553049281	0.926847744	0.423810282	0.13733441
0.273176664	0.191928034	17.92763209	93.40809548	28.8444102	28.8444102	66.21178143	67.4388612	9740	25.51691194	0.644123431	3424.16222	0.351556696	-650.3927612	16.89234848	748439207.1	5.053854779	380.6648397	2.432585234	113.5057678	-263.0720823	207.3855327	-222.9520493	-929.9222412	1043.428009	157.7605465	777.5314107	-0.644039485	0.035204522	61492.33867	930.0184092	29.23932473	328323.0556	-5273.387288	334.7196325	34.82818777	0.810723899	4.290835118	3.571747232	15.86966212	0.004507047	8.635867215	-0.253317884	0.955397756	0.242431299	0.982638413	0.328378297	0.915227036	0.243882644	0.026044959
0.902104705	0.718756979	28.52932764	39.69259217	46.64761516	46.5188134	46.86149806	52.64978632	25957.33333	35.80687416	0.697882674	6074.936707	0.23403547	-362.6106384	65.60350647	2900898701	3.975543137	176.6853647	4.499345897	166.4908142	-67.34727919	138.7756952	20.14344597	-663.8396606	830.3304749	87.52924779	949.4525427	-1.560054068	0.110786282	31619.03321	701.4564517	26.11675986	75909.97482	-2193.499894	111.602656	34.30582564	0.524819592	3.481172023	3.291154084	22.05962776	0.032611424	6.828433244	-0.117725323	0.748006564	0.402382933	0.975121221	0.457120643	0.918851885	0.349233436	0.105186954
0.875104569	0.832935366	26.37819282	31.66895525	35.60898763	39.69886648	34.92849839	39.89987469	15722.33333	27.71364744	0.780869149	3886.725408	0.24721047	-544.9511475	32.31861496	1386793582	4.868494603	326.9217253	2.62721094	197.5536194	-194.6324573	186.5435375	-122.6222763	-857.468811	1055.02243	139.4700786	835.4240587	-0.812050615	0.042561755	49316.47905	892.6197414	29.23283606	130549.5694	-2765.981924	205.2143521	53.35405661	0.583003105	5.171871104	3.875634553	26.02483349	0.004604304	8.725550912	-0.143928628	0.854887765	0.236263496	0.974272369	0.317056621	0.901693344	0.232635871	0.018967919
0.510808835	0.26767869	10.47287237	39.12478944	41.61730409	36.49657518	26.30589288	41.66533331	4879	19.9852881	0.639080594	2176.785854	0.4461541	-49.15882607	66.02329254	644912159.5	2.819418036	57.70492983	3.017591823	114.2889481	15.66163058	35.11999203	21.44393539	-120.9646606	235.2536087	24.35089809	1016.618452	-0.608021738	0.164586415	1944.528346	42.11879276	6.418546283	187.5293104	-14.69290629	7.384376224	3.713528537	0.330428507	1.473546427	2.175943491	1.492459961	0.037515101	5.243025493	-0.067970688	0.520841759	0.466718519	0.966594871	0.523593224	0.881122692	0.437797636	0.080076137
0.650455217	0.515266935	38.37201401	74.47016569	113.137085	112.6410227	61.22091146	113.507709	67989.33333	48.43950777	0.597820372	13475.36703	0.198198252	-968.1175903	52.87489929	5798783442	4.896281623	564.0687904	2.278370261	733.5255737	-270.2058656	329.0978262	-54.37959671	-1075.540283	1809.065857	260.1767638	823.782215	-0.885599607	0.054333205	146017.6592	1294.059596	33.3072699	1726032.297	-22492.01066	861.7437862	123.0923041	0.750895156	6.805363106	4.124439517	75.30672416	0.007256202	8.955041418	-0.150979421	0.868053491	0.279704212	0.980059036	0.344601307	0.925002389	0.269322805	0.029452293
0.615013322	0.577449717	19.23266492	33.30621585	38.41874542	35.60898763	28.63564213	42.75511665	7476.333333	20.48376645	0.651044604	2840.092498	0.379877725	-727.4607605	39.514114	617431130.6	5.133904106	389.343204	3.35177135	158.7134247	-252.0059918	237.4636292	-157.239563	-1103.354858	1262.068283	163.247849	804.4889328	-1.098135071	0.036026177	87707.40665	1346.402918	35.43792264	937273.9639	-13789.1786	502.2576872	140.3826256	0.566569538	8.41544371	4.492961642	67.47857881	0.002802436	9.031050729	-0.223976	0.946481098	0.156716613	0.957055939	0.237845689	0.874843613	0.15900738	0.012049541
0.756121906	0.554371137	32.60781878	58.81947415	55.31726674	77.17512553	63.56099433	77.58865897	57504.66667	44.47469291	0.731293436	9852.078032	0.171326583	-258.9964844	55.03733864	6643628131	3.3447037	53.21752048	7.777342177	284.155426	-36.452937	102.2833872	20.34367847	-666.1618652	950.3172913	41.14828631	975.3276633	-2.325950139	0.178938867	22841.10815	736.4826439	26.92313276	53896.19629	-1617.048898	71.50369427	25.05465265	0.475350043	2.460584768	2.715333403	18.95756949	0.062987474	5.703399033	-0.116451093	0.700928368	0.533321684	0.986033401	0.567937948	0.948818613	0.400406559	0.16299289
0.626147917	0.287552714	29.47881133	102.5161993	95.85405573	81.70679286	60.16643583	127.8436545	48120	64.19030468	0.468676775	13650.89431	0.28368442	-85.93837891	61.47429733	5867190896	3.224725153	58.29260445	13.13210379	270.2940979	-4.818487445	61.8279086	24.38285828	-573.0422363	843.3363342	26.57929906	1000.357338	-2.935835894	0.16900643	10328.56107	564.8589819	23.65654271	19465.92827	-661.897129	37.51246827	16.61185454	0.386524963	2.130772028	2.647437602	12.01817844	0.048315456	5.833906865	-0.100913305	0.667173798	0.500344568	0.987816139	0.54422823	0.947807072	0.414027429	0.145428911
0.543531637	0.484628654	36.21672619	74.73088085	66.24198065	67.94115101	56.88585061	85.29947245	46816.33333	40.61859804	0.508496341	12353.62907	0.26387434	-696.783374	36.89512901	3650371870	5.095751985	553.9079013	1.936890525	616.102478	-273.8521911	269.9878783	-190.1932449	-1038.211182	1654.31366	224.6500854	786.5793645	-0.433580942	0.04213341	91416.45623	1123.021305	31.9285861	446351.9598	-4542.408838	483.4572792	69.23456939	0.748772254	5.610881232	3.987049823	37.07210547	0.005636015	9.222052653	-0.160419482	0.888121393	0.25609494	0.985676533	0.32999613	0.92862397	0.244158047	0.033086653
0.805468589	0.57104684	41.00599378	71.80845927	70.9365914	92.02173656	89.10667764	92.36882591	94190.66667	57.83945834	0.527027868	18995.72141	0.201673075	-63.15645866	60.73445854	11675014902	2.891565334	43.9120412	10.42945056	155.2852325	6.848597439	44.34672055	24.52111149	-354.3475037	509.6327362	19.98382014	1009.337509	-2.55405797	0.195900773	5018.109696	260.8885179	16.07108959	3504.056386	-187.8417083	17.09201659	6.666220543	0.436866987	1.568976784	2.327560229	4.187263072	0.054382276	5.255632674	-0.062241323	0.519140099	0.511599371	0.987898152	0.555224176	0.939174471	0.45408563	0.123033804
0.866105793	0.550658716	28.83846703	52.37085361	57.72347876	58.13776741	60.8276253	69.5413546	40175.66667	45.3586997	0.597216567	9498.630763	0.236427458	-325.7025818	62.59302979	4410665081	4.159900201	181.265007	4.056807449	223.7330933	-71.71987492	125.7110168	-2.029666185	-607.5870361	831.3201294	83.09947557	941.7655744	-1.349860945	0.084587114	25218.4065	567.2969068	23.38737012	52321.4792	-1592.068767	106.3712708	25.19348261	0.614746107	3.287529467	3.286843894	14.17709635	0.016854452	7.510141581	-0.117385169	0.767511496	0.350736969	0.980629795	0.418840239	0.91991327	0.328888053	0.067193213
0.649272615	0.538379166	34.44654941	63.98195098	64.49806199	72.49827584	50.99019514	75.20638271	61954.33333	41.54172865	0.78325807	9667.044221	0.156034997	-12.07756147	77.05283432	8060956814	2.784947456	44.43682981	14.8204619	366.4449463	31.01427008	33.47631173	35.17594147	-320.0407104	686.4856567	18.4964044	1032.464103	-1.420495368	0.198629774	2991.697932	221.0553732	14.83104034	1303.941266	-32.76277726	9.926336971	5.54426529	0.282973235	1.442611694	2.228807335	3.442545793	0.049461172	5.210074927	-0.058911554	0.498070539	0.523362156	0.993493344	0.565902313	0.954189587	0.458460009	0.112510736
0.566005239	0.377035596	13.4801545	35.75300222	38.41874542	31.04834939	28.63564213	38.83297568	5758	20.23638655	0.671199826	2314.621928	0.401983662	-33.40577698	71.84306335	765404345.8	2.827013257	53.58555734	4.437555293	196.384903	22.30244041	33.59625085	26.500103	-155.4994507	351.8843536	22.10765066	1023.261828	-0.448699914	0.173970406	1962.488897	71.8047926	8.441725996	184.8191525	-8.838272747	6.531307586	4.366344064	0.195976896	1.579962811	2.287416909	1.846502986	0.036380416	5.310819869	-0.052378994	0.481159633	0.449977507	0.981837724	0.510185523	0.910421048	0.425111918	0.075837405
0.5095287	0.268895364	16.45753878	61.20424878	44.40720662	60.95900262	35.77708764	63.62389488	9488	31.1853213	0.445151861	4868.84238	0.513157924	-69.66082916	73.60010071	1207461554	3.310505848	68.96086311	6.796932507	213.9166718	3.6833668	48.51233584	12.37595272	-331.3737793	545.290451	29.06033891	1006.042746	-1.415023488	0.130257601	4741.705662	222.5831512	14.86702401	1363.10978	-62.79535775	15.36785669	9.166068297	0.252480735	2.091912111	2.669667051	4.756360758	0.02293692	6.109242586	-0.078303966	0.618530727	0.401798807	0.984377221	0.468772699	0.922600142	0.388240259	0.056563403
0.858408749	0.639639146	33.40625376	52.22671871	66.60330322	55.31726674	51.92301994	67.08203932	52683	44.83187229	0.724089198	9385.823602	0.178156589	-475.0348328	64.73605042	5567480715	4.314812662	232.5344486	3.690349836	157.242569	-104.4336108	169.8330977	-2.887631655	-759.9277954	917.1703644	112.6950311	920.1984176	-1.358013877	0.080526918	44725.9702	848.3979927	28.44781883	179068.5538	-4376.107941	194.4884335	38.21947876	0.668746218	3.938694557	3.489132954	22.40861342	0.014483434	7.735528404	-0.113260672	0.765505763	0.31466202	0.97723859	0.387150969	0.91582093	0.309630805	0.044271552
0.770072848	0.537851359	10.93152307	20.32443141	17.20465053	24.16609195	21.54065923	24.8997992	1735.666667	15.65129278	0.647069809	1079.387049	0.621886143	-84.70901642	101.3954453	218938138.5	3.5962334	78.13478088	7.892746688	203.553421	-4.319832509	62.25206059	-8.829554558	-452.2079163	655.7613373	36.79569584	999.8587536	-1.126051452	0.108025271	8338.531293	385.8918816	19.63559962	3372.288855	-71.72059549	21.30334702	20.01503126	0.027876479	2.873690993	2.960096103	11.4861122	0.019143407	6.137518725	-0.208965132	0.867183106	0.345435535	0.979067421	0.420368844	0.915695631	0.334168605	0.051134082
0.375006452	0.254389847	8.658501001	34.03634654	20.39607805	17.20465053	28.42534081	34.92849839	1439	12.76384954	0.581222443	1060.512059	0.736978499	-40.80797195	44.87999115	194346800.4	2.491876813	49.36916161	2.527426032	85.78034973	2.915360324	27.43174247	3.761921406	-80.49526978	166.2756195	19.64492287	1003.483054	-0.15360612	0.19874359	1139.020245	22.00752825	4.629658031	64.1730311	-2.966244488	5.031500025	2.757110917	0.294007675	1.293788474	1.967471796	1.062525163	0.045140971	4.734854179	-0.091255798	0.592013094	0.493659103	0.961388094	0.544179214	0.871099358	0.471760762	0.082112699
0.458980949	0.418061562	17.97523431	42.99662042	25.29822128	44.27188724	42.75511665	45.38722287	5638.666667	19.73462964	0.529385437	2893.985934	0.513239407	-93.39833832	40.79325409	676793995.5	3.155674399	72.86328697	3.419325937	190.6318207	-24.51402233	44.19497939	-24.40414619	-233.3779144	424.0097351	31.82972317	977.0237725	0.007156398	0.12924101	3002.559399	97.06182726	9.772205726	423.0822803	-10.04052822	12.26383697	6.013012256	0.3423576	1.85277485	2.48408758	2.541878067	0.020905756	5.961180734	-0.081217146	0.618871528	0.408653722	0.98263817	0.476472758	0.91214798	0.396712296	0.044769735
0.941912702	0.7612688	19.0164678	24.97996478	28.8444102	29.52964612	31.6227766	32.55764119	7585.666667	23.52894611	0.800685768	2331.763602	0.307390728	-284.8745544	71.65320129	880476948.4	3.920465139	152.6927853	4.493198917	164.5484161	-45.46601536	113.5615689	17.21074295	-559.7841187	724.3325348	68.91065608	965.7684152	-1.518627651	0.103660945	21573.504	528.8608262	22.78316859	29491.44428	-1039.211958	69.54845292	30.55413931	0.380556456	3.447040967	3.298558187	18.56868497	0.025936952	6.68870505	-0.139133786	0.790269197	0.374714275	0.971575645	0.435896852	0.909349399	0.339866423	0.086153652
0.349431541	0.260891825	19.31513877	74.03504808	73.23933369	38.83297568	39.29376541	75.31268154	15910.66667	25.87018092	0.540820404	5656.615266	0.35552346	-499.728595	71.48653946	1650273508	4.608017068	258.4353132	3.608413135	210.4430695	-121.5234671	182.4524011	-20.92884922	-833.4401245	1043.883194	122.6169519	907.4633735	-1.279271277	0.060485317	51768.75535	998.8241846	31.19898051	147838.3832	-3452.272366	180.1725128	78.66130288	0.388287148	5.747846371	3.965687915	45.00909825	0.008119202	8.184052606	-0.120187996	0.799144924	0.257182082	0.964913888	0.331689237	0.896252369	0.2559042	0.028197543
0.572820577	0.542753105	37.95438106	69.929367	50.99019514	82.21921916	80.02499609	88.79189152	64664	40.05698032	0.583398782	13354.48004	0.206521094	-252.3736877	72.76383209	7566458590	3.799666652	80.43075752	7.184837111	519.9658813	-31.70058679	104.0200505	20.2429924	-657.2001953	1177.166077	46.56256034	980.4633711	-2.072358509	0.120815624	23704.66846	739.4195471	26.95175801	60562.97213	-1705.81019	82.88138787	30.84790746	0.45567203	3.177594219	3.152713228	20.64456629	0.025752037	6.861603212	-0.086490786	0.669052822	0.395668187	0.988016658	0.454907481	0.944071243	0.369649603	0.077718966
0.617697209	0.496439706	11.96608839	24.10381008	27.78488798	18.86796226	23.40939982	28.0713377	2668	14.88885621	0.728574302	1276.833178	0.478573155	-3.791915131	72.3525238	366115612.9	2.400223567	41.58552146	3.500746561	139.8391266	34.18130732	24.50258052	33.50740433	-77.40362549	217.2427521	16.64943045	1034.656217	-0.015381775	0.224530625	982.5115911	35.38280138	5.91173969	49.93242546	1.531722586	3.965521902	2.232656579	0.279166485	1.107749134	1.856181341	0.994035413	0.059308001	4.511574494	-0.081429666	0.554869142	0.549036885	0.979506274	0.587267309	0.907000999	0.494881377	0.11137335
0.787125304	0.694310405	34.19766911	49.25415038	49.39635614	64.03124237	64.77653896	64.80740698	41962.66667	38.76918809	0.644411563	9062.113964	0.21595658	-185.7938995	60.31093407	4980961008	3.392761762	66.79163694	6.959376909	191.7926636	-19.56853529	77.24239958	20.13502216	-479.0343323	670.8269958	37.36330273	986.7140292	-2.083054794	0.150240687	12358.71843	418.3689679	20.28688859	15170.45392	-625.8956473	42.21630786	15.01343327	0.4692477	2.32760995	2.809145238	9.559366454	0.039160148	6.072565921	-0.07969445	0.615921949	0.442699747	0.983381508	0.496647654	0.931130859	0.400741148	0.108422974
0.570895809	0.372213306	10.09409758	27.11912068	20.39607805	25.61249695	20.88061302	31.11269837	2270.666667	15.48219235	0.679589449	1229.343039	0.541401808	-452.1329193	45.00725746	231768877.9	4.539583502	255.9174285	3.605722389	127.1012115	-137.6110012	158.991797	-66.82528687	-725.8724976	852.9737091	109.7395198	884.874548	-1.169907557	0.056724799	39288.18057	690.3661324	25.74270676	108323.6628	-2526.572038	167.6460739	57.86131261	0.478072217	5.515772063	3.861350947	26.76130773	0.008031467	7.465329924	-0.313751861	0.967415553	0.218005771	0.961596417	0.300253504	0.879414232	0.216740801	0.028711847
0.359113408	0.158377246	36.64188073	231.3582384	195.9795908	154.2076522	79.84985911	196.0204071	41395	83.08384554	0.348340546	16612.89628	0.401326157	-86.82414398	75.97554779	5283687259	3.351409728	88.02432632	3.193322315	249.8821106	2.61956186	51.17881505	11.86318684	-253.963913	503.8460236	36.32044613	1004.639406	-0.379807708	0.115607553	4054.35012	138.7460169	11.64899098	962.3069339	-35.08062039	18.61863311	6.43144464	0.486557313	1.902350898	2.519228607	2.74587025	0.017570599	6.364540132	-0.082889067	0.623202945	0.402737144	0.986227009	0.47118821	0.921457641	0.396123581	0.044358373
0.848463278	0.460642395	13.00502315	28.23236265	32.55764119	29.73213749	33.52610923	34.40930107	5219	23.95412295	0.685453278	2122.74486	0.406734022	-280.274469	76.07842102	607355513.1	3.907066534	125.0462723	6.235259349	170.5430298	-46.51891502	117.9796363	15.99614811	-657.0823364	827.6253662	61.11088415	967.3845357	-1.943126845	0.103658348	26706.66052	720.211322	26.63298653	55089.04579	-1635.245874	83.33437793	39.81207654	0.353906212	3.902838054	3.413516398	24.06441328	0.020677675	6.627192612	-0.170744208	0.838551112	0.326824252	0.971877113	0.397576434	0.909377882	0.313704472	0.06284899
0.688233826	0.547504547	50.92929963	93.0207793	99.2975327	90.97252332	93.74433316	107.4988372	177175	64.02004681	0.59499165	25639.42106	0.144712409	-10.50161171	65.74703064	22962707974	2.494574433	36.45302129	12.22915339	273.7409363	27.55885082	26.63164116	31.9579649	-244.8362579	518.5771942	15.52425059	1028.351615	-1.812963994	0.235906375	1629.853068	137.1542165	11.68461308	340.0710241	-18.70118692	5.633981453	3.138614618	0.283402685	1.18640254	1.995494519	1.718167874	0.066888569	4.696522412	-0.046696159	0.422806426	0.55098527	0.993349132	0.588777588	0.949416904	0.481062767	0.150663748
0.810661296	0.684386407	48.28804508	70.55669807	86.02325267	78.71467462	73.34848328	87.15503428	131292	57.1975843	0.651973259	19160.77998	0.145940194	-34.10080528	68.64020081	16563250305	2.888193272	46.18317747	11.21150668	291.6564636	16.55319321	38.58722054	27.27963924	-320.4187622	612.0752258	19.85503256	1018.404535	-2.358147388	0.187885057	3767.401557	207.5908476	14.35725877	1847.616893	-100.4713879	11.99299794	6.154963139	0.32067051	1.647558138	2.384567927	3.410839824	0.044467166	5.399362298	-0.039819075	0.411215806	0.471280618	0.990897248	0.524429212	0.942076009	0.438295796	0.098992642
0.933703329	0.538579075	10.18430161	18.90957536	20.59126028	19.6977156	21.63330765	22.71563338	2224	17.65593346	0.782138764	1053.473226	0.473684005	-431.0345032	58.8748394	240436515.3	4.263415032	215.116106	3.609737709	113.1346588	-100.9836361	156.9143737	-13.91447449	-702.5435181	815.6781769	104.3899474	920.1127368	-1.318057788	0.076373735	38377.02586	726.2632488	26.6407872	81468.98813	-2186.615094	137.1088537	71.29301332	0.305820746	5.526774419	3.764950048	39.04716331	0.014170643	6.884114023	-0.285807657	0.944817718	0.282695257	0.950963155	0.352420594	0.879224726	0.266000532	0.045198781
0.674729129	0.556574789	34.75059605	62.43652553	68.9637586	61.18823416	61.6116872	76.83749085	43329	42.12774246	0.55138831	10819.62845	0.249708704	-4.785238361	135.5603134	6001036331	3.144215079	48.1133709	7.218420795	240.5695038	58.13232837	42.33287682	60.10905266	-256.7613831	497.3308868	22.43717542	1060.089418	-1.128150377	0.16217488	4145.550699	198.0242453	13.96292537	1789.800063	-39.68751666	17.11730327	4.874564902	0.556089161	1.368623403	2.203233926	2.97910673	0.045961951	5.573016654	-0.148303136	0.757173773	0.543022449	0.990041316	0.58243608	0.943514584	0.451852111	0.133306991
0.412523211	0.372011235	34.47551698	92.67332203	90.44335244	67.67569726	61.6116872	103.9038017	74823.66667	38.22989641	0.534381074	16069.13059	0.214759999	-22.93171329	69.16389923	9629801481	2.785259685	44.70994365	11.56148299	277.7008362	21.91879681	33.06334334	27.15285015	-282.7135925	560.4144287	18.56950131	1023.203376	-1.94081979	0.196280061	2627.121816	182.7826034	13.48184298	773.9480987	-37.15843581	8.706946953	4.618492168	0.306665641	1.393198412	2.197012315	2.659954023	0.049608474	5.17699958	-0.052333259	0.469149648	0.520605908	0.992558786	0.56409326	0.94850069	0.460830238	0.105995834
0.795905686	0.727989107	39.23283268	53.89206007	64.40496875	62.09669879	52.80151513	64.68384652	62477.33333	42.89299706	0.726551685	10480.11223	0.16774263	-65.28729401	64.17677155	7660309615	2.939398428	42.43922186	12.13133683	162.250473	3.714684116	53.67776218	27.36885643	-483.4671326	645.7176056	19.16543884	1008.013364	-2.946960801	0.199542632	8647.775291	447.3386759	21.07002884	10054.75615	-409.9481456	24.88894224	11.32610304	0.372854758	1.832231096	2.446826687	7.942836352	0.055877788	5.274009474	-0.058693558	0.504629371	0.502974963	0.987023525	0.546425511	0.943355039	0.448613686	0.123824562
0.424139829	0.349903722	24.54666196	70.15261746	74.72616677	37.20215048	75.31268154	75.3923073	21905.33333	29.7545192	0.533901771	7091.247996	0.323722442	-116.1823647	18.75573483	2492155639	3.063168078	77.3192606	2.435359214	91.55152893	-51.82089352	42.33972436	-56.42546463	-210.3471832	301.8987122	31.31245281	949.551581	0.167404279	0.134284663	2604.587001	56.21263682	7.387861268	327.2785897	9.656233459	11.56997859	5.043265055	0.392679394	1.711318512	2.384841087	2.076460578	0.0219944	5.908071417	-0.056885504	0.51512614	0.427386573	0.972796966	0.491701295	0.891666681	0.412684273	0.051209415
0.918481385	0.589221563	50.84797166	86.29686165	104.7854952	103.9422917	101.3903348	111.4450537	191731.3333	79.26206102	0.538055559	29884.94061	0.15586884	-40.73513718	106.647995	25153218859	3.547524285	58.65722194	9.257566917	522.6011353	34.27429173	63.13334711	27.99035072	-481.6186218	1004.219757	25.73987933	1040.348207	0.39550131	0.138047242	12601.081	493.2107555	21.99625129	27057.60318	485.7040192	51.61500833	14.1134974	0.569440752	2.321940207	2.799125814	8.668251949	0.028582044	6.462192627	-0.091986568	0.669631933	0.410328803	0.99222988	0.47289568	0.950136347	0.391730368	0.070670536
0.766789146	0.33346047	31.16697779	93.46528469	105.7733426	75.17978452	90.62008607	108.3697375	22181.33333	71.66816581	0.387317602	9856.937174	0.444379832	-91.72697525	44.2580574	2728179897	3.138159414	82.62393808	2.876675682	171.9019318	-21.72719526	44.58435779	-20.61516285	-216.3340607	388.2359924	33.03745709	979.7707398	0.059194169	0.12849432	2933.02204	75.78935181	8.574769588	464.2187888	6.215446628	13.44118849	4.393990924	0.505717868	1.549163268	2.290575237	1.953330325	0.022327638	5.865377599	-0.09852525	0.652438748	0.464758864	0.983958766	0.5214813	0.917137974	0.429406743	0.040535368
0.653743647	0.504812283	21.62554173	42.8387788	48.16637832	44.04543109	41.23105626	50.75431016	14953	28.00557947	0.624224169	4702.142287	0.314461465	-969.9623535	98.37015076	1550129791	4.494439774	416.2813072	2.879062788	272.3354797	-184.9107046	326.8830769	26.82783318	-1071.540527	1343.876007	233.1295138	904.9169528	-1.235891787	0.080192853	154504.132	1460.587559	35.55600627	2300381.659	-31803.32637	910.9457025	125.5903591	0.758478794	6.067254427	3.762704255	86.90348813	0.016928228	7.802502085	-0.265846785	0.950732533	0.379643107	0.966523037	0.429805503	0.916368123	0.3168779	0.076134382
0.515842108	0.412026424	17.80770565	43.21981455	48.16637832	32.984845	27.85677655	48.82622246	10204	22.29460024	0.64822403	3509.7213	0.343955439	-38.41766663	84.0162735	1335701923	3.135774412	45.2479558	9.195410437	348.0482483	25.55498727	46.17913365	36.27916336	-360.8754578	708.9237061	20.64654947	1028.378765	-1.586230691	0.174255518	5799.852492	285.0081669	16.82897969	2937.074509	-85.71533533	18.21415473	11.04609575	0.245322851	2.059730914	2.675867885	6.76488088	0.041164532	5.708571546	-0.086658237	0.626977891	0.46064138	0.988052965	0.512709168	0.939282254	0.409257568	0.106951045
0.93151406	0.565030213	20.5927048	36.44531625	45.12205669	39.39543121	41.23105626	45.51922671	15945.66667	33.94932452	0.689660272	4442.328834	0.278591603	-6.784921646	63.11268997	2108183358	2.32341573	37.08066654	11.47588423	253.4936829	28.48945746	23.38334295	30.08268547	-211.8999786	465.3936615	15.31958483	1029.007548	-0.877389666	0.246166261	1065.969345	114.4390636	10.68537417	65.70371462	-2.272153947	3.325754667	2.278826392	0.188393746	1.067356071	1.841880765	1.125410882	0.07009364	4.339312219	-0.041439464	0.377088666	0.567025232	0.99453694	0.601356978	0.95155006	0.498087996	0.123952166
0.612615284	0.446434291	41.20510367	92.29824981	117.5925168	75.2861209	76.15773106	123.7739876	130009.6667	56.54331853	0.546299721	22718.0077	0.174740912	-193.5592834	59.74044037	15313381988	3.365051526	54.37103939	8.938168034	480.3417969	-23.28967577	84.40555649	19.91139221	-607.499939	1087.841736	32.48898147	985.4474758	-2.457472111	0.163084183	17143.67021	641.7191033	25.13407023	40183.93718	-1260.94771	59.65089619	19.72143724	0.498761423	2.429150165	2.803012584	13.76878121	0.043971357	6.047515001	-0.07672607	0.604632901	0.464796051	0.991160143	0.513040791	0.953619462	0.41070029	0.107638448
0.624276078	0.417116687	29.59975525	70.96276929	62.03224968	59.93329626	66.60330322	85.51023331	62010.33333	44.3003593	0.604473583	12533.80237	0.202124415	-80.42316284	73.13614502	7719232105	3.280077157	60.17052221	8.615233854	357.3897705	6.406262167	52.18034777	22.70417881	-374.1366272	731.5263977	26.94087042	1009.542018	-1.880717858	0.145875962	6321.522005	261.0870036	16.07455583	4060.132986	-184.8971672	19.8356422	9.071153112	0.366935714	2.021041924	2.632762773	4.95217828	0.029979287	5.998462759	-0.050752105	0.496152535	0.417030549	0.990633264	0.480486495	0.940825562	0.402327098	0.067372507
0.725540947	0.468399734	23.11857581	49.35650931	41.23105626	50.99019514	52.83937925	60.5309838	25006.33333	35.81016851	0.670889872	6164.051133	0.246499599	-136.3643539	73.88249817	3030769884	3.637255882	89.32650185	5.856284701	249.6182251	-13.0667905	67.51355073	8.943121433	-395.5049133	645.1231384	39.98616818	991.3323916	-1.565660243	0.106180849	8702.750592	277.1128939	16.53201723	4979.278073	-221.6547741	28.44920086	13.24901527	0.362890519	2.378834057	2.86336835	7.532093935	0.019038607	6.613798805	-0.073966759	0.616540407	0.400891057	0.982653193	0.465045308	0.923441282	0.378174036	0.045917916
0.299434785	0.261280568	17.0866232	65.3956906	56.32051136	60.92618485	27.85677655	63.5295207	8973.333333	19.58174457	0.489101246	4269.606878	0.475810573	-35.02895546	56.41076279	1186421259	2.600104455	46.6545893	3.489982465	121.6695251	15.03674133	28.72146195	19.37884235	-115.09552	236.7650452	19.2368732	1015.711898	-0.558274573	0.198731191	1371.07389	38.8096241	6.17393739	99.021365	-6.548396034	5.273503939	2.505597082	0.354593774	1.183971933	1.94597026	1.079092099	0.051899927	4.820094132	-0.066112624	0.497398454	0.531196969	0.976930131	0.573602471	0.901476852	0.481551957	0.107435638
0.893256704	0.890020754	38.40798096	43.15402849	53.85164807	52.49761899	51.92301994	59.16079783	35272.66667	38.54762524	0.557505147	9329.551639	0.264498052	-335.997168	66.609729	3976925061	3.792082875	81.14873886	8.338626454	190.6227875	-55.73291611	133.1044498	18.66562271	-895.163208	1085.785995	52.78179663	965.4113098	-2.425747148	0.126967667	40378.67139	1257.905463	35.0898241	252772.9328	-5116.171383	151.6793208	45.4102396	0.536697275	3.469021856	3.154465146	33.13660946	0.029684681	6.70081436	-0.12852636	0.765839524	0.421712853	0.981106397	0.474174481	0.937399104	0.381416769	0.089512788
0.907088269	0.802363479	48.66711281	60.65469592	73.430239	67.94115101	68.02940541	79.27168473	109774.3333	55.01916315	0.705712195	15710.51329	0.143116454	-288.5496582	60.77449532	12078103745	4.067817292	136.9694405	5.739023641	215.6529541	-62.36571991	112.1620909	-5.77051425	-682.4349365	898.0878906	65.264798	949.8204721	-1.740912604	0.088251598	23000.88604	724.254368	26.65628095	50244.47231	-1495.759974	88.01337831	33.25012318	0.451153801	3.68364881	3.416174098	19.52511359	0.013515182	7.570271493	-0.059900181	0.592280971	0.320123019	0.979020266	0.393228383	0.918430182	0.316133912	0.039455603
0.239268002	0.176936978	16.3850256	92.60373842	40.19950248	90.37698822	22.36067977	90.97252332	7949	22.15711146	0.511720682	3764.085553	0.473529444	-22.86740189	67.43197021	1064844157	2.601540502	48.44966501	3.212142632	123.361824	21.58826832	28.89895836	22.82492256	-94.69704437	218.0588684	19.89405436	1022.24721	-0.298434264	0.193313308	1346.769003	30.17688745	5.47179354	68.03708834	-2.713358633	4.472649614	3.531439876	0.117236751	1.442348658	2.157383705	1.427672701	0.0433281	4.981887136	-0.028771117	0.33505925	0.469478152	0.961446342	0.526048914	0.872572313	0.441009997	0.080843018
0.208650387	0.187187098	30.36719027	162.2290781	108.240473	124.739729	43.26661531	136.8648969	18424	33.84915985	0.443792864	7601.39136	0.412580947	-51.54699745	71.38267212	2417367832	2.982494673	61.46863842	3.077385535	161.0720367	12.68279683	37.54198043	14.75226259	-136.5629272	297.634964	25.70874661	1013.800989	-0.22401793	0.149459571	2265.998701	52.79608595	7.206644781	232.5025517	-5.031521804	8.409213588	4.97185918	0.255766991	1.716181276	2.367394268	1.989616747	0.027100221	5.714608673	-0.034754766	0.388356171	0.420912039	0.973095665	0.486567975	0.891062031	0.414551419	0.055801962
0.784634298	0.562873313	55.66230353	98.88957642	93.63759929	120.4159458	116.8417734	120.8304597	252326.3333	77.59215333	0.56231418	34341.04238	0.136097735	-41.81643066	68.08584061	31771438731	2.951792624	53.97500086	7.38105644	236.6560059	13.30720382	37.33558156	19.81367302	-251.954422	488.6104279	22.59417614	1014.692741	-1.485492765	0.166432732	2809.869548	149.4504665	12.18906064	727.7896859	-44.56204817	9.285840869	5.779054048	0.232283783	1.76864598	2.443131552	2.619477496	0.033109213	5.625491351	-0.025962295	0.334976692	0.424260547	0.987684492	0.488567021	0.926580423	0.412811281	0.066794806
0.69325362	0.453289517	29.6415285	65.39204505	66.75327707	75.07329752	60.8276253	75.52483035	39439.33333	45.33327198	0.547068611	10242.24996	0.259696326	-50.52537155	75.4680481	4999756073	3.15413221	56.52909923	14.90891907	431.6918335	14.85470992	44.42088742	25.62723732	-475.0218811	906.7137146	24.28157541	1017.316034	-2.236197806	0.155090582	5001.830968	453.7631288	21.26442551	3244.08342	-116.2047853	15.98176236	9.633821979	0.248570832	1.925482136	2.548138362	5.889425442	0.031774341	5.868532631	-0.062165177	0.541733413	0.439598716	0.993867187	0.498347801	0.95472425	0.419924315	0.07590292
0.54114496	0.28837812	30.60587447	106.1310561	110.941426	78.23042886	67.46851117	114.9608629	37589	57.43228608	0.449238951	12079.45205	0.321356036	-37.24269218	57.64126854	4913499820	2.57208635	38.95568156	4.744715841	182.5022583	19.73975096	28.9070818	27.17790604	-151.7789154	334.2811737	17.42399647	1020.508212	-0.794607516	0.225840409	1567.851785	71.88948024	8.408162936	223.3354873	-17.81005415	6.749385159	1.983711798	0.54419035	0.963514635	1.804001801	1.045760566	0.080303263	4.562640037	-0.126414037	0.666594136	0.607010002	0.991638021	0.635148951	0.943170243	0.480958917	0.194101551
0.727885716	0.545173687	13.18578929	24.18640078	24.33105012	28.28427125	27.85677655	29.39387691	3464	17.60493565	0.764305917	1448.556674	0.41817456	-719.2731567	-4.197308922	230759846.9	5.121407027	494.6855183	1.805531768	68.35610962	-331.5805428	235.7452175	-292.2020416	-891.9793701	960.3354797	191.5672314	720.9225928	-0.3056647	0.031632984	72944.81406	704.9374247	25.09155922	310994.4592	-4285.070406	377.6047784	77.49413244	0.65823964	6.619519839	4.11600657	32.52118	0.004344863	8.34967908	-0.328714011	0.980859913	0.183416251	0.956071874	0.264731009	0.86751247	0.183870578	0.023189669
0.639628823	0.414895217	32.31319744	77.88279087	82.3893197	92.08691547	67.91170739	92.10863152	59946	49.81607785	0.50537007	14657.10096	0.244505071	-105.8396927	73.27466431	7373429362	3.383417783	68.50639343	9.43419996	235.3508453	0.407423183	69.82133163	34.43340683	-504.9515381	740.3023834	32.56073972	1006.05097	-2.398480993	0.153961342	11323.54117	488.4658182	21.96254099	16363.86005	-600.1098973	39.78114733	15.33899938	0.4427039	2.106528276	2.641420816	10.83614496	0.044923883	5.960495802	-0.109338098	0.690744336	0.493956175	0.98649049	0.538830306	0.943658326	0.418121823	0.115657872
0.658924557	0.528907837	49.84758209	94.24625346	110.1453585	100.895986	85.08818954	112.4455424	156832.3333	62.10117078	0.509674738	27594.00588	0.175945899	-18.65601635	78.1859787	20629130252	2.754437401	49.86381865	6.29913312	261.8549805	29.33088453	31.44127059	30.80353355	-234.0310059	495.8859863	20.86009171	1030.183691	-0.690157398	0.182224972	1756.366833	138.5392733	11.7560572	193.4068634	-7.155859497	5.927626191	4.591276535	0.126922009	1.612061642	2.31049954	1.959123503	0.036356126	5.361431821	-0.018514522	0.244616293	0.443131977	0.990030808	0.504222454	0.932067192	0.427537056	0.074726679
0.355514314	0.25092098	32.04842405	127.723174	92.13034245	52.15361924	50.15974482	158.8080602	13973.33333	45.40741662	0.426089382	6584.408383	0.471212432	-62.5384407	58.27965927	1808699939	2.921475619	64.21525669	2.731996207	141.829895	1.640192833	37.01725238	5.289537907	-127.207634	269.037529	26.32913202	1002.692301	-0.179209297	0.151742939	2108.774701	44.46395931	6.551439293	245.5600257	-6.936591464	9.721739273	3.553194148	0.46389599	1.433115124	2.15672093	1.474549326	0.02896816	5.543600055	-0.081690059	0.594544316	0.473219092	0.977234014	0.52765398	0.900203049	0.454555825	0.060324292
0.633271715	0.442145641	15.46326242	34.97323273	27.20294102	39.84971769	32.24903099	40.29888336	8023.666667	22.14755906	0.750567223	2582.318352	0.321837691	-590.4565857	39.0800457	739585674.1	4.718370007	353.4492422	2.938896009	152.0071259	-183.8086748	204.787404	-82.23183441	-905.0560913	1057.063217	150.387601	852.3546919	-1.028959261	0.055330186	60340.24144	1073.275236	32.13451013	223316.0681	-4772.995796	234.1742658	72.25187336	0.522536462	5.801230821	3.978253433	37.47528309	0.009615909	7.986915458	-0.192927825	0.901886799	0.248406247	0.967834149	0.322096826	0.895493308	0.245269387	0.037659103
0.417644979	0.199637288	19.55469742	97.95112752	82.46211251	80.52328856	52	102.8785692	25431	40.90879655	0.45192959	9253.84681	0.363880571	-103.5463409	62.85148621	3023416858	3.462368343	65.98178291	13.06250058	237.3710022	-20.1771631	71.58630512	10.00898647	-695.8129272	933.1839294	28.91333361	987.4113886	-2.975162239	0.136935262	14928.45872	795.6207845	28.07665307	38717.71438	-1121.561048	52.77119125	23.49513837	0.381698678	2.605718762	2.865640869	16.61106364	0.027496033	6.318520705	-0.107427531	0.701305643	0.433180549	0.986383334	0.488645584	0.94315429	0.398091348	0.071468133
0.747641206	0.657848307	39.80461369	60.50728302	55.78530272	70.71067812	66.84309987	76.34133874	70845.33333	45.23773803	0.654283982	12654.89855	0.17862713	-198.2836533	89.80372238	8611676675	3.833834695	78.22777939	6.445670664	462.178894	-10.65093729	89.65237952	27.23252487	-526.9394531	989.1183472	42.87893319	998.013101	-1.762606618	0.113413484	17218.58185	528.2098141	22.75957645	27979.64403	-818.1798022	61.83333327	21.02608126	0.490024537	2.815931492	3.066323697	13.01045709	0.022896611	6.954804348	-0.092959359	0.687364631	0.393380852	0.988595726	0.455796344	0.94115456	0.364429149	0.073007006
0.421655181	0.221122375	21.47240005	97.10641023	51.6139516	90.62008607	49.39635614	92.02173656	23052	40.94542096	0.454619175	8616.061333	0.373766325	-24.00668125	53.48052635	3004409628	2.433673462	38.16509412	5.832873316	180.264679	16.92491765	25.05806185	20.55273819	-169.4548187	349.7194977	15.98398209	1017.491684	-0.785904862	0.233492575	1153.039372	68.55962165	8.248387173	97.68876906	-6.643278835	4.288239059	2.193826251	0.321863221	1.066740858	1.867364455	1.042083638	0.068986384	4.515575178	-0.054469302	0.443449116	0.568122022	0.990679423	0.602745451	0.937139235	0.491478453	0.124233701
0.748612773	0.413387455	28.09439378	67.96140874	75.07329752	64.62197769	74.43117626	85.18215776	54922.66667	50.87677865	0.61314391	11396.09644	0.207493502	-166.3246368	51.20385704	6527495765	3.312429375	68.06572437	5.512819314	278.4470215	-21.03613958	66.16380928	10.68042088	-363.9385986	642.3856201	35.85389488	983.2344406	-1.707000861	0.150590803	8379.725164	232.804228	15.04301891	7528.552157	-383.9425538	34.23513645	8.20503229	0.611716968	1.824586015	2.532697743	4.830801532	0.040311739	5.898531097	-0.10671908	0.682578747	0.470597977	0.989648005	0.522421866	0.941409534	0.423631064	0.092228029
0.563297518	0.471675983	38.0389406	80.64633772	76.55063684	90	58.30951895	90.55385138	83651.66667	45.42788185	0.618871524	14946.28834	0.17867293	-502.5291748	56.48599243	8499347430	4.375457821	256.6984329	4.083236185	174.620163	-121.0895258	183.3246102	-5.422567368	-901.5098877	1076.130051	121.0585994	908.3497429	-1.437440375	0.082848942	52615.63378	1174.227855	33.58113313	261152.2553	-5664.491917	238.0147011	51.97815146	0.64029473	4.395895573	3.612526564	32.24065023	0.016865114	7.916998936	-0.11512403	0.774103588	0.338107704	0.977109842	0.402038914	0.919657509	0.311723613	0.058538802
0.653364241	0.463070176	8.637755157	18.65323143	18.97366596	20.59126028	14.4222051	20.68816087	1115	12.18735439	0.719907726	722.3104008	0.647812019	-80.83382034	38.85736351	143654132.9	2.844335552	65.97653008	2.777255496	59.11003494	-15.8732575	37.03180715	-8.087906599	-137.5595551	196.66959	25.93519888	985.2086242	-0.628592534	0.161796932	2130.587818	39.96759784	6.220405928	237.3282597	-15.73926114	8.502557695	3.455834985	0.413542257	1.391377635	2.08786887	1.4792956	0.04239916	4.977241682	-0.165282111	0.761753827	0.487020802	0.962820611	0.538068206	0.877157304	0.462305172	0.093185427
0.958083182	0.729244987	36.92717227	50.63754008	62.12889827	63.78087488	64.03124237	64.28063472	59797.33333	48.51497552	0.704780648	10492.63821	0.175470002	-278.6771973	47.01675949	6698982892	3.761476187	105.7196016	5.365342423	421.8061829	-55.12559039	102.9596026	0.581822872	-555.9396973	977.7458801	56.5433455	955.2064454	-1.646949239	0.122039633	19631.70335	493.9650712	21.87242472	39689.31537	-1316.662902	80.62811193	18.42880833	0.625546919	2.640157271	2.973332324	11.35338514	0.029899095	6.675648417	-0.117824897	0.739897114	0.41435815	0.989363902	0.472459922	0.943179901	0.379419955	0.089683849
0.378974893	0.228999308	26.0863172	113.914393	119.0798052	119.6829144	54.40588203	120.4989627	36992	43.17069494	0.48663619	11032.77927	0.298247709	-36.04833755	59.06415787	4770244814	2.689862856	47.09114957	7.365512294	171.8133698	15.80815666	31.09812895	21.90401459	-259.0805664	430.8939362	20.10533744	1016.680471	-1.222088825	0.195771291	1772.968492	150.1058784	12.21664818	223.7524873	-14.65062847	6.622631095	3.186143685	0.348849129	1.228750451	2.036391161	1.654462196	0.051312899	4.989187508	-0.07240023	0.529652418	0.5379463	0.990894373	0.578751189	0.939800892	0.473817559	0.117022224
0.694456039	0.627371387	47.48669691	75.6915248	85.08818954	74.72616677	84.8763807	89.10667764	118151	52.56443652	0.625007769	18630.46279	0.157683496	-36.82249718	58.99608078	14870715895	2.719591534	38.37422848	13.65473075	354.7781982	12.62982536	38.01657971	27.02912331	-365.9796448	720.757843	16.98705072	1014.663875	-2.851603343	0.223577689	4123.615452	265.8076943	16.24517098	2704.354071	-141.1783977	13.1423935	5.542587822	0.401231304	1.402439393	2.197090782	3.561152007	0.068588749	4.923075539	-0.061316309	0.496802571	0.541083013	0.994283269	0.579463429	0.958267191	0.46421935	0.158025902
0.677643482	0.253588711	46.49239413	183.3377912	206.2425756	212.6029163	115.4123044	213.6726468	31355.33333	124.2376592	0.275982494	17423.8265	0.555689404	-86.3957489	35.75286636	3875752002	2.967551493	75.96472931	2.622863513	128.6509857	-24.98092147	40.28228577	-25.9431572	-214.1413422	342.7923279	30.63740803	976.2047215	-0.103759634	0.142214115	2313.454744	76.09320526	8.600419081	284.0585264	-1.367614336	11.44351733	2.941960512	0.590790485	1.255705385	2.033511832	1.342140503	0.029680647	5.450453265	-0.134272113	0.723692367	0.519286626	0.98769303	0.564566251	0.927110312	0.468753392	0.052579348
0.988957069	0.657874208	19.37250694	29.44712944	36.87817783	34.23448554	38.62641583	39.59797975	10264	29.12194682	0.725570405	3147.861819	0.306689577	-491.8180481	15.68634872	917056142.6	4.577183791	292.2135518	2.738554165	75.09954834	-179.8695827	163.4767799	-118.1542969	-796.2643433	871.3638916	123.1811701	843.146627	-0.871670806	0.054300823	38282.33316	717.3441487	26.3388207	85259.42374	-1935.08315	158.6977538	64.4129281	0.422130809	5.748496513	4.000480247	30.57429017	0.00677918	8.298377611	-0.127666284	0.816299145	0.230068816	0.957921679	0.307475575	0.876064255	0.222287973	0.030502807
0.672816213	0.340632636	18.76289628	55.08249744	61.18823416	60.29925373	41.61730409	61.31883887	17637	37.06039735	0.560147034	5849.677098	0.331670755	-43.85021973	62.56496429	2288026703	2.726219721	45.91627312	3.348943208	146.1002197	14.15689441	31.09292545	18.33627701	-110.577652	256.6778717	20.24796156	1014.97715	-0.221272538	0.186164322	1664.408022	38.5696587	6.086428307	206.8915284	-9.15745907	7.95455326	1.855113203	0.620725164	0.954481101	1.786969362	0.934528303	0.056300272	4.866240173	-0.16320468	0.752546338	0.605407463	0.985688263	0.634132828	0.925709001	0.480785158	0.126963576
0.622580144	0.484168174	6.451927767	13.32579898	15.23154621	10.77032961	12.16552506	15.3622915	370.3333333	8.296377851	0.753506545	330.9727956	0.89371592	-99.91218109	6.916955757	48850702.57	2.739386886	64.46549034	2.422504199	48.94062805	-40.86002896	34.02052474	-38.2942009	-127.542305	176.482933	23.31411917	960.0580031	-0.1525711	0.168387326	1761.885234	25.77106165	5.03175758	79.66581124	-5.167093081	5.584385114	3.962828216	0.165017871	1.547015986	2.081143398	1.498277337	0.053979341	4.467654927	-0.251332215	0.842642162	0.445673057	0.947141749	0.507120275	0.851478208	0.429595884	0.107940608
0.809518454	0.670493864	31.26246614	46.62602872	56.85068161	62.60990337	47.20169488	76.34133874	27243.33333	37.7446307	0.614923333	7120.382346	0.261362377	-8.629907608	78.53219223	3518622276	2.7370359	37.36634588	28.83637688	226.4290924	28.60186547	38.63016276	40.9255085	-579.6997681	806.1288605	16.19563517	1031.655979	-4.509287614	0.219877039	6292.260325	669.8160299	25.82948975	12608.44016	-403.4469066	20.41367459	9.803066445	0.351226805	1.461375332	2.149118735	7.6385149	0.069210867	4.864367456	-0.103388386	0.627429447	0.575305567	0.992993896	0.606947598	0.963109599	0.460352233	0.167182415
0.60246311	0.24220603	27.65548609	114.1816579	106.976633	139.8427689	62.12889827	139.8999643	18917.66667	68.79023671	0.383721576	8947.731648	0.472982837	5.778727293	91.3844101	2657261635	2.548728279	42.68015623	3.718708913	172.4462433	48.58881771	26.97566553	49.16104507	-77.68241882	250.1286621	17.93505181	1049.176431	-0.071330637	0.208598489	1232.674171	44.30908413	6.598647905	91.71822608	0.30173367	5.176500941	2.11277156	0.42011128	1.055591007	1.864552145	0.988013391	0.056362394	4.746096433	-0.076623103	0.54531969	0.57038253	0.983672803	0.605330747	0.918239505	0.484975533	0.118357043
0.469804147	0.3433948	25.48664972	74.21967278	58.85575588	92.45539465	43.68065934	94.48809449	37676.33333	34.86871005	0.610152679	8907.544942	0.236422819	-39.5215023	78.61644745	4884494582	2.842679949	47.25618982	8.37719192	146.0864868	27.65128522	39.50499959	41.62513542	-253.9592438	400.0457306	20.77923711	1029.341194	-2.121365331	0.190402643	3476.129207	167.3789701	12.87967972	1055.55483	-72.87064247	11.58533427	5.617111706	0.34667335	1.455032325	2.267631043	3.481105667	0.053373154	5.166898872	-0.068979383	0.537762636	0.537564708	0.983234348	0.576767268	0.928878976	0.451074499	0.113914399
0.628576138	0.443682715	12.5803649	28.35441739	29.12043956	21.63330765	29.12043956	30.33150178	3422	17.82291018	0.669503516	1640.279785	0.47933366	-15.72068501	44.71171989	444119647.8	2.175157969	31.60308173	4.228599814	105.3939896	13.5815614	20.00247174	12.6594944	-89.80418396	195.1981735	12.79587095	1013.930343	-0.130603035	0.273233882	707.1586291	25.25650376	5.005096135	26.02727136	0.072706165	2.58002348	1.760587888	0.187929059	0.976559991	1.744449458	0.795077954	0.089229866	4.056081401	-0.054355473	0.432543322	0.587082985	0.979785497	0.618063224	0.908973826	0.499127671	0.190309221
0.918883903	0.714724992	24.85683808	34.77818512	42.04759208	42.75511665	42.19004622	44.98888752	17957.66667	31.95711448	0.720906373	4600.148628	0.256166278	-353.0612366	54.84403839	2007097290	3.804931402	147.2003498	4.633089283	130.2555542	-68.45733864	131.9470895	13.13424253	-646.7225952	776.9781494	80.10056456	947.0091412	-1.625158938	0.127210479	29054.58359	643.0931822	25.07645334	55507.15704	-1737.17015	91.98716237	35.05779286	0.441838868	3.464445998	3.250447684	22.94343595	0.038365144	6.477032422	-0.114314696	0.729127232	0.415557839	0.97185713	0.467803127	0.915745455	0.353010259	0.111156676
0.762364597	0.516807941	22.27537838	43.10185009	38.62641583	48.37354649	49.47726751	51.41984053	17819.66667	32.85932459	0.626268841	5268.128631	0.295635644	-32.30189323	60.62050819	2289358895	2.680836426	46.26930052	6.378296049	168.1376953	15.52832527	30.90865737	21.15420628	-196.7618408	364.8995361	19.37175654	1016.417333	-1.211485402	0.197259185	1806.415189	85.98274575	9.232489756	299.7799895	-22.66272281	6.606022036	3.632546449	0.289648912	1.392399598	2.155024158	1.670733077	0.047470386	5.063085717	-0.052435248	0.467430708	0.490819946	0.985037803	0.541760499	0.920244364	0.455625294	0.099301891
0.346987102	0.190307992	17.92047655	94.16565429	55.6057551	48.16637832	43.17406629	76.57675888	6658.666667	32.67426754	0.470238511	3639.911137	0.546642642	-41.09531021	31.70719719	866243690.6	2.192373913	32.92671227	3.592568939	77.04684448	-0.253403383	21.69685677	4.207146406	-97.93532562	174.9821701	14.30427267	1000.140689	-0.737682516	0.266655644	788.1405094	21.5743776	4.608962427	36.36109349	-3.996986067	2.971398832	1.648060971	0.284268476	0.929015439	1.725727048	0.775378193	0.09256229	4.055175098	-0.051290557	0.41454036	0.605229471	0.976354047	0.63361165	0.904192877	0.489825364	0.209765875
0.642662755	0.572278908	45.93187041	80.26133725	92.77930804	93.38094024	66.75327707	94.93155429	116056.3333	51.58097213	0.581521038	19786.30004	0.170488757	-32.90102997	51.83089867	14582550155	2.506321272	33.35118508	11.48582625	254.1151733	12.44076166	32.1351701	24.36019802	-266.4725037	520.587677	14.7290961	1013.809017	-2.543715021	0.254267366	2772.426606	150.0922453	12.20732281	938.1233042	-63.12270168	8.689467295	4.39781984	0.32675052	1.248307561	2.082664422	2.828362474	0.087312248	4.549633237	-0.047710055	0.42543742	0.577448413	0.991696	0.609244676	0.950479844	0.465925211	0.177691702
0.484078209	0.103313717	14.45682053	139.931278	107.6475731	21.26029163	20.88061302	114.9782588	3885.333333	67.73768239	0.539335235	2216.039616	0.570360231	-80.07922058	62.5883316	505132920.9	3.154413694	82.90621185	2.672313188	163.9759674	-3.369945112	44.99577029	2.859306335	-145.4859772	309.4619446	32.3210405	998.1570008	-0.095584996	0.130018012	3045.93186	43.62819136	6.404893733	517.67277	-11.7449771	14.17717336	3.766106365	0.577388531	1.480341698	2.18382176	1.527050908	0.026808341	5.693193757	-0.151123814	0.766521405	0.465007452	0.979223479	0.521948602	0.904083218	0.440291952	0.070776029
0.673118428	0.281964068	13.32353152	47.25258652	53.14132102	38.62641583	38.83297568	61.77378085	10426	31.80658678	0.554675433	4160.929334	0.39909163	-367.0353638	61.19408798	1090123171	4.386199878	253.6780281	2.742690435	160.6003418	-106.7089101	140.5472353	-51.45352745	-615.4402466	776.0405884	105.5894478	908.7633835	-0.860238276	0.061142103	27881.91588	530.7561916	22.68093331	36249.65783	-1076.643093	104.6297952	39.8369279	0.450394286	4.449124059	3.652057128	19.0697121	0.010609288	7.722811242	-0.127768247	0.796803044	0.278747836	0.96628113	0.35471841	0.889641191	0.256702378	0.04967531
0.301594399	0.186394907	12.77726866	68.54945162	60.46486583	37.36308338	24.33105012	61.28621378	5469.333333	20.67413067	0.570320247	2632.216435	0.481268241	-25.1515728	63.08414993	712900311.4	2.587265778	39.41566515	5.881626814	147.483963	11.98988899	28.4466008	8.739967346	-169.1121063	316.5960693	17.04328831	1012.796052	0.055894369	0.221878785	1632.308375	64.68047496	7.992161198	193.3437319	10.8879703	6.011737289	2.793237095	0.365079223	1.095268151	1.898227444	1.576264852	0.071758632	4.571542713	-0.128637661	0.673158308	0.579860862	0.985457274	0.610750015	0.928460274	0.495056292	0.145405879
0.644749199	0.615698198	22.92393006	37.23241378	49.1934955	31.04834939	40.44749683	51.34199061	13044	24.00556896	0.714195952	3752.095929	0.287649182	-594.4512329	60.57061768	1266707581	4.723500844	355.9584656	2.948765282	206.4654694	-163.5718188	217.0007083	-41.54887009	-939.8640137	1146.329483	159.0516243	875.9204143	-1.070745706	0.059811043	67624.46982	1188.356609	33.76565688	272229.6951	-5642.239052	268.2161999	76.01983486	0.550731577	5.71752353	3.976209213	42.73125719	0.011820617	8.142580093	-0.17218804	0.881177744	0.28327546	0.970412789	0.351114486	0.903511453	0.253930144	0.052418821
0.404369326	0.237181283	19.273513	81.26068264	47.70744177	78.89233169	41.23105626	79.72452571	20902	32.85932743	0.57743567	6354.856454	0.304031024	-9.024288464	52.37899437	2746208867	2.02334116	30.68373203	3.290470649	99.78314972	23.13214706	18.81624463	24.82347107	-56.31779099	156.1009407	12.86910229	1023.411844	-0.371393501	0.290647813	572.4124678	20.5870357	4.503113266	19.5178176	-1.549302967	2.411789486	1.177100147	0.342959665	0.778623371	1.540091305	0.564473084	0.102849351	3.791381183	-0.057273207	0.423178718	0.650066767	0.977729022	0.669719555	0.907947967	0.496378828	0.195956377
0.860795361	0.661286576	40.70671913	61.55685084	70.9365914	71.69379332	64.77653896	72.47068373	88903.66667	52.98785164	0.660030754	14594.85332	0.164164808	-666.262561	40.94282036	8478696421	4.55192065	303.0508327	4.23023419	275.8119507	-180.863917	233.0699359	-31.20043182	-1064.097778	1339.909729	146.6367987	871.8649578	-1.522657319	0.075789213	89164.58215	1428.802327	36.20463078	1277071.26	-19472.21995	536.6738497	64.57431563	0.785870395	4.84011711	3.735536692	40.56236265	0.014135378	8.339858837	-0.157298353	0.864139212	0.339134	0.981328435	0.400685774	0.927962363	0.297679836	0.064468695
0.334979791	0.203637258	17.684326	86.84229106	59.05929224	40	29.52964612	76.75936425	10996.33333	29.09041254	0.586841344	4075.010065	0.370578987	-44.18448257	74.57812881	1426857779	2.994135478	56.76622212	5.831180807	153.0715637	17.00310452	38.50247025	22.99355221	-243.8919067	396.9634705	25.07971626	1018.312622	-1.091328526	0.154999324	2665.280694	130.4840148	11.36287345	559.4508914	-35.50143139	10.0343949	4.565986671	0.374045095	1.629551727	2.303036378	1.881478831	0.030090301	5.596296811	-0.069447486	0.561110514	0.435718526	0.98507633	0.498210662	0.917193966	0.427779184	0.069933297
0.800911711	0.743228313	36.3505551	48.9090021	47.70744177	58.85575588	58.13776741	60.19966777	46641	39.17179254	0.736228871	8511.050799	0.182480024	-120.9068428	72.7685997	5696338220	3.495008614	67.45006609	7.211541623	357.8162537	-4.336482352	62.79674036	16.52115822	-394.5379028	752.3541565	31.38793448	1000.205302	-1.613241535	0.128613127	9064.805871	286.1928915	16.77989866	8165.18471	-276.1942235	31.03907576	12.54802928	0.4209394	2.401640409	2.853597216	6.737490731	0.023945853	6.430440841	-0.063396013	0.571635868	0.376510811	0.987957172	0.446599411	0.932988079	0.370207949	0.054542157
0.546398624	0.485697652	34.63196987	71.3035563	95.41488354	66.84309987	62.03224968	99.05553998	25829.33333	38.96016505	0.509030916	8301.350718	0.321392372	-44.05412827	56.64564323	3288772165	2.75179086	45.97553176	7.409535118	248.6477051	14.23380071	33.88102906	24.49308968	-237.4540863	486.1017914	20.263362	1015.363512	-1.3217503	0.202456737	2292.858625	127.6267375	11.246557	435.3236985	-27.32536389	8.078192551	3.515626167	0.390534924	1.238511814	2.082815219	1.972905515	0.061982719	4.945805722	-0.084450799	0.583740018	0.551493935	0.991773037	0.589331411	0.94531088	0.467977053	0.156453576
0.850686725	0.540895306	11.65256746	21.54311073	25.29822128	24.73863375	22.36067977	26.98147513	2901.666667	18.32643832	0.739131829	1331.048562	0.458718631	-450.0305603	55.02753067	301105843.4	4.372722065	284.5529566	2.909463541	98.95012665	-125.9248631	170.4881543	-25.27489471	-715.0509033	814.00103	126.7427863	897.271329	-1.03408265	0.071792159	41088.49292	708.7409529	26.17540971	85232.23911	-2305.304451	149.6486457	55.47890936	0.456017313	5.048537336	3.764758668	29.53656716	0.015911225	7.032617427	-0.266725668	0.939811915	0.291329424	0.957744004	0.360146302	0.882920567	0.263467939	0.063046537
0.63901642	0.496350888	41.29370197	83.19457661	72.24956747	77.89736838	74.67261881	100.7372821	42840	53.16270052	0.401185872	14758.3612	0.344499561	-3.782730341	53.99132538	5686915036	2.059403444	28.98833823	5.863238515	152.653244	25.34624908	18.63576078	25.95490932	-125.9074402	278.5606842	12.21793858	1025.652751	-0.324344923	0.295959574	628.635086	57.48111354	7.555325469	30.6220274	-0.23598008	2.714973646	1.122860836	0.414333434	0.713583638	1.499438453	0.60865034	0.109885212	3.782013964	-0.094256925	0.544092606	0.680583357	0.993613293	0.695843742	0.950831935	0.478007054	0.199137821
0.642506478	0.446689903	17.06563597	38.20466021	28.63564213	32.55764119	44.40720662	46.73328578	7749	24.54674168	0.627236519	3019.139841	0.389616704	-482.8187714	33.9704113	734411160.3	4.523733859	310.2859757	2.686959804	74.38909912	-163.6005142	171.2946773	-88.45539093	-753.4794922	827.8685913	130.1161128	860.4265401	-0.878482917	0.059648559	40769.73107	732.199531	26.54475452	90718.70243	-2264.641254	162.0123636	52.11929019	0.507364776	5.059456223	3.810125335	26.13347189	0.011112701	7.792136058	-0.170762373	0.872302051	0.271381653	0.961473522	0.34361302	0.883883022	0.254211505	0.047662181
0.639896993	0.591671368	16.31969962	27.58237173	27.20294102	31.2409987	23.40939982	34.05877273	4900	17.64987672	0.711738574	1960.172719	0.400035249	-469.5255798	53.47121277	463994809.5	4.777302024	321.7076292	2.452833508	144.7971497	-164.6535889	174.8007327	-117.9191971	-749.2420654	894.0392151	134.5222854	860.2462552	-0.663273594	0.043555678	42219.99317	681.4311471	25.63573089	78993.2828	-1696.747357	162.8352623	66.22669458	0.41905557	5.93542868	4.022148358	30.42317279	0.00529699	8.250863181	-0.19899801	0.914386464	0.205257491	0.956805668	0.287205497	0.871873943	0.20558173	0.021664638
0.730736496	0.582908406	14.03739058	24.08164032	24.73863375	26.83281573	24.16609195	27.49545417	3234.333333	17.59733348	0.669596582	1579.528309	0.48836287	-81.88668518	92.95706177	416144379.9	3.403700621	83.39264774	11.53474642	198.3321381	8.433155944	53.44416044	16.98081017	-476.2216187	674.5537567	34.9377304	1011.171481	-1.723778772	0.113040224	5530.333782	450.9689792	21.17967203	2114.024451	-71.8234246	19.45897755	9.969077019	0.32908668	2.160681639	2.592743749	5.177667309	0.018278144	6.209346919	-0.135484367	0.754614659	0.377383097	0.988880502	0.449774755	0.932728915	0.381858372	0.044517837
0.65921973	0.400140774	23.65325967	59.11234549	49.1934955	56.35601121	59.46427499	64.93073232	33002.66667	38.96802444	0.63349779	7854.255812	0.23798852	-23.0944416	72.23656616	4319338978	2.685954363	48.32232141	3.726556452	174.8006439	25.03848727	30.21880354	26.51371002	-132.9676971	307.7683411	20.50652382	1025.774889	-0.270136618	0.188183389	1510.223475	57.8263799	7.558737428	128.2994569	-3.500677367	5.966024168	3.200699413	0.301281257	1.349856202	2.094379993	1.34997419	0.040718814	5.153447047	-0.042799325	0.400061397	0.492334552	0.982255383	0.543039791	0.911581661	0.461501833	0.082727052
0.282069494	0.233502955	21.48372171	92.00620909	48.08326112	48.08326112	43.68065934	81.43709229	14088.33333	25.9521448	0.52447537	5378.552827	0.381773536	-60.41848717	38.69752007	1730846828	2.750785934	41.39168215	14.33742585	133.7155304	-6.264345932	33.55971182	2.590557694	-391.7585144	525.4740448	18.46474467	995.0813899	-2.474617659	0.204449413	2676.422367	267.017459	16.30592317	731.9379949	-44.90886526	9.106210284	4.573618483	0.331705137	1.309726984	2.119809615	2.840129352	0.056124134	5.047854216	-0.097903746	0.624847735	0.546336842	0.991621945	0.584591742	0.947846813	0.467842029	0.138099598
0.866129728	0.746283672	20.30102886	27.20283134	32.80243893	32.55764119	30.59411708	33.76388603	8841.666667	23.5611809	0.791767913	2611.613984	0.295375757	-490.2910736	79.63221436	912941496.6	4.755820269	345.5677166	2.86859116	311.1635742	-126.7725362	193.8514935	-21.98545837	-818.499939	1129.663513	141.5692967	903.6506642	-0.941968052	0.056566639	54058.31926	953.5318777	30.32098003	152951.2411	-3291.340612	203.1026083	67.11001591	0.494644767	5.497166981	3.918583789	36.38832811	0.010531422	8.086571127	-0.200743737	0.911055524	0.274476446	0.972220662	0.344647055	0.904116857	0.255644296	0.044161001
0.678756645	0.54501945	15.48643032	28.41445441	31.04834939	34.40930107	25.29822128	34.64101615	4828	19.28649975	0.656277438	2104.948581	0.435987693	-815.7455261	22.68265572	303427318.9	5.271545665	590.1198339	1.643765034	89.47742462	-377.3956635	278.842418	-372.4706421	-976.5287476	1066.006172	233.6728836	697.3246941	-0.138902362	0.02942657	98625.56911	859.7218295	27.23882553	539967.088	-4329.067635	549.1095726	78.8014229	0.747739784	6.481339267	4.123487277	35.99098287	0.004112777	8.665637493	-0.325149362	0.982293402	0.19923893	0.964405029	0.279120504	0.882929509	0.194404459	0.024501446
0.081537394	0.070421434	12.15428725	172.5935785	18.97366596	25.61249695	15.23154621	103.247276	2842	14.07283054	0.61919424	1567.015406	0.551377694	-30.27501869	66.88201294	379354198.4	2.714962136	42.94275478	5.364042795	203.0778809	21.40466787	30.59434977	23.35123253	-116.264328	319.3422089	19.05872011	1022.278283	0.436580351	0.19674582	1785.392597	42.21007353	6.427966226	193.435368	-0.293144898	6.778503212	3.225496276	0.354451175	1.23772376	2.028157841	1.679323634	0.054799153	4.847509329	-0.129129352	0.690335742	0.538669598	0.985110785	0.579120592	0.924577183	0.473076122	0.122694588
0.613028151	0.565865142	39.11523151	69.12465285	85.08818954	72.49827584	61.6116872	91.17017056	70060.66667	42.3753581	0.630932978	13026.17996	0.185927148	-23.41040802	50.98700562	8787471765	2.480076495	29.19371128	14.55459345	326.41922	14.17042178	31.29003606	23.92287445	-326.8951111	653.3143311	12.81255642	1015.754249	-2.441288631	0.27291107	3215.049838	232.967107	15.23032272	1307.037704	-65.90024216	9.045390266	5.02829284	0.284422884	1.185037428	2.010006671	3.61293422	0.107697908	4.335307406	-0.065921655	0.488584409	0.619475144	0.994129252	0.644331353	0.96276974	0.449515151	0.186985705
0.617899997	0.382170795	12.49742426	32.70114937	33.52610923	34.17601498	24.33105012	35.44009029	5606	20.2060401	0.752626773	2027.713178	0.361704099	-28.98176003	41.92191467	716654631.6	2.215322561	34.45967913	3.21268176	67.72684479	7.854981397	21.69766994	9.732789993	-81.06602478	148.7928696	14.92911719	1008.231815	-0.540686383	0.251393793	759.7287892	24.27616261	4.900155807	28.79388782	-2.555922359	2.894842111	1.836808792	0.221597052	1.00382781	1.773360162	0.813121093	0.07608871	4.179958058	-0.043183687	0.36449007	0.57865961	0.966488699	0.612130484	0.885189222	0.490009182	0.153195279
0.721001958	0.691647184	57.01517156	82.43389537	84.11896338	107.6289924	84.89994111	107.7961038	181151.3333	59.43499995	0.66709895	23208.91782	0.128118946	-96.10913773	52.12466011	21771820819	3.082616123	48.12774467	9.463704978	247.7511749	-8.610086723	51.70981349	12.6144495	-397.1075439	644.8587189	22.88563423	994.7553775	-2.400494388	0.177821539	6684.300871	275.6518672	16.51505151	4975.149533	-241.7628071	21.03515532	9.42152461	0.378842735	1.827496294	2.508045428	6.059161734	0.047640515	5.602336549	-0.058654931	0.519883372	0.485053233	0.987744688	0.533000639	0.940293521	0.43535712	0.113743172
0.652842095	0.527104753	33.91699239	64.3458292	78.10249676	77.27871635	51.2249939	78.20485918	58885	42.00766591	0.698587293	10477.71455	0.177935205	-149.9716156	42.54051437	6978743533	2.840437566	37.84263563	9.015006694	105.405838	-18.28045739	64.51978616	16.26304817	-469.0922546	574.4980927	24.87525877	986.641387	-2.519202657	0.234372836	9687.966209	376.9616338	19.29900182	10362.14879	-459.0841915	30.34162132	12.3129384	0.419475712	1.818642519	2.440860482	8.979780469	0.090787853	4.926692489	-0.074609374	0.548184648	0.559681338	0.982495575	0.592184581	0.939250208	0.423268259	0.180838303
0.825940683	0.607372839	32.83051862	54.05332033	61.74139616	59.09314681	60.5309838	64.34283177	51071.33333	44.64483629	0.668231569	9961.894385	0.195058436	-75.3926796	60.127882	6336334794	2.849669014	39.80086136	10.72152249	349.0809937	7.373141732	48.36184054	28.10991955	-393.9156494	742.9966431	18.8354779	1010.609004	-2.418592131	0.216369163	6529.913233	294.9270148	17.06613255	6152.958259	-286.1217935	22.42677564	7.737366741	0.483686078	1.562499155	2.309225128	5.270066497	0.06854073	5.049024421	-0.088059805	0.591617965	0.545520539	0.992161793	0.581834485	0.95469667	0.449885536	0.160520869
0.818125349	0.749350165	25.70555229	34.30379214	34.525353	44.72135955	38.47076812	45.12205669	13553	28.06480193	0.636003467	4322.300266	0.31891834	-536.3073303	40.80644226	1242375368	4.745934383	342.3520193	2.6365867	135.5243378	-179.500257	188.8344723	-105.3570099	-847.5723267	983.0966644	143.4334616	850.3835224	-0.838073088	0.050515598	49932.30688	888.0904489	29.19052328	133840.1262	-2968.259941	200.0121965	56.68434611	0.553312201	5.221601651	3.88524407	28.97589519	0.008840769	8.320396829	-0.147677915	0.851959051	0.259267216	0.969216783	0.334043163	0.895682547	0.245330428	0.042224292
0.796636372	0.365654884	42.25226151	115.5522964	130.1383879	143.6802004	82.46211251	144.5268141	58847.66667	92.05316217	0.347946531	21027.66801	0.357323734	-47.11810226	93.03769226	7890411211	3.187123038	75.15470982	2.956707349	205.9045105	27.72751412	44.15361114	31.27968597	-154.1425934	360.0471039	31.07480586	1029.202498	-0.191650411	0.128243984	3033.937816	79.57937261	8.730519495	776.3000637	-12.85380886	16.25113615	2.825835342	0.703562618	1.232830424	2.029375037	1.289442365	0.026323993	5.766029964	-0.172569444	0.807264269	0.525931914	0.989459389	0.569881742	0.932254215	0.469541936	0.059760194
0.638601312	0.545445427	20.56582936	37.70465079	39.39543121	36.05551275	44.94441011	52.61178575	10547.33333	24.07823945	0.645588582	3602.660996	0.341570792	-276.861554	83.99802246	1242903102	4.058045473	163.7877541	4.283351638	189.4269867	-41.12591773	117.9623539	23.73466873	-552.3994141	741.8264008	76.23447808	970.7250528	-1.416348653	0.090204919	22867.62254	535.8297982	22.84896617	36919.5985	-1221.766588	85.34172439	30.4706797	0.469857119	3.559250359	3.367317346	17.66445438	0.019857915	7.071874608	-0.134580036	0.792139452	0.353508478	0.972865503	0.418891415	0.908314006	0.323178276	0.067225437
0.725445064	0.531884817	47.22992756	88.79728484	77.82030583	96.5194281	102.9563014	107.1260939	166529.3333	64.41755198	0.576013758	25412.3657	0.152599937	-52.12824974	46.26406097	20328523270	2.579128952	32.61407572	13.74708787	233.0006256	1.933889006	41.33189742	21.3003664	-396.5551758	629.5558014	15.41000041	1004.46994	-3.109332431	0.257927021	5088.342575	286.5722957	16.8556921	4286.109992	-212.3876571	16.35188452	6.525159981	0.426647509	1.32175503	2.106466947	4.767087132	0.097262095	4.581720841	-0.080024243	0.550236838	0.602771622	0.991510272	0.629597708	0.956477596	0.449891537	0.184973111
0.832166905	0.660730455	53.62011357	81.15278046	84.38009244	90.24411338	94.82615673	100.339424	182567.3333	67.53265813	0.611129262	25466.33378	0.13949009	-20.03565922	66.13527069	23246640774	2.759911202	41.46347284	12.82529248	317.0656433	22.54319656	33.36817081	27.77041435	-299.3379822	616.4036255	17.46655449	1024.039823	-1.535695299	0.208094561	3062.970429	183.8686184	13.51573751	1357.71072	-37.66729175	9.657417404	4.884256441	0.325809281	1.459269144	2.244196189	2.735741881	0.055300973	5.085949531	-0.045362496	0.435668604	0.504447233	0.992682854	0.551302997	0.948077118	0.454040987	0.121928281
0.383145206	0.182024825	21.76674613	119.5811955	63.90618123	60.92618485	69.97142274	125.1239386	13751.66667	45.81696183	0.422742732	6566.16108	0.477481111	-39.3978981	43.51970978	1787165280	2.485476485	42.28585911	3.582720835	122.6706238	4.569363613	26.02061091	6.801199436	-126.3533249	249.0239487	17.68538697	1005.121222	-0.302723224	0.213918752	1109.065234	46.91933962	6.810245853	63.98277564	-2.056918078	4.413774218	2.255722748	0.322705088	1.1100454	1.882774109	1.007944748	0.056671094	4.66505775	-0.056275858	0.460260741	0.550380933	0.982646731	0.58852041	0.914190114	0.491812178	0.117725768
0.884543578	0.625868522	32.96899435	52.67718887	60.13318551	64.03124237	65.29931087	69.828361	52493	46.59526913	0.668434674	10142.8363	0.193222645	-202.777829	43.78787804	6040190915	3.333746284	66.14820194	6.615547069	144.7859344	-34.75616548	77.5095641	6.341284513	-482.6476135	627.433548	38.16525892	971.4833146	-2.035436268	0.15834873	12084.17046	396.1200777	19.75387254	12653.13491	-545.9061593	38.93849133	15.38080833	0.424705572	2.286569726	2.778827567	10.09968665	0.044978705	5.899008036	-0.074171243	0.585382073	0.465691594	0.980745544	0.514954013	0.928551998	0.40218379	0.118144752
0.623619705	0.380554207	11.51592703	30.26093741	27.85677655	34.05877273	25.29822128	34.11744422	3399.333333	18.87131686	0.659811409	1657.016396	0.487453343	-62.75647316	43.87453918	432077916.5	2.748558977	56.39434147	3.150339854	118.507164	-9.893348408	32.60748396	-11.31370497	-138.1405945	256.6477585	22.91122064	990.9567422	0.122881699	0.172345041	1684.083359	38.56621504	6.140121021	137.9122658	4.012970487	6.512734402	3.064094357	0.357698877	1.2790345	2.024730823	1.40140874	0.041788748	5.023976462	-0.107965999	0.638866896	0.513875748	0.977288644	0.559571512	0.903387965	0.473149833	0.092124988
0.617803005	0.520559831	25.2303006	48.46762869	50.35871325	53.36665626	43.17406629	55.71355311	24042.66667	29.94344665	0.745798986	5401.537878	0.224664674	-425.3402283	58.22344666	2623144764	3.975992691	192.6049175	4.319825015	144.9421539	-84.04254566	153.5178505	12.73152685	-723.8643188	868.8064728	95.68539216	936.6461131	-1.557150814	0.112419324	38327.88306	777.5992694	27.49658567	103562.2014	-2822.974748	133.0783469	47.0680707	0.472098503	3.991870523	3.410200206	30.83250905	0.03082134	6.870873073	-0.113566869	0.737597693	0.399183441	0.968991627	0.452124196	0.912458343	0.337718038	0.097449254
0.763617014	0.649946139	20.95528873	32.24157736	33.28663395	39.69886648	29.52964612	40.49691346	10563.33333	24.62021704	0.717334347	3245.61116	0.307252555	-584.5798706	38.17319031	967030564.5	4.83769492	320.2006497	3.317154242	200.9860687	-183.5990083	197.7991557	-82.3161087	-925.1105347	1126.096603	138.7598955	851.736043	-1.115386136	0.04871154	58943.7076	1088.995799	32.412047	227005.5909	-4584.467438	239.9724612	86.44652921	0.468429616	6.415907236	4.140930299	44.44064118	0.005605823	8.563145045	-0.162086898	0.879383208	0.219314513	0.966480684	0.296327313	0.892017867	0.222591077	0.023470454
0.849894237	0.550067405	33.53782866	60.97039808	76.57675888	63.56099433	66.21178143	77.5112895	67195.66667	51.81838994	0.632671237	12633.78684	0.188014904	-85.17299652	87.77218323	8365624240	3.534380586	71.22799015	7.657290013	371.5514221	7.813620045	58.99804412	22.13263321	-390.045166	761.5965881	30.89666325	1011.777454	-1.516618553	0.122136965	8005.32447	296.2247683	17.06712762	7455.245212	-268.2353323	29.1570404	9.410953863	0.509729787	2.134452247	2.70985446	4.784995261	0.02163793	6.481741112	-0.076917996	0.610274057	0.397903558	0.990775695	0.465548501	0.939253106	0.381678728	0.051933008
0.569807058	0.4085942	52.27837883	127.946943	142.8005602	165.1302516	86.55634003	170.1058494	115595.3333	72.9050712	0.412963205	27788.57658	0.240395315	-1.934220386	51.50164719	15129573136	1.98805346	25.49960232	6.663573464	157.2739105	25.68556978	17.62904849	27.54271507	-113.5643997	270.8383102	10.86263008	1025.981724	-0.692025129	0.32271782	607.6102358	43.191964	6.551896622	29.97188167	-1.768445878	2.356665629	1.298332843	0.289026454	0.778677587	1.581086814	0.68491781	0.124822948	3.713618236	-0.04952288	0.383006951	0.658765653	0.991392949	0.677483016	0.942741034	0.484076818	0.235697686
0.632331945	0.522046031	29.19349793	55.92130994	54.58937626	62.76941931	45.12205669	62.89674077	35015.66667	35.36083069	0.655664179	7894.25104	0.225449114	-115.2220802	57.4089325	4294090334	3.003484808	38.60032487	9.817273035	315.5137329	-4.548121925	60.87352469	24.678792	-481.2750549	796.7887878	21.73352411	1000.243486	-2.576349898	0.209325484	9562.588762	433.277567	20.7081932	11826.07555	-487.2125897	32.06396581	14.27921848	0.381846183	2.025596663	2.588647162	10.13791995	0.068592278	5.383121367	-0.083182634	0.596638074	0.523108335	0.988421152	0.562073223	0.948522917	0.415698971	0.163388517
0.306462907	0.210999281	43.19261642	204.7050409	121.6552506	143.1083506	79.12016178	187.147001	28761	62.73450185	0.388701641	11678.94836	0.406068925	-55.81618805	50.80062714	3705212423	2.748708313	57.24131775	2.829653479	128.5941162	3.244270261	33.51028434	9.434088707	-123.6266327	252.2207489	23.7268695	1004.10212	-0.416364955	0.173846897	1722.001679	34.44479531	5.768121162	177.953879	-12.10206159	7.532196088	2.84491967	0.450484935	1.262404241	2.037962412	1.231630001	0.041595605	5.156500517	-0.075443155	0.554724831	0.514564937	0.978239254	0.561281599	0.904003562	0.46402113	0.087168948
0.696964347	0.407862008	21.94322979	53.80062221	44.72135955	56.56854249	59.46427499	65.87867637	26984	37.49711552	0.638729583	6811.424996	0.252424585	-88.93930969	59.78932495	3312759986	3.057632719	48.02432203	9.361106047	276.6431274	-0.804492508	50.21006619	18.61708641	-381.2665405	657.909668	22.17164468	1002.3872	-2.359091176	0.178725818	6388.436535	285.4311385	16.82956916	3872.984655	-196.5061857	18.88352632	10.10076097	0.302197638	1.900963186	2.551768525	6.461225833	0.04603811	5.530504679	-0.061219542	0.527228134	0.478432682	0.988484619	0.527458029	0.94203784	0.428402649	0.096624022
0.869059639	0.648574842	35.53280718	54.78597821	68.41052551	64.56004957	55.78530272	69.16646586	44856.33333	47.61228247	0.550531073	11089.65755	0.247226127	2.282505274	57.88748703	5864951982	2.056465227	27.01396751	12.9723686	199.0702362	29.50462734	19.39707889	32.67619705	-158.8328705	357.9031067	11.31510342	1029.93291	-2.060319288	0.317515783	882.0204742	76.92715754	8.755389128	78.02951209	-6.166157055	2.814271777	1.733263942	0.2362018	0.855115654	1.673167854	0.996501263	0.119950792	3.800779067	-0.042630523	0.36678011	0.643498137	0.992785498	0.664086937	0.949383372	0.487920852	0.250260582
0.382367634	0.335158344	7.85208775	23.42799423	18.97366596	26	12.64911064	27.12931993	960	8.958106726	0.691598576	680.4729351	0.708825974	-359.9263367	71.35543976	113375373.5	4.279403045	183.2086	4.17842963	413.9487915	-78.15385802	143.6691194	-7.757551908	-656.8149414	1070.763733	89.71306253	941.1403219	-1.128221278	0.073486328	35944.79603	657.3126304	25.37760832	68283.30428	-1807.180345	111.159552	58.22557365	0.311380431	5.22968779	3.637242847	29.75771868	0.018594405	6.197880515	-0.401023994	0.976642157	0.257213241	0.973523815	0.332966111	0.903708411	0.245681352	0.06103077
0.688213209	0.485259474	10.61742047	21.8798829	21.54065923	20.59126028	21.26029163	24.49489743	1838.666667	15.05802441	0.673568066	1077.551339	0.586050402	-86.61750488	66.0576561	244377515	3.064553469	49.88353401	6.720386287	135.0554504	6.712536323	46.82529153	24.04868603	-296.8575134	431.9129639	23.56837697	1009.078612	-1.793560745	0.170277778	4769.515088	170.093279	13.00914768	1570.486447	-98.12467209	14.28569932	10.89089222	0.130872868	2.173207821	2.669931556	6.047588782	0.043835417	5.295958095	-0.172022296	0.790677927	0.429574703	0.971541967	0.487716076	0.903599216	0.397706848	0.112533957
0.766867736	0.551486356	22.88706222	41.50068624	45.65084884	57.27128425	49.03060269	57.5847202	17286.66667	31.82553731	0.606376983	5331.90319	0.308440215	-305.6420868	46.65623665	1902475931	3.94799963	145.6342931	4.503437008	295.4938354	-69.20509091	114.0648866	-6.748320341	-581.9458008	877.4396362	71.20386751	942.4316273	-1.468698848	0.102291897	21798.20937	522.4358855	22.55562712	38164.03382	-1247.713373	83.4625458	28.8442403	0.484285664	3.341382808	3.276199309	17.53442126	0.024868362	6.945014053	-0.122102617	0.76393486	0.383818416	0.98039055	0.44396203	0.923928278	0.339592959	0.075221794
0.705888498	0.590573148	31.11710802	52.68967635	62.76941931	58.30951895	48.37354649	64.89992296	38863.33333	37.1930365	0.705875953	7860.480643	0.202259559	-8.695627213	60.86389351	5107515061	2.256376252	35.91178274	3.378889797	123.5317535	26.24614985	21.89718642	26.83136082	-72.36500549	195.896759	14.91191307	1026.628043	-0.134530599	0.248944928	783.9783147	21.01337121	4.563568361	29.53388884	-0.561736203	2.900912336	2.152296497	0.14775017	1.109968	1.865050342	0.906085246	0.068340407	4.376986197	-0.019834683	0.228132143	0.545606236	0.969462767	0.585029573	0.887355022	0.490823205	0.12624476
0.677959534	0.462686603	13.4011747	28.96382697	24.33105012	28.28427125	32.80243893	36.49657518	5024.666667	19.63630264	0.757736981	1872.278624	0.372617479	-40.13230629	74.64195633	647536417.7	3.023812035	53.48234245	9.784552583	176.8327789	18.36917695	41.91189791	29.20989323	-290.7081299	467.5409088	23.18958983	1020.321192	-2.06699827	0.16459714	3979.553285	183.4175556	13.48958156	1355.807794	-78.15077647	12.63916653	6.851923596	0.294154675	1.687777734	2.40140481	3.975481087	0.038232305	5.446890502	-0.10419377	0.663453775	0.474876196	0.985073017	0.526405456	0.928599303	0.440104486	0.096870713
0.874130401	0.642098637	61.85434718	96.33153479	114.0175425	113.8771268	108.9036271	121.9180052	315629	84.20632316	0.617235303	36320.4566	0.115073256	-899.7540039	58.20941849	31482939759	4.321228091	291.7688904	3.536025986	678.8914185	-178.4961139	278.6372987	4.954736233	-1094.203613	1773.095032	179.9622068	892.4865911	-1.429294191	0.098260494	121663.6803	1573.335956	37.48381906	2007129.978	-29578.42578	734.5302636	61.34220559	0.846166851	4.083140515	3.343593516	44.23970273	0.026804996	7.617108796	-0.193961886	0.891152915	0.448269299	0.989286457	0.492950553	0.952445928	0.341883106	0.089885191
0.280911444	0.192616322	28.81627229	149.6045196	86.64871609	120.1665511	56.92099788	120.6150903	25409.33333	42.02562164	0.462091375	9045.205591	0.35597965	-61.73671341	50.98815536	3242316920	2.77304747	57.04249525	2.859226268	137.7427368	3.162650573	34.44655247	11.34560204	-133.6946259	271.4373627	24.01481545	1004.083225	-0.528228088	0.174288693	1847.818433	47.27171034	6.77320595	224.7576345	-18.50281446	8.35787613	2.78025407	0.499860928	1.216186468	2.023656393	1.28138945	0.045230304	5.129400983	-0.093955041	0.612739984	0.532897176	0.982062483	0.575547945	0.914194011	0.468235729	0.097800585
0.815811281	0.667404337	30.96524258	46.39652586	49.39635614	56.0357029	48.66210024	56.17828762	35627.33333	37.85080922	0.687959095	7611.035001	0.213629096	-214.3764008	56.70643158	4192691490	3.346814737	58.22076416	7.211445752	208.8519745	-25.87264885	84.1535561	18.36398125	-527.1726685	736.0246429	36.93387126	981.8649331	-2.189052297	0.16367387	15134.65067	496.2422094	22.11269351	21582.92809	-823.7231399	48.81800579	19.75275541	0.421539781	2.453987074	2.806152566	13.68655078	0.048015037	5.884135654	-0.086614251	0.63234107	0.473342086	0.982598489	0.5189608	0.935710164	0.410395886	0.113749519
0.903760154	0.877668483	47.23217964	53.815513	62.03224968	65.3911309	57.68882041	68.14690015	87204.33333	48.63631631	0.75974769	12517.18815	0.143538603	-285.2313995	50.67223473	9879033585	3.573270943	79.01616001	5.491717906	170.6753387	-49.19580004	101.7405159	5.918575525	-545.9386597	716.6139984	52.18689298	960.9613799	-1.846313952	0.138558859	19418.14706	467.7894056	21.32594461	37080.29327	-1294.33373	70.70584446	18.78559504	0.576208089	2.560937781	2.910916644	12.15306252	0.035514337	6.351985655	-0.090901204	0.658503933	0.430025782	0.980998996	0.485403872	0.927967311	0.389951817	0.098787407
0.423089842	0.236130208	26.19693077	110.9427338	100.4390362	49.51767361	91.76055798	100.9554357	41634.33333	46.93874367	0.477861713	12156.71679	0.291987786	-12.82719936	56.90029984	5417278675	2.309394399	34.86708093	6.600299799	175.1384125	22.27892287	22.62841672	23.84877777	-163.1300201	338.2684326	14.52039815	1022.745631	-0.84250841	0.253033354	954.4300343	71.26201227	8.424634273	55.02557574	-3.038043716	3.271993176	2.122000238	0.211854589	1.044516266	1.836764215	1.021636296	0.076177823	4.336343814	-0.035160784	0.347617189	0.573022794	0.99101865	0.606265087	0.938333646	0.497824899	0.135464403
0.88915254	0.578678528	55.10581976	95.22699927	111.5706054	113.8419958	106.5269919	114.6472852	290167.6667	84.67132832	0.665221365	31862.80072	0.10980824	-34.11764526	57.77444458	36340372750	2.682031644	41.50447199	9.870749714	250.7160645	12.95487841	32.72323783	21.88471985	-250.4920959	501.2081604	17.78704324	1014.183928	-2.140450992	0.209973201	2491.454246	149.1757418	12.16397225	844.8238645	-58.15205436	8.853273255	4.000177496	0.376577449	1.368319391	2.170474591	2.107323064	0.055599007	5.011991913	-0.046726132	0.434220158	0.513951165	0.992191883	0.559097668	0.944700797	0.462475419	0.10857217
0.431127089	0.282155611	41.1503536	145.8427621	95.03683496	143.1083506	89.55445271	145.6159332	45376	62.8767654	0.407785452	15087.01084	0.332488779	-7.626287937	59.43426361	5992654053	2.302126904	32.22321129	5.981387601	162.7542419	27.30618943	22.40665631	29.85908318	-112.845932	275.600174	13.62902703	1027.787217	-0.495012463	0.266789856	988.5564224	44.78661531	6.648713192	100.2174734	-3.580819871	4.00465143	1.680718002	0.407481833	0.885729278	1.72237254	0.887637391	0.093833232	4.219591679	-0.079986389	0.524348303	0.628615828	0.989038026	0.653163075	0.935821254	0.479043657	0.209832496
0.68407779	0.505972174	23.93650156	47.30794062	54.03702434	42.52058325	50	54.73572873	24191.33333	32.36231147	0.69246085	5841.559042	0.241473215	-275.4119141	51.31170502	2669352510	3.995589611	173.2992821	3.672260436	319.4730835	-68.3099571	109.2046647	-10.92359877	-517.0979004	836.5709839	76.41051569	941.40279	-1.130658244	0.090433309	18192.87698	393.1509432	19.4408656	22725.14266	-802.9178201	78.06502022	17.35831479	0.633173589	2.759482593	3.067616185	9.622471967	0.02076798	7.045450725	-0.149100826	0.814331552	0.386745208	0.98612975	0.450479841	0.930812134	0.352452852	0.073614739
0.583938829	0.517274237	26.5796602	51.38407888	53.85164807	41.23105626	56.88585061	60.19966777	27052.66667	30.00515888	0.718494753	6065.508903	0.224211128	-307.6516968	42.10418167	2942844745	3.868080056	131.6850405	4.823709674	109.6659241	-71.96786604	110.8569487	-12.62199879	-586.0880737	695.7539978	65.93343647	939.3679882	-1.617962889	0.104691732	21168.57568	523.9727492	22.621412	32922.9512	-1138.255977	72.96885635	24.07715736	0.49915459	2.866353125	3.046922383	15.76493993	0.027361674	6.699209699	-0.127817908	0.763060401	0.442139724	0.976116165	0.492688145	0.921575359	0.369694649	0.078769243
0.819810072	0.769642655	35.46825438	46.08405491	56.85068161	47.41307836	51.41984053	56.9912274	32141	37.7801724	0.618569352	7903.181988	0.24589098	-34.77653656	54.95713959	4041784595	2.69875863	37.28798366	11.39321976	155.3156891	10.6458528	32.19961049	18.59261703	-280.8417053	436.1573944	16.55277162	1011.935936	-2.290128872	0.215854049	2609.298993	172.5961343	13.10006845	709.487029	-42.10289362	8.513360151	4.578636578	0.298033929	1.256984141	2.089008582	2.986400366	0.066526094	4.888585526	-0.085807235	0.581595728	0.575683593	0.988912335	0.608216275	0.943477921	0.463021041	0.144421362
0.780564988	0.346775436	40.17983696	115.8670216	138.3618445	104.7091209	141.1523999	146.4650129	80474	90.44174039	0.384968168	23415.11866	0.290965015	-112.4706726	81.68767929	10037626321	3.7561288	79.25102139	10.28924675	616.7288818	-5.90326903	67.9888276	9.953118324	-615.8340454	1232.562927	35.02396157	999.8817819	-1.330971392	0.108327388	11535.26722	657.3500871	25.54610926	15033.60088	-250.6382364	39.59816555	20.61994571	0.313218305	2.792092646	3.042307916	12.71623447	0.01654334	7.04545989	-0.072687944	0.624326574	0.367191901	0.992443695	0.436912471	0.950765846	0.3557506	0.043684128
0.776981284	0.544755024	35.73667578	65.6013698	76.55063684	61.22091146	75.47184906	80.47359815	73783.33333	50.97103652	0.571956496	14873.96111	0.201589715	-275.6594879	59.14071121	8325078474	3.922334899	114.9169264	4.907055496	285.592041	-53.05779693	102.0309372	-3.293779492	-539.902832	825.494873	59.19728601	956.7901442	-1.594907447	0.096534599	18747.84402	455.0033658	21.02413413	32136.31398	-1124.461792	73.40457207	21.48498572	0.545395082	3.025748436	3.161381421	12.16044499	0.016657837	7.186305356	-0.079316432	0.645246161	0.349054651	0.983396253	0.420397536	0.925283456	0.33951494	0.04597695
0.691316288	0.529405841	12.75821133	24.09911326	24.73863375	27.85677655	24.16609195	27.92848009	2982	16.66010951	0.686086227	1460.305933	0.489706886	-363.9526093	69.12979965	329230224.4	4.262442666	227.6820736	3.422993734	144.2983704	-85.86434682	143.2739876	-9.148724079	-653.6490479	797.9474182	102.9228852	930.8035923	-1.156532462	0.074792244	30751.33498	633.3184356	24.99657772	38337.4279	-1153.170121	103.0067365	69.20782614	0.196137686	5.780795177	3.943515747	35.26588197	0.011894352	7.247061584	-0.223614601	0.914948796	0.244791689	0.948946483	0.319615158	0.868452456	0.23360345	0.042144673
0.619448316	0.389443695	33.90553942	87.06146699	102.4499878	68.9637586	101.3903348	111.4271062	62589.66667	53.93007912	0.587385543	12978.64331	0.207360799	-34.89106178	65.00917206	8077348319	2.796674734	46.99598882	6.79478695	245.194519	19.21183216	32.70927251	24.50240231	-219.0172882	464.2118073	20.07938906	1020.242815	-0.881393046	0.188269111	2102.643096	108.9061466	10.3853906	351.9464493	-17.90301195	7.609199946	3.41130059	0.378499038	1.31544356	2.109611324	1.660048725	0.047930916	5.152906008	-0.063279465	0.50730479	0.513565957	0.991051357	0.559590659	0.938686944	0.463945926	0.106711971
0.849902667	0.716714349	7.953193312	11.09674074	10.77032961	12.80624847	12.16552506	12.9614814	386	9.431149548	0.73930457	346.7785851	0.898390117	-498.7745789	25.547686	35183968.58	4.585930514	345.5374184	1.93775046	148.4706421	-228.6159893	186.6294007	-195.8357849	-653.6912231	802.1618652	146.0724839	799.817804	-0.043265279	0.047933884	44675.22774	468.8740344	21.25330114	54647.29019	-461.363112	157.248457	91.00785355	0.253579876	7.743443751	3.61948649	28.15841024	0.023482588	5.508996984	-0.705601899	0.998662368	0.117401935	0.93046389	0.204727876	0.824243166	0.119682883	0.043682798
0.433398353	0.325449136	14.04916382	43.16853931	41.18252056	41.18252056	25.05992817	43.35896678	6288	18.70917386	0.642555959	2563.981323	0.407757844	-0.97345345	50.61828537	841701455.5	1.813959635	25.49830914	3.348249281	91.59547424	27.4519151	16.19433777	29.83662415	-37.06649399	128.6619682	10.90626808	1027.661007	-0.557390301	0.340805939	429.7083594	13.51506975	3.642695102	12.35845953	-1.620424149	1.87026974	0.887686188	0.356449067	0.656619232	1.384224538	0.447462529	0.147603753	3.335450259	-0.076048861	0.447269152	0.694721325	0.977165848	0.707396624	0.910187325	0.480393676	0.298995305
0.780840126	0.557788684	56.28127501	100.9007114	119.2811804	108.240473	97.52948272	121.2270597	300304	78.7873242	0.647793346	33477.65681	0.111479224	-8.596961594	50.30877991	38274774984	2.164331246	24.91464663	14.83479914	235.0196838	21.99215237	21.77739479	27.37830162	-215.6391296	450.6588135	10.83337524	1022.637498	-2.336304278	0.315420362	1319.493273	110.376246	10.47779381	281.8626976	-20.37825912	4.4389857	2.071478454	0.36083448	0.842250072	1.682799953	1.356205443	0.134895064	3.864797528	-0.083979086	0.520742174	0.666309712	0.994671522	0.684075642	0.960374213	0.463683883	0.263976377
0.117114935	0.109963834	18.1918248	165.434617	96.66436779	26.68332813	26.83281573	106.7520492	6918.666667	19.37486447	0.517964998	3389.991814	0.489977618	-74.07310104	54.06491661	862942093.6	3.163974778	67.94817924	5.634494621	152.8904266	-9.21059768	43.79040377	-2.342762113	-273.5666809	426.4571075	28.5058792	992.5188735	-0.982332526	0.139107817	3430.074407	130.7717149	11.34639202	748.7684026	-25.74402867	12.7485403	4.64850875	0.458266663	1.466569122	2.235849295	2.469069067	0.031438553	5.608215257	-0.134726019	0.730479184	0.496177119	0.987017201	0.545140048	0.929868772	0.450365629	0.081017162
0.512705199	0.429310051	30.47210695	70.9792536	79.32212806	71.69379332	45.69463864	84.68766144	31560.66667	36.39143233	0.587486014	8220.862249	0.260478092	-612.9035828	52.34786301	2792539635	5.072251644	372.074649	2.724493891	260.9967957	-202.6949098	213.7615193	-113.4890137	-969.6030884	1230.599884	157.4817136	837.6414057	-0.858189656	0.038242595	65947.71757	1122.794647	32.69760013	286764.5815	-5111.198848	295.5130285	81.10548554	0.568346795	6.274310257	4.135728973	40.89599526	0.003632234	9.308951037	-0.118232746	0.821540782	0.212991864	0.971604658	0.292331134	0.89873188	0.214748395	0.018438229
0.530497661	0.26408264	27.4284043	103.8629587	84.21401309	62.76941931	84.85281374	92.21713507	25002.66667	55.09905663	0.453649068	9114.96466	0.3645597	-53.89948196	62.72955666	3149106040	3.070156488	59.60527992	10.01755238	167.4573822	4.517447655	40.97660733	11.39180565	-351.939209	519.3965912	25.06160907	1006.267504	-1.777512512	0.153327819	3518.986856	253.0388957	15.85661696	1528.351607	-65.41973134	13.35641554	6.933052086	0.319972085	1.684687224	2.39226611	4.058661602	0.03114659	5.747110322	-0.081425634	0.605178166	0.469621839	0.987505205	0.522677855	0.934353188	0.440580084	0.068764993
0.901172591	0.737563788	44.31514237	60.08313188	79.62411695	69.42621983	73.75635566	79.64923101	92102	54.14527161	0.659139637	14963.02505	0.162461456	-160.5537994	58.41751366	10910640315	3.470583781	76.75732517	5.428008514	302.9894714	-20.19321476	67.2551331	9.032988071	-373.4737244	676.4631958	37.69301659	984.1896613	-1.625510883	0.12855979	8607.952923	232.0570405	15.02005062	7586.056412	-362.8420913	35.94055195	10.12814138	0.559152534	2.100152234	2.711384737	5.667776278	0.026686954	6.405258275	-0.090070935	0.659241015	0.426802678	0.988108941	0.486753902	0.935309423	0.399246527	0.067448953
0.727055814	0.636617275	36.79891803	57.80383207	70.22819946	53.85164807	62.09669879	76.21023553	57206	42.02661219	0.63563329	11295.49354	0.197452951	-228.2941803	38.60459213	6353422374	3.635474785	104.5911808	6.348328596	394.3698425	-54.92450592	89.06594108	-7.379048347	-559.979187	954.3490295	50.61062797	952.9013168	-1.855866782	0.123826257	14853.23005	480.0493319	21.68350276	24960.18175	-904.248426	62.25041224	22.76637945	0.465242979	2.960178769	3.138410396	13.8802401	0.026770969	6.728552549	-0.073142918	0.613654719	0.393697656	0.986417728	0.454692495	0.935771321	0.354866071	0.086723564
0.527087185	0.355714197	24.31334927	68.35079809	69.97142274	46.69047012	48.41487375	74.35052118	28621.33333	36.02682973	0.532644358	8495.195306	0.296813402	-17.37106743	49.94566269	3711608878	2.220382649	33.13793242	4.890869956	97.32139587	17.9475811	21.61280133	21.22674179	-109.7231369	207.0445328	13.86429789	1018.35747	-0.960944052	0.266873346	834.65789	40.22157322	6.310893567	50.47896294	-4.828500689	3.23405011	1.658288435	0.320787371	0.938724222	1.721544742	0.76974061	0.085329881	4.157699006	-0.045518212	0.395861831	0.599195886	0.980976916	0.627569752	0.912186589	0.502652868	0.143846572
0.671863908	0.401668484	29.27647251	72.88715357	75.89466384	58.41232747	61.22091146	77.76888838	16789	48.97024783	0.480903214	6593.403646	0.392721642	-13.72322407	54.95383987	2220065020	2.257129682	33.63978684	3.864177992	119.9291382	22.435854	21.99519148	23.23906422	-73.90111542	193.8302536	14.30145644	1022.845779	-0.199340416	0.25673857	838.411545	20.24346349	4.462679962	36.83976445	-1.002961749	3.054077221	1.743208828	0.271437263	0.972039917	1.748707971	0.786287713	0.08145985	4.212498472	-0.044602791	0.380107379	0.588407277	0.97504244	0.619222915	0.899940139	0.498403592	0.139891227
0.920453066	0.781561244	17.88205722	22.87991806	24.73863375	27.85677655	26.07680962	28.98275349	5790.666667	21.05989074	0.77789296	2004.702786	0.346195508	-403.4711487	48.58607788	610977770.7	4.286797629	211.2980223	3.841193728	126.7434464	-107.0944865	147.4308546	-22.44955444	-679.7310791	806.4745255	99.11109886	911.7358571	-1.324897602	0.078743116	33982.01707	685.239935	25.87892894	60317.04464	-1768.51776	107.6038394	45.75226926	0.3967324	4.32855139	3.595571209	26.79147962	0.017917869	7.154969873	-0.177864115	0.863885256	0.320173176	0.967339186	0.388437211	0.900618871	0.295822143	0.0664105
0.568414997	0.418739254	64.85306932	154.8769758	173.3666635	161.0465771	100.4987562	179.4881612	106121.3333	88.03439578	0.345681131	31357.65537	0.295488705	-30.97109566	54.49747162	13568748424	2.570248272	38.32470322	16.21465705	331.8494873	15.38362411	29.98932258	23.97906113	-336.5971069	668.4465942	16.47594199	1016.493154	-2.412612639	0.231635323	2254.428535	233.7051771	15.25027025	871.244103	-45.20682509	8.174434096	3.638577661	0.382461616	1.126265015	1.960388251	2.358791416	0.074422328	4.699814363	-0.089026674	0.580232139	0.592741646	0.995667627	0.622250144	0.963608722	0.475564927	0.173110655
0.883725323	0.489402882	6.996381742	14.29575102	15.62049935	15.23154621	14.4222051	17.20465053	704.3333333	12.63351719	0.726880843	526.671393	0.747758722	-526.7333069	19.96628857	62295621.88	4.725820189	294.3000097	2.665471274	98.62054443	-222.6801666	173.0985055	-181.3002167	-804.3826904	903.0032349	126.4446221	805.5511951	-0.708330682	0.044053819	44686.60453	687.3621671	25.90733066	95499.43902	-1922.176769	162.9302124	100.8903806	0.254588915	7.796026238	3.907775418	34.07517558	0.012501348	6.446004955	-0.580285031	0.997151662	0.136603736	0.938774124	0.22209501	0.841190151	0.137532367	0.028417912
0.390448402	0.363607199	56.66763991	155.8485092	123.6931688	102.019606	78.89233169	145.0792887	29398.33333	60.85080131	0.448109366	10279.73477	0.349670665	-43.65359573	54.88783722	3790887455	2.690872637	43.4990406	4.123157055	151.1716461	10.4611819	29.86320655	13.91433334	-141.6308594	292.8025055	18.95247842	1011.251439	-0.442199389	0.196409013	1597.672562	50.35141449	7.039987768	174.6923019	-6.473250559	6.261927683	3.103966789	0.335744897	1.287432041	2.068925786	1.40624437	0.050045199	5.056499086	-0.061961791	0.47041061	0.51626949	0.982918508	0.562004351	0.915790496	0.464341752	0.116621494
0.604399234	0.472324312	48.73352129	103.1780919	115.4123044	117.3882447	82.46211251	119.5658814	189584.6667	62.36075972	0.626754337	25463.74343	0.134313306	-15.46041622	63.75474548	24172968874	2.564723066	35.9958477	18.55684457	342.9019775	22.39095582	30.62585812	30.76455879	-345.8413696	688.7433472	15.40718628	1023.736687	-3.164533263	0.23631074	2753.537038	242.6263939	15.54789645	1186.253829	-65.98856558	8.111090918	4.554430909	0.27846941	1.287533891	2.08024349	2.875677204	0.070507178	4.728598396	-0.049653426	0.431455761	0.550045669	0.994656591	0.587437348	0.958727375	0.473311048	0.159499081
0.266964114	0.127503965	28.15079672	220.7836958	57.20139858	128.8875479	56.0357029	147.3770674	16079.66667	58.94132362	0.400625587	7690.067205	0.478247924	-46.49819565	46.62112808	2097434451	2.569791006	49.60963631	2.956838945	115.8364563	5.218337486	29.1747194	10.60882568	-107.4403763	223.2768326	20.47934877	1005.876235	-0.467300012	0.199022463	1323.094145	34.36521832	5.783472424	112.811912	-8.586344158	6.059869403	2.394332306	0.432886602	1.129403179	1.934461592	1.098368327	0.051535561	4.8580782	-0.082585277	0.560145139	0.552744338	0.97799796	0.591382968	0.906007756	0.476609101	0.104335133
0.762950723	0.607424488	46.11764386	75.92325429	82.96987405	94.02127419	87.8179936	94.10632285	123041.3333	57.92570174	0.585868138	20419.80531	0.165958908	-10.64146442	52.44909897	15454196194	2.308480966	27.55278587	22.54278454	185.5870361	15.87959858	29.98633195	27.13448334	-399.1330872	584.7201233	11.87192262	1017.574091	-4.034187486	0.29460087	3445.672582	301.6451821	17.3321043	2475.261959	-123.8662364	9.780006503	4.808369539	0.33830402	1.11059255	1.893175442	3.566177965	0.11202305	4.143804148	-0.065188436	0.477459247	0.624604762	0.992893964	0.647480576	0.959914829	0.473726455	0.219126166
0.492611308	0.242487389	20.10703779	82.91993205	38.47076812	76.65507159	76.10519036	77.07139547	24496.33333	40.84729616	0.495407482	8233.584591	0.33611498	-17.06062126	42.29633064	3167787586	2.040312111	28.17425525	6.690593275	84.21450043	14.76731405	19.7670203	19.51892376	-126.7769394	210.9914398	11.96785727	1015.14036	-1.517958556	0.308818605	757.2481833	52.06186283	7.188856871	47.61000285	-5.89848037	2.757344439	1.228986245	0.380979587	0.748021993	1.559655655	0.665224657	0.123838309	3.673929317	-0.068947873	0.464556015	0.67075242	0.988444504	0.688295565	0.935340037	0.472655159	0.209528104
0.874556349	0.748092646	36.55938475	48.87012987	60.46486583	54.03702434	63.15061362	63.5295207	50966	42.73968234	0.704931335	9430.274653	0.1850307	-248.4612793	29.39655647	5737547323	3.139875181	48.26018333	8.180919375	456.3650513	-48.47589035	89.83013989	1.38933599	-602.7546387	1059.11969	32.97559856	961.4401791	-2.312058921	0.209008035	18969.08682	601.3213496	24.2439021	53237.70756	-1594.652328	68.70332913	14.5380823	0.646063438	1.869082739	2.442294359	11.00858797	0.086431874	5.227909351	-0.148333817	0.743663957	0.574131666	0.99314696	0.604684433	0.963412066	0.409688581	0.224660216
0.836286971	0.698191368	47.35931363	67.83142242	83.73768566	80.9197133	72.80109889	100.339424	115273	56.72653476	0.625421972	18314.54163	0.158879717	19.81005192	107.1343437	16006971630	2.658208293	37.52897263	9.334649029	255.8155823	63.17784362	31.00117784	69.70043564	-181.582962	437.3985443	16.23379816	1064.272335	-1.895020102	0.220588176	2328.476401	125.9037443	11.1772603	513.6363601	-30.80720211	7.544415915	3.654374237	0.345036324	1.151662204	2.017448948	2.318406681	0.072096667	4.78658296	-0.081845569	0.563661547	0.594029501	0.990821589	0.623918412	0.947380018	0.461263512	0.162046595
0.338343695	0.308038027	27.17644617	88.22432214	47.70744177	62.80127387	76.02631123	100.4987562	26878	29.85014317	0.475157503	9132.250852	0.339766755	-596.0881836	45.09997253	2368829416	4.991047188	378.0888613	2.833119467	456.1701355	-204.6999454	212.4336292	-116.641571	-977.0057373	1433.175873	158.406343	834.8170521	-0.89010596	0.041279728	64417.33355	1180.404381	33.50172621	309952.3065	-5492.36176	306.7906944	75.12213315	0.606144705	5.982345807	4.068572408	38.37784726	0.005450105	8.988696879	-0.143584431	0.859771668	0.24559989	0.980292798	0.319386147	0.915499938	0.224940187	0.031173267
0.636514269	0.311141443	11.60599292	37.30134048	31.04834939	34.98571137	34.17601498	42.23742416	5023.333333	23.74283546	0.586844582	2417.06886	0.48116832	-20.03418789	47.30238838	660714433.3	2.26517593	35.23494834	3.826484015	110.4931412	15.64906997	21.99509298	17.44870853	-76.77282715	187.2659683	14.61311978	1016.054281	-0.032663519	0.253432617	823.2687007	26.93187045	5.163180173	39.15553949	-0.406242658	2.992705676	1.900081944	0.221892962	1.019461871	1.793631078	0.841133077	0.081062218	4.188951733	-0.059342131	0.449635115	0.575258242	0.978227153	0.608955821	0.905496154	0.492671247	0.151438681
0.602830761	0.485108408	11.93420838	24.60111633	29.12043956	17.88854382	26.68332813	29.39387691	2653.333333	14.83030967	0.75761934	1223.378792	0.461072409	-41.13290939	48.94820786	348537880.3	2.556537145	47.09585428	2.912022382	104.7740402	7.423961193	28.31263201	10.02448368	-86.84288788	191.6169281	19.76099153	1008.040388	-0.334459152	0.199500208	1242.385896	24.51753427	4.90064881	79.98475385	-4.918684122	4.960872494	2.969204945	0.2402626	1.330388992	1.99335952	1.12680105	0.050440799	4.756454505	-0.091085539	0.551101076	0.49052515	0.966729932	0.542542686	0.880531734	0.456955855	0.097822612
0.613882235	0.465779283	14.86362939	31.91131495	32.24903099	31.30495168	25.05992817	36.11094017	4452.333333	19.58978933	0.59887128	2185.457771	0.490856728	-17.3896862	57.3918045	592892246.3	2.359345502	36.4957217	4.207861749	132.6970673	22.09329002	23.6340686	22.59652519	-80.75089264	213.4479599	15.19008072	1022.57779	0.109972972	0.244378501	990.6439556	29.23166739	5.381454255	52.8167083	-0.009607348	3.625027032	2.539581599	0.173993539	1.144338913	1.941727574	1.211133781	0.068522904	4.482623232	-0.059970917	0.470222616	0.551725092	0.977142681	0.589509425	0.905283797	0.484553239	0.13206504
0.805134601	0.551080291	29.21717873	53.01800702	53.81449619	60.92618485	61.77378085	65.29931087	42060.33333	42.68663191	0.628367099	9307.916826	0.221299169	-14.57270002	60.23378563	5513550325	2.360059439	34.76727819	5.873209955	185.5476685	26.61012462	24.02467088	31.47626495	-139.7847443	325.3324127	14.8026257	1027.143137	-0.972839425	0.253172742	1094.676401	59.34817583	7.666400307	96.33382706	-7.626646225	4.277869399	1.981813384	0.365147169	0.965729541	1.800138905	1.039641428	0.084262097	4.363397538	-0.071562625	0.505791347	0.605464481	0.990465225	0.633705864	0.939427211	0.483309571	0.199472108
0.964051006	0.760550953	33.23124991	43.69365364	55.56977596	50.99019514	50.6359556	55.71355311	41640	42.12291076	0.726888159	7992.641694	0.191946246	-479.9534149	48.79611015	4204464593	4.450452859	235.6627851	3.984139614	338.9240417	-125.3341687	168.9401013	-29.73534584	-813.0039673	1151.928009	110.9118871	900.4074787	-1.384681871	0.07167187	45693.31124	908.4113904	29.54420137	172224.7237	-4036.923731	188.4899514	46.42133794	0.602345497	4.368936662	3.648283809	27.03527906	0.012176014	8.044720865	-0.110297447	0.769494779	0.312131092	0.981281087	0.382009124	0.923062529	0.291802203	0.04915425
0.500457863	0.346422866	42.03943045	121.3529318	137.7679208	119.6160524	78	165.1786911	121922.6667	60.73202896	0.493246489	24106.99571	0.197723659	-47.73567734	69.0242775	15476654191	3.017842634	50.07983911	8.859774881	300.9199524	15.80514777	39.51572655	24.83912659	-297.6288452	598.5487976	21.98518557	1017.529467	-1.561669111	0.171414923	3506.117388	179.1538365	13.31883429	1352.306035	-61.13015408	12.60684872	5.559161455	0.386639186	1.52242364	2.306640168	3.218354972	0.042664656	5.559134293	-0.07427425	0.571782107	0.501138379	0.991777354	0.548299588	0.9463129	0.448508087	0.104135809
0.790651006	0.655830891	14.39960932	21.95628401	24.73863375	25.29822128	23.40939982	26.68332813	3585.666667	17.35975805	0.793334507	1428.042247	0.398264083	-707.1609558	-48.42318954	183936424.8	4.985709504	438.3992348	1.847175496	255.4706573	-418.1321378	218.4377956	-472.7677155	-830.975647	1086.446304	178.8795721	632.3462605	0.355952766	0.035179584	61291.58401	383.4494844	17.77909318	187303.4095	1901.409047	320.7910665	51.49877232	0.723122368	5.348260857	3.826884735	22.03737858	0.003644504	8.403015519	-0.308553611	0.976082842	0.194174354	0.976921563	0.284129536	0.900999002	0.187928446	0.013107077
0.258708887	0.223405911	26.30426319	117.7420195	71.38627319	102.6255329	43.17406629	105.2805775	36117	30.46090677	0.550711819	9594.761266	0.265657759	-3.230531597	53.06191368	4745493241	2.046215747	26.79556394	5.567936488	134.5258636	26.13912993	18.43660166	27.87830639	-87.04434204	221.5702057	11.32192503	1026.45872	-0.766493875	0.310157105	655.9907161	31.4838519	5.582151671	37.73285677	-3.065270889	2.589521142	1.29649454	0.331497109	0.790865029	1.585812372	0.663923448	0.118029721	3.787754023	-0.060447725	0.432932609	0.652295988	0.987759326	0.671923863	0.931653582	0.488496965	0.23039527
0.816780699	0.63982728	16.11197004	25.1817491	29.73213749	26	29.73213749	30.72458299	4524.666667	20.56796664	0.654434239	2021.509742	0.446775396	-21.4617588	62.43695755	592070670.8	2.522443135	40.5342536	7.127178735	133.0447998	22.87825861	29.07149987	31.1397953	-170.0839386	303.1287384	17.9349228	1023.676068	-1.600590805	0.225060694	1632.759692	73.4368163	8.538661285	144.4005222	-13.91143811	5.160755761	3.050888395	0.256048178	1.149181386	2.007561324	1.721738431	0.072737007	4.515429977	-0.081919351	0.557414725	0.575172365	0.983871984	0.609636079	0.925581408	0.460060547	0.180721082
0.351269295	0.197052269	26.3406851	133.6735946	108.8117641	90.24411338	66.48308055	122.7191917	41650.66667	46.95542933	0.425700663	13649.84655	0.327722163	-95.99350739	62.36464119	5092359146	3.469045686	83.91806746	5.155717817	276.3223267	-12.58369137	53.32807653	-4.164674044	-327.8511658	604.1734924	34.68483646	989.9766276	-0.656366574	0.11361548	5062.756597	205.5731617	14.21131159	1794.911508	-42.2745623	20.78347975	6.338770262	0.531255956	1.643164212	2.392068107	3.609939396	0.022589476	6.233869674	-0.13682649	0.763996167	0.477315476	0.99137246	0.529312596	0.944372224	0.436633445	0.057712271
0.775873956	0.60985567	32.92075142	53.98121728	56.35601121	68.9637586	59.05929224	72.47068373	45599.66667	41.8826206	0.633471927	9743.863612	0.213682782	-616.1991516	42.27617073	3976274813	4.982384566	397.3385705	2.512726425	320.4485168	-208.1173658	220.3132051	-104.1624527	-974.9777222	1295.426239	168.2438145	832.8851239	-0.81177723	0.043125444	66619.52333	1137.116007	32.77773122	284835.1349	-5320.753387	306.2718301	55.93415698	0.688248289	5.059543497	3.841155414	29.7012656	0.005950847	8.931724026	-0.142106577	0.852183249	0.265614775	0.981201051	0.340812266	0.918815825	0.257303106	0.027504822
0.640767006	0.567466864	26.12880849	46.0446418	59.05929224	36.05551275	46.17358552	59.36328832	23186.33333	29.50388728	0.716182805	5490.538634	0.236800643	-695.3557434	40.10716324	1908882596	5.050505071	459.04685	2.307304147	186.1339722	-242.577377	243.7722283	-140.1570282	-1055.375732	1241.509705	191.7488026	808.5338067	-0.733887951	0.041151952	80037.88678	1320.232974	35.31657601	392025.4973	-6466.518637	375.2872321	84.08379485	0.631328769	6.345695752	4.138335046	42.97950115	0.005274032	9.091065289	-0.148160134	0.869052183	0.234957539	0.971513091	0.308463361	0.89981746	0.225191718	0.031745914
0.491799302	0.364426495	28.10035279	77.1084242	48.37354649	96.5194281	94.19129471	96.54014709	39551.66667	37.92186918	0.580051866	9678.182839	0.244697219	-19.38613987	55.95930519	5094409228	2.473958726	36.46269739	9.711897166	232.7723389	19.1725543	25.56445291	21.23428726	-203.6735382	436.4458771	15.5017602	1019.852873	-0.665623188	0.236670629	1387.187866	107.1030857	10.32807046	141.7270865	-3.840239627	4.465492582	2.729915469	0.240157231	1.137766973	1.944705891	1.426442219	0.070345998	4.574059543	-0.044474052	0.412711818	0.557641372	0.992864532	0.593644753	0.94646521	0.490510502	0.128144784
0.618559955	0.448971356	49.54913269	110.3614562	98.08159868	96.60227741	94.19129471	122	61334	68.26517743	0.377763824	19909.69551	0.324611072	-31.06621056	62.25057144	7964145618	2.751514154	42.71915965	8.694220739	271.467865	17.97460433	31.23757286	21.40409756	-248.0789337	519.5467987	18.44800949	1018.994674	-0.718981594	0.199617093	2077.850747	128.5258885	11.29845186	347.9873177	-8.305828492	7.150464304	3.669061966	0.319908655	1.294010211	2.100562256	1.982298889	0.05430523	5.061541406	-0.061298183	0.504840952	0.528209048	0.992244743	0.570281772	0.945244593	0.473111736	0.107392192
0.708272996	0.456814047	30.60805772	67.00331984	77.82030583	80.52328856	61.18823416	82.60750571	62521	47.45664211	0.635366103	11989.76563	0.191771815	-420.9200073	43.79901352	6503104357	4.167706131	193.4010296	4.434117314	194.1072998	-103.1141123	149.1920386	-14.61801624	-740.7854614	934.8927612	93.17566456	917.0359398	-1.53585804	0.092138002	36550.61929	772.0768294	27.28804004	114702.3977	-3005.700452	148.8301046	39.15115943	0.581363808	3.881266357	3.464291666	23.82689713	0.018859539	7.570732175	-0.100962035	0.728200209	0.354546112	0.976672592	0.417687477	0.917754377	0.323659581	0.07304244
0.692363973	0.339029202	34.28514467	101.1274088	87.13208364	122.6539849	70.45565982	128.3900308	39267.66667	70.01697458	0.362373082	15417.65271	0.392629713	-48.44049606	52.83213348	5026579429	2.731590854	51.71338177	3.51705677	151.8195343	5.979823092	31.57595574	10.36917114	-145.6471863	297.4667206	21.50941964	1006.790759	-0.373914482	0.180769302	1632.228017	47.4723429	6.790409593	195.7644829	-6.328353899	7.593333092	2.143317036	0.559199749	1.070436296	1.870521781	0.981344022	0.045981747	5.008089441	-0.117414467	0.664874716	0.565189181	0.987908403	0.601216486	0.928285555	0.484080199	0.105148388
0.830676613	0.654237692	46.76147927	71.47475578	78.89233169	82.46211251	79.84985911	97.54998719	128059	59.37240802	0.597913417	20548.77306	0.160463326	-56.16962395	53.21917038	15813612972	2.722827281	36.0342629	15.16243641	417.5439758	4.040008884	45.39157793	24.73419476	-475.852478	893.3964539	16.99241657	1007.210754	-3.144709382	0.235551745	6377.164022	442.5558803	20.96283298	7402.518457	-303.3131856	21.04669468	8.592615512	0.418106114	1.556754187	2.284416298	6.151141703	0.078229618	4.905284371	-0.066645287	0.519832149	0.553327075	0.994251377	0.588024511	0.9629098	0.454639884	0.173626362
0.572456316	0.443046586	29.88241545	67.44756968	56.14267539	75.2861209	71.38627319	81.60882305	42283	38.61078726	0.53525553	10965.62753	0.259338919	-453.5715942	99.06258392	4779625811	4.441431995	216.6084213	4.22797076	454.249054	-74.48014864	174.8660754	26.46728516	-800.140564	1254.389618	108.7637551	952.2488148	-1.473061623	0.07605721	50190.80997	1038.332815	31.58341079	220667.8408	-4943.781206	209.5783112	46.85271781	0.629798848	4.127285629	3.523448298	29.56173529	0.015034619	7.83986251	-0.140577677	0.824466542	0.349601575	0.984513617	0.412715926	0.933882117	0.323488527	0.054434292
0.326517151	0.17383124	24.36358139	140.1565183	103.576059	114.4901743	41.76122604	114.7693339	16352.66667	45.76350706	0.41825095	7449.141852	0.45553071	-29.37980461	53.9230957	2128165567	2.543104966	42.09309196	4.595505935	161.7953186	15.52355679	26.96305892	16.62020111	-113.343811	275.1391296	17.51691878	1016.163778	0.287491672	0.214421569	1300.729998	38.93365724	6.172334855	128.9144298	1.871141164	5.49292737	2.150890538	0.436066903	1.040487569	1.868645452	1.054137103	0.061640912	4.708287402	-0.090004457	0.577614554	0.580623998	0.986005637	0.613901931	0.92550358	0.479260352	0.123836562
0.691240475	0.541973962	49.44238764	91.22650005	93.63759929	94.08506789	103.7304198	111.96428	155942	63.05944924	0.549307588	25506.09227	0.163561403	-731.128833	58.62479324	16480992933	4.233271049	170.2339115	3.99270395	781.3728027	-134.7031807	237.4171898	6.321768761	-1038.163696	1819.536499	139.4350072	917.8547486	-1.464760742	0.106946846	93718.754	1477.673325	36.67601298	1199162.293	-19456.81524	573.3024576	43.16097931	0.860214401	3.665361312	3.310049281	29.44545324	0.022497225	7.659228612	-0.191882811	0.891670438	0.392653517	0.99265895	0.449448733	0.956831759	0.358167277	0.0655405
0.860011733	0.783057864	47.30494994	60.41054193	72.47068373	63.2455532	73.75635566	77.84600182	95029	51.95377487	0.620159764	16238.70198	0.170881541	-411.8203674	66.1789856	10559027900	4.357338014	145.9150352	4.63547825	582.9224854	-74.46527226	147.8761709	-3.332018375	-734.2734375	1317.195923	82.19251431	947.2815789	-1.185881061	0.084270505	40727.85746	824.8690882	27.93280646	198282.7193	-3740.173225	199.3193501	20.85831546	0.809249768	2.982754786	3.151859658	11.8190276	0.015665845	7.675253582	-0.178521946	0.875897801	0.352237117	0.993191402	0.423122842	0.950759125	0.340665374	0.047437332
0.731705143	0.611486505	14.38327783	23.52182379	27.20294102	26	21.63330765	28.63564213	3732	17.21103944	0.754496043	1542.132114	0.41321868	-642.0564087	51.70033798	309880733.9	4.929783904	497.9973316	1.851582346	117.3720322	-242.2919035	239.5807419	-189.3344116	-860.5163574	977.8883896	198.4791397	804.3212285	-0.453896748	0.043675716	72811.07898	856.2758622	28.30544215	228345.5916	-3846.941927	311.1786189	91.47304924	0.544147575	6.858922755	4.152016958	43.08001484	0.009148075	7.982297393	-0.294299194	0.966982894	0.222975202	0.951999382	0.295512171	0.869172447	0.204169501	0.057157129
0.947877891	0.766024511	24.21299378	31.60864102	37.73592453	38.83297568	34.92849839	42	15194.66667	29.961132	0.773439904	3835.762135	0.252441348	-460.5500977	54.18865623	1619431146	4.049823358	192.4970293	4.492753144	136.4975891	-98.36861553	165.0705921	7.332473516	-803.4434814	939.9410706	101.4807951	926.1476921	-1.597191246	0.112900837	44810.39413	996.449076	31.21049204	128878.4132	-3289.175279	142.6948244	53.49065094	0.448199584	4.094798508	3.389072364	36.53993796	0.038737015	6.710617627	-0.163453553	0.829313874	0.43816105	0.97139087	0.483975495	0.919412432	0.323173748	0.129171631
0.675121218	0.607929204	13.30052923	21.87841798	21.26029163	21.63330765	17.20465053	22.09072203	1838.666667	14.77058419	0.606471192	1196.766112	0.650888023	-582.2985596	69.66164551	189694003.8	4.7200751	318.2725716	3.498428296	127.5890045	-157.6356006	202.5000928	-59.61923981	-899.6339722	1027.222977	137.1423597	879.9211556	-1.215644578	0.052361516	64683.45876	1035.058783	31.53546303	324230.7401	-6176.627222	259.2291151	97.5147332	0.443138224	6.99259891	4.105312691	46.90240765	0.008745113	7.293159089	-0.393633201	0.985374259	0.201514962	0.954642326	0.279322102	0.872293618	0.188259453	0.038286197
0.522952543	0.354006628	9.592411472	27.09670021	24.16609195	24.16609195	23.32380758	31.6227766	1965	14.17028827	0.629794843	1204.647715	0.613052272	-52.87096977	24.06537724	250096477.3	2.318988821	40.93486452	2.863938989	71.41651917	-12.06657326	24.75067832	-8.642181396	-95.93109131	167.3476105	17.64647152	988.4024304	-0.352024137	0.227600098	926.9088438	17.69477841	4.137147191	44.36153541	-3.113746165	3.869928752	1.566460424	0.418532516	0.932938875	1.659339989	0.684265055	0.071544776	4.17540133	-0.108877523	0.605097391	0.595493244	0.97092658	0.62319397	0.891614978	0.519222539	0.137217758
0.63863289	0.3918972	50.81111462	129.6541916	110.4355015	133.7011593	123.2233744	157.5563391	327521	82.80143103	0.57407263	40026.10993	0.122209293	-22.85936279	58.99207077	41345554120	2.492996034	32.22113085	13.51044716	312.5956421	18.25274012	33.70349427	31.2563839	-308.470459	621.0661011	14.21293629	1019.910895	-2.891910427	0.260880319	3379.590559	210.5631893	14.46363856	1609.079814	-96.74170195	10.13777071	4.677186442	0.363737508	1.226179229	2.045476372	3.163278149	0.091631295	4.475896821	-0.055230554	0.450685641	0.590246215	0.993648054	0.619452438	0.958372669	0.467314489	0.208665397
0.772997875	0.666962912	34.71132778	52.04386502	60.16643583	52.83937925	53.85164807	60.46486583	31165.66667	40.22979709	0.49346531	9705.362873	0.311412009	-115.0360199	76.759375	3848560237	3.482692294	74.14309311	7.0483534	266.2185364	-1.522024068	62.1372396	21.17238808	-392.0785828	658.2971191	33.33014428	1002.550969	-1.861593167	0.124151496	8150.176823	284.5288241	16.74265517	6262.922335	-277.973197	29.68445778	12.83633439	0.395698715	2.225018977	2.776242238	7.837167563	0.024361524	6.40012537	-0.088671344	0.657377315	0.438797012	0.984453217	0.495032471	0.930958757	0.396475237	0.06457628
0.967872961	0.719941604	58.79775967	81.67017896	92.13034245	99.2975327	103.2279032	106.9018241	252348	79.04635793	0.68951992	28007.2554	0.110986635	-28.43628044	71.93579712	32061358949	2.959885514	42.83889866	8.978264974	301.3998108	21.77090942	37.74446738	19.55978012	-263.4453735	564.8451843	18.47869007	1023.650116	0.349961323	0.191438076	3843.768396	156.5688539	12.409525	2143.558605	48.44199708	14.9927658	4.702950996	0.521564244	1.387767081	2.203350485	2.749507118	0.053495234	5.369893074	-0.098126234	0.632939441	0.531535952	0.992371196	0.572587951	0.948867049	0.458359008	0.124878678
0.805794588	0.643669655	10.30681773	16.01258914	17.08800749	18.86796226	17.20465053	19.79898987	1066.666667	12.90285767	0.696933124	724.4006544	0.679125613	-692.099939	-27.72052727	65332887.15	4.987387794	402.3173676	1.888134673	85.58039856	-366.4398092	207.4603803	-395.9089355	-816.6740723	902.2544708	160.8992332	678.2999002	0.014259999	0.033723468	58692.23921	479.6176517	21.05577227	135260.6741	-593.4987712	249.6066781	109.2479519	0.378374488	8.328847985	4.140551934	36.50405252	0.007615177	7.125589899	-0.532284917	0.99704638	0.125305919	0.933703385	0.207090249	0.831095165	0.131975339	0.015265316
0.118804499	0.1098398	12.34705615	112.409674	17.08800749	17.08800749	66.21178143	70.9083916	2236.333333	13.35477503	0.632171402	1308.198471	0.584974723	-93.69328766	25.48500137	277254700.9	2.885442284	65.11267996	2.538429727	66.34816742	-31.57757199	36.44807257	-30.14663696	-141.4674072	207.8155746	26.05996264	969.4567776	-0.248532969	0.151117495	2004.444497	31.66896259	5.515035744	228.357691	-10.45055761	9.057648786	4.07003129	0.380374725	1.578287806	2.219592108	1.531181692	0.028934859	5.443693716	-0.093838836	0.634062975	0.43754161	0.955817711	0.500878598	0.862132275	0.424587459	0.059560866
0.897913235	0.655900093	42.96781277	65.50969156	76.55063684	82.3893197	77.27871635	83.06623863	90730.33333	58.82201907	0.521729503	18715.7427	0.206278783	-110.1867599	73.71125793	10667313233	3.82340501	73.50104523	10.5716161	625.8352051	-20.79533744	83.31472712	3.509054661	-731.3932495	1357.228455	32.06416363	990.1320504	-2.070688054	0.114249473	21519.70596	918.2639151	30.03134339	86402.72479	-1705.128177	87.92455085	22.4707811	0.584615581	2.711921995	2.956312639	14.9836168	0.020907386	6.932271557	-0.130132184	0.773363837	0.402444929	0.993391079	0.463976846	0.957320395	0.383042642	0.058093393
0.321295924	0.292386281	14.34229316	49.05255169	25.29822128	42.19004622	20	44.45222154	3732	15.7603849	0.574925613	2023.796736	0.542282084	-20.62233162	57.39870834	496690859.9	2.446037221	39.27054816	5.432893823	120.7891769	20.9064794	25.66016706	24.1013546	-139.8630219	260.6521988	16.13801092	1021.502909	-0.938937361	0.231675023	1218.153407	56.54872599	7.483711509	92.25842035	-6.601354457	4.43179816	2.262670877	0.325573878	1.059608769	1.875739444	1.125792532	0.070985886	4.446510339	-0.087098736	0.563339422	0.57678927	0.982854279	0.611232097	0.918563494	0.473765697	0.141952724
0.827422916	0.628835995	19.20802517	30.5453653	38.62641583	36.05551275	29.73213749	39.44616585	9715.333333	25.27393523	0.747364693	2946.162413	0.303248722	-554.9677734	42.60559082	955491037.9	4.571506492	275.1545277	3.814866961	251.5376282	-151.3321706	190.0017501	-49.74035645	-870.6900024	1122.227631	124.8065596	881.733553	-1.347568705	0.066342876	57216.9738	1014.198648	31.03084789	349305.952	-6933.441671	249.9124035	45.15457697	0.688899261	4.251289805	3.578275675	26.74659102	0.0150259	7.673370382	-0.214999276	0.915169916	0.338020053	0.980974742	0.402638243	0.923834943	0.301338381	0.064242014
0.695619319	0.600865123	40.43561306	67.29565668	77.89736838	68.02940541	70	87.40709353	79540.33333	46.81215889	0.656056543	13633.30417	0.171401145	-12.51492863	66.04281616	10349327138	2.452413165	40.15462208	6.714955834	171.699707	26.58727537	25.57711494	28.83808708	-162.5170441	334.2167511	16.70576261	1027.173225	-1.053939568	0.225572779	1203.400202	74.6058407	8.62339731	104.6707164	-7.609146272	4.093478927	3.122279135	0.134660682	1.312297837	2.076060294	1.380666949	0.055728169	4.751597454	-0.019186603	0.240672744	0.503155641	0.985065907	0.551473999	0.919313203	0.466700594	0.110435754
0.414721582	0.282899398	29.55896894	104.4857964	100.895986	56.0357029	76.65507159	102.9368739	12162.33333	43.3325148	0.393910668	6492.78442	0.53384365	-82.42101898	52.2652832	1553069301	3.099934894	81.29034805	2.797651985	175.9845276	-9.064048288	44.34587748	-1.739096642	-203.7644196	379.7489471	32.72228881	992.3835826	-0.363517738	0.134017899	2871.114589	90.10749647	9.376801438	489.5560383	-20.41673185	12.87753191	4.162620438	0.509447207	1.517263952	2.255527017	1.828387222	0.027456341	5.724841159	-0.103917226	0.663672091	0.46729272	0.986386061	0.52299995	0.922667055	0.43938504	0.069288212
0.659840181	0.429193643	17.34141362	40.40463764	34.23448554	41.23105626	36.05551275	49.2341345	11306.33333	26.66060341	0.663768364	3670.135499	0.324608818	-410.6976593	58.75533409	1111343754	4.730374889	255.4736887	3.20691913	306.3275757	-135.5700132	152.0085515	-80.37763596	-721.6588745	1027.98645	106.8053882	884.6674213	-0.894588724	0.046615751	35397.24422	664.5593484	25.38064974	67538.40826	-1538.708794	132.2776564	51.09118093	0.439403113	5.143660919	3.851884871	24.08313503	0.004570876	8.520965245	-0.131505044	0.831256321	0.218636253	0.974216931	0.303920633	0.899601331	0.221648895	0.020006217
0.712789952	0.545073665	14.65212448	26.88099871	28.63564213	23.32380758	30.52867504	32.86335345	4655.333333	19.16050577	0.734860253	1834.76264	0.394120573	5.32905488	56.58750648	611989992.7	2.141588302	25.63406754	18.25091912	106.9494247	26.31770291	23.07219358	31.65316582	-229.131546	336.0809708	10.58353503	1027.207457	-3.398296343	0.325011891	1827.132506	137.5049352	11.71869398	282.3540717	-21.5860157	4.086237713	3.381961264	0.089001497	0.983067876	1.775723777	2.40918326	0.142398064	3.658336815	-0.08485885	0.516434791	0.647344039	0.987791346	0.667073042	0.945173724	0.467540605	0.293991789
0.891047503	0.781395857	48.94053005	62.63218525	79.84985911	72.80109889	72.80109889	82.31646251	113268.6667	55.80825225	0.711622069	15908.93994	0.14045314	-65.19978333	46.20220947	13879231250	2.405437987	24.76291347	12.46010342	169.4240417	3.028332703	44.81421855	25.37641048	-400.4521179	569.8761597	12.71591716	1006.006145	-3.053363277	0.305276191	5982.526803	325.1777123	17.95884977	5200.445749	-258.20754	18.12954588	7.503925282	0.411522569	1.312290344	2.06331969	5.770484589	0.137895399	4.163917552	-0.084222291	0.542473233	0.638804036	0.988991141	0.660318704	0.954764962	0.420979713	0.258946864
0.612419107	0.308407742	24.82711145	80.5009346	82.60750571	62.09669879	87.20091743	87.68124087	32173.66667	49.30031049	0.505055891	9686.013171	0.301054066	-37.92049789	57.92996216	4161728653	2.637824211	45.73122901	5.755001088	210.0476685	17.73055645	31.46325771	27.15373039	-189.0188599	399.0665283	19.79546517	1018.616131	-1.103442468	0.212210301	1803.335891	87.91028711	9.303960019	284.214982	-22.64782354	7.70534958	2.321395028	0.535305236	1.013957524	1.876450337	1.282453621	0.069467136	4.724335814	-0.129451095	0.680966035	0.600775082	0.992417408	0.630762856	0.947069373	0.468420828	0.181193288
0.847111875	0.616248543	21.09057617	34.22413963	37.73592453	44.27188724	40.19950248	44.45222154	13483	28.99167509	0.703309108	3895.192328	0.288896561	-315.8866852	55.72005081	1490155858	4.135366991	125.9448471	5.590492113	489.7325134	-67.39663915	120.5492198	-7.150402546	-674.8540649	1164.586578	65.41617146	947.4620056	-1.546604794	0.092952533	27935.22342	678.7675355	25.72266062	64389.61632	-1536.053036	98.64690752	30.29938382	0.524953496	3.440318853	3.314478612	18.28775681	0.018529953	7.187485119	-0.156228384	0.83186101	0.358014235	0.987463595	0.423362821	0.937605047	0.336458482	0.070697186
0.581529605	0.307166392	36.84091136	119.9379631	93.29523032	121.0784869	93.05912099	122.9146045	69054.33333	69.74747634	0.386292441	21071.48804	0.305143603	-40.51180115	46.37323303	8670950057	2.611403954	41.39290619	7.54186952	208.7750244	5.494062568	28.33049094	9.546094894	-210.3744507	419.1494751	17.61258927	1006.283543	-0.757037033	0.211595057	1588.259914	96.34537575	9.771626758	219.6696907	-5.742761512	6.106492669	2.664865286	0.392044588	1.121076159	1.948425929	1.394085602	0.058766737	4.830643022	-0.075777952	0.541214783	0.565635218	0.992206985	0.600851199	0.944620383	0.481538254	0.138602757
0.441066615	0.377983447	20.87522866	55.22789111	34.92849839	55.56977596	44.94441011	74.77967638	13424.33333	24.35917899	0.553608029	4934.12593	0.36755091	-394.0060303	42.11022644	1400530915	4.208375144	229.0149755	3.533802056	116.7023087	-109.4956569	144.3799008	-26.3485775	-669.1726685	785.8749771	101.3547212	907.9243431	-1.230406008	0.082100366	31328.62785	618.2462507	24.47330928	58889.73761	-1772.889504	115.1394479	38.24244787	0.495725391	4.027097391	3.528713876	21.8832354	0.018698071	7.312696522	-0.128234901	0.790588789	0.337093861	0.968480574	0.402307349	0.901012948	0.306904435	0.063030672
0.585080046	0.411364482	28.29401343	68.7808857	74	75.3923073	50.59644256	82.94576541	38896	40.24232379	0.501713217	11065.3514	0.284485587	-180.1727921	109.1786041	4767486591	3.711878075	52.18249464	8.934087906	340.7261047	-6.957018933	92.83986213	26.46967125	-700.4749146	1041.201019	31.05511786	1004.80491	-2.244497966	0.14344034	23498.54565	892.3401828	29.66020579	66152.21975	-1595.007796	82.014798	31.57411735	0.44324316	2.888360259	2.978751988	23.11091698	0.045488485	6.397719353	-0.144400316	0.785556599	0.481821224	0.985515146	0.525641987	0.945217506	0.374595412	0.133398349
0.126800553	0.074147147	12.02042375	162.1157962	28.8444102	115.9482643	20	136.3084737	2079	20.55637263	0.574593304	1370.965598	0.659435112	-21.21861076	76.22230225	287081752.3	2.656350336	50.52352983	2.942028692	124.4704208	26.66080284	29.75347673	24.09590149	-78.35830688	202.8287277	20.19294006	1027.349804	0.138381434	0.183066609	1415.21483	33.86165502	5.740273637	110.0699638	2.254086687	6.494749678	2.874542851	0.384956615	1.237668063	2.000179843	1.325014276	0.042014098	4.930345017	-0.123773252	0.682764791	0.525716423	0.968908258	0.570859918	0.889197866	0.458070583	0.083162254
0.677259645	0.295523188	12.35821576	41.81809168	43.8634244	31.6227766	38.47076812	44.27188724	4562.666667	28.32170593	0.541816873	2455.335032	0.538135965	10.32098465	79.03046646	640956037.6	2.254695718	34.51237726	3.6321123	114.4126816	43.69263063	21.52200383	43.32775307	-61.43923569	175.8519173	14.53917366	1044.060002	-0.22604084	0.247859688	766.9812484	28.73066796	5.316649504	37.49352576	-0.366148552	3.443921515	1.590108275	0.371669613	0.920435389	1.685633172	0.723565657	0.074056588	4.206537672	-0.08544616	0.53673094	0.604326611	0.977122749	0.632701332	0.904661228	0.494147665	0.145072587
0.660998389	0.460470823	45.33014268	98.44302918	85.27602242	100.4987562	100.3194896	110.2905254	145931	65.07068373	0.55574804	24119.66234	0.165281279	-296.1075562	54.75650635	16631763987	3.516276601	71.96973038	7.472835674	519.0874634	-45.69902799	114.266934	19.68183327	-719.0709839	1238.158447	48.53764718	968.8890867	-2.242744868	0.165861507	28055.71717	818.5658414	28.21561175	123628.9971	-3154.871096	119.4681064	29.70227105	0.602369465	2.867316422	2.966988264	21.3201842	0.053613843	6.260614505	-0.108833329	0.701218764	0.481691086	0.989343591	0.524488016	0.951770885	0.381864261	0.138370997
0.874306946	0.690297338	15.57837868	22.56763544	25.61249695	26.30589288	26.83281573	28.4956137	4376	19.73104042	0.754078468	1715.743886	0.392080413	-687.782019	-15.73172474	339885451.9	4.906877346	409.5797644	2.546520481	77.99687958	-266.7654009	220.1686219	-160.6266708	-977.501709	1055.498589	165.8230432	777.6749862	-0.856942588	0.044123048	67145.40692	1068.471401	32.03057299	236166.009	-4772.158569	258.5450375	89.25186067	0.481455333	6.518403969	4.112434336	45.77679715	0.006503436	8.087467204	-0.258789802	0.95240303	0.221903734	0.961299299	0.297956497	0.884798	0.220659515	0.028562466
0.717719602	0.509875968	24.08875019	47.2443333	44.72135955	56.88585061	58.85575588	59.36328832	24303	33.90818409	0.694681534	5840.790479	0.240332078	-242.3274658	56.96207581	2843804052	3.533737753	92.62455368	5.284025492	141.8986969	-33.51658837	90.09320705	16.06710434	-474.4700317	616.3687286	49.44200229	974.1065484	-1.75475489	0.139775077	14793.38275	367.9848223	19.03206769	13693.66101	-583.6653005	43.7823404	20.79941645	0.347346842	2.650628082	2.954606071	13.71254045	0.042800243	6.142397428	-0.087780062	0.642487794	0.463429947	0.972810406	0.511372226	0.917234546	0.371621129	0.114460271
0.866010439	0.591887058	25.58318551	43.2230865	50.59644256	48.66210024	42.42640687	51.38093031	24546.33333	37.43164411	0.64773563	6305.856581	0.256896071	-16.10774956	78.4271347	3245482198	2.753831103	44.08093262	5.077242087	207.9702606	31.87271589	30.64886977	33.31331635	-150.1271667	358.0974274	18.92788514	1032.734391	-0.22718157	0.191461977	1779.019609	79.16312735	8.843431606	250.4965701	0.511948929	7.255329568	3.429049811	0.358154563	1.302622589	2.116264908	1.715538978	0.046191179	5.200567288	-0.068652049	0.539978555	0.521474203	0.987553332	0.565833867	0.929477318	0.463306212	0.109861406
0.658157334	0.562052697	34.42461534	61.24802092	72.47068373	70.68238819	57.20139858	77.22693831	51210.33333	40.31083419	0.587417435	11352.95789	0.221692716	-222.9735718	53.78346558	5907736032	3.626344971	92.09799194	6.644540996	485.4964905	-37.63659096	91.18065907	10.37348175	-595.7978516	1081.294342	47.96762114	970.7589564	-1.879662245	0.13573028	16229.62031	567.6356731	23.63440837	24241.53609	-847.37787	57.5796753	21.40226057	0.455822208	2.684822976	2.982715244	14.09114163	0.036921898	6.445813324	-0.097592994	0.680261116	0.444652923	0.989877905	0.496102184	0.947707424	0.378048195	0.094714149
0.668558026	0.482339849	41.47182133	85.98049985	86.34813258	69.97142274	88.81441324	88.83692926	58990.33333	57.48295322	0.53481822	13702.45855	0.232283118	-17.11327305	54.38355064	7632923686	2.332214823	33.18108058	6.499901254	193.5459137	22.44138408	23.40153866	26.40925312	-132.5950775	326.1409912	14.28122914	1022.969253	-0.479062877	0.259034079	1079.709605	56.58905622	7.478870269	108.9592908	-5.579844427	4.402590618	1.781541275	0.423027272	0.903546598	1.736001076	0.956438908	0.09007914	4.264000217	-0.085361887	0.543904524	0.624963463	0.991394214	0.649447739	0.943064848	0.484822268	0.194644414
0.665060689	0.597277093	10.76144756	18.01751263	20.59126028	18.97366596	14.56021978	20.68816087	1469	11.98273937	0.785263429	795.8232379	0.541744886	-502.0949677	49.0676445	141144648	4.709540894	317.5408676	3.039990443	97.12697601	-171.5233249	182.4137975	-100.5909805	-836.739563	933.866539	132.7441945	857.3962765	-0.942589522	0.047526042	48754.77366	903.2337357	29.83566683	73484.98891	-1724.705395	143.3815132	91.4285739	0.222460479	6.925198131	4.087710379	42.58716803	0.008731646	7.192511113	-0.3626066	0.978731616	0.187077923	0.948361467	0.267742432	0.861836642	0.186482766	0.028453745
0.990474766	0.66887353	31.91571407	47.71561834	58.13776741	58.85575588	65.29931087	70.48404075	35564.66667	47.2611159	0.521003168	10038.2095	0.282252315	-24.94864273	58.20669937	4645253196	2.505435269	36.09429264	5.317767297	177.7686157	23.18761692	27.15432055	29.73376846	-142.7935944	320.5622101	15.91940355	1023.891224	-0.873150226	0.242865491	1440.3382	57.90117227	7.54258104	214.8271064	-16.43461919	5.881001674	1.840612921	0.520484253	0.880107334	1.763540243	1.060025124	0.101661063	4.381555186	-0.123146189	0.650930253	0.642771978	0.991182408	0.666913098	0.944899286	0.449884006	0.25548377
0.064803969	0.045840725	10.86707577	237.0616009	18.97366596	18.43908891	14.14213562	131.8938968	1281	15.36253255	0.581074015	981.6396442	0.766307294	-689.6518066	-24.84029331	76286707.22	4.98871302	409.9967957	1.876660261	144.7392273	-386.0630266	216.8850258	-448.1036682	-814.3822021	959.1214294	172.4634883	662.139979	0.254546663	0.035077289	61510.74459	458.6222538	20.54414625	158264.6708	-381.1796069	272.0252625	128.2265317	0.358507111	9.020508194	4.283440603	44.74693006	0.006663811	7.320613517	-0.524366259	0.997061096	0.116170284	0.930261155	0.197119593	0.827720293	0.121162428	0.01476226
0.692470167	0.525321725	45.18914334	86.02184378	86.02325267	89.55445271	95.77055915	108.0740487	127737.3333	59.56756055	0.558910002	21945.93761	0.171805196	-14.00416803	48.58865318	16047663487	2.287324566	26.62380815	17.70192942	163.6032715	13.94957469	27.13975203	22.96688461	-311.8595276	475.4627991	11.55431173	1015.158153	-3.412299835	0.294056794	2452.335416	202.6985475	14.20181692	1083.315533	-66.25836664	7.546929075	3.519777277	0.361203184	0.960023989	1.80079829	2.591777074	0.120935418	4.053605616	-0.091718195	0.555914181	0.666539164	0.992351934	0.68486513	0.958641923	0.439609149	0.211835285
0.759548257	0.536079778	11.88298267	22.16644453	22.36067977	24.41311123	24.16609195	27.20294102	2698.333333	16.8364843	0.748797748	1251.747292	0.463896464	-416.1665161	51.27719879	280698524.9	4.324538179	235.1648216	3.069041424	106.9332199	-116.4885352	150.1609465	-44.88629913	-642.5610962	749.4943161	109.2835065	902.0082664	-1.048304341	0.068498215	33026.40419	569.016079	23.539648	46237.40609	-1407.263323	111.4543259	52.12087775	0.358330491	4.91526957	3.73355758	27.71538505	0.013746705	7.062784563	-0.236186369	0.92056146	0.267678138	0.956058179	0.342474061	0.879034178	0.268012235	0.051435849
0.960883352	0.758975704	20.85351698	27.47586896	34.525353	32.80243893	34.525353	34.75629439	10012	26.40110507	0.771707775	2911.019689	0.290753065	-435.564743	42.25548553	1056777720	4.008936203	205.6683383	3.882926306	108.9072113	-103.1979535	153.9600119	0.936050445	-696.0197754	804.9269867	102.9582442	917.2696088	-1.409426976	0.112934348	37129.62475	686.463307	25.84976893	81013.76414	-2277.790041	122.5817317	49.79165387	0.416585482	4.332051575	3.565914341	30.68142361	0.034856706	6.784505177	-0.140982365	0.79550221	0.380112152	0.963157679	0.436001706	0.900230206	0.294524028	0.108441149
0.531118075	0.331115393	29.83074426	90.09168662	83.23460819	98.08159868	59.09314681	98.26494797	40271.33333	47.84932317	0.446925277	12712.95606	0.315682522	-2.832874632	57.62543068	5345773700	2.089120885	31.21011591	3.712942548	120.1877289	28.16028198	19.26385015	28.6818285	-67.04394531	187.2316742	12.99917035	1028.460618	-0.116089128	0.284273495	617.6770626	21.95378337	4.66639463	19.38107644	-0.503911957	2.297068425	1.583510886	0.18314812	0.921170324	1.691843319	0.720388771	0.09374335	3.971187854	-0.029874385	0.264399817	0.603601755	0.977176087	0.631550954	0.904518074	0.499745888	0.18270189
0.80140909	0.551136576	25.47317449	46.21935037	52	50.99019514	45.65084884	55.82114295	27804	37.04060752	0.641414408	6919.641586	0.248872162	-162.030867	58.11411095	3355786488	3.309983966	57.65268803	8.494012818	232.9008636	-15.15137007	71.69366005	20.80818272	-525.5831299	758.4839935	32.93498112	990.5675743	-2.280379743	0.167013782	11297.29537	503.2492036	22.33079664	13564.75205	-547.345801	38.3134466	19.98108857	0.314274853	2.516391362	2.883733474	13.5609659	0.0481408	5.958534298	-0.082297138	0.615003782	0.464609198	0.983331602	0.513076939	0.935639547	0.388836528	0.131450555
0.260735617	0.218369192	26.02416135	119.1750591	54.58937626	106.8269629	43.68065934	107.2939886	22215	31.07318252	0.488315881	7826.137754	0.352290693	-38.36613235	62.36964188	2905390511	2.675776947	49.22190189	3.503365396	132.1451416	16.24333222	30.912119	21.74452591	-137.2716827	269.4168243	20.88149011	1017.012726	-0.629079089	0.188614737	1564.374333	54.12804296	7.289903656	165.0982911	-12.69795702	6.699671263	2.761581482	0.415540412	1.224425785	2.016177728	1.245055468	0.046211531	5.043660004	-0.068902595	0.52659213	0.526889857	0.982153661	0.570709697	0.913450765	0.470099482	0.109439485
0.637707922	0.385093976	40.27002755	104.5719489	95.77055915	98.67117107	91.38927727	120.6316708	109706.3333	66.68636019	0.518674686	21366.99944	0.194765414	-24.33616848	68.093853	14268642436	2.647270943	45.61279917	5.024317453	187.8517151	23.46637955	29.40804302	27.18727207	-171.7318878	359.5836029	19.20545742	1024.212194	-0.831389369	0.19712022	1527.188672	73.49489007	8.528884033	172.1048029	-12.57283954	5.990857748	2.98032743	0.335004638	1.283973109	2.061582479	1.315741699	0.046550188	5.037192027	-0.046391862	0.435452896	0.51035725	0.987412013	0.557619592	0.925458925	0.464867609	0.102113802
0.788031369	0.538422919	17.30987504	32.14921658	30.59411708	38.20994635	41.23105626	41.27953488	8030	25.33459116	0.684204189	2834.275696	0.352960859	-561.8131531	16.14130011	705110775.8	4.761281867	333.22472	2.829141272	122.980751	-201.3655872	191.6021118	-113.0487595	-891.3123169	1014.293068	142.2703518	830.6216142	-0.930952118	0.051675277	52115.34059	951.4174213	30.33667125	139210.6218	-3114.518954	195.3224799	71.53825144	0.458634325	5.870839886	4.014388685	36.51054162	0.008208934	8.181293615	-0.181003616	0.893676176	0.243431425	0.963619403	0.318195015	0.88770807	0.231075722	0.044195667
0.678694141	0.53483252	16.88509383	31.57080618	32.31098884	34.98571137	28.63564213	35.88871689	7423	21.42692118	0.728578741	2525.770791	0.340262804	-454.5649109	49.83710098	673863247.3	4.816907233	317.8582222	2.283714483	177.9198608	-177.8934763	166.4725504	-148.0593338	-750.8432007	928.7630615	129.2617776	844.8894518	-0.478170976	0.039982674	37979.04935	695.5472614	25.63955638	88504.09195	-1689.434668	187.8380606	35.46454556	0.680778045	4.528401512	3.641738143	14.62439968	0.004007154	8.518072204	-0.18966275	0.910364761	0.217997995	0.978384031	0.30737669	0.902489006	0.222745055	0.015926471
0.609578217	0.495211482	21.48930096	43.39418959	50.99019514	34.98571137	45.12205669	51.76871642	16178.33333	26.45215274	0.704761447	4389.326013	0.271308912	-12.92631855	92.55643463	2197395559	2.783278902	54.48663425	3.131468985	165.9281311	39.8472453	32.70656999	39.83388901	-92.43489075	258.3630219	22.60095182	1040.67015	-0.046964023	0.171293718	1712.067797	38.93021062	6.204587039	119.6471658	0.696085588	6.140044068	4.411916935	0.163882375	1.635942801	2.293725599	1.70070216	0.032062261	5.419720376	-0.023819012	0.302968485	0.43056461	0.966970453	0.495188668	0.879455095	0.416965233	0.062777543
0.65110813	0.421557116	15.80966572	37.50302185	34.17601498	32.80243893	37.20215048	41.71330723	8370.333333	24.41852241	0.668053894	2984.244899	0.356526411	-642.6387817	39.95890045	690525926.9	5.256446193	391.8829784	2.821370593	361.2149353	-240.6987979	221.7116914	-178.0987015	-1014.362793	1375.577728	161.0331622	805.5994866	-0.735356712	0.031525595	72452.21726	1094.96405	31.82450426	504953.7187	-6605.748983	415.6192747	87.07290934	0.655298287	6.827980935	4.204636172	38.93140197	0.002464762	9.269800983	-0.242121324	0.959394807	0.173703203	0.974982532	0.257256971	0.899493333	0.180856659	0.015380248
0.867102904	0.70762855	50.29087389	71.0695942	76.83749085	84.8763807	81.63332653	87.08616423	149057.6667	61.62465149	0.692579536	19629.86661	0.131693103	-85.33639374	61.68861084	18368054793	3.121758592	56.88161612	6.253321913	247.3262939	1.628619242	46.61946613	17.12812519	-275.6544189	522.9807129	25.81761561	1003.834397	-1.629950087	0.158046784	4423.606659	167.2584578	12.83518254	1884.835871	-113.6946279	16.15459079	6.095508818	0.449774454	1.682191763	2.428520434	3.239696526	0.0369567	5.747438342	-0.063434991	0.541024233	0.465533878	0.988342598	0.519788304	0.933695015	0.4315888	0.083469225
0.777478999	0.706441478	38.03706293	53.84319029	60.95900262	62.48199741	60.8276253	71.13367698	50353	41.86194972	0.572330282	11521.81683	0.228820861	-13.18916407	54.97957611	6466377401	2.283563199	29.31044269	8.957699299	180.969986	21.95295469	23.50451495	27.60161686	-163.0182648	343.9882507	12.60399068	1022.576443	-1.882976314	0.279349883	1274.739375	72.93331298	8.513525377	138.5579453	-12.63219803	4.143748182	2.332391059	0.278404686	0.95482666	1.821720551	1.415120907	0.105390641	4.140791888	-0.054793894	0.439459363	0.629805266	0.990470863	0.653953912	0.944668806	0.466537392	0.223970318
0.533063675	0.202226015	16.99882031	84.05852392	58.13776741	80	51.6139516	87.56711712	10033.66667	44.80854569	0.40172051	5600.153072	0.558136248	-31.2338131	63.14569626	1359532471	2.635033504	47.36154318	3.295222687	126.568985	18.4280201	29.37475294	22.00148201	-103.8545837	230.4235687	19.86448203	1019.119166	-0.407973206	0.192801087	1408.241706	41.68160479	6.376962849	139.2900388	-7.386847255	6.393651146	2.342374725	0.464461476	1.138038808	1.898492179	1.0264134	0.048258986	4.921631945	-0.09461893	0.602070157	0.542171084	0.981961613	0.581836685	0.912212375	0.491101776	0.101296931
0.512930102	0.401322074	25.79840746	64.28354964	69.07966416	62.28964601	43.08131846	75.73638492	28238.66667	32.97296766	0.550645774	8144.065768	0.288401215	-181.8958679	65.37496033	3414640002	3.403103401	66.7002573	7.016405048	154.2773132	-15.77685785	79.28089096	24.67425919	-485.2234192	639.5007324	38.64249841	990.7070362	-2.081653237	0.152583798	12805.23811	423.7245065	20.44826105	14489.57763	-593.7081376	41.69018751	19.33696772	0.365211862	2.557118336	2.911773436	12.74286012	0.040550608	6.069713081	-0.073351721	0.595512475	0.450039941	0.977938716	0.500870767	0.92420058	0.38850815	0.116985156
0.425355576	0.294283697	28.61565886	97.23834219	99.63934966	57.27128425	66.48308055	99.7196069	33274.66667	41.36087104	0.449797809	11122.67544	0.334268576	-45.46107674	58.56086922	4209437517	2.855240801	43.90863061	10.11415584	216.5959625	9.739363101	36.39446573	19.957798	-300.7055359	517.3014984	19.26310451	1011.286828	-2.026911174	0.194502409	3127.467523	200.0955335	14.09809903	1054.451619	-59.19054674	10.53314224	5.180627335	0.339005481	1.380302954	2.200503756	3.261241919	0.056004009	5.161967511	-0.082145222	0.583451406	0.544040866	0.990416214	0.582601537	0.945610742	0.457422483	0.11977541
0.567352053	0.521744142	25.22537926	48.34817918	46.17358552	41.23105626	55.6057551	60.19966777	19182.33333	27.43043874	0.632488034	5478.976445	0.285626172	-237.9518005	47.51746674	2200475720	3.578257452	102.850173	5.690439195	137.5768127	-46.31546968	91.88210694	4.655378819	-503.7695007	641.3463135	51.02272535	961.7475076	-1.820186179	0.133926693	15444.085	427.2567959	20.46916837	20914.1246	-798.3780672	52.61480584	19.68946299	0.443945873	2.648679706	2.970114033	12.59049115	0.038159836	6.236267627	-0.098233726	0.675060628	0.441961808	0.977157707	0.494314881	0.921409398	0.374155935	0.112883165
0.66070187	0.364106265	22.60205464	62.0754345	64.56004957	71.80529228	58.13776741	76.96752562	32883.33333	41.01335568	0.592154332	8382.362471	0.254912189	-21.49067726	54.13584976	4249473536	2.358015376	39.45230889	3.397162308	122.6383743	17.11230397	23.88900433	17.7497015	-92.2798233	214.9181976	16.33580832	1017.569048	-0.188355173	0.232407336	929.3290518	27.50186369	5.225989258	35.80945488	-0.909384438	3.266708311	2.503425445	0.131790008	1.201464057	1.954104992	1.043072904	0.059822506	4.568914319	-0.01842682	0.220711454	0.523130546	0.971762114	0.567333995	0.890686943	0.480145952	0.115275576
0.832980915	0.661746131	31.24331169	47.2134407	53.85164807	50.6359556	48.08326112	59.86651819	30494.66667	39.32789503	0.578013265	8166.367365	0.267796578	-41.45083771	60.59971161	3819017844	2.841150802	49.31301546	10.43420233	133.4693909	9.224079606	35.85584595	17.36148643	-300.5731201	434.042511	20.6792843	1010.643789	-2.118264776	0.182896486	2867.624885	196.1715239	13.97533942	859.9872439	-54.76883981	9.594622386	6.149654389	0.220040181	1.702382483	2.415593402	3.223588333	0.039273493	5.423421047	-0.032419516	0.378403813	0.453412538	0.984734697	0.510439477	0.923681548	0.431210806	0.081598605
0.940718401	0.51830526	37.33906951	72.04069189	89.88882022	89.88882022	79.64923101	94.86832981	117681	67.77000447	0.634054864	18315.89672	0.15564022	-39.98628616	63.83488541	14779042454	2.985940022	42.05679485	9.444821993	323.1413269	15.51440052	40.78688108	22.21369171	-305.0903625	628.2316895	18.55292486	1017.858155	-0.970254501	0.194510901	4765.725215	205.3477611	14.24894911	2611.540744	-62.78309928	15.57917352	6.320195121	0.420653926	1.588343102	2.362783763	3.760365534	0.055237011	5.362658412	-0.068145686	0.530212953	0.505471931	0.991315748	0.551077675	0.946478642	0.441542906	0.112653633
0.393792282	0.356811804	23.32714117	65.37659598	51.26402247	54.58937626	36.76955262	59.39696962	18826	25.74479893	0.620592384	5514.630086	0.292926277	-398.086969	39.15490799	1881844715	4.38379593	234.8390217	3.315261086	118.9881592	-123.8903191	144.0559368	-51.95504761	-687.9883423	806.9765015	103.7720944	893.5360946	-1.086211144	0.066935544	30838.57938	636.9013577	24.82868381	57160.33946	-1617.439888	119.3651664	37.7710605	0.516516259	4.142804	3.577943633	20.3125914	0.01173755	7.810389467	-0.113197354	0.770336541	0.300136983	0.970246829	0.373379481	0.899840121	0.288570917	0.04786612
0.557291949	0.300093023	38.07725174	126.8848284	89.28605714	113.1724348	74.21590126	131.1640195	40394.66667	70.71189329	0.359431031	15839.85645	0.392127421	-71.00350952	59.45339432	5107682999	3.098897702	65.66312981	4.053593728	177.5494995	-0.956168182	41.03962252	5.045855999	-235.7000427	413.2495422	27.56145681	1000.458742	-0.606903364	0.14205839	2829.117294	114.2729142	10.6070834	561.5368073	-26.53405855	11.8285119	4.779306092	0.424246076	1.625879346	2.328600305	2.104112585	0.026485132	5.849465264	-0.06852571	0.562567863	0.44381399	0.986179692	0.504430032	0.921777477	0.428370726	0.057555836
0.972434744	0.713948235	31.51006024	44.13493683	58.13776741	54.91812087	55.02726597	59.89991653	39050.66667	42.91834598	0.699744036	7954.823605	0.203705193	-410.8076385	61.65713959	3934030576	4.665585936	240.6044011	3.249140989	264.5935364	-121.5001433	149.6661402	-58.71467781	-704.230896	968.8244324	103.4029785	897.8606832	-0.982292688	0.050841004	34391.80827	689.6392768	25.77509998	75074.44039	-1877.447401	139.1881225	38.30816471	0.563762125	4.34899624	3.648499721	19.14278771	0.005470201	8.542077748	-0.097840536	0.752423934	0.251262596	0.978540772	0.335483211	0.9096932	0.2530647	0.020260775
0.614092539	0.203582341	18.00772602	88.45426336	76	60.8276253	76.65507159	79.52358141	10718.33333	54.31910318	0.501406184	4688.629813	0.437440194	-20.35997505	59.07320633	1410131780	2.499844167	43.0654839	4.572135417	153.8372192	20.68258759	26.43133042	22.64049435	-123.5891647	277.426384	17.62220704	1021.272186	-0.206687312	0.217467657	1203.934113	41.18039787	6.387864454	75.53702014	0.3182875	4.169948707	2.66914896	0.217713167	1.211076041	1.983743049	1.189384798	0.05696411	4.693025394	-0.042468126	0.407624805	0.526176326	0.982740615	0.569603713	0.914090659	0.478664509	0.106729432
0.854447886	0.624591905	41.37798559	66.2480337	81.60882305	79.24645102	69.65629907	87.47571091	100836.3333	56.60549238	0.665493204	15742.91668	0.156123454	-14.1804656	56.79427414	12788100058	2.420803697	33.89260769	12.10542225	242.9286957	19.85413949	26.54953494	25.80286598	-222.8732452	465.8019409	14.29485974	1020.727824	-2.196651	0.253103045	1782.824854	109.1962072	10.42485658	336.7254417	-22.38610014	5.301518929	3.227470019	0.241693598	1.179014533	2.002988721	1.821347306	0.078690381	4.478301467	-0.034989037	0.348647403	0.561700873	0.991693573	0.597127439	0.945250041	0.47911337	0.14895281
0.678552596	0.640405092	54.29247226	84.77832694	80.52328856	102.1567423	84.11896338	105.9245014	176760.3333	57.52655384	0.666728588	22845.02241	0.129242924	-22.95995865	54.96815491	22223163457	2.490065016	33.05510473	11.43955533	197.7331543	15.54323161	29.72389528	24.4329567	-249.9620209	447.6951752	14.24477972	1016.70231	-2.493499418	0.251192363	2355.532677	128.6207393	11.3029385	656.9411162	-46.24927213	7.120659587	3.66423166	0.318393415	1.187208997	2.021176078	2.246961904	0.083134268	4.53686992	-0.048687972	0.433591245	0.57500746	0.989824937	0.607275316	0.942913165	0.47735737	0.151952477
0.848871064	0.482691255	28.86441605	59.79892065	72.80109889	62.80127387	65.11528238	72.91090453	57562.33333	50.76157343	0.636884256	11320.07241	0.196657636	-210.315451	54.07859192	6726535524	3.364919839	55.71029663	7.591396425	180.2767792	-28.76865387	83.90172499	14.68594074	-543.2340698	723.510849	34.98480371	979.223624	-2.252902337	0.162766315	15588.57809	493.1016758	22.02968743	24682.20667	-896.1036079	50.04636159	18.9013955	0.448668845	2.418437648	2.798094029	12.94018517	0.046285376	5.937433206	-0.08281361	0.61020184	0.464188788	0.982402261	0.512529782	0.934472039	0.408750913	0.107329081
0.6432739	0.508260737	8.321837524	16.37316621	16.1245155	16.1245155	12.16552506	17.20465053	842.6666667	10.53243049	0.769108188	560.9625902	0.665699276	-24.97342377	48.29168854	114792039.9	2.331043823	39.66209483	3.182406094	94.48829651	11.94903331	23.3892805	13.18057489	-54.26718903	148.7554855	15.7718326	1012.387736	0.384379634	0.231026786	888.0813906	15.99180687	3.939402956	49.72067025	2.924971034	3.980474614	2.113685956	0.303358117	1.103300462	1.778547759	0.858463889	0.065952104	4.258877721	-0.135951895	0.675504466	0.54578149	0.961748929	0.585049582	0.874960219	0.493399145	0.119029418
0.732126538	0.446048035	14.54642021	32.61177963	35.44009029	36.76955262	27.20294102	38.93584467	7278.333333	23.8759493	0.720211164	2521.809266	0.346481694	-19.22796917	56.94581184	954096491.9	2.446430034	37.78222993	5.504000885	185.7902679	18.88708758	25.35305576	16.12807369	-95.77518463	281.5654526	16.00559096	1019.470842	0.752066782	0.232681163	1189.900025	28.12048287	5.232533582	133.4095965	9.208652206	5.023001501	2.0598045	0.419336287	0.979753719	1.791971768	1.083609687	0.072066609	4.476865407	-0.112813554	0.626630849	0.601193981	0.986921487	0.629145889	0.929812511	0.493842919	0.155495905
0.559746548	0.474857846	11.56127425	24.34681103	30.59411708	17.20465053	24.16609195	31.17691454	2000	13.62804342	0.638531869	1202.231798	0.601115899	-835.6760681	33.50714722	135385608.6	5.397007738	596.5566845	1.996274716	162.1403809	-364.439137	287.9282359	-345.3564148	-1065.30481	1227.44519	225.7510167	718.8455775	-0.350070278	0.027271138	112801.3537	866.8258468	28.21506431	545423.7054	-2234.574555	495.633338	213.2259686	0.398817769	11.43025676	4.67566152	74.59321173	0.004232664	8.035298087	-0.510632984	0.997911089	0.113632428	0.930177606	0.184676595	0.830618655	0.120845807	0.014607527
0.556794739	0.545338726	10.77511442	19.75857188	17.08800749	20.59126028	17.08800749	22.89104628	1272	11.00146888	0.696401651	815.2342302	0.640907414	-56.14092445	76.66358719	168201593.4	3.00492527	43.79460193	8.738269448	139.7505341	10.27867946	43.75683223	24.54883957	-282.862854	422.6133881	20.1430678	1012.728726	-2.177302166	0.174821535	4956.461953	176.6825336	13.27603978	1077.563758	-65.08800424	11.95190548	10.27310289	0.077621117	1.954667263	2.469489894	6.379337103	0.0446816	5.090663235	-0.179858443	0.789032862	0.463547554	0.974686797	0.51462526	0.913401494	0.433933247	0.105315469
0.855921423	0.439362512	11.97973372	27.26617175	28.8444102	25.29822128	27.85677655	35.09985755	4113.333333	23.33770053	0.656411474	1891.344165	0.459808144	-623.4906982	28.50277042	335816603	4.991795476	419.8739364	2.05274196	112.6470261	-242.7243437	212.0112693	-187.4945831	-850.956665	963.6036911	169.1075279	796.0001458	-0.509197433	0.036888572	60149.81251	823.2137843	28.10942992	138532.0857	-2434.400869	228.8759962	97.18171462	0.402555165	7.288109979	4.253665767	42.45447085	0.004535189	8.372019333	-0.250936239	0.953155807	0.184036786	0.949141604	0.262135789	0.860941215	0.179931804	0.021917631
0.422532576	0.408749443	7.579727248	18.54370048	10.77032961	16.4924225	15.23154621	19.59591794	657.6666667	7.83531754	0.748534208	488.5882583	0.742911695	-851.5142761	-625.3297913	5741333.719	3.37822949	113.9476624	3.800087996	-460.5784302	-762.7254139	74.67278914	-798.1342773	-869.5860596	409.0076294	49.98946847	255.4259748	1.237107998	0.121900826	8943.199425	32.12549973	5.08823803	4473.293262	198.4505288	40.95885367	16.10521736	0.439866582	2.782703912	2.902829559	8.083387595	0.032259509	5.413943834	-0.39624229	0.963841955	0.375147954	0.954167619	0.441394528	0.875316341	0.340215764	0.096629037
0.486230404	0.231804873	28.38622109	122.4573956	129.7690256	111.9464158	78	136.9525465	46197.66667	59.54250896	0.411532736	15129.56461	0.327496294	-26.57879066	75.81655884	6139864965	2.80340992	47.01277733	5.573704468	232.8859711	30.31718142	32.44970274	35.18249512	-181.9103241	414.7962952	20.14625189	1031.284834	-0.555801272	0.186600183	1994.914627	97.33829206	9.79713834	340.8730119	-9.903558455	8.3886502	2.972570286	0.47591514	1.181664081	2.029960008	1.556004721	0.050372354	5.139582416	-0.099751601	0.625217627	0.555314798	0.991341016	0.593973661	0.941999066	0.460931193	0.124351661
0.539499299	0.473784875	13.20921165	27.88018856	20.09975124	34	21.54065923	34.58323293	2654.333333	15.04134219	0.641651347	1444.847426	0.544335336	-488.9362915	68.72952118	241700118.9	4.942602656	338.9395008	2.343915544	164.6342468	-190.1130786	177.8237776	-163.799942	-799.6363525	964.2705994	135.8365865	837.0066038	-0.43919487	0.036622558	44663.22928	737.7869676	26.72190364	78084.05206	-1206.882322	175.2371116	81.15132523	0.370772847	6.998730352	4.150943177	31.08734275	0.004175014	8.130345951	-0.307024648	0.973147786	0.146293233	0.953909279	0.233041347	0.859660802	0.155478245	0.01272733
0.777365801	0.389716476	29.88260485	76.67780726	73.53910524	43.08131846	45.12205669	93.12357381	17826	59.60670507	0.456165233	7234.322696	0.405829838	-21.36913853	46.59242249	2322556620	2.19768015	34.89347214	4.002443631	132.5755768	15.16670663	21.57704145	18.05720806	-125.1350632	257.71064	14.69297021	1015.544508	-0.448436326	0.260911556	767.2062648	50.85511209	7.097906043	36.11667185	-2.427171032	3.369925045	1.471718285	0.391143697	0.857489232	1.65956027	0.728615499	0.082806572	4.130732846	-0.078528492	0.516114658	0.629235064	0.990220538	0.653310729	0.937197459	0.488032034	0.147769178
0.527519618	0.494458115	57.31364361	115.9120294	113.4372073	125.6025477	80.62257748	137.3608387	261066	61.14586946	0.62819696	31445.2586	0.12044946	-271.287262	45.90082588	28649821650	3.378715227	55.34643078	11.06055719	211.5766296	-54.92273352	118.8315089	13.88979864	-954.1827393	1165.759369	41.76307506	963.46259	-2.846388161	0.182952906	35089.1227	1463.69453	37.92616813	256023.9887	-5019.658176	139.394433	38.21044956	0.568968461	2.991420921	2.935001316	29.10943144	0.05760989	6.065152972	-0.096442902	0.660449791	0.4946631	0.986163799	0.534314958	0.949526589	0.393966968	0.13079648
0.621810962	0.367173497	57.79324328	157.4003674	122.8006515	132.438665	111.5706054	168.3448841	80902.33333	97.87327378	0.374323291	24166.36363	0.298710342	-32.57807808	64.17152252	10551882990	2.692136781	48.2488414	3.568296049	154.0799561	18.35271906	30.26181504	21.28614044	-123.8735504	277.9535065	20.20807206	1019.103116	-0.394394088	0.18732235	1528.900024	41.16759893	6.351715062	143.7105072	-6.630434231	6.169886643	2.879641484	0.362447275	1.272118577	2.038881364	1.242386116	0.043836892	5.096367194	-0.050242851	0.447581569	0.510884767	0.98133065	0.557590675	0.910175241	0.47111486	0.090562637
0.785901493	0.549677663	66.5074783	120.9935982	130.8739852	123.6931688	113.7717012	147.3363499	493983.3333	95.08904945	0.65266468	46302.26232	0.093732438	-21.48813534	66.17283249	63309396832	2.626692933	43.11074626	7.480157997	209.0381012	22.64986665	29.4713695	27.33318138	-190.7082214	399.7463226	18.11056346	1023.496193	-1.470772735	0.206554368	1731.707704	91.10012034	9.515201397	270.0558868	-20.11049367	5.84906763	3.605381314	0.236414934	1.391603155	2.158778727	1.644589522	0.049842445	5.003960197	-0.027655216	0.316940201	0.491364357	0.988207133	0.541941843	0.928503017	0.457512108	0.102377913
0.370108894	0.19099687	21.7365389	113.8057338	63.56099433	44.40720662	62.28964601	110.0727032	9235	42.12051431	0.414881794	5130.791267	0.555581079	-7.441249275	106.8559402	1308740149	2.920063924	52.72955704	4.813995921	233.3345032	48.94566525	35.08339108	48.27455521	-149.7700043	383.1045074	22.25024879	1050.029144	-0.373214974	0.167653795	2274.195484	74.39310994	8.56885674	284.8635313	-0.899850471	8.313080864	4.447893694	0.302208325	1.504225814	2.263624149	2.160731557	0.037736869	5.423311401	-0.07546204	0.574849067	0.478892507	0.984099719	0.531380528	0.919817333	0.447603331	0.094981197
0.438291095	0.34165233	19.76126587	57.84027835	62.28964601	42.42640687	36.05551275	65.63535633	16570.33333	25.35087895	0.628616019	5000.186196	0.301755318	-239.1749512	93.3816597	1990338998	4.005255601	127.1904516	4.664350486	223.9537811	-25.74845218	100.5321594	17.412076	-496.8316345	720.7854156	59.10630257	983.4240866	-1.479967128	0.087380447	17956.85564	417.3883268	20.21161364	22215.57857	-779.8365489	62.42754467	26.97715036	0.396590213	3.27643772	3.241997285	16.02751248	0.015563865	7.157956574	-0.110012711	0.741202359	0.369044913	0.97296159	0.432869493	0.910105308	0.344034737	0.045337902
0.654710753	0.553162599	14.75836794	26.67998158	32.55764119	26	24.08318916	32.80243893	3748.333333	17.46767084	0.673697775	1732.119357	0.462103875	8.074997997	56.50144691	503009125.2	1.980669327	25.1960187	9.792738225	112.415062	29.82733614	17.47051568	31.3119278	-112.3687057	224.7837677	10.43352592	1030.145954	-1.432622602	0.326968613	656.3438588	44.84441354	6.69025581	22.22425792	-0.7479744	2.001265678	1.66433175	0.092758509	0.841465862	1.654282892	0.948825106	0.130579506	3.59594276	-0.061619155	0.43697288	0.646896336	0.985238347	0.668413933	0.928792401	0.473713288	0.256086356
0.508438463	0.330633579	10.7490452	32.51044625	30.59411708	32.31098884	20.39607805	34.92849839	3562.666667	16.52956133	0.711195917	1586.152706	0.445215019	1.110430789	63.77962875	484191988.7	2.069899928	31.68688583	3.318000314	116.0214767	31.27595715	19.5417944	29.07728958	-44.56132889	160.5828056	13.1868053	1031.580446	0.366499108	0.280222195	628.1171292	14.45968773	3.76120546	22.94319871	2.130650262	2.678538059	1.427576759	0.301542017	0.860465547	1.627482571	0.664832845	0.092272945	3.915595288	-0.075627294	0.476193581	0.625417098	0.973454485	0.650131455	0.899817756	0.490490993	0.156694291
0.823807236	0.729309949	44.96174527	61.64970781	69.42621983	72.80109889	64.89992296	74.13501197	93011	50.7874754	0.737946117	13452.89281	0.144637654	-118.8176445	52.70071602	11323235665	2.849797069	40.66290611	7.816637437	117.9371872	-3.681892746	54.93488599	24.0751543	-355.8225403	473.7597275	23.60124025	999.7014411	-2.285094253	0.219593391	6753.200492	252.9599493	15.7932891	4826.041173	-261.625335	22.02993877	7.912107253	0.468083714	1.575441782	2.341016854	5.41006368	0.079983777	5.001429816	-0.079975386	0.567513856	0.556691041	0.98333861	0.591608681	0.93555281	0.432869796	0.187102375
0.55725802	0.318564805	34.01994739	106.7912928	97.20082304	101.2126474	70.11419257	132.7554142	23801.33333	59.5103043	0.392112193	10204.88154	0.428752516	-56.56902161	49.50722351	2986519553	2.841397449	53.15366077	5.804277331	144.8053436	-2.434639178	33.77989273	0.772257864	-236.827774	381.6331177	22.33698336	998.583229	-0.90007813	0.17071803	2031.816145	112.0061041	10.52324583	263.8649946	-9.826504869	8.190885044	3.126128004	0.446405237	1.223599751	2.048062986	1.605451296	0.041222394	5.212629049	-0.099592438	0.627796956	0.542349898	0.98865734	0.582704829	0.933474587	0.467570341	0.086172736
0.566868633	0.543936222	43.01396599	79.0790616	77.20103626	74.96665926	81.41252975	88.9269363	92737.66667	44.82743952	0.596735181	16603.76553	0.179040148	-245.4272705	55.40929947	10739967857	3.475616233	71.41636467	7.249001758	504.0318604	-36.02220173	98.11332796	18.13284302	-625.4215088	1129.453369	44.89839043	974.2585182	-2.137775064	0.161315379	19926.46477	670.3949645	25.71156032	37456.36566	-1216.254049	67.14605354	29.92742826	0.381936487	2.994317771	3.043305659	20.86824812	0.049484957	6.219530346	-0.076850602	0.610423353	0.467255588	0.987799806	0.512152589	0.946710992	0.37173321	0.119515456
0.214254262	0.167617847	50.77658321	302.9306497	216.9331694	84.97058314	208.173005	217.0161284	160602.6667	64.90418265	0.550614217	25950.07026	0.161579324	-20.84149647	61.27895699	20463921045	2.773548382	35.61643505	10.62186968	311.9615479	20.12857407	35.07013135	24.35045624	-296.3713074	608.3328552	15.37780993	1022.009752	-0.931862882	0.226268053	3841.624825	183.3747915	13.4689263	1968.029647	-6.920915834	13.08157253	5.23118422	0.427715778	1.387766277	2.203134406	3.286106985	0.072163945	4.979601283	-0.075328961	0.550296353	0.549002973	0.992249352	0.585896751	0.951243878	0.458992463	0.133825099
0.56851912	0.336056533	32.99586898	98.18547098	88.5663593	98.79271228	68.11754546	105.1665346	81017	55.8203176	0.527865293	17153.19882	0.211723451	-1.901178002	60.30727043	10620948870	2.24982047	28.4981432	7.246155162	174.2339172	29.48991039	21.17480421	30.26495266	-129.2528687	303.4867859	12.16161063	1029.962087	-0.441020341	0.283878323	972.4251259	60.10756035	7.715515453	96.68145223	-1.17578957	3.857448563	1.544113585	0.425682332	0.799793205	1.643955405	0.894182441	0.111363479	4.044724013	-0.100812788	0.565818154	0.664098026	0.991446148	0.683196345	0.946018178	0.463197375	0.238853853
0.85470394	0.573142736	20.04237478	34.96925549	44.18144407	39.39543121	44.72135955	48.57983121	11818.66667	29.88836043	0.649823215	3861.309008	0.326712743	-214.4500732	43.46282387	1335342632	3.672664356	73.08330965	6.616250291	209.5991974	-53.39444703	82.45379021	-18.91826344	-536.7515869	746.3507843	38.514725	954.3976738	-1.94475926	0.118483721	14812.84685	445.8448402	20.95123969	18939.37063	-693.8267821	46.53865776	19.00954964	0.414910531	2.576712336	2.916422949	12.31235318	0.027048787	6.365677931	-0.126835587	0.75115544	0.433014531	0.982840438	0.488431217	0.931552533	0.380044252	0.075610688
0.670627014	0.598509056	23.15738496	38.69178705	44.72135955	41.76122604	30.52867504	46.73328578	15453.33333	25.94775762	0.752662388	3986.257588	0.257954546	-406.0812988	57.03479767	1661441388	4.169069514	181.5080032	4.293741961	246.6037598	-88.6432423	144.6403758	-8.417726517	-701.1453247	947.7490845	89.58946398	929.9911806	-1.50317663	0.087887756	34312.45613	763.1008667	27.2032249	92239.9455	-2511.318607	125.7837593	33.56699709	0.573714638	3.451728707	3.258747603	21.50974392	0.019853188	7.118492033	-0.171417006	0.851790342	0.403383655	0.980667074	0.458084685	0.927955986	0.35177172	0.058305196
0.444900005	0.232175254	25.72189646	110.7865548	93.50935782	88.76936408	58.30951895	102.0392082	21449.66667	49.28893875	0.356542362	10470.96446	0.488164437	-1.849612021	56.21924667	2904960751	1.990418599	29.00861692	3.34999599	99.49694061	28.8343812	18.23165495	30.88664627	-46.18655014	145.6834908	12.29564887	1029.099177	-0.294247807	0.30222969	544.9313388	14.04652986	3.700087035	17.24074323	-0.935542956	2.370341962	0.947480522	0.428204439	0.655169811	1.436960693	0.511634566	0.124542205	3.601940012	-0.099485677	0.540482477	0.701233929	0.97610878	0.714732902	0.911304963	0.45695776	0.263321323
0.723434422	0.610872855	23.0170414	37.67893956	32.24903099	42.19004622	41.61730409	43.35896678	15612	27.25824186	0.753717654	4007.877743	0.256717765	-314.4130188	56.90528488	1753325257	3.815889605	148.0045338	5.203727325	159.5454254	-59.19709842	124.5832866	19.72908974	-650.9571533	810.5025787	74.47768725	954.8641811	-1.711012635	0.134407935	26655.50476	707.4076679	26.37059197	45314.23789	-1453.036482	82.4085083	34.55432003	0.402977174	3.393324031	3.254861409	22.94930651	0.053404042	6.413632513	-0.129718949	0.75986236	0.444668483	0.974997338	0.494961268	0.921518415	0.311485577	0.193587284
0.370016307	0.196626351	38.30515788	194.8119248	218.5497655	107.5174404	84.02380615	235.168025	23924.66667	72.08358897	0.35365768	11353.54872	0.474554103	-59.53193321	51.73066139	3037339336	2.897840358	59.2365942	3.754505194	165.7734833	-1.140530629	35.62295596	3.283428311	-187.2381897	353.011673	24.48955029	999.8912606	-0.517524099	0.160656698	2062.293556	75.74024656	8.638206583	217.119579	-7.709613515	8.045346951	3.563628348	0.384736838	1.342887442	2.134613728	1.737571553	0.036844926	5.340035561	-0.079115108	0.57440296	0.50922389	0.985445766	0.556335576	0.923185845	0.458466219	0.077250028
0.685658699	0.604258663	48.85799475	80.85609315	108.2589488	108.2589488	66.84309987	110.8692924	148335.6667	55.43968362	0.709393027	19102.67856	0.128780077	-67.22698975	59.26812744	18346247070	2.97171212	46.03216004	8.659265196	244.7926941	6.365900013	43.51257428	22.53313923	-311.9909363	556.7836304	21.39342158	1008.564101	-2.09039334	0.186787596	4429.220523	199.4151049	14.05116127	1983.503855	-114.2398537	14.35348744	6.436322417	0.378853898	1.554589398	2.341922679	4.000432857	0.053833364	5.37739982	-0.066913157	0.540463479	0.517479067	0.989073563	0.5605628	0.941882446	0.445690716	0.126115966
0.785989469	0.67590952	36.59139121	54.13652293	70.88018059	54.91812087	72.44308111	72.47068373	47349	42.55073692	0.567035877	11162.13988	0.235741829	-215.604071	60.99333344	5531974787	3.657677112	90.00066376	5.96784334	199.5590363	-31.52750511	86.43250726	11.61091232	-501.8983765	701.4574127	45.96117117	975.8642489	-1.838299582	0.121975709	14372.05897	446.3743597	20.97770923	14462.43256	-581.9184232	45.02574465	19.82697331	0.384393004	2.575145352	2.922966824	13.12660654	0.031915902	6.449063003	-0.092397378	0.665566604	0.456344377	0.98000331	0.506037557	0.928293192	0.383165236	0.091423583
0.500016815	0.321500007	12.72873509	39.59171016	38.83297568	43.8634244	26.83281573	44.27188724	6047.666667	19.79652083	0.679590071	2362.08577	0.390578036	-35.24763565	37.65605927	760896429.3	2.256374824	34.09987473	4.129939281	67.49207306	4.108189988	22.96726931	9.219378471	-111.270134	178.762207	14.82060488	1004.562819	-0.911965756	0.258290004	913.2008203	33.96201894	5.780667714	49.71704279	-5.046004558	3.519587585	1.33790255	0.446986972	0.793361819	1.602629766	0.692187426	0.103526606	3.951041958	-0.111140508	0.579842952	0.655179748	0.980829318	0.675758764	0.917396458	0.471810109	0.235492566
0.967167583	0.712053314	14.35992101	20.16691831	24.08318916	24.41311123	23.40939982	26.15339366	3518.333333	19.50478965	0.767512743	1457.549071	0.414272592	-584.8644592	25.86176357	291589482.7	4.957719461	377.5946026	2.781851238	100.199791	-232.217685	203.5781807	-171.2277069	-954.144104	1054.343895	154.2711419	804.9699548	-0.796015362	0.039190123	58486.94498	1073.628385	32.11867535	214699.4614	-4033.946113	246.5022412	80.06965953	0.49573669	6.624352059	4.118588234	34.82046821	0.005240333	8.144692961	-0.283852213	0.964563732	0.187916394	0.963694762	0.269068227	0.880272399	0.187098641	0.023217824
0.47079	0.317924872	13.3898471	42.11638747	36.87817783	37.36308338	25.05992817	41.85689907	6136.666667	19.82797406	0.659792634	2456.772925	0.400343225	-37.70636444	54.08585358	793031277.7	2.566034554	42.84812641	3.179683546	123.6873016	9.641126364	27.48485095	10.92477322	-99.41268158	223.0999832	18.35891723	1010.263468	-0.033096056	0.204202548	1257.071022	26.25729195	5.025437821	111.7946679	0.986909441	5.828444776	1.825122895	0.521787594	0.975401695	1.78753501	0.860183677	0.06255403	4.671698983	-0.123639041	0.66358908	0.593663887	0.979150644	0.625369216	0.909601899	0.476347905	0.168773769
0.878543509	0.580512852	41.92780015	72.22544687	80.62257748	87.658428	107.424392	107.4430081	104846.3333	63.45319755	0.534508529	20117.08185	0.191872059	-651.5890869	40.90297546	8912281854	4.764307985	479.6187363	2.031654538	421.4855347	-224.2613776	242.5711715	-118.4777145	-1003.284973	1424.770508	199.2246504	822.8430698	-0.643473541	0.060358543	75300.3071	1217.906386	33.63347906	351916.4205	-5871.81139	394.1565993	48.03442639	0.781545818	4.503661975	3.693494929	27.34219404	0.015151795	8.499036283	-0.167614269	0.881010144	0.329831384	0.986742162	0.394710749	0.93380272	0.277484373	0.068229606
0.686522778	0.470853047	16.52737136	35.10091198	36.7151195	37.73592453	31.6227766	38.62641583	7866	24.09757559	0.667553091	2865.283561	0.364261831	-23.33380775	59.70023422	1019456836	2.629159921	33.18104243	7.929945477	183.9707489	19.43936087	29.15986361	23.99444199	-198.8590851	382.829834	14.81921492	1020.453161	-1.288101235	0.231512425	2068.04355	88.17367764	9.357243821	304.5450899	-14.98977701	6.650116531	4.188927125	0.226770387	1.267208903	2.126397024	2.568881894	0.077591493	4.720018474	-0.089388131	0.586694628	0.5705133	0.985538612	0.604931522	0.933305008	0.450568129	0.151916656
0.687459002	0.536265169	41.34674017	77.10129715	67.91170739	87.20091743	67.08203932	88.76936408	110853.6667	53.00398081	0.710508272	15706.5823	0.141687531	-29.89372215	56.60958786	13773729660	2.644150308	32.47427368	14.27648269	301.4956665	9.299691623	39.53847945	24.3573513	-389.3407288	690.8363953	14.33510408	1011.850164	-3.116568516	0.243583884	5154.886198	296.0172751	17.12904385	4696.066129	-215.1463865	16.64041068	6.191830739	0.45306068	1.210056885	1.999272308	4.712200127	0.092133936	4.613407268	-0.130136191	0.676596298	0.638162193	0.993437774	0.659990105	0.963926604	0.435189995	0.171265262
0.448035504	0.345275631	33.99284613	98.45133297	88.81441324	58.30951895	71.80529228	97.91833332	41500.33333	44.10969258	0.415338501	13956.70793	0.336303514	-16.85040512	58.63109436	5375868347	2.482267877	34.97888207	17.60451612	184.5632019	19.34514806	28.09850485	26.16442108	-311.8869934	496.4501953	14.95004814	1020.406578	-3.017278131	0.244109097	2165.054094	207.6341692	14.38038847	719.0342913	-45.45198093	7.07364484	3.720349836	0.310278808	1.129776315	1.956860532	2.432594111	0.078162278	4.554999693	-0.074355855	0.528091379	0.593626976	0.992490747	0.622694268	0.952787373	0.477380148	0.16092811
0.780575531	0.70370614	24.82307416	35.27477274	35.77708764	45.3431362	34.92849839	47.9165942	15024	27.53462448	0.706998585	4164.753448	0.277206699	-235.3420288	41.91064377	1709331392	3.550316324	99.21906519	5.44715675	120.5611038	-48.27738197	88.97746747	1.087975204	-489.8216553	610.3827591	50.86949409	959.1582783	-1.749228481	0.136092028	14208.66112	372.4620248	19.07200236	17386.54733	-711.0233921	54.15317895	19.29366574	0.47352526	2.656157512	2.975540179	12.12804857	0.036670193	6.332004415	-0.121708032	0.73698676	0.438970898	0.974247371	0.491650235	0.915779794	0.372812439	0.118092326
0.37357677	0.307183422	13.32868703	43.38999464	37.20215048	20.59126028	33.10589071	38.05259518	2814.333333	16.20949404	0.693242367	1390.53754	0.494091273	-51.08266792	21.61173935	354244633.7	2.208302951	32.76325369	3.42154821	58.91473389	-11.16198669	21.43584902	-8.661013126	-101.5014648	160.4161987	13.93599945	989.2301735	-0.538966534	0.266704313	775.7196132	27.67848528	5.217966602	39.82186578	-3.126703145	3.095088547	1.297272206	0.406374758	0.809529159	1.598619766	0.637087476	0.100010548	3.909177149	-0.102119166	0.57458727	0.643088683	0.981075691	0.665081844	0.915175282	0.484372757	0.196710179
0.292125049	0.163553728	20.66440648	126.3462885	68.81860214	86.83317338	52.49761899	101.4297787	25886	36.9089157	0.586841691	7211.182093	0.2785746	-295.9862274	46.15032768	2903797127	3.670234011	132.4400415	4.588416192	100.7887573	-59.60420275	108.8073013	6.333117485	-547.1859131	647.9746704	66.93765166	950.8135611	-1.58783124	0.131409844	19702.17246	455.8325997	21.09354344	26554.19763	-998.2531111	67.5938294	24.08255234	0.470345001	2.908932137	3.072567563	15.53149042	0.040583568	6.378030336	-0.100666648	0.690751812	0.442087779	0.972656485	0.492431694	0.915604425	0.362057629	0.105383613
0.695622815	0.635301678	44.34024476	69.79399911	88.81441324	67.91170739	70.9365914	95.20504188	96369.33333	48.55029811	0.649298973	15655.4412	0.162452522	-20.70867863	44.40258942	12041123003	2.32833592	31.91027296	8.512998807	182.8677521	12.17819737	22.77386592	12.00282907	-155.8937531	338.7615051	13.35521066	1012.743461	0.249898893	0.266577812	1144.615573	64.7993756	8.014869476	144.9353856	4.491068567	4.237153299	1.992658307	0.360112736	0.97301891	1.801142047	1.027640614	0.08868456	4.292753592	-0.060665202	0.444471255	0.603309989	0.991561695	0.631827379	0.942597658	0.4841529	0.19768619
0.656273228	0.52304824	15.21475275	29.08862243	26.07680962	32.80243893	24.08318916	33.76388603	4860	19.09008414	0.722098815	1921.520425	0.395374573	-39.56675568	277.5995667	713103370.9	3.72817969	60.19345832	9.374731221	822.9721069	74.15704793	98.74068318	32.81911469	-245.7722931	1068.7444	35.79962072	1085.6718	2.447702588	0.124234683	24869.89412	197.213908	13.3553106	103742.0912	2637.970513	108.7641284	33.39171233	0.532286597	2.914610355	2.898542006	24.77825999	0.033620526	6.118459976	-0.306398362	0.94167467	0.48397437	0.984779917	0.526644058	0.94519631	0.387398836	0.094257917
0.718197232	0.632124544	20.03931254	31.70152581	37.20215048	28.63564213	29.73213749	37.41657387	9352.666667	22.76794808	0.752126511	2854.194282	0.305174383	-33.74590912	73.25551147	1215049959	2.913543305	37.52799606	10.39078814	350.410553	24.14326635	41.30066512	35.96123886	-333.593811	684.004364	17.53617184	1026.555452	-1.500470413	0.209214019	4946.665882	244.6787541	15.60054717	2157.096793	-69.09485396	14.53485248	9.333387282	0.217927161	1.694301058	2.425927815	6.424732393	0.069854484	5.114129702	-0.111561403	0.66461864	0.547834243	0.989990587	0.585410779	0.950179251	0.4112865	0.192703636
0.717412052	0.15299263	24.18896719	158.1054407	122.40915	140.4279175	120.266371	159.5619002	18946	113.4267487	0.331836608	10357.10037	0.546664223	-30.15682907	51.69554482	2539035247	2.469549324	42.97420859	3.383699881	123.5427856	13.33437505	26.14198072	15.83024597	-97.04325104	220.5860367	17.94832024	1013.878441	-0.243966908	0.214608992	1102.936945	28.06691519	5.211670083	76.27091215	-2.274672243	5.035507432	1.418307456	0.559569298	0.828206461	1.644239197	0.724698268	0.071357647	4.398616355	-0.144509359	0.694361235	0.641939179	0.983717145	0.664180968	0.922123186	0.480733372	0.156170079
0.139709415	0.132990029	15.95545179	119.9747974	26	26.83281573	21.54065923	88.13625815	5522	16.76160876	0.645425005	2340.826755	0.423909228	-421.9140869	41.82699928	577839181.3	4.090522763	232.8378367	3.870121252	78.16503906	-111.3207004	152.8716514	-14.01577568	-724.2918701	802.4569092	107.2519734	908.5618001	-1.333916805	0.097273469	35733.64711	736.1413491	26.7669544	79112.10139	-2190.945053	118.9569728	40.79890536	0.474046446	4.07061286	3.473934333	23.94777695	0.029954382	6.619365569	-0.192732898	0.864114568	0.366379303	0.968251387	0.424168121	0.903603144	0.316449543	0.092021008
0.737674527	0.48510586	62.54028408	128.9209001	150.146595	128.9496026	116.5160933	150.6253631	500406	95.10166398	0.60224063	50613.03861	0.101143948	-30.23886223	61.42507095	64412770727	2.622643184	44.86572492	3.958175998	158.8069	18.35234753	28.79396163	21.73550606	-126.7896118	285.5965118	18.91569797	1019.050255	-0.544725703	0.199744048	1421.919095	54.08648846	7.30683541	141.2366535	-8.928276532	5.716332139	2.930610233	0.321511489	1.287952705	2.05161404	1.253247542	0.047391402	5.024785955	-0.042280104	0.410277753	0.506453403	0.983657398	0.554261747	0.915160309	0.467965851	0.095052541
0.767152376	0.42668767	9.954711081	23.33020565	27.20294102	20.88061302	22.8035085	27.49545417	2348.333333	17.89782271	0.704625917	1212.547256	0.516343757	-35.96710129	35.51660004	304078214.4	2.211893951	35.52726221	3.432824405	60.48497391	1.362225409	22.19599717	3.862191439	-87.98381805	148.468792	14.54560973	1001.777652	-0.720937629	0.25541069	832.1567634	22.50346803	4.70462258	39.52086375	-4.053311272	3.307717819	1.832059108	0.287933996	0.963175268	1.794019841	0.891920675	0.084772197	4.093460838	-0.072570784	0.503800723	0.602049595	0.96688268	0.634324866	0.890620788	0.453060068	0.179304587
0.715770338	0.507455442	47.14251581	92.89981325	84.89994111	87.20091743	97.83659847	110.0727032	167919.6667	66.49493072	0.626627497	23489.60524	0.139885969	-180.5174866	46.44158936	19552800021	3.166351969	48.58017302	8.809029337	137.8614197	-27.65651778	76.16485327	12.96326351	-551.9283447	689.7897644	31.16073783	979.1111079	-2.45508983	0.189430411	13206.71412	531.1824968	22.89809548	21084.6119	-785.7258947	45.38448801	17.96154724	0.431572695	2.22135147	2.688061758	12.9725884	0.063449471	5.651083537	-0.083569133	0.606752831	0.526337923	0.982288979	0.564378715	0.938568879	0.39478883	0.171076575
0.430207748	0.357493369	42.29596649	118.3125902	145.8355238	114.4901743	64.49806199	157.2895419	89757	50.89899294	0.456242723	21248.76659	0.236736595	0.950278413	46.68750534	11724265341	1.783516335	22.57025051	5.900862388	129.6952667	24.53290072	15.01816458	25.89473915	-79.3117218	209.0069885	9.501240931	1024.73945	-0.51609566	0.359158525	423.2749435	30.66209926	5.519635702	13.12865305	-0.885513998	1.659570144	0.876866598	0.307133152	0.618089092	1.38405845	0.490080412	0.161165362	3.234412392	-0.060982728	0.401836823	0.715753306	0.991594855	0.726472527	0.945648311	0.456029833	0.267809555
0.595126876	0.507035273	13.18462485	26.00336809	24.73863375	28.8444102	23.40939982	30.33150178	2790.333333	15.47530321	0.650668061	1473.088006	0.527925459	-501.1640503	32.87347565	255643700	4.687659453	336.7048006	2.348193062	96.80108643	-186.6161372	176.5727569	-130.8852692	-731.8136597	828.6147461	137.0316493	839.1976031	-0.661870546	0.04759086	42659.30887	643.7044858	24.8414543	87838.47842	-2016.586784	170.8909641	64.83949408	0.448595628	5.921026823	3.969869369	29.12986944	0.007590427	7.669585007	-0.277199134	0.95620876	0.212091765	0.952649214	0.291449596	0.866014131	0.213847753	0.031216224
0.854748244	0.476637304	31.28528261	65.63750335	75.2861209	68.02940541	69.85699679	76.26270386	44656.33333	56.10354073	0.496754838	12253.61017	0.274398036	-53.03812981	59.22153473	5603111954	2.920307408	43.36281776	8.429327404	241.1512146	8.012675517	37.96302033	17.62485409	-275.4755859	516.6268005	19.40349214	1009.697516	-1.708572658	0.190743327	3399.520564	170.3058147	12.9850514	1129.649028	-56.43407181	11.7948053	5.019134315	0.401998519	1.355123219	2.208762898	3.160892611	0.058264697	5.248321228	-0.09973116	0.634752917	0.558280337	0.990567706	0.595186574	0.946603823	0.442069135	0.14235905
0.62519015	0.459364458	24.02114779	52.29213403	40.24922359	43.8634244	53.81449619	58.03447251	25626.33333	32.6925271	0.703929956	5971.438877	0.233019636	-146.735202	53.15514908	3090105954	3.123835877	57.56432915	6.423219973	265.4732056	-11.40790991	62.07723699	19.75315094	-367.9342651	633.4074707	30.88678405	992.4975104	-1.948145311	0.180857715	7736.987576	246.4782474	15.59478075	4511.996904	-246.8990627	23.77465866	10.67512457	0.375378178	1.908509454	2.572262268	7.00163559	0.060602032	5.421470643	-0.079008041	0.582860681	0.50875842	0.985971801	0.551426871	0.938608788	0.415609191	0.147461518
0.382070145	0.230128221	19.4494597	84.51575206	39.39543121	73.53910524	60.7289058	73.53910524	5061.333333	32.29094564	0.458438758	3109.658928	0.614395204	-70.75642548	72.81186523	664271972.6	3.122006026	78.15924263	2.433887609	135.595993	-1.237085267	44.36126767	-0.606068656	-172.1293335	307.7253265	32.9387843	1000.204778	-0.06957895	0.125811983	2882.237508	59.69532365	7.60214757	406.4407708	-2.369283039	13.06378556	5.469469637	0.410848811	1.813092058	2.409748455	2.128003521	0.019449968	5.939004614	-0.085858204	0.629071999	0.403797213	0.970514585	0.472701324	0.885744981	0.404315681	0.038724756
0.771869407	0.628204139	16.9610469	26.99926002	26.83281573	31.2409987	25.29822128	32.24903099	4361.333333	20.83990281	0.55261276	2336.01738	0.535620005	-329.034729	100.4726929	523790203	4.264376703	173.0393295	5.444830078	208.9215851	-44.97949288	140.802929	31.55271149	-732.0773926	940.9989777	81.68357277	973.2314168	-1.692436443	0.08103424	35115.22158	863.0533522	28.98619515	119548.513	-2944.549689	152.2731175	60.9867481	0.434693952	4.837402974	3.677899653	37.10902852	0.014282269	7.19668641	-0.245449652	0.930072954	0.305256941	0.967595776	0.3745254	0.903770406	0.291004548	0.051476223
0.57973342	0.228585442	24.89460308	108.9072114	114.1402646	71.69379332	134.714513	134.9518433	11726.66667	63.13715018	0.333975372	7473.993835	0.637350242	-20.70890503	54.33313828	1592547352	2.385084862	35.59767914	10.80100307	117.2749786	20.58758906	25.30768417	27.21636772	-233.3132324	350.5882111	15.30808282	1021.237276	-1.9109169	0.252738204	1326.547375	131.9905992	11.47372599	139.9194147	-11.3919431	4.00789615	2.635779627	0.204019646	1.043361203	1.906471684	1.533386128	0.088657168	4.270066304	-0.063605968	0.475848679	0.600967345	0.989349155	0.630883758	0.939774699	0.463502914	0.198987952
0.380438977	0.080124162	17.84823856	222.7572567	93.38094024	40.44749683	158.492902	178.0449381	4271	84.74554291	0.444410771	2864.524863	0.670691843	-766.9827881	-56.5435585	248321954.8	5.256911327	391.0885162	2.145439028	96.51398468	-393.6239829	215.3240516	-370.4651794	-985.3994751	1081.91346	161.584746	658.3096907	-0.231308164	0.027901891	65679.77481	732.1514986	26.23740024	237781.2146	-2345.164999	305.6681545	131.4295646	0.399255054	8.965598003	4.487952051	49.41198376	0.002466641	8.825374221	-0.308865653	0.979523981	0.11353009	0.943127668	0.197205087	0.844542491	0.112836953	0.007408254
0.413324831	0.257305725	24.78671119	96.33175153	80.04998438	99.31767214	44.72135955	106	35294.66667	39.81630488	0.50617142	10279.98689	0.291261764	-114.4467773	30.59762573	3918804929	3.424771309	86.20006657	13.25481655	467.0346985	-52.83416586	56.32843179	-53.64639282	-569.6611938	1036.695892	34.6842823	951.2238504	-1.436217354	0.121170817	7703.696141	468.5289409	21.54517846	7482.218873	-106.9347974	27.95692628	10.62571678	0.449550942	1.910048448	2.534099191	6.892106089	0.022512864	6.190369655	-0.137279608	0.755589814	0.46001249	0.99447676	0.514405378	0.959362557	0.422198724	0.060735354
0.658004964	0.481426156	28.8714604	59.97069346	58.13776741	62.03224968	59.36328832	82.99397568	40650	39.46101398	0.625523681	9140.025384	0.224846873	-196.9040009	49.12111053	4713935273	3.296756021	57.88286591	8.545509984	164.6768951	-31.05191807	82.25054981	13.05421066	-574.3046875	738.9815826	33.42396629	976.9499036	-2.430495286	0.168911377	15570.72868	531.5468364	22.84646783	32072.04581	-1085.821331	54.98579365	16.69840909	0.524196835	2.199845098	2.674695218	11.72996715	0.050762209	5.795549648	-0.113239993	0.689048871	0.498796665	0.984379762	0.541451868	0.940064777	0.415065337	0.118854613
0.430939969	0.377434643	32.56900611	86.2904525	59.66573556	52.80151513	98.08159868	100.9752445	41464.33333	37.18600491	0.510293978	11353.07412	0.273803368	-52.90216179	58.20137596	5196709506	2.853802746	47.35425174	11.18339102	198.8117065	9.313352621	38.80470562	22.96406651	-326.7182922	525.5299988	20.93463752	1011.023963	-2.34406917	0.193512638	3456.010568	231.4476187	15.16065805	1316.879328	-75.19424368	10.70566768	4.310620023	0.420437546	1.237574195	2.092627743	2.765263746	0.061880037	5.001738761	-0.100538511	0.626438947	0.573805623	0.992003208	0.607888862	0.950754074	0.455411494	0.153158891
0.677261891	0.602853546	32.77693693	54.36965101	55.31726674	51.41984053	66.84309987	69.07966416	38801.66667	36.82249263	0.6238781	8884.19271	0.228964204	-222.2687454	64.90425491	4551206750	3.691336783	101.3676386	5.593306247	360.2724304	-30.7931707	91.93983573	17.21552277	-523.9891968	884.2616272	51.54895456	977.2063118	-1.73949751	0.122591059	15570.29793	450.8781886	21.05519725	17542.29825	-679.9147596	51.59090853	21.41174685	0.41074703	2.809097147	3.059849826	13.43930881	0.03018628	6.594759212	-0.079709312	0.634228507	0.418407557	0.985175971	0.47484239	0.934668836	0.365748156	0.103883381
0.498009829	0.328940145	42.79940382	130.1130447	138.4629914	138.101412	70.71067812	154.4668249	85279.33333	64.79757509	0.394875322	23727.5736	0.278233573	3.312529469	44.00605164	11166267327	1.600654618	20.74878693	4.273181949	90.48754883	24.62421605	13.09628017	25.81198883	-44.14460373	134.6321526	8.62336158	1024.769293	-0.429496875	0.391585877	297.3203744	12.59415795	3.522981297	7.149170275	-0.679841366	1.370481242	0.639711237	0.362578377	0.523128467	1.235797742	0.362732145	0.187545553	2.931028722	-0.077052637	0.437099093	0.750035518	0.983298938	0.756421234	0.927278414	0.434354038	0.307246085
0.838049262	0.659604306	67.33319131	102.0811882	106.6770828	119.6327714	117.0469991	122.5724276	400106.6667	85.54906447	0.683606225	38411.56256	0.096003306	-46.39914665	46.01232719	49259130971	2.239614511	21.73162889	13.55940668	353.4336548	7.452130883	40.86482962	28.29325104	-377.2839355	730.7175903	11.09467046	1010.047394	-3.19387599	0.347737762	5235.941107	295.0074766	17.09954375	4671.102194	-237.359109	16.66756048	6.218109032	0.454404868	1.164886889	1.955979922	4.851862753	0.176184489	3.870500095	-0.085064874	0.52800926	0.66803319	0.994122774	0.687073899	0.967478732	0.398801388	0.348834689
0.272373093	0.213695592	19.60434552	91.73958762	45.3431362	63.65532185	40	88.06815543	12948.66667	24.98739527	0.522202733	5106.558966	0.394369482	-36.28683853	46.28129959	1660318344	2.46565244	44.75429153	2.936661347	99.86423492	5.34489983	26.08340353	5.458252907	-103.3384552	203.2026901	18.50465384	1005.868928	-0.19552328	0.208920112	1053.932272	33.4806179	5.727232918	62.44685064	-0.998074738	4.749184152	2.031754557	0.401034642	1.044914889	1.83969975	0.925018217	0.053890852	4.650207645	-0.076511503	0.536104455	0.570725911	0.976998087	0.605958514	0.903717571	0.483754988	0.101078344
0.809330605	0.677165363	46.10157739	68.08023556	71.55417528	76.23647421	80.62257748	88.90444308	112375	55.09941826	0.682173964	16508.29119	0.146903592	-13.05685921	46.02348213	14137116805	2.08867011	22.38553023	14.30108166	107.2082672	15.89773546	25.18447591	25.94965076	-241.3949585	348.6032257	9.947439074	1016.867573	-3.145397286	0.336791723	1971.45206	128.7937331	11.31057366	618.3089506	-47.91882549	6.149164981	2.69253113	0.387441373	0.869442533	1.728856324	1.933361342	0.154383109	3.67343553	-0.077560043	0.496042222	0.685685722	0.989668288	0.702257313	0.950993157	0.424214269	0.280504183
0.620246836	0.488337541	16.6608515	34.11749066	38.62641583	36.05551275	24.73863375	39.84971769	8102.333333	21.16126562	0.766664734	2544.59523	0.31405709	5.375934601	64.71620941	1092838824	1.95609972	27.86570072	4.420307008	91.99517059	39.4023639	18.52387074	44.28841019	-53.20424271	145.1994133	12.02612743	1039.68668	-1.079292527	0.313249605	591.1175953	27.55132411	5.224831387	21.51034469	-3.053761909	2.141087378	1.132693421	0.304898672	0.720160735	1.524034096	0.609449582	0.13497841	3.475355802	-0.057795909	0.410603127	0.679738648	0.978966797	0.695972533	0.91524721	0.46911486	0.209451313
0.736046028	0.584062033	67.18091852	115.0236015	138.9244399	132.196823	96.54014709	144.5683229	452478	84.66266492	0.690504903	41277.7171	0.09122591	6.011771584	59.43385506	58915508642	2.137709923	21.55150938	11.11183763	225.8154755	33.27347736	20.41444184	30.63033104	-150.7620087	376.5774841	9.444818553	1033.856378	1.260045686	0.33587723	1204.931186	79.15529539	8.842510262	289.4718886	15.87311138	5.169112558	1.30803066	0.595426487	0.686550288	1.520741301	0.828930916	0.163028353	3.696386622	-0.163197299	0.681723903	0.708073369	0.995677419	0.721621357	0.963478821	0.43351717	0.325367008
0.816928713	0.62584309	22.85182561	36.5136661	40.49691346	39.44616585	44.94441011	47.07440918	15499.33333	29.82906224	0.682515289	4404.673811	0.284184727	-75.70237732	58.65833664	1919032775	2.903366422	42.84684455	10.98420549	166.4450531	2.668860809	50.39760225	25.14595032	-393.7363281	560.1813812	20.4530668	1006.055708	-2.744676511	0.200595524	6803.24356	291.5818576	17.00813534	4517.511755	-225.2851771	18.80340631	9.591600476	0.324539498	1.583324701	2.297167062	7.056666968	0.069819456	4.957075391	-0.11215814	0.654753195	0.582566855	0.985045722	0.613102335	0.944017617	0.423226987	0.158498882
[truncated: 71 more rows]
[truncated: 56 more columns]
