# Supplementary material for: Towards survival prediction of cancer patients using medical images
Source: PeerJ Comput Sci. 2022 Oct 26;8:e1090. doi: 10.7717/peerj-cs.1090 (PMC9680890; doi:10.7717/peerj-cs.1090)
Supplement: Supplemental Information 1 [file peerj-cs-08-1090-s001.zip › FinalCodeV1.2/Benchmark NSCLC Feature Selection/NSCLC_Radiomic_Features_first_order+shape.csv]

original_firstorder_10Percentile	original_firstorder_90Percentile	original_firstorder_Energy	original_firstorder_Entropy	original_firstorder_InterquartileRange	original_firstorder_Kurtosis	original_firstorder_Maximum	original_firstorder_Mean	original_firstorder_MeanAbsoluteDeviation	original_firstorder_Median	original_firstorder_Minimum	original_firstorder_Range	original_firstorder_RobustMeanAbsoluteDeviation	original_firstorder_RootMeanSquared	original_firstorder_Skewness	original_firstorder_Uniformity	original_firstorder_Variance	Survival_days1	Survival_days	Age	original_shape_Elongation	original_shape_Flatness	original_shape_LeastAxisLength	original_shape_MajorAxisLength	original_shape_Maximum2DDiameterColumn	original_shape_Maximum2DDiameterRow	original_shape_Maximum2DDiameterSlice	original_shape_Maximum3DDiameter	original_shape_MeshVolume	original_shape_MinorAxisLength	original_shape_Sphericity	original_shape_SurfaceArea	original_shape_SurfaceVolumeRatio
-264.9411469	58.31296043	17747868394	3.620636314	73.96394539	7.573542056	493.4953613	-42.68141071	105.3261	14.06227541	-686.4011841	1179.896545	45.91599971	969.759708	-2.231883652	0.139304001	23975.00979	2165	2	78.7515	0.725056329	0.542669347	45.88974071	84.56298651	94.33981132	82.87339742	94.33981132	95.83318841	155537.6667	61.31292861	0.622802746	22457.28887	0.14438489
-306.0111328	92.76960449	42703631750	3.621957168	60.04487705	7.613521444	644.2757568	-20.9545798	123.3430955	42.91955185	-741.4086914	1385.684448	43.99815648	996.6058429	-2.334814457	0.140002659	34693.27137	155	0	83.8001	0.879931943	0.754730174	69.80926901	92.49566454	114.7693339	102.0784012	103.247276	124.6434916	355183.3333	81.38988985	0.707152245	34298.32564	0.096565132
-49.20961037	113.8190704	1110319993	3.345010683	85.98786736	2.804158687	200.8591156	36.40604897	49.4066012	38.89652634	-153.0262909	353.8854065	34.60821031	1038.258434	-0.259459454	0.11400132	3843.07769	256	0	68.1807	0.362973952	0.249876048	17.21510261	68.89456898	53.36665626	32.80243893	54.58937626	55.82114295	8015	25.00693397	0.557245804	3475.679067	0.433646796
-11.2608367	82.69255295	5186343233	2.671438007	43.46814537	4.391263824	226.065506	37.63598066	29.28883526	39.0071125	-124.1727829	350.2382889	18.51096779	1038.384243	-0.132684157	0.199707557	1553.408116	256	0	68.1807	0.795794616	0.755101977	34.32110116	45.45227293	46.17358552	51.6139516	53.14132102	54.58937626	38462.66667	36.17067409	0.737985691	7466.707017	0.194128688
-502.5862671	101.8274948	3761115885	4.501845177	282.8985596	3.363709403	218.2002106	-90.07815477	193.3221239	28.51494408	-806.2802734	1024.480484	132.5302985	940.1747324	-1.252308112	0.071854471	55970.7631	256	0	68.1807	0.523305022	0.329181294	24.436223	74.23332812	55.31726674	84.38009244	62.60990337	84.97058314	33823	38.84667342	0.572508912	8834.391139	0.261194783
-44.99738007	81.01066284	9423724330	3.194466782	57.42973566	10.14733403	312.2979431	17.06964088	44.74257097	25.70947456	-356.438446	668.7363892	24.80193661	1019.369384	-1.894293703	0.149052107	4683.286482	141	0	70.8802	0.463509728	0.293648643	35.12212704	119.6059573	82.09750301	83.45058418	92.80086206	125.7457753	73904.33333	55.4385247	0.40236374	21166.31351	0.286401521
-289.870575	42.84782028	751729343.7	3.758271156	124.5226746	5.013373076	111.1251984	-64.83212991	106.0268898	-4.004377842	-553.4384766	664.5636749	64.39013194	945.4373465	-1.654549448	0.118214684	19312.83084	141	0	70.8802	0.750237714	0.634980173	17.51735293	27.58724395	30	28.63564213	26	31.04834939	6752.666667	20.69699083	0.780414671	2213.819665	0.327843765
-198.9750504	65.98930664	9712671911	3.787669745	94.35468864	6.632303346	386.1684265	-29.43168386	85.52485852	9.129496574	-550.1026611	936.2710876	45.33909213	978.1231883	-1.824060456	0.110181913	14722.11526	141	0	70.8802	0.491670558	0.286639731	30.72431216	107.1879047	110.7248843	110.1453585	68.26419266	117.7285012	83286.66667	52.70113696	0.501336068	18396.65348	0.220883537
-112.9223404	126.7340546	10775031451	3.829469919	81.27727842	9.235934537	487.9415283	19.96574934	87.35417437	54.03313065	-601.7272339	1089.668762	37.7644803	1029.518655	-2.337825153	0.106226644	19578.53153	353	1	80.4819	0.704987168	0.448753823	35.19011264	78.41741019	77.82030583	85.60373824	84.40379138	102.8007782	83721.33333	55.28326791	0.489375028	18911.80921	0.225889967
-733.5785339	122.0885468	7661045420	5.108061983	504.9444866	2.460985458	338.0976868	-175.8360902	285.3004727	-1.516647518	-1170.512573	1508.61026	218.264294	888.5228985	-0.905417491	0.044588832	110226.7909	173	0	73.8864	0.963215992	0.638623633	38.66692399	60.54728015	72.11102551	75.17978452	70.22819946	75.55130707	77293	58.32010851	0.506572724	17322.17541	0.224110533
-74.40225143	42.1266037	2817598131	2.891895727	61.27821064	3.09342451	137.6451111	-8.85244031	36.68537883	-1.251826108	-154.1291656	291.7742767	25.41067566	992.2125378	-0.409750183	0.161985212	2112.235121	137	0	81.5288	0.812144184	0.22735868	29.8133913	131.1293295	129.8768648	100.5783277	122.8006515	130.751673	21915	106.4959222	0.31559298	12000.08824	0.547574184
-393.0402771	48.78855057	1252328781	4.258569822	223.5972242	3.40079357	131.1517487	-104.2734864	143.5370657	-21.18764496	-648.7783813	779.93013	100.3565278	912.8085314	-1.187962751	0.078663255	30893.42783	137	0	81.5288	0.923883195	0.845830257	24.54911414	29.02368879	35.60898763	36.76955262	35.77708764	37.57658846	11956.33333	26.81449833	0.717566606	3523.875703	0.294728794
-452.9128723	94.52285767	4613355722	4.081449188	170.9303265	4.641101178	231.6750641	-59.89657647	169.8390049	42.79210281	-776.2116089	1007.886673	98.16622379	965.7871339	-1.66584461	0.107262029	48950.34112	77	0	71.666	0.867631108	0.749199932	34.02509056	45.41523446	50.99019514	51.10772936	53.85164807	56.46237685	39830.33333	39.40367022	0.730401787	7722.031898	0.193873143
-53.63285789	111.0220291	11738344787	3.365218914	68.48575783	9.664880271	357.6332092	39.0101108	55.88682803	58.42934036	-405.085907	762.7191162	30.51084384	1042.344174	-2.201884392	0.133846618	6939.365767	131	0	56.1342	0.747685335	0.425142568	36.87794913	86.74254683	88.76936408	90.35485598	77.66595136	105.470375	88387	64.8561302	0.483213377	19858.08835	0.224672049
-350.4584747	103.4975571	4745211980	4.24022881	183.7818565	4.860166228	199.8143158	-45.53709571	146.5253904	38.83813286	-716.8002319	916.6145477	89.45040792	973.4096536	-1.614190157	0.083248671	36526.9181	131	0	56.1342	0.685655601	0.531918277	29.62981718	55.70370203	63.65532185	58.41232747	48.66210024	64.15605973	40571.33333	38.1935553	0.675890745	8447.998186	0.208225796
-36.3146286	107.2569679	4532743744	3.174360301	70.73534441	3.809620118	192.15271	42.53207632	44.37489475	51.05325127	-202.397934	394.5506439	29.84385225	1044.090973	-0.783015464	0.133302609	3252.830469	131	0	56.1342	0.300143521	0.23448511	26.52657662	113.126913	82.96987405	93.23089617	39.29376541	100.5982107	33367.66667	33.95431002	0.507212488	9881.997637	0.29615489
-139.2903595	112.719696	12657338483	3.70732984	87.51794922	7.613311262	263.7588501	18.17292747	81.88109853	55.40333939	-511.5308838	775.2897339	42.10346504	1025.103686	-2.086980571	0.112510843	14161.45581	131	0	56.1342	0.685398914	0.529077263	43.98879409	83.14247678	74.24284477	96.76776323	90.70832376	106.6958293	98711	56.98576328	0.479691059	21532.75185	0.218139335
-90.98992004	69.36803436	738771288.4	3.243615941	90.1208744	2.352088847	166.8842163	-14.5783089	49.69217014	-18.96862221	-162.7819366	329.666153	37.0869166	987.2346765	0.251541127	0.115266533	3576.397295	2119	2	71.0554	0.553666807	0.417688392	15.88951641	38.04155611	43.08131846	29.52964612	30.2654919	44.22668877	5928.666667	21.06234691	0.590360432	2683.314463	0.452599988
-285.6755676	86.28618622	1897035414	4.002728157	99.23498917	7.203072281	257.1045837	-39.34926364	116.9240283	19.56296349	-736.3059082	993.4104919	53.00990801	976.117478	-2.136947155	0.099121839	29955.49356	2119	2	71.0554	0.805081576	0.520186886	20.80832779	40.00163855	42.19004622	41.76122604	48.37354649	53.14132102	16158.66667	32.20458221	0.611199044	5057.141895	0.312967771
-605.8488159	79.03020477	7050099024	5.018954582	480.1338377	1.895506699	510.6879883	-205.8274346	237.6444729	-126.8278389	-1007.604004	1518.291992	195.4203014	838.1413788	-0.498503827	0.039205909	71770.90721	515	2	64.3313	0.795929233	0.378804271	28.36999363	74.89354203	86.092973	72.71863585	85.08818954	90.64215355	79988.66667	59.60995944	0.585566478	15331.81451	0.191674835
-6.059412003	130.2088776	2792306343	3.315336227	64.46267509	10.50642637	490.2232361	62.8490488	46.96285616	58.29754257	-338.6461792	828.8694153	27.44445716	1065.186674	1.231824946	0.13454044	4974.550033	85	0	71.2553	0.862922889	0.772626512	28.09005636	36.3565784	42.80186912	42.19004622	37.94733192	44.45222154	20033.33333	31.37292369	0.678266597	5259.193777	0.262522152
-562.282074	103.7062569	28660288503	4.509392982	297.4439106	3.33873284	695.3604736	-95.60033446	213.788628	33.58543587	-886.4901123	1581.850586	144.8474577	941.5953272	-1.238153752	0.076607174	68663.00526	85	0	71.2553	0.826254357	0.73930406	64.43004616	87.14959057	97.67292358	103.8460399	95.35197953	106.6958293	258396	72.00772892	0.561270445	34954.45015	0.135274734
-73.729142	69.16197662	1838290375	3.31667924	64.62216043	11.01782083	409.5803528	3.195240527	53.5096657	19.76687813	-465.3919373	874.97229	28.09675467	1006.672988	-1.999044841	0.142377855	6989.813852	3614	2	65.3635	0.663272645	0.562741047	22.84473028	40.59545753	45.69463864	34.92849839	41.23105626	46.77606225	14884	26.9258565	0.732366266	3995.479438	0.268441241
-823.4423096	117.3600357	1415692153	5.548395411	697.643816	1.606568248	286.7752991	-342.1105064	321.0965742	-344.4725342	-1041.93689	1328.712189	269.7323209	749.9681236	-0.056620059	0.023291597	129633.6006	1247	2	66.7707	0.374715989	0.319691542	20.02409333	62.63566818	67.08203932	67.91170739	30.06659276	68.87670143	19914	23.47058634	0.688059633	5163.732233	0.259301609
-593.2133057	48.55453186	364034836.7	4.703052223	411.7206655	2.545463942	82.66941071	-196.4368634	219.0148446	-108.7380676	-914.3057861	996.9751968	169.0001869	843.2114446	-0.848470923	0.059310913	65291.82577	1238	2	71.7235	0.961158912	0.654900931	14.29514605	21.82795193	25.29822128	26	25.29822128	29.59729717	3984	20.98013052	0.742356096	1637.1359	0.410927686
-201.1760666	120.9870529	14427279225	3.854778293	87.53151536	6.636095866	287.3692627	11.70133892	99.02840911	57.42063904	-561.343689	848.7129517	47.71243115	1021.808767	-1.992143012	0.105843209	20553.55646	101	0	79.1129	0.800921815	0.759045157	49.07153204	64.64902858	77.17512553	75.07329752	65.51335742	79.27168473	113577.3333	51.77881731	0.718275512	15790.19557	0.13902594
-29.40449409	120.0174973	473647945.1	3.261632795	81.72042274	4.36909211	242.8946533	57.43976847	50.21463316	70.90699387	-205.052597	447.9472504	33.96857084	1059.428381	-0.634837598	0.132937266	4209.631537	220	0	73.9001	0.705511583	0.54090292	13.1701389	24.34843373	22.8035085	28.8444102	21.63330765	29.46183973	3326.333333	17.17810201	0.746263018	1444.007281	0.434113823
-64.69657898	104.1514778	2871273365	3.420835867	85.14553857	3.055163581	250.8102112	27.96561733	52.39313319	35.15118217	-193.4415741	444.2517853	36.19475206	1030.08574	-0.138332521	0.110568396	4363.321273	220	0	73.9001	0.316577511	0.275527706	30.7584857	111.6348196	77.66595136	53.66563146	56.32051136	90.77444574	21532.33333	35.34107329	0.499098664	7499.375735	0.348284397
-254.7088043	111.1861061	27538153044	3.964536828	100.2938476	6.60973911	267.6790466	-7.649764151	114.6359513	50.71848869	-642.6586914	910.337738	54.45303245	1005.938	-2.020260932	0.104147187	27152.26995	220	0	73.9001	0.603246256	0.417075887	55.01132526	131.8976402	121.0619676	143.1782106	104.019229	143.5270009	223405.3333	79.56675766	0.42236561	42155.85801	0.18869674
-48.70196991	149.5065552	705238446.5	3.693250207	87.40692902	8.871243679	254.6017609	56.63815195	72.1803539	81.42030334	-452.1837463	706.7855072	37.55541077	1062.253037	-2.178781662	0.10565888	11897.33025	1926	2	82.9925	0.444890866	0.432875251	15.70347426	36.27713578	36.76955262	21.63330765	34.525353	37.25587202	5041.666667	16.13936637	0.703894466	2020.037009	0.400668498
-268.1059631	102.9342499	17953946454	3.744433063	73.03837013	7.72243656	625.9366455	-11.43745147	114.0768234	42.45178986	-706.1578979	1332.094543	44.26896374	1003.948485	-2.21319759	0.119284421	30656.6489	1926	2	82.9925	0.885811716	0.670939879	47.63454951	70.99674798	75.17978452	84.40379138	74.40430095	87.3842091	147269.6667	62.88975118	0.760369287	17736.52059	0.120435667
-80.80732574	52.72113724	14080505449	2.669224225	33.39566267	10.85384622	344.395752	3.296635017	48.97865395	27.93673801	-396.6082458	741.0039978	17.87661654	1006.472058	-2.732160619	0.25596466	6381.865685	336	1	74.82	0.514491954	0.428339179	48.23818061	112.6167836	74.40430095	102.3132445	127.9531164	129.0736224	114154.6667	57.94042898	0.495424566	22970.42516	0.201221955
-20.90474167	94.81470184	1799001737	2.971656513	60.51849031	3.459611672	201.0946808	39.92607038	37.60197043	42.83644867	-131.9653931	333.0600739	25.76792545	1041.02641	-0.139387685	0.152826245	2289.75439	139	0	76.9692	0.363700968	0.117024469	17.99596628	153.7795167	79.39773297	114.5425685	31.6227766	115.1694404	13190.33333	55.9297591	0.470158048	5742.188303	0.43533307
-13.27384615	175.3111435	1610634000	3.615882667	75.36710644	11.49608281	318.1315308	65.75569667	64.41883504	72.07110596	-505.5404663	823.6719971	33.22706683	1071.062656	-2.334326371	0.117197709	11340.00839	139	0	76.9692	0.615189909	0.494269517	20.45809096	41.39055767	32.55764119	45.65084884	46.81879964	52.07686627	11432.66667	25.46305339	0.589638085	4162.270412	0.364068203
-5.189420033	105.2745148	1787921637	2.961516929	55.48952484	6.438652661	206.4087372	54.22391713	36.98155741	59.55218506	-205.2241669	411.6329041	23.21964965	1055.447709	-1.071847826	0.163533739	2581.799551	139	0	76.9692	0.401730071	0.3127966	18.60839512	59.49040082	41.61730409	58.41232747	34.23448554	62.12889827	12847.33333	23.89908296	0.549374061	4828.637866	0.375847481
-743.5982544	105.5865707	8405851733	4.993219666	553.52565	2.121293578	293.9678955	-197.9222026	296.4902657	0.794489861	-1064.55481	1358.522705	238.7884501	869.6332355	-0.759125319	0.052686038	112933.1712	139	0	76.9692	0.835118641	0.624710802	39.38593112	63.04666257	60.92618485	80.52328856	73.34848328	82.09750301	88613	52.65144316	0.704867625	13636.6655	0.153890123
-58.8659687	71.71924973	2125136545	3.162221981	74.70108938	3.723751715	205.5398102	10.2551891	43.79953258	13.70456457	-221.3011475	426.8409576	30.71926881	1011.765218	-0.154531507	0.132630095	3053.309004	326	1	54.6475	0.884388681	0.640069958	23.04881993	36.00984492	46.64761516	41.61730409	38.62641583	49.03060269	16747	31.84669925	0.731879004	4325.166691	0.258265163
-602.5577637	161.8939835	26478086206	4.624135433	153.28302	3.993918959	846.5132446	-57.14584374	218.7324551	38.58324051	-952.0519409	1798.565186	117.2618922	989.1527234	-1.010309181	0.088718018	89449.15016	326	1	54.6475	0.883388108	0.594710449	50.24037625	84.47871795	97.20082304	98.79271228	90.55385138	100.4191217	216434.6667	74.62749482	0.695074619	25080.5608	0.115880516
-730.0887817	107.2579147	10626263285	4.989320751	538.7185917	2.08796465	489.5032654	-187.4070425	291.0219467	5.470113754	-1097.817505	1587.32077	233.0985972	876.9038517	-0.757184931	0.051474685	108653.0504	442	1	78.601	0.757551092	0.541403203	39.8385688	73.58391787	88.02272434	87.31551981	72.49827584	99.07572861	110162.3333	55.74357735	0.674603897	16473.68267	0.149540067
0.090730315	102.99039	1882756359	2.696627146	49.92608643	3.157274168	168.6090546	55.68472795	31.03243759	59.01686478	-68.72312927	237.3321838	21.0686462	1056.427068	-0.465752551	0.182450687	1567.904934	245	0	53.7221	0.706266918	0.473298039	19.14434175	40.44880849	39.39543121	48.41487375	34.23448554	49.07137659	13417.66667	28.56765533	0.701891852	3890.438815	0.289948984
6.65010891	86.77067566	86653650904	2.697776617	36.46126175	16.1589461	420.1343689	40.26900533	37.34018753	51.34312439	-379.7075195	799.8418884	15.55454831	1042.626732	-2.766600668	0.229339499	4910.898263	245	0	53.7221	0.754086192	0.713145323	85.52534855	119.926957	113.2254388	134.714513	133.4166406	135.3218386	660920.6667	90.4352623	0.785538158	46710.70189	0.070675202
-747.2345215	108.6647873	1748958729	4.694618271	755.3133316	1.310550749	209.7844696	-264.8725913	339.6703343	-125.9700317	-846.5047607	1056.28923	309.4170277	818.7526924	-0.274411772	0.056061653	129943.6643	1141	2	75.7782	0.645828943	0.569909473	24.53805714	43.0560612	44.94441011	48.37354649	32.55764119	49.39635614	20700.33333	27.80685047	0.803647853	4536.66344	0.219158956
-568.0691162	118.4598869	2415870509	4.70718037	423.097702	2.435127486	269.6712646	-123.294631	234.4587287	25.90770912	-846.5047607	1116.176025	181.8239968	917.7983078	-0.902589129	0.061106394	73741.42972	1141	2	75.7782	0.769279174	0.726447247	28.25154396	38.89001446	41.76122604	46.64761516	37.20215048	47.03190407	22764	29.91727822	0.782890482	4961.528561	0.217955041
-561.609967	211.3237381	13396939931	4.681869955	106.5377073	4.380094153	862.5740356	-33.84154577	201.1718115	35.81111908	-924.5360718	1787.110107	93.46667532	1010.421988	-0.897832535	0.082258716	87490.43472	1883	2	68.1314	0.93808321	0.605340816	40.4591476	66.83697274	79.64923101	74.21590126	83.52245207	89.55445271	104831.6667	62.69864191	0.60051639	17904.17247	0.170789734
-31.09083939	125.4130798	25482128313	3.260542464	57.24226761	8.802783424	264.8373108	56.43961192	53.24325554	75.62193298	-338.505188	603.3424988	26.46396189	1059.532998	-2.161909207	0.15133182	6545.519189	25	0	70.3518	0.516134104	0.292269094	45.03476928	154.0866624	146.6969666	146.6969666	103.7304198	150.5323885	186112.3333	79.52938145	0.379284372	41562.59085	0.223319917
-26.86654682	106.5876205	3508109885	3.085077683	73.11832345	2.733457223	203.3309784	41.21597042	41.80110705	41.38235474	-123.4676666	326.798645	30.02652242	1042.485039	0.150557111	0.134079477	2644.360316	25	0	70.3518	0.148322402	0.119160371	27.59476141	231.5766659	101.8430165	174.9514218	34.17601498	200.0099998	25320.66667	34.34800735	0.399542749	10436.88654	0.412188458
-981.3913452	44.98190918	48503964.3	5.115411536	674.9765968	1.694249953	114.2621841	-447.7657743	325.1356369	-466.2444153	-1046.883179	1161.145363	269.5235611	667.0760812	-0.079881073	0.033078024	140027.8581	1972	2	70.1684	0.515338455	0.420845341	7.53556812	17.90578957	18.43908891	11.66190379	18.43908891	20.78460969	816.6666667	9.227541927	0.81396934	519.085978	0.635615483
-704.3621521	68.84328079	2431839297	4.77156183	452.6585865	2.430291411	277.4994202	-188.9351156	256.4098449	-28.6261301	-996.8433838	1274.342804	198.3740355	864.2218413	-0.92623965	0.060758177	89053.14428	479	2	78.6776	0.65862219	0.589740566	28.34140236	48.05740692	40.49691346	57.30619513	60.7289058	60.7289058	25825.33333	31.65167458	0.640818715	6593.452701	0.255309491
-16.00110245	65.15333557	1024835834	2.501616641	36.69156456	5.818846578	146.111496	26.68137608	26.53733235	29.7523632	-161.5857544	307.6972504	16.01717231	1027.347897	-0.988894407	0.227649201	1369.052933	257	0	68.9966	0.467831837	0.203488785	18.52166711	91.02057947	72.47068373	47.70744177	66.2721661	74.45804188	7710	42.58232491	0.533631139	3536.816642	0.458731082
-197.5341888	72.51931458	5615313425	3.535515433	67.86444855	6.821301914	182.2703094	-15.95457947	81.87684732	23.3844471	-500.6362305	682.9065399	37.88182743	991.2401473	-2.04724226	0.13687077	14211.64004	257	0	68.9966	0.775768415	0.572341843	31.59902691	55.21005896	50.99019514	66.75327707	68.9637586	72.38784428	46858	42.83021992	0.681975123	9216.614521	0.196692444
-187.2832733	97.41943359	9562707050	3.85774644	79.71521378	9.02671869	431.8199768	-6.284471266	99.99885951	40.18553543	-710.0094604	1141.829437	41.26828474	1005.998889	-2.358987364	0.115504358	24563.21339	303	1	62.4476	0.67160113	0.523394768	42.33675048	80.88875364	92.45539465	84.89994111	67.05221846	96.95359715	78016	54.32497838	0.45613938	19357.19134	0.248118224
-3.889691639	52.99539566	204395079.6	1.986175944	33.74533987	3.237739382	93.85322571	23.53587907	18.61899086	23.86736679	-48.499897	142.3531227	12.86690834	1023.806571	0.042638827	0.293990796	554.1996932	999	2	71.7153	0.672195437	0.430874106	8.804073948	20.43305415	22.36067977	16.4924225	17.88854382	24.49489743	1496	13.73500577	0.72706239	870.0285553	0.58156989
-336.6204956	57.04644165	5084243102	3.851780228	137.3875542	5.560382627	315.5334167	-61.61318994	129.4538551	17.82915497	-712.9255981	1028.459015	73.17279178	954.2877307	-1.808442365	0.130904829	30095.2676	999	2	71.7153	0.63690936	0.434206347	29.55660534	68.07041298	57.68882041	72.11102551	78.10249676	80.04998438	45348.33333	43.35468319	0.568942386	10809.11295	0.238357447
-13.02593727	52.15073395	11522480433	2.388252502	25.5996747	20.60334401	190.0172577	14.4916655	32.2003966	26.4251318	-417.7316895	607.7489471	11.41033135	1016.474784	-3.825080984	0.291170791	4027.646385	543	2	75.6934	0.598128819	0.529765566	42.70453309	80.61024691	84.11896338	83.52245207	64.89992296	86.37129153	91588	48.21531179	0.543005157	18095.58191	0.197575904
-102.3255913	116.2411644	20260028844	3.799562024	67.41372323	9.234709267	625.7445068	22.11962371	82.8812527	48.57929802	-621.6572876	1247.401794	32.33870068	1031.703722	-1.85159176	0.119161848	19684.04412	456	2	75.6934	0.779539587	0.708455541	59.83421938	84.45726784	93.50935782	98.79271228	103.3247308	116.2927341	156462	65.83778372	0.435484667	32244.1184	0.206082745
-54.71678619	123.5428131	1904918220	3.278346485	109.5064063	2.233444561	241.4673309	48.66504773	58.33667946	67.2103653	-168.5028076	409.9701385	45.23961564	1050.856992	-0.524772778	0.11957656	4602.034851	456	2	75.6934	0.694798102	0.394260086	19.33476839	49.04064374	44.40720662	49.51767361	39.29376541	52.03844733	13618.33333	34.0733462	0.559769056	4926.719966	0.361771139
-49.10971298	153.0929352	590694383	3.306552464	77.60621452	3.642830668	232.5387573	30.98932694	54.39043437	19.99785233	-135.1528168	367.6915741	33.6379756	1033.519928	0.950554079	0.119358815	5224.448883	456	2	75.6934	0.58609499	0.355872427	13.07883727	36.75147688	36.05551275	41.61730409	26.68332813	42.84857057	4251.666667	21.53985649	0.566852418	2238.997421	0.526616406
-61.11933136	99.54951324	13369037777	3.242232574	58.03718758	7.211275961	264.7851257	35.52539113	53.27684382	55.59759903	-307.9082031	572.6933289	27.99206508	1038.464787	-1.882081189	0.152832898	6096.277553	597	2	55.4305	0.886069318	0.801166597	48.32828027	60.32238542	69.05070601	75.2861209	67.20119047	78.46018098	101772	53.4498149	0.62674193	16819.54514	0.165266922
-17.25152206	152.4782288	550821392	3.359464023	106.1472254	2.40859467	202.792984	65.86664368	55.61134636	64.81536865	-130.3518524	333.1448364	42.44174421	1067.903067	-0.251321903	0.108402025	4345.258643	98	0	82.4066	0.337954879	0.225768282	14.03884475	62.18253776	28.28427125	44.72135955	42.19004622	51.65268628	3669	21.01489205	0.462568326	2486.986193	0.677837611
-38.08190536	95.1173996	2560228720	3.051154094	69.56261337	2.8246661	173.7302246	33.95104374	41.11641455	39.22179031	-124.9639816	298.6942062	28.87045795	1035.216791	-0.470762235	0.138870584	2619.044252	98	0	82.4066	0.331581775	0.250491024	23.63825268	94.36766344	93.74433316	56.32051136	40.19950248	95.20504188	18858.66667	31.29059735	0.491138031	6976.236832	0.369922061
-35.58233833	80.62865829	2411145332	2.896051731	64.10503268	2.883982633	178.2820435	23.77801676	36.45564671	25.95811081	-141.5846863	319.8667297	26.25043507	1024.768465	-0.200522255	0.153252437	2028.978244	98	0	82.4066	0.544551919	0.236961548	25.67301737	108.3425459	79.12016178	82.46211251	62.60990337	104.2688832	17997.66667	58.99814126	0.447835368	7416.116402	0.412059882
-364.8629395	107.9569321	13878172733	3.976122907	139.6255236	5.073342677	266.224884	-28.63624405	146.0584154	57.90393257	-685.5122681	951.7371521	80.90738287	990.6983497	-1.759577154	0.111310786	37935.67376	98	0	82.4066	0.737834143	0.53751862	42.35545045	78.79810836	79.32212806	108.2589488	93.63759929	114.5774847	114657	58.13993472	0.601456819	18976.38085	0.165505646
-74.53379669	87.01675415	5546959464	3.055144857	37.65081978	14.0219648	181.271759	16.73949084	67.44738763	48.90229034	-648.3284912	829.6002502	19.70990428	1023.709065	-3.224731807	0.203493423	14221.05785	366	1	54.0068	0.735318314	0.683265225	36.63292266	53.61449891	59.46427499	60.8276253	63.56099433	63.8435588	43860.66667	39.42372293	0.550618547	10923.20558	0.249043309
-48.64525604	180.8603821	1517684802	3.636030066	97.08375764	2.821705184	240.8397064	56.87764527	62.50148892	55.71729279	-204.0196686	444.859375	43.00609428	1059.89567	0.038282549	0.09425866	6388.474995	464	2	74.7543	0.314463282	0.244011352	18.12219738	74.26784532	60	36.7151195	36.05551275	70.1997151	10592	23.35451042	0.510651972	4567.491622	0.431220886
-713.5255432	126.1177902	695432998.5	5.14599883	496.1396713	2.149974344	287.9188232	-177.5449193	269.4377821	-53.44874382	-910.8929443	1198.811768	211.1505288	880.0137922	-0.716702792	0.037517175	97991.9147	464	2	74.7543	0.725640809	0.668350166	19.80602487	29.63420355	31.2409987	31.2409987	29.52964612	34.23448554	7052	21.50378744	0.683740335	2600.96471	0.368826533
-246.7598572	87.54808807	14434991460	3.655806492	69.17160094	6.546068244	354.7545471	-12.5650687	101.9519244	39.56577301	-577.5482178	932.3027649	45.66974489	998.3756819	-2.028599594	0.134718036	21726.25869	370	1	52.2491	0.844484396	0.559090659	41.05522957	73.43215072	83.35466394	84.30895563	75.15317691	93.14504818	118928.3333	62.01230541	0.653945418	17884.06249	0.150376802
-20.74096413	101.9627914	1800445500	3.154221645	56.28394508	16.19512329	274.089447	38.53013517	48.5658245	54.11055756	-486.053833	760.14328	24.26291462	1041.757886	-3.029266172	0.157788031	6714.651951	370	1	52.2491	0.383963023	0.178582551	18.83918358	105.4928574	68.9637586	69.33974329	66.48308055	102	13356.33333	40.50535646	0.479670397	5675.437872	0.424924845
-686.6115723	51.59553528	498037769	4.912003245	518.2336884	1.926921195	96.81032562	-251.1119741	251.6908904	-159.5282669	-936.2399902	1033.050316	207.1569666	801.1249895	-0.522364016	0.04736489	80967.97338	342	1	71.4168	0.673875512	0.529302958	16.57736228	31.31923224	34.40930107	28.63564213	27.20294102	42	6016.666667	21.10526366	0.667513393	2396.595698	0.398326155
-13.21899357	98.59166412	1209570753	2.803211458	51.11082935	7.004306774	161.5917053	50.29189183	36.26092807	61.05831718	-190.0088196	351.6005249	22.15664485	1051.494433	-1.658615116	0.184484758	2527.484285	558	2	58.6274	0.437935506	0.359642749	15.88968006	44.18184464	47.20169488	34.525353	28.63564213	47.58150901	8800.333333	19.34879848	0.676403445	3047.504777	0.346294244
-75.7508667	90.59690628	34655114234	2.975585037	39.69038296	11.21936942	266.3338318	23.53858324	61.13364545	50.76795197	-480.5211487	746.8549805	19.72103063	1028.831683	-2.857819546	0.202714859	10863.40008	558	2	58.6274	0.750012838	0.597762121	56.99844921	95.35306304	89.55445271	114.5425685	101.6070864	118.5242591	271963.6667	71.51602141	0.727968409	27885.52657	0.102534015
-51.3536377	53.74952698	6573700188	2.270520057	24.22723198	11.0039203	101.2605286	16.43322966	36.94571636	35.13640976	-280.9161987	382.1767273	13.53850666	1018.183535	-2.797502183	0.342854473	3561.201046	136	0	74.6092	0.807348279	0.738231708	37.71708745	51.0911236	67.05221846	54.03702434	61.3514466	67.08203932	52078	41.24833072	0.725122457	9300.557181	0.178588985
-12.2628624	90.00097275	22296409691	2.938786669	43.19776058	12.05888275	391.1245117	31.12924032	42.84781173	42.19461823	-366.637085	757.7615967	18.47706594	1033.856627	-2.567458153	0.193729291	5632.014745	134	0	72.0684	0.82015805	0.729068972	54.59433424	74.88226264	80.49844719	93.0376268	75.31268154	94.10632285	172480.6667	61.41529053	0.714958789	20958.6544	0.121513065
-22.15744591	103.1323471	240211430.3	3.013205489	61.1681366	3.609464862	218.7068634	50.83061301	39.72995857	56.52554321	-88.79179382	307.4986572	25.76788641	1052.124097	-0.25125764	0.156108645	2720.139153	183	0	74.0561	0.72600176	0.320990845	7.519957712	23.4273277	20.59126028	24.16609195	23.32380758	27.92848009	1659.666667	17.00828113	0.630905051	1074.485851	0.647410635
-86.67192078	123.7184647	593505386.5	3.794953461	88.0856086	6.355989929	294.0617371	28.93712576	71.51973451	46.01795959	-454.2175598	748.2792969	39.96359869	1034.107864	-1.305745853	0.098949761	10667.46606	183	0	74.0561	0.644644629	0.535096884	15.40703757	28.7929869	24.16609195	38.47076812	26.30589288	38.93584467	4410.333333	18.56124435	0.608541745	2137.181267	0.484584975
-553.5725586	210.8342758	232775080.3	4.905671425	338.1166	3.288508394	370.1516724	-79.61048151	244.1402371	46.75930214	-969.9475098	1340.099182	162.3202316	968.8184529	-1.095527359	0.049004943	91492.329	183	0	74.0561	0.586796722	0.463026941	12.46631301	26.92351545	19.6977156	30.2654919	34.17601498	36.3868108	1865	15.79863061	0.629720292	1163.560564	0.623893064
-236.4564819	105.156649	28119887573	3.843385642	95.15295839	6.08420378	528.8319702	-2.774635547	106.3348155	50.48358345	-569.2778931	1098.109863	54.15242694	1008.461266	-1.868895513	0.110013429	22535.69808	183	0	74.0561	0.488180456	0.346289103	45.16545048	130.4270047	147.6346843	126.2537128	90.55385138	152.2235199	226827.6667	63.6719146	0.560601715	32084.38504	0.141448288
1.194908524	124.962648	1086757491	2.942886441	68.40414047	2.971080237	210.8131104	66.76988589	39.08590232	67.6609726	-81.82138824	292.6344986	27.88573775	1067.873651	-0.443079998	0.15186042	2356.145711	170	0	50.1958	0.505327103	0.335579156	14.73756442	43.91680513	45.65084884	41.76122604	29.12043956	50.35871325	7421.333333	22.19235191	0.600694566	3063.033266	0.412733552
-312.643219	112.2976189	14765236360	3.938878624	126.6188288	4.927533529	269.8216858	-13.20748173	130.9808962	60.82959747	-614.1832275	884.0049133	73.61669502	1002.011996	-1.698208047	0.109397244	30268.56617	170	0	50.1958	0.796177502	0.591982379	44.65610219	75.43485038	91.21403401	80.99382693	79.62411695	99.63934966	119453.6667	60.05953076	0.576605906	20342.51733	0.170296299
-114.6682465	64.88019104	2437386878	3.299636839	48.18823576	7.203756902	349.2033691	0.240976503	57.21305767	19.73493004	-369.6404419	718.843811	25.65790825	1004.208537	-1.442499887	0.164901969	7952.775116	1070	2	72.6982	0.48717997	0.248572135	17.50014554	70.40268426	42.3792402	69.85699679	73.75635566	85.18215776	19662.66667	34.2987776	0.471964286	7464.543717	0.379630283
-245.4975464	101.5347473	15138548098	3.768720617	98.09399366	6.460345683	405.4490356	-7.352313933	108.2508297	50.31760979	-602.0305176	1007.479553	52.93554761	1004.339866	-2.005877973	0.122331665	23349.13865	73	0	80.2245	0.873308772	0.680674092	46.17053418	67.83060315	76.94153625	78.10249676	70.71067812	81.0185164	123148.3333	59.23706075	0.648764732	18450.83041	0.149826067
-500.7090729	54.95575447	5005463903	4.11309576	251.7857676	3.608519662	135.3006592	-111.4062499	180.968471	10.80094767	-793.6826172	928.9832764	123.1592068	916.122078	-1.359109177	0.109884491	49680.80896	1810	2	46.5024	0.366072967	0.295475226	30.13494291	101.9880528	97.67292358	63.78087488	57.68882041	97.75479528	47509.66667	37.33506911	0.506878287	12515.12214	0.263422647
-36.50078354	58.18137436	2734299455	2.530663195	41.07799089	6.745347426	129.3000946	20.3941883	29.64646935	30.18102264	-206.3615723	335.6616669	18.4918129	1021.190331	-1.542231648	0.224572226	1625.393448	1810	2	46.5024	0.562096612	0.398785867	23.21375097	58.21106739	79.64923101	55.78530272	58.85575588	84.92349498	20953.33333	32.72024377	0.62559204	5875.276699	0.280398188
-132.2837677	320.1097351	7012294598	4.476904419	91.31174994	5.961982004	793.0328369	59.63695133	127.2738969	55.25093079	-712.5026245	1505.535461	51.42267276	1081.161683	-0.473351358	0.083826523	46080.11605	4328	2	64.8378	0.898535297	0.570599694	31.88650896	55.88245011	63.5295207	66.57326791	61.18823416	72.71863585	48863	50.2123539	0.550705316	11736.85144	0.240199158
-557.8679321	50.26553574	208779453.2	4.823713232	304.1665773	3.11720627	142.9359894	-187.0426724	186.4544649	-114.3379974	-866.0562134	1008.992203	133.2658877	844.1314238	-0.928696589	0.042947501	51658.24419	1670	2	80.7228	0.680023141	0.447868238	10.39082302	23.20062492	20	26	29.12043956	29.12043956	2263.666667	15.77696183	0.696233758	1197.486699	0.529003107
-123.8818466	371.2281555	992405616.7	4.863462075	238.836339	2.985970205	658.749939	97.81139851	153.6279929	70.17714691	-332.6861877	991.4361267	105.6388792	1114.477274	0.482922796	0.042470172	36869.72866	208	0	53.5743	0.341851736	0.228234006	11.53807212	50.55369413	48.66210024	21.54065923	49.39635614	54.99090834	6314	17.28186811	0.646054824	2557.12016	0.404992106
-124.3665649	69.77006836	10810956336	3.186576178	41.7830601	10.13465499	254.8376312	-5.757190123	65.44999714	21.78026581	-523.9373169	778.7749481	22.09574689	1000.183028	-2.61769665	0.182343619	11847.32516	210	0	51.6906	0.972447445	0.796284223	43.81450116	55.02369619	63.15061362	64.03124237	68.35202996	69.19537557	89381.33333	53.50765275	0.784202912	12327.83727	0.13792407
-24.01705475	58.41159363	6409850338	2.466105899	35.14451408	14.1411823	148.9150848	20.84325923	28.65707	29.97858238	-288.7980957	437.7131805	15.39722878	1021.821716	-2.705392519	0.247616831	1998.658548	73	0	62.2313	0.50449795	0.324945255	35.99307433	110.7665792	84.97058314	110.7248843	69.85699679	122.2129289	49372.66667	55.88151216	0.40470608	16081.82945	0.325723331
-365.3507935	49.13880997	12444809272	4.204419969	186.7421255	4.842806164	195.1383057	-95.66025045	135.3821647	-25.30905533	-719.5253906	914.6636963	85.38087089	921.5439004	-1.57041401	0.082036795	31412.77778	73	0	62.2313	0.72689334	0.615470164	46.52980348	75.60042093	84.11896338	70.9365914	76.15773106	91.60785992	119314.3333	54.95344246	0.64249942	18242.02851	0.152890504
-98.85749054	64.39823151	10108545127	3.037619575	36.67922759	9.482056065	471.4671631	11.50168628	58.4402401	34.37891006	-436.1345825	907.6017456	20.86745891	1016.346326	-1.468162561	0.223673722	9824.19224	78	0	78.7105	0.80774624	0.538006866	35.04284455	65.13456748	61.3514466	68.26419266	75.47184906	80.72174428	80143	52.61220198	0.674266371	13332.03223	0.166353047
-98.14796448	48.50214996	1484616050	3.175030666	92.09010696	6.256585444	132.7364655	-19.85606424	50.25131919	-12.22897053	-344.3495483	477.0860138	37.14618742	982.1724901	-1.21094166	0.129162038	3980.665468	1076	2	79.2197	0.38127757	0.157975419	19.62329213	124.217377	54.91812087	95.01578816	74.40430095	116.5847331	12141.33333	47.36129967	0.408319933	6256.4474	0.51530151
-510.5267944	52.64397049	6549286032	3.901437396	200.5155506	4.519470347	131.4260406	-103.2538255	181.1398137	18.85656738	-860.7016602	992.1277008	110.823022	926.4164377	-1.634225532	0.142511713	54093.71468	1076	2	79.2197	0.468819219	0.407096392	34.4591567	84.64618548	54.91812087	92.47702417	87.86353055	93.33809512	61410	39.68375857	0.494429159	15224.3741	0.247913599
-135.4614914	103.570842	5860169843	3.347126012	75.37737942	6.885495553	401.598877	26.17698492	79.81689038	69.74715424	-431.6967773	833.2956543	39.93128329	1032.411263	-1.999938539	0.164994553	12833.81183	192	0	59.2334	0.972992432	0.838632118	36.68555388	43.74451336	56.92099788	59.09314681	50	59.53150426	45073	42.56308046	0.751533746	8149.793693	0.180813207
19.90366058	115.0776642	21605644059	2.856207857	43.26511765	8.327483317	318.4767761	68.61912985	33.56238287	71.07997894	-196.5804901	515.0572662	18.51326369	1069.835785	-0.656529666	0.193095058	2601.76255	192	0	59.2334	0.755094043	0.418543915	48.65122928	116.2392463	127.6401191	94.82615673	119.3649865	144.7065997	154161.3333	87.77156252	0.487310656	28531.75732	0.185077261
-19.99388008	95.5204834	472039892.7	2.808183485	55.11234283	2.720542808	153.516983	43.23372809	34.10728359	44.64578247	-71.7826767	225.2996597	23.74490451	1044.107952	-0.213482295	0.164847004	1824.803491	192	0	59.2334	0.51496605	0.405038761	12.16445112	30.03280743	30.46309242	30.46309242	18.11077028	31.04834939	3379	15.46587622	0.719908243	1512.629059	0.447655833
-2.10635066	46.74094772	472715941.5	1.77133708	23.40019798	4.555789186	71.92446136	23.59286379	15.43860651	25.88636398	-56.46038818	128.3848495	10.24881569	1023.792287	-0.821850451	0.35325785	408.2956165	4454	2	0	0.84373734	0.572170306	13.32070203	23.28100897	23.32380758	26.90724809	23.40939982	28.28427125	3541.666667	19.64305658	0.741815406	1514.700372	0.427680105
-19.78341751	44.42168961	16329683255	2.216505973	26.22486138	17.50626938	238.3809204	12.55740799	26.90656029	23.33933735	-301.7299805	540.1109009	11.6390305	1013.677022	-3.358489951	0.308228439	2268.601447	4454	2	0	0.72704755	0.622587109	51.33591223	82.45579053	92.19544457	100.4390362	70.9365914	103.8652974	130514.6667	59.94928045	0.530021578	23476.32533	0.179874997
-85.5446701	49.15205002	8070062123	2.836539396	42.13926303	9.985511229	168.9308167	-3.718381031	46.90738204	18.07863426	-371.5377197	540.4685364	20.46142808	999.0139909	-2.555372709	0.210003439	5451.889774	98	0	74.9076	0.775551319	0.608167401	35.95506103	59.12033593	69.77105417	66.75327707	59.09314681	70.48404075	66611.66667	45.85085449	0.704781192	11275.34965	0.169269892
-5.647820759	50.56657448	6828798415	1.984999779	27.98872423	3.987673378	108.2788467	22.98755448	17.76344424	24.16966915	-65.71924591	173.9980927	11.76827934	1023.24999	-0.285971986	0.306796678	537.0053992	98	0	74.9076	0.640056217	0.406996589	29.91914501	73.51202891	87.20091743	71.69379332	62.28964601	90.62008607	52284.33333	47.05183111	0.570689417	11848.5541	0.226617676
-750.8406616	92.57275772	10011969684	5.264644687	584.425621	1.965284852	230.0640717	-258.7666808	285.0185989	-184.9663925	-1094.355347	1324.419418	232.3656483	809.730027	-0.512603721	0.035304017	106235.8832	673	2	82.2779	0.698559135	0.653725368	48.2670401	73.83381834	83.73768566	81.41252975	69.85699679	85.06468127	121796	51.57728829	0.672360753	17672.73588	0.145101119
-7.926209068	132.3180786	870209877.9	2.951284635	61.25136566	6.348957135	170.5546417	76.88206063	45.15943941	97.3233223	-199.2735901	369.8282318	27.41784897	1078.601961	-1.698028509	0.176266836	3707.217163	670	2	49.2594	0.723497755	0.463686284	14.52731612	31.33005355	33.10589071	31.2409987	29.73213749	37.62977544	6023.333333	22.6672234	0.68827797	2326.009694	0.386166524
-54.71503716	153.5539093	5110883667	3.728255834	80.11735249	9.545424164	321.7935181	59.61648212	77.5704071	88.9200058	-527.4898071	849.2833252	36.03660067	1066.665194	-2.355844394	0.110940772	14987.54721	670	2	49.2594	0.834357511	0.498901632	29.23463006	58.59798445	80.9197133	78.81624198	65.60487787	94.53041838	36785.33333	48.89166847	0.509907179	10490.01546	0.285168422
-43.64572906	65.84877014	299126586.2	2.910290627	47.94385123	4.730769175	126.3539047	12.71179002	35.09550678	16.05486488	-161.5769348	287.9308395	21.2941033	1013.867059	-0.779292711	0.170723067	2341.243344	51	0	83.5154	0.58249217	0.33840492	9.212897785	27.22447944	27.78488798	26	18.97366596	29.93325909	2277.333333	15.8580461	0.694138388	1205.931012	0.529536451
-75.82746735	53.67319794	23910795267	2.776932324	38.54102015	11.18698307	167.2085571	0.693203257	48.45471911	23.37544441	-396.381134	563.5896912	18.42758338	1003.907965	-2.807233536	0.223350793	6444.314921	51	0	83.5154	0.701922418	0.596062632	55.49314124	93.09951385	96.33275663	108.0740487	89.55445271	121.9508098	195796.6667	65.34863586	0.540404771	30174.15699	0.154109656
-51.65195313	88.04242859	4450296351	3.109174823	72.79741192	2.824178674	188.7384338	26.13225636	43.19747422	34.1890564	-137.3943787	326.1328125	30.39943505	1027.532759	-0.446903538	0.136257027	2876.163331	1573	2	62.1218	0.260970707	0.1966089	30.88302504	157.078469	121.2765435	129.0736224	35.60898763	142.3376268	33308	40.99287911	0.460271145	10876.84014	0.326553385
-629.0853027	61.63448601	506732408.4	5.244050187	412.1930656	2.162087281	206.886673	-255.394967	215.037315	-237.6292648	-933.3369141	1140.223587	163.6579674	787.0687847	-0.311043511	0.028795858	65040.61677	1573	2	62.1218	0.518660764	0.363015638	14.61237541	40.25274361	32.24903099	30.59411708	41.03656906	45.475268	6397.666667	20.87751873	0.626991338	2658.093924	0.415478652
51.07159653	133.1337616	1976860906	2.578219565	38.66387939	7.70176462	261.7381287	92.20283717	27.56703042	95.91516876	-115.5565262	377.2946548	16.43724842	1092.921721	-1.190092404	0.219615009	1570.851085	220	0	52.7118	0.550027684	0.317267129	19.43018401	61.2423482	64.56004957	52.95280918	49.47726751	64.59102105	13178.33333	33.68498697	0.559895381	4818.933117	0.365670908
-158.5348022	103.7751518	448153123.6	3.631964715	111.0347681	4.682951477	351.558197	15.33343433	81.4715534	53.52374458	-373.6072083	725.1654053	51.48797384	1020.890085	-1.336439643	0.114029205	11314.58368	220	0	52.7118	0.839437428	0.747897968	15.5274631	20.76147249	25.29822128	25.29822128	27.20294102	27.85677655	3430	17.42795707	0.778122125	1413.510722	0.412102251
-29.89615383	66.16985703	1442478704	2.653986288	36.55998278	14.13496713	115.6409073	18.569593	40.15414375	35.34533501	-371.2625732	486.9034805	16.47953789	1020.908125	-3.139040769	0.23220998	4769.383053	1630	2	72.3477	0.799446753	0.69867451	22.51059274	32.21899812	37.73592453	36.49657518	32.55764119	38.78143886	11267.33333	25.75737344	0.68335235	3556.751535	0.315669327
20.47643166	103.7315567	572242711.7	2.548573046	41.21554279	3.937803108	181.6113586	64.94440908	27.2115537	67.01634979	-56.73948288	238.3508415	17.50957685	1065.552535	-0.351647227	0.215852545	1295.611352	632	2	78.7789	0.860441987	0.648742784	14.44091539	22.25984742	26.68332813	26.68332813	26.30589288	28.91366459	3968.666667	19.15330735	0.773949564	1566.274509	0.394660132
-265.1978699	79.94209137	2234828116	3.570016522	105.516943	5.434050816	175.3012848	-20.63195841	109.0165265	45.12937164	-535.3842773	710.6855621	59.8583862	990.2615137	-1.821268518	0.153585949	21456.10468	632	2	78.7789	0.74916879	0.695303373	25.93436821	37.29935627	45.12205669	36.87817783	43.68065934	48.33218389	18437.33333	27.94351361	0.754772778	4471.63796	0.242531709
29.63476524	127.6669693	7146180514	2.677723221	55.44710541	3.174561905	199.962616	81.73160004	31.82272413	87.31069946	-48.04925919	248.0118752	22.66110667	1082.449576	-0.576425934	0.181932663	1553.829244	131	0	76.3395	0.752498837	0.356653166	24.64291065	69.09488823	75.2861209	67.08203932	71.02112362	75.94735018	48875	51.99382307	0.591986386	10920.19145	0.223431027
-36.24768486	123.1846954	5004354478	3.204334436	90.65256643	2.726227994	232.2796478	56.06019716	50.87387631	70.15348053	-162.5324249	394.8120728	37.42762186	1057.847673	-0.676007218	0.127445649	3778.559092	131	0	76.3395	0.510245298	0.396650833	41.1421655	103.7238853	95.60334722	67.67569726	78.91767863	98.02040604	35479.66667	52.92462474	0.455303078	11468.41038	0.323238955
24.26875916	97.29056854	37006403160	2.387402953	38.7468605	5.052129743	193.3237457	60.00325414	24.2742367	61.02643967	-79.30257416	272.6263199	16.09719882	1060.492229	-0.518346877	0.234904188	1036.868412	131	0	76.3395	0.564084417	0.442601431	54.4612446	123.0480536	156.01282	120.3328717	96.5194281	161.0093165	265627	69.40948964	0.528164663	37835.21983	0.142437402
-27.16129017	87.36907272	636402530	2.923488349	54.21352482	4.756987662	168.2224731	37.41765424	36.80297331	45.86857033	-162.9931335	331.2156067	23.19843334	1038.579971	-0.979814293	0.168853778	2412.966652	498	2	64.1615	0.70256745	0.424821452	13.59248963	31.99577035	34.92849839	32.984845	34	35.94440151	4673	22.47918678	0.609538992	2217.582671	0.474552251
0.338391277	110.3820518	307147740.7	2.808168922	61.7591877	2.960231206	171.8723755	61.7583456	35.26717941	65.79600143	-84.55303955	256.425415	25.08580113	1062.647465	-0.442893534	0.167198313	1888.85032	498	2	64.1615	0.398587011	0.203814442	7.315827347	35.89454832	25.05992817	27.85677655	18.97366596	40.29888336	2075	14.30710074	0.579516954	1357.573584	0.65425233
-346.7491913	95.73173523	2065882783	4.185194664	218.9898186	3.821775108	506.0027161	-47.99081852	150.2777511	43.52594376	-645.1711426	1151.173859	101.7488319	970.3636658	-1.156095418	0.097976249	35284.16237	498	2	64.1615	0.72970445	0.535638287	21.9765081	41.02863559	44.94441011	44.27188724	36	46.77606225	17545	29.93877799	0.711898999	4586.710443	0.261425503
-107.1336693	106.4259132	4107843339	3.238178583	68.05289984	6.242480162	166.190033	35.44838433	67.78723017	70.41641235	-345.1902771	511.3803101	35.89814747	1039.716983	-1.920216477	0.163101662	8858.048482	1596	2	75.9671	0.908709481	0.702142049	28.99483158	41.29482292	47.20169488	43.08131846	48.37354649	49.55804677	31036	37.52499711	0.801952646	5955.422286	0.191887559
-132.589241	54.33645058	14672816486	3.215467854	49.69383097	10.94055383	505.8696289	-14.75489494	71.41158802	21.02083302	-594.6051636	1100.474792	26.03757594	992.1473677	-2.651344561	0.185844702	13648.48214	916	2	79.2827	0.714843268	0.396800868	44.60340865	112.4075381	138.1593283	136.0147051	114.7693339	146.3830591	122865.3333	80.35377191	0.409350389	29197.24178	0.237636126
-607.1144897	36.23485184	6316399759	4.935062956	428.3659625	2.119913494	252.0735016	-227.9952899	217.2306279	-167.4881134	-902.3116455	1154.385147	174.1216766	811.442185	-0.580063077	0.042639927	62447.14721	916	2	79.2827	0.604060473	0.565654437	44.7296417	79.07591416	85.51023331	75.47184906	91.76055798	94.17005894	76361	47.76663414	0.504259925	17261.4553	0.226050671
21.769063	135.8245316	44411957109	3.176447489	55.24333	9.566181658	443.4968872	78.79490723	44.23452628	77.05474091	-303.0159302	746.5128174	23.08671248	1081.137711	0.100249837	0.158754211	5060.299299	325	1	56.8214	0.810167448	0.652995094	66.169822	101.3328011	151.0099334	153.3101432	105.2235715	155.4991961	309506	82.09653687	0.557181314	39713.0854	0.128311197
-335.3835266	50.48654289	2530531808	3.650750074	118.19275	5.781302079	124.1022415	-62.50669115	124.4049779	14.2675724	-700.8410034	824.9432449	67.82948832	952.3658164	-1.897227593	0.146130445	28106.94404	457	2	79.6632	0.704039656	0.501006404	23.71702443	47.33876503	43.26661531	52.49761899	48.08326112	58.13776741	22711.33333	33.32836783	0.629581887	6160.183565	0.271238305
0.268307343	129.4476395	797539737.6	3.111772937	51.34452534	15.22240731	572.5750732	75.99168056	42.58181676	80.41384888	-354.3277893	926.9028625	22.77430277	1078.236695	1.025323531	0.162368571	4836.272984	2059	2	64.846	0.593272275	0.46356164	14.68747427	31.6839725	33.28663395	33.10589071	22.09072203	35.83294573	5461.333333	18.79722244	0.71993006	2083.177488	0.38144119
-266.7951355	82.82667542	4061335848	3.741350247	115.3523178	5.223254639	277.1499023	-23.35027451	111.5153949	42.37603378	-557.197937	834.3478394	63.06264413	987.9514304	-1.732575177	0.130430594	22203.34258	2059	2	64.846	0.746206371	0.648020496	31.25120302	48.22563982	57.30619513	55.6057551	44.27188724	59.16079783	33708	35.9862797	0.654135283	7714.454229	0.228861227
-58.00492668	88.1959053	1515973918	3.266835755	78.44516087	3.275049286	226.193161	20.14049621	46.01206368	24.40497398	-178.6632843	404.8564453	31.84100172	1021.792138	-0.20600435	0.123427172	3372.540308	377	1	71.4743	0.648898019	0.481193135	19.07807107	39.64742982	43.68065934	44.27188724	30.52867504	45.65084884	11535.33333	25.72713867	0.658403741	3749.833062	0.325073663
-85.33128662	106.1536606	10281967379	3.803299785	74.04385376	8.096919585	503.8374329	17.26221036	69.86262266	26.54008865	-499.1348877	1002.972321	33.02053972	1023.616344	-0.756166652	0.110704195	12968.01406	377	1	71.4743	0.412599567	0.231590783	33.49472473	144.6289198	123.5475617	119.0798052	78.23042886	125.7457753	80137.66667	59.67382974	0.365028086	24625.34393	0.307288008
-48.00486679	72.72423401	1656602994	2.873065244	65.79918909	3.026842631	167.8598938	21.88435975	38.45680472	32.85317612	-127.3656082	295.225502	27.29143256	1022.983817	-0.621923073	0.164175269	2248.245381	287	0	60.6872	0.651130884	0.359887675	47.36859447	131.6204966	80.22468448	84.11896338	100.4390362	110.4536102	11665.66667	85.70217033	0.307005112	8102.360431	0.69454757
-129.7246704	88.60635223	11284982605	3.259217121	46.59415293	9.125359459	257.9819336	13.65092275	73.07145022	48.64845848	-504.4675293	762.4494629	26.76559382	1020.224493	-2.497000819	0.174623998	13369.82238	287	0	60.6872	0.848306602	0.615800855	39.79407986	64.6216704	62.80127387	78.40918314	78.23042886	81.46164742	89650.66667	54.81898962	0.630176121	15371.79312	0.171463233
-41.75326691	96.91703949	1190166327	3.049500526	64.93606567	5.387430747	159.8084564	39.86758255	45.40226942	57.88012695	-241.5836792	401.3921356	28.88284592	1041.598907	-1.432622417	0.157903921	3603.694485	939	2	55.6934	0.589988374	0.312065222	13.39336418	42.91847745	43.8634244	41.76122604	29.12043956	49.71921158	8859.333333	25.32140273	0.656899546	3151.997452	0.355782691
-78.76956787	127.3233421	15940377625	3.646327952	63.88743258	8.234193994	378.1149292	34.71724981	69.27723429	54.65738487	-473.4284973	851.5434265	30.62733301	1040.55705	-1.92711187	0.125618295	12119.18764	939	2	55.6934	0.392068616	0.32301071	39.50523123	122.303162	129.5221989	127.5774275	62.76941931	131.4838393	120631	47.95123142	0.475535979	24827.90236	0.205816932
9.986009789	95.46277695	824199582.2	2.526391135	42.89806604	3.397166942	154.1058655	51.95694088	26.67342549	52.53585815	-54.45291901	208.5587845	17.85502573	1052.518474	-0.174526313	0.209370303	1181.731855	128	0	54.7242	0.825564481	0.673957909	17.59192313	26.10240625	28.0713377	32.55764119	30.52867504	33.76388603	5879	21.54921947	0.70372431	2238.466216	0.380756288
-8.694128513	109.9711121	10850016137	2.97215812	54.88235426	5.846596351	295.991333	55.40949434	37.49923537	62.73999977	-204.9817963	500.9731293	23.59647228	1056.639264	-0.999252537	0.16314125	2597.333166	128	0	54.7242	0.529421751	0.233165529	29.59270248	126.9171418	93.63759929	115.4123044	86.20904825	142.4780685	78457	67.19269547	0.386441359	22934.4496	0.292318717
-5.690522671	72.61685638	168092401	2.440536398	44.25697708	3.705375423	109.7172852	34.1602726	26.32427777	35.31041336	-67.99885559	177.7161407	17.51012491	1034.723265	-0.584343198	0.224390442	1164.766095	2481	2	70.2177	0.764909713	0.645304535	10.09405203	15.64230759	18.43908891	13.41640786	18.11077028	18.54723699	1202.333333	11.96495301	0.821982975	665.2290815	0.553281742
-689.552179	95.54289551	402682273.9	5.149391648	613.7577858	1.618437963	210.6714935	-260.7146206	290.0005398	-192.8374939	-990.0230103	1200.694504	248.208785	804.611182	-0.292361848	0.034821807	100856.2821	2481	2	70.2177	0.447441101	0.26437997	16.65475502	62.99552493	47.70744177	42.3792402	36.05551275	49.71921158	4778	28.18678704	0.49563324	2767.925921	0.579306388
-247.22229	60.61301422	6471172433	3.629043551	81.44473267	7.31788557	419.7014465	-30.77064897	104.6872463	25.82570839	-663.5355225	1083.236969	47.49494731	981.2384063	-2.056077248	0.158117244	23423.27519	58	0	76.794	0.708337455	0.519464452	33.55259073	64.59073501	66.48308055	73.23933369	88.58893836	88.61151167	55422	45.75203684	0.560134827	12550.07567	0.226445738
-627.822522	26.69849205	915952357.5	4.753544978	473.084039	1.863709195	68.04087067	-240.8610446	227.4759001	-163.8305817	-885.065979	953.1068497	189.0892809	801.1695889	-0.512563062	0.054363023	65580.75665	1599	2	87.1266	0.996131084	0.811255005	22.17103526	27.32930476	31.2409987	34.40930107	31.30495168	34.92849839	11302	27.22356997	0.819551084	2971.745617	0.2629398
-34.63722	91.25037155	1228898453	2.93389039	64.67304087	3.317365367	185.2314453	37.98177316	39.40492866	47.91303444	-118.0430527	303.274498	27.10295244	1039.170639	-0.671584577	0.159319683	2469.456297	255	0	68.7912	0.296138959	0.224064816	17.49164695	78.06512091	32.80243893	57.20139858	25.29822128	62.92853089	8933	23.11812363	0.573680064	3629.214096	0.406270469
-50.52174606	110.2355698	5374786291	3.575507442	64.29334593	11.12666033	479.2973633	25.64737413	62.62651542	39.01819611	-553.638916	1032.936279	28.28689695	1031.145665	-2.160386215	0.127573898	11308.84686	255	0	68.7912	0.587245744	0.443461855	30.16512003	68.0219047	66.84309987	62.76941931	47.07440918	72.49827584	41461.66667	39.94557401	0.562550635	10298.01869	0.248374451
-707.6821655	17.74366608	350684280.4	5.191093006	471.3075867	2.038662042	102.0006027	-307.174578	232.706697	-284.4445496	-971.9519043	1073.952507	182.9292067	744.3141826	-0.395589877	0.030704611	73996.53713	1657	2	66.3409	0.804959129	0.581117754	15.87237155	27.31352024	28.42534081	32.24903099	24.16609195	33.22649545	4936.666667	21.98626745	0.662068734	2117.728339	0.428979407
-18.24370861	74.71465607	34613648287	2.723822922	40.71919656	9.237215676	301.8098145	31.81503057	30.80778754	36.42271042	-258.5719299	560.3817444	17.60318725	1032.832087	-0.954966554	0.207979059	2099.861984	1540	2	62.141	0.613950139	0.536165679	67.08554331	125.1209206	151.4331536	143.1782106	118.9621789	186.9866305	262922	76.81800653	0.420931461	47150.97623	0.179334465
-294.0999023	66.01076813	779314475.7	3.648144273	107.5535851	5.539710886	154.6218719	-41.02152965	111.1604421	24.17126083	-587.3064575	741.9283295	60.27012536	970.7415456	-1.844276029	0.135445346	22699.44174	1540	2	62.141	0.89857664	0.77269782	18.80909599	24.34211084	30.46309242	26.83281573	29.12043956	30.52867504	6673.666667	21.87325216	0.810641259	2114.617203	0.316859878
-84.3797348	98.0549469	5533569476	3.395852341	70.11668146	6.981133408	187.7456665	23.80766632	59.42453346	46.70910645	-362.1999817	549.9456482	32.32180461	1027.336586	-1.862332682	0.132896304	7238.323202	456	2	73.4209	0.772515351	0.559432171	30.33967938	54.23299007	60.03332408	57.72347876	61.74139616	69.88562084	43027	41.89581734	0.655808326	9054.571649	0.210439297
-739.1400269	14.67223682	305279424.3	5.131488969	500.2479172	2.795085677	490.473114	-436.897832	268.8542591	-589.4993286	-854.1246338	1344.597748	205.1700285	644.4735491	0.908288606	0.038874543	98262.10382	456	2	73.4209	0.655683451	0.490661449	15.31877831	31.2206682	25.61249695	33.10589071	36.7151195	39.29376541	5802	20.47087546	0.70015456	2230.190796	0.384383109
-504.3496948	31.01488304	1086009546	4.535535085	276.7658861	3.513717339	118.7411041	-158.5976683	175.8516378	-57.82509232	-839.9656372	958.7067413	123.2119103	868.7332105	-1.209275465	0.063809176	46739.50713	1391	2	65.6345	0.789461545	0.688246578	21.90385962	31.82559903	31.30495168	36.87817783	37.94733192	40.24922359	11478	25.12508658	0.764368979	3219.278517	0.280473821
-39.71216202	72.89437103	158121105.2	2.74792237	46.5707387	3.892856742	135.9077606	22.3567365	33.67563234	29.50632095	-121.673027	257.5807877	22.03463869	1023.308183	-0.674568201	0.19108811	1946.340674	1531	2	61.7769	0.609791871	0.550195941	10.18811583	18.51725009	20	18.97366596	14.14213562	20.09975124	1180.666667	11.29166858	0.712965272	757.7058083	0.64176099
-672.0059814	51.15511856	945181945.5	4.657264147	444.2842751	2.45101848	100.3005905	-200.8471192	245.2010346	-58.02499771	-954.3130493	1054.61364	191.6019528	848.4482253	-0.893679227	0.071018098	81219.06419	1531	2	61.7769	0.779169209	0.570671267	19.10549039	33.47897731	38.83297568	39.29376541	31.6227766	40.29888336	10362	26.08578828	0.717114818	3205.219823	0.309324438
27.58820839	104.5718033	508376019.6	2.376457649	36.86590576	8.506787919	141.3757172	68.22009656	26.06117905	75.03975677	-132.6928711	274.0685883	16.20225641	1068.839568	-1.75920801	0.246236586	1323.846846	223	0	53.6591	0.168195985	0.133185889	14.27638435	107.1914187	24	22	85.44003745	85.65045242	3466.666667	18.0291662	0.540091375	2050.965108	0.59162455
22.10595036	108.9017258	555902680.8	2.424858805	39.88936234	3.519452814	159.6958313	68.96554172	26.25891853	74.22297668	-43.12876892	202.8246002	17.35325005	1069.501134	-0.656837882	0.226455994	1145.347104	223	0	53.6591	0.54787111	0.371916381	15.73146823	42.29840097	30.2654919	32.31098884	44.04543109	48.82622246	3728.666667	23.17407189	0.579646715	2006.117899	0.538025541
35.0297905	112.1925537	12416122035	2.522841014	35.65585327	9.91397071	255.465271	73.74249779	27.33371767	78.58588409	-171.1565704	426.6218414	15.17105515	1074.553798	-1.710970355	0.237058324	1742.912401	223	0	53.6591	0.866973003	0.487367187	39.4088476	80.86069126	94.84724561	93.23089617	75.70997292	106.7707825	87116.66667	70.10403632	0.46614324	20387.5748	0.234026112
-57.05382423	102.3804832	192807451.9	3.219415549	95.77837801	4.248567359	137.3257446	27.32966947	51.88836809	33.59725952	-264.1826782	401.5084229	38.67063558	1029.262651	-0.761070872	0.118463954	3975.354274	223	0	53.6591	0.832424989	0.624674453	10.1418662	16.23544257	19.6977156	17.20465053	16.1245155	19.79898987	1428	13.5147881	0.817412442	750.2310234	0.525371865
-285.485437	94.3696846	1837804362	3.737427395	126.0762758	5.322789243	179.0493774	-19.57399916	122.884392	55.30326462	-601.3618164	780.4111938	69.32816934	994.0155236	-1.788779761	0.134845647	26831.71799	223	0	53.6591	0.852131838	0.775138997	25.13992909	32.43280132	38.20994635	36.05551275	36.49657518	40.19950248	15062	27.63702259	0.775809791	3801.753581	0.252406957
-76.99901962	83.9026947	12986100221	3.064178809	43.71795511	9.612742853	405.2017517	23.30883216	56.26538491	48.33018684	-402.641449	807.8432007	22.54768487	1027.261282	-2.411029178	0.191051107	8104.776004	911	2	62.5955	0.864828811	0.638842922	41.46603131	64.90802334	65.78753681	70.9365914	71.02112362	82.68010643	101503.3333	56.13432861	0.666861256	15779.82472	0.155461148
-582.0124695	-23.88652134	54182030.83	4.84107688	310.7959518	2.28561676	72.00602722	-295.381631	179.272365	-267.7394714	-770.1558838	842.161911	134.3342004	736.0844437	-0.304209302	0.0388	45333.26239	911	2	62.5955	0.818739339	0.793397121	10.69082651	13.4747483	14.4222051	16.1245155	15.62049935	17.54992877	732.6666667	11.03230651	0.690939843	568.8287121	0.776381318
-651.4595215	-2.481640267	256929472	5.096589401	343.6221561	2.520285681	142.6688995	-281.4617522	197.6385358	-234.526413	-885.8162842	1028.485184	144.7682354	757.2999972	-0.589139389	0.032674984	57206.07226	2798	2	72.7748	0.879276069	0.672885915	14.05952417	20.89436539	23.40939982	24.16609195	22.8035085	26.15339366	3485.666667	18.37191546	0.798333902	1392.590583	0.39951915
22.86501465	95.80480499	55424125229	2.603740073	34.23285007	21.70155711	461.2218018	54.21860582	31.41901006	59.56714439	-394.6759033	855.8977051	14.53698361	1055.932796	-2.988439851	0.242931926	3617.201077	159	0	65.3963	0.54203612	0.461898532	67.06115784	145.185908	144.2775104	190.2524638	101.9215384	190.4205871	407840	78.69600631	0.566510884	46946.41263	0.115109878
-389.8182373	81.4070282	2273956497	4.198635274	199.3242111	4.240825337	169.4438324	-68.50006961	153.3188661	25.89801216	-730.0321045	899.4759369	98.21236038	951.6291126	-1.481830084	0.09166882	37905.84762	159	0	65.3963	0.857206935	0.631748129	25.04450353	39.64317799	47.07440918	50.59644256	40.49691346	52.49761899	20257	33.98240708	0.676322348	5313.49739	0.26230426
13.07765617	130.3142059	63466855.93	2.631499398	49.79502964	2.674380445	149.0401611	83.28065931	34.19559599	87.74565125	-16.7212429	165.761404	23.07649263	1084.118142	-0.634206676	0.17558299	1815.160064	1517	2	63.3183	0.460641906	0.38820754	5.915362119	15.23762811	10.77032961	10.77032961	15.62049935	17.66352173	386	7.019090051	0.758151566	338.1579677	0.876056911
-14.29143562	122.2941544	4560608523	3.278822474	64.99865723	5.141048048	295.9585571	56.79324756	45.43298428	55.33327866	-187.7056732	483.6642303	27.41006862	1058.686932	0.484476016	0.134605736	4006.0518	1517	2	63.3183	0.359208115	0.274142056	36.92494817	134.6927526	142.5622671	81.43709229	67.67569726	170.1881312	32514	48.38272976	0.390651743	12610.76092	0.387856336
-875.8055908	-78.94286652	40429556.78	5.246615608	456.0966492	2.047026149	97.69846344	-496.4016298	248.8054312	-552.1290283	-1059.627075	1157.325539	190.527271	582.8757798	0.188597029	0.030012005	86132.85617	1517	2	63.3183	0.644531975	0.558664797	9.42081743	16.8630948	14.4222051	17.88854382	14.56021978	18	889	10.8688038	0.749366515	596.6564623	0.671154626
-574.8678101	32.94315491	642795413.4	4.414017423	326.6952696	3.070723393	89.62831116	-169.6991045	206.4560353	-29.52821922	-900.7153931	990.3437042	152.8301949	866.0559977	-1.123501148	0.08313307	60653.41405	512	2	60.2793	0.816722439	0.761411777	19.15889952	25.16233672	29.73213749	29.73213749	25.05992817	30.33150178	6753	20.55064502	0.813141629	2124.78877	0.31464368
27.26423836	107.9687576	2175223118	2.493716307	36.76993465	4.773973063	208.0700531	64.91423303	25.72038614	63.10519409	-86.81419373	294.8842468	15.78988113	1065.501714	-0.146237784	0.233551872	1251.579168	258	0	76.397	0.540571702	0.322844907	17.24717233	53.42246984	53.85164807	57.5847202	36.87817783	62.38589584	15302.66667	28.87867546	0.622062783	4791.75551	0.313132058
-30.32479973	151.8501678	843597783.4	3.56441024	93.25674915	3.249838912	250.7852173	60.15929195	57.49290797	60.06414413	-187.4907227	438.2759399	38.81906027	1062.692007	0.032361341	0.101007331	5376.577454	258	0	76.397	0.808837653	0.611992067	16.67202816	27.2422292	27.85677655	30.2654919	31.6227766	32.86335345	5930.333333	22.03454073	0.715219588	2215.291056	0.373552536
39.00277519	114.5212135	59696402898	2.430564691	36.85597992	6.322326398	257.8477478	75.10747567	24.56373222	72.61916351	-115.1521072	372.999855	15.5179438	1075.637821	0.4117	0.236327495	1140.63834	258	0	76.397	0.713498222	0.623546998	70.02309896	112.2980292	128.8099375	116.3615057	97.75479528	140.1427843	416454.6667	80.12444417	0.709973218	37985.74483	0.091212196
-23.6253746	150.2516541	529032830.2	3.559319691	78.97344398	5.697396969	293.644989	63.42080548	58.06971319	69.77381897	-286.1018982	579.7468872	33.59678576	1066.632557	-1.006973298	0.111360851	6841.201685	1002	2	64.9555	0.517844649	0.380405049	12.61566629	33.16377195	25.29822128	32.80243893	20.59126028	33.346664	3687	17.17368186	0.64360392	1793.27765	0.486378533
-6.625384045	98.64308777	9454519521	3.021153191	46.85492516	8.684904602	321.5258484	45.31471426	39.22049244	49.18725395	-272.1659241	593.6917725	20.01165149	1047.166457	-1.13970466	0.179211192	3874.735797	1002	2	64.9555	0.74758213	0.683019478	42.21393637	61.80487927	76.55063684	70.71067812	69.57010852	78.99367063	70242	46.20422331	0.578578202	14229.40157	0.202576828
53.53891068	171.4902588	234399318.8	3.101767202	65.74991608	6.290804087	246.9127502	112.014938	43.3787243	118.42939	-170.9078522	417.8206024	26.32654057	1113.64628	-1.182404764	0.145880574	3630.813937	132	0	49.3443	0.843716004	0.75219794	11.78277383	15.66445906	15.62049935	17.88854382	18.86796226	19.79898987	1486.333333	13.21635481	0.798749307	788.5291909	0.530519752
33.5331459	143.235202	2681608734	2.983740054	51.91324615	9.207957986	242.3012695	86.16572856	37.76446851	91.14724731	-235.1316986	477.4329681	21.76693089	1087.606879	-1.650829467	0.168518447	3132.732823	132	0	49.3443	0.326446259	0.211985131	20.42497541	96.35098146	79.92496481	69.05070601	38.83297568	80.54812226	18362.66667	31.45341745	0.571671325	5887.915242	0.32064598
-6.468083858	102.3566132	7270933101	3.042675301	61.11083698	12.88714342	264.7373657	43.62538643	41.88107117	51.96194839	-343.4990234	608.2363892	25.01710099	1045.566357	-2.317764242	0.157743747	4055.059186	132	0	49.3443	0.915113037	0.700563314	37.81757709	53.98166921	64.03124237	58.30951895	61.77378085	71.27411872	54645.33333	49.39932925	0.586420113	11875.28351	0.217315602
-49.00949936	68.17249069	363909305.9	2.884572143	52.74842536	4.37481349	118.8341446	18.49333578	37.39141322	29.74958229	-178.8151398	297.6492844	24.13532782	1019.676848	-1.027948772	0.173567347	2412.199048	303	1	78.7105	0.266271497	0.228868387	11.58436295	50.61582825	34.17601498	18.97366596	35.60898763	43.08131846	2703.333333	13.47755235	0.621698973	1509.513638	0.558389755
-358.6973511	37.23018036	457670108	4.157778597	224.546546	3.351406408	70.58992004	-108.5230896	131.3212013	-42.85075951	-608.7258911	679.3158112	94.36421355	905.6474624	-1.118430877	0.077838157	25466.24444	303	1	78.7105	0.872547363	0.782004409	16.58458873	21.20779441	24.41311123	24.41311123	22.36067977	25.13961018	4385.333333	18.5048051	0.839919103	1542.582519	0.351759468
10.64301443	49.22745705	40354605889	1.611281532	17.69295216	11.3996669	169.9612427	30.49210173	13.63260313	33.06977463	-114.4337921	284.3950348	7.568191848	1030.705926	-1.376616393	0.453301166	440.7349852	70	0	60.7036	0.606698762	0.455466051	59.83889322	131.3794806	163.4870025	186.601179	122.8006515	187.3712892	307118.3333	79.70776823	0.532599007	41332.11224	0.134580413
-80.30597382	80.78590698	916967177.7	3.363830095	86.79179764	3.807409482	255.7346039	8.953904679	51.84105722	18.62008476	-245.5821228	501.3167267	36.34655903	1011.068718	-0.433535238	0.115963157	4271.971051	704	2	85.6263	0.809246418	0.365280275	12.5131519	34.25630334	38.62641583	37.94733192	31.2409987	40.19950248	7189	27.72179079	0.645156976	2792.100518	0.388385105
-441.0813293	71.41725922	13005225142	4.100481873	185.155468	4.477516559	499.392334	-78.10134407	163.7557252	23.82180214	-787.3829346	1286.775269	99.42271469	945.7183161	-1.583355878	0.110685252	44486.00154	704	2	85.6263	0.601650472	0.534723817	45.22680248	84.57974197	94.59386872	66.21178143	97.01546269	101.0742301	117822.6667	50.88744168	0.638461374	18204.0797	0.154504054
-21.8367569	58.82363281	41819406924	2.668622304	39.71188635	21.1676276	414.0154114	10.9917131	37.50281994	23.39575481	-466.1894836	880.204895	16.69224108	1013.559041	-3.85477046	0.221257914	5197.685002	79	0	75.4935	0.765162237	0.648245949	71.92877937	110.9590882	128.7633488	133.7011593	106.6770828	133.8357202	338076	84.90170414	0.506276109	46356.03174	0.137117192
-168.0197632	51.46505318	6506531400	3.228745655	56.45661688	9.336617275	134.5767059	-24.13195406	78.4255088	17.9594593	-574.9003906	709.4770966	31.61102147	983.2574211	-2.551464045	0.180866096	14476.71296	391	1	86.141	0.800228028	0.61254545	33.77381517	55.13683137	54.40588203	63.2455532	64.49806199	70.42726745	55573.66667	44.12203781	0.713189214	9874.733704	0.177687281
-757.8066223	34.60531311	114086399.5	5.13853514	583.1692686	1.690093478	145.8898773	-333.5236479	273.7813328	-282.319931	-999.6578979	1145.547775	226.9971266	733.5825746	-0.225441786	0.03261837	93952.66584	391	1	86.141	0.799919207	0.744342661	12.09847719	16.25390807	16.4924225	17.88854382	19.6977156	20.09975124	1628	13.00181325	0.821490521	814.6752102	0.500414748
-599.2012451	65.03184433	6761879449	4.164446429	162.6652231	4.352319838	708.2062378	-97.52397406	205.7438684	23.99788761	-920.7622681	1628.968506	115.264951	942.6302737	-1.442734973	0.125603907	74088.85556	493	2	87.0308	0.780224	0.502611001	32.27892388	64.2224779	64.77653896	95.07891459	68.35202996	95.60334722	60743.66667	50.10791862	0.581309369	12855.15955	0.211629628
-568.8097168	29.74739113	268228256	4.855186989	353.6362143	2.592390657	93.04718781	-212.4045574	197.4662986	-150.0014191	-858.2752686	951.3224564	149.7869698	821.971973	-0.783301523	0.043417571	55331.34319	1474	2	67.3785	0.866643624	0.554912385	12.08979417	21.7868523	24.33105012	23.40939982	25.61249695	28.98275349	3083	18.88143663	0.760236434	1347.465937	0.43706323
-182.2219757	166.536026	6517849885	3.947240482	91.10202599	8.294365621	271.5354309	33.96578075	106.3384652	75.44503021	-682.8649902	954.4004211	45.88833838	1047.247451	-2.313761694	0.096288825	27641.9871	262	0	62.4011	0.715369351	0.444599373	28.64817343	64.43592857	70.22819946	77.89736838	60.5309838	78.99367063	49073.33333	46.09548841	0.593706586	10917.98845	0.222483123
-8.44630022	96.05339127	3749965008	2.653037293	45.49353504	4.308767479	159.5254211	52.74839588	32.06405925	61.4327507	-100.5558167	260.0812378	19.90307485	1053.619464	-1.117670497	0.203276451	1834.790118	261	0	62.4011	0.302252801	0.231333197	22.77531164	98.45241373	55.71355311	91.38927727	38.20994635	94.33981132	26959.66667	29.75751781	0.558784845	7781.246698	0.288625479
-595.4461182	18.51635208	777694959.5	5.036387611	371.1728821	2.242610722	189.265686	-247.9411823	197.9294649	-201.4715118	-855.3696899	1044.635376	152.477417	787.1958197	-0.531155137	0.034455961	54084.79334	1990	2	66.8665	0.670211367	0.617382802	20.70318363	33.53378741	34.98571137	38.83297568	31.6227766	40.6939799	9881.333333	22.47472549	0.693899334	3209.20914	0.32477491
-711.8355103	31.68250122	697569818.7	5.108383647	517.3889766	1.965843709	105.9672546	-280.2948809	250.6522455	-211.4167023	-1006.637817	1112.605072	203.7302863	774.4689017	-0.500067933	0.036111282	81826.6213	886	2	59.2936	0.367727445	0.258378585	15.48254287	59.92192772	28.8444102	54.40588203	43.8634244	64.89992296	9113.333333	22.03493739	0.564814372	3735.624566	0.409907597
51.95724602	442.1693207	1253465676	4.523003356	190.357605	3.151833753	687.4448853	228.5943356	119.7219223	199.5877151	-87.39064789	774.8355331	80.86770926	1237.882921	0.681572674	0.053054441	22910.08579	465	2	84.5722	0.91688632	0.685401877	17.54056301	25.59164717	30.06659276	31.04834939	30.2654919	31.6227766	6457	23.46463121	0.67206499	2495.13114	0.386422664
-68.80439758	374.6935577	16137764199	4.590490558	128.4835844	4.872778473	737.9900513	90.48106856	131.8274341	63.06130791	-572.3400879	1310.330139	68.51567794	1107.962008	0.301991071	0.068131089	38430.85037	465	2	84.5722	0.555583554	0.292100046	30.2939415	103.7108413	72.11102551	79.64923101	92.13034245	133.4016492	106747.3333	57.6200378	0.58498369	18602.80312	0.174269488
-15.51989698	68.40942001	40779203171	2.866911946	36.50991368	13.68048369	440.0211487	30.24476195	39.43811432	29.08779049	-405.0476685	845.0688171	15.71386168	1033.126692	0.171375625	0.22083714	5946.491357	209	0	70.4723	0.731477197	0.508733963	55.32585871	108.7520447	126.5069168	103.9422917	101.3903348	129.1510743	316357.6667	79.54964085	0.573720771	39135.34143	0.123706
-36.35955887	58.30118637	11747821200	2.66923718	40.99227315	11.55949696	197.2626343	16.03603657	31.7007299	24.91922379	-305.6668396	502.9294739	17.75173853	1017.150214	-2.142380731	0.214855321	2265.329812	265	0	43.384	0.537143447	0.368759972	40.40480974	109.5694024	109.6357606	121.2765435	70.34202158	123.0772115	91801	58.85448648	0.40373204	24375.63001	0.265526846
-61.34902229	55.75247498	3556980357	2.950674274	60.09655666	4.140293312	162.147644	2.654001916	37.18953965	9.465934277	-204.8277588	366.9754028	24.87351757	1003.814306	-0.675209033	0.158371546	2328.113134	265	0	43.384	0.485223184	0.177501838	32.12391763	180.9779435	145.4372717	161.6168308	68.26419266	167.7855774	27677	87.81469397	0.339961963	13015.66828	0.470270198
-38.29447403	58.33659515	12217892397	2.697954941	41.51307595	12.01663039	197.2626343	15.11242934	32.61251313	24.53504181	-316.2888489	513.5514832	18.17456553	1016.305164	-2.229160708	0.211675755	2422.941162	265	0	43.384	0.539794431	0.378981778	41.25109873	108.8471823	109.6357606	121.2765435	71.80529228	122.9146045	95611.33333	58.7551029	0.412881297	24490.54768	0.256146911
-449.8944702	4.862052727	462143417.9	4.306083797	240.9516029	3.301246449	82.39972687	-158.3737688	150.160697	-77.86074829	-713.0535889	795.4533157	107.9420823	861.2800003	-1.132974192	0.072875255	33468.526	265	0	43.384	0.730445829	0.693634904	17.60820126	25.38540256	29.73213749	23.40939982	28.0713377	33.82306905	4892.333333	18.5426614	0.719143885	1937.963941	0.396122629
-9.768427277	106.499057	1542118952	3.049082591	44.67553997	9.305579363	360.1178284	51.24702105	40.53056207	55.53108788	-260.9469299	621.0647583	20.41459982	1053.298673	-0.52583308	0.180558977	4317.795949	197	0	74.4504	0.823671661	0.734110108	23.12369539	31.49894702	37.57658846	42.19004622	42.19004622	42.3792402	11274.66667	25.94479001	0.687158488	3538.585414	0.313852774
-10.19495392	117.212117	2012903369	3.108823513	52.19358301	5.175600792	282.4861145	54.83052199	39.45272099	53.88419533	-190.1507416	472.6368561	22.98578954	1056.314391	0.159515633	0.157497382	3132.663387	1460	2	58.6256	0.791536076	0.246217148	18.54487064	75.31916768	80.99382693	73.34848328	54.03702434	81.21576202	14202.66667	59.6178384	0.431997506	6565.22299	0.462252839
-483.5814453	63.25093231	125361140.1	4.66532178	313.2832422	2.800157892	130.3935547	-151.793947	175.0140916	-89.40531158	-731.546936	861.9404907	126.4880023	874.2981159	-0.86556942	0.049301011	44943.68711	1460	2	58.6256	0.343963095	0.29478839	7.945045571	26.95169088	13.41640786	32.55764119	28	32.61901286	1232.666667	9.270387016	0.69452377	800.4989726	0.64940425
-66.71679382	61.29085999	2614734010	3.092366959	49.16585994	13.07055592	365.8128662	-0.991532857	52.6654335	19.60646057	-486.4736938	852.2865601	22.05137779	1003.022368	-2.851846895	0.176386099	8035.953235	539	2	77.5441	0.734647733	0.596053251	25.44524921	42.68955698	47.5394573	40.44749683	47.20169488	55.20869497	21227	31.36178627	0.692092247	5356.887842	0.252361984
-109.5748474	64.44385529	11076661768	3.162259583	43.83970332	11.20256139	510.1878967	-0.968208761	64.117049	26.36855888	-560.7438965	1070.931793	22.14552607	1005.078839	-2.399915417	0.188753687	12118.9519	539	2	77.5441	0.912110934	0.600539132	38.01424295	63.30019299	74.3236167	78.63841301	77.66595136	79.54872721	90778.66667	57.73679814	0.680662189	14350.76429	0.158085207
-72.43325119	49.55644341	267432262.1	2.816525451	64.07457566	2.572024496	94.82086182	-20.2295274	37.04677357	-29.16466713	-110.6484375	205.4692993	26.78170194	980.8091325	0.557086523	0.162465711	2036.37552	1399	2	61.64	0.572906454	0.369569487	10.12989449	27.4099861	24.73863375	29.52964612	17.88854382	31.2409987	2131.333333	15.70335795	0.682858306	1172.882337	0.550304506
-836.4715149	133.5359375	104753380.1	5.357747568	642.8717504	1.700916512	188.0985718	-363.1399841	308.0009692	-348.3230286	-999.8300781	1187.92865	252.613521	727.3633722	-0.013872987	0.028211407	123466.7953	1399	2	61.64	0.986957928	0.744816908	11.05622224	14.8442149	17.20465053	17.20465053	17.88854382	19.28730152	1518.333333	14.65061558	0.808116354	790.5359904	0.520660367
-731.9183777	64.61926346	167168635.4	5.209913386	549.5726194	1.638324374	126.0267334	-337.774039	261.4468063	-361.1839294	-899.4658203	1025.492554	217.6008624	725.0431247	0.012584766	0.029211661	87144.30927	426	1	69.3525	0.84856004	0.700027782	13.12342964	18.7470126	18.97366596	22.36067977	22.36067977	23.74868417	2465	15.90796577	0.785205114	1123.860189	0.455927054
39.2173172	94.13035431	1218168000	2.099850993	26.69946671	14.62997376	195.1374664	65.03232146	19.92491702	66.92699432	-164.9264374	360.0639038	11.25107451	1065.500683	-1.99053223	0.319065185	997.8595616	1295	2	71.8439	0.677496627	0.649066886	20.65813419	31.82743509	37.36308338	37.94733192	29.12043956	39.24283374	8601.666667	21.56297991	0.725862663	2796.950235	0.325163755
-107.7146431	72.29852295	4322391644	3.371290195	56.13528538	9.82909124	267.6035767	-2.559009679	63.92794684	23.73892021	-508.3893127	775.9928894	27.31428892	1002.600299	-2.438808453	0.151711844	10318.82979	646	2	83.499	0.386828564	0.286898053	30.84196112	107.5014655	104.019229	63.15061362	60.92618485	117.7115118	35338.33333	41.58463747	0.500532371	10404.375	0.29442178
-464.4360046	56.28542519	5193227063	4.460423576	280.7697849	3.265261718	173.7279205	-124.7560951	171.8667046	-25.52386665	-770.1882324	943.916153	123.6164492	899.6767103	-1.138975961	0.070804179	43366.28999	646	2	83.499	0.790806143	0.696314137	40.42908758	58.06156363	59.93329626	73.34848328	62.80127387	78.61297603	51220.33333	45.91544117	0.573401136	11631.98524	0.227097023
-46.62494659	79.90124512	588482073	3.066637889	64.86238146	3.871181853	192.6395874	22.82730908	41.24828146	29.37822342	-164.5335846	357.173172	28.05855913	1024.200982	-0.412637802	0.146818929	2811.948259	1359	2	79.6906	0.452162524	0.237543336	14.99030875	63.10557479	45.607017	41.23105626	35.38361203	56.56854249	4345.666667	28.53397598	0.536688983	2399.564258	0.552174026
-461.084259	39.8562355	250401937.6	4.431762906	247.0407658	3.280669865	96.44811249	-137.9757095	156.4030584	-72.83649445	-722.9267578	819.3748703	113.0892691	883.2147766	-1.088319675	0.062237362	36982.46416	1359	2	79.6906	0.811367819	0.632831629	12.36427195	19.53801198	22.36067977	18.86796226	21.26029163	23.83275058	2511.333333	15.85251416	0.819139478	1090.759929	0.434334986
-16.8961731	62.91773605	9202540773	2.583404158	34.07342005	32.12403821	201.2005615	18.95233593	32.65969648	28.13154221	-539.4325562	740.6331177	14.73085587	1021.050711	-4.658165827	0.239363237	4280.690561	98	0	68.961	0.6296473	0.418018557	33.8885465	81.06947864	98.81295462	82.36504113	74.24284477	103.7496988	72732	51.04517832	0.530742349	15876.35259	0.218285659
-196.4804901	54.34834061	27082960850	3.384762258	45.5579505	9.010103824	546.2657471	-24.43465477	87.00939208	14.67979479	-649.5114746	1195.777222	27.5632892	986.0621423	-2.217829926	0.178458357	20590.8057	98	0	68.961	0.669408379	0.634671112	58.98439483	92.93694599	95.51963149	104.995238	79.39773297	110.2361102	230259.6667	62.21277038	0.677306392	26823.2171	0.116491166
-64.85505295	58.86690674	22605941491	3.031551954	44.73783606	12.32418128	426.1515808	-0.501228535	53.21075951	21.04269123	-478.6602173	904.8117981	20.38354307	1003.824848	-2.631847843	0.18914477	8666.53193	1636	2	60.7283	0.784058003	0.725417815	57.59452283	79.39496612	86.76404785	96.60227741	91.58602513	97.05668447	186529.3333	62.25025857	0.619949986	25465.89215	0.136524866
17.02049332	77.40931168	5140783581	2.120879692	28.63634586	10.08419152	176.4315643	47.8806085	20.32248842	51.66137314	-130.6678467	307.099411	12.1506261	1048.297504	-1.847355698	0.296048325	873.8876992	280	0	70.5106	0.401008904	0.248929263	31.33830491	125.8924105	58.85575588	50	54.58937626	141.5485782	37649.33333	50.48397758	0.556887946	9754.862835	0.25909789
-809.2910034	40.72292709	406171082.6	5.134618134	616.6158428	1.661156207	100.9781952	-319.972534	288.7325953	-248.2001343	-914.3278809	1015.306076	243.9775381	752.6532174	-0.363769001	0.034758573	104049.5111	1686	2	82.5298	0.968006463	0.830726559	18.20635365	21.91618102	26.90724809	24.41311123	26.30589288	27.5680975	5632.666667	21.21500487	0.818258111	1870.982992	0.332166468
6.572529078	58.88106918	4470494119	2.002917972	25.30343962	8.767517585	173.8885956	32.34535122	18.02682766	34.40947533	-116.0988235	289.9874191	10.66282128	1032.683236	-1.239907742	0.329360883	697.7415119	2380	2	56.5969	0.821558684	0.553870814	26.99188294	48.73317434	54.58937626	58.30951895	50.15974482	58.99152482	33701.33333	40.03716259	0.659530424	7650.338982	0.227004045
-767.9726746	44.69489212	173387546.2	5.075579336	537.1212418	2.027332485	131.0530853	-270.7898147	262.7731123	-193.9028854	-906.8970947	1037.95018	210.6111174	789.7443949	-0.608635128	0.038533202	91948.71488	2380	2	56.5969	0.568065805	0.545467237	14.88926187	27.29634496	25.61249695	34.40930107	20	34.64101615	2091.333333	15.50612018	0.616208771	1283.428726	0.613689222
-45.17091599	62.8207901	4403153590	2.889793479	38.05581713	16.98526798	181.6941071	7.231943038	49.49784222	28.19264793	-572.1751099	753.8692169	17.22556135	1011.335703	-3.463848551	0.213486411	8283.717573	1368	2	64.6188	0.876077203	0.848393135	38.20418219	45.03122504	89.19641248	60.16643583	57.27128425	92.3255111	35329	39.45082966	0.546020012	9535.93161	0.26991796
-14.25214214	67.91458588	857527693.2	2.47363828	39.52942443	4.118044933	143.9213715	28.3605056	25.53216592	29.2605896	-90.66316223	234.5845337	16.56431609	1028.919902	-0.415089362	0.221524158	1150.835024	476	2	65.0979	0.509443323	0.346498368	13.69809663	39.53293262	41.18252056	36.87817783	26.68332813	41.37632173	6410.333333	20.13978858	0.677688698	2462.488951	0.384143667
-64.77114868	90.49900055	3907865144	3.366891013	59.32175934	10.41300726	314.5437012	16.63014671	56.63492044	34.92712784	-459.1684265	773.7121277	26.55116039	1020.695622	-2.346460714	0.143037161	8282.69798	476	2	65.0979	0.538281952	0.470328023	28.69951775	61.02021642	54.40588203	69.42621983	38.83297568	71.21797526	30691	32.84608118	0.608531189	7790.081035	0.253822979
-268.5833923	59.34875336	1331578005	3.832964596	117.0516472	5.297173866	219.0697784	-50.09051448	103.3141134	5.793545246	-559.7838135	778.8535919	59.23718107	959.951702	-1.703770372	0.108603585	19179.23949	1994	2	61.2485	0.965190735	0.682696814	20.35739155	29.81908094	35.60898763	34.98571137	36.05551275	38.41874542	11659.66667	28.78110063	0.758744302	3277.274143	0.281077859
-70.15188599	55.80345688	277579425.2	2.948978751	63.33220959	2.951343036	103.9579163	-3.736135736	38.65389917	3.850503206	-141.5948639	245.5527802	26.39642798	997.450918	-0.437846433	0.155663468	2366.646655	201	0	77.5989	0.639851599	0.411148855	10.41238051	25.32508699	26	18.86796226	27.20294102	31.04834939	2172.333333	16.2042974	0.64865032	1250.521411	0.575658161
-234.8985931	56.3789566	8701916851	3.240699081	56.43888187	7.654358915	328.9398193	-27.27524202	93.39941332	25.87557793	-595.855896	924.7957153	39.00457869	982.3730275	-2.302155111	0.193636743	18863.31031	201	0	77.5989	0.992273456	0.590539533	34.29269363	58.07010657	72.277244	73.430239	69.05070601	77.35631842	74400	57.62142536	0.691418957	12372.51907	0.166297299
-98.67899704	76.18389511	2586415500	3.793917962	80.89129162	10.59724934	623.3423462	-3.275628597	77.74967516	11.44594383	-665.8599854	1289.202332	35.27078049	1005.932228	-0.571373319	0.116917817	18440.17536	87	0	79.039	0.827321538	0.637725874	28.18779786	44.20049274	49.1934955	53.85164807	51.41984053	56.0357029	20974.66667	36.56801964	0.563124862	6531.44791	0.311396983
-109.8651726	33.70958557	563257629.2	3.042677251	101.7697921	1.759309652	82.59442902	-42.34518285	50.99678834	-50.5034523	-186.4224854	269.0169144	41.98042349	959.3516577	0.165439566	0.134334017	3252.854408	87	0	79.039	0.157246222	0.081401387	12.14399567	149.1865935	100.4987562	24.16609195	94.08506789	100.518655	4713	23.45902817	0.567999556	2393.321752	0.507812805
-888.1109619	36.24985237	1377098808	4.693518032	738.4489896	1.743332797	588.9246826	-302.5340696	340.6780802	-98.22686005	-1022.091614	1611.016296	289.418578	791.1725498	-0.692077282	0.054120661	139495.2796	87	0	79.039	0.360204881	0.300933591	31.35690897	104.1987664	62.28964601	78.10249676	48.33218389	98.69143833	17013.66667	37.53290428	0.3680935	8690.763314	0.51081072
-746.8960449	45.2937767	2859789302	4.463677254	422.3778772	2.88001798	210.0554657	-193.3322267	264.099871	-7.170211315	-1074.076904	1284.13237	194.4720845	865.3507799	-1.140004836	0.098779335	98119.07578	87	0	79.039	0.736680258	0.49320402	26.9733571	54.6900593	57.20139858	54.62600113	61.05735009	67.58698099	30289.66667	40.28908698	0.519606018	9043.563961	0.29856928
-18.87309265	57.16659546	13205837885	2.454029695	34.36326694	8.325061564	221.8225861	21.43445677	25.31096642	25.33941078	-199.632019	421.4546051	14.83567343	1022.097357	-1.083617809	0.243949085	1354.656971	379	1	64.5722	0.43861234	0.382038201	41.89231614	109.6547834	106.4706532	102.5280449	73.430239	115.8792475	102171.3333	48.09594114	0.500326579	21124.34527	0.206754131
-547.6277954	63.21268311	4335117973	4.51096077	306.9161501	3.323911824	205.0417786	-134.2344569	200.6962398	-5.782781363	-875.5192871	1080.561066	141.4557678	899.4957292	-1.220944958	0.075837034	59542.59113	379	1	64.5722	0.683337542	0.51649369	33.092291	64.07104611	66.57326791	62.03224968	64.40496875	75.55130707	42606.66667	43.78215118	0.590945175	9982.867478	0.234302945
-116.9146156	71.16249008	4851976810	3.616785736	116.2156668	5.557727711	370.8301392	-14.95627394	66.30888918	3.101752996	-424.8969116	795.7270508	47.24716372	988.6520514	-0.783058321	0.10133282	7121.736402	524	2	68.2601	0.373462474	0.282769521	40.40994301	142.9077042	108.9036271	142.3516772	77.66595136	148.0945644	39859.66667	53.37066473	0.338544459	16668.28266	0.418174161
-953.3268433	-231.6896667	133272139.1	5.255206908	371.0195618	2.564704793	113.1068192	-601.8142457	216.8713781	-624.9547729	-1041.828857	1154.935677	156.9899506	478.9405604	0.440814475	0.029265822	70832.16545	524	2	68.2601	0.770936176	0.580383864	15.54375798	26.78185758	28.63564213	30.59411708	29.12043956	32.18695388	4528.666667	20.64710287	0.671258441	1972.00465	0.435449282
-74.41547394	82.06389389	325089720.1	3.260290633	90.97973156	2.424013165	189.1615143	6.162126234	49.21391867	10.50045395	-137.8752899	327.0368042	36.48065096	1007.921314	-0.057157693	0.114550781	3543.150896	182	0	52.7748	0.545234101	0.324569023	10.34877122	31.88465466	27.85677655	31.6227766	20.39607805	32.984845	2458.333333	17.38460101	0.582383782	1512.523154	0.615263656
-29.53276329	58.74526596	1959340957	2.412383326	40.52869463	3.680383678	113.0056152	22.20376736	26.77629109	29.40298271	-98.21445465	211.2200699	17.6009688	1022.789167	-0.912173396	0.232826387	1197.1391	182	0	52.7748	0.614742722	0.351580537	18.08095372	51.42762983	43.68065934	42.19004622	50.47771786	53.77731864	14851.33333	31.61476116	0.57072916	5119.541011	0.344719285
-12.98121452	64.80593414	4070093470	2.364134942	36.68322968	4.758264873	163.1853027	30.09670011	24.16085965	34.11174774	-120.0628052	283.2481079	15.6238293	1030.598346	-0.780165518	0.242768974	1033.739791	182	0	52.7748	0.785093255	0.469058928	26.93275649	57.41870563	62.76941931	68.02940541	68.35202996	71.63797875	30741.66667	45.07903853	0.481365411	9858.878559	0.320700848
-56.12262192	44.51512146	116099231.7	2.813751014	35.88917732	10.47666496	102.8139267	-5.420647481	34.6183031	-1.025836945	-287.6540833	390.4680099	16.75384824	996.1431251	-2.104775007	0.199503251	3113.037202	182	0	52.7748	0.91942176	0.497547057	7.626317316	15.32783121	17.88854382	16.1245155	17.08800749	18	905.6666667	14.09274155	0.719712903	628.9803702	0.694494336
-100.4763809	58.13956985	6450310067	2.961303832	40.20292085	10.94059543	175.4344635	-3.451374361	57.85945766	23.18141747	-479.6335144	655.0679779	20.19366798	1001.188887	-2.780192897	0.206819253	9270.023582	182	0	52.7748	0.700748728	0.502418194	30.91163852	61.52571479	74.02702209	64.40496875	55.4616985	74.05403433	53064.66667	43.11406637	0.670010006	10192.32186	0.192073606
-668.1254517	48.38924332	992060682	5.065453195	491.3618679	1.991366123	174.962677	-249.5523272	240.200844	-183.901886	-925.6777954	1100.640472	194.0685897	799.251373	-0.509031648	0.038638632	75631.04769	182	0	52.7748	0.876670527	0.425288835	16.10678477	37.87257846	41.23105626	44.27188724	46.86149806	48.33218389	12224.66667	33.20177331	0.632652641	4056.425305	0.331822979
-65.08873901	285.0197632	257227640.6	3.8596299	110.7441378	3.90982225	498.8538208	55.8949756	104.3191826	7.923615932	-121.9583817	620.8122025	63.91829544	1064.500546	1.358452201	0.097517903	18247.21303	335	1	64.5859	0.613992045	0	0	45.17469414	46	28	46.04345773	46.04345773	2594	27.73690286	0.444039413	2056.092201	0.792633848
-75.13331146	279.4841248	19451075150	4.110733613	70.21219015	10.11428406	900.928833	20.8909838	119.4008766	2.775903702	-961.135437	1862.06427	42.55466711	1046.114491	-0.96629941	0.110451209	52137.1269	335	1	64.5859	0.45840748	0.345001598	43.08241313	124.8759815	128.7012043	83.35466394	80.89499366	132.8307193	148986.6667	57.24408406	0.571956749	23762.15756	0.15949184
-163.8307709	-93.58264008	119246263.2	2.19943702	33.99224854	3.545003244	-34.1556015	-128.9255359	21.12991616	-130.3343811	-190.6986389	156.5430374	13.92691888	871.5103781	0.413080352	0.263174977	759.617132	1315	2	70.7762	0.853618654	0.587983095	9.795855667	16.66009747	16.1245155	20.39607805	20.39607805	20.78460969	1210.333333	14.22136998	0.674636694	814.1120094	0.672634544
-113.0998344	51.2122097	2770711341	3.395566515	96.72741222	3.003067777	199.845932	-34.02876557	53.25529177	-37.56018257	-275.1332092	474.9791412	39.24432282	968.1517311	0.120413257	0.107949291	4217.348591	1315	2	70.7762	0.766709809	0.447889727	23.82837519	53.20143278	48.82622246	62.09669879	56.56854249	63.65532185	23664	40.79006038	0.503099675	7922.985456	0.334811759
-38.59424133	53.30568237	37265636286	2.743155722	43.20682192	26.09305549	433.2599487	6.302097368	35.47831171	16.45394516	-514.9961548	948.2561035	18.3934755	1008.295104	-3.867784405	0.204542321	4015.106327	4202	2	59.7919	0.372815812	0.33531206	62.2261733	185.5769019	152.9705854	185.6986807	98.18350167	193.3494246	301443.3333	69.18600345	0.403306989	53907.8691	0.178832514
-22.69234142	52.53104935	19084691644	2.456764078	36.39534308	12.85160423	257.5868225	15.67543625	25.69009442	19.5191555	-257.9557495	515.542572	15.46327012	1016.394027	-1.675044034	0.238006496	1460.225568	4202	2	59.7919	0.417804637	0.33727624	56.96070831	168.884438	139.7426206	164.924225	97.09788875	172.1743303	149829	70.56070127	0.340901695	40017.70858	0.267089206
-392.9134827	64.79800415	1454998623	4.366265508	192.4163637	4.206426953	341.4740601	-89.50575386	143.2328089	-14.17223024	-705.5820923	1047.056152	91.19806474	928.9717471	-1.392601081	0.072794023	33988.73473	543	2	65.0979	0.52583527	0.380793551	18.86048714	49.52942892	33.28663395	58.13776741	39.44616585	59.36328832	13506.33333	26.04432063	0.60367151	4543.338417	0.336385776
-647.52453	34.57848282	33069757.43	4.648688487	494.275671	1.627592443	78.80872345	-289.9430943	223.7029225	-294.1967621	-726.175415	804.9841385	186.5693777	755.0948493	-0.135119632	0.047562426	65987.42221	4208	2	60.4709	0.971463941	0.546641814	6.176765429	11.29947485	12.16552506	13.41640786	13.41640786	14.69693846	416	10.97703237	0.764224471	352.6349916	0.847680268
-44.41461525	64.9591713	5978199430	2.923354585	45.25792593	12.00718013	241.3485413	12.8759134	39.84450464	24.43397522	-370.3445129	611.6930542	19.92142591	1014.895899	-2.466244806	0.188246978	4096.069471	4208	2	60.4709	0.789462263	0.757331377	39.94263048	52.74128564	62.51399843	67.23094526	58.85575588	73.45747069	47312	41.63725473	0.554906795	11400.17767	0.240957425
-739.4082031	52.62699127	108981983.1	5.128486671	537.5583663	1.952086296	119.6595078	-284.1077101	260.1811382	-233.3714294	-935.4086914	1055.068199	211.2117333	775.9577332	-0.46032982	0.034095418	89608.63296	3653	2	75.2663	0.761785038	0.587346207	10.16060801	17.29918042	17.08800749	18.86796226	18.43908891	19.79898987	1376.333333	13.17825681	0.773918542	773.1634074	0.561755927
-482.8323669	67.87033844	279397068.3	4.576930053	303.2153053	2.941407276	239.5774536	-134.3320888	178.5193949	-62.9715004	-739.3811646	978.9586182	131.8953231	892.1900266	-0.976107902	0.060137499	46622.11116	639	2	67.5866	0.844900782	0.592883462	11.94218448	20.1425495	22.8035085	20	19.6977156	24.8997992	2739.333333	17.01845583	0.822949617	1150.466911	0.41998062
2.297857761	51.96616364	8334561896	1.993240032	22.10325384	16.71830928	229.7167664	27.52556887	18.99679814	31.47029018	-203.3256378	433.0424042	9.476747246	1028.047075	-1.986937925	0.363296362	1071.993545	2010	2	57.063	0.818304806	0.531660779	33.57042076	63.14255652	64.40496875	71.80529228	78.71467462	80.59776672	64318.66667	51.66985747	0.603375791	12866.31753	0.200040178
-7.541617823	64.4094635	906510613.6	2.469023893	32.92958164	15.55308368	118.6832123	25.6055688	27.86306327	30.90275097	-285.5846863	404.2678986	14.19313916	1026.68501	-2.868258666	0.245070308	2215.326078	2010	2	57.063	0.374245224	0.268463204	15.13597381	56.38006832	44.18144407	27.85677655	53.85164807	57.16642371	6840	21.09997128	0.54932612	3172.180875	0.463769134
-468.076532	41.2068512	1510240045	4.145631938	219.4095688	3.88617671	101.8543396	-114.2395694	162.259907	-11.8919487	-768.5042114	870.358551	107.1943936	908.6908148	-1.415520545	0.096998393	41147.45641	50	0	79.4333	0.822255816	0.755962945	24.79052032	32.7933009	36.76955262	39.44616585	34.17601498	40.93897898	14619.66667	26.96448238	0.781177884	3701.341575	0.253175511
-122.9379196	59.08045006	16508168856	3.278452132	56.69386601	9.222073532	446.3510437	-7.516929306	63.13937457	20.93056011	-476.7098694	923.0609131	28.11438611	997.3503356	-2.124999488	0.166279908	9685.04638	308	1	74.6064	0.482122943	0.394866106	42.46498155	107.5427365	76.55063684	101.6070864	106.0188662	124.6274448	135929	51.84882063	0.533011084	23985.89707	0.176459012
-685.1845459	-131.2287109	121800968.6	4.952255945	296.5561523	2.257418567	34.72712708	-413.6940815	166.1066136	-421.5119019	-866.3692627	901.0963898	122.3669729	619.8630373	0.147030667	0.034919245	40475.55487	1000	2	54.9952	0.832110237	0.58091201	11.93086544	20.53816283	20.59126028	21.54065923	24.41311123	26.38181192	2452.333333	17.09001554	0.725413756	1212.322052	0.494354514
-670.0335205	47.76909409	237157800.5	5.010790678	487.7558372	1.780821944	131.6632843	-269.9571149	235.6621432	-219.7381897	-826.2145386	957.8778229	193.2193763	777.8138523	-0.337671156	0.036560287	72031.77479	1000	2	54.9952	0.559067357	0.44429638	11.9537407	26.90487982	28.8444102	26	18.11077028	29.39387691	3042.666667	15.04164004	0.727074159	1396.609524	0.459008389
-634.4901367	50.58985596	557635881	5.070527171	438.3808278	2.272346003	141.8511963	-232.6667198	222.0440919	-168.9682312	-931.7160645	1073.567261	172.2138642	810.4411986	-0.631158775	0.035941959	68014.57355	1210	2	80.7036	0.438857906	0.288198725	15.48899057	53.74413284	29.52964612	54.58937626	32.31098884	55.92852582	6598	23.5860376	0.620887087	2739.973556	0.415273349
-72.44466934	50.54611549	40313461337	2.840167063	37.47201073	13.13418957	415.3388367	-3.542076858	49.82531644	18.73813915	-471.6403198	886.9791565	17.77581464	1000.191819	-2.98466972	0.221188714	7455.282467	128	0	70.7762	0.697368813	0.577985865	62.37363826	107.9155081	106.1508361	123.5475617	100.1798383	127.1219887	333170.3333	75.25690981	0.612887449	37921.10168	0.113818963
-2.737915277	87.59265137	23834707446	2.713055613	32.01891661	9.727911281	323.0357361	39.1225198	33.7891876	32.10276604	-238.7937775	561.8295135	14.42147252	1040.721097	1.339493513	0.240199716	3324.790843	244	0	81.0787	0.684440809	0.429144331	41.99231475	97.85126281	114.0175425	88.81441324	90	121.3589717	180152.3333	66.97339745	0.572438571	26947.29415	0.1495806
-35.89738235	66.98234253	3146629352	2.826938487	49.89317322	5.686352527	229.6341095	17.57561345	32.9748986	21.72957993	-219.8638306	449.4979401	20.9895006	1018.559936	-0.814517345	0.177613348	2004.213808	1520	2	69.8946	0.965097181	0.3380512	26.02023133	76.9712733	77.17512553	82.80096618	83.52245207	88.90444308	24178.33333	74.28475891	0.40978817	9867.541184	0.408115028
-216.2896362	50.44948196	24996192178	3.727817727	83.79266596	6.118896689	402.3813171	-39.4810839	84.10439892	-2.488797784	-508.4687805	910.8500977	43.809421	968.0752929	-1.478566011	0.11779801	14573.18454	1520	2	69.8946	0.961341512	0.916396492	68.21740735	74.44093029	103.3247308	93.50935782	95.07891459	104.019229	219090.6667	71.56315644	0.551713817	31855.62878	0.145399296
-21.20631866	85.58982391	4003376709	2.898586593	51.0335331	4.572191241	227.7948303	35.11217982	34.20340494	37.54332352	-155.434967	383.2297974	21.7203132	1036.136654	-0.152985131	0.170313692	2121.941012	4118	2	49.0404	0.379057879	0.287931783	48.29082847	167.7162137	120.0666482	141.3647764	69.85699679	143.1502707	29539.66667	63.57415234	0.351020102	13165.05052	0.445673631
-66.70372925	77.51306305	13218541909	2.863149601	42.52188826	7.721977133	174.9173584	26.30951832	46.59514879	47.53346825	-277.9021301	452.8194885	21.65005822	1028.669323	-2.142341198	0.210590122	4849.348104	4118	2	49.0404	0.879327209	0.679897637	44.52032014	65.48091615	78.10249676	72.80109889	81.60882305	88.29496022	102345.6667	57.57915126	0.624293932	16948.89218	0.165604395
-37.46797256	89.69135895	33083103215	2.978049676	50.1998539	10.30306472	278.211853	32.91593471	44.84082392	49.53427505	-330.0783386	608.2901917	22.38872201	1035.275434	-2.454526238	0.177829609	4879.89698	271	0	53.525	0.756424745	0.529974798	53.71942468	101.362225	97.67292358	117.3882447	131.5294644	135.4400236	254298.3333	76.67289521	0.601651214	32262.7713	0.126869771
-163.1909714	71.34483795	4458147270	3.875673139	100.8786602	4.889210579	253.7298279	-28.96341035	73.27548876	-10.44748211	-411.9263611	665.656189	43.97311458	976.2186419	-1.096096492	0.090088396	10090.77832	685	2	85.4949	0.919935352	0.595969966	28.14390278	47.22369308	62.12889827	50.6359556	63.15061362	64.89992296	38037.66667	43.44274471	0.699292307	7821.702364	0.205630446
-20.25341873	49.37746353	2982620684	2.18124595	30.32019091	4.942061635	105.1443863	19.1858815	21.64928358	25.19062042	-101.3904572	206.5348434	13.27459815	1019.609184	-1.183288751	0.282105161	863.0264447	87	0	67.4771	0.866501152	0.329815117	26.34553761	79.87971523	76.15773106	77.20103626	66.48308055	78.46018098	22793	69.21586523	0.463065727	8395.421	0.368333304
-572.1928345	49.66672974	806777405.2	4.710469647	359.3607445	2.800296335	107.0889587	-175.7686897	204.1554296	-79.48553467	-927.880127	1034.969086	153.2564611	859.1456241	-0.957535745	0.056040728	58773.95047	87	0	67.4771	0.883257617	0.645497569	18.94683119	29.352289	32.55764119	37.57658846	32.24903099	38.83297568	8652.333333	25.92563282	0.685890667	2971.561523	0.343440481
-108.1388367	59.95438995	4699035275	3.137340643	53.16711855	9.269073745	170.7532349	-3.227445757	56.02806897	22.2633667	-422.2632446	593.0164795	26.11579098	1000.429649	-2.374215434	0.172442711	7303.958607	1067	2	64.7255	0.734380877	0.557395845	38.01430033	68.19982719	62.28964601	81.41252975	80	104.8045801	38178	50.08464889	0.458807187	11950.77383	0.31302776
-47.5088562	55.52648087	5035111296	2.72857976	50.60054493	3.869319411	175.7595825	11.26411623	32.41108832	18.32391548	-153.2007904	328.9603729	21.34434428	1012.145098	-0.540023692	0.189547144	1782.587277	1067	2	64.7255	0.592535623	0.434088405	46.79497472	107.8005636	106.5082156	96.93296653	83.95236745	108.3697375	38848.66667	63.87567412	0.325944941	17018.60499	0.438074365
-15.63864307	59.38462219	2659018986	2.392763942	36.95480537	4.152335582	131.3424835	23.26760766	24.15581428	25.77262688	-106.5965805	237.939064	15.64371039	1023.765489	-0.599464459	0.237189788	1019.180091	71	0	73.9877	0.793391937	0.468099083	22.0010722	47.00088722	52.95280918	53.85164807	48.08326112	54.18486874	20207.33333	37.29012494	0.60076395	5971.997226	0.295536137
-201.3430237	56.09826584	13441223011	3.495238103	69.17720222	7.893886206	227.9048462	-30.06691883	84.80740907	13.38859177	-580.2601318	808.164978	38.28929372	978.0258255	-2.253168587	0.144915121	15764.33347	71	0	73.9877	0.779181152	0.668492581	45.73295348	68.41205833	78.10249676	66.60330322	81.58431222	82.12186067	115647.3333	53.30538642	0.681691548	16839.14217	0.1456077
39.55129547	98.90788574	57837687229	2.085676394	30.5259552	7.454080542	220.7766571	68.76393318	19.36558418	69.92607498	-100.7173309	321.493988	12.74084288	1069.086968	-0.946947074	0.289377504	690.6006119	179	0	0	0.8460486	0.691005818	70.04618374	101.3684429	112.4455424	117.5925168	109.6357606	128.5145906	410480.3333	85.76262919	0.655652793	40738.5073	0.099245942
-530.778772	-200.2299042	14357636.72	3.824252831	169.1763611	2.7448997	-143.9810333	-355.9312513	116.5612189	-352.0524292	-691.616333	547.6352997	79.72443359	659.6058677	-0.63643814	0.085399449	20255.3476	1853	2	64.0137	0.924050014	0.757949632	6.462643113	8.526480972	10.77032961	10	10.19803903	10.77032961	230.3333333	7.878894861	0.787567975	230.728161	1.001714158
-546.7248535	21.99063339	710350173.1	4.860355023	346.5397797	2.555314596	170.6815643	-214.3156435	182.3948802	-165.3990021	-873.0413818	1043.722946	138.5851811	815.1685066	-0.69799189	0.041503867	47199.78622	1853	2	64.0137	0.938724569	0.905809817	22.12243062	24.42282057	31.6227766	27.78488798	31.04834939	31.68595904	8450	22.92630172	0.805547373	2490.562883	0.29474117
18.63445663	63.36813507	1197065238	1.774070367	22.11390018	5.888712223	126.1315765	39.68067935	14.98633128	38.11262131	-53.76384354	179.8954201	9.43985824	1039.884487	0.373991335	0.380582954	423.8302946	166	0	72.9199	0.714836394	0.57789079	19.71632383	34.11773329	32.55764119	36.05551275	40.24922359	42.23742416	8811	24.38859742	0.659711492	3127.136767	0.35491281
-277.5334717	53.27998199	4743087190	3.457359547	56.06542826	8.732166627	168.2132874	-47.11359634	110.9461571	13.026752	-801.9953613	970.2086487	42.57177045	967.4137392	-2.475988421	0.173411065	27896.8446	166	0	72.9199	0.955998474	0.8541647	35.87576437	42.00099159	50.99019514	50.59644256	48.66210024	54.07402334	41943	40.15288385	0.76546235	7626.640644	0.181833456
-676.6670654	46.54426498	485597490.4	5.103766442	515.203342	1.981457015	140.0516663	-266.45891	247.8532133	-218.2726898	-972.4370728	1112.488739	200.7302819	786.5084419	-0.480894265	0.036439612	80512.99848	1076	2	82.4093	0.95986983	0.676999568	16.55760896	24.45734053	27.78488798	28.8444102	27.78488798	29.12043956	6164.666667	23.47586329	0.753128999	2158.843463	0.350196301
-635.1810486	48.21645164	553057874.5	4.436299827	418.9624162	2.447312741	96.91304016	-182.3734833	230.1045054	-33.86904716	-839.3430786	936.2561188	179.3993008	859.8733542	-0.901913064	0.086001172	70869.06435	703	2	78.0589	0.853052559	0.787674116	18.4958534	23.48160619	27.20294102	26.07680962	24.73863375	29.93325909	5869.666667	20.03104426	0.788001027	1996.945902	0.340214533
-647.6288452	8.333177567	371628385.1	5.070357427	421.5603752	1.972607618	117.6010132	-282.1186578	211.7608461	-253.3012009	-856.887207	974.4882202	168.3591671	758.4696025	-0.354603647	0.033082844	59922.51654	1723	2	67.2745	0.675946666	0.670909679	17.21929493	25.66559326	28.8444102	28.63564213	21.63330765	29.12043956	5060.333333	17.3485722	0.771082978	1848.569397	0.365305855
-9.312626839	125.562706	445896882.9	3.087344477	60.96238327	3.578920307	211.9232483	53.16375207	40.15025058	50.00585938	-131.0967102	343.0199585	26.13723621	1054.496231	0.124742129	0.144395868	2808.412934	446	1	51.1595	0.284260285	0.185386143	11.57827184	62.45489346	49.1934955	39.29376541	24	55.78530272	3112.666667	17.75344582	0.604557749	1705.302422	0.547858992
18.38368225	100.8759003	285071818.5	2.433440086	44.39125252	3.132119109	147.5418396	65.16378177	27.25602211	69.39603424	-29.73791313	177.2797527	19.07180528	1065.713046	-0.585884541	0.227917017	1170.414699	446	1	51.1595	0.715003268	0.427855466	9.583454265	22.39881227	25.61249695	20.88061302	22.09072203	25.92296279	1922	16.01522396	0.681774477	1096.50927	0.570504303
-44.658741	99.68378983	955833622.6	3.147330073	70.35703862	3.032231415	177.6788635	34.84604956	43.77089887	43.43060303	-129.0164948	306.6953583	29.98131581	1036.325413	-0.528717862	0.134907209	3064.016155	446	1	51.1595	0.434093068	0.238837406	12.41991675	52.00155611	51.10772936	33.10589071	39.29376541	51.14684741	6995	22.57351504	0.579612686	3051.673418	0.436264963
-32.51083183	93.63329239	331688993.4	2.905182363	59.39535952	3.106344121	153.9621429	36.69709675	36.76175649	42.47059059	-104.1741104	258.1362534	25.06036855	1037.743859	-0.615671157	0.159027661	2171.44583	446	1	51.1595	0.45852589	0.434282888	12.08958409	27.83803926	24.73863375	28.8444102	19.6977156	30.52867504	2381.666667	12.76446174	0.699890203	1232.276584	0.517400945
-44.1375412	99.87056274	983382659.6	3.237901572	75.0386169	3.647946299	254.118927	32.82009488	45.18492935	37.15556717	-180.0894012	434.2083282	30.99631464	1034.43574	0.017255176	0.127539633	3339.952558	446	1	51.1595	0.316154852	0.203956505	15.86249048	77.77388861	65.51335742	69.85699679	28.0713377	73.83765977	7163.666667	24.58859225	0.506660381	3546.969268	0.495133209
-165.1840866	103.5577469	7783040961	3.411451487	52.7481041	9.251104376	244.504776	15.07849921	93.3299203	64.0807724	-632.2542114	876.7589874	33.34814471	1025.554627	-2.563636215	0.165382432	21377.93243	446	1	51.1595	0.922629665	0.816309308	41.46277432	50.79297018	62.12889827	62.64183905	61.18823416	65.7267069	61139.33333	46.86310104	0.706074238	10629.53397	0.173857538
-38.02444839	39.00279427	3674365537	2.460014859	39.75653505	8.058562157	184.7736969	1.857175819	25.77750579	-0.222490154	-147.5573883	332.3310852	16.41391868	1002.508552	1.350326882	0.226040106	1305.595472	1802	2	74.0808	0.709853467	0.522930184	26.02470641	49.7670764	53.14132102	43.9089968	54.91812087	63.68673331	29857.33333	35.32733174	0.721740795	6448.670923	0.215982816
-17.91519318	66.98916016	991813571.8	2.691099622	43.3420235	14.23253867	353.4578857	28.3721549	34.10431496	19.51140404	-91.10741425	444.5653	17.69604676	1029.93358	2.838476721	0.208261031	3213.889414	1802	2	74.0808	0.957270541	0.609146976	16.64470389	27.32461056	32.24903099	28.42534081	31.04834939	34.525353	7671.666667	26.15704474	0.734774285	2560.098401	0.333708243
-201.885144	74.95443268	4984873042	3.767588611	78.84756279	8.301894665	366.6161804	-25.7245857	90.89876258	15.32841301	-632.6395874	999.2557678	40.19900192	984.1243256	-2.260420737	0.114685333	19288.10531	1802	2	74.0808	0.844888177	0.69290353	35.99040982	51.94144386	55.6057551	62.80127387	64.03124237	68.41052551	42203.33333	43.88471181	0.592613154	9891.84586	0.234385416
-697.6236267	-83.01401138	29029130.02	4.553609672	314.9836655	2.162073066	55.40131378	-424.0857178	190.3956594	-496.8180542	-774.9182739	830.3195877	142.3655826	618.0309354	0.485943877	0.050900277	50284.97664	1802	2	74.0808	0.743514528	0.696266879	8.375895907	12.02972044	10	13.41640786	12.16552506	13.56465997	563.3333333	8.94427191	0.865465723	381.1341692	0.676569531
-414.5537354	53.41406364	1634840446	3.885190823	155.9207306	4.512204192	347.6069031	-81.25032268	146.3273187	6.649248838	-700.0181885	1047.625092	86.9421564	938.0259044	-1.610094824	0.120316416	35791.62768	4067	2	57.295	0.92308649	0.837866993	25.56859381	30.516292	34.98571137	36.87817783	34.98571137	39.44616585	14892	28.16917687	0.76199458	3841.500793	0.257957346
-744.4085938	51.48298798	10507883686	3.910468693	106.8228912	4.584564135	583.821228	-131.4034623	231.0263455	12.84365892	-1055.364136	1639.185364	121.5888712	921.6643273	-1.756542897	0.132830021	95005.18704	143	0	43.2827	0.643282719	0.439497416	38.069759	86.62112129	82.60750571	96.20810777	80	102.9757253	98276	55.72187045	0.430182439	23940.30953	0.243602808
-830.3443726	73.35153656	70389076.6	4.663273838	688.6039848	3.003227898	642.7990723	-479.9648018	367.9927315	-726.7948608	-889.3584595	1532.157532	276.7152181	673.8865445	1.091273481	0.060811655	183686.4674	143	0	43.2827	0.539414873	0.355206046	8.309003217	23.39206582	24.08318916	21.63330765	16.1245155	26.83281573	1143.333333	12.61802821	0.643754056	821.3836554	0.71841136
-513.1948853	49.80987167	5845198424	4.508947347	308.7910695	3.295790588	575.8397217	-138.2015587	191.6528737	-19.63147449	-861.1583252	1436.998047	137.5355183	892.6268947	-1.073550847	0.080960485	54086.21964	515	2	79.6523	0.782447191	0.715703128	38.81192532	54.22908436	54.58937626	67.91170739	71.02112362	72.13875519	58638.33333	42.43139473	0.653488808	11169.49958	0.190481191
-737.608667	62.09851379	386110594.8	5.160131042	537.7053528	2.184579738	163.0395813	-267.0428119	268.2657197	-183.5266724	-1029.0979	1192.137482	212.4194827	796.2459073	-0.630892036	0.036623607	96781.30538	1351	2	76.4928	0.859256218	0.637570784	15.72942471	24.67086809	25.29822128	27.85677655	33.28663395	35.21363372	4745	21.19859681	0.672640337	2030.13707	0.427847644
-638.7167664	-72.02531815	58196552.68	4.863237277	316.2039795	2.550677206	147.0355682	-325.9013217	177.7610713	-300.9952393	-886.5202026	1033.555771	128.6464819	708.3039034	-0.455826072	0.038941736	47285.3916	754	2	65.1143	0.901874539	0.437187415	6.594641586	15.08424387	16.1245155	16.4924225	17.08800749	17.20465053	875.6666667	13.60409549	0.785155305	563.7515737	0.643797001
-462.7703979	64.73286133	1748038815	4.344940475	226.6558495	4.057932852	282.781189	-100.3427378	169.9891997	4.184871197	-794.7087402	1077.489929	109.1385486	924.9991903	-1.430565725	0.084749352	46240.3127	928	2	76.1561	0.711883343	0.661591453	25.02073682	37.81901458	37.20215048	44.40720662	36.05551275	48.12483766	16356.33333	26.92272654	0.748850368	4161.146875	0.254405849
-66.10346832	72.10198364	2730519105	3.243404786	72.66991043	4.055478369	231.369339	6.401808861	44.74953052	10.4262886	-235.9908905	467.3602295	30.21710707	1008.065558	-0.360428972	0.128469388	3351.567892	928	2	76.1561	0.763498093	0.17588352	20.9607403	119.1739869	112.1605991	93.0376268	112.1605991	118.692881	21231.66667	90.98911168	0.390661981	9491.591421	0.447048815
-8.424573135	67.08863983	17619809457	2.56234463	34.60370255	24.86829294	452.3686829	26.94618633	32.2269326	35.38331223	-457.1795959	909.5482788	14.78881269	1028.865735	-3.061594096	0.245672019	3946.231906	547	2	64.5859	0.834322044	0.449923645	37.61882506	83.61157611	81.60882305	86.02325267	92.45539465	106.3578864	136534.3333	69.75898111	0.56057621	22874.10153	0.167533696
-32.29948044	57.7737114	1427479936	2.563427171	41.32550257	4.440755563	154.8925171	18.18714651	28.556435	24.48617172	-134.5697937	289.4623108	18.04105385	1018.904915	-0.786866741	0.216814545	1462.160685	625	2	66.1875	0.324116116	0.297325306	17.69078872	59.4997748	62.48199741	32.31098884	32.55764119	63.30876717	10833.66667	19.28483588	0.54792128	4321.318426	0.398878658
-85.53781891	42.541082	273214112.9	2.965433025	68.54297328	2.925581041	144.1734619	-16.91366485	39.09960489	-13.45465946	-128.3630829	272.5365448	27.58270963	984.2989241	-0.044062093	0.14825713	2385.629615	625	2	66.1875	0.923520681	0.477031196	9.699853504	20.33379283	21.54065923	22.8035085	23.32380758	24.8997992	2204.333333	18.77867819	0.708546613	1156.024957	0.524432915
-410.5416504	52.87035675	2759644675	4.570670364	262.9015574	3.101475553	160.5706787	-129.808998	149.5882541	-71.72434235	-715.3227539	875.8934326	108.5323371	888.9748325	-0.95803176	0.053290519	33043.87277	625	2	66.1875	0.767021562	0.705586857	31.01047624	43.9499063	43.26661531	50.15974482	52	55.78530272	28073.33333	33.71052577	0.653021483	6840.470547	0.243664351
-39.37965775	72.20535583	877645638.5	2.850729984	40.91602039	8.815329149	287.3303223	23.59368182	37.5468649	34.63209915	-268.8128357	556.143158	18.94602397	1025.218328	-1.56833319	0.200479042	3328.595486	625	2	66.1875	0.666505774	0.504539861	16.26872483	32.24467697	32.55764119	34.92849839	30.59411708	35.44009029	6696.666667	21.49126337	0.675177955	2544.710167	0.379996541
-8.985653877	74.96133423	570625933.4	2.516944672	37.93427658	11.46598967	168.8917084	33.935677	27.26980286	38.40727997	-238.5202179	407.4119263	16.63462301	1034.694518	-1.883619513	0.222377494	1569.761378	625	2	66.1875	0.750561178	0.575202641	14.53338696	25.26655116	28.8444102	22.8035085	27.78488798	29.93325909	4205	18.96409241	0.743081447	1695.476234	0.403204812
11.99552221	77.99102859	1596574012	2.281145315	29.11869335	11.15025907	175.7545471	40.87446539	22.41641414	41.45101166	-180.3297577	356.0843048	12.52500966	1041.455272	-1.608627675	0.281657055	1209.431779	4019	2	48.627	0.613662465	0.505135931	20.29198751	40.17134056	46.38965402	53.85164807	32.31098884	54.44263036	11854	24.65164387	0.641648922	3918.290254	0.330545829
-616.8493958	44.87895432	835299812.8	4.656673321	421.6736941	2.327653964	114.1164474	-196.5378102	225.5600858	-85.17191696	-847.0646362	961.1810837	177.9824644	844.9446514	-0.815555106	0.064201914	68379.97349	4019	2	48.627	0.677956195	0.5679099	18.88064844	33.24585191	34.40930107	29.73213749	37.20215048	40.29888336	9230.666667	22.53923125	0.745553136	2854.264627	0.309215437
-170.4230103	60.16811752	3031285191	3.407478053	69.44502068	7.801303785	327.244751	-17.8170827	75.17099457	20.54502773	-496.1430054	823.3877563	35.55104792	988.5360281	-2.200619651	0.147823974	12520.1958	4013	2	61.0924	0.826743782	0.643811888	29.06088707	45.13878608	46.64761516	50.47771786	50.15974482	54.95452666	25311	37.3182107	0.576645464	7229.608508	0.28563109
-296.8725342	38.33075485	116539513.3	4.122258626	184.1217545	2.83577182	201.379837	-93.79748488	108.2662384	-55.1639328	-484.1870422	685.5668793	78.26927133	915.6493677	-0.727393336	0.073236375	17210.76608	1357	2	74.9295	0.579104075	0.435209641	8.884321707	20.41388992	16.4924225	20.39607805	21.54065923	23.06512519	1052	11.82176684	0.649251703	770.4566131	0.732373206
-32.92519684	61.44998093	7972654131	2.632938208	32.41843557	15.75277795	207.4502869	19.01886984	37.33396951	34.05117035	-391.1118469	598.5621338	15.21332966	1021.070942	-3.114647843	0.261584405	4186.41066	1357	2	74.9295	0.649374988	0.545643172	43.80836576	80.28757258	80.99382693	84.02380615	79.24645102	100.1998004	62391.33333	52.13674151	0.380271026	20005.08493	0.320638843
-222.6398407	84.89103851	7447916990	3.840994119	98.5261364	8.181419169	169.4443817	-25.42053211	102.3983368	24.63687038	-720.9154663	890.359848	49.50637539	985.9305866	-2.242609765	0.109749825	22253.98243	317	1	75.1075	0.787241037	0.680596479	40.89246058	60.08326792	55.1724569	84.02380615	85.15867542	87.22384995	63205	47.30001414	0.62683237	12241.47263	0.193678864
-60.49491692	60.94027328	4336996187	2.922621675	57.64693213	3.643141532	178.7765198	9.498790044	37.5111915	18.75537586	-167.009491	345.7860107	24.91945364	1010.658715	-0.64194307	0.165441349	2343.230897	642	2	69.1828	0.645389724	0.518598	29.88432062	57.62521376	58.54912467	65.29931087	46.38965402	69.91423317	34031.66667	37.19072079	0.566173233	8969.955131	0.263576722
-748.6419922	21.57225266	1168290615	5.454467294	493.1831665	1.941969084	355.5518799	-376.8560237	252.5477761	-404.6064148	-1061.905762	1417.457642	199.9664481	688.0228569	0.049664742	0.024410345	85067.03649	642	2	69.1828	0.60457269	0.498315371	23.22194826	46.60090703	51.41984053	36.22154055	50.59644256	54.73572873	19541.33333	28.17363571	0.647650092	5417.261762	0.277220682
-227.7281036	65.20492935	4367503437	3.774873784	89.85471058	6.203393494	169.9535828	-36.51456212	88.75930148	4.007192016	-536.2928467	706.2464294	46.46813028	971.6588564	-1.86573208	0.107068097	15816.74429	334	1	59.4853	0.748766106	0.530277152	27.68408256	52.20681761	56.92099788	54.91812087	50	57.23635209	37845.33333	39.09069553	0.733174563	7435.068239	0.196459314
-444.4295807	60.54020042	1865657039	4.029960989	219.9710817	3.841804402	165.534668	-91.96366269	163.7548892	15.78252792	-736.8317871	902.3664551	108.2746289	930.6643026	-1.418552586	0.114739781	41606.05417	232	0	85.4511	0.825653595	0.757615638	26.2355074	34.62904681	36.05551275	37.94733192	41.61730409	41.80908992	17223.33333	28.59159699	0.77435708	4165.057381	0.24182644
-861.3002869	42.55034637	495106221.1	5.256776235	736.4219456	1.501969294	283.604126	-463.8219557	332.0554499	-585.9072266	-1032.258667	1315.862793	288.5319846	647.2028982	0.314587895	0.032406572	131384.6962	130	0	47.989	0.758201898	0.679198734	20.5464358	30.25099249	31.30495168	33.28663395	27.85677655	36.44173432	9314	22.93635994	0.725231077	2951.878928	0.316929239
-31.18171825	61.53228035	20978902027	2.832153062	37.45939231	12.76839935	382.1533813	14.93573714	41.26838102	26.88729668	-382.3200989	764.4734802	16.47839971	1017.737963	-1.958246271	0.220455522	5696.010704	130	0	47.989	0.874708668	0.863717655	60.30917082	69.82509909	92.34717104	79.24645102	92.64987858	93.46657156	167558	61.07661944	0.612503609	23996.74028	0.14321453
-20.42595863	100.9987679	27917760428	3.124105845	54.6378479	14.88602143	512.9244995	37.69945245	55.36334805	60.70240402	-521.7468872	1034.671387	23.27331951	1042.335493	-3.155733312	0.169564072	9643.125807	492	2	58.3518	0.738146484	0.622360475	55.3189885	88.88576746	86.02325267	119.3314711	89.37561189	124.2738911	213235	65.61071676	0.649937984	26557.33749	0.124544927
-596.1235229	8.903125954	655705577.5	5.019591746	349.2765694	2.659105659	191.9028625	-244.3130802	196.5098872	-169.4277039	-913.6572876	1105.56015	146.1192574	791.3727615	-0.747303401	0.036962842	55208.12699	865	2	0	0.847005868	0.810695461	21.8593718	26.96372789	34.23448554	31.2409987	34.23448554	35.15679166	8230	22.83843575	0.727627882	2709.201758	0.329186119
-213.9143555	80.33347321	4009568366	3.642343414	95.43803024	5.700068739	197.1183167	-14.15472934	92.33956676	34.2728653	-497.3865967	694.5049133	49.67545798	993.892208	-1.811484774	0.128474246	15930.82339	409	1	80.1999	0.640273451	0.548734197	29.91888217	54.52345114	56.63920903	47.41307836	62.03224968	67.49814812	33078.33333	34.9099182	0.646282701	7710.644363	0.233102566
-649.5448059	33.59601326	428937060.2	5.114278315	444.9566007	1.992588874	145.0579376	-260.7230076	223.0200139	-204.4342651	-857.3752441	1002.433182	177.3415006	782.7944997	-0.457581303	0.032571429	66236.75737	52	0	77.4949	0.607748914	0.455667703	14.42239932	31.65113354	24.41311123	27.78488798	34.40930107	39.74921383	5484.333333	19.23594204	0.727693623	2066.734952	0.376843424
-36.95689468	37.74123077	207129088.4	2.180460348	38.22058296	2.729034362	61.55931091	4.802262097	22.50159335	10.56924725	-77.38899994	138.9483109	15.78288625	1005.179485	-0.494055427	0.256537775	758.2110929	706	2	65.0212	0.629099013	0.534654038	11.26142555	21.0630141	22.36067977	22.36067977	17.08800749	23.15167381	1605.666667	13.25072139	0.724527483	915.2354952	0.570003422
-0.616533571	58.57896881	492351767.2	2.318460239	27.54973173	13.8726063	229.3224487	25.98456607	23.60527983	29.50665092	-215.0470734	444.3695221	11.74655107	1026.784515	-1.768120101	0.281320929	1642.109551	706	2	65.0212	0.595245987	0.454357582	14.68660163	32.32388364	26.83281573	31.2409987	22.36067977	32.18695388	3669.333333	19.24066201	0.576829896	1994.471376	0.543551429
-112.0409668	46.2934967	5200797152	2.84400091	33.18509001	9.950254691	381.6390076	-7.627855145	57.6652173	20.09486389	-452.0076599	833.6466675	18.85417408	996.9183505	-2.4655598	0.240838497	9043.723726	706	2	65.0212	0.867754815	0.701005893	33.56607599	47.88273011	61.6116872	51.26402247	49.1934955	62.12889827	43108	41.55046962	0.719221408	8266.597035	0.191764801
-663.1890869	74.91885757	146614137.7	4.950447832	461.0871096	2.134875017	181.2913361	-225.4412788	238.8644899	-160.2059631	-844.5235596	1025.814896	187.7806171	823.8744783	-0.609721941	0.040723594	78827.94341	635	2	61.1937	0.49660522	0.294592907	7.913150777	26.8613079	21.63330765	18.86796226	19.6977156	31.68595904	1638.666667	13.33946572	0.664480051	1011.56996	0.617312832
-71.78930664	41.73660736	390354403.3	2.773948292	65.33053589	2.177199352	90.52624512	-15.48408146	35.3687716	-13.80372143	-115.4825592	206.0088043	26.80009893	985.4089781	0.022649527	0.159550506	1759.26021	249	0	79.0965	0.565461552	0.40983137	14.37162598	35.06716917	24.08318916	40.44749683	39.29376541	41.66533331	3080.333333	19.8291359	0.534414999	1915.743215	0.621927242
-71.87302246	51.32064972	44397766927	2.83247779	46.70173168	14.9140486	376.3697205	1.456018964	45.99140628	23.01446533	-449.668396	826.0381165	23.20315232	1004.087825	-2.967670691	0.213065488	5278.20139	249	0	79.0965	0.623774336	0.418173209	56.65076418	135.4720078	141.1523999	167.5231327	112.0892502	167.7140423	364288.3333	84.50396167	0.552611871	44636.90662	0.122531804
-35.72072296	86.28642578	5696173906	3.132255861	61.10889459	7.572389582	323.4016113	25.74445698	40.74712141	26.97511673	-290.9480896	614.3497009	25.56746677	1027.34287	-0.338284036	0.146970079	3281.680497	1263	2	59.3566	0.825484802	0.629872766	34.25103091	54.37769774	57.72347876	71.21797526	55.02726597	71.91661839	43704	44.88796303	0.557693991	10758.92675	0.246177164
-390.3812439	53.49158554	1329141408	4.283231634	172.7357445	4.338017427	202.8926697	-95.06207933	136.6999142	-24.37319565	-688.7531738	891.6458435	83.4309358	922.1596284	-1.458002024	0.076204405	31465.74004	1263	2	59.3566	0.9189525	0.422530452	15.4841195	36.64616224	44.18144407	38.47076812	46.5188134	46.5188134	12573.33333	33.67608239	0.655209505	3990.900393	0.317409893
-45.11405182	68.01583862	1270407897	2.960649896	55.34408665	4.712223782	206.5384521	14.65675814	36.92523438	18.16162109	-179.2071533	385.7456055	23.45402871	1015.880364	-0.333035952	0.163283204	2484.577275	151	0	70.7077	0.676300175	0.522104465	19.18425253	36.74408823	38.47076812	37.57658846	30.46309242	42.84857057	9843.666667	24.85003331	0.667612743	3327.086606	0.337992612
-208.1133545	106.2935822	17723042550	4.21159716	103.499855	6.402587674	533.9910889	-21.62529004	99.98682555	7.685513973	-597.2112427	1131.202332	48.52268385	989.9970464	-1.403707729	0.081633273	22877.07886	151	0	70.7077	0.669431352	0.483460274	44.64227714	92.33908052	89.19641248	101.9803903	91.08238029	108.3143573	148074.3333	61.81467551	0.516336619	26214.26721	0.177034511
-106.3220169	54.20254707	529961079.1	3.189536619	98.72070742	2.124675879	108.8837204	-35.92439892	50.66743174	-47.59032822	-180.2357941	289.1195145	38.92735834	965.934816	0.321032157	0.121621454	3588.304188	151	0	70.7077	0.391546418	0.357113654	13.83399833	38.73836289	28.8444102	38.47076812	23.40939982	43.31281566	4414.666667	15.16786723	0.62715618	2075.106368	0.470048256
-15.1337142	52.80568466	2427843437	2.127709496	30.46348047	3.957346807	94.1285553	23.05182295	20.79249548	27.52765083	-70.70468903	164.8332443	13.31945717	1023.419347	-0.941085578	0.278510974	752.1277016	575	2	42.5133	0.17150902	0.083538697	18.64489315	223.1887004	167.1406593	78.71467462	27.20294102	177.6400856	18414.33333	38.27887538	0.467008581	7220.987569	0.392139506
-25.9065094	54.76384926	1067161746	2.471657129	40.12859752	8.325102347	97.96736145	15.13501658	27.68859472	20.83737183	-189.6358948	287.6032562	16.65159552	1015.90911	-1.745100581	0.227682396	1572.218799	575	2	42.5133	0.512174624	0.417647562	20.22248451	48.41997496	44.18144407	36.87817783	44.72135955	46.38965402	8236.666667	24.79948247	0.550268403	3584.351089	0.435170104
-37.73898773	49.60367737	2098761543	2.610201271	44.91545844	4.997995091	180.4618835	10.58902779	29.18663797	16.58815479	-167.9760132	348.4378967	19.03084105	1011.329954	-0.557957807	0.20710076	1498.09346	2472	2	61.7084	0.447594852	0.31710998	20.09456654	63.36781497	44.94441011	68	36.05551275	68.11754546	16336.33333	28.36310778	0.562679111	5533.412621	0.338718151
-69.44110107	48.17455444	212888211.7	2.906792865	60.37475681	5.828044364	97.85875702	-3.935917127	39.2351944	7.870612144	-252.6372681	350.4960251	25.49681889	997.3989811	-1.208069842	0.166128046	2661.070314	2472	2	61.7084	0.501464724	0.409464242	9.671301694	23.61940483	26	25.29822128	14.4222051	26.07680962	1645	11.84429833	0.723034998	932.0418351	0.566590781
-105.0272034	17.01540833	647987841.1	2.90505233	71.8769722	2.60248126	87.42958069	-50.5475087	39.65551758	-57.33876801	-149.9150696	237.3446503	29.24631037	950.6570004	0.522181953	0.150711258	2288.699176	2472	2	61.7084	0.571830549	0.38957817	14.32265264	36.76451546	36.87817783	34.98571137	27.20294102	37.36308338	5611.333333	21.02307305	0.623952985	2447.42638	0.436157725
-107.5135651	74.27732697	1818065616	3.321854021	58.79210043	9.473194452	153.4989929	1.427156326	61.31804231	26.85424614	-476.7042847	630.2032776	28.7154604	1005.844251	-2.380894749	0.149799223	8866.308258	2472	2	61.7084	0.524256871	0.336554226	17.85625801	53.05610991	37.94733192	51.92301994	47.5394573	59.76621119	14627	27.81503016	0.604628377	4783.720231	0.327047257
-263.4859619	44.50930786	840231250.1	4.129258249	180.6861887	3.971028739	328.1335754	-88.74303702	105.1106162	-57.05405045	-531.6123657	859.7459412	73.90092263	920.7942268	-1.013554806	0.070714126	17472.75562	2472	2	61.7084	0.671742066	0.212023656	16.24763119	76.63121876	57.68882041	54.40588203	29.73213749	70.14271167	7838	51.47641318	0.512252435	3725.091391	0.475260448
-608.6801636	37.05202179	2934137541	4.326937353	332.7346706	3.095359971	84.71832275	-163.2441263	211.3555923	-20.68526363	-923.6565552	1008.374878	152.7838165	874.3549012	-1.191258756	0.091281584	64336.10106	1525	2	74.5654	0.764386354	0.630966004	28.64524908	45.39903719	51.10772936	45.607017	48.08326112	52.57375771	30497	34.70240451	0.771699124	6117.033567	0.200578207
-10.19520683	87.38760223	416797010.4	2.63071042	43.89523792	5.251549481	133.0558472	42.44460118	29.55456117	48.00521851	-153.8759613	286.9318085	19.04775703	1043.188788	-1.038643874	0.1988629	1552.100338	728	2	69.6701	0.673740929	0.442025219	11.669568	26.40023122	20.39607805	28.28427125	26.68332813	28.56571371	3026	17.78691631	0.690937406	1464.281925	0.483900174
-189.3119202	84.42355347	4684792628	3.590041217	73.27227688	6.781093112	301.5251465	-4.080819564	85.96785843	39.54288483	-511.1200867	812.6452332	41.5573736	1003.62626	-2.013539837	0.134464578	15410.65541	728	2	69.6701	0.913746362	0.854655776	36.16155644	42.31125264	51.10772936	50.15974482	53.85164807	56.49778757	38151.66667	38.66175317	0.699754042	7832.151004	0.205289878
-55.25697784	63.76971817	21013395890	3.039816298	56.10436058	7.332232312	266.7297363	6.919610576	39.05460666	13.37284803	-287.5928955	554.3226318	23.94858527	1008.418779	-1.222912953	0.157690536	3021.332316	2036	2	67.4661	0.836825947	0.634419008	51.42294547	81.05517777	94.53041838	105.6030303	98.06120538	106.1508361	168530.3333	67.82907591	0.57709756	25567.42201	0.151708132
-202.3197845	36.07235832	1882374547	3.236173515	68.32381105	6.203287098	103.4423523	-38.55197392	76.5288336	4.280295849	-460.8291016	564.2714539	39.67369352	967.2506555	-1.953150119	0.17974163	11191.52375	756	2	58.809	0.86295525	0.637251302	23.18275005	36.37929018	41.03656906	44.40720662	41.23105626	44.810713	16317	31.39369945	0.6995112	4447.503801	0.27256872
-8.05353117	67.90611572	4749198638	2.454467363	35.60755396	10.44207656	158.4021759	30.0463098	25.88140236	34.2777462	-216.0843048	374.4864807	15.16425081	1030.757268	-1.838173837	0.24068095	1465.145143	907	2	62.6639	0.680949334	0.627960708	33.08692465	52.6894824	57.20139858	56.88585061	56.32051136	73.53910524	36062.33333	35.87886795	0.606609163	8701.838931	0.241299942
-445.4666626	59.76039848	222006919.5	4.46613914	276.7544689	2.875131587	122.333168	-128.5358748	165.2824425	-60.36238861	-697.1622314	819.4953995	122.0423519	893.6364144	-0.953599615	0.062030951	39136.31965	907	2	62.6639	0.848014801	0.66265998	12.3100437	18.57671214	18.86796226	21.63330765	20	22.89104628	2128	15.75332684	0.742155843	1078.044684	0.506599946
-97.17967606	56.96533012	328618710.8	3.206328176	89.67925739	2.456875218	146.844986	-12.81345993	49.07234867	-5.359121084	-161.128067	307.973053	36.0744444	988.954942	-0.272030125	0.123937075	3494.612488	65	0	64.1916	0.398590472	0.341894355	10.98259229	32.12276581	32.24903099	28.63564213	17.88854382	32.49615362	2574.333333	12.80382838	0.648477241	1400.767014	0.544128064
-67.47231064	55.11083908	178531027.9	2.862962083	58.41869211	3.015906035	81.94652557	0.367352214	37.53557396	7.211515188	-139.4221344	221.36866	26.20460771	1001.490541	-0.688865608	0.161406388	2248.46339	65	0	64.1916	0.484428171	0.367710734	8.563812846	23.28953726	21.54065923	24.41311123	14.14213562	24.49489743	1353.333333	11.28210794	0.730632675	809.8194807	0.598388779
-45.32885742	75.40377045	866402912.1	2.954678607	60.01906013	3.025486013	143.8412628	19.97797395	37.64827205	25.03456879	-125.03685	268.8781128	25.98969744	1021.079224	-0.397207386	0.152289226	2247.714975	65	0	64.1916	0.781846562	0.746730143	19.38692161	25.96242001	29.73213749	25.05992817	29.73213749	32.86335345	6562.333333	20.29862882	0.752899832	2251.398897	0.343079021
-93.83440781	50.39780045	311041838.8	3.194517549	75.7391305	2.652235801	125.9572525	-24.79425344	45.30554371	-26.76320076	-150.9216156	276.8788681	32.5330352	976.7886516	0.252189139	0.124938838	3089.821767	65	0	64.1916	0.52792706	0.45057973	12.41081327	27.54410026	24.16609195	27.78488798	18.43908891	29.52964612	2526	14.54127587	0.646354567	1387.721128	0.549374952
-89.87813873	47.78627853	386921271.9	3.095826427	75.38531303	2.411461777	89.12961578	-21.5324919	43.05082295	-21.57636452	-169.2245941	258.3542099	31.78869846	979.8481575	-0.154409576	0.129789605	2703.747373	65	0	64.1916	0.693210994	0.485876453	12.39110133	25.50257633	26.07680962	26	21.63330765	27.92848009	3107.333333	17.6786663	0.656778155	1567.920317	0.5045871
-85.15605316	52.6692215	82017843.65	3.137929386	66.27211475	2.844660074	134.928421	-19.21513177	43.92648399	-24.50193787	-136.6826172	271.6110382	30.49003053	982.3012815	0.193863741	0.131626298	2976.849894	65	0	64.1916	0.498845797	0.336707188	7.039725406	20.90755904	15.23154621	18.86796226	15.23154621	23.06512519	595	10.42964794	0.573296416	596.7368741	1.002919116
-450.2202393	64.01915588	5488886626	4.103760179	114.8356285	5.847943784	224.8672943	-84.43733441	154.7703036	1.224905014	-826.8011475	1051.668442	73.8798017	941.1338241	-1.962112093	0.095635791	47477.88025	65	0	64.1916	0.864277634	0.693451407	36.76939541	53.02375198	63.78087488	65.11528238	59.36328832	69.77105417	50133.33333	45.8272429	0.553955958	11869.34102	0.236755473
-131.9565857	66.5359024	24717385665	3.553571645	78.49988747	7.159624561	378.6677856	-13.04158355	66.85482761	13.82581711	-436.8401794	815.5079651	35.99242116	991.6577771	-1.768472707	0.124091982	9298.230993	555	2	81.2594	0.631629635	0.554801498	54.41261688	98.07582899	114.5425685	109.8362417	82.87339742	116.9786305	206303	61.94760003	0.582103316	29005.9936	0.140598991
-568.3659668	77.01398468	10837775464	4.721444275	220.2533798	4.261420852	737.3068848	-107.4007315	209.3205887	0.101808921	-980.6491699	1717.956055	119.6170655	935.2266978	-1.172967154	0.076053759	77915.52211	1018	2	70.1602	0.88344406	0.55091664	41.44219183	75.22406984	85.90692638	92.45539465	87.658428	98.50888285	99431.33333	66.45625765	0.540815039	19191.8809	0.193016429
-70.21096802	49.64321899	1480975080	2.745137174	59.38890648	3.125202343	87.89634705	2.354535569	36.68694399	14.6593523	-147.1081848	235.0045319	25.64844441	1003.384849	-0.875379484	0.18129382	2066.540597	1018	2	70.1602	0.604938736	0.409144196	19.05181053	46.565027	57.20139858	34.98571137	38.83297568	65.90902821	11623.66667	28.16898859	0.581629914	4266.445033	0.367048123
-71.44095383	79.720961	13042980261	3.392094201	71.26562929	7.077447732	299.5741577	7.551302806	50.79630498	16.98012257	-347.456543	647.0307007	30.24396255	1010.157312	-1.346504488	0.125564278	5258.167596	39	0	76.7201	0.582803024	0.471508551	44.30052418	93.95486899	87.658428	92.19544457	81.04319836	116.4302366	104274.6667	54.75718173	0.449360585	23841.94538	0.228645616
-702.1437378	3.710944653	85633439.01	5.204351502	450.5860901	2.067949587	246.3362579	-366.6133915	229.9936201	-383.5705261	-976.2321777	1222.568436	180.0501131	687.8320454	0.149027327	0.030066237	71934.32686	39	0	76.7201	0.753033282	0.297153921	6.168286199	20.75788257	16.4924225	22.36067977	22.36067977	22.44994432	1388	15.63137643	0.758837337	792.9791052	0.571310595
-39.09490585	88.56443787	1802114553	2.979187955	63.11969495	3.062839012	184.61026	31.16648031	38.91457363	37.75554657	-128.7202606	313.3305206	26.94620539	1032.332008	-0.514577878	0.15014298	2405.065047	3858	2	66.9733	0.742528108	0.448511639	18.53935981	41.33529255	43.68065934	45.69463864	36.7151195	50.6359556	13402	30.69261657	0.66851896	4081.471839	0.304541997
-316.1962158	83.36453857	17426436081	4.180596689	175.6200943	4.330938083	466.1743469	-53.75870722	127.7680548	14.87923908	-624.3116455	1090.485992	82.16790971	960.3020529	-1.421710096	0.08214183	26807.44871	3858	2	66.9733	0.944321696	0.801203713	56.15543472	70.0888348	87.86353055	85.08818954	79.12016178	93.08061023	153528.6667	66.18640738	0.602672088	23007.14337	0.149855684
-854.7014893	39.47707443	2337680572	5.490841131	622.4890442	1.731644658	285.7896423	-385.6925042	293.5173952	-375.4083557	-1075.774292	1361.563934	240.5970147	699.5438826	-0.142484514	0.024100155	111987.9443	508	2	61.5852	0.669092861	0.438126514	33.21572571	75.81309204	82.60750571	78.91767863	85.60373824	88.02272434	37568.33333	50.72599866	0.437672199	12394.14147	0.329909271
-92.60834045	38.97543221	184231114.9	2.95302446	73.72022438	3.067854943	125.7608109	-16.62667018	40.86234321	-6.177180529	-183.0153656	308.7761765	28.70620521	984.7017045	-0.542642678	0.155457064	2614.341029	2706	2	63.8713	0.43501649	0.271316778	9.030536673	33.28410699	23.40939982	28.42534081	22.8035085	34.23448554	1437	14.47913539	0.575779353	1069.54538	0.744290453
-792.2728638	-24.60818672	107647250.9	5.234552156	439.0982971	2.012688855	111.2468414	-407.8062399	233.2625042	-366.2880859	-995.7931519	1107.039993	178.4270145	652.2907368	-0.134778848	0.029448984	74789.75587	2706	2	63.8713	0.747725192	0.352742383	8.465485602	23.99905996	19.6977156	25.61249695	26	28.35489376	1932.333333	17.94470172	0.650778838	1152.848042	0.596609302
-166.9092606	69.17908249	33488171645	3.59426859	67.69685698	11.12394474	621.1672363	-24.2314415	84.33801612	13.74631929	-749.0633545	1370.230591	32.74522915	985.6839305	-2.693303534	0.128640255	19448.53111	33	0	85.1116	0.739348912	0.692631069	64.60834556	93.27959499	103.3247308	102.8396811	93.50935782	109.0687856	287212.3333	68.96616703	0.685398872	30714.45377	0.106939885
-594.1571228	54.33489151	4036309967	4.869927094	384.9255009	2.851153407	153.6196289	-193.0775728	217.3007792	-100.0934258	-985.5397339	1139.159363	163.930321	847.4695395	-0.931684565	0.049529325	67080.81693	312	1	60.0383	0.974728726	0.812773535	36.59546313	45.02541184	54.62600113	56.88585061	54.62600113	61.514226	44828.66667	43.88756233	0.595995292	10239.49434	0.228413984
-18.23720818	72.83316803	281772047.4	2.619703889	45.58074808	3.288317392	131.3860931	32.46168662	28.80979747	37.19171143	-75.86903381	207.255127	19.48952684	1033.111011	-0.49066221	0.195247934	1341.22693	349	1	69.8727	0.691585543	0.39514776	9.099251918	23.02746679	18.97366596	24.73863375	26	26.68332813	2049.333333	15.92546312	0.702361601	1110.874762	0.54206641
-438.259613	56.50993576	4244756271	4.255461984	204.2807798	4.095731622	141.4377594	-100.7699171	155.7297115	-9.558131218	-739.269165	880.7069244	99.4313806	920.7412145	-1.455382124	0.08228891	39149.64215	349	1	69.8727	0.582856534	0.469999354	30.49665708	64.88659358	61.77378085	68.81860214	52.80151513	74.35052118	40262.33333	37.81957501	0.529902084	10720.65015	0.266269967
-25.11052361	54.23511314	1059815559	2.485961885	39.48162591	5.068766897	150.4496307	14.76704742	25.4670263	15.58420181	-139.6765137	290.1261444	16.13762454	1015.356581	-0.18348011	0.226354676	1196.826409	3814	2	58.1656	0.901002761	0.543891824	16.78415248	30.85935796	39.29376541	35.77708764	36.49657518	39.44616585	8155	27.80436673	0.635017104	3085.422759	0.378347365
-142.7863647	44.43870125	14603783617	3.03286001	44.66581631	9.262637974	368.8916016	-19.35677437	63.38599745	13.08526039	-474.7701416	843.6617432	26.1863132	985.4569448	-2.478232512	0.200189046	9464.25418	3814	2	58.1656	0.756044442	0.713981247	49.33312709	69.09583028	76.02631123	66.48308055	79.62411695	82.68010643	124161.3333	52.23951845	0.732005902	16442.21996	0.132426252
-24.32316017	117.4091095	15577758745	3.049843638	38.94469833	7.884257493	367.4454651	36.08316194	44.46465379	26.61485481	-296.8841858	664.3296509	18.60319868	1038.685164	1.406536721	0.194564642	5398.552174	468	2	66.8337	0.867199154	0.34964088	32.32069671	92.43969611	114.8564321	113.7717012	97.32420048	116.0344776	117634	80.16362626	0.421982566	27513.43781	0.233890183
-64.79848785	70.73000259	21056444224	3.179356126	56.88983202	11.01038849	264.9163208	5.682163133	49.66046011	21.92269421	-411.5314636	676.4477844	24.8540496	1008.767965	-2.496258049	0.154313045	6216.194793	1098	2	76.4216	0.686712076	0.553029504	52.62263008	95.15338634	101.8626526	101.133575	98.95453501	109.8544492	170676.3333	65.34297945	0.555853997	26769.4179	0.156843174
-37.54203644	63.2445694	491567021.4	2.746443451	48.33997488	4.58543044	111.9706345	14.26237426	32.24564711	18.35056877	-163.1872253	275.1578598	21.09631206	1015.154584	-0.852639158	0.178170695	1810.665119	1098	2	76.4216	0.68649268	0.555318798	14.33999125	25.82298908	30	22.36067977	24.16609195	30.59411708	3774	17.72729298	0.704114836	1664.850446	0.441136843
-36.01306381	82.43667145	822768295.4	3.024590579	47.97057033	6.612291459	214.2058411	24.10837336	39.17100515	29.72484207	-214.1482391	428.3540802	21.34490478	1025.735526	-1.110274028	0.171676009	3335.409661	82	0	69.674	0.664474353	0.382684116	17.90026665	46.77556731	46.04345773	42.52058325	38.41874542	47.87483681	6194.666667	31.08116483	0.584754643	2789.474571	0.45030261
-650.3927612	16.89234848	748439207.1	5.053854779	380.6648397	2.432585234	113.5057678	-263.0720823	207.3855327	-222.9520493	-929.9222412	1043.428009	157.7605465	777.5314107	-0.644039485	0.035204522	61492.33867	82	0	69.674	0.273176664	0.191928034	17.92763209	93.40809548	28.8444102	28.8444102	66.21178143	67.4388612	9740	25.51691194	0.644123431	3424.16222	0.351556696
-362.6106384	65.60350647	2900898701	3.975543137	176.6853647	4.499345897	166.4908142	-67.34727919	138.7756952	20.14344597	-663.8396606	830.3304749	87.52924779	949.4525427	-1.560054068	0.110786282	31619.03321	1928	2	79.8877	0.902104705	0.718756979	28.52932764	39.69259217	46.64761516	46.5188134	46.86149806	52.64978632	25957.33333	35.80687416	0.697882674	6074.936707	0.23403547
-544.9511475	32.31861496	1386793582	4.868494603	326.9217253	2.62721094	197.5536194	-194.6324573	186.5435375	-122.6222763	-857.468811	1055.02243	139.4700786	835.4240587	-0.812050615	0.042561755	49316.47905	192	0	76.4846	0.875104569	0.832935366	26.37819282	31.66895525	35.60898763	39.69886648	34.92849839	39.89987469	15722.33333	27.71364744	0.780869149	3886.725408	0.24721047
-49.15882607	66.02329254	644912159.5	2.819418036	57.70492983	3.017591823	114.2889481	15.66163058	35.11999203	21.44393539	-120.9646606	235.2536087	24.35089809	1016.618452	-0.608021738	0.164586415	1944.528346	96	0	76.7283	0.510808835	0.26767869	10.47287237	39.12478944	41.61730409	36.49657518	26.30589288	41.66533331	4879	19.9852881	0.639080594	2176.785854	0.4461541
-968.1175903	52.87489929	5798783442	4.896281623	564.0687904	2.278370261	733.5255737	-270.2058656	329.0978262	-54.37959671	-1075.540283	1809.065857	260.1767638	823.782215	-0.885599607	0.054333205	146017.6592	96	0	76.7283	0.650455217	0.515266935	38.37201401	74.47016569	113.137085	112.6410227	61.22091146	113.507709	67989.33333	48.43950777	0.597820372	13475.36703	0.198198252
-727.4607605	39.514114	617431130.6	5.133904106	389.343204	3.35177135	158.7134247	-252.0059918	237.4636292	-157.239563	-1103.354858	1262.068283	163.247849	804.4889328	-1.098135071	0.036026177	87707.40665	448	1	66.9158	0.615013322	0.577449717	19.23266492	33.30621585	38.41874542	35.60898763	28.63564213	42.75511665	7476.333333	20.48376645	0.651044604	2840.092498	0.379877725
-258.9964844	55.03733864	6643628131	3.3447037	53.21752048	7.777342177	284.155426	-36.452937	102.2833872	20.34367847	-666.1618652	950.3172913	41.14828631	975.3276633	-2.325950139	0.178938867	22841.10815	357	1	91.7043	0.756121906	0.554371137	32.60781878	58.81947415	55.31726674	77.17512553	63.56099433	77.58865897	57504.66667	44.47469291	0.731293436	9852.078032	0.171326583
-85.93837891	61.47429733	5867190896	3.224725153	58.29260445	13.13210379	270.2940979	-4.818487445	61.8279086	24.38285828	-573.0422363	843.3363342	26.57929906	1000.357338	-2.935835894	0.16900643	10328.56107	689	2	64.7584	0.626147917	0.287552714	29.47881133	102.5161993	95.85405573	81.70679286	60.16643583	127.8436545	48120	64.19030468	0.468676775	13650.89431	0.28368442
-696.783374	36.89512901	3650371870	5.095751985	553.9079013	1.936890525	616.102478	-273.8521911	269.9878783	-190.1932449	-1038.211182	1654.31366	224.6500854	786.5793645	-0.433580942	0.04213341	91416.45623	689	2	64.7584	0.543531637	0.484628654	36.21672619	74.73088085	66.24198065	67.94115101	56.88585061	85.29947245	46816.33333	40.61859804	0.508496341	12353.62907	0.26387434
-63.15645866	60.73445854	11675014902	2.891565334	43.9120412	10.42945056	155.2852325	6.848597439	44.34672055	24.52111149	-354.3475037	509.6327362	19.98382014	1009.337509	-2.55405797	0.195900773	5018.109696	756	2	83.4004	0.805468589	0.57104684	41.00599378	71.80845927	70.9365914	92.02173656	89.10667764	92.36882591	94190.66667	57.83945834	0.527027868	18995.72141	0.201673075
-325.7025818	62.59302979	4410665081	4.159900201	181.265007	4.056807449	223.7330933	-71.71987492	125.7110168	-2.029666185	-607.5870361	831.3201294	83.09947557	941.7655744	-1.349860945	0.084587114	25218.4065	756	2	83.4004	0.866105793	0.550658716	28.83846703	52.37085361	57.72347876	58.13776741	60.8276253	69.5413546	40175.66667	45.3586997	0.597216567	9498.630763	0.236427458
-12.07756147	77.05283432	8060956814	2.784947456	44.43682981	14.8204619	366.4449463	31.01427008	33.47631173	35.17594147	-320.0407104	686.4856567	18.4964044	1032.464103	-1.420495368	0.198629774	2991.697932	267	0	82.5791	0.649272615	0.538379166	34.44654941	63.98195098	64.49806199	72.49827584	50.99019514	75.20638271	61954.33333	41.54172865	0.78325807	9667.044221	0.156034997
-33.40577698	71.84306335	765404345.8	2.827013257	53.58555734	4.437555293	196.384903	22.30244041	33.59625085	26.500103	-155.4994507	351.8843536	22.10765066	1023.261828	-0.448699914	0.173970406	1962.488897	1200	2	54.694	0.566005239	0.377035596	13.4801545	35.75300222	38.41874542	31.04834939	28.63564213	38.83297568	5758	20.23638655	0.671199826	2314.621928	0.401983662
-69.66082916	73.60010071	1207461554	3.310505848	68.96086311	6.796932507	213.9166718	3.6833668	48.51233584	12.37595272	-331.3737793	545.290451	29.06033891	1006.042746	-1.415023488	0.130257601	4741.705662	1200	2	54.694	0.5095287	0.268895364	16.45753878	61.20424878	44.40720662	60.95900262	35.77708764	63.62389488	9488	31.1853213	0.445151861	4868.84238	0.513157924
-475.0348328	64.73605042	5567480715	4.314812662	232.5344486	3.690349836	157.242569	-104.4336108	169.8330977	-2.887631655	-759.9277954	917.1703644	112.6950311	920.1984176	-1.358013877	0.080526918	44725.9702	1200	2	54.694	0.858408749	0.639639146	33.40625376	52.22671871	66.60330322	55.31726674	51.92301994	67.08203932	52683	44.83187229	0.724089198	9385.823602	0.178156589
-84.70901642	101.3954453	218938138.5	3.5962334	78.13478088	7.892746688	203.553421	-4.319832509	62.25206059	-8.829554558	-452.2079163	655.7613373	36.79569584	999.8587536	-1.126051452	0.108025271	8338.531293	1200	2	54.694	0.770072848	0.537851359	10.93152307	20.32443141	17.20465053	24.16609195	21.54065923	24.8997992	1735.666667	15.65129278	0.647069809	1079.387049	0.621886143
-40.80797195	44.87999115	194346800.4	2.491876813	49.36916161	2.527426032	85.78034973	2.915360324	27.43174247	3.761921406	-80.49526978	166.2756195	19.64492287	1003.483054	-0.15360612	0.19874359	1139.020245	1200	2	54.694	0.375006452	0.254389847	8.658501001	34.03634654	20.39607805	17.20465053	28.42534081	34.92849839	1439	12.76384954	0.581222443	1060.512059	0.736978499
-93.39833832	40.79325409	676793995.5	3.155674399	72.86328697	3.419325937	190.6318207	-24.51402233	44.19497939	-24.40414619	-233.3779144	424.0097351	31.82972317	977.0237725	0.007156398	0.12924101	3002.559399	1200	2	54.694	0.458980949	0.418061562	17.97523431	42.99662042	25.29822128	44.27188724	42.75511665	45.38722287	5638.666667	19.73462964	0.529385437	2893.985934	0.513239407
-284.8745544	71.65320129	880476948.4	3.920465139	152.6927853	4.493198917	164.5484161	-45.46601536	113.5615689	17.21074295	-559.7841187	724.3325348	68.91065608	965.7684152	-1.518627651	0.103660945	21573.504	1661	2	78.9021	0.941912702	0.7612688	19.0164678	24.97996478	28.8444102	29.52964612	31.6227766	32.55764119	7585.666667	23.52894611	0.800685768	2331.763602	0.307390728
-499.728595	71.48653946	1650273508	4.608017068	258.4353132	3.608413135	210.4430695	-121.5234671	182.4524011	-20.92884922	-833.4401245	1043.883194	122.6169519	907.4633735	-1.279271277	0.060485317	51768.75535	944	2	57.2402	0.349431541	0.260891825	19.31513877	74.03504808	73.23933369	38.83297568	39.29376541	75.31268154	15910.66667	25.87018092	0.540820404	5656.615266	0.35552346
-252.3736877	72.76383209	7566458590	3.799666652	80.43075752	7.184837111	519.9658813	-31.70058679	104.0200505	20.2429924	-657.2001953	1177.166077	46.56256034	980.4633711	-2.072358509	0.120815624	23704.66846	415	1	68.1068	0.572820577	0.542753105	37.95438106	69.929367	50.99019514	82.21921916	80.02499609	88.79189152	64664	40.05698032	0.583398782	13354.48004	0.206521094
-3.791915131	72.3525238	366115612.9	2.400223567	41.58552146	3.500746561	139.8391266	34.18130732	24.50258052	33.50740433	-77.40362549	217.2427521	16.64943045	1034.656217	-0.015381775	0.224530625	982.5115911	491	2	81.7084	0.617697209	0.496439706	11.96608839	24.10381008	27.78488798	18.86796226	23.40939982	28.0713377	2668	14.88885621	0.728574302	1276.833178	0.478573155
-185.7938995	60.31093407	4980961008	3.392761762	66.79163694	6.959376909	191.7926636	-19.56853529	77.24239958	20.13502216	-479.0343323	670.8269958	37.36330273	986.7140292	-2.083054794	0.150240687	12358.71843	491	2	81.7084	0.787125304	0.694310405	34.19766911	49.25415038	49.39635614	64.03124237	64.77653896	64.80740698	41962.66667	38.76918809	0.644411563	9062.113964	0.21595658
-452.1329193	45.00725746	231768877.9	4.539583502	255.9174285	3.605722389	127.1012115	-137.6110012	158.991797	-66.82528687	-725.8724976	852.9737091	109.7395198	884.874548	-1.169907557	0.056724799	39288.18057	491	2	81.7084	0.570895809	0.372213306	10.09409758	27.11912068	20.39607805	25.61249695	20.88061302	31.11269837	2270.666667	15.48219235	0.679589449	1229.343039	0.541401808
-86.82414398	75.97554779	5283687259	3.351409728	88.02432632	3.193322315	249.8821106	2.61956186	51.17881505	11.86318684	-253.963913	503.8460236	36.32044613	1004.639406	-0.379807708	0.115607553	4054.35012	211	0	74.7433	0.359113408	0.158377246	36.64188073	231.3582384	195.9795908	154.2076522	79.84985911	196.0204071	41395	83.08384554	0.348340546	16612.89628	0.401326157
-280.274469	76.07842102	607355513.1	3.907066534	125.0462723	6.235259349	170.5430298	-46.51891502	117.9796363	15.99614811	-657.0823364	827.6253662	61.11088415	967.3845357	-1.943126845	0.103658348	26706.66052	211	0	74.7433	0.848463278	0.460642395	13.00502315	28.23236265	32.55764119	29.73213749	33.52610923	34.40930107	5219	23.95412295	0.685453278	2122.74486	0.406734022
-10.50161171	65.74703064	22962707974	2.494574433	36.45302129	12.22915339	273.7409363	27.55885082	26.63164116	31.9579649	-244.8362579	518.5771942	15.52425059	1028.351615	-1.812963994	0.235906375	1629.853068	132	0	63.4689	0.688233826	0.547504547	50.92929963	93.0207793	99.2975327	90.97252332	93.74433316	107.4988372	177175	64.02004681	0.59499165	25639.42106	0.144712409
-34.10080528	68.64020081	16563250305	2.888193272	46.18317747	11.21150668	291.6564636	16.55319321	38.58722054	27.27963924	-320.4187622	612.0752258	19.85503256	1018.404535	-2.358147388	0.187885057	3767.401557	1286	2	79.102	0.810661296	0.684386407	48.28804508	70.55669807	86.02325267	78.71467462	73.34848328	87.15503428	131292	57.1975843	0.651973259	19160.77998	0.145940194
-431.0345032	58.8748394	240436515.3	4.263415032	215.116106	3.609737709	113.1346588	-100.9836361	156.9143737	-13.91447449	-702.5435181	815.6781769	104.3899474	920.1127368	-1.318057788	0.076373735	38377.02586	1329	2	55.9151	0.933703329	0.538579075	10.18430161	18.90957536	20.59126028	19.6977156	21.63330765	22.71563338	2224	17.65593346	0.782138764	1053.473226	0.473684005
-4.785238361	135.5603134	6001036331	3.144215079	48.1133709	7.218420795	240.5695038	58.13232837	42.33287682	60.10905266	-256.7613831	497.3308868	22.43717542	1060.089418	-1.128150377	0.16217488	4145.550699	1329	2	55.9151	0.674729129	0.556574789	34.75059605	62.43652553	68.9637586	61.18823416	61.6116872	76.83749085	43329	42.12774246	0.55138831	10819.62845	0.249708704
-22.93171329	69.16389923	9629801481	2.785259685	44.70994365	11.56148299	277.7008362	21.91879681	33.06334334	27.15285015	-282.7135925	560.4144287	18.56950131	1023.203376	-1.94081979	0.196280061	2627.121816	508	2	59.4141	0.412523211	0.372011235	34.47551698	92.67332203	90.44335244	67.67569726	61.6116872	103.9038017	74823.66667	38.22989641	0.534381074	16069.13059	0.214759999
-65.28729401	64.17677155	7660309615	2.939398428	42.43922186	12.13133683	162.250473	3.714684116	53.67776218	27.36885643	-483.4671326	645.7176056	19.16543884	1008.013364	-2.946960801	0.199542632	8647.775291	508	2	59.4141	0.795905686	0.727989107	39.23283268	53.89206007	64.40496875	62.09669879	52.80151513	64.68384652	62477.33333	42.89299706	0.726551685	10480.11223	0.16774263
-116.1823647	18.75573483	2492155639	3.063168078	77.3192606	2.435359214	91.55152893	-51.82089352	42.33972436	-56.42546463	-210.3471832	301.8987122	31.31245281	949.551581	0.167404279	0.134284663	2604.587001	515	2	63.1567	0.424139829	0.349903722	24.54666196	70.15261746	74.72616677	37.20215048	75.31268154	75.3923073	21905.33333	29.7545192	0.533901771	7091.247996	0.323722442
-40.73513718	106.647995	25153218859	3.547524285	58.65722194	9.257566917	522.6011353	34.27429173	63.13334711	27.99035072	-481.6186218	1004.219757	25.73987933	1040.348207	0.39550131	0.138047242	12601.081	515	2	63.1567	0.918481385	0.589221563	50.84797166	86.29686165	104.7854952	103.9422917	101.3903348	111.4450537	191731.3333	79.26206102	0.538055559	29884.94061	0.15586884
-91.72697525	44.2580574	2728179897	3.138159414	82.62393808	2.876675682	171.9019318	-21.72719526	44.58435779	-20.61516285	-216.3340607	388.2359924	33.03745709	979.7707398	0.059194169	0.12849432	2933.02204	926	2	78.7488	0.766789146	0.33346047	31.16697779	93.46528469	105.7733426	75.17978452	90.62008607	108.3697375	22181.33333	71.66816581	0.387317602	9856.937174	0.444379832
-969.9623535	98.37015076	1550129791	4.494439774	416.2813072	2.879062788	272.3354797	-184.9107046	326.8830769	26.82783318	-1071.540527	1343.876007	233.1295138	904.9169528	-1.235891787	0.080192853	154504.132	926	2	78.7488	0.653743647	0.504812283	21.62554173	42.8387788	48.16637832	44.04543109	41.23105626	50.75431016	14953	28.00557947	0.624224169	4702.142287	0.314461465
-38.41766663	84.0162735	1335701923	3.135774412	45.2479558	9.195410437	348.0482483	25.55498727	46.17913365	36.27916336	-360.8754578	708.9237061	20.64654947	1028.378765	-1.586230691	0.174255518	5799.852492	3017	2	71.9425	0.515842108	0.412026424	17.80770565	43.21981455	48.16637832	32.984845	27.85677655	48.82622246	10204	22.29460024	0.64822403	3509.7213	0.343955439
-6.784921646	63.11268997	2108183358	2.32341573	37.08066654	11.47588423	253.4936829	28.48945746	23.38334295	30.08268547	-211.8999786	465.3936615	15.31958483	1029.007548	-0.877389666	0.246166261	1065.969345	799	2	71.6578	0.93151406	0.565030213	20.5927048	36.44531625	45.12205669	39.39543121	41.23105626	45.51922671	15945.66667	33.94932452	0.689660272	4442.328834	0.278591603
-193.5592834	59.74044037	15313381988	3.365051526	54.37103939	8.938168034	480.3417969	-23.28967577	84.40555649	19.91139221	-607.499939	1087.841736	32.48898147	985.4474758	-2.457472111	0.163084183	17143.67021	799	2	71.6578	0.612615284	0.446434291	41.20510367	92.29824981	117.5925168	75.2861209	76.15773106	123.7739876	130009.6667	56.54331853	0.546299721	22718.0077	0.174740912
-80.42316284	73.13614502	7719232105	3.280077157	60.17052221	8.615233854	357.3897705	6.406262167	52.18034777	22.70417881	-374.1366272	731.5263977	26.94087042	1009.542018	-1.880717858	0.145875962	6321.522005	298	0	85.7221	0.624276078	0.417116687	29.59975525	70.96276929	62.03224968	59.93329626	66.60330322	85.51023331	62010.33333	44.3003593	0.604473583	12533.80237	0.202124415
-136.3643539	73.88249817	3030769884	3.637255882	89.32650185	5.856284701	249.6182251	-13.0667905	67.51355073	8.943121433	-395.5049133	645.1231384	39.98616818	991.3323916	-1.565660243	0.106180849	8702.750592	374	1	54.8556	0.725540947	0.468399734	23.11857581	49.35650931	41.23105626	50.99019514	52.83937925	60.5309838	25006.33333	35.81016851	0.670889872	6164.051133	0.246499599
-35.02895546	56.41076279	1186421259	2.600104455	46.6545893	3.489982465	121.6695251	15.03674133	28.72146195	19.37884235	-115.09552	236.7650452	19.2368732	1015.711898	-0.558274573	0.198731191	1371.07389	405	1	69.1034	0.299434785	0.261280568	17.0866232	65.3956906	56.32051136	60.92618485	27.85677655	63.5295207	8973.333333	19.58174457	0.489101246	4269.606878	0.475810573
-335.997168	66.609729	3976925061	3.792082875	81.14873886	8.338626454	190.6227875	-55.73291611	133.1044498	18.66562271	-895.163208	1085.785995	52.78179663	965.4113098	-2.425747148	0.126967667	40378.67139	405	1	69.1034	0.893256704	0.890020754	38.40798096	43.15402849	53.85164807	52.49761899	51.92301994	59.16079783	35272.66667	38.54762524	0.557505147	9329.551639	0.264498052
-288.5496582	60.77449532	12078103745	4.067817292	136.9694405	5.739023641	215.6529541	-62.36571991	112.1620909	-5.77051425	-682.4349365	898.0878906	65.264798	949.8204721	-1.740912604	0.088251598	23000.88604	1020	2	46.3409	0.907088269	0.802363479	48.66711281	60.65469592	73.430239	67.94115101	68.02940541	79.27168473	109774.3333	55.01916315	0.705712195	15710.51329	0.143116454
-22.86740189	67.43197021	1064844157	2.601540502	48.44966501	3.212142632	123.361824	21.58826832	28.89895836	22.82492256	-94.69704437	218.0588684	19.89405436	1022.24721	-0.298434264	0.193313308	1346.769003	1020	2	46.3409	0.239268002	0.176936978	16.3850256	92.60373842	40.19950248	90.37698822	22.36067977	90.97252332	7949	22.15711146	0.511720682	3764.085553	0.473529444
-51.54699745	71.38267212	2417367832	2.982494673	61.46863842	3.077385535	161.0720367	12.68279683	37.54198043	14.75226259	-136.5629272	297.634964	25.70874661	1013.800989	-0.22401793	0.149459571	2265.998701	311	1	56.8241	0.208650387	0.187187098	30.36719027	162.2290781	108.240473	124.739729	43.26661531	136.8648969	18424	33.84915985	0.443792864	7601.39136	0.412580947
-41.81643066	68.08584061	31771438731	2.951792624	53.97500086	7.38105644	236.6560059	13.30720382	37.33558156	19.81367302	-251.954422	488.6104279	22.59417614	1014.692741	-1.485492765	0.166432732	2809.869548	311	1	56.8241	0.784634298	0.562873313	55.66230353	98.88957642	93.63759929	120.4159458	116.8417734	120.8304597	252326.3333	77.59215333	0.56231418	34341.04238	0.136097735
-50.52537155	75.4680481	4999756073	3.15413221	56.52909923	14.90891907	431.6918335	14.85470992	44.42088742	25.62723732	-475.0218811	906.7137146	24.28157541	1017.316034	-2.236197806	0.155090582	5001.830968	816	2	75.2088	0.69325362	0.453289517	29.6415285	65.39204505	66.75327707	75.07329752	60.8276253	75.52483035	39439.33333	45.33327198	0.547068611	10242.24996	0.259696326
-37.24269218	57.64126854	4913499820	2.57208635	38.95568156	4.744715841	182.5022583	19.73975096	28.9070818	27.17790604	-151.7789154	334.2811737	17.42399647	1020.508212	-0.794607516	0.225840409	1567.851785	1850	2	70.2368	0.54114496	0.28837812	30.60587447	106.1310561	110.941426	78.23042886	67.46851117	114.9608629	37589	57.43228608	0.449238951	12079.45205	0.321356036
-719.2731567	-4.197308922	230759846.9	5.121407027	494.6855183	1.805531768	68.35610962	-331.5805428	235.7452175	-292.2020416	-891.9793701	960.3354797	191.5672314	720.9225928	-0.3056647	0.031632984	72944.81406	1850	2	70.2368	0.727885716	0.545173687	13.18578929	24.18640078	24.33105012	28.28427125	27.85677655	29.39387691	3464	17.60493565	0.764305917	1448.556674	0.41817456
-105.8396927	73.27466431	7373429362	3.383417783	68.50639343	9.43419996	235.3508453	0.407423183	69.82133163	34.43340683	-504.9515381	740.3023834	32.56073972	1006.05097	-2.398480993	0.153961342	11323.54117	2521	2	73.2868	0.639628823	0.414895217	32.31319744	77.88279087	82.3893197	92.08691547	67.91170739	92.10863152	59946	49.81607785	0.50537007	14657.10096	0.244505071
-18.65601635	78.1859787	20629130252	2.754437401	49.86381865	6.29913312	261.8549805	29.33088453	31.44127059	30.80353355	-234.0310059	495.8859863	20.86009171	1030.183691	-0.690157398	0.182224972	1756.366833	196	0	53.0842	0.658924557	0.528907837	49.84758209	94.24625346	110.1453585	100.895986	85.08818954	112.4455424	156832.3333	62.10117078	0.509674738	27594.00588	0.175945899
-62.5384407	58.27965927	1808699939	2.921475619	64.21525669	2.731996207	141.829895	1.640192833	37.01725238	5.289537907	-127.207634	269.037529	26.32913202	1002.692301	-0.179209297	0.151742939	2108.774701	3661	2	64.7283	0.355514314	0.25092098	32.04842405	127.723174	92.13034245	52.15361924	50.15974482	158.8080602	13973.33333	45.40741662	0.426089382	6584.408383	0.471212432
-590.4565857	39.0800457	739585674.1	4.718370007	353.4492422	2.938896009	152.0071259	-183.8086748	204.787404	-82.23183441	-905.0560913	1057.063217	150.387601	852.3546919	-1.028959261	0.055330186	60340.24144	3661	2	64.7283	0.633271715	0.442145641	15.46326242	34.97323273	27.20294102	39.84971769	32.24903099	40.29888336	8023.666667	22.14755906	0.750567223	2582.318352	0.321837691
-103.5463409	62.85148621	3023416858	3.462368343	65.98178291	13.06250058	237.3710022	-20.1771631	71.58630512	10.00898647	-695.8129272	933.1839294	28.91333361	987.4113886	-2.975162239	0.136935262	14928.45872	632	2	50.1958	0.417644979	0.199637288	19.55469742	97.95112752	82.46211251	80.52328856	52	102.8785692	25431	40.90879655	0.45192959	9253.84681	0.363880571
-198.2836533	89.80372238	8611676675	3.833834695	78.22777939	6.445670664	462.178894	-10.65093729	89.65237952	27.23252487	-526.9394531	989.1183472	42.87893319	998.013101	-1.762606618	0.113413484	17218.58185	632	2	50.1958	0.747641206	0.657848307	39.80461369	60.50728302	55.78530272	70.71067812	66.84309987	76.34133874	70845.33333	45.23773803	0.654283982	12654.89855	0.17862713
-24.00668125	53.48052635	3004409628	2.433673462	38.16509412	5.832873316	180.264679	16.92491765	25.05806185	20.55273819	-169.4548187	349.7194977	15.98398209	1017.491684	-0.785904862	0.233492575	1153.039372	714	2	73.0897	0.421655181	0.221122375	21.47240005	97.10641023	51.6139516	90.62008607	49.39635614	92.02173656	23052	40.94542096	0.454619175	8616.061333	0.373766325
-166.3246368	51.20385704	6527495765	3.312429375	68.06572437	5.512819314	278.4470215	-21.03613958	66.16380928	10.68042088	-363.9385986	642.3856201	35.85389488	983.2344406	-1.707000861	0.150590803	8379.725164	714	2	73.0897	0.748612773	0.413387455	28.09439378	67.96140874	75.07329752	64.62197769	74.43117626	85.18215776	54922.66667	50.87677865	0.61314391	11396.09644	0.207493502
-502.5291748	56.48599243	8499347430	4.375457821	256.6984329	4.083236185	174.620163	-121.0895258	183.3246102	-5.422567368	-901.5098877	1076.130051	121.0585994	908.3497429	-1.437440375	0.082848942	52615.63378	2490	2	58.1985	0.563297518	0.471675983	38.0389406	80.64633772	76.55063684	90	58.30951895	90.55385138	83651.66667	45.42788185	0.618871524	14946.28834	0.17867293
-80.83382034	38.85736351	143654132.9	2.844335552	65.97653008	2.777255496	59.11003494	-15.8732575	37.03180715	-8.087906599	-137.5595551	196.66959	25.93519888	985.2086242	-0.628592534	0.161796932	2130.587818	3642	2	70.7433	0.653364241	0.463070176	8.637755157	18.65323143	18.97366596	20.59126028	14.4222051	20.68816087	1115	12.18735439	0.719907726	722.3104008	0.647812019
-278.6771973	47.01675949	6698982892	3.761476187	105.7196016	5.365342423	421.8061829	-55.12559039	102.9596026	0.581822872	-555.9396973	977.7458801	56.5433455	955.2064454	-1.646949239	0.122039633	19631.70335	3642	2	70.7433	0.958083182	0.729244987	36.92717227	50.63754008	62.12889827	63.78087488	64.03124237	64.28063472	59797.33333	48.51497552	0.704780648	10492.63821	0.175470002
-36.04833755	59.06415787	4770244814	2.689862856	47.09114957	7.365512294	171.8133698	15.80815666	31.09812895	21.90401459	-259.0805664	430.8939362	20.10533744	1016.680471	-1.222088825	0.195771291	1772.968492	3632	2	45.7276	0.378974893	0.228999308	26.0863172	113.914393	119.0798052	119.6829144	54.40588203	120.4989627	36992	43.17069494	0.48663619	11032.77927	0.298247709
-36.82249718	58.99608078	14870715895	2.719591534	38.37422848	13.65473075	354.7781982	12.62982536	38.01657971	27.02912331	-365.9796448	720.757843	16.98705072	1014.663875	-2.851603343	0.223577689	4123.615452	3632	2	45.7276	0.694456039	0.627371387	47.48669691	75.6915248	85.08818954	74.72616677	84.8763807	89.10667764	118151	52.56443652	0.625007769	18630.46279	0.157683496
-86.3957489	35.75286636	3875752002	2.967551493	75.96472931	2.622863513	128.6509857	-24.98092147	40.28228577	-25.9431572	-214.1413422	342.7923279	30.63740803	976.2047215	-0.103759634	0.142214115	2313.454744	3551	2	65.117	0.677643482	0.253588711	46.49239413	183.3377912	206.2425756	212.6029163	115.4123044	213.6726468	31355.33333	124.2376592	0.275982494	17423.8265	0.555689404
-491.8180481	15.68634872	917056142.6	4.577183791	292.2135518	2.738554165	75.09954834	-179.8695827	163.4767799	-118.1542969	-796.2643433	871.3638916	123.1811701	843.146627	-0.871670806	0.054300823	38282.33316	3551	2	65.117	0.988957069	0.657874208	19.37250694	29.44712944	36.87817783	34.23448554	38.62641583	39.59797975	10264	29.12194682	0.725570405	3147.861819	0.306689577
-43.85021973	62.56496429	2288026703	2.726219721	45.91627312	3.348943208	146.1002197	14.15689441	31.09292545	18.33627701	-110.577652	256.6778717	20.24796156	1014.97715	-0.221272538	0.186164322	1664.408022	164	0	0	0.672816213	0.340632636	18.76289628	55.08249744	61.18823416	60.29925373	41.61730409	61.31883887	17637	37.06039735	0.560147034	5849.677098	0.331670755
-99.91218109	6.916955757	48850702.57	2.739386886	64.46549034	2.422504199	48.94062805	-40.86002896	34.02052474	-38.2942009	-127.542305	176.482933	23.31411917	960.0580031	-0.1525711	0.168387326	1761.885234	342	1	45.0787	0.622580144	0.484168174	6.451927767	13.32579898	15.23154621	10.77032961	12.16552506	15.3622915	370.3333333	8.296377851	0.753506545	330.9727956	0.89371592
-8.629907608	78.53219223	3518622276	2.7370359	37.36634588	28.83637688	226.4290924	28.60186547	38.63016276	40.9255085	-579.6997681	806.1288605	16.19563517	1031.655979	-4.509287614	0.219877039	6292.260325	342	1	45.0787	0.809518454	0.670493864	31.26246614	46.62602872	56.85068161	62.60990337	47.20169488	76.34133874	27243.33333	37.7446307	0.614923333	7120.382346	0.261362377
5.778727293	91.3844101	2657261635	2.548728279	42.68015623	3.718708913	172.4462433	48.58881771	26.97566553	49.16104507	-77.68241882	250.1286621	17.93505181	1049.176431	-0.071330637	0.208598489	1232.674171	342	1	45.0787	0.60246311	0.24220603	27.65548609	114.1816579	106.976633	139.8427689	62.12889827	139.8999643	18917.66667	68.79023671	0.383721576	8947.731648	0.472982837
-39.5215023	78.61644745	4884494582	2.842679949	47.25618982	8.37719192	146.0864868	27.65128522	39.50499959	41.62513542	-253.9592438	400.0457306	20.77923711	1029.341194	-2.121365331	0.190402643	3476.129207	342	1	45.0787	0.469804147	0.3433948	25.48664972	74.21967278	58.85575588	92.45539465	43.68065934	94.48809449	37676.33333	34.86871005	0.610152679	8907.544942	0.236422819
-15.72068501	44.71171989	444119647.8	2.175157969	31.60308173	4.228599814	105.3939896	13.5815614	20.00247174	12.6594944	-89.80418396	195.1981735	12.79587095	1013.930343	-0.130603035	0.273233882	707.1586291	1543	2	75.9233	0.628576138	0.443682715	12.5803649	28.35441739	29.12043956	21.63330765	29.12043956	30.33150178	3422	17.82291018	0.669503516	1640.279785	0.47933366
-353.0612366	54.84403839	2007097290	3.804931402	147.2003498	4.633089283	130.2555542	-68.45733864	131.9470895	13.13424253	-646.7225952	776.9781494	80.10056456	947.0091412	-1.625158938	0.127210479	29054.58359	1543	2	75.9233	0.918883903	0.714724992	24.85683808	34.77818512	42.04759208	42.75511665	42.19004622	44.98888752	17957.66667	31.95711448	0.720906373	4600.148628	0.256166278
-32.30189323	60.62050819	2289358895	2.680836426	46.26930052	6.378296049	168.1376953	15.52832527	30.90865737	21.15420628	-196.7618408	364.8995361	19.37175654	1016.417333	-1.211485402	0.197259185	1806.415189	301	1	53.2293	0.762364597	0.516807941	22.27537838	43.10185009	38.62641583	48.37354649	49.47726751	51.41984053	17819.66667	32.85932459	0.626268841	5268.128631	0.295635644
-41.09531021	31.70719719	866243690.6	2.192373913	32.92671227	3.592568939	77.04684448	-0.253403383	21.69685677	4.207146406	-97.93532562	174.9821701	14.30427267	1000.140689	-0.737682516	0.266655644	788.1405094	601	2	68.0931	0.346987102	0.190307992	17.92047655	94.16565429	55.6057551	48.16637832	43.17406629	76.57675888	6658.666667	32.67426754	0.470238511	3639.911137	0.546642642
-32.90102997	51.83089867	14582550155	2.506321272	33.35118508	11.48582625	254.1151733	12.44076166	32.1351701	24.36019802	-266.4725037	520.587677	14.7290961	1013.809017	-2.543715021	0.254267366	2772.426606	601	2	68.0931	0.642662755	0.572278908	45.93187041	80.26133725	92.77930804	93.38094024	66.75327707	94.93155429	116056.3333	51.58097213	0.581521038	19786.30004	0.170488757
-80.07922058	62.5883316	505132920.9	3.154413694	82.90621185	2.672313188	163.9759674	-3.369945112	44.99577029	2.859306335	-145.4859772	309.4619446	32.3210405	998.1570008	-0.095584996	0.130018012	3045.93186	3521	2	48.3532	0.484078209	0.103313717	14.45682053	139.931278	107.6475731	21.26029163	20.88061302	114.9782588	3885.333333	67.73768239	0.539335235	2216.039616	0.570360231
-367.0353638	61.19408798	1090123171	4.386199878	253.6780281	2.742690435	160.6003418	-106.7089101	140.5472353	-51.45352745	-615.4402466	776.0405884	105.5894478	908.7633835	-0.860238276	0.061142103	27881.91588	3521	2	48.3532	0.673118428	0.281964068	13.32353152	47.25258652	53.14132102	38.62641583	38.83297568	61.77378085	10426	31.80658678	0.554675433	4160.929334	0.39909163
-25.1515728	63.08414993	712900311.4	2.587265778	39.41566515	5.881626814	147.483963	11.98988899	28.4466008	8.739967346	-169.1121063	316.5960693	17.04328831	1012.796052	0.055894369	0.221878785	1632.308375	3583	2	62.9185	0.301594399	0.186394907	12.77726866	68.54945162	60.46486583	37.36308338	24.33105012	61.28621378	5469.333333	20.67413067	0.570320247	2632.216435	0.481268241
-594.4512329	60.57061768	1266707581	4.723500844	355.9584656	2.948765282	206.4654694	-163.5718188	217.0007083	-41.54887009	-939.8640137	1146.329483	159.0516243	875.9204143	-1.070745706	0.059811043	67624.46982	3583	2	62.9185	0.644749199	0.615698198	22.92393006	37.23241378	49.1934955	31.04834939	40.44749683	51.34199061	13044	24.00556896	0.714195952	3752.095929	0.287649182
-9.024288464	52.37899437	2746208867	2.02334116	30.68373203	3.290470649	99.78314972	23.13214706	18.81624463	24.82347107	-56.31779099	156.1009407	12.86910229	1023.411844	-0.371393501	0.290647813	572.4124678	316	1	64.8214	0.404369326	0.237181283	19.273513	81.26068264	47.70744177	78.89233169	41.23105626	79.72452571	20902	32.85932743	0.57743567	6354.856454	0.304031024
-666.262561	40.94282036	8478696421	4.55192065	303.0508327	4.23023419	275.8119507	-180.863917	233.0699359	-31.20043182	-1064.097778	1339.909729	146.6367987	871.8649578	-1.522657319	0.075789213	89164.58215	316	1	64.8214	0.860795361	0.661286576	40.70671913	61.55685084	70.9365914	71.69379332	64.77653896	72.47068373	88903.66667	52.98785164	0.660030754	14594.85332	0.164164808
-44.18448257	74.57812881	1426857779	2.994135478	56.76622212	5.831180807	153.0715637	17.00310452	38.50247025	22.99355221	-243.8919067	396.9634705	25.07971626	1018.312622	-1.091328526	0.154999324	2665.280694	896	2	0	0.334979791	0.203637258	17.684326	86.84229106	59.05929224	40	29.52964612	76.75936425	10996.33333	29.09041254	0.586841344	4075.010065	0.370578987
-120.9068428	72.7685997	5696338220	3.495008614	67.45006609	7.211541623	357.8162537	-4.336482352	62.79674036	16.52115822	-394.5379028	752.3541565	31.38793448	1000.205302	-1.613241535	0.128613127	9064.805871	896	2	0	0.800911711	0.743228313	36.3505551	48.9090021	47.70744177	58.85575588	58.13776741	60.19966777	46641	39.17179254	0.736228871	8511.050799	0.182480024
-44.05412827	56.64564323	3288772165	2.75179086	45.97553176	7.409535118	248.6477051	14.23380071	33.88102906	24.49308968	-237.4540863	486.1017914	20.263362	1015.363512	-1.3217503	0.202456737	2292.858625	1956	2	65.7851	0.546398624	0.485697652	34.63196987	71.3035563	95.41488354	66.84309987	62.03224968	99.05553998	25829.33333	38.96016505	0.509030916	8301.350718	0.321392372
-450.0305603	55.02753067	301105843.4	4.372722065	284.5529566	2.909463541	98.95012665	-125.9248631	170.4881543	-25.27489471	-715.0509033	814.00103	126.7427863	897.271329	-1.03408265	0.071792159	41088.49292	1956	2	65.7851	0.850686725	0.540895306	11.65256746	21.54311073	25.29822128	24.73863375	22.36067977	26.98147513	2901.666667	18.32643832	0.739131829	1331.048562	0.458718631
-3.782730341	53.99132538	5686915036	2.059403444	28.98833823	5.863238515	152.653244	25.34624908	18.63576078	25.95490932	-125.9074402	278.5606842	12.21793858	1025.652751	-0.324344923	0.295959574	628.635086	1236	2	53.4593	0.63901642	0.496350888	41.29370197	83.19457661	72.24956747	77.89736838	74.67261881	100.7372821	42840	53.16270052	0.401185872	14758.3612	0.344499561
-482.8187714	33.9704113	734411160.3	4.523733859	310.2859757	2.686959804	74.38909912	-163.6005142	171.2946773	-88.45539093	-753.4794922	827.8685913	130.1161128	860.4265401	-0.878482917	0.059648559	40769.73107	1236	2	53.4593	0.642506478	0.446689903	17.06563597	38.20466021	28.63564213	32.55764119	44.40720662	46.73328578	7749	24.54674168	0.627236519	3019.139841	0.389616704
-469.5255798	53.47121277	463994809.5	4.777302024	321.7076292	2.452833508	144.7971497	-164.6535889	174.8007327	-117.9191971	-749.2420654	894.0392151	134.5222854	860.2462552	-0.663273594	0.043555678	42219.99317	104	0	80.9637	0.639896993	0.591671368	16.31969962	27.58237173	27.20294102	31.2409987	23.40939982	34.05877273	4900	17.64987672	0.711738574	1960.172719	0.400035249
-81.88668518	92.95706177	416144379.9	3.403700621	83.39264774	11.53474642	198.3321381	8.433155944	53.44416044	16.98081017	-476.2216187	674.5537567	34.9377304	1011.171481	-1.723778772	0.113040224	5530.333782	257	0	68.4736	0.730736496	0.582908406	14.03739058	24.08164032	24.73863375	26.83281573	24.16609195	27.49545417	3234.333333	17.59733348	0.669596582	1579.528309	0.48836287
-23.0944416	72.23656616	4319338978	2.685954363	48.32232141	3.726556452	174.8006439	25.03848727	30.21880354	26.51371002	-132.9676971	307.7683411	20.50652382	1025.774889	-0.270136618	0.188183389	1510.223475	257	0	68.4736	0.65921973	0.400140774	23.65325967	59.11234549	49.1934955	56.35601121	59.46427499	64.93073232	33002.66667	38.96802444	0.63349779	7854.255812	0.23798852
-60.41848717	38.69752007	1730846828	2.750785934	41.39168215	14.33742585	133.7155304	-6.264345932	33.55971182	2.590557694	-391.7585144	525.4740448	18.46474467	995.0813899	-2.474617659	0.204449413	2676.422367	3494	2	71.6988	0.282069494	0.233502955	21.48372171	92.00620909	48.08326112	48.08326112	43.68065934	81.43709229	14088.33333	25.9521448	0.52447537	5378.552827	0.381773536
-490.2910736	79.63221436	912941496.6	4.755820269	345.5677166	2.86859116	311.1635742	-126.7725362	193.8514935	-21.98545837	-818.499939	1129.663513	141.5692967	903.6506642	-0.941968052	0.056566639	54058.31926	3494	2	71.6988	0.866129728	0.746283672	20.30102886	27.20283134	32.80243893	32.55764119	30.59411708	33.76388603	8841.666667	23.5611809	0.791767913	2611.613984	0.295375757
-815.7455261	22.68265572	303427318.9	5.271545665	590.1198339	1.643765034	89.47742462	-377.3956635	278.842418	-372.4706421	-976.5287476	1066.006172	233.6728836	697.3246941	-0.138902362	0.02942657	98625.56911	433	1	73.8658	0.678756645	0.54501945	15.48643032	28.41445441	31.04834939	34.40930107	25.29822128	34.64101615	4828	19.28649975	0.656277438	2104.948581	0.435987693
-30.27501869	66.88201294	379354198.4	2.714962136	42.94275478	5.364042795	203.0778809	21.40466787	30.59434977	23.35123253	-116.264328	319.3422089	19.05872011	1022.278283	0.436580351	0.19674582	1785.392597	291	0	53.0842	0.081537394	0.070421434	12.15428725	172.5935785	18.97366596	25.61249695	15.23154621	103.247276	2842	14.07283054	0.61919424	1567.015406	0.551377694
-23.41040802	50.98700562	8787471765	2.480076495	29.19371128	14.55459345	326.41922	14.17042178	31.29003606	23.92287445	-326.8951111	653.3143311	12.81255642	1015.754249	-2.441288631	0.27291107	3215.049838	291	0	53.0842	0.613028151	0.565865142	39.11523151	69.12465285	85.08818954	72.49827584	61.6116872	91.17017056	70060.66667	42.3753581	0.630932978	13026.17996	0.185927148
-28.98176003	41.92191467	716654631.6	2.215322561	34.45967913	3.21268176	67.72684479	7.854981397	21.69766994	9.732789993	-81.06602478	148.7928696	14.92911719	1008.231815	-0.540686383	0.251393793	759.7287892	660	2	77.2567	0.617899997	0.382170795	12.49742426	32.70114937	33.52610923	34.17601498	24.33105012	35.44009029	5606	20.2060401	0.752626773	2027.713178	0.361704099
-96.10913773	52.12466011	21771820819	3.082616123	48.12774467	9.463704978	247.7511749	-8.610086723	51.70981349	12.6144495	-397.1075439	644.8587189	22.88563423	994.7553775	-2.400494388	0.177821539	6684.300871	660	2	77.2567	0.721001958	0.691647184	57.01517156	82.43389537	84.11896338	107.6289924	84.89994111	107.7961038	181151.3333	59.43499995	0.66709895	23208.91782	0.128118946
-149.9716156	42.54051437	6978743533	2.840437566	37.84263563	9.015006694	105.405838	-18.28045739	64.51978616	16.26304817	-469.0922546	574.4980927	24.87525877	986.641387	-2.519202657	0.234372836	9687.966209	753	2	78.6886	0.652842095	0.527104753	33.91699239	64.3458292	78.10249676	77.27871635	51.2249939	78.20485918	58885	42.00766591	0.698587293	10477.71455	0.177935205
-75.3926796	60.127882	6336334794	2.849669014	39.80086136	10.72152249	349.0809937	7.373141732	48.36184054	28.10991955	-393.9156494	742.9966431	18.8354779	1010.609004	-2.418592131	0.216369163	6529.913233	3535	2	59.8549	0.825940683	0.607372839	32.83051862	54.05332033	61.74139616	59.09314681	60.5309838	64.34283177	51071.33333	44.64483629	0.668231569	9961.894385	0.195058436
-536.3073303	40.80644226	1242375368	4.745934383	342.3520193	2.6365867	135.5243378	-179.500257	188.8344723	-105.3570099	-847.5723267	983.0966644	143.4334616	850.3835224	-0.838073088	0.050515598	49932.30688	529	2	68.4356	0.818125349	0.749350165	25.70555229	34.30379214	34.525353	44.72135955	38.47076812	45.12205669	13553	28.06480193	0.636003467	4322.300266	0.31891834
-47.11810226	93.03769226	7890411211	3.187123038	75.15470982	2.956707349	205.9045105	27.72751412	44.15361114	31.27968597	-154.1425934	360.0471039	31.07480586	1029.202498	-0.191650411	0.128243984	3033.937816	857	2	56.9391	0.796636372	0.365654884	42.25226151	115.5522964	130.1383879	143.6802004	82.46211251	144.5268141	58847.66667	92.05316217	0.347946531	21027.66801	0.357323734
-276.861554	83.99802246	1242903102	4.058045473	163.7877541	4.283351638	189.4269867	-41.12591773	117.9623539	23.73466873	-552.3994141	741.8264008	76.23447808	970.7250528	-1.416348653	0.090204919	22867.62254	857	2	56.9391	0.638601312	0.545445427	20.56582936	37.70465079	39.39543121	36.05551275	44.94441011	52.61178575	10547.33333	24.07823945	0.645588582	3602.660996	0.341570792
-52.12824974	46.26406097	20328523270	2.579128952	32.61407572	13.74708787	233.0006256	1.933889006	41.33189742	21.3003664	-396.5551758	629.5558014	15.41000041	1004.46994	-3.109332431	0.257927021	5088.342575	134	0	60.6959	0.725445064	0.531884817	47.22992756	88.79728484	77.82030583	96.5194281	102.9563014	107.1260939	166529.3333	64.41755198	0.576013758	25412.3657	0.152599937
-20.03565922	66.13527069	23246640774	2.759911202	41.46347284	12.82529248	317.0656433	22.54319656	33.36817081	27.77041435	-299.3379822	616.4036255	17.46655449	1024.039823	-1.535695299	0.208094561	3062.970429	2572	2	59.4223	0.832166905	0.660730455	53.62011357	81.15278046	84.38009244	90.24411338	94.82615673	100.339424	182567.3333	67.53265813	0.611129262	25466.33378	0.13949009
-39.3978981	43.51970978	1787165280	2.485476485	42.28585911	3.582720835	122.6706238	4.569363613	26.02061091	6.801199436	-126.3533249	249.0239487	17.68538697	1005.121222	-0.302723224	0.213918752	1109.065234	573	2	66.0452	0.383145206	0.182024825	21.76674613	119.5811955	63.90618123	60.92618485	69.97142274	125.1239386	13751.66667	45.81696183	0.422742732	6566.16108	0.477481111
-202.777829	43.78787804	6040190915	3.333746284	66.14820194	6.615547069	144.7859344	-34.75616548	77.5095641	6.341284513	-482.6476135	627.433548	38.16525892	971.4833146	-2.035436268	0.15834873	12084.17046	573	2	66.0452	0.884543578	0.625868522	32.96899435	52.67718887	60.13318551	64.03124237	65.29931087	69.828361	52493	46.59526913	0.668434674	10142.8363	0.193222645
-62.75647316	43.87453918	432077916.5	2.748558977	56.39434147	3.150339854	118.507164	-9.893348408	32.60748396	-11.31370497	-138.1405945	256.6477585	22.91122064	990.9567422	0.122881699	0.172345041	1684.083359	3040	2	67.9644	0.623619705	0.380554207	11.51592703	30.26093741	27.85677655	34.05877273	25.29822128	34.11744422	3399.333333	18.87131686	0.659811409	1657.016396	0.487453343
-425.3402283	58.22344666	2623144764	3.975992691	192.6049175	4.319825015	144.9421539	-84.04254566	153.5178505	12.73152685	-723.8643188	868.8064728	95.68539216	936.6461131	-1.557150814	0.112419324	38327.88306	3040	2	67.9644	0.617803005	0.520559831	25.2303006	48.46762869	50.35871325	53.36665626	43.17406629	55.71355311	24042.66667	29.94344665	0.745798986	5401.537878	0.224664674
-584.5798706	38.17319031	967030564.5	4.83769492	320.2006497	3.317154242	200.9860687	-183.5990083	197.7991557	-82.3161087	-925.1105347	1126.096603	138.7598955	851.736043	-1.115386136	0.04871154	58943.7076	485	2	81.5524	0.763617014	0.649946139	20.95528873	32.24157736	33.28663395	39.69886648	29.52964612	40.49691346	10563.33333	24.62021704	0.717334347	3245.61116	0.307252555
-85.17299652	87.77218323	8365624240	3.534380586	71.22799015	7.657290013	371.5514221	7.813620045	58.99804412	22.13263321	-390.045166	761.5965881	30.89666325	1011.777454	-1.516618553	0.122136965	8005.32447	3528	2	63.3977	0.849894237	0.550067405	33.53782866	60.97039808	76.57675888	63.56099433	66.21178143	77.5112895	67195.66667	51.81838994	0.632671237	12633.78684	0.188014904
-1.934220386	51.50164719	15129573136	1.98805346	25.49960232	6.663573464	157.2739105	25.68556978	17.62904849	27.54271507	-113.5643997	270.8383102	10.86263008	1025.981724	-0.692025129	0.32271782	607.6102358	161	0	64.1697	0.569807058	0.4085942	52.27837883	127.946943	142.8005602	165.1302516	86.55634003	170.1058494	115595.3333	72.9050712	0.412963205	27788.57658	0.240395315
-115.2220802	57.4089325	4294090334	3.003484808	38.60032487	9.817273035	315.5137329	-4.548121925	60.87352469	24.678792	-481.2750549	796.7887878	21.73352411	1000.243486	-2.576349898	0.209325484	9562.588762	161	0	64.1697	0.632331945	0.522046031	29.19349793	55.92130994	54.58937626	62.76941931	45.12205669	62.89674077	35015.66667	35.36083069	0.655664179	7894.25104	0.225449114
-55.81618805	50.80062714	3705212423	2.748708313	57.24131775	2.829653479	128.5941162	3.244270261	33.51028434	9.434088707	-123.6266327	252.2207489	23.7268695	1004.10212	-0.416364955	0.173846897	1722.001679	193	0	73.0595	0.306462907	0.210999281	43.19261642	204.7050409	121.6552506	143.1083506	79.12016178	187.147001	28761	62.73450185	0.388701641	11678.94836	0.406068925
-88.93930969	59.78932495	3312759986	3.057632719	48.02432203	9.361106047	276.6431274	-0.804492508	50.21006619	18.61708641	-381.2665405	657.909668	22.17164468	1002.3872	-2.359091176	0.178725818	6388.436535	193	0	73.0595	0.696964347	0.407862008	21.94322979	53.80062221	44.72135955	56.56854249	59.46427499	65.87867637	26984	37.49711552	0.638729583	6811.424996	0.252424585
2.282505274	57.88748703	5864951982	2.056465227	27.01396751	12.9723686	199.0702362	29.50462734	19.39707889	32.67619705	-158.8328705	357.9031067	11.31510342	1029.93291	-2.060319288	0.317515783	882.0204742	300	0	0	0.869059639	0.648574842	35.53280718	54.78597821	68.41052551	64.56004957	55.78530272	69.16646586	44856.33333	47.61228247	0.550531073	11089.65755	0.247226127
-359.9263367	71.35543976	113375373.5	4.279403045	183.2086	4.17842963	413.9487915	-78.15385802	143.6691194	-7.757551908	-656.8149414	1070.763733	89.71306253	941.1403219	-1.128221278	0.073486328	35944.79603	300	0	0	0.382367634	0.335158344	7.85208775	23.42799423	18.97366596	26	12.64911064	27.12931993	960	8.958106726	0.691598576	680.4729351	0.708825974
-86.61750488	66.0576561	244377515	3.064553469	49.88353401	6.720386287	135.0554504	6.712536323	46.82529153	24.04868603	-296.8575134	431.9129639	23.56837697	1009.078612	-1.793560745	0.170277778	4769.515088	149	0	77.399	0.688213209	0.485259474	10.61742047	21.8798829	21.54065923	20.59126028	21.26029163	24.49489743	1838.666667	15.05802441	0.673568066	1077.551339	0.586050402
-305.6420868	46.65623665	1902475931	3.94799963	145.6342931	4.503437008	295.4938354	-69.20509091	114.0648866	-6.748320341	-581.9458008	877.4396362	71.20386751	942.4316273	-1.468698848	0.102291897	21798.20937	1490	2	77.399	0.766867736	0.551486356	22.88706222	41.50068624	45.65084884	57.27128425	49.03060269	57.5847202	17286.66667	31.82553731	0.606376983	5331.90319	0.308440215
-8.695627213	60.86389351	5107515061	2.256376252	35.91178274	3.378889797	123.5317535	26.24614985	21.89718642	26.83136082	-72.36500549	195.896759	14.91191307	1026.628043	-0.134530599	0.248944928	783.9783147	288	0	60.1396	0.705888498	0.590573148	31.11710802	52.68967635	62.76941931	58.30951895	48.37354649	64.89992296	38863.33333	37.1930365	0.705875953	7860.480643	0.202259559
-40.13230629	74.64195633	647536417.7	3.023812035	53.48234245	9.784552583	176.8327789	18.36917695	41.91189791	29.20989323	-290.7081299	467.5409088	23.18958983	1020.321192	-2.06699827	0.16459714	3979.553285	288	0	60.1396	0.677959534	0.462686603	13.4011747	28.96382697	24.33105012	28.28427125	32.80243893	36.49657518	5024.666667	19.63630264	0.757736981	1872.278624	0.372617479
-899.7540039	58.20941849	31482939759	4.321228091	291.7688904	3.536025986	678.8914185	-178.4961139	278.6372987	4.954736233	-1094.203613	1773.095032	179.9622068	892.4865911	-1.429294191	0.098260494	121663.6803	618	2	77.8836	0.874130401	0.642098637	61.85434718	96.33153479	114.0175425	113.8771268	108.9036271	121.9180052	315629	84.20632316	0.617235303	36320.4566	0.115073256
-61.73671341	50.98815536	3242316920	2.77304747	57.04249525	2.859226268	137.7427368	3.162650573	34.44655247	11.34560204	-133.6946259	271.4373627	24.01481545	1004.083225	-0.528228088	0.174288693	1847.818433	439	1	72.783	0.280911444	0.192616322	28.81627229	149.6045196	86.64871609	120.1665511	56.92099788	120.6150903	25409.33333	42.02562164	0.462091375	9045.205591	0.35597965
-214.3764008	56.70643158	4192691490	3.346814737	58.22076416	7.211445752	208.8519745	-25.87264885	84.1535561	18.36398125	-527.1726685	736.0246429	36.93387126	981.8649331	-2.189052297	0.16367387	15134.65067	439	1	72.783	0.815811281	0.667404337	30.96524258	46.39652586	49.39635614	56.0357029	48.66210024	56.17828762	35627.33333	37.85080922	0.687959095	7611.035001	0.213629096
-285.2313995	50.67223473	9879033585	3.573270943	79.01616001	5.491717906	170.6753387	-49.19580004	101.7405159	5.918575525	-545.9386597	716.6139984	52.18689298	960.9613799	-1.846313952	0.138558859	19418.14706	173	0	0	0.903760154	0.877668483	47.23217964	53.815513	62.03224968	65.3911309	57.68882041	68.14690015	87204.33333	48.63631631	0.75974769	12517.18815	0.143538603
-12.82719936	56.90029984	5417278675	2.309394399	34.86708093	6.600299799	175.1384125	22.27892287	22.62841672	23.84877777	-163.1300201	338.2684326	14.52039815	1022.745631	-0.84250841	0.253033354	954.4300343	2730	2	63.1923	0.423089842	0.236130208	26.19693077	110.9427338	100.4390362	49.51767361	91.76055798	100.9554357	41634.33333	46.93874367	0.477861713	12156.71679	0.291987786
-34.11764526	57.77444458	36340372750	2.682031644	41.50447199	9.870749714	250.7160645	12.95487841	32.72323783	21.88471985	-250.4920959	501.2081604	17.78704324	1014.183928	-2.140450992	0.209973201	2491.454246	2730	2	63.1923	0.88915254	0.578678528	55.10581976	95.22699927	111.5706054	113.8419958	106.5269919	114.6472852	290167.6667	84.67132832	0.665221365	31862.80072	0.10980824
-7.626287937	59.43426361	5992654053	2.302126904	32.22321129	5.981387601	162.7542419	27.30618943	22.40665631	29.85908318	-112.845932	275.600174	13.62902703	1027.787217	-0.495012463	0.266789856	988.5564224	733	2	62.5654	0.431127089	0.282155611	41.1503536	145.8427621	95.03683496	143.1083506	89.55445271	145.6159332	45376	62.8767654	0.407785452	15087.01084	0.332488779
-275.4119141	51.31170502	2669352510	3.995589611	173.2992821	3.672260436	319.4730835	-68.3099571	109.2046647	-10.92359877	-517.0979004	836.5709839	76.41051569	941.40279	-1.130658244	0.090433309	18192.87698	733	2	62.5654	0.68407779	0.505972174	23.93650156	47.30794062	54.03702434	42.52058325	50	54.73572873	24191.33333	32.36231147	0.69246085	5841.559042	0.241473215
-307.6516968	42.10418167	2942844745	3.868080056	131.6850405	4.823709674	109.6659241	-71.96786604	110.8569487	-12.62199879	-586.0880737	695.7539978	65.93343647	939.3679882	-1.617962889	0.104691732	21168.57568	527	2	76.5452	0.583938829	0.517274237	26.5796602	51.38407888	53.85164807	41.23105626	56.88585061	60.19966777	27052.66667	30.00515888	0.718494753	6065.508903	0.224211128
-34.77653656	54.95713959	4041784595	2.69875863	37.28798366	11.39321976	155.3156891	10.6458528	32.19961049	18.59261703	-280.8417053	436.1573944	16.55277162	1011.935936	-2.290128872	0.215854049	2609.298993	3435	2	62.8528	0.819810072	0.769642655	35.46825438	46.08405491	56.85068161	47.41307836	51.41984053	56.9912274	32141	37.7801724	0.618569352	7903.181988	0.24589098
-112.4706726	81.68767929	10037626321	3.7561288	79.25102139	10.28924675	616.7288818	-5.90326903	67.9888276	9.953118324	-615.8340454	1232.562927	35.02396157	999.8817819	-1.330971392	0.108327388	11535.26722	3402	2	49.3415	0.780564988	0.346775436	40.17983696	115.8670216	138.3618445	104.7091209	141.1523999	146.4650129	80474	90.44174039	0.384968168	23415.11866	0.290965015
-275.6594879	59.14071121	8325078474	3.922334899	114.9169264	4.907055496	285.592041	-53.05779693	102.0309372	-3.293779492	-539.902832	825.494873	59.19728601	956.7901442	-1.594907447	0.096534599	18747.84402	3402	2	49.3415	0.776981284	0.544755024	35.73667578	65.6013698	76.55063684	61.22091146	75.47184906	80.47359815	73783.33333	50.97103652	0.571956496	14873.96111	0.201589715
-363.9526093	69.12979965	329230224.4	4.262442666	227.6820736	3.422993734	144.2983704	-85.86434682	143.2739876	-9.148724079	-653.6490479	797.9474182	102.9228852	930.8035923	-1.156532462	0.074792244	30751.33498	1235	2	59.0329	0.691316288	0.529405841	12.75821133	24.09911326	24.73863375	27.85677655	24.16609195	27.92848009	2982	16.66010951	0.686086227	1460.305933	0.489706886
-34.89106178	65.00917206	8077348319	2.796674734	46.99598882	6.79478695	245.194519	19.21183216	32.70927251	24.50240231	-219.0172882	464.2118073	20.07938906	1020.242815	-0.881393046	0.188269111	2102.643096	1285	2	68.7474	0.619448316	0.389443695	33.90553942	87.06146699	102.4499878	68.9637586	101.3903348	111.4271062	62589.66667	53.93007912	0.587385543	12978.64331	0.207360799
-498.7745789	25.547686	35183968.58	4.585930514	345.5374184	1.93775046	148.4706421	-228.6159893	186.6294007	-195.8357849	-653.6912231	802.1618652	146.0724839	799.817804	-0.043265279	0.047933884	44675.22774	1285	2	68.7474	0.849902667	0.716714349	7.953193312	11.09674074	10.77032961	12.80624847	12.16552506	12.9614814	386	9.431149548	0.73930457	346.7785851	0.898390117
-0.97345345	50.61828537	841701455.5	1.813959635	25.49830914	3.348249281	91.59547424	27.4519151	16.19433777	29.83662415	-37.06649399	128.6619682	10.90626808	1027.661007	-0.557390301	0.340805939	429.7083594	3480	2	61.7194	0.433398353	0.325449136	14.04916382	43.16853931	41.18252056	41.18252056	25.05992817	43.35896678	6288	18.70917386	0.642555959	2563.981323	0.407757844
-8.596961594	50.30877991	38274774984	2.164331246	24.91464663	14.83479914	235.0196838	21.99215237	21.77739479	27.37830162	-215.6391296	450.6588135	10.83337524	1022.637498	-2.336304278	0.315420362	1319.493273	3480	2	61.7194	0.780840126	0.557788684	56.28127501	100.9007114	119.2811804	108.240473	97.52948272	121.2270597	300304	78.7873242	0.647793346	33477.65681	0.111479224
-74.07310104	54.06491661	862942093.6	3.163974778	67.94817924	5.634494621	152.8904266	-9.21059768	43.79040377	-2.342762113	-273.5666809	426.4571075	28.5058792	992.5188735	-0.982332526	0.139107817	3430.074407	412	1	61.4593	0.117114935	0.109963834	18.1918248	165.434617	96.66436779	26.68332813	26.83281573	106.7520492	6918.666667	19.37486447	0.517964998	3389.991814	0.489977618
-612.9035828	52.34786301	2792539635	5.072251644	372.074649	2.724493891	260.9967957	-202.6949098	213.7615193	-113.4890137	-969.6030884	1230.599884	157.4817136	837.6414057	-0.858189656	0.038242595	65947.71757	412	1	61.4593	0.512705199	0.429310051	30.47210695	70.9792536	79.32212806	71.69379332	45.69463864	84.68766144	31560.66667	36.39143233	0.587486014	8220.862249	0.260478092
-53.89948196	62.72955666	3149106040	3.070156488	59.60527992	10.01755238	167.4573822	4.517447655	40.97660733	11.39180565	-351.939209	519.3965912	25.06160907	1006.267504	-1.777512512	0.153327819	3518.986856	303	1	63.5318	0.530497661	0.26408264	27.4284043	103.8629587	84.21401309	62.76941931	84.85281374	92.21713507	25002.66667	55.09905663	0.453649068	9114.96466	0.3645597
-160.5537994	58.41751366	10910640315	3.470583781	76.75732517	5.428008514	302.9894714	-20.19321476	67.2551331	9.032988071	-373.4737244	676.4631958	37.69301659	984.1896613	-1.625510883	0.12855979	8607.952923	303	1	63.5318	0.901172591	0.737563788	44.31514237	60.08313188	79.62411695	69.42621983	73.75635566	79.64923101	92102	54.14527161	0.659139637	14963.02505	0.162461456
-228.2941803	38.60459213	6353422374	3.635474785	104.5911808	6.348328596	394.3698425	-54.92450592	89.06594108	-7.379048347	-559.979187	954.3490295	50.61062797	952.9013168	-1.855866782	0.123826257	14853.23005	113	0	78.9213	0.727055814	0.636617275	36.79891803	57.80383207	70.22819946	53.85164807	62.09669879	76.21023553	57206	42.02661219	0.63563329	11295.49354	0.197452951
-17.37106743	49.94566269	3711608878	2.220382649	33.13793242	4.890869956	97.32139587	17.9475811	21.61280133	21.22674179	-109.7231369	207.0445328	13.86429789	1018.35747	-0.960944052	0.266873346	834.65789	113	0	78.9213	0.527087185	0.355714197	24.31334927	68.35079809	69.97142274	46.69047012	48.41487375	74.35052118	28621.33333	36.02682973	0.532644358	8495.195306	0.296813402
-13.72322407	54.95383987	2220065020	2.257129682	33.63978684	3.864177992	119.9291382	22.435854	21.99519148	23.23906422	-73.90111542	193.8302536	14.30145644	1022.845779	-0.199340416	0.25673857	838.411545	76	0	0	0.671863908	0.401668484	29.27647251	72.88715357	75.89466384	58.41232747	61.22091146	77.76888838	16789	48.97024783	0.480903214	6593.403646	0.392721642
-403.4711487	48.58607788	610977770.7	4.286797629	211.2980223	3.841193728	126.7434464	-107.0944865	147.4308546	-22.44955444	-679.7310791	806.4745255	99.11109886	911.7358571	-1.324897602	0.078743116	33982.01707	76	0	0	0.920453066	0.781561244	17.88205722	22.87991806	24.73863375	27.85677655	26.07680962	28.98275349	5790.666667	21.05989074	0.77789296	2004.702786	0.346195508
-30.97109566	54.49747162	13568748424	2.570248272	38.32470322	16.21465705	331.8494873	15.38362411	29.98932258	23.97906113	-336.5971069	668.4465942	16.47594199	1016.493154	-2.412612639	0.231635323	2254.428535	154	0	62.2505	0.568414997	0.418739254	64.85306932	154.8769758	173.3666635	161.0465771	100.4987562	179.4881612	106121.3333	88.03439578	0.345681131	31357.65537	0.295488705
-526.7333069	19.96628857	62295621.88	4.725820189	294.3000097	2.665471274	98.62054443	-222.6801666	173.0985055	-181.3002167	-804.3826904	903.0032349	126.4446221	805.5511951	-0.708330682	0.044053819	44686.60453	154	0	62.2505	0.883725323	0.489402882	6.996381742	14.29575102	15.62049935	15.23154621	14.4222051	17.20465053	704.3333333	12.63351719	0.726880843	526.671393	0.747758722
-43.65359573	54.88783722	3790887455	2.690872637	43.4990406	4.123157055	151.1716461	10.4611819	29.86320655	13.91433334	-141.6308594	292.8025055	18.95247842	1011.251439	-0.442199389	0.196409013	1597.672562	666	2	52.8569	0.390448402	0.363607199	56.66763991	155.8485092	123.6931688	102.019606	78.89233169	145.0792887	29398.33333	60.85080131	0.448109366	10279.73477	0.349670665
-15.46041622	63.75474548	24172968874	2.564723066	35.9958477	18.55684457	342.9019775	22.39095582	30.62585812	30.76455879	-345.8413696	688.7433472	15.40718628	1023.736687	-3.164533263	0.23631074	2753.537038	666	2	52.8569	0.604399234	0.472324312	48.73352129	103.1780919	115.4123044	117.3882447	82.46211251	119.5658814	189584.6667	62.36075972	0.626754337	25463.74343	0.134313306
-46.49819565	46.62112808	2097434451	2.569791006	49.60963631	2.956838945	115.8364563	5.218337486	29.1747194	10.60882568	-107.4403763	223.2768326	20.47934877	1005.876235	-0.467300012	0.199022463	1323.094145	321	1	60.0986	0.266964114	0.127503965	28.15079672	220.7836958	57.20139858	128.8875479	56.0357029	147.3770674	16079.66667	58.94132362	0.400625587	7690.067205	0.478247924
-10.64146442	52.44909897	15454196194	2.308480966	27.55278587	22.54278454	185.5870361	15.87959858	29.98633195	27.13448334	-399.1330872	584.7201233	11.87192262	1017.574091	-4.034187486	0.29460087	3445.672582	321	1	60.0986	0.762950723	0.607424488	46.11764386	75.92325429	82.96987405	94.02127419	87.8179936	94.10632285	123041.3333	57.92570174	0.585868138	20419.80531	0.165958908
-17.06062126	42.29633064	3167787586	2.040312111	28.17425525	6.690593275	84.21450043	14.76731405	19.7670203	19.51892376	-126.7769394	210.9914398	11.96785727	1015.14036	-1.517958556	0.308818605	757.2481833	3460	2	65.4839	0.492611308	0.242487389	20.10703779	82.91993205	38.47076812	76.65507159	76.10519036	77.07139547	24496.33333	40.84729616	0.495407482	8233.584591	0.33611498
-248.4612793	29.39655647	5737547323	3.139875181	48.26018333	8.180919375	456.3650513	-48.47589035	89.83013989	1.38933599	-602.7546387	1059.11969	32.97559856	961.4401791	-2.312058921	0.209008035	18969.08682	3460	2	65.4839	0.874556349	0.748092646	36.55938475	48.87012987	60.46486583	54.03702434	63.15061362	63.5295207	50966	42.73968234	0.704931335	9430.274653	0.1850307
19.81005192	107.1343437	16006971630	2.658208293	37.52897263	9.334649029	255.8155823	63.17784362	31.00117784	69.70043564	-181.582962	437.3985443	16.23379816	1064.272335	-1.895020102	0.220588176	2328.476401	232	0	66.2149	0.836286971	0.698191368	47.35931363	67.83142242	83.73768566	80.9197133	72.80109889	100.339424	115273	56.72653476	0.625421972	18314.54163	0.158879717
-596.0881836	45.09997253	2368829416	4.991047188	378.0888613	2.833119467	456.1701355	-204.6999454	212.4336292	-116.641571	-977.0057373	1433.175873	158.406343	834.8170521	-0.89010596	0.041279728	64417.33355	720	2	59.9808	0.338343695	0.308038027	27.17644617	88.22432214	47.70744177	62.80127387	76.02631123	100.4987562	26878	29.85014317	0.475157503	9132.250852	0.339766755
-20.03418789	47.30238838	660714433.3	2.26517593	35.23494834	3.826484015	110.4931412	15.64906997	21.99509298	17.44870853	-76.77282715	187.2659683	14.61311978	1016.054281	-0.032663519	0.253432617	823.2687007	3451	2	59.8439	0.636514269	0.311141443	11.60599292	37.30134048	31.04834939	34.98571137	34.17601498	42.23742416	5023.333333	23.74283546	0.586844582	2417.06886	0.48116832
-41.13290939	48.94820786	348537880.3	2.556537145	47.09585428	2.912022382	104.7740402	7.423961193	28.31263201	10.02448368	-86.84288788	191.6169281	19.76099153	1008.040388	-0.334459152	0.199500208	1242.385896	3451	2	59.8439	0.602830761	0.485108408	11.93420838	24.60111633	29.12043956	17.88854382	26.68332813	29.39387691	2653.333333	14.83030967	0.75761934	1223.378792	0.461072409
-17.3896862	57.3918045	592892246.3	2.359345502	36.4957217	4.207861749	132.6970673	22.09329002	23.6340686	22.59652519	-80.75089264	213.4479599	15.19008072	1022.57779	0.109972972	0.244378501	990.6439556	3451	2	59.8439	0.613882235	0.465779283	14.86362939	31.91131495	32.24903099	31.30495168	25.05992817	36.11094017	4452.333333	19.58978933	0.59887128	2185.457771	0.490856728
-14.57270002	60.23378563	5513550325	2.360059439	34.76727819	5.873209955	185.5476685	26.61012462	24.02467088	31.47626495	-139.7847443	325.3324127	14.8026257	1027.143137	-0.972839425	0.253172742	1094.676401	3451	2	59.8439	0.805134601	0.551080291	29.21717873	53.01800702	53.81449619	60.92618485	61.77378085	65.29931087	42060.33333	42.68663191	0.628367099	9307.916826	0.221299169
-479.9534149	48.79611015	4204464593	4.450452859	235.6627851	3.984139614	338.9240417	-125.3341687	168.9401013	-29.73534584	-813.0039673	1151.928009	110.9118871	900.4074787	-1.384681871	0.07167187	45693.31124	3451	2	59.8439	0.964051006	0.760550953	33.23124991	43.69365364	55.56977596	50.99019514	50.6359556	55.71355311	41640	42.12291076	0.726888159	7992.641694	0.191946246
-47.73567734	69.0242775	15476654191	3.017842634	50.07983911	8.859774881	300.9199524	15.80514777	39.51572655	24.83912659	-297.6288452	598.5487976	21.98518557	1017.529467	-1.561669111	0.171414923	3506.117388	385	1	61.6947	0.500457863	0.346422866	42.03943045	121.3529318	137.7679208	119.6160524	78	165.1786911	121922.6667	60.73202896	0.493246489	24106.99571	0.197723659
-707.1609558	-48.42318954	183936424.8	4.985709504	438.3992348	1.847175496	255.4706573	-418.1321378	218.4377956	-472.7677155	-830.975647	1086.446304	178.8795721	632.3462605	0.355952766	0.035179584	61291.58401	385	1	61.6947	0.790651006	0.655830891	14.39960932	21.95628401	24.73863375	25.29822128	23.40939982	26.68332813	3585.666667	17.35975805	0.793334507	1428.042247	0.398264083
-3.230531597	53.06191368	4745493241	2.046215747	26.79556394	5.567936488	134.5258636	26.13912993	18.43660166	27.87830639	-87.04434204	221.5702057	11.32192503	1026.45872	-0.766493875	0.310157105	655.9907161	177	0	72.2026	0.258708887	0.223405911	26.30426319	117.7420195	71.38627319	102.6255329	43.17406629	105.2805775	36117	30.46090677	0.550711819	9594.761266	0.265657759
-21.4617588	62.43695755	592070670.8	2.522443135	40.5342536	7.127178735	133.0447998	22.87825861	29.07149987	31.1397953	-170.0839386	303.1287384	17.9349228	1023.676068	-1.600590805	0.225060694	1632.759692	177	0	72.2026	0.816780699	0.63982728	16.11197004	25.1817491	29.73213749	26	29.73213749	30.72458299	4524.666667	20.56796664	0.654434239	2021.509742	0.446775396
-95.99350739	62.36464119	5092359146	3.469045686	83.91806746	5.155717817	276.3223267	-12.58369137	53.32807653	-4.164674044	-327.8511658	604.1734924	34.68483646	989.9766276	-0.656366574	0.11361548	5062.756597	3383	2	71.2936	0.351269295	0.197052269	26.3406851	133.6735946	108.8117641	90.24411338	66.48308055	122.7191917	41650.66667	46.95542933	0.425700663	13649.84655	0.327722163
-616.1991516	42.27617073	3976274813	4.982384566	397.3385705	2.512726425	320.4485168	-208.1173658	220.3132051	-104.1624527	-974.9777222	1295.426239	168.2438145	832.8851239	-0.81177723	0.043125444	66619.52333	3383	2	71.2936	0.775873956	0.60985567	32.92075142	53.98121728	56.35601121	68.9637586	59.05929224	72.47068373	45599.66667	41.8826206	0.633471927	9743.863612	0.213682782
-695.3557434	40.10716324	1908882596	5.050505071	459.04685	2.307304147	186.1339722	-242.577377	243.7722283	-140.1570282	-1055.375732	1241.509705	191.7488026	808.5338067	-0.733887951	0.041151952	80037.88678	699	2	53.0513	0.640767006	0.567466864	26.12880849	46.0446418	59.05929224	36.05551275	46.17358552	59.36328832	23186.33333	29.50388728	0.716182805	5490.538634	0.236800643
-19.38613987	55.95930519	5094409228	2.473958726	36.46269739	9.711897166	232.7723389	19.1725543	25.56445291	21.23428726	-203.6735382	436.4458771	15.5017602	1019.852873	-0.665623188	0.236670629	1387.187866	1005	2	0	0.491799302	0.364426495	28.10035279	77.1084242	48.37354649	96.5194281	94.19129471	96.54014709	39551.66667	37.92186918	0.580051866	9678.182839	0.244697219
-31.06621056	62.25057144	7964145618	2.751514154	42.71915965	8.694220739	271.467865	17.97460433	31.23757286	21.40409756	-248.0789337	519.5467987	18.44800949	1018.994674	-0.718981594	0.199617093	2077.850747	1005	2	0	0.618559955	0.448971356	49.54913269	110.3614562	98.08159868	96.60227741	94.19129471	122	61334	68.26517743	0.377763824	19909.69551	0.324611072
-420.9200073	43.79901352	6503104357	4.167706131	193.4010296	4.434117314	194.1072998	-103.1141123	149.1920386	-14.61801624	-740.7854614	934.8927612	93.17566456	917.0359398	-1.53585804	0.092138002	36550.61929	741	2	64.5859	0.708272996	0.456814047	30.60805772	67.00331984	77.82030583	80.52328856	61.18823416	82.60750571	62521	47.45664211	0.635366103	11989.76563	0.191771815
-48.44049606	52.83213348	5026579429	2.731590854	51.71338177	3.51705677	151.8195343	5.979823092	31.57595574	10.36917114	-145.6471863	297.4667206	21.50941964	1006.790759	-0.373914482	0.180769302	1632.228017	741	2	64.5859	0.692363973	0.339029202	34.28514467	101.1274088	87.13208364	122.6539849	70.45565982	128.3900308	39267.66667	70.01697458	0.362373082	15417.65271	0.392629713
-56.16962395	53.21917038	15813612972	2.722827281	36.0342629	15.16243641	417.5439758	4.040008884	45.39157793	24.73419476	-475.852478	893.3964539	16.99241657	1007.210754	-3.144709382	0.235551745	6377.164022	217	0	81.9192	0.830676613	0.654237692	46.76147927	71.47475578	78.89233169	82.46211251	79.84985911	97.54998719	128059	59.37240802	0.597913417	20548.77306	0.160463326
-453.5715942	99.06258392	4779625811	4.441431995	216.6084213	4.22797076	454.249054	-74.48014864	174.8660754	26.46728516	-800.140564	1254.389618	108.7637551	952.2488148	-1.473061623	0.07605721	50190.80997	2894	2	67.4059	0.572456316	0.443046586	29.88241545	67.44756968	56.14267539	75.2861209	71.38627319	81.60882305	42283	38.61078726	0.53525553	10965.62753	0.259338919
-29.37980461	53.9230957	2128165567	2.543104966	42.09309196	4.595505935	161.7953186	15.52355679	26.96305892	16.62020111	-113.343811	275.1391296	17.51691878	1016.163778	0.287491672	0.214421569	1300.729998	24	0	0	0.326517151	0.17383124	24.36358139	140.1565183	103.576059	114.4901743	41.76122604	114.7693339	16352.66667	45.76350706	0.41825095	7449.141852	0.45553071
-731.128833	58.62479324	16480992933	4.233271049	170.2339115	3.99270395	781.3728027	-134.7031807	237.4171898	6.321768761	-1038.163696	1819.536499	139.4350072	917.8547486	-1.464760742	0.106946846	93718.754	24	0	0	0.691240475	0.541973962	49.44238764	91.22650005	93.63759929	94.08506789	103.7304198	111.96428	155942	63.05944924	0.549307588	25506.09227	0.163561403
-411.8203674	66.1789856	10559027900	4.357338014	145.9150352	4.63547825	582.9224854	-74.46527226	147.8761709	-3.332018375	-734.2734375	1317.195923	82.19251431	947.2815789	-1.185881061	0.084270505	40727.85746	3408	2	55.447	0.860011733	0.783057864	47.30494994	60.41054193	72.47068373	63.2455532	73.75635566	77.84600182	95029	51.95377487	0.620159764	16238.70198	0.170881541
-642.0564087	51.70033798	309880733.9	4.929783904	497.9973316	1.851582346	117.3720322	-242.2919035	239.5807419	-189.3344116	-860.5163574	977.8883896	198.4791397	804.3212285	-0.453896748	0.043675716	72811.07898	454	2	0	0.731705143	0.611486505	14.38327783	23.52182379	27.20294102	26	21.63330765	28.63564213	3732	17.21103944	0.754496043	1542.132114	0.41321868
-460.5500977	54.18865623	1619431146	4.049823358	192.4970293	4.492753144	136.4975891	-98.36861553	165.0705921	7.332473516	-803.4434814	939.9410706	101.4807951	926.1476921	-1.597191246	0.112900837	44810.39413	638	2	49.5113	0.947877891	0.766024511	24.21299378	31.60864102	37.73592453	38.83297568	34.92849839	42	15194.66667	29.961132	0.773439904	3835.762135	0.252441348
-582.2985596	69.66164551	189694003.8	4.7200751	318.2725716	3.498428296	127.5890045	-157.6356006	202.5000928	-59.61923981	-899.6339722	1027.222977	137.1423597	879.9211556	-1.215644578	0.052361516	64683.45876	687	2	0	0.675121218	0.607929204	13.30052923	21.87841798	21.26029163	21.63330765	17.20465053	22.09072203	1838.666667	14.77058419	0.606471192	1196.766112	0.650888023
-52.87096977	24.06537724	250096477.3	2.318988821	40.93486452	2.863938989	71.41651917	-12.06657326	24.75067832	-8.642181396	-95.93109131	167.3476105	17.64647152	988.4024304	-0.352024137	0.227600098	926.9088438	213	0	0	0.522952543	0.354006628	9.592411472	27.09670021	24.16609195	24.16609195	23.32380758	31.6227766	1965	14.17028827	0.629794843	1204.647715	0.613052272
-22.85936279	58.99207077	41345554120	2.492996034	32.22113085	13.51044716	312.5956421	18.25274012	33.70349427	31.2563839	-308.470459	621.0661011	14.21293629	1019.910895	-2.891910427	0.260880319	3379.590559	213	0	0	0.63863289	0.3918972	50.81111462	129.6541916	110.4355015	133.7011593	123.2233744	157.5563391	327521	82.80143103	0.57407263	40026.10993	0.122209293
-115.0360199	76.759375	3848560237	3.482692294	74.14309311	7.0483534	266.2185364	-1.522024068	62.1372396	21.17238808	-392.0785828	658.2971191	33.33014428	1002.550969	-1.861593167	0.124151496	8150.176823	375	1	0	0.772997875	0.666962912	34.71132778	52.04386502	60.16643583	52.83937925	53.85164807	60.46486583	31165.66667	40.22979709	0.49346531	9705.362873	0.311412009
-28.43628044	71.93579712	32061358949	2.959885514	42.83889866	8.978264974	301.3998108	21.77090942	37.74446738	19.55978012	-263.4453735	564.8451843	18.47869007	1023.650116	0.349961323	0.191438076	3843.768396	109	0	44.397	0.967872961	0.719941604	58.79775967	81.67017896	92.13034245	99.2975327	103.2279032	106.9018241	252348	79.04635793	0.68951992	28007.2554	0.110986635
-692.099939	-27.72052727	65332887.15	4.987387794	402.3173676	1.888134673	85.58039856	-366.4398092	207.4603803	-395.9089355	-816.6740723	902.2544708	160.8992332	678.2999002	0.014259999	0.033723468	58692.23921	583	2	70.0151	0.805794588	0.643669655	10.30681773	16.01258914	17.08800749	18.86796226	17.20465053	19.79898987	1066.666667	12.90285767	0.696933124	724.4006544	0.679125613
-93.69328766	25.48500137	277254700.9	2.885442284	65.11267996	2.538429727	66.34816742	-31.57757199	36.44807257	-30.14663696	-141.4674072	207.8155746	26.05996264	969.4567776	-0.248532969	0.151117495	2004.444497	392	1	65.5058	0.118804499	0.1098398	12.34705615	112.409674	17.08800749	17.08800749	66.21178143	70.9083916	2236.333333	13.35477503	0.632171402	1308.198471	0.584974723
-110.1867599	73.71125793	10667313233	3.82340501	73.50104523	10.5716161	625.8352051	-20.79533744	83.31472712	3.509054661	-731.3932495	1357.228455	32.06416363	990.1320504	-2.070688054	0.114249473	21519.70596	392	1	65.5058	0.897913235	0.655900093	42.96781277	65.50969156	76.55063684	82.3893197	77.27871635	83.06623863	90730.33333	58.82201907	0.521729503	18715.7427	0.206278783
-20.62233162	57.39870834	496690859.9	2.446037221	39.27054816	5.432893823	120.7891769	20.9064794	25.66016706	24.1013546	-139.8630219	260.6521988	16.13801092	1021.502909	-0.938937361	0.231675023	1218.153407	1841	2	67.0363	0.321295924	0.292386281	14.34229316	49.05255169	25.29822128	42.19004622	20	44.45222154	3732	15.7603849	0.574925613	2023.796736	0.542282084
-554.9677734	42.60559082	955491037.9	4.571506492	275.1545277	3.814866961	251.5376282	-151.3321706	190.0017501	-49.74035645	-870.6900024	1122.227631	124.8065596	881.733553	-1.347568705	0.066342876	57216.9738	1841	2	67.0363	0.827422916	0.628835995	19.20802517	30.5453653	38.62641583	36.05551275	29.73213749	39.44616585	9715.333333	25.27393523	0.747364693	2946.162413	0.303248722
-12.51492863	66.04281616	10349327138	2.452413165	40.15462208	6.714955834	171.699707	26.58727537	25.57711494	28.83808708	-162.5170441	334.2167511	16.70576261	1027.173225	-1.053939568	0.225572779	1203.400202	609	2	76.8296	0.695619319	0.600865123	40.43561306	67.29565668	77.89736838	68.02940541	70	87.40709353	79540.33333	46.81215889	0.656056543	13633.30417	0.171401145
-82.42101898	52.2652832	1553069301	3.099934894	81.29034805	2.797651985	175.9845276	-9.064048288	44.34587748	-1.739096642	-203.7644196	379.7489471	32.72228881	992.3835826	-0.363517738	0.134017899	2871.114589	609	2	76.8296	0.414721582	0.282899398	29.55896894	104.4857964	100.895986	56.0357029	76.65507159	102.9368739	12162.33333	43.3325148	0.393910668	6492.78442	0.53384365
-410.6976593	58.75533409	1111343754	4.730374889	255.4736887	3.20691913	306.3275757	-135.5700132	152.0085515	-80.37763596	-721.6588745	1027.98645	106.8053882	884.6674213	-0.894588724	0.046615751	35397.24422	313	1	0	0.659840181	0.429193643	17.34141362	40.40463764	34.23448554	41.23105626	36.05551275	49.2341345	11306.33333	26.66060341	0.663768364	3670.135499	0.324608818
5.32905488	56.58750648	611989992.7	2.141588302	25.63406754	18.25091912	106.9494247	26.31770291	23.07219358	31.65316582	-229.131546	336.0809708	10.58353503	1027.207457	-3.398296343	0.325011891	1827.132506	1463	2	69.963	0.712789952	0.545073665	14.65212448	26.88099871	28.63564213	23.32380758	30.52867504	32.86335345	4655.333333	19.16050577	0.734860253	1834.76264	0.394120573
-65.19978333	46.20220947	13879231250	2.405437987	24.76291347	12.46010342	169.4240417	3.028332703	44.81421855	25.37641048	-400.4521179	569.8761597	12.71591716	1006.006145	-3.053363277	0.305276191	5982.526803	1463	2	69.963	0.891047503	0.781395857	48.94053005	62.63218525	79.84985911	72.80109889	72.80109889	82.31646251	113268.6667	55.80825225	0.711622069	15908.93994	0.14045314
-37.92049789	57.92996216	4161728653	2.637824211	45.73122901	5.755001088	210.0476685	17.73055645	31.46325771	27.15373039	-189.0188599	399.0665283	19.79546517	1018.616131	-1.103442468	0.212210301	1803.335891	3362	2	72.8761	0.612419107	0.308407742	24.82711145	80.5009346	82.60750571	62.09669879	87.20091743	87.68124087	32173.66667	49.30031049	0.505055891	9686.013171	0.301054066
-315.8866852	55.72005081	1490155858	4.135366991	125.9448471	5.590492113	489.7325134	-67.39663915	120.5492198	-7.150402546	-674.8540649	1164.586578	65.41617146	947.4620056	-1.546604794	0.092952533	27935.22342	3362	2	72.8761	0.847111875	0.616248543	21.09057617	34.22413963	37.73592453	44.27188724	40.19950248	44.45222154	13483	28.99167509	0.703309108	3895.192328	0.288896561
-40.51180115	46.37323303	8670950057	2.611403954	41.39290619	7.54186952	208.7750244	5.494062568	28.33049094	9.546094894	-210.3744507	419.1494751	17.61258927	1006.283543	-0.757037033	0.211595057	1588.259914	100	0	63.7454	0.581529605	0.307166392	36.84091136	119.9379631	93.29523032	121.0784869	93.05912099	122.9146045	69054.33333	69.74747634	0.386292441	21071.48804	0.305143603
-394.0060303	42.11022644	1400530915	4.208375144	229.0149755	3.533802056	116.7023087	-109.4956569	144.3799008	-26.3485775	-669.1726685	785.8749771	101.3547212	907.9243431	-1.230406008	0.082100366	31328.62785	100	0	63.7454	0.441066615	0.377983447	20.87522866	55.22789111	34.92849839	55.56977596	44.94441011	74.77967638	13424.33333	24.35917899	0.553608029	4934.12593	0.36755091
-180.1727921	109.1786041	4767486591	3.711878075	52.18249464	8.934087906	340.7261047	-6.957018933	92.83986213	26.46967125	-700.4749146	1041.201019	31.05511786	1004.80491	-2.244497966	0.14344034	23498.54565	663	2	72.961	0.585080046	0.411364482	28.29401343	68.7808857	74	75.3923073	50.59644256	82.94576541	38896	40.24232379	0.501713217	11065.3514	0.284485587
-21.21861076	76.22230225	287081752.3	2.656350336	50.52352983	2.942028692	124.4704208	26.66080284	29.75347673	24.09590149	-78.35830688	202.8287277	20.19294006	1027.349804	0.138381434	0.183066609	1415.21483	663	2	72.961	0.126800553	0.074147147	12.02042375	162.1157962	28.8444102	115.9482643	20	136.3084737	2079	20.55637263	0.574593304	1370.965598	0.659435112
10.32098465	79.03046646	640956037.6	2.254695718	34.51237726	3.6321123	114.4126816	43.69263063	21.52200383	43.32775307	-61.43923569	175.8519173	14.53917366	1044.060002	-0.22604084	0.247859688	766.9812484	663	2	72.961	0.677259645	0.295523188	12.35821576	41.81809168	43.8634244	31.6227766	38.47076812	44.27188724	4562.666667	28.32170593	0.541816873	2455.335032	0.538135965
-296.1075562	54.75650635	16631763987	3.516276601	71.96973038	7.472835674	519.0874634	-45.69902799	114.266934	19.68183327	-719.0709839	1238.158447	48.53764718	968.8890867	-2.242744868	0.165861507	28055.71717	544	2	66.1191	0.660998389	0.460470823	45.33014268	98.44302918	85.27602242	100.4987562	100.3194896	110.2905254	145931	65.07068373	0.55574804	24119.66234	0.165281279
-687.782019	-15.73172474	339885451.9	4.906877346	409.5797644	2.546520481	77.99687958	-266.7654009	220.1686219	-160.6266708	-977.501709	1055.498589	165.8230432	777.6749862	-0.856942588	0.044123048	67145.40692	340	1	69.41	0.874306946	0.690297338	15.57837868	22.56763544	25.61249695	26.30589288	26.83281573	28.4956137	4376	19.73104042	0.754078468	1715.743886	0.392080413
-242.3274658	56.96207581	2843804052	3.533737753	92.62455368	5.284025492	141.8986969	-33.51658837	90.09320705	16.06710434	-474.4700317	616.3687286	49.44200229	974.1065484	-1.75475489	0.139775077	14793.38275	1508	2	72.4408	0.717719602	0.509875968	24.08875019	47.2443333	44.72135955	56.88585061	58.85575588	59.36328832	24303	33.90818409	0.694681534	5840.790479	0.240332078
-16.10774956	78.4271347	3245482198	2.753831103	44.08093262	5.077242087	207.9702606	31.87271589	30.64886977	33.31331635	-150.1271667	358.0974274	18.92788514	1032.734391	-0.22718157	0.191461977	1779.019609	361	1	78.9049	0.866010439	0.591887058	25.58318551	43.2230865	50.59644256	48.66210024	42.42640687	51.38093031	24546.33333	37.43164411	0.64773563	6305.856581	0.256896071
-222.9735718	53.78346558	5907736032	3.626344971	92.09799194	6.644540996	485.4964905	-37.63659096	91.18065907	10.37348175	-595.7978516	1081.294342	47.96762114	970.7589564	-1.879662245	0.13573028	16229.62031	1963	2	76.7721	0.658157334	0.562052697	34.42461534	61.24802092	72.47068373	70.68238819	57.20139858	77.22693831	51210.33333	40.31083419	0.587417435	11352.95789	0.221692716
-17.11327305	54.38355064	7632923686	2.332214823	33.18108058	6.499901254	193.5459137	22.44138408	23.40153866	26.40925312	-132.5950775	326.1409912	14.28122914	1022.969253	-0.479062877	0.259034079	1079.709605	741	2	76.293	0.668558026	0.482339849	41.47182133	85.98049985	86.34813258	69.97142274	88.81441324	88.83692926	58990.33333	57.48295322	0.53481822	13702.45855	0.232283118
-502.0949677	49.0676445	141144648	4.709540894	317.5408676	3.039990443	97.12697601	-171.5233249	182.4137975	-100.5909805	-836.739563	933.866539	132.7441945	857.3962765	-0.942589522	0.047526042	48754.77366	741	2	76.293	0.665060689	0.597277093	10.76144756	18.01751263	20.59126028	18.97366596	14.56021978	20.68816087	1469	11.98273937	0.785263429	795.8232379	0.541744886
-24.94864273	58.20669937	4645253196	2.505435269	36.09429264	5.317767297	177.7686157	23.18761692	27.15432055	29.73376846	-142.7935944	320.5622101	15.91940355	1023.891224	-0.873150226	0.242865491	1440.3382	195	0	83.989	0.990474766	0.66887353	31.91571407	47.71561834	58.13776741	58.85575588	65.29931087	70.48404075	35564.66667	47.2611159	0.521003168	10038.2095	0.282252315
-689.6518066	-24.84029331	76286707.22	4.98871302	409.9967957	1.876660261	144.7392273	-386.0630266	216.8850258	-448.1036682	-814.3822021	959.1214294	172.4634883	662.139979	0.254546663	0.035077289	61510.74459	195	0	83.989	0.064803969	0.045840725	10.86707577	237.0616009	18.97366596	18.43908891	14.14213562	131.8938968	1281	15.36253255	0.581074015	981.6396442	0.766307294
-14.00416803	48.58865318	16047663487	2.287324566	26.62380815	17.70192942	163.6032715	13.94957469	27.13975203	22.96688461	-311.8595276	475.4627991	11.55431173	1015.158153	-3.412299835	0.294056794	2452.335416	261	0	54.7351	0.692470167	0.525321725	45.18914334	86.02184378	86.02325267	89.55445271	95.77055915	108.0740487	127737.3333	59.56756055	0.558910002	21945.93761	0.171805196
-416.1665161	51.27719879	280698524.9	4.324538179	235.1648216	3.069041424	106.9332199	-116.4885352	150.1609465	-44.88629913	-642.5610962	749.4943161	109.2835065	902.0082664	-1.048304341	0.068498215	33026.40419	3247	2	0	0.759548257	0.536079778	11.88298267	22.16644453	22.36067977	24.41311123	24.16609195	27.20294102	2698.333333	16.8364843	0.748797748	1251.747292	0.463896464
-435.564743	42.25548553	1056777720	4.008936203	205.6683383	3.882926306	108.9072113	-103.1979535	153.9600119	0.936050445	-696.0197754	804.9269867	102.9582442	917.2696088	-1.409426976	0.112934348	37129.62475	208	0	64.0247	0.960883352	0.758975704	20.85351698	27.47586896	34.525353	32.80243893	34.525353	34.75629439	10012	26.40110507	0.771707775	2911.019689	0.290753065
-2.832874632	57.62543068	5345773700	2.089120885	31.21011591	3.712942548	120.1877289	28.16028198	19.26385015	28.6818285	-67.04394531	187.2316742	12.99917035	1028.460618	-0.116089128	0.284273495	617.6770626	1634	2	72.345	0.531118075	0.331115393	29.83074426	90.09168662	83.23460819	98.08159868	59.09314681	98.26494797	40271.33333	47.84932317	0.446925277	12712.95606	0.315682522
-162.030867	58.11411095	3355786488	3.309983966	57.65268803	8.494012818	232.9008636	-15.15137007	71.69366005	20.80818272	-525.5831299	758.4839935	32.93498112	990.5675743	-2.280379743	0.167013782	11297.29537	1634	2	72.345	0.80140909	0.551136576	25.47317449	46.21935037	52	50.99019514	45.65084884	55.82114295	27804	37.04060752	0.641414408	6919.641586	0.248872162
-38.36613235	62.36964188	2905390511	2.675776947	49.22190189	3.503365396	132.1451416	16.24333222	30.912119	21.74452591	-137.2716827	269.4168243	20.88149011	1017.012726	-0.629079089	0.188614737	1564.374333	549	2	69.8645	0.260735617	0.218369192	26.02416135	119.1750591	54.58937626	106.8269629	43.68065934	107.2939886	22215	31.07318252	0.488315881	7826.137754	0.352290693
-24.33616848	68.093853	14268642436	2.647270943	45.61279917	5.024317453	187.8517151	23.46637955	29.40804302	27.18727207	-171.7318878	359.5836029	19.20545742	1024.212194	-0.831389369	0.19712022	1527.188672	549	2	69.8645	0.637707922	0.385093976	40.27002755	104.5719489	95.77055915	98.67117107	91.38927727	120.6316708	109706.3333	66.68636019	0.518674686	21366.99944	0.194765414
-561.8131531	16.14130011	705110775.8	4.761281867	333.22472	2.829141272	122.980751	-201.3655872	191.6021118	-113.0487595	-891.3123169	1014.293068	142.2703518	830.6216142	-0.930952118	0.051675277	52115.34059	1208	2	0	0.788031369	0.538422919	17.30987504	32.14921658	30.59411708	38.20994635	41.23105626	41.27953488	8030	25.33459116	0.684204189	2834.275696	0.352960859
-454.5649109	49.83710098	673863247.3	4.816907233	317.8582222	2.283714483	177.9198608	-177.8934763	166.4725504	-148.0593338	-750.8432007	928.7630615	129.2617776	844.8894518	-0.478170976	0.039982674	37979.04935	2985	2	63.6988	0.678694141	0.53483252	16.88509383	31.57080618	32.31098884	34.98571137	28.63564213	35.88871689	7423	21.42692118	0.728578741	2525.770791	0.340262804
-12.92631855	92.55643463	2197395559	2.783278902	54.48663425	3.131468985	165.9281311	39.8472453	32.70656999	39.83388901	-92.43489075	258.3630219	22.60095182	1040.67015	-0.046964023	0.171293718	1712.067797	2985	2	63.6988	0.609578217	0.495211482	21.48930096	43.39418959	50.99019514	34.98571137	45.12205669	51.76871642	16178.33333	26.45215274	0.704761447	4389.326013	0.271308912
-642.6387817	39.95890045	690525926.9	5.256446193	391.8829784	2.821370593	361.2149353	-240.6987979	221.7116914	-178.0987015	-1014.362793	1375.577728	161.0331622	805.5994866	-0.735356712	0.031525595	72452.21726	2847	2	68.0164	0.65110813	0.421557116	15.80966572	37.50302185	34.17601498	32.80243893	37.20215048	41.71330723	8370.333333	24.41852241	0.668053894	2984.244899	0.356526411
-85.33639374	61.68861084	18368054793	3.121758592	56.88161612	6.253321913	247.3262939	1.628619242	46.61946613	17.12812519	-275.6544189	522.9807129	25.81761561	1003.834397	-1.629950087	0.158046784	4423.606659	744	2	77.5606	0.867102904	0.70762855	50.29087389	71.0695942	76.83749085	84.8763807	81.63332653	87.08616423	149057.6667	61.62465149	0.692579536	19629.86661	0.131693103
-13.18916407	54.97957611	6466377401	2.283563199	29.31044269	8.957699299	180.969986	21.95295469	23.50451495	27.60161686	-163.0182648	343.9882507	12.60399068	1022.576443	-1.882976314	0.279349883	1274.739375	60	0	69.3443	0.777478999	0.706441478	38.03706293	53.84319029	60.95900262	62.48199741	60.8276253	71.13367698	50353	41.86194972	0.572330282	11521.81683	0.228820861
-31.2338131	63.14569626	1359532471	2.635033504	47.36154318	3.295222687	126.568985	18.4280201	29.37475294	22.00148201	-103.8545837	230.4235687	19.86448203	1019.119166	-0.407973206	0.192801087	1408.241706	3208	2	65.2895	0.533063675	0.202226015	16.99882031	84.05852392	58.13776741	80	51.6139516	87.56711712	10033.66667	44.80854569	0.40172051	5600.153072	0.558136248
-181.8958679	65.37496033	3414640002	3.403103401	66.7002573	7.016405048	154.2773132	-15.77685785	79.28089096	24.67425919	-485.2234192	639.5007324	38.64249841	990.7070362	-2.081653237	0.152583798	12805.23811	3208	2	65.2895	0.512930102	0.401322074	25.79840746	64.28354964	69.07966416	62.28964601	43.08131846	75.73638492	28238.66667	32.97296766	0.550645774	8144.065768	0.288401215
-45.46107674	58.56086922	4209437517	2.855240801	43.90863061	10.11415584	216.5959625	9.739363101	36.39446573	19.957798	-300.7055359	517.3014984	19.26310451	1011.286828	-2.026911174	0.194502409	3127.467523	118	0	74.4203	0.425355576	0.294283697	28.61565886	97.23834219	99.63934966	57.27128425	66.48308055	99.7196069	33274.66667	41.36087104	0.449797809	11122.67544	0.334268576
-237.9518005	47.51746674	2200475720	3.578257452	102.850173	5.690439195	137.5768127	-46.31546968	91.88210694	4.655378819	-503.7695007	641.3463135	51.02272535	961.7475076	-1.820186179	0.133926693	15444.085	118	0	74.4203	0.567352053	0.521744142	25.22537926	48.34817918	46.17358552	41.23105626	55.6057551	60.19966777	19182.33333	27.43043874	0.632488034	5478.976445	0.285626172
-21.49067726	54.13584976	4249473536	2.358015376	39.45230889	3.397162308	122.6383743	17.11230397	23.88900433	17.7497015	-92.2798233	214.9181976	16.33580832	1017.569048	-0.188355173	0.232407336	929.3290518	120	0	0	0.66070187	0.364106265	22.60205464	62.0754345	64.56004957	71.80529228	58.13776741	76.96752562	32883.33333	41.01335568	0.592154332	8382.362471	0.254912189
-41.45083771	60.59971161	3819017844	2.841150802	49.31301546	10.43420233	133.4693909	9.224079606	35.85584595	17.36148643	-300.5731201	434.042511	20.6792843	1010.643789	-2.118264776	0.182896486	2867.624885	120	0	0	0.832980915	0.661746131	31.24331169	47.2134407	53.85164807	50.6359556	48.08326112	59.86651819	30494.66667	39.32789503	0.578013265	8166.367365	0.267796578
-39.98628616	63.83488541	14779042454	2.985940022	42.05679485	9.444821993	323.1413269	15.51440052	40.78688108	22.21369171	-305.0903625	628.2316895	18.55292486	1017.858155	-0.970254501	0.194510901	4765.725215	859	2	83.6824	0.940718401	0.51830526	37.33906951	72.04069189	89.88882022	89.88882022	79.64923101	94.86832981	117681	67.77000447	0.634054864	18315.89672	0.15564022
-398.086969	39.15490799	1881844715	4.38379593	234.8390217	3.315261086	118.9881592	-123.8903191	144.0559368	-51.95504761	-687.9883423	806.9765015	103.7720944	893.5360946	-1.086211144	0.066935544	30838.57938	1157	2	0	0.393792282	0.356811804	23.32714117	65.37659598	51.26402247	54.58937626	36.76955262	59.39696962	18826	25.74479893	0.620592384	5514.630086	0.292926277
-71.00350952	59.45339432	5107682999	3.098897702	65.66312981	4.053593728	177.5494995	-0.956168182	41.03962252	5.045855999	-235.7000427	413.2495422	27.56145681	1000.458742	-0.606903364	0.14205839	2829.117294	166	0	74.1437	0.557291949	0.300093023	38.07725174	126.8848284	89.28605714	113.1724348	74.21590126	131.1640195	40394.66667	70.71189329	0.359431031	15839.85645	0.392127421
-410.8076385	61.65713959	3934030576	4.665585936	240.6044011	3.249140989	264.5935364	-121.5001433	149.6661402	-58.71467781	-704.230896	968.8244324	103.4029785	897.8606832	-0.982292688	0.050841004	34391.80827	166	0	74.1437	0.972434744	0.713948235	31.51006024	44.13493683	58.13776741	54.91812087	55.02726597	59.89991653	39050.66667	42.91834598	0.699744036	7954.823605	0.203705193
-20.35997505	59.07320633	1410131780	2.499844167	43.0654839	4.572135417	153.8372192	20.68258759	26.43133042	22.64049435	-123.5891647	277.426384	17.62220704	1021.272186	-0.206687312	0.217467657	1203.934113	337	1	74.8118	0.614092539	0.203582341	18.00772602	88.45426336	76	60.8276253	76.65507159	79.52358141	10718.33333	54.31910318	0.501406184	4688.629813	0.437440194
-14.1804656	56.79427414	12788100058	2.420803697	33.89260769	12.10542225	242.9286957	19.85413949	26.54953494	25.80286598	-222.8732452	465.8019409	14.29485974	1020.727824	-2.196651	0.253103045	1782.824854	337	1	74.8118	0.854447886	0.624591905	41.37798559	66.2480337	81.60882305	79.24645102	69.65629907	87.47571091	100836.3333	56.60549238	0.665493204	15742.91668	0.156123454
-22.95995865	54.96815491	22223163457	2.490065016	33.05510473	11.43955533	197.7331543	15.54323161	29.72389528	24.4329567	-249.9620209	447.6951752	14.24477972	1016.70231	-2.493499418	0.251192363	2355.532677	587	2	67.7837	0.678552596	0.640405092	54.29247226	84.77832694	80.52328856	102.1567423	84.11896338	105.9245014	176760.3333	57.52655384	0.666728588	22845.02241	0.129242924
-210.315451	54.07859192	6726535524	3.364919839	55.71029663	7.591396425	180.2767792	-28.76865387	83.90172499	14.68594074	-543.2340698	723.510849	34.98480371	979.223624	-2.252902337	0.162766315	15588.57809	3185	2	66.0534	0.848871064	0.482691255	28.86441605	59.79892065	72.80109889	62.80127387	65.11528238	72.91090453	57562.33333	50.76157343	0.636884256	11320.07241	0.196657636
-24.97342377	48.29168854	114792039.9	2.331043823	39.66209483	3.182406094	94.48829651	11.94903331	23.3892805	13.18057489	-54.26718903	148.7554855	15.7718326	1012.387736	0.384379634	0.231026786	888.0813906	1967	2	52.5777	0.6432739	0.508260737	8.321837524	16.37316621	16.1245155	16.1245155	12.16552506	17.20465053	842.6666667	10.53243049	0.769108188	560.9625902	0.665699276
-19.22796917	56.94581184	954096491.9	2.446430034	37.78222993	5.504000885	185.7902679	18.88708758	25.35305576	16.12807369	-95.77518463	281.5654526	16.00559096	1019.470842	0.752066782	0.232681163	1189.900025	1967	2	52.5777	0.732126538	0.446048035	14.54642021	32.61177963	35.44009029	36.76955262	27.20294102	38.93584467	7278.333333	23.8759493	0.720211164	2521.809266	0.346481694
-835.6760681	33.50714722	135385608.6	5.397007738	596.5566845	1.996274716	162.1403809	-364.439137	287.9282359	-345.3564148	-1065.30481	1227.44519	225.7510167	718.8455775	-0.350070278	0.027271138	112801.3537	1967	2	52.5777	0.559746548	0.474857846	11.56127425	24.34681103	30.59411708	17.20465053	24.16609195	31.17691454	2000	13.62804342	0.638531869	1202.231798	0.601115899
-56.14092445	76.66358719	168201593.4	3.00492527	43.79460193	8.738269448	139.7505341	10.27867946	43.75683223	24.54883957	-282.862854	422.6133881	20.1430678	1012.728726	-2.177302166	0.174821535	4956.461953	1967	2	52.5777	0.556794739	0.545338726	10.77511442	19.75857188	17.08800749	20.59126028	17.08800749	22.89104628	1272	11.00146888	0.696401651	815.2342302	0.640907414
-623.4906982	28.50277042	335816603	4.991795476	419.8739364	2.05274196	112.6470261	-242.7243437	212.0112693	-187.4945831	-850.956665	963.6036911	169.1075279	796.0001458	-0.509197433	0.036888572	60149.81251	1967	2	52.5777	0.855921423	0.439362512	11.97973372	27.26617175	28.8444102	25.29822128	27.85677655	35.09985755	4113.333333	23.33770053	0.656411474	1891.344165	0.459808144
-851.5142761	-625.3297913	5741333.719	3.37822949	113.9476624	3.800087996	-460.5784302	-762.7254139	74.67278914	-798.1342773	-869.5860596	409.0076294	49.98946847	255.4259748	1.237107998	0.121900826	8943.199425	1586	2	51.6331	0.422532576	0.408749443	7.579727248	18.54370048	10.77032961	16.4924225	15.23154621	19.59591794	657.6666667	7.83531754	0.748534208	488.5882583	0.742911695
-26.57879066	75.81655884	6139864965	2.80340992	47.01277733	5.573704468	232.8859711	30.31718142	32.44970274	35.18249512	-181.9103241	414.7962952	20.14625189	1031.284834	-0.555801272	0.186600183	1994.914627	1586	2	51.6331	0.486230404	0.231804873	28.38622109	122.4573956	129.7690256	111.9464158	78	136.9525465	46197.66667	59.54250896	0.411532736	15129.56461	0.327496294
-488.9362915	68.72952118	241700118.9	4.942602656	338.9395008	2.343915544	164.6342468	-190.1130786	177.8237776	-163.799942	-799.6363525	964.2705994	135.8365865	837.0066038	-0.43919487	0.036622558	44663.22928	1586	2	51.6331	0.539499299	0.473784875	13.20921165	27.88018856	20.09975124	34	21.54065923	34.58323293	2654.333333	15.04134219	0.641651347	1444.847426	0.544335336
-21.36913853	46.59242249	2322556620	2.19768015	34.89347214	4.002443631	132.5755768	15.16670663	21.57704145	18.05720806	-125.1350632	257.71064	14.69297021	1015.544508	-0.448436326	0.260911556	767.2062648	1672	2	62.4641	0.777365801	0.389716476	29.88260485	76.67780726	73.53910524	43.08131846	45.12205669	93.12357381	17826	59.60670507	0.456165233	7234.322696	0.405829838
-271.287262	45.90082588	28649821650	3.378715227	55.34643078	11.06055719	211.5766296	-54.92273352	118.8315089	13.88979864	-954.1827393	1165.759369	41.76307506	963.46259	-2.846388161	0.182952906	35089.1227	1672	2	62.4641	0.527519618	0.494458115	57.31364361	115.9120294	113.4372073	125.6025477	80.62257748	137.3608387	261066	61.14586946	0.62819696	31445.2586	0.12044946
-32.57807808	64.17152252	10551882990	2.692136781	48.2488414	3.568296049	154.0799561	18.35271906	30.26181504	21.28614044	-123.8735504	277.9535065	20.20807206	1019.103116	-0.394394088	0.18732235	1528.900024	183	0	0	0.621810962	0.367173497	57.79324328	157.4003674	122.8006515	132.438665	111.5706054	168.3448841	80902.33333	97.87327378	0.374323291	24166.36363	0.298710342
-21.48813534	66.17283249	63309396832	2.626692933	43.11074626	7.480157997	209.0381012	22.64986665	29.4713695	27.33318138	-190.7082214	399.7463226	18.11056346	1023.496193	-1.470772735	0.206554368	1731.707704	183	0	0	0.785901493	0.549677663	66.5074783	120.9935982	130.8739852	123.6931688	113.7717012	147.3363499	493983.3333	95.08904945	0.65266468	46302.26232	0.093732438
-7.441249275	106.8559402	1308740149	2.920063924	52.72955704	4.813995921	233.3345032	48.94566525	35.08339108	48.27455521	-149.7700043	383.1045074	22.25024879	1050.029144	-0.373214974	0.167653795	2274.195484	444	1	77.4018	0.370108894	0.19099687	21.7365389	113.8057338	63.56099433	44.40720662	62.28964601	110.0727032	9235	42.12051431	0.414881794	5130.791267	0.555581079
-239.1749512	93.3816597	1990338998	4.005255601	127.1904516	4.664350486	223.9537811	-25.74845218	100.5321594	17.412076	-496.8316345	720.7854156	59.10630257	983.4240866	-1.479967128	0.087380447	17956.85564	444	1	77.4018	0.438291095	0.34165233	19.76126587	57.84027835	62.28964601	42.42640687	36.05551275	65.63535633	16570.33333	25.35087895	0.628616019	5000.186196	0.301755318
8.074997997	56.50144691	503009125.2	1.980669327	25.1960187	9.792738225	112.415062	29.82733614	17.47051568	31.3119278	-112.3687057	224.7837677	10.43352592	1030.145954	-1.432622602	0.326968613	656.3438588	463	2	52.6434	0.654710753	0.553162599	14.75836794	26.67998158	32.55764119	26	24.08318916	32.80243893	3748.333333	17.46767084	0.673697775	1732.119357	0.462103875
1.110430789	63.77962875	484191988.7	2.069899928	31.68688583	3.318000314	116.0214767	31.27595715	19.5417944	29.07728958	-44.56132889	160.5828056	13.1868053	1031.580446	0.366499108	0.280222195	628.1171292	463	2	52.6434	0.508438463	0.330633579	10.7490452	32.51044625	30.59411708	32.31098884	20.39607805	34.92849839	3562.666667	16.52956133	0.711195917	1586.152706	0.445215019
-118.8176445	52.70071602	11323235665	2.849797069	40.66290611	7.816637437	117.9371872	-3.681892746	54.93488599	24.0751543	-355.8225403	473.7597275	23.60124025	999.7014411	-2.285094253	0.219593391	6753.200492	463	2	52.6434	0.823807236	0.729309949	44.96174527	61.64970781	69.42621983	72.80109889	64.89992296	74.13501197	93011	50.7874754	0.737946117	13452.89281	0.144637654
-56.56902161	49.50722351	2986519553	2.841397449	53.15366077	5.804277331	144.8053436	-2.434639178	33.77989273	0.772257864	-236.827774	381.6331177	22.33698336	998.583229	-0.90007813	0.17071803	2031.816145	446	1	71.1513	0.55725802	0.318564805	34.01994739	106.7912928	97.20082304	101.2126474	70.11419257	132.7554142	23801.33333	59.5103043	0.392112193	10204.88154	0.428752516
-245.4272705	55.40929947	10739967857	3.475616233	71.41636467	7.249001758	504.0318604	-36.02220173	98.11332796	18.13284302	-625.4215088	1129.453369	44.89839043	974.2585182	-2.137775064	0.161315379	19926.46477	446	1	71.1513	0.566868633	0.543936222	43.01396599	79.0790616	77.20103626	74.96665926	81.41252975	88.9269363	92737.66667	44.82743952	0.596735181	16603.76553	0.179040148
-20.84149647	61.27895699	20463921045	2.773548382	35.61643505	10.62186968	311.9615479	20.12857407	35.07013135	24.35045624	-296.3713074	608.3328552	15.37780993	1022.009752	-0.931862882	0.226268053	3841.624825	182	0	78.308	0.214254262	0.167617847	50.77658321	302.9306497	216.9331694	84.97058314	208.173005	217.0161284	160602.6667	64.90418265	0.550614217	25950.07026	0.161579324
-1.901178002	60.30727043	10620948870	2.24982047	28.4981432	7.246155162	174.2339172	29.48991039	21.17480421	30.26495266	-129.2528687	303.4867859	12.16161063	1029.962087	-0.441020341	0.283878323	972.4251259	617	2	0	0.56851912	0.336056533	32.99586898	98.18547098	88.5663593	98.79271228	68.11754546	105.1665346	81017	55.8203176	0.527865293	17153.19882	0.211723451
-214.4500732	43.46282387	1335342632	3.672664356	73.08330965	6.616250291	209.5991974	-53.39444703	82.45379021	-18.91826344	-536.7515869	746.3507843	38.514725	954.3976738	-1.94475926	0.118483721	14812.84685	617	2	0	0.85470394	0.573142736	20.04237478	34.96925549	44.18144407	39.39543121	44.72135955	48.57983121	11818.66667	29.88836043	0.649823215	3861.309008	0.326712743
-406.0812988	57.03479767	1661441388	4.169069514	181.5080032	4.293741961	246.6037598	-88.6432423	144.6403758	-8.417726517	-701.1453247	947.7490845	89.58946398	929.9911806	-1.50317663	0.087887756	34312.45613	1362	2	71.4493	0.670627014	0.598509056	23.15738496	38.69178705	44.72135955	41.76122604	30.52867504	46.73328578	15453.33333	25.94775762	0.752662388	3986.257588	0.257954546
-1.849612021	56.21924667	2904960751	1.990418599	29.00861692	3.34999599	99.49694061	28.8343812	18.23165495	30.88664627	-46.18655014	145.6834908	12.29564887	1029.099177	-0.294247807	0.30222969	544.9313388	278	0	54.8904	0.444900005	0.232175254	25.72189646	110.7865548	93.50935782	88.76936408	58.30951895	102.0392082	21449.66667	49.28893875	0.356542362	10470.96446	0.488164437
-314.4130188	56.90528488	1753325257	3.815889605	148.0045338	5.203727325	159.5454254	-59.19709842	124.5832866	19.72908974	-650.9571533	810.5025787	74.47768725	954.8641811	-1.711012635	0.134407935	26655.50476	278	0	54.8904	0.723434422	0.610872855	23.0170414	37.67893956	32.24903099	42.19004622	41.61730409	43.35896678	15612	27.25824186	0.753717654	4007.877743	0.256717765
-59.53193321	51.73066139	3037339336	2.897840358	59.2365942	3.754505194	165.7734833	-1.140530629	35.62295596	3.283428311	-187.2381897	353.011673	24.48955029	999.8912606	-0.517524099	0.160656698	2062.293556	1738	2	50.2247	0.370016307	0.196626351	38.30515788	194.8119248	218.5497655	107.5174404	84.02380615	235.168025	23924.66667	72.08358897	0.35365768	11353.54872	0.474554103
-67.22698975	59.26812744	18346247070	2.97171212	46.03216004	8.659265196	244.7926941	6.365900013	43.51257428	22.53313923	-311.9909363	556.7836304	21.39342158	1008.564101	-2.09039334	0.186787596	4429.220523	1738	2	50.2247	0.685658699	0.604258663	48.85799475	80.85609315	108.2589488	108.2589488	66.84309987	110.8692924	148335.6667	55.43968362	0.709393027	19102.67856	0.128780077
-215.604071	60.99333344	5531974787	3.657677112	90.00066376	5.96784334	199.5590363	-31.52750511	86.43250726	11.61091232	-501.8983765	701.4574127	45.96117117	975.8642489	-1.838299582	0.121975709	14372.05897	492	2	60.1945	0.785989469	0.67590952	36.59139121	54.13652293	70.88018059	54.91812087	72.44308111	72.47068373	47349	42.55073692	0.567035877	11162.13988	0.235741829
-35.24763565	37.65605927	760896429.3	2.256374824	34.09987473	4.129939281	67.49207306	4.108189988	22.96726931	9.219378471	-111.270134	178.762207	14.82060488	1004.562819	-0.911965756	0.258290004	913.2008203	220	0	66.7205	0.500016815	0.321500007	12.72873509	39.59171016	38.83297568	43.8634244	26.83281573	44.27188724	6047.666667	19.79652083	0.679590071	2362.08577	0.390578036
-584.8644592	25.86176357	291589482.7	4.957719461	377.5946026	2.781851238	100.199791	-232.217685	203.5781807	-171.2277069	-954.144104	1054.343895	154.2711419	804.9699548	-0.796015362	0.039190123	58486.94498	220	0	66.7205	0.967167583	0.712053314	14.35992101	20.16691831	24.08318916	24.41311123	23.40939982	26.15339366	3518.333333	19.50478965	0.767512743	1457.549071	0.414272592
-37.70636444	54.08585358	793031277.7	2.566034554	42.84812641	3.179683546	123.6873016	9.641126364	27.48485095	10.92477322	-99.41268158	223.0999832	18.35891723	1010.263468	-0.033096056	0.204202548	1257.071022	1581	2	75.4329	0.47079	0.317924872	13.3898471	42.11638747	36.87817783	37.36308338	25.05992817	41.85689907	6136.666667	19.82797406	0.659792634	2456.772925	0.400343225
-651.5890869	40.90297546	8912281854	4.764307985	479.6187363	2.031654538	421.4855347	-224.2613776	242.5711715	-118.4777145	-1003.284973	1424.770508	199.2246504	822.8430698	-0.643473541	0.060358543	75300.3071	1581	2	75.4329	0.878543509	0.580512852	41.92780015	72.22544687	80.62257748	87.658428	107.424392	107.4430081	104846.3333	63.45319755	0.534508529	20117.08185	0.191872059
-23.33380775	59.70023422	1019456836	2.629159921	33.18104243	7.929945477	183.9707489	19.43936087	29.15986361	23.99444199	-198.8590851	382.829834	14.81921492	1020.453161	-1.288101235	0.231512425	2068.04355	166	0	88.2658	0.686522778	0.470853047	16.52737136	35.10091198	36.7151195	37.73592453	31.6227766	38.62641583	7866	24.09757559	0.667553091	2865.283561	0.364261831
-29.89372215	56.60958786	13773729660	2.644150308	32.47427368	14.27648269	301.4956665	9.299691623	39.53847945	24.3573513	-389.3407288	690.8363953	14.33510408	1011.850164	-3.116568516	0.243583884	5154.886198	166	0	88.2658	0.687459002	0.536265169	41.34674017	77.10129715	67.91170739	87.20091743	67.08203932	88.76936408	110853.6667	53.00398081	0.710508272	15706.5823	0.141687531
-16.85040512	58.63109436	5375868347	2.482267877	34.97888207	17.60451612	184.5632019	19.34514806	28.09850485	26.16442108	-311.8869934	496.4501953	14.95004814	1020.406578	-3.017278131	0.244109097	2165.054094	1130	2	75.4466	0.448035504	0.345275631	33.99284613	98.45133297	88.81441324	58.30951895	71.80529228	97.91833332	41500.33333	44.10969258	0.415338501	13956.70793	0.336303514
-235.3420288	41.91064377	1709331392	3.550316324	99.21906519	5.44715675	120.5611038	-48.27738197	88.97746747	1.087975204	-489.8216553	610.3827591	50.86949409	959.1582783	-1.749228481	0.136092028	14208.66112	1130	2	75.4466	0.780575531	0.70370614	24.82307416	35.27477274	35.77708764	45.3431362	34.92849839	47.9165942	15024	27.53462448	0.706998585	4164.753448	0.277206699
-51.08266792	21.61173935	354244633.7	2.208302951	32.76325369	3.42154821	58.91473389	-11.16198669	21.43584902	-8.661013126	-101.5014648	160.4161987	13.93599945	989.2301735	-0.538966534	0.266704313	775.7196132	107	0	68.3178	0.37357677	0.307183422	13.32868703	43.38999464	37.20215048	20.59126028	33.10589071	38.05259518	2814.333333	16.20949404	0.693242367	1390.53754	0.494091273
-295.9862274	46.15032768	2903797127	3.670234011	132.4400415	4.588416192	100.7887573	-59.60420275	108.8073013	6.333117485	-547.1859131	647.9746704	66.93765166	950.8135611	-1.58783124	0.131409844	19702.17246	107	0	68.3178	0.292125049	0.163553728	20.66440648	126.3462885	68.81860214	86.83317338	52.49761899	101.4297787	25886	36.9089157	0.586841691	7211.182093	0.2785746
-20.70867863	44.40258942	12041123003	2.32833592	31.91027296	8.512998807	182.8677521	12.17819737	22.77386592	12.00282907	-155.8937531	338.7615051	13.35521066	1012.743461	0.249898893	0.266577812	1144.615573	595	2	51.0767	0.695622815	0.635301678	44.34024476	69.79399911	88.81441324	67.91170739	70.9365914	95.20504188	96369.33333	48.55029811	0.649298973	15655.4412	0.162452522
-39.56675568	277.5995667	713103370.9	3.72817969	60.19345832	9.374731221	822.9721069	74.15704793	98.74068318	32.81911469	-245.7722931	1068.7444	35.79962072	1085.6718	2.447702588	0.124234683	24869.89412	284	0	80.326	0.656273228	0.52304824	15.21475275	29.08862243	26.07680962	32.80243893	24.08318916	33.76388603	4860	19.09008414	0.722098815	1921.520425	0.395374573
-33.74590912	73.25551147	1215049959	2.913543305	37.52799606	10.39078814	350.410553	24.14326635	41.30066512	35.96123886	-333.593811	684.004364	17.53617184	1026.555452	-1.500470413	0.209214019	4946.665882	284	0	80.326	0.718197232	0.632124544	20.03931254	31.70152581	37.20215048	28.63564213	29.73213749	37.41657387	9352.666667	22.76794808	0.752126511	2854.194282	0.305174383
-30.15682907	51.69554482	2539035247	2.469549324	42.97420859	3.383699881	123.5427856	13.33437505	26.14198072	15.83024597	-97.04325104	220.5860367	17.94832024	1013.878441	-0.243966908	0.214608992	1102.936945	330	1	79.726	0.717412052	0.15299263	24.18896719	158.1054407	122.40915	140.4279175	120.266371	159.5619002	18946	113.4267487	0.331836608	10357.10037	0.546664223
-421.9140869	41.82699928	577839181.3	4.090522763	232.8378367	3.870121252	78.16503906	-111.3207004	152.8716514	-14.01577568	-724.2918701	802.4569092	107.2519734	908.5618001	-1.333916805	0.097273469	35733.64711	330	1	79.726	0.139709415	0.132990029	15.95545179	119.9747974	26	26.83281573	21.54065923	88.13625815	5522	16.76160876	0.645425005	2340.826755	0.423909228
-30.23886223	61.42507095	64412770727	2.622643184	44.86572492	3.958175998	158.8069	18.35234753	28.79396163	21.73550606	-126.7896118	285.5965118	18.91569797	1019.050255	-0.544725703	0.199744048	1421.919095	615	2	66.589	0.737674527	0.48510586	62.54028408	128.9209001	150.146595	128.9496026	116.5160933	150.6253631	500406	95.10166398	0.60224063	50613.03861	0.101143948
-35.96710129	35.51660004	304078214.4	2.211893951	35.52726221	3.432824405	60.48497391	1.362225409	22.19599717	3.862191439	-87.98381805	148.468792	14.54560973	1001.777652	-0.720937629	0.25541069	832.1567634	1013	2	75.589	0.767152376	0.42668767	9.954711081	23.33020565	27.20294102	20.88061302	22.8035085	27.49545417	2348.333333	17.89782271	0.704625917	1212.547256	0.516343757
-180.5174866	46.44158936	19552800021	3.166351969	48.58017302	8.809029337	137.8614197	-27.65651778	76.16485327	12.96326351	-551.9283447	689.7897644	31.16073783	979.1111079	-2.45508983	0.189430411	13206.71412	1013	2	75.589	0.715770338	0.507455442	47.14251581	92.89981325	84.89994111	87.20091743	97.83659847	110.0727032	167919.6667	66.49493072	0.626627497	23489.60524	0.139885969
0.950278413	46.68750534	11724265341	1.783516335	22.57025051	5.900862388	129.6952667	24.53290072	15.01816458	25.89473915	-79.3117218	209.0069885	9.501240931	1024.73945	-0.51609566	0.359158525	423.2749435	522	2	54.3616	0.430207748	0.357493369	42.29596649	118.3125902	145.8355238	114.4901743	64.49806199	157.2895419	89757	50.89899294	0.456242723	21248.76659	0.236736595
-501.1640503	32.87347565	255643700	4.687659453	336.7048006	2.348193062	96.80108643	-186.6161372	176.5727569	-130.8852692	-731.8136597	828.6147461	137.0316493	839.1976031	-0.661870546	0.04759086	42659.30887	522	2	54.3616	0.595126876	0.507035273	13.18462485	26.00336809	24.73863375	28.8444102	23.40939982	30.33150178	2790.333333	15.47530321	0.650668061	1473.088006	0.527925459
-53.03812981	59.22153473	5603111954	2.920307408	43.36281776	8.429327404	241.1512146	8.012675517	37.96302033	17.62485409	-275.4755859	516.6268005	19.40349214	1009.697516	-1.708572658	0.190743327	3399.520564	502	2	48.1753	0.854748244	0.476637304	31.28528261	65.63750335	75.2861209	68.02940541	69.85699679	76.26270386	44656.33333	56.10354073	0.496754838	12253.61017	0.274398036
-146.735202	53.15514908	3090105954	3.123835877	57.56432915	6.423219973	265.4732056	-11.40790991	62.07723699	19.75315094	-367.9342651	633.4074707	30.88678405	992.4975104	-1.948145311	0.180857715	7736.987576	502	2	48.1753	0.62519015	0.459364458	24.02114779	52.29213403	40.24922359	43.8634244	53.81449619	58.03447251	25626.33333	32.6925271	0.703929956	5971.438877	0.233019636
-70.75642548	72.81186523	664271972.6	3.122006026	78.15924263	2.433887609	135.595993	-1.237085267	44.36126767	-0.606068656	-172.1293335	307.7253265	32.9387843	1000.204778	-0.06957895	0.125811983	2882.237508	2129	2	76.5781	0.382070145	0.230128221	19.4494597	84.51575206	39.39543121	73.53910524	60.7289058	73.53910524	5061.333333	32.29094564	0.458438758	3109.658928	0.614395204
-329.034729	100.4726929	523790203	4.264376703	173.0393295	5.444830078	208.9215851	-44.97949288	140.802929	31.55271149	-732.0773926	940.9989777	81.68357277	973.2314168	-1.692436443	0.08103424	35115.22158	2129	2	76.5781	0.771869407	0.628204139	16.9610469	26.99926002	26.83281573	31.2409987	25.29822128	32.24903099	4361.333333	20.83990281	0.55261276	2336.01738	0.535620005
-20.70890503	54.33313828	1592547352	2.385084862	35.59767914	10.80100307	117.2749786	20.58758906	25.30768417	27.21636772	-233.3132324	350.5882111	15.30808282	1021.237276	-1.9109169	0.252738204	1326.547375	715	2	77.0986	0.57973342	0.228585442	24.89460308	108.9072114	114.1402646	71.69379332	134.714513	134.9518433	11726.66667	63.13715018	0.333975372	7473.993835	0.637350242
-766.9827881	-56.5435585	248321954.8	5.256911327	391.0885162	2.145439028	96.51398468	-393.6239829	215.3240516	-370.4651794	-985.3994751	1081.91346	161.584746	658.3096907	-0.231308164	0.027901891	65679.77481	715	2	77.0986	0.380438977	0.080124162	17.84823856	222.7572567	93.38094024	40.44749683	158.492902	178.0449381	4271	84.74554291	0.444410771	2864.524863	0.670691843
-114.4467773	30.59762573	3918804929	3.424771309	86.20006657	13.25481655	467.0346985	-52.83416586	56.32843179	-53.64639282	-569.6611938	1036.695892	34.6842823	951.2238504	-1.436217354	0.121170817	7703.696141	367	1	57.9123	0.413324831	0.257305725	24.78671119	96.33175153	80.04998438	99.31767214	44.72135955	106	35294.66667	39.81630488	0.50617142	10279.98689	0.291261764
-196.9040009	49.12111053	4713935273	3.296756021	57.88286591	8.545509984	164.6768951	-31.05191807	82.25054981	13.05421066	-574.3046875	738.9815826	33.42396629	976.9499036	-2.430495286	0.168911377	15570.72868	367	1	57.9123	0.658004964	0.481426156	28.8714604	59.97069346	58.13776741	62.03224968	59.36328832	82.99397568	40650	39.46101398	0.625523681	9140.025384	0.224846873
-52.90216179	58.20137596	5196709506	2.853802746	47.35425174	11.18339102	198.8117065	9.313352621	38.80470562	22.96406651	-326.7182922	525.5299988	20.93463752	1011.023963	-2.34406917	0.193512638	3456.010568	10	0	78.2274	0.430939969	0.377434643	32.56900611	86.2904525	59.66573556	52.80151513	98.08159868	100.9752445	41464.33333	37.18600491	0.510293978	11353.07412	0.273803368
-222.2687454	64.90425491	4551206750	3.691336783	101.3676386	5.593306247	360.2724304	-30.7931707	91.93983573	17.21552277	-523.9891968	884.2616272	51.54895456	977.2063118	-1.73949751	0.122591059	15570.29793	10	0	78.2274	0.677261891	0.602853546	32.77693693	54.36965101	55.31726674	51.41984053	66.84309987	69.07966416	38801.66667	36.82249263	0.6238781	8884.19271	0.228964204
3.312529469	44.00605164	11166267327	1.600654618	20.74878693	4.273181949	90.48754883	24.62421605	13.09628017	25.81198883	-44.14460373	134.6321526	8.62336158	1024.769293	-0.429496875	0.391585877	297.3203744	120	0	60.1589	0.498009829	0.328940145	42.79940382	130.1130447	138.4629914	138.101412	70.71067812	154.4668249	85279.33333	64.79757509	0.394875322	23727.5736	0.278233573
-46.39914665	46.01232719	49259130971	2.239614511	21.73162889	13.55940668	353.4336548	7.452130883	40.86482962	28.29325104	-377.2839355	730.7175903	11.09467046	1010.047394	-3.19387599	0.347737762	5235.941107	120	0	60.1589	0.838049262	0.659604306	67.33319131	102.0811882	106.6770828	119.6327714	117.0469991	122.5724276	400106.6667	85.54906447	0.683606225	38411.56256	0.096003306
-36.28683853	46.28129959	1660318344	2.46565244	44.75429153	2.936661347	99.86423492	5.34489983	26.08340353	5.458252907	-103.3384552	203.2026901	18.50465384	1005.868928	-0.19552328	0.208920112	1053.932272	140	0	83.589	0.272373093	0.213695592	19.60434552	91.73958762	45.3431362	63.65532185	40	88.06815543	12948.66667	24.98739527	0.522202733	5106.558966	0.394369482
-13.05685921	46.02348213	14137116805	2.08867011	22.38553023	14.30108166	107.2082672	15.89773546	25.18447591	25.94965076	-241.3949585	348.6032257	9.947439074	1016.867573	-3.145397286	0.336791723	1971.45206	140	0	83.589	0.809330605	0.677165363	46.10157739	68.08023556	71.55417528	76.23647421	80.62257748	88.90444308	112375	55.09941826	0.682173964	16508.29119	0.146903592
5.375934601	64.71620941	1092838824	1.95609972	27.86570072	4.420307008	91.99517059	39.4023639	18.52387074	44.28841019	-53.20424271	145.1994133	12.02612743	1039.68668	-1.079292527	0.313249605	591.1175953	417	1	61.7945	0.620246836	0.488337541	16.6608515	34.11749066	38.62641583	36.05551275	24.73863375	39.84971769	8102.333333	21.16126562	0.766664734	2544.59523	0.31405709
6.011771584	59.43385506	58915508642	2.137709923	21.55150938	11.11183763	225.8154755	33.27347736	20.41444184	30.63033104	-150.7620087	376.5774841	9.444818553	1033.856378	1.260045686	0.33587723	1204.931186	417	1	61.7945	0.736046028	0.584062033	67.18091852	115.0236015	138.9244399	132.196823	96.54014709	144.5683229	452478	84.66266492	0.690504903	41277.7171	0.09122591
-75.70237732	58.65833664	1919032775	2.903366422	42.84684455	10.98420549	166.4450531	2.668860809	50.39760225	25.14595032	-393.7363281	560.1813812	20.4530668	1006.055708	-2.744676511	0.200595524	6803.24356	2891	2	70.5397	0.816928713	0.62584309	22.85182561	36.5136661	40.49691346	39.44616585	44.94441011	47.07440918	15499.33333	29.82906224	0.682515289	4404.673811	0.284184727
-501.7178162	31.60022316	931503952.6	4.535296688	314.9506629	2.693028052	157.5208588	-165.4491637	178.9293402	-69.87498474	-766.4963989	924.0172577	135.9455956	860.8445062	-0.925526339	0.062826533	44578.16541	2040	2	67.2164	0.790026646	0.564386428	18.29370377	32.41343672	32.24903099	37.57658846	32.24903099	39.03844259	9935.666667	25.60747868	0.750268778	2978.964027	0.299825279
1.150241256	66.2658844	393761461.3	2.218430258	29.00916576	6.678650184	146.9338074	29.71771185	21.69926298	27.83703804	-110.2768326	257.21064	12.28156055	1030.219223	-0.220749258	0.290167901	1033.08172	2040	2	67.2164	0.571435502	0.380174064	10.62558084	27.94925233	25.61249695	27.20294102	18.43908891	31.55946768	2922.333333	15.97119504	0.701716041	1408.669856	0.482035995
-33.58125992	97.32349777	2300687975	3.260938598	55.50749213	6.846578694	302.217926	27.42826201	45.03079455	28.29769802	-280.6315613	582.8494873	24.38415178	1029.672216	-0.704041294	0.148917157	4616.039494	2879	2	72.8877	0.724871786	0.563061079	22.84733628	40.57701221	35.60898763	46.5188134	36.87817783	51.02940329	17541	29.41313133	0.705273671	4629.094206	0.263901386
-22.69887161	40.28708649	565212936.8	2.10991108	29.85267803	3.748522915	91.99932861	12.46926455	20.06881366	15.32173157	-74.79030609	166.7896347	13.00805637	1012.815286	-0.524183803	0.285542538	700.7919907	18	0	83.0548	0.245420977	0.197833888	11.65834209	58.92995496	47.70744177	35.77708764	19.6977156	52.9905652	4323	14.46264712	0.598623255	2143.815291	0.495909158
9.690580177	52.44046021	7695633062	1.680242064	21.52137566	5.746532721	117.002037	31.59545933	13.9888517	32.76062393	-60.50685883	177.5088959	8.967247079	1031.770398	-0.727043995	0.395459386	360.9621537	18	0	83.0548	0.741601965	0.464056169	33.22582571	71.59871563	93.74433316	75.2861209	82.36504113	100.4390362	57872	53.09774817	0.5972028	12115.49837	0.209349917
-25.17572365	62.98826599	4693670483	2.667055664	38.17657277	9.885004856	196.6268463	17.74868726	29.10511684	20.42651367	-247.315094	443.9419403	16.54455409	1018.692256	-1.409329458	0.21334341	1921.521418	1358	2	57.5288	0.41930668	0.181390923	24.40194897	134.5268468	105.2615789	67.46851117	81.63332653	128.2809417	36192.33333	56.40800547	0.414817163	12755.72445	0.352442721
-224.5633331	75.44407349	5019209979	3.813357899	90.60601807	6.262455735	375.2938843	-25.04124855	92.42752169	18.68805122	-548.5321045	923.8259888	47.47953477	983.6929489	-1.834645433	0.111621203	17107.25077	1358	2	57.5288	0.479530423	0.426392442	30.47893196	71.48093858	80.9197133	72.11102551	49.47726751	84.99411744	42400.66667	34.2772847	0.605155537	9717.000752	0.229170943
-74.16857376	71.69510727	7843767784	3.31392391	56.02553177	12.12205628	434.6535645	1.491736815	57.66490081	22.17557907	-530.989624	965.6431885	24.91072489	1006.161182	-2.597521938	0.153112439	9374.624268	457	2	67.2822	0.610757311	0.284624922	33.9840655	119.3994724	141.1523999	138.2461573	76.96752562	186.4725181	62661	72.92410069	0.316939211	24071.67809	0.38415726
-529.0163696	45.97187119	342126908.2	4.56835041	267.0295334	3.369714406	157.3007813	-153.055496	177.2527798	-66.37158966	-827.2332764	984.5340576	121.33411	874.8626075	-1.189373032	0.057620027	48069.5891	457	2	67.2822	0.457106691	0.350686563	12.78323022	36.45201031	36.22154055	37.94733192	20.09975124	38.15756806	3469	16.6624578	0.60393934	1834.961702	0.528959845
-225.0416321	64.1121521	3312277745	3.499381634	71.0235424	6.633424677	205.535553	-26.71758153	92.7586255	23.46894455	-564.1986084	769.7341614	44.22115468	982.1169984	-2.045448002	0.153348152	17275.13254	906	2	88.3863	0.709637195	0.555303223	27.22654097	49.0300431	50.59644256	60.16643583	46.69047012	60.29925373	28085	34.79354227	0.652271313	6850.234911	0.243910803
-419.5397705	-30.42844772	226165612.6	4.371475247	217.1264992	2.898357525	37.5294838	-193.3773915	130.0086554	-149.1612396	-653.0771484	690.6066322	94.68315982	821.6576122	-0.87488515	0.058462909	24481.19914	936	2	0	0.699223923	0.544099096	11.79385857	21.67593854	23.40939982	23.40939982	18.97366596	23.74868417	2604.666667	15.15633478	0.809250645	1131.277558	0.434327191
-14.22499132	71.52171783	17453598762	2.533844208	42.1907649	4.246998875	174.4004059	32.83476561	27.18942881	37.33374977	-116.1313553	290.5317612	17.84911725	1033.451002	-0.573300755	0.214581769	1273.321241	381	1	33.6849	0.485293171	0.30206345	44.7990958	148.3102171	124.4025723	147.8512766	91.78235124	177.9100897	131131.6667	71.97393548	0.384120807	32495.35946	0.247807111
-390.0652588	14.83654671	64437646.45	4.207353276	220.510787	2.905939555	48.34220505	-158.519916	126.8670595	-118.2285728	-561.9400635	610.2822685	90.07556929	855.7137269	-0.855327509	0.064566116	24157.25067	381	1	33.6849	0.869696686	0.607914096	7.911406229	13.01402003	15.23154621	16.4924225	16.4924225	16.61324773	654	11.3182501	0.752531442	484.1849731	0.740343995
-72.72037964	56.77296829	25821483818	2.98859607	41.39248276	10.26941799	328.4820557	0.693517354	46.54383981	18.04892349	-378.8174744	707.29953	19.76043144	1003.552406	-2.395205324	0.195403099	5729.915493	301	1	88.3479	0.754735376	0.650705071	58.11528418	89.31125141	108.1665383	92.64987858	94.82615673	110.4536102	210803.6667	67.40636088	0.577059179	29683.55265	0.140811368
-664.8976379	111.117849	519467488.2	4.895284918	352.6052208	3.122356146	395.0752563	-137.2702699	253.7336981	11.16635513	-1011.236206	1406.311462	175.5883417	916.8218359	-1.169895856	0.053460898	96259.69146	1188	2	77.1808	0.661828642	0.424851843	13.03096723	30.67179168	26	34.40930107	30.2654919	34.92849839	4831.333333	20.29947023	0.693419737	1993.116083	0.412539551
-521.9474731	35.89253387	327093115.2	4.937308658	340.616169	2.174295399	191.5040131	-233.5110492	179.5843455	-228.80513	-776.4411621	967.9451752	138.434231	795.4088704	-0.322963311	0.035598173	45169.95942	1188	2	77.1808	0.682311081	0.495259562	13.20104942	26.65480978	29.73213749	30.46309242	22.36067977	32.06243908	4022.666667	18.18687207	0.71831641	1702.855127	0.423314997
-43.97562408	55.953228	892393766.7	2.80047225	40.81093717	16.00490946	128.177124	4.12399292	39.30474324	16.00678635	-396.8331909	525.0103149	17.9514401	1006.44561	-3.178113089	0.203314776	4667.77272	371	1	78.3425	0.277471304	0.164013776	15.52852938	94.67820178	73.34848328	33.52610923	35.60898763	74.67261881	6978.666667	26.27048414	0.464412948	3802.723732	0.544906916
-257.0641266	44.31059914	2268798220	3.892595602	138.1674709	4.538122714	148.520813	-63.77867447	97.85516822	-15.48388624	-522.0569458	670.5777588	61.60869514	944.7353439	-1.45617529	0.096352327	16014.49971	371	1	78.3425	0.821874045	0.62565933	25.29784843	40.43390261	42.19004622	46.86149806	51.6139516	53.40411969	20616.66667	33.23157507	0.621263259	5852.670668	0.28388055
-14.05432301	56.93405991	1797880818	2.398302848	32.87241769	10.76003872	149.9499207	20.44660647	25.32084215	24.95294094	-217.0596466	367.0095673	13.79333695	1021.202381	-2.050511696	0.257849468	1543.026106	2017	2	71.2904	0.590327553	0.465861183	21.23752061	45.58765871	48.41487375	40.24922359	36.7151195	53.85164807	13989.33333	26.911651	0.649484125	4322.950508	0.309017621
-392.8155884	50.26446457	5414509969	3.91195994	175.8977852	4.506547395	137.1017303	-82.43360694	143.4232701	9.906082153	-701.9922485	839.0939789	89.42549819	935.793352	-1.585394705	0.12223985	33781.11197	2017	2	71.2904	0.774394443	0.664623998	36.5345932	54.97031906	62.80127387	56.88585061	77.66595136	79.04429138	49993	42.56870964	0.643353004	10200.95716	0.20404771
-423.8013977	58.85461159	1190798310	4.36468375	259.2471762	3.462953017	155.5195465	-110.6586564	163.1816134	-9.49273634	-727.6903687	883.2099152	114.988325	911.2646622	-1.206828556	0.076062705	39475.25915	256	0	60.0822	0.796167436	0.611767452	20.11071149	32.87313085	39.29376541	33.28663395	38.47076812	40.98780306	11400.66667	26.1725163	0.72577725	3375.211088	0.296053835
-415.5793457	45.41662216	3779323178	4.384142018	240.814559	3.341119526	156.2989502	-117.2457158	149.5996054	-36.19623184	-689.3703003	845.6692505	104.8543042	901.4338155	-1.155950072	0.068125026	33327.79746	672	2	85.6055	0.791948944	0.482534842	25.94897129	53.77636811	60.8276253	62.76941931	58.24087911	67.94115101	37191	42.58813793	0.643222736	8376.860984	0.225238928
-41.17845535	58.10173035	627447912.1	2.59172299	51.96779394	2.998087706	126.2563171	17.65983373	30.78320914	25.06614494	-91.61030579	217.8666229	21.38892065	1018.383026	-0.495381156	0.200114746	1472.449742	806	2	72.2849	0.686489037	0.367705731	15.83661605	43.0687224	46.38965402	46.69047012	34.05877273	47.70744177	4637	29.56620578	0.547479346	2456.260639	0.529709001
-15.75823221	47.4552227	20630749377	2.156255861	25.46155024	13.77340397	114.1282578	16.49368064	25.10255403	26.08909512	-230.2067261	344.3349838	11.16761086	1017.377345	-2.981206676	0.318536073	1797.258695	806	2	72.2849	0.715402555	0.678272105	54.84147111	80.85467572	91.60785992	98.48857802	84.09518417	99.979998	163475.6667	57.84364163	0.584153524	24750.98774	0.151404721
-127.4822342	67.34218597	5038663187	3.504113278	70.99385166	6.789195145	200.1040192	-11.77292385	63.11494204	11.02281094	-396.5826416	596.6866608	33.15695646	992.5098952	-1.80502251	0.125092721	8483.137957	344	1	72.2219	0.851717031	0.629558879	31.10367958	49.4055133	54.03702434	56.32051136	59.66573556	62.51399843	41683.33333	42.07951709	0.688439064	8444.881885	0.202596127
-55.87696838	71.73839569	915093632.1	3.072819497	58.90130043	4.10330775	189.9130249	6.444001747	39.19559385	4.986044407	-170.8982086	360.8112335	25.17833854	1007.790758	0.147112948	0.147291023	2712.682346	249	0	78.4164	0.783799549	0.702598611	19.69330412	28.02923862	28.8444102	34.40930107	27.20294102	36.49657518	7217	21.96930461	0.701156043	2575.770984	0.356903282
-295.2047607	73.41755981	423367696.4	4.431534856	191.0295616	2.807273351	251.5906067	-93.97732941	111.9798357	-77.02991486	-463.9481506	715.5387573	78.66025059	916.5234698	-0.378239676	0.05364229	19138.19108	249	0	78.4164	0.31442127	0.23653137	14.49819787	61.29503199	21.63330765	27.85677655	24.73863375	56.07138308	3921	19.27246181	0.643837859	1867.693076	0.476330802
2.163106012	49.03562775	3943800150	1.930625338	20.45987415	13.78581222	170.1330109	24.3778317	17.97882155	28.3373909	-161.638504	331.7715149	8.770696962	1024.831531	-2.549045203	0.358864967	929.7250399	1059	2	59.1616	0.554311277	0.381118545	33.84229681	88.79729744	88.20430828	58.30951895	94.76286192	95.93747964	30256	49.22134335	0.456878907	10277.57585	0.339687198
13.51338625	47.30244827	59511066078	1.446016412	16.59693146	12.0218787	145.8741608	30.46826395	11.65844289	32.07323456	-93.06936646	238.9435272	6.976327689	1030.614635	-1.565486249	0.480224868	301.682267	1059	2	59.1616	0.8234576	0.610804457	69.31507867	113.4816191	124.4025723	130.4300579	118.6086	135.6613431	454686	93.44730172	0.652335153	43835.00532	0.096407203
-11.73662844	50.26919746	7762246152	2.142439953	27.68192315	7.017477626	154.5539093	22.24983518	20.40092182	26.59946346	-128.8647614	283.4186707	11.94401784	1022.664618	-1.24057369	0.299984875	848.1944435	249	0	66.674	0.524748217	0.252063294	43.63419011	173.108069	150.3329638	140.9113196	124.4829306	178.2133553	58633	90.83815052	0.308300826	23673.95656	0.403765057
-346.8244873	41.18224258	7724472054	3.937537047	191.0954504	3.54189312	146.883316	-86.81075469	127.2318889	-8.849815369	-576.0282593	722.9115753	88.50818428	926.4826211	-1.268465677	0.106919598	24455.44937	249	0	66.674	0.961417002	0.468635482	34.48031401	73.57597825	77.20103626	93.0376268	86.37129153	94.10632285	71986	70.73719646	0.451802431	18522.55627	0.257307758
-62.87372589	70.52651978	2652604406	3.352293963	62.04874039	21.14897047	813.9709473	13.17781331	52.81595475	6.530306339	-541.3860474	1355.356995	26.71157538	1017.72737	2.849165069	0.138790932	9239.71764	1731	2	79.7014	0.283568696	0.255909645	26.41227081	103.2093606	75.60423269	67.23094526	44.18144407	96.93296653	20576	29.26694377	0.46090114	7878.62282	0.38290352
-265.324292	78.15507202	2660366171	3.898648806	107.3893547	6.226444751	250.8979187	-36.31934024	111.2788531	21.32413864	-642.06073	892.9586487	57.8330977	975.9672411	-1.913599607	0.107638925	23831.64166	1731	2	79.7014	0.54128742	0.364545608	21.48687958	58.94154008	50.99019514	54.91812087	42.52058325	72.47068373	22661.66667	31.90431414	0.584600871	6624.491765	0.292321472
-20.62107849	52.48218536	2389196628	2.565530761	28.52425194	11.71782721	291.2056274	17.44521909	31.16317594	24.3617897	-274.7706299	565.9762573	12.65371566	1018.984639	-1.535129867	0.265239817	3134.920872	2835	2	77.7973	0.773995165	0.640595165	26.27057837	41.00964197	52.83937925	47.41307836	39.44616585	52.87721627	18773.33333	31.74126462	0.662227466	5158.275448	0.274766093
-591.9223572	-1.153378701	166521615.1	4.924829747	380.6032715	2.236150576	69.73465729	-268.0490276	190.8542093	-229.2490692	-888.3208008	958.0554581	147.4460902	765.7308373	-0.501198138	0.037269391	50591.48918	2835	2	77.7973	0.077664567	0.048922187	10.06845721	205.8055422	120.8139065	20	16.4924225	120.8304597	2289.333333	15.9837984	0.662142201	1268.641393	0.5541532
-7.263875008	45.93611755	3712171529	2.011387429	23.35588956	9.106615417	179.8799896	21.9393946	18.05711099	25.21350956	-144.0009308	323.8809204	10.19132796	1022.298066	-0.874970041	0.329059	733.2095149	423	1	67.7288	0.601244435	0.389680831	38.42219008	98.59912786	79.62411695	90.19977827	86.37129153	99.13626985	28328.66667	59.28217691	0.432317068	10395.19159	0.366949554
-37.65401459	43.28284073	30016836678	2.183867723	21.6622963	14.08490116	306.6575317	8.790300084	33.97845742	25.27504539	-325.9790344	632.6365662	10.44517046	1010.590659	-3.221023251	0.335836312	3635.610713	423	1	67.7288	0.80395832	0.569863271	52.54822513	92.21198809	95.77055915	91.30169768	108.0740487	111.6064514	242930.6667	74.13459502	0.693573155	27146.4729	0.111745764
-15.84378777	47.5903511	7318712842	2.068685067	29.45246887	4.203054765	109.5793839	19.48686885	19.71098785	24.1815815	-76.07738495	185.6567688	12.5472998	1019.820125	-0.933289081	0.293924929	679.6125229	203	0	58.274	0.452225973	0.296220319	44.59351546	150.5417171	109.1787525	132.9661611	74.96665926	161.666323	55872.66667	68.07887449	0.349130419	20243.98627	0.36232361
-51.12335663	56.45005493	13775703735	2.6693565	32.01709557	14.64454645	325.525177	8.247729565	45.1419734	29.0080204	-449.8122864	775.3374634	15.46665257	1011.396548	-3.226926044	0.25235534	6359.493105	203	0	58.274	0.664607378	0.451486279	40.11231655	88.8450401	122.6539849	86.83317338	72.44308111	159.0723106	110744.3333	59.04706917	0.552567869	20182.71118	0.182245995
-459.596933	29.94763546	273743183.9	4.680406302	285.3340297	3.339982495	123.209816	-172.9951197	165.8236903	-106.3598633	-815.2402344	938.4500504	120.8795005	850.9925483	-0.993021652	0.048780829	40251.24526	1617	2	68.6932	0.610172817	0.55703662	13.7134236	24.61853153	24.41311123	25.05992817	22.36067977	28.98275349	2959.666667	15.02155874	0.723084643	1378.65898	0.465815626
-162.9460373	63.92928505	9887922565	3.333659685	57.0251236	7.696632111	207.1043243	-12.50055212	74.38111086	25.01952362	-482.493927	689.5982513	33.24003823	993.585787	-2.205455987	0.16624503	12057.55657	1617	2	68.6932	0.672872832	0.565411228	39.43401957	69.74396271	75.89466384	80.49844719	59.09314681	81.80464534	82352.66667	46.92881773	0.684061184	13381.58698	0.162491241
-47.98024445	36.90669174	3017052330	2.40053583	46.17386007	2.829674372	104.9210739	0.961453812	26.95886626	8.63702631	-101.4615173	206.3825912	19.41259864	1001.503579	-0.60277671	0.222069605	1085.586192	2098	2	57.1096	0.442985953	0.288176538	26.13011503	90.67398487	100.9554357	58.54912467	72.11102551	105.3375527	23633.66667	40.16730158	0.447001699	8909.685092	0.376991231
-179.5888809	140.449588	2048314520	4.095141471	67.49736357	6.722074705	679.2333374	9.70302455	100.4371587	16.48454285	-633.5021362	1312.735474	37.36158809	1024.898874	0.240598861	0.113962919	30917.50472	2098	2	57.1096	0.517524077	0.379044966	18.78013247	49.54592236	42.19004622	49.67896939	36.49657518	60.29925373	15919	25.64120776	0.680055665	4500.044936	0.282683896
-827.2494873	137.4004913	508468727	5.24596934	470.1045761	2.723885581	624.3601074	-189.6899326	301.0803937	-22.3854847	-1052.465698	1676.825806	212.0464737	888.5649738	-0.816431034	0.043063539	132945.3074	280	0	74.2356	0.574302364	0.32360198	11.34779653	35.06714189	35.60898763	24.33105012	24.33105012	42.94182111	5053.666667	20.13914249	0.677514767	2102.017952	0.415939177
-304.8152039	49.6362709	4158596184	3.600328964	101.9510803	5.430876212	142.5101166	-54.50619389	111.8078914	12.07224464	-589.2922974	731.8024139	60.64200543	957.3902178	-1.830997564	0.144618327	22637.49179	882	2	68.7342	0.870042525	0.723307209	32.73664827	45.25967371	50	56.56854249	56.88585061	59.09314681	36829.33333	39.37784081	0.666384924	8033.192969	0.218119424
-231.7845276	80.82640686	3049115473	3.945785979	108.1463213	5.060762893	261.8249512	-29.6277752	94.83871963	11.47052908	-504.1902466	766.0151978	54.07000457	978.8966635	-1.541620013	0.094111638	16616.42322	314	1	82.1534	0.656610269	0.550164733	26.67368558	48.4830888	54.58937626	58.30951895	40.49691346	58.61740356	25831	31.83449398	0.679930933	6215.081164	0.240605519
-285.9030151	47.54580879	6969159030	4.072100481	135.056901	5.086613215	390.1873779	-72.26614491	105.1063834	-22.68592262	-603.9036255	994.0910034	62.77315346	938.290447	-1.542798427	0.085442434	19698.85702	340	1	73.2877	0.526871531	0.362562035	31.52863123	86.96065282	86.76404785	54.58937626	84.40379138	93.59487165	64429.33333	45.81709228	0.52945739	14679.41905	0.227837513
-180.3963654	59.64951859	3352103213	3.416211137	72.27130413	6.199011356	368.9119568	-20.3188902	75.85058546	17.97698402	-441.9308777	810.8428345	39.01946373	985.4243684	-1.85575029	0.147614395	11286.10887	194	0	73.1726	0.731328906	0.51881527	24.81681262	47.83362025	50.15974482	53.66563146	45.65084884	57.20139858	28217.33333	34.98210917	0.757405153	5917.884908	0.209725166
0.739663005	60.22661743	7951738530	2.180755369	26.4859848	15.86952472	256.6010437	30.01753347	22.45440472	35.46061325	-215.7726135	472.3736572	11.41795412	1030.706805	-2.578961276	0.312057595	1420.397823	2802	2	71.7096	0.799589431	0.593123575	36.35539764	61.29481132	61.22091146	78.40918314	76.96752562	79.44809626	60909	49.01068332	0.590000887	12688.75775	0.208323199
-15.76634789	66.23075104	7579293327	2.593241316	38.0132103	9.82555129	269.4010925	26.5083594	28.06323267	30.61259651	-232.5028534	501.9039459	16.25196557	1027.358206	-1.208522092	0.224511697	1745.471319	303	1	72.7616	0.935600673	0.594815645	36.5858161	61.5078242	77.20103626	67.20119047	70.22819946	79.72452571	57962.33333	57.54676174	0.513750206	14098.16824	0.243229826
-45.73556824	56.5991436	15170387374	3.030132586	41.94889176	10.21362583	356.4338989	7.630041045	43.78101225	15.94380522	-369.2849426	725.7188416	18.34346245	1010.593791	-1.159552767	0.194025012	5981.510139	303	1	72.7616	0.670917321	0.653271224	52.0354744	79.65370661	86.57944329	77.20103626	103.4794666	106.6958293	121911	53.44105144	0.559762797	21241.0194	0.174233821
2.558146143	84.30650864	3057035626	2.55264111	37.29240561	5.77579818	209.8700714	45.71039077	26.76959985	47.77269936	-129.2087555	339.0788269	16.12696079	1046.3875	-0.14495393	0.224420366	1416.578862	583	2	61.8932	0.439869647	0.354496467	25.66761522	72.40584218	51.6139516	85.0411665	40.24922359	94.86832981	22323.66667	31.84913222	0.52149388	7352.108838	0.329341454
-407.3809174	55.15578079	1155468842	4.192432414	227.9096107	3.680347823	189.9947815	-97.25172095	150.7105776	-3.578719974	-689.1879883	879.1827698	103.3272414	921.7426118	-1.297887747	0.088472102	34654.98703	583	2	61.8932	0.812829136	0.574452377	18.69701963	32.54755377	36.76955262	35.44009029	33.52610923	37.78888726	10854.66667	26.45560001	0.767430856	3089.269962	0.284602932
-4.04314332	54.19295921	5941274821	2.110000677	20.89948702	17.49452246	171.6304932	24.27416419	24.68172066	33.20810699	-270.4374695	442.0679626	9.561139124	1025.271167	-3.368152419	0.36274122	2043.40281	243	0	67.2247	0.718006476	0.652474638	34.26707038	52.51862426	60.7289058	59.22837158	49.39635614	61.02458521	46134.66667	37.70871234	0.785770185	7916.626751	0.171598222
2.374736404	52.68421326	7128771157	1.85394328	25.32761383	5.367205791	110.9563828	28.74056108	16.29411745	31.12146378	-88.15731049	199.1136932	10.59209171	1028.97075	-0.969462747	0.344401506	473.6625102	246	0	60.5315	0.531597184	0.286533605	34.01431094	118.7096742	121.4907404	120.8801059	76.55063684	124.2416999	53848.33333	63.10572853	0.433360992	15912.89334	0.295513201
-441.153067	28.80494461	434293807.7	4.460465764	265.3276307	3.15804977	68.0669632	-153.7473079	154.4829574	-85.50188446	-719.1843872	787.2513504	112.0998517	866.8179566	-1.02555776	0.059883143	35229.75084	246	0	60.5315	0.214030448	0.193518789	16.2101566	83.76528546	24.08318916	56.46237685	45.607017	60.95900262	4453.666667	17.92832161	0.588443854	2224.628854	0.499505019
11.0931715	57.62586823	3230561554	1.82418647	21.85232735	7.550669075	146.3411865	35.2222935	15.66325656	36.5607605	-85.08316803	231.4243546	9.208395118	1035.474586	-0.452807178	0.382758792	522.4212203	292	0	50.8274	0.899230245	0.619619273	26.05547099	42.05077558	46.04345773	47.20169488	48.37354649	52.49761899	24404.66667	37.81332924	0.667702837	6093.724606	0.249695056
-336.4264923	29.83103161	1222828269	3.82119748	165.0083117	4.318835573	79.63252258	-88.93545592	119.1973809	-14.48895311	-600.774292	680.4068146	77.71264829	923.4388875	-1.482920404	0.117216085	22700.77543	292	0	50.8274	0.848593541	0.674205801	21.47028929	31.84530487	39.69886648	32.55764119	33.10589071	40.93897898	11535.66667	27.02372001	0.764793491	3228.259273	0.279850256
-601.5727844	33.78403053	93230098.12	4.885643805	380.9874668	1.945909525	79.77142334	-269.4119119	206.8200266	-286.4934998	-782.9544678	862.7258911	166.0340182	768.1561769	-0.258314472	0.037734337	56304.95763	2517	2	79.8712	0.761257958	0.641087925	10.32891283	16.11153857	16.1245155	19.6977156	17.08800749	19.79898987	1199.333333	12.26503695	0.77996267	699.9014768	0.583575439
-19.90002251	52.87526894	453280217.9	2.209059968	35.09454727	3.074315359	85.45627594	19.24819582	21.71007336	20.71879482	-62.29870224	147.7549782	14.90587426	1019.624209	-0.523615548	0.252409309	766.6426096	409	1	69.9918	0.239635228	0.172161609	12.0297698	69.87486854	34.525353	60.16643583	21.54065923	60.46486583	3335.666667	16.74448002	0.538238395	2005.847353	0.601333273
-112.3136978	53.40791702	7071350577	2.71725935	30.50133228	10.27239276	151.0190125	-1.506646832	59.18783385	29.57315445	-454.1473694	605.1663818	19.25285132	1003.008036	-2.740935724	0.268149931	9036.144928	409	1	69.9918	0.605245851	0.472618003	33.55196893	70.99172848	61.22091146	90.55385138	58.30951895	90.64215355	57719	42.9674491	0.60260647	11985.68519	0.207655801
-14.78271637	60.30797348	20277573018	2.439397134	30.51637554	11.85909436	231.3142395	24.15756425	26.55129321	30.64071465	-233.6856537	464.9998932	13.40769897	1025.039459	-2.228974956	0.264850815	1807.176039	648	2	65.5616	0.696712344	0.499708757	44.71834106	89.48880814	97.01546269	104.4030651	85.90692638	111.7497204	157873.3333	62.34795728	0.623423064	22658.98465	0.143526359
-6.853814507	59.2197319	1216395817	2.227986795	28.36850643	4.817521612	136.0300598	26.71892186	20.91743323	29.01332474	-87.52258301	223.5526428	12.67615357	1027.12383	-0.64939983	0.2752569	831.617701	346	1	53.6712	0.422358011	0.27185873	16.79408201	61.77503302	48.66210024	56.35601121	37.73592453	60.8276253	9121	26.09118007	0.52886199	3991.811943	0.43765069
-179.647142	51.21354713	11323498796	3.143941481	44.71219158	8.317825139	471.1065674	-19.01178172	76.00633458	20.18597317	-527.0119019	998.1184692	29.74317581	987.8396617	-2.202574776	0.200363236	13489.31281	346	1	53.6712	0.973392087	0.528517576	40.25650228	76.16871064	103.3247308	118.92855	146.013698	147.0374102	94697.33333	74.14202019	0.590411041	17017.202	0.179700963
-27.09987736	51.1321125	5819146370	2.405726165	35.51136571	4.680614602	130.6663818	15.57649872	24.54995084	19.18445587	-130.4304047	261.0967865	15.39819861	1016.118009	-0.724522158	0.240057831	1100.182533	2772	2	66.5096	0.535560144	0.277031264	35.7508001	129.0496948	106.9018241	110.6345335	72.11102551	140.1998573	44746	69.11387309	0.368112197	16557.95617	0.37004327
-126.4605232	52.56491852	15804358807	3.124900719	49.69620585	8.52682043	216.3458862	-11.32282405	59.77033337	17.27782631	-423.7719116	640.1177979	26.5892692	992.8131043	-2.321995109	0.181327438	8195.301752	2772	2	66.5096	0.649528273	0.498221882	43.5573248	87.42555543	71.47027354	107.424392	94.14881837	108.9587078	131708	56.78537002	0.5992877	20889.28285	0.158602992
-160.3214951	39.32375717	176557811.4	3.585920699	116.9977726	2.533076605	112.3279648	-54.00792981	63.66585658	-44.6447773	-262.0626221	374.3905869	47.09242321	949.1075598	-0.392763359	0.094491878	5904.163254	2429	2	73.3808	0.601287091	0.508255827	10.07332713	19.81940311	20.88061302	20.88061302	14.4222051	22.36067977	1511	11.91715125	0.766538591	830.729711	0.549788028
-296.5380493	45.37948074	2073428944	3.632031779	133.7782469	4.666163397	129.5069427	-58.94816697	111.1458985	9.590438843	-559.9744263	689.481369	68.00391893	951.9553268	-1.615955756	0.142863419	20640.39179	2429	2	73.3808	0.880406627	0.691235771	24.36671821	35.2509509	42.52058325	41.03656906	41.76122604	43.17406629	18479	31.03517079	0.789608241	4280.798271	0.231657464
-59.89423676	46.21805573	815543492.9	2.89039804	46.82786846	9.773969073	118.7388153	-6.362458582	39.07150654	5.286289215	-309.1110229	427.8498383	20.33897688	995.4596152	-2.218294613	0.185435734	3624.281827	369	1	61.7041	0.504823587	0.146375925	22.71755213	155.2000589	104.3455797	100.5783277	92.19544457	122.40915	6440.333333	78.34865046	0.443780258	3772.144984	0.585706483
-331.7364502	46.6865654	4468176721	3.587453024	107.385006	6.243024674	119.3184052	-64.82861463	125.8818647	13.53206825	-734.6494751	853.9678802	65.65752588	950.9501337	-2.005341328	0.156337435	29760.63677	369	1	61.7041	0.758648244	0.632808947	32.7157759	51.6992942	56.85068161	56.85068161	63.2455532	68.05879811	40450.33333	39.22157874	0.70022912	8138.143816	0.201188548
-218.751474	69.17006836	3471824664	3.812232677	94.94774246	5.157456796	217.8646545	-31.55072072	86.34720147	5.674902439	-459.4688416	677.3334961	48.54376678	975.688105	-1.593543261	0.101195592	14073.27178	1590	2	68.126	0.921263828	0.789185972	31.07521388	39.3762877	52	50	44.27188724	52.15361924	29585.33333	36.27594953	0.738699438	6262.301896	0.211669134
