# Supplementary material for: Towards survival prediction of cancer patients using medical images
Source: PeerJ Comput Sci. 2022 Oct 26;8:e1090. doi: 10.7717/peerj-cs.1090 (PMC9680890; doi:10.7717/peerj-cs.1090)
Supplement: Supplemental Information 1 [file peerj-cs-08-1090-s001.zip › FinalCodeV1.2/Benchmark NSCLC Feature Selection/NSCLC_Radiomic_Features_glcm.csv]

original_glcm_Autocorrelation	original_glcm_JointAverage	original_glcm_ClusterProminence	original_glcm_ClusterShade	original_glcm_ClusterTendency	original_glcm_Contrast	original_glcm_Correlation	original_glcm_DifferenceAverage	original_glcm_DifferenceEntropy	original_glcm_DifferenceVariance	original_glcm_JointEnergy	original_glcm_JointEntropy	original_glcm_Imc1	original_glcm_Imc2	original_glcm_Idm	original_glcm_Idmn	original_glcm_Id	original_glcm_Idn	original_glcm_InverseVariance	original_glcm_MaximumProbability	original_glcm_SumEntropy	original_glcm_SumSquares	Survival_days1	Survival_days	Age
769.9019519	27.49261239	66481.20797	-1894.609231	85.22825223	29.03526322	0.488844661	2.971669156	3.043329713	20.0909586	0.03415794	6.542014517	-0.079631786	0.628507532	0.436841441	0.988695785	0.487739069	0.94776893	0.386420229	0.087179678	4.282350541	28.56587886	2165	2	78.7515
949.0196278	30.2578884	229908.7357	-5086.822285	155.0902519	21.19497318	0.757961009	2.318832193	2.702586522	15.74341126	0.037870422	6.360312945	-0.165334052	0.818978531	0.50681487	0.993809138	0.547003971	0.96393906	0.417776846	0.090289976	4.36498099	44.07130628	155	0	83.8001
86.69405499	9.169397061	799.2164521	-20.19938434	16.3903005	5.932302283	0.467409723	1.849484062	2.472994649	2.453923555	0.018469743	6.217852657	-0.091984904	0.652332699	0.406970234	0.978569983	0.475339426	0.902897116	0.395947141	0.042217644	4.017244257	5.580650696	256	0	68.1807
50.69230539	7.043800471	179.759332	-4.736929857	6.507451254	2.200687901	0.491979642	1.059804661	1.873357873	1.06685183	0.056149213	4.866373506	-0.099426486	0.615548472	0.571819262	0.990689414	0.606083213	0.93759558	0.487525615	0.131507591	3.343473275	2.177034789	256	0	68.1807
1003.167522	30.95851189	239452.0823	-5315.03697	240.4081758	61.68287949	0.588595211	4.978636727	3.773900862	36.34949612	0.012756877	8.113853866	-0.117348682	0.787789307	0.305126437	0.97050904	0.372385309	0.906578476	0.290392723	0.047956861	5.208395135	75.52276382	256	0	68.1807
270.0812764	16.35872922	2596.508705	-99.07732585	16.77881008	6.886899673	0.416525449	1.606830484	2.355868356	4.283898951	0.033529661	5.82318905	-0.098702225	0.661543891	0.498149197	0.992024009	0.545052762	0.949582483	0.448153246	0.082950431	3.88003209	5.916427438	141	0	70.8802
490.664074	21.94066505	23680.51129	-879.760288	61.26223543	24.29399285	0.428547521	2.947303087	3.085519987	15.47929147	0.031484455	6.326459019	-0.158510167	0.806439808	0.417027967	0.974454826	0.472972382	0.916653555	0.360536861	0.093307457	4.268202558	21.38905707	141	0	70.8802
528.5427845	22.79191362	22099.33553	-771.0239016	55.20405447	18.93104876	0.487754763	2.654027811	2.994455361	11.78775521	0.02235595	6.917264517	-0.090615017	0.679437173	0.407580968	0.988706913	0.467752738	0.941696381	0.374518536	0.066214297	4.440406911	18.53377581	141	0	70.8802
730.2249569	26.83509423	49620.93702	-1341.788031	66.3073412	25.90841254	0.43698288	2.798689307	2.980157385	17.99460749	0.020614743	6.889385077	-0.099260382	0.704501394	0.418885512	0.988771043	0.476094409	0.94744124	0.387010599	0.061485298	4.481925516	23.05393844	353	1	80.4819
1847.208676	41.76361411	780675.7901	-12103.50976	521.8042361	110.0785328	0.650459618	6.720284391	4.18089501	64.04415971	0.005887552	9.339888327	-0.126204107	0.837130108	0.255312	0.974347125	0.325118851	0.91165825	0.246802904	0.029345963	5.941916373	157.9706922	173	0	73.8864
53.74058307	7.213545034	300.6126554	-12.83194748	9.991078053	3.171914105	0.518094711	1.306769597	2.101779362	1.437005907	0.036012444	5.420658161	-0.099482547	0.638314288	0.513161691	0.982479607	0.559856028	0.914661926	0.45814252	0.098663241	3.653175757	3.29074804	137	0	81.5288
581.504336	23.7643664	49134.69228	-1521.139055	106.8609729	40.05241924	0.44968522	4.114521838	3.555390603	22.91365676	0.01821045	7.387298095	-0.132425274	0.796275505	0.342856203	0.967053965	0.40705108	0.899458849	0.295490486	0.079611283	4.840032479	36.72834804	137	0	81.5288
1014.9802	31.29671467	221526.6504	-5111.763677	191.2741547	49.46066014	0.585801909	4.034950702	3.413585533	32.89751319	0.026250194	7.188167235	-0.123019278	0.772368637	0.386229633	0.976494287	0.441500211	0.923954587	0.349049761	0.0910926	4.71301718	60.18370371	77	0	71.666
379.0967476	19.38132239	5868.198979	-254.6374002	24.55593517	10.71791791	0.391094418	2.074215501	2.667395263	6.383889982	0.02619925	6.238368816	-0.062289571	0.560572515	0.42680365	0.990472654	0.487351027	0.94347708	0.406051634	0.063222153	3.984134878	8.818463269	131	0	56.1342
838.8144795	28.46092897	132134.4933	-3283.897276	154.6335267	39.55973912	0.590170899	3.930098061	3.489506333	23.85176911	0.014612796	7.703176471	-0.108770274	0.755770555	0.328793989	0.975629518	0.39805397	0.914662746	0.315252017	0.047464745	4.93856964	48.54831646	131	0	56.1342
132.6681633	11.43523513	610.3772905	-33.30254241	12.92256541	5.314443058	0.415694641	1.693383783	2.397586812	2.414857192	0.024304129	5.943754475	-0.064702406	0.551070039	0.438698971	0.983022653	0.499726287	0.915134007	0.423681356	0.051825987	3.819489353	4.559252116	131	0	56.1342
521.5203482	22.66444277	21528.88902	-773.2838739	52.12701105	20.7717686	0.429608443	2.820038134	3.06056265	12.74200705	0.020534773	6.873327227	-0.062377214	0.582852041	0.379204424	0.982480087	0.445163504	0.926941455	0.362220531	0.055451226	4.35041196	18.22469491	131	0	56.1342
48.70975064	6.758232324	684.8018877	20.03580942	17.40767006	5.303676462	0.533150978	1.762186377	2.397383853	2.119457195	0.018808606	6.073972573	-0.111896748	0.700242638	0.419084891	0.975079083	0.485185883	0.89552647	0.404783414	0.043792367	4.002408529	5.67783663	2119	2	71.0554
893.3220807	29.63560825	94712.51907	-2432.487331	103.5544522	43.45555368	0.403466753	3.653540356	3.27528755	29.93238827	0.019038272	7.035301905	-0.145065678	0.811421225	0.37917612	0.978890825	0.439795144	0.92900296	0.359028747	0.060121265	4.619474803	36.75250147	2119	2	71.0554
1238.405462	33.97751441	299050.8254	-4248.48352	386.2118811	50.69025333	0.767396082	4.891182214	3.807764584	26.1489799	0.00431929	9.173174107	-0.148543334	0.86910513	0.248211416	0.987679542	0.328764425	0.931817036	0.248740655	0.021195518	5.881773203	109.2255336	515	2	64.3313
288.2885786	16.92090875	2539.174015	75.79943317	16.93243432	9.050242363	0.304368544	2.070959204	2.640043053	4.710244002	0.023945577	6.156977413	-0.065757902	0.568345003	0.39698424	0.992643061	0.465367566	0.945596257	0.3908762	0.058550565	3.882823408	6.495669172	85	0	71.2553
1188.02579	33.32477804	457478.4547	-8964.681829	352.1607723	42.35567776	0.784224256	3.918635923	3.461191604	26.76616083	0.014516668	8.117417854	-0.153555384	0.854254737	0.355668788	0.990386435	0.418566388	0.947091364	0.33137025	0.04993306	5.308902675	98.6291125	85	0	71.2553
395.9639411	19.82700436	6508.541683	-220.5727573	25.88035203	14.47154387	0.286291898	2.296981126	2.774071385	9.086888983	0.028906889	6.127119772	-0.094600356	0.657330078	0.429296935	0.989871202	0.4871681	0.944948143	0.399443237	0.075899081	3.990110532	10.08797398	3614	2	65.3635
1047.4206	30.24961969	764776.1954	-2889.890115	660.6548735	131.6553488	0.666520007	8.242679161	4.461159974	60.20700363	0.001510902	10.0693549	-0.17524725	0.915362441	0.165039948	0.961510442	0.243832791	0.880121241	0.168659434	0.009444928	6.423040841	198.0775556	1247	2	66.7707
1056.874867	32.0040788	179275.4418	-3665.788914	230.977583	101.313257	0.388064618	6.929594682	4.171550457	52.35877034	0.014470773	7.556225406	-0.261807835	0.946423173	0.255883546	0.950707976	0.321201907	0.872884982	0.226024585	0.074347322	5.22299949	83.07270999	1238	2	71.7235
615.4157474	24.46535268	59080.2938	-1751.538335	87.06763114	19.64855569	0.629766619	2.66740458	2.978715171	12.46348789	0.019702248	7.013651801	-0.1085005	0.733258281	0.398876477	0.985971	0.461063135	0.935877739	0.378785152	0.051433038	4.562247369	26.67904671	101	0	79.1129
148.8509409	12.10521989	998.6982785	-35.23675049	15.38798575	6.155429197	0.421867598	1.73918919	2.449117365	3.094229483	0.032591049	5.742000552	-0.138841472	0.750248786	0.451230274	0.984437646	0.509832156	0.921986704	0.41027855	0.103400355	3.797123746	5.385853737	220	0	73.9001
97.29993558	9.673178933	1294.18316	-37.02568189	20.45114506	5.537623117	0.570690535	1.736102086	2.431262564	2.474490795	0.018801787	6.309580963	-0.117409251	0.721664181	0.434323086	0.985578257	0.496585686	0.921197297	0.412835988	0.047496961	4.146600025	6.497192045	220	0	73.9001
736.5311709	26.75409476	97025.20496	-2557.987227	113.1506428	30.17678003	0.577844218	3.162622483	3.162250206	20.01384726	0.020623517	7.236775101	-0.100384747	0.716373184	0.393171791	0.981418582	0.453355439	0.930451839	0.365065345	0.066524081	4.701917236	35.83185572	220	0	73.9001
494.6800788	22.15584914	11758.80489	-427.4621603	35.48424099	20.29953435	0.268540955	2.850638184	3.02086906	12.12514773	0.017737189	6.51953884	-0.12945021	0.767165809	0.354868092	0.980882944	0.426981353	0.921496139	0.350743685	0.045265078	4.201257815	13.94594383	1926	2	82.9925
904.6039126	29.63599141	152628.1303	-3582.404245	126.6718526	21.45174791	0.707830905	2.366331037	2.723977554	15.78197163	0.030065893	6.500682569	-0.177568655	0.841469285	0.497888376	0.993481056	0.539588172	0.962597258	0.417553193	0.066786033	4.481955694	37.03090013	1926	2	82.9925
291.1270025	16.97146049	5516.934884	-275.7467286	20.79218691	8.409754515	0.422237571	1.518358993	2.266755362	6.084680022	0.09888201	4.717206955	-0.068234379	0.516911686	0.579591586	0.991612756	0.61033926	0.956596256	0.43536537	0.233610407	3.222370949	7.300485356	336	1	74.82
66.76524892	8.09081313	283.1431395	-3.543433872	9.029024287	3.814926554	0.403993136	1.414507297	2.21198166	1.784088712	0.033085249	5.500791011	-0.079905325	0.584522351	0.498071098	0.984136547	0.547847177	0.919466792	0.442897758	0.079688556	3.599557945	3.21098771	139	0	76.9692
591.0837427	24.22766058	12266.02074	-352.3565183	33.15242789	16.74679007	0.32216744	2.352186931	2.804486549	11.16670024	0.027269402	6.238869738	-0.128088328	0.745632343	0.43337686	0.987619642	0.491158213	0.941547571	0.389454682	0.077308308	4.146654926	12.47480449	139	0	76.9692
139.7670351	11.76874294	441.7162774	-24.17847909	9.291785539	4.238575372	0.37222244	1.42291715	2.212022562	2.182154005	0.038597683	5.370445467	-0.086460348	0.60193055	0.502039163	0.987939048	0.549867002	0.931496573	0.454115271	0.083809787	3.5541044	3.382590228	139	0	76.9692
1481.466589	36.89990078	777320.249	-11805.26405	570.1771463	91.19652301	0.722861339	6.008163229	4.010323418	54.40537032	0.010735254	8.966833471	-0.153858142	0.874183325	0.305303474	0.97395262	0.367032761	0.9129133	0.270940655	0.052392723	5.803450034	165.3434173	139	0	76.9692
101.0121068	9.930871019	664.4406996	-6.813173269	13.95763639	4.400931924	0.519590633	1.520635512	2.294334944	2.052221167	0.024922162	5.874381886	-0.109859507	0.685827577	0.477342961	0.987169617	0.531305259	0.926734357	0.431810362	0.0508553	3.906827376	4.589642079	326	1	54.6475
1525.233798	37.597076	1007866.406	-12248.53539	484.1481254	37.43934048	0.855578951	3.497659302	3.287175576	24.92756286	0.023964477	7.970647108	-0.230298638	0.930731334	0.423690888	0.993351982	0.475210175	0.957891062	0.341271687	0.082041412	5.47665588	130.3968665	326	1	54.6475
1580.000889	38.25161409	732601.1207	-11550.69925	548.2276632	81.29335127	0.740233833	5.605911307	3.927560669	49.0059472	0.009300461	8.998565949	-0.154337266	0.872836447	0.300642211	0.982215128	0.365935099	0.927596934	0.279391472	0.041914977	5.805964533	157.3802536	442	1	78.601
34.99280963	5.82936533	138.220751	-7.458100992	6.541170756	2.499559232	0.444267002	1.179729917	1.948860924	1.088540161	0.044805566	5.004328178	-0.081152689	0.562288641	0.532719346	0.977017361	0.57453767	0.901829029	0.484368307	0.099875795	3.354320889	2.260182497	245	0	53.7221
337.4506167	18.3041683	4976.150664	-173.4269407	15.9815989	6.352196022	0.427297256	1.367157826	2.135913789	4.471928531	0.070066137	4.900584797	-0.073511372	0.545086655	0.568478744	0.994664059	0.600843695	0.963215509	0.469819424	0.140238182	3.315235657	5.583448731	245	0	53.7221
787.3607347	24.55094329	825523.9698	-7687.570436	776.6683357	38.2863364	0.905934092	3.864919984	3.447607017	23.08091716	0.009736694	8.10459054	-0.257858653	0.952407445	0.333821001	0.981711345	0.402350217	0.92575489	0.319898515	0.040375889	5.544025458	203.738668	1141	2	75.7782
1044.551546	31.3701275	317243.5627	-6448.136682	312.1353407	70.7165585	0.626950252	5.471642775	3.894474663	40.25989661	0.011429818	8.297698946	-0.146053841	0.848655829	0.287657991	0.970057378	0.355531014	0.903845993	0.271983876	0.047882482	5.365795821	95.7129748	1141	2	75.7782
1435.488838	36.50236812	995325.9346	-9964.70366	462.4245599	50.19988951	0.803213109	4.177860439	3.521013894	32.25317105	0.018719505	8.19814353	-0.198510197	0.907073355	0.374593441	0.990946136	0.432229392	0.949815162	0.322405755	0.073558475	5.560205847	128.1561123	1883	2	68.1314
296.0927015	17.10893975	4686.063205	-216.6145594	22.90066363	9.398333219	0.417140515	1.799020894	2.520210345	6.129141525	0.040480678	5.875297625	-0.088962446	0.633257384	0.504651421	0.986820661	0.54971599	0.939393789	0.420569257	0.118418164	3.927272558	8.074749212	25	0	70.3518
54.97942359	7.221213045	559.8188076	10.61324525	14.26592727	2.940544937	0.658337232	1.286544334	2.050614104	1.255761298	0.025324377	5.69838129	-0.150316717	0.763286566	0.509344175	0.985728489	0.556816593	0.920583985	0.464129	0.048121449	3.938143903	4.301618052	25	0	70.3518
739.1273799	26.28033541	748592.1152	-6482.318242	545.0501676	353.0916905	0.225661403	14.92306931	4.257671024	76.58591428	0.009535424	6.805612242	-0.647452527	0.999223485	0.109841858	0.880707187	0.171700993	0.784813464	0.11827399	0.02116395	5.187787468	224.5354645	1972	2	70.1684
1278.64257	34.57013919	513035.8338	-9252.772361	407.3520221	73.99429135	0.689606274	5.496743195	3.907676462	43.20929935	0.013290387	8.365400753	-0.170214591	0.882950387	0.317431507	0.97588666	0.379601973	0.914789159	0.265058872	0.059002493	5.546212255	120.3365784	479	2	78.6776
75.8917322	8.68617472	104.7218758	-5.069781366	4.545245792	2.779324508	0.240120113	1.141693735	1.984974044	1.464307467	0.066950088	4.626992074	-0.066820936	0.508153426	0.565369906	0.984967151	0.60139215	0.92524319	0.469537889	0.145795153	3.060303263	1.831142575	257	0	68.9966
472.1332238	21.55543235	18096.94396	-688.9313267	47.57485343	17.63026567	0.45512024	2.365693597	2.788715312	11.98882786	0.034947381	6.252342817	-0.109553937	0.706216663	0.470548451	0.98222741	0.518024941	0.933622386	0.405657422	0.098432944	4.218120003	16.30127978	257	0	68.9966
900.8801136	29.77291524	78905.95603	-1982.984346	86.26691456	28.47255861	0.501247633	2.852502858	2.992135432	20.23694133	0.026468398	6.817612568	-0.117519136	0.745123979	0.440807416	0.988688354	0.492552214	0.948997463	0.389083914	0.074159229	4.529884965	28.68486829	303	1	62.4476
12.05131733	3.437298107	12.6813182	0.667734409	2.060562194	1.118432335	0.293995531	0.772370756	1.4604707	0.513869465	0.110582576	3.583234041	-0.089218996	0.515320123	0.648136455	0.971672622	0.665330369	0.895538012	0.525755836	0.185535341	2.515163148	0.794748632	999	2	71.7153
784.7983604	27.64893291	90821.91559	-2497.019985	122.8886719	41.5995051	0.494486646	3.722595386	3.365595986	27.57524707	0.038644929	6.944054303	-0.105051144	0.724586913	0.414805291	0.979711933	0.467267874	0.928651185	0.32974368	0.147586944	4.580404077	41.12204426	999	2	71.7153
335.7822113	18.28729814	2823.348049	-136.7625377	11.0787515	5.654504465	0.32162489	1.072282262	1.890626257	4.496479544	0.129234058	4.130468392	-0.110046826	0.605564409	0.67603061	0.992376883	0.694996443	0.963697299	0.398932061	0.251972545	2.973186807	4.183313991	543	2	75.6934
724.9974875	26.69853957	53119.83701	-1184.803623	71.71812341	22.98664224	0.513307107	2.532575451	2.856228212	16.48887344	0.029467609	6.673886334	-0.128806384	0.76223606	0.478536978	0.99195405	0.524630677	0.957262762	0.392850253	0.076949517	4.508152398	23.67619141	456	2	75.6934
95.63177701	9.520870747	1297.272727	-61.69593735	25.09263072	5.168329015	0.659461038	1.628038644	2.393118445	2.456394283	0.02651836	6.008451174	-0.150012269	0.776626729	0.469744241	0.98336141	0.525703571	0.918631925	0.408938946	0.09949016	4.09927368	7.565239933	456	2	75.6934
62.55007429	7.586656833	2777.617696	148.5253134	24.25209512	4.300367928	0.693998646	1.576137171	2.277303763	1.769550845	0.022862825	5.821390064	-0.184937308	0.826380588	0.452574618	0.984049775	0.512723568	0.915383134	0.419094623	0.045924286	3.966554468	7.138115762	456	2	75.6934
237.094777	15.27869498	3839.824887	-190.4317771	22.13360127	7.517777565	0.490698856	1.597523914	2.399380127	4.939677034	0.044573284	5.727688144	-0.119893164	0.707683175	0.541083068	0.988351051	0.58055142	0.943480369	0.418640995	0.104484739	3.903974004	7.412844708	597	2	55.4305
90.49068321	9.258320096	1031.445041	1.015831862	22.43274192	3.493695426	0.725417573	1.306808852	2.08068481	1.732234657	0.027404008	5.640416494	-0.277312993	0.909811968	0.525986471	0.985613297	0.568669383	0.925375442	0.466903308	0.06502559	4.039436171	6.481609337	98	0	82.4066
51.16881692	7.001132444	486.9431814	-23.10104049	12.68716556	4.080726711	0.513287493	1.498193516	2.254016918	1.798534348	0.025825266	5.769297595	-0.092249534	0.631862583	0.474468401	0.974249061	0.529150652	0.897222414	0.435240303	0.05915986	3.822652358	4.191973068	98	0	82.4066
58.96627623	7.580496666	223.647535	-3.558582322	9.107535072	3.100711743	0.490777499	1.303532599	2.080909639	1.378420623	0.031535972	5.401506519	-0.095201892	0.62675151	0.508317542	0.985109855	0.5557974	0.919884795	0.463553452	0.06202893	3.61451961	3.052061704	98	0	82.4066
831.5201805	28.30800604	153997.1692	-3845.090147	155.5120947	34.93304064	0.629465239	3.314993211	3.183475482	23.74120328	0.029891971	7.014637547	-0.124638843	0.764619112	0.435836628	0.98043451	0.485148003	0.931677154	0.362381301	0.085418344	4.670670688	47.61128383	98	0	82.4066
765.1469403	27.52001852	39836.59809	-1169.565768	50.03500217	18.8594221	0.452418173	2.028317054	2.507654141	14.68895331	0.070444634	5.346654218	-0.124274257	0.699605958	0.56291477	0.986743768	0.59536204	0.95174761	0.408561914	0.159731685	3.747577438	17.22360607	366	1	54.0068
146.2062796	11.80189349	3008.751223	44.54003239	32.95787033	5.328332046	0.720335331	1.68125138	2.400380138	2.454586597	0.016555885	6.442310761	-0.194739647	0.859228069	0.446755354	0.986183368	0.506948743	0.9235758	0.41441679	0.045865664	4.427850739	9.571550594	464	2	74.7543
1098.022309	31.63691207	575176.7307	-8758.631731	480.7388866	92.71545729	0.67521534	6.692769655	4.184381402	47.07110107	0.004882115	8.71172201	-0.264243424	0.963548831	0.217563011	0.966591404	0.293891299	0.891783019	0.210577152	0.025465422	5.925672497	143.363586	464	2	74.7543
619.4859257	24.56366139	58794.16051	-1787.693451	87.71223735	23.29311755	0.579143816	2.602054114	2.88835028	16.42290172	0.037839727	6.510165812	-0.129353627	0.758577164	0.490597933	0.986538603	0.533665796	0.944773483	0.37979173	0.10482513	4.401539894	27.75133872	370	1	52.2491
501.8591045	22.33390833	8135.361931	-304.4605073	23.38042889	11.16273401	0.356205306	1.809613786	2.466096119	7.840602349	0.039844082	5.616916547	-0.124230276	0.712232333	0.50707415	0.990070761	0.551706965	0.950233674	0.429192017	0.11536492	3.823984885	8.635790726	370	1	52.2491
1030.839643	31.08361289	312578.6291	-5301.401541	352.0775302	94.79543072	0.571799717	6.80655507	4.173986602	47.56204239	0.010741905	8.100079056	-0.24882422	0.947085278	0.244097794	0.955123612	0.311614184	0.876041046	0.22340266	0.056245972	5.567497396	111.7182402	342	1	71.4168
117.2293026	10.77131487	453.5941883	-36.05248137	8.829985229	4.008308295	0.373235307	1.351005498	2.160573442	2.147548667	0.050015973	5.047446098	-0.088532818	0.584570891	0.524743707	0.984014414	0.567513187	0.923796715	0.462356291	0.106561244	3.38973128	3.209573381	558	2	58.6274
485.3060439	21.88030941	19037.51888	-691.5623465	36.66446814	10.45457113	0.548213295	1.601092358	2.270999586	7.850746036	0.068070959	5.175709625	-0.131762707	0.706960575	0.579480389	0.990575631	0.608828822	0.956434998	0.444472596	0.139322691	3.639508654	11.77975982	558	2	58.6274
183.0597649	13.48393157	1375.694988	-95.82870883	10.13075106	5.164641501	0.320732884	1.170763611	2.042325243	3.787594042	0.181334126	3.882300053	-0.054382913	0.427842928	0.648068006	0.985081807	0.672432609	0.943964887	0.38650296	0.385223791	2.728520094	3.82384814	136	0	74.6092
290.4624394	16.95859672	4794.759673	-202.8740436	18.50014704	7.0272995	0.446489843	1.446295649	2.223348241	4.917446863	0.059282089	5.217142404	-0.10308617	0.645601861	0.563967342	0.993349373	0.597561258	0.959110458	0.454234179	0.152558793	3.588813936	6.381861634	134	0	72.0684
46.61391644	6.74373552	315.475194	-14.24188058	9.204237679	4.702332464	0.319557147	1.578472802	2.304574332	2.14261609	0.041924793	5.188526132	-0.156719499	0.757737919	0.470067398	0.974863398	0.527315399	0.900138286	0.405336386	0.105622942	3.453281425	3.476642536	183	0	74.0561
447.3234118	21.06285396	6922.010909	-221.0414647	31.27688148	16.61898783	0.290717695	2.76421725	3.011496203	8.905327519	0.017613323	6.553919691	-0.138537801	0.782478816	0.347957975	0.984374598	0.421570242	0.924331799	0.346772623	0.053502261	4.240203202	11.97396733	183	0	74.0561
1415.959398	36.49561019	727234.9602	-11392.89942	454.4392434	118.9236314	0.583420269	7.175008766	4.070817218	65.40252985	0.010471338	7.20823065	-0.4475572	0.991906652	0.232749193	0.965615695	0.304388585	0.896327611	0.233438622	0.039786982	5.361638502	143.3407187	183	0	74.0561
596.3130964	24.04177771	60172.16644	-1788.478531	92.24668559	19.06295567	0.655368287	2.41616892	2.838897325	13.11528152	0.029203911	6.708143597	-0.162573031	0.822767598	0.48621506	0.99135943	0.53134508	0.953761162	0.384768119	0.088868931	4.575566304	27.82741031	183	0	74.0561
55.39267155	7.317165444	344.5307505	-16.16444138	10.7418129	3.341883967	0.520896039	1.312210837	2.110360786	1.540738941	0.035429142	5.375770755	-0.13238921	0.690131869	0.522578744	0.981644382	0.568487424	0.914905918	0.441449213	0.081142004	3.663987907	3.520924217	170	0	50.1958
684.2559507	25.66274352	96756.68932	-2713.309511	129.712473	27.04432028	0.653469641	2.961337218	3.083176737	18.14396495	0.027360105	6.999345121	-0.135091734	0.787451491	0.444694172	0.982020364	0.494740298	0.933090711	0.365296337	0.088884357	4.69061164	39.18919831	170	0	50.1958
252.9714497	15.80358157	4930.875722	-195.7476504	24.90849582	12.04835846	0.350883524	2.109499653	2.714080636	7.492414029	0.046274446	5.811357243	-0.085826587	0.617959787	0.477774373	0.98699177	0.526375579	0.938435427	0.394801042	0.110262619	3.874265003	9.239213569	1070	2	72.6982
690.6897888	25.95111113	66886.0291	-1939.728933	89.91479541	21.05261707	0.617213556	2.439515541	2.804891007	15.01504426	0.034567014	6.559687669	-0.148499329	0.797212672	0.489664476	0.989389544	0.533290849	0.951007723	0.399649799	0.10380603	4.418553671	27.74185312	73	0	80.2245
896.9670554	29.2246461	205590.4756	-4880.09378	215.1069796	43.8797401	0.657305175	3.922435383	3.426431713	28.26716503	0.032946742	7.213619849	-0.134937955	0.795505735	0.397780149	0.974433811	0.451268534	0.9185611	0.331047609	0.124005069	4.808026667	64.74667992	1810	2	46.5024
110.3594533	10.4503861	217.9603434	-21.957432	6.64280912	2.049883135	0.526730153	0.951509459	1.775792523	1.137055436	0.07685001	4.480988065	-0.129996788	0.670976927	0.611981526	0.99157212	0.638489194	0.944034703	0.488158061	0.183292369	3.166991626	2.173173064	1810	2	46.5024
1094.176242	32.42414926	260155.1137	-435.6355133	209.2569932	37.90418076	0.691816185	3.690262882	3.387199731	23.99056052	0.016844246	7.865453799	-0.1832194	0.884463426	0.381045089	0.990505664	0.439974757	0.947722312	0.333076862	0.057781453	5.301589222	61.79029349	4328	2	64.8378
927.4185137	30.07246077	132896.2571	-2620.072749	182.4306477	91.7299223	0.325317351	7.060763976	4.1712689	41.08141192	0.005671445	7.750520306	-0.325309572	0.97484773	0.168425537	0.954405152	0.251543655	0.86668467	0.173062827	0.017706588	5.260997336	68.54014251	1670	2	80.7228
382.1434138	18.77775818	82334.85805	577.1782816	171.149567	53.06646708	0.525181392	5.012470199	3.767795089	25.96321574	0.004726092	8.406427551	-0.260644699	0.957127724	0.246901654	0.972661465	0.32699014	0.901143426	0.242058288	0.022610527	5.573216892	56.05400853	208	0	53.5743
481.5338003	21.80985555	17372.70216	-622.7375896	37.02127332	13.58062783	0.459248748	1.84274414	2.448708889	10.15513809	0.062491563	5.50573679	-0.131161798	0.720810801	0.559185347	0.988640867	0.592448826	0.952145343	0.420320838	0.157362239	3.824471297	12.65047529	210	0	51.6906
183.769537	13.52475429	527.7466658	-38.77517067	6.579561636	3.180493593	0.345680768	1.060556318	1.895826713	2.048697086	0.087345812	4.412853003	-0.075455731	0.526971041	0.606009079	0.991344946	0.633143646	0.948680263	0.478286795	0.204363567	3.044849274	2.440013807	73	0	62.2313
709.5669935	26.16137147	98266.43871	-2492.21795	138.7291428	38.15775126	0.56836932	3.946607044	3.529093235	22.35594722	0.015672772	7.816628927	-0.097754309	0.731204286	0.3384107	0.975948223	0.405534235	0.913877725	0.300615829	0.076930684	5.022488234	44.22172352	73	0	62.2313
377.3486036	19.26841564	13293.62885	-390.5145618	34.06019867	9.776472426	0.549739008	1.709890036	2.426777366	6.810053793	0.087020711	5.176602199	-0.110964637	0.658497879	0.549122348	0.993361802	0.585207213	0.959541719	0.421672129	0.226345075	3.57133111	10.95916777	78	0	78.7105
200.4811245	14.05364323	984.7882014	-47.27638661	16.25263675	4.370329187	0.575799699	1.460327683	2.234937783	2.197736402	0.029803685	5.643827223	-0.14132116	0.744804976	0.49376102	0.989828886	0.544666065	0.935952811	0.436295612	0.098793154	3.892809032	5.155741485	1076	2	79.2197
1096.118677	32.50671969	262512.2732	-5805.548843	217.7505004	60.13718933	0.565351703	4.371566288	3.466653556	40.656504	0.051504516	6.859078876	-0.116468612	0.744706917	0.431351701	0.970765893	0.477065358	0.918280379	0.317281519	0.180046832	4.58539961	69.47192243	1076	2	79.2197
414.1325394	20.15437768	17051.63425	-672.2626947	45.06153072	13.35528132	0.539675221	2.020529751	2.613296163	9.237163787	0.05552255	5.763496339	-0.120262265	0.710957051	0.514314727	0.990127754	0.555115606	0.950751296	0.413414287	0.155897307	3.939499557	14.60420301	192	0	59.2334
130.5259032	11.34860958	817.0538387	-5.538272918	10.27787751	3.338833914	0.508029518	1.162674049	2.019968862	1.975322073	0.056878168	5.111019717	-0.112948489	0.663964682	0.575411909	0.992939873	0.608719676	0.950854811	0.469822535	0.123498973	3.541445492	3.404177856	192	0	59.2334
29.78257027	5.361942579	154.5946221	-5.609667797	7.431220465	3.310870985	0.381761183	1.385458761	2.087568021	1.355441145	0.036265897	5.216575691	-0.092033538	0.604318969	0.482001103	0.970104938	0.534581379	0.887048343	0.461010688	0.079541961	3.430823051	2.685522863	192	0	59.2334
20.27288466	4.488876722	10.09201607	-1.266137621	1.529420874	1.039303517	0.187625617	0.724012498	1.463789106	0.50732787	0.142872111	3.300059523	-0.043950994	0.341981265	0.669384709	0.97358968	0.685447609	0.901952578	0.495277223	0.237676653	2.285065707	0.642181098	4454	2	0
201.8015008	14.16953019	966.0811138	-63.934198	7.274843935	3.172439724	0.391570515	0.952487014	1.79005884	2.259600918	0.129528128	3.935795997	-0.077706484	0.509579903	0.657332212	0.994544919	0.676298585	0.963348694	0.455510428	0.236306695	2.799308671	2.611820915	4454	2	0
249.9897567	15.72279552	3948.415422	-208.782314	17.83974445	6.714402578	0.449239363	1.520299025	2.303500739	4.383277955	0.066165905	5.064960851	-0.066112716	0.522282814	0.536486447	0.987855635	0.575205777	0.941395348	0.451341375	0.13008525	3.381015835	6.138536756	98	0	74.9076
19.96799966	4.447200011	16.83812338	-0.753254895	2.066637646	1.305093883	0.224965494	0.830242908	1.591378461	0.610249035	0.108118478	3.758733858	-0.02915892	0.291791213	0.631450289	0.980913011	0.653531848	0.91275312	0.507414472	0.167621462	2.547148299	0.842932882	98	0	74.9076
1357.473651	35.29859194	646373.1554	-7411.348948	541.470732	95.78902657	0.698551903	6.761782245	4.249193078	48.9403686	0.005231972	9.74146322	-0.122358966	0.836226942	0.230594353	0.971210045	0.303294986	0.899310125	0.208601002	0.045370557	6.132095682	159.3149396	673	2	82.2779
145.3108643	11.98113497	987.6785499	-71.98866408	12.73633784	5.704336423	0.377186915	1.509397189	2.308207843	3.346693461	0.058222647	5.087604196	-0.123545109	0.674544742	0.528115407	0.978408832	0.570091376	0.917991458	0.433272078	0.158807165	3.508868697	4.610168564	670	2	49.2594
652.5920938	25.41238044	25281.74705	-777.8191838	50.89811424	23.7031868	0.363333279	2.651595737	2.925167707	16.5634724	0.022793048	6.702210573	-0.119256039	0.744660845	0.448604102	0.983842288	0.500544664	0.938121501	0.386233226	0.062476959	4.438174664	18.65032526	670	2	49.2594
67.40982182	8.145340259	315.6423551	-10.42422322	8.759289479	4.510354814	0.324793678	1.525734853	2.246217537	2.118383453	0.040930906	5.208608915	-0.133822583	0.718127413	0.474941689	0.976257501	0.527650467	0.903092364	0.449772636	0.096761945	3.478125204	3.317411073	51	0	83.5154
287.4150163	16.81443398	7966.558646	-369.2530466	25.07968681	6.328227626	0.595370838	1.434430494	2.225812227	4.253475778	0.071322596	5.024274566	-0.099924952	0.629497254	0.555110478	0.989502245	0.590380508	0.946718456	0.457104604	0.161879881	3.416928768	7.851978609	51	0	83.5154
61.81128292	7.675350778	670.8829594	-34.2961733	14.74603821	3.148204385	0.647562293	1.29150807	2.095127065	1.45606969	0.029559988	5.686569505	-0.142739681	0.75112712	0.517490187	0.984943505	0.563302451	0.920862053	0.459718384	0.07860005	3.905195044	4.473560649	1573	2	62.1218
905.3586402	29.3946073	195528.4676	-1562.24795	280.0733991	115.1064191	0.41798756	8.380840666	4.422821223	43.0870626	0.00192096	9.265670053	-0.216359379	0.945287698	0.120254407	0.954822973	0.204925371	0.860044662	0.126072301	0.006308172	5.933296375	98.79495457	1573	2	62.1218
86.69093021	9.261050359	207.4174487	-10.93919985	5.934874244	2.240173345	0.450530407	0.973346969	1.835661326	1.283654681	0.071963067	4.575076685	-0.117266142	0.646245634	0.615687596	0.991806464	0.642979484	0.946382778	0.466695746	0.157003085	3.232545029	2.043761897	220	0	52.7118
286.7092363	16.79629258	7383.698417	-335.88069	36.83512511	18.51827039	0.324188118	2.8107295	3.048554283	10.52840566	0.02832727	6.158532677	-0.155054643	0.797836851	0.400877346	0.98138634	0.460743779	0.922226708	0.351914096	0.093014158	4.133450971	13.83834887	220	0	52.7118
275.5473844	16.5574401	2706.172626	-146.4173786	13.22585952	7.63744869	0.264457895	1.451874286	2.185853986	5.51438467	0.079797262	4.640517358	-0.083064623	0.56683265	0.576367309	0.984651368	0.60653276	0.940737149	0.460003609	0.179045062	3.206719489	5.215827054	1630	2	72.3477
38.37052115	6.142396035	87.24544787	-3.704240756	4.665006141	2.101297289	0.373606292	1.04404143	1.847829854	0.998822471	0.066994304	4.51411429	-0.091518445	0.576510069	0.57487019	0.983821084	0.609056885	0.919162042	0.48395344	0.127255564	3.09383946	1.691575857	632	2	78.7789
526.3817277	22.72808348	32835.69978	-1157.201517	66.53997959	27.38166114	0.409085022	2.941654665	3.041039568	18.65316139	0.055613453	6.052211494	-0.113708577	0.710686053	0.468551758	0.974962004	0.513948624	0.923322561	0.359704234	0.168329225	4.065454667	23.48041018	632	2	78.7789
36.21211134	5.904927982	157.0734412	-10.60793915	7.322920768	1.951320345	0.577890854	0.99391073	1.814432723	0.948964996	0.050058758	4.855377212	-0.131994349	0.688560672	0.591633177	0.981969038	0.622478507	0.916226691	0.485513137	0.115156315	3.411095641	2.318560278	131	0	76.3395
103.2808632	10.01216347	945.6384316	-60.26679935	17.44530038	5.304973108	0.532876937	1.69111809	2.420972389	2.382316417	0.026672979	5.941319087	-0.090197674	0.625117834	0.450460125	0.982816531	0.510542753	0.915400564	0.402256685	0.089565077	3.93213424	5.687568371	131	0	76.3395
49.04828869	6.941530905	104.8675347	-4.179803962	4.774268904	1.320863281	0.565396747	0.786232954	1.598475979	0.695288528	0.077477452	4.294577114	-0.138428157	0.673997701	0.656749567	0.991234424	0.676329044	0.942246585	0.479136222	0.150607246	3.129916111	1.523783046	131	0	76.3395
85.29732256	9.168423638	342.1007141	-24.34891298	8.998759713	4.053272015	0.376506095	1.421039719	2.199659785	2.012830118	0.044110842	5.213572801	-0.105496218	0.651703709	0.498652353	0.981331894	0.546505492	0.91465564	0.460724261	0.111746466	3.480691443	3.263007932	498	2	64.1615
54.35421971	7.28179893	191.5746036	-12.27739124	8.120016	2.81579826	0.484803929	1.241774342	1.986243638	1.208751503	0.047378736	4.951495271	-0.159998271	0.748455544	0.525810896	0.978404277	0.57056822	0.905702466	0.459357964	0.119944586	3.427788561	2.733953565	498	2	64.1615
690.4745049	25.79291488	82519.64346	-2191.967375	133.4807936	32.87086112	0.600410506	3.51687807	3.333256057	20.29200045	0.030375271	7.044249267	-0.164020214	0.838630859	0.392806437	0.98638797	0.449874824	0.936862486	0.331865592	0.09673414	4.747983755	41.58791367	498	2	64.1615
276.757474	16.47591814	7277.885311	-362.0081202	31.05950142	9.876948826	0.513495855	1.885668747	2.579690176	6.289214603	0.049936947	5.688415365	-0.097931044	0.653099007	0.498576454	0.980883579	0.543625831	0.926623001	0.41642366	0.13489619	3.814093956	10.23411256	1596	2	75.9671
599.9814816	24.3216613	31227.69952	-988.9074264	50.90692718	17.1603608	0.495549364	2.109844258	2.618277196	12.64465466	0.060536042	5.75380001	-0.107387434	0.678697035	0.528075381	0.992328978	0.566321026	0.959707829	0.409082798	0.159057466	3.895015373	17.01682199	916	2	79.2827
921.7084387	29.21767695	232764.6339	-3538.136338	320.0498455	48.30010787	0.736574996	4.816223613	3.804605845	24.65570711	0.005968881	9.027307557	-0.141813983	0.855985544	0.267786783	0.980904834	0.344079476	0.916070368	0.246927553	0.037323589	5.789712786	92.08748834	916	2	79.2827
283.0145168	16.70124163	4096.332957	84.20812291	21.68961099	5.358014777	0.603255438	1.316415396	2.169066014	3.60734667	0.044450707	5.59219392	-0.171717348	0.799504046	0.578180261	0.994800698	0.611411292	0.962094372	0.440816151	0.110193031	3.942213663	6.761906441	325	1	56.8214
795.5558939	27.90525203	70756.10968	-2060.65967	100.1999103	32.90582996	0.502030017	3.213907362	3.136781618	22.38746841	0.044105623	6.352921268	-0.127286641	0.749252701	0.45172176	0.976403528	0.49837241	0.925614629	0.360314352	0.112506289	4.329875661	33.27643505	457	2	79.6632
351.9587295	18.72087619	2197.081069	-1.457022781	14.64453005	8.70669264	0.256288093	1.686489975	2.37652589	5.826429235	0.041805394	5.441464302	-0.144364455	0.748108384	0.494507288	0.994611468	0.542649633	0.960370864	0.436976338	0.101618503	3.676831148	5.837805673	2059	2	64.846
555.5483961	23.22023666	46760.45554	-1535.847406	89.26187346	23.82302294	0.576737611	2.828611473	3.043744087	15.69912742	0.039131623	6.556981584	-0.129725125	0.76255044	0.446276792	0.982988763	0.497184684	0.933700223	0.363130819	0.134527093	4.413745789	28.2712241	2059	2	64.846
92.84814692	9.511128913	732.7683973	-12.50629191	14.8860484	5.347808423	0.469234992	1.762800996	2.40906206	2.186979963	0.020747501	6.11167203	-0.088715675	0.635484582	0.418154941	0.984400487	0.484659678	0.915674726	0.403980099	0.04602174	3.958804492	5.058464206	377	1	71.4743
468.5319739	21.47028701	19241.7031	-124.6798234	48.40463608	18.18568033	0.453450581	2.705406993	3.010245929	10.77229118	0.019216952	7.00206823	-0.080882712	0.650405636	0.377054294	0.99002259	0.444381344	0.942669306	0.363320641	0.052329878	4.469761072	16.6475791	377	1	71.4743
61.04071069	7.721251927	346.428839	-27.3907981	9.046259704	3.378023736	0.453577973	1.340917457	2.134543872	1.550267713	0.044597373	5.17494972	-0.086261039	0.586074347	0.509069399	0.981427018	0.556710518	0.912900817	0.451716601	0.098963214	3.455353766	3.10607086	287	0	60.6872
518.1976581	22.59173178	24323.80499	-846.1256668	45.0985625	13.88379032	0.522483421	1.978980008	2.558718563	9.922625045	0.054215032	5.697904491	-0.10535236	0.669290021	0.522607909	0.988202005	0.561609838	0.948263844	0.424835913	0.127951599	3.873956415	14.74558821	287	0	60.6872
157.0093854	12.46760406	746.9061741	-55.67809784	11.96529979	5.712557531	0.348510396	1.633042099	2.407644012	2.978546796	0.042452127	5.413584447	-0.085602466	0.589571381	0.480900729	0.98218973	0.534238322	0.919322471	0.410517525	0.099275062	3.56596691	4.419464331	939	2	55.6934
460.5791329	21.28321279	16529.15333	-486.0409266	44.67530596	14.2663941	0.514342648	2.160075388	2.714729063	9.543401743	0.030479164	6.444029342	-0.127345484	0.751560807	0.471202371	0.989572678	0.52062958	0.947262083	0.409058795	0.090128386	4.356218966	14.73542502	939	2	55.6934
32.42693677	5.641235461	77.17318115	-0.913574629	4.634739839	2.222641868	0.344882221	1.109765249	1.880201962	0.970826949	0.056555777	4.653866867	-0.07287244	0.513218013	0.550490254	0.979336539	0.589141975	0.906875811	0.486309984	0.110446289	3.107963294	1.714345427	128	0	54.7242
141.591267	11.82685236	472.001337	-23.84804612	10.47804363	3.611178193	0.486074465	1.257411316	2.097820486	2.010466922	0.041259501	5.391796569	-0.113774565	0.675468822	0.54554174	0.992338285	0.585302161	0.946885141	0.460675479	0.098854732	3.666301837	3.522305456	128	0	54.7242
25.26047074	4.986821558	62.64193794	-3.733858204	4.112866348	2.5502931	0.235671155	1.181468067	1.924600938	1.111818532	0.065779368	4.388345102	-0.116611921	0.63787323	0.536095751	0.964904955	0.578568043	0.882277082	0.469450322	0.125600528	2.945996791	1.665789862	2481	2	70.2177
1013.875573	29.93157479	476850.4293	-2408.886512	542.003387	71.11490872	0.767529741	5.751825848	3.954545062	37.03482638	0.004104696	8.44210029	-0.35769639	0.987076463	0.213931411	0.974449958	0.297670664	0.904541178	0.21687689	0.017795982	5.921584441	153.2795739	2481	2	70.2177
741.4098434	26.91736294	70092.73008	-1855.641237	91.03873511	23.63780443	0.584549889	2.633606639	2.908941109	16.61283892	0.056235113	6.249257862	-0.14556763	0.781843164	0.49130965	0.988998867	0.53430433	0.949569398	0.372826831	0.180870404	4.299909356	28.66913488	58	0	76.794
887.1921096	28.67722822	218194.3776	-3935.288698	314.2518291	55.55821447	0.697535988	5.082522817	3.84075433	29.24245312	0.0133906	8.203521689	-0.197332135	0.909732367	0.28642186	0.968420844	0.356850504	0.896545034	0.246731181	0.078438207	5.487041283	92.4525109	1599	2	87.1266
54.0317934	7.247736865	350.8049631	-25.40682473	9.907290289	3.915314846	0.431906594	1.437604823	2.222356449	1.8264392	0.037813106	5.403244098	-0.082102077	0.595215306	0.490999671	0.978842087	0.541858503	0.907648479	0.445161629	0.090520004	3.560084515	3.455651284	255	0	68.7912
624.8546659	24.87654089	18226.17895	-479.5453937	40.38488721	16.35121639	0.421237585	2.256020082	2.733450755	11.20287399	0.026579744	6.439481209	-0.122130514	0.742813927	0.4553872	0.992002478	0.507526411	0.954442774	0.413221798	0.066627682	4.306050643	14.1840259	255	0	68.7912
921.9175468	29.39462046	272194.5782	-3538.299512	333.3973695	102.9853441	0.526575314	7.63018119	4.31682235	42.38050669	0.003297918	8.764827448	-0.265058594	0.964477531	0.161142246	0.95445139	0.242208032	0.865211368	0.160858956	0.018409112	5.868118462	109.0956784	1657	2	66.3409
166.508266	12.85444152	493.4149328	-17.2165778	7.93562951	2.850060965	0.468789675	1.086371174	1.944343072	1.657839975	0.064348745	4.893105897	-0.100618836	0.619691224	0.588039706	0.995290949	0.619349524	0.958939733	0.473285709	0.158097816	3.365818179	2.696422619	1540	2	62.141
584.0563986	23.97072928	36993.69207	-1237.208639	69.03523609	31.26564262	0.372489578	3.217845337	3.143332225	20.778596	0.038789808	6.10300882	-0.143674725	0.775352948	0.420505212	0.973518729	0.473363152	0.918863795	0.366420106	0.122370435	4.139100848	25.07521968	1540	2	62.141
286.5104193	16.80238625	5022.319889	-241.4531851	26.68318242	9.929959923	0.456053243	1.964169299	2.633725061	6.037423602	0.030573493	6.157989677	-0.090269365	0.649582578	0.464739555	0.983597056	0.51716735	0.92873154	0.410834003	0.087062775	4.059966154	9.153285585	456	2	73.4209
437.8358317	17.79768163	779078.568	11260.71645	531.9449181	48.12608218	0.831025322	4.913885121	3.73194915	22.34875516	0.004609238	8.407141193	-0.339055131	0.982782453	0.240145496	0.985126556	0.321859677	0.923531197	0.24172331	0.016742934	5.850439447	145.0177501	456	2	73.4209
912.9339861	29.74371774	141067.0398	-3307.716315	175.507146	63.01994552	0.466413866	5.245058927	3.870569222	35.07458025	0.011212642	7.901799145	-0.146701291	0.837320937	0.286812042	0.965293593	0.356210368	0.895082359	0.262381611	0.052337502	5.171824964	59.63177288	1391	2	65.6345
43.94738806	6.590411586	151.4084052	-6.080919261	6.221090133	4.182697345	0.195393296	1.449298884	2.245371698	2.056075772	0.064499314	4.748745162	-0.150730355	0.73000699	0.503720666	0.969645514	0.555090861	0.894184079	0.407166335	0.181833503	3.190939357	2.60094687	1531	2	61.7769
1188.926313	33.47555632	407142.3041	-7677.827638	356.5952542	83.82454647	0.616751269	5.912693164	3.974688374	48.42160914	0.020784617	7.806493788	-0.209319779	0.913749901	0.314848905	0.963789122	0.374864176	0.896386314	0.255982341	0.104496648	5.322214937	110.1049502	1531	2	61.7769
92.85392573	9.612801543	77.18861982	-7.797633805	3.505786403	1.790813778	0.307219953	0.929760416	1.725082067	0.919575061	0.094312653	4.005549295	-0.081538877	0.515730875	0.610937872	0.988421689	0.636949577	0.932710893	0.49887632	0.203149322	2.778736816	1.324150045	223	0	53.6591
30.05970768	5.420824244	66.54045691	-4.904805889	4.397838235	1.703967742	0.438895386	0.939113944	1.732787236	0.812710287	0.074788624	4.338699059	-0.104588581	0.602999173	0.603893546	0.98048659	0.631608092	0.912510949	0.497133998	0.16424945	3.051133836	1.525451494	223	0	53.6591
112.8075874	10.58813749	280.1023816	-16.032522	5.679699887	2.885013444	0.322493033	1.074213322	1.932062399	1.724149783	0.076869007	4.569111414	-0.064519874	0.495686893	0.595784439	0.991794305	0.625259922	0.947527393	0.474738132	0.162878099	3.116560012	2.141178333	223	0	53.6591
176.3072492	13.16529863	851.2579573	-43.02853359	17.15259804	5.318537403	0.529780153	1.721767785	2.301509172	2.235987879	0.027352821	5.574174274	-0.193590887	0.825359199	0.428364594	0.98303913	0.491551285	0.913522584	0.420771089	0.0662328	3.831629087	5.61778386	223	0	53.6591
685.1220902	25.90035967	55032.61274	-1712.48342	87.17465124	30.10673308	0.481094869	3.111690988	3.097547447	20.30145721	0.04337911	6.30419291	-0.142919435	0.779569428	0.450063854	0.976899802	0.496958291	0.925413954	0.368109132	0.121286964	4.254009926	29.32034608	223	0	53.6591
359.582588	18.85858647	7710.218613	-334.1730881	25.75362543	10.01957437	0.436451306	1.750640253	2.444005523	6.936350837	0.058780718	5.424699598	-0.081102631	0.59232968	0.527892439	0.992106608	0.56705956	0.955329175	0.437198602	0.134647582	3.652865991	8.94329995	911	2	62.5955
492.1616048	21.74217797	81242.25453	-1036.759759	178.0561004	101.5468198	0.275747017	8.034342341	3.988380169	35.14599867	0.011473267	6.54050754	-0.603343713	0.998140062	0.11579985	0.928723156	0.203874393	0.82442737	0.106895812	0.026921818	4.848561246	69.90073005	911	2	62.5955
736.7487961	26.57438492	152475.1114	-2325.3232	217.0783547	95.28181718	0.382853075	7.665067281	4.273842502	35.49494655	0.002947636	8.610395187	-0.269793852	0.964993095	0.132398418	0.953250058	0.218334111	0.857192456	0.132607197	0.008772921	5.661478087	78.09004297	2798	2	72.7748
354.8679154	18.79396981	2952.202664	-82.72027976	11.65915796	5.040918507	0.393950969	1.122179705	1.950233104	3.771689419	0.086358147	4.625419968	-0.110235516	0.63318853	0.630338872	0.996238123	0.654270921	0.97122404	0.447584235	0.198921581	3.267595171	4.175019116	159	0	65.3963
861.9133031	28.9798138	98592.19329	-2659.835659	137.9598268	49.76681949	0.467326324	4.332824765	3.577480832	30.70408956	0.022039221	7.351393235	-0.119326667	0.770030083	0.358245603	0.969793914	0.417478147	0.908647699	0.315058901	0.072560551	4.810147742	46.93166156	159	0	65.3963
26.02552335	5.023966011	114.4097813	-9.338105428	6.509177363	3.39417322	0.313130808	1.442507478	1.901836856	1.196560944	0.060026868	4.308366346	-0.285103457	0.863105232	0.460616409	0.941588183	0.516052378	0.843491903	0.472626505	0.111201806	3.005733951	2.475837646	1517	2	63.3183
119.4516759	10.78879854	1554.659314	44.17041895	17.3054994	5.095856997	0.544424406	1.502905098	2.313726074	2.807733176	0.030146803	5.92508668	-0.127323701	0.731866616	0.504844513	0.988263821	0.551919853	0.93506912	0.440082673	0.071463867	4.004620861	5.600339099	1517	2	63.3183
665.2473657	24.64356364	354357.4785	-438.4765298	403.6262702	173.1452438	0.402738306	10.57764787	4.332816587	54.98575287	0.007954674	7.01998879	-0.651063754	0.999397977	0.08660087	0.934614609	0.16620179	0.830366333	0.094518287	0.014686681	5.359501379	144.1928785	1517	2	63.3183
1119.518893	33.00838785	175729.6424	-4038.769734	200.7369739	81.29618129	0.418424743	5.669422686	3.859649163	48.78808553	0.022390505	7.218656074	-0.196149765	0.886913021	0.329942288	0.96056666	0.387532889	0.895274331	0.284738869	0.093832652	4.936753202	70.50828881	512	2	60.2793
52.03205552	7.162148683	113.0010789	4.451074482	5.077491154	2.135970134	0.406081162	1.000548611	1.846116932	1.12528317	0.0771633	4.554896937	-0.094720835	0.589588502	0.599108677	0.988183191	0.628427826	0.933370343	0.480745555	0.194013783	3.122371739	1.803365322	258	0	76.397
128.4173553	11.13044571	1813.385746	19.36020769	23.70058827	5.587596548	0.612306222	1.786989167	2.431213067	2.33846174	0.017571069	6.339265514	-0.155852542	0.798452163	0.419184304	0.985344462	0.484417001	0.918746673	0.408686076	0.051153185	4.253745506	7.322046204	258	0	76.397
73.63194578	8.535037788	132.5961949	6.358936727	5.046241105	1.906050528	0.450993882	0.927046264	1.780109672	1.034959331	0.074053776	4.506399834	-0.09542769	0.581787369	0.621240136	0.99289907	0.647424537	0.948367334	0.472799744	0.164526653	3.147056945	1.738072908	258	0	76.397
235.6951764	15.27099291	2410.333312	-62.48326227	22.24243087	12.29126727	0.286055451	2.42201453	2.8497539	6.353307083	0.019380156	6.309330332	-0.134306738	0.7673654	0.377449298	0.980825898	0.447720996	0.915575081	0.357925916	0.048318919	4.128654557	8.633424534	1002	2	64.9555
183.1689568	13.46356903	1412.04756	-17.58662023	13.06292429	5.459068408	0.406948133	1.405311637	2.253541987	3.472906305	0.05275422	5.356119113	-0.101577482	0.649805781	0.554229875	0.991298554	0.591397973	0.949013507	0.440030582	0.129867958	3.66305628	4.630498174	1002	2	64.9555
149.6184861	12.18301671	748.542786	-20.94184599	12.29353511	7.551977951	0.241466574	1.833072807	2.439300241	4.13006823	0.032094275	5.46824437	-0.184655114	0.814688093	0.447905151	0.977750327	0.504898038	0.911436892	0.423242074	0.070324561	3.651343934	4.961378264	132	0	49.3443
200.9856242	14.11282994	925.8790472	-37.42790855	11.89063223	4.639339253	0.438328829	1.318746335	2.145063667	2.867676862	0.044048707	5.338588554	-0.133375987	0.714006	0.55093441	0.9897419	0.588989228	0.943033547	0.45643723	0.104453271	3.702218452	4.13249287	132	0	49.3443
272.7200985	16.45138201	1866.907698	-79.9407883	13.98512168	5.698834709	0.418777698	1.344403402	2.158233324	3.867017397	0.040675994	5.423174617	-0.14238111	0.738973534	0.562814929	0.992019243	0.598399884	0.953197325	0.452944872	0.083598928	3.756823706	4.920989098	132	0	49.3443
93.88684721	9.64712151	267.7182468	-20.96338476	7.968271307	4.701899206	0.25530571	1.522662977	2.264371978	2.353082197	0.046691065	5.124953732	-0.110342397	0.665780821	0.482261749	0.975708171	0.533725288	0.903842315	0.446160115	0.120199083	3.368690884	3.167542628	303	1	78.7105
519.963582	22.44665129	37786.57481	-1192.226125	96.04205956	31.90449761	0.496332051	3.790175833	3.437927562	17.26546876	0.018257558	7.001549243	-0.19371842	0.877072307	0.334883159	0.965669835	0.403047287	0.893897353	0.295201314	0.076168695	4.741499545	31.98663929	303	1	78.7105
45.97885863	6.760983325	33.75341176	-3.685322458	1.847573515	0.775916701	0.406850751	0.526309874	1.315569589	0.497531284	0.258115136	2.904264285	-0.092705235	0.488669778	0.759496129	0.994832212	0.767825492	0.960767397	0.392198618	0.467754156	2.173199881	0.655872554	70	0	60.7036
126.1753196	11.11623719	1043.060155	-40.39445964	17.45971407	7.055113796	0.423511224	1.98407503	2.584683896	3.035754317	0.0193397	6.206707354	-0.098331968	0.672108743	0.397878278	0.984947115	0.46839434	0.918641541	0.371748922	0.048530859	3.99713436	6.128706967	704	2	85.6263
959.3204682	30.43315482	172811.3524	-4208.154259	177.2851558	44.85215433	0.592918144	3.812059403	3.371620463	30.11899114	0.03265111	7.251339433	-0.119127732	0.764661167	0.423325249	0.985165855	0.473383389	0.939350415	0.330916451	0.121439052	4.758654915	55.53432754	704	2	85.6263
408.3613377	20.12698732	8917.47656	-325.8457365	18.29135593	5.235120602	0.550818533	1.293540864	2.066635599	3.549069522	0.062281585	4.890843437	-0.083336844	0.573980818	0.558440792	0.996268024	0.593453681	0.967360355	0.479173152	0.121584629	3.308555833	5.881619132	79	0	75.4935
545.2682809	23.2009674	25951.26618	-895.6719236	45.72346892	17.82038162	0.435744628	2.192617706	2.664836977	12.97931486	0.061742682	5.585880974	-0.088844789	0.624441152	0.51209226	0.982792095	0.552371749	0.93921302	0.413871397	0.127262055	3.728073425	15.88596263	391	1	86.141
983.9868209	30.44136677	316128.664	-3932.331405	377.1913939	149.5592156	0.428369542	9.335175561	4.475498881	60.63091952	0.005806264	7.710448546	-0.449314143	0.99421763	0.13417767	0.941200559	0.211770146	0.846871192	0.138671775	0.024124136	5.631570003	131.6876524	391	1	86.141
1267.165463	34.57704747	605176.901	-10410.92324	334.4349941	48.23078238	0.744695659	3.841085594	3.320309376	33.23152096	0.042803986	7.076713525	-0.181060892	0.863251043	0.434668538	0.989788217	0.481561523	0.950572719	0.347143612	0.150127554	4.824313931	95.66644413	493	2	87.0308
866.1297852	28.98376216	125935.0351	-2576.087296	202.2242186	98.73537636	0.339800632	7.225128789	4.224302998	45.49568746	0.006271421	7.942138604	-0.279295961	0.960927118	0.181890319	0.947118081	0.26132424	0.859873449	0.185244301	0.02559918	5.334657704	75.23989873	1474	2	67.3785
951.374716	30.51992352	112557.4354	-2678.441785	105.8522033	26.25256067	0.599601686	2.767135198	2.964299373	18.51730962	0.020418049	6.873235325	-0.161478691	0.83002725	0.439659918	0.985389434	0.492640775	0.941578427	0.387061484	0.05926333	4.652299188	33.02619098	262	0	62.4011
62.10050587	7.797244251	293.6867172	-26.21271138	7.561859475	2.351092162	0.523513793	1.082260397	1.922157769	1.16705759	0.061730661	4.80075058	-0.096890483	0.605371321	0.572412625	0.984815299	0.60742073	0.923018301	0.473817027	0.138221675	3.304632718	2.478237909	261	0	62.4011
785.5664214	27.22259866	148132.5271	-2419.063023	237.4763487	60.19096319	0.593803032	5.719663758	3.971383232	26.61094431	0.003041091	8.953411045	-0.171161599	0.897560514	0.194370523	0.971018081	0.28060059	0.891730336	0.19778098	0.013960761	5.754842847	74.41682797	1990	2	66.8665
1147.525847	32.8976471	309768.0989	-4911.003466	351.7604995	92.96669684	0.578417113	6.928952762	4.222735329	43.56502851	0.005729992	8.706815935	-0.211931146	0.932911246	0.209464675	0.961975034	0.285006851	0.881617684	0.195641775	0.035300149	5.733657453	111.1817991	886	2	59.2936
231.0666646	14.43386157	43664.28932	797.2543035	121.1245554	30.55993781	0.598287088	4.087620581	3.527274535	13.49700055	0.004918611	8.19754317	-0.191902923	0.905431159	0.252080103	0.97316185	0.336738953	0.895216072	0.25398462	0.018303959	5.333028895	37.9211233	465	2	84.5722
805.7567549	27.7512291	146713.6838	1208.096558	182.7251113	40.34160204	0.638742882	4.061554874	3.515461381	22.71957029	0.011176815	8.3026169	-0.147085718	0.819134241	0.336335003	0.986696028	0.402562272	0.934817464	0.305496085	0.048916553	5.460980387	55.76667833	465	2	84.5722
357.2463873	18.79737757	7556.818594	94.62938761	22.98786765	7.370746916	0.513716104	1.506792303	2.269035446	5.070609071	0.06888482	5.182571016	-0.096069499	0.622610991	0.549198676	0.994436276	0.585474701	0.961798306	0.4524955	0.16204925	3.508829956	7.589653641	209	0	70.4723
205.6347419	14.30235769	595.4996739	-38.19523857	7.797647226	3.490006355	0.379633514	1.198245684	2.031288928	2.039743498	0.064651718	4.862889378	-0.073183956	0.535328524	0.560897743	0.992708637	0.596755867	0.949378318	0.474257904	0.14926579	3.27109743	2.821913395	265	0	43.384
94.88503118	9.658564271	393.6992431	-18.15327089	10.23188126	3.843852904	0.453162885	1.43517141	2.20310116	1.755832459	0.032274002	5.572492121	-0.081048726	0.590211117	0.485476211	0.985924628	0.537560965	0.922596316	0.447954131	0.073093559	3.667841492	3.518933541	265	0	43.384
204.63127	14.26479623	720.8650908	-44.9798661	8.386294072	3.800404509	0.374089522	1.234954716	2.066896803	2.259505313	0.062911695	4.925058122	-0.072552911	0.53490815	0.556141553	0.992137392	0.592887656	0.948116087	0.470732998	0.146439109	3.306137397	3.046674645	265	0	43.384
623.1816794	24.62576808	58121.83128	-1676.037802	116.3508898	49.64364858	0.397995697	4.826755781	3.743409477	25.98697598	0.013656683	7.317440681	-0.179392789	0.871674617	0.272575039	0.961818818	0.347004263	0.88625186	0.265343815	0.058089567	4.84117065	41.4986346	265	0	43.384
188.4398511	13.66556105	1517.642768	-18.52273226	12.77143269	6.007025952	0.356647611	1.489453298	2.293500653	3.764116034	0.055098424	5.25440873	-0.112316349	0.670602085	0.531360626	0.991815553	0.572847867	0.949839001	0.439772077	0.149579157	3.592063692	4.694614661	197	0	74.4504
117.1897626	10.72033523	839.7015321	14.27528256	13.20112984	4.147260217	0.521197879	1.411307636	2.232078861	2.120949372	0.038644186	5.61694191	-0.121309641	0.702836661	0.510813493	0.990186183	0.557712798	0.938051101	0.442359493	0.097394405	3.796338029	4.337097515	1460	2	58.6256
703.8386206	26.24607722	80943.12427	-1924.874603	147.0414356	87.60040258	0.254496226	6.971096205	4.048086341	37.27544149	0.009594432	6.985251721	-0.4189888	0.987246728	0.172467842	0.944454132	0.255321115	0.853614022	0.174151503	0.032052572	4.965214667	58.66045954	1460	2	58.6256
435.576846	20.81774185	7025.219035	-290.045387	22.17784787	13.38855152	0.24526979	2.013109576	2.578596357	9.310554644	0.044588323	5.568481631	-0.070113038	0.566570978	0.481619759	0.990371793	0.52951855	0.950772005	0.42862398	0.096538563	3.654235655	8.891599845	539	2	77.5441
574.9989287	23.86894907	18328.17454	-592.9808543	36.77599142	15.70537864	0.397829143	2.102346143	2.607349771	11.2510354	0.05507093	5.584244361	-0.071662219	0.566297231	0.498326704	0.99261405	0.541134504	0.958581492	0.431319399	0.131498462	3.717716153	13.12034252	539	2	77.5441
23.49886155	4.709485792	220.0020229	15.02802722	9.078653432	3.807831768	0.407467523	1.486948397	2.175873517	1.535617747	0.035430247	5.253589037	-0.103341632	0.640396636	0.466491096	0.958761703	0.523159145	0.869811166	0.437256949	0.077437731	3.496854463	3.2216213	1399	2	61.64
961.6299323	29.83105912	539223.491	-2984.2653	508.8165664	225.5952234	0.384723661	11.74598618	4.660391065	82.73655539	0.0055232	7.702444811	-0.521884748	0.997816735	0.111800365	0.921775324	0.182657012	0.82185123	0.111721529	0.022246893	5.805689998	183.6029474	1399	2	61.64
742.1251201	25.99868614	300905.5434	-1911.408106	391.0387672	128.5261483	0.50326001	8.682952732	4.422061115	50.75283653	0.003885301	8.245018303	-0.385000096	0.990069345	0.14681901	0.939526218	0.225083311	0.844499801	0.13875484	0.014421635	5.860186943	129.8912289	426	1	69.3525
102.9789499	10.12873109	136.8092598	-8.382541314	3.414828987	1.864784475	0.291785723	0.843162404	1.670568671	1.147151233	0.13229508	3.758328966	-0.085864998	0.522067978	0.656401024	0.99240125	0.675200162	0.950492188	0.476700354	0.281049764	2.664899847	1.319903365	1295	2	71.8439
483.6576971	21.89853253	11357.83251	-434.7662817	30.70730597	14.28893264	0.359938037	2.113180044	2.671689751	9.794000606	0.041390248	5.95480528	-0.092652391	0.65216931	0.479029919	0.987890054	0.527200932	0.944387843	0.413578	0.114014576	3.899362453	11.24905965	646	2	83.499
813.103546	27.87217333	134393.7658	-3301.432416	183.6763006	39.0650636	0.645725962	4.043441508	3.548313877	22.49864824	0.015790559	7.892984429	-0.126589241	0.800681157	0.333013715	0.976398198	0.399550565	0.913744114	0.304073025	0.06621993	5.106721047	55.68534104	646	2	83.499
75.51660323	8.603160781	379.6606286	-17.17408768	10.46192307	4.467657034	0.397708182	1.523773232	2.279304679	2.121531146	0.033286693	5.527419704	-0.116116111	0.694900538	0.475998697	0.981783284	0.530054619	0.914176707	0.434364756	0.083131108	3.639431211	3.732395025	1359	2	79.6906
675.3325904	25.65071811	69616.17079	-1858.976115	128.1377217	59.32553628	0.361791039	5.389014525	3.837493492	29.78733246	0.012076136	7.168247372	-0.261958719	0.93899651	0.244679966	0.955239948	0.321049123	0.874897238	0.244332255	0.044778298	4.872432974	46.86581451	1359	2	79.6906
549.862649	23.41950908	4614.066781	-174.4173703	12.29404743	6.73846236	0.290941646	1.224716889	1.964504042	5.222365359	0.079595856	4.638130181	-0.105929479	0.618114091	0.605562803	0.994182545	0.631697744	0.965581144	0.475026785	0.168328602	3.23799999	4.758127447	98	0	68.961
688.9443342	25.96814648	67383.56277	-1670.341848	79.29506614	20.90676132	0.580879215	2.418727914	2.777968666	14.9897917	0.052645477	6.026645155	-0.105086292	0.685697504	0.481748986	0.991769838	0.526426184	0.956686278	0.412727291	0.134073283	4.015922923	25.05045686	98	0	68.961
436.394561	20.7447769	15618.19668	-555.0870315	32.56110139	8.369059839	0.589228747	1.645089613	2.3605316	5.633298972	0.052250668	5.448131612	-0.093918577	0.629059377	0.513393052	0.994634434	0.556355172	0.961394579	0.450729434	0.11026365	3.638342083	10.23254031	1636	2	60.7283
72.8916555	8.51086175	90.99253731	-8.708731531	3.255564424	1.428916702	0.388092058	0.784390208	1.590216852	0.809185281	0.114450787	3.827777631	-0.07723761	0.499573237	0.66256871	0.993103704	0.680016542	0.950102252	0.486044667	0.224485284	2.733177645	1.171120282	280	0	70.5106
845.3858857	27.42034852	487032.5886	-6495.378069	474.7460117	103.8183617	0.631099348	7.294219112	4.241118133	47.82984169	0.005500918	8.575544717	-0.279617997	0.967096917	0.215269472	0.950769981	0.287576736	0.867999749	0.197470515	0.032679036	5.875926743	144.6410933	1686	2	82.5298
47.15265106	6.846706864	47.17108621	-3.656641049	2.442192821	1.341418772	0.288579865	0.77440716	1.587991413	0.736989401	0.133736012	3.657628802	-0.050447883	0.392054374	0.663793599	0.991185381	0.681873654	0.9432587	0.478867877	0.282443606	2.559749365	0.945902898	2380	2	56.5969
970.2648001	29.93061483	578610.9873	-9681.201413	390.2984678	95.45168762	0.601378891	6.976662797	4.10591413	45.08766622	0.007863337	7.492337035	-0.419997398	0.990375392	0.19099776	0.956603119	0.270319001	0.874615981	0.203432387	0.029186135	5.372872075	121.4375389	2380	2	56.5969
584.5978643	24.12047165	11264.73551	-417.0171666	23.87549945	12.68079161	0.302307979	1.799335088	2.412420017	9.423382569	0.066120538	5.125522632	-0.076622723	0.567879741	0.531591514	0.989024935	0.56993568	0.951440107	0.443593212	0.15776799	3.410060044	9.139072764	1368	2	64.6188
33.71139466	5.741840263	91.76435921	-4.543002393	4.826451975	1.85858442	0.441296573	0.963147092	1.774523459	0.911480572	0.067917265	4.487147078	-0.106598576	0.603375376	0.601108484	0.982805283	0.630335306	0.918598086	0.484534861	0.138505175	3.127587284	1.671259099	476	2	65.0979
422.8620205	20.48199394	7827.205865	-306.0046798	26.6885776	13.30058573	0.334917124	2.09050285	2.671173559	8.890383247	0.033814179	6.062458295	-0.089893211	0.64836009	0.470860845	0.988589782	0.521024712	0.944512667	0.412683349	0.098283796	3.986329611	9.997290833	476	2	65.0979
510.624754	22.4221285	25189.7492	-902.4305701	60.26203911	28.88458409	0.345957003	3.336539524	3.264074946	17.65360162	0.023426238	6.717575074	-0.099431177	0.702834638	0.368501994	0.976036501	0.432344012	0.916204893	0.343164183	0.070867407	4.348040874	22.2866558	1994	2	61.2485
42.85382864	6.435144038	314.293586	-15.67611931	9.874012917	4.126239212	0.408210735	1.52186321	2.196487489	1.761239156	0.032968336	5.393116325	-0.129158251	0.712835792	0.460443764	0.969719073	0.516541478	0.887603436	0.451712991	0.077705557	3.587270332	3.500063032	201	0	77.5989
589.3482737	24.02906778	45001.16126	-1451.100661	69.03524735	21.2509699	0.528056584	2.394757451	2.754454895	15.45637269	0.069541133	5.698012918	-0.098056941	0.653816888	0.514506138	0.987171109	0.553518153	0.947927734	0.395848027	0.195103196	3.854941029	22.57155431	201	0	77.5989
772.1638557	27.62369794	44486.94291	43.21719643	68.01976783	31.65103293	0.365070902	3.089191593	3.102186954	21.94350103	0.023732984	6.814882683	-0.156675194	0.820561835	0.425002913	0.989457423	0.480237311	0.94962251	0.361236493	0.083511834	4.607346068	24.91770019	87	0	79.039
49.0937163	6.786747348	513.822126	15.12358182	16.82350844	4.696526063	0.564108912	1.586218739	2.313758263	2.097706317	0.027717573	5.660594644	-0.129706048	0.714636404	0.469268429	0.970706111	0.52473704	0.892783062	0.421420972	0.068612239	3.843635307	5.380008626	87	0	79.039
1112.089669	30.48430432	1199441.214	-17918.16414	779.1107032	49.36571227	0.880376641	3.822489687	3.36492162	34.19020598	0.010596287	7.838251801	-0.309322364	0.969696008	0.376690652	0.989635139	0.439150279	0.950101658	0.328415272	0.051567192	5.55758331	207.1191039	87	0	79.039
1448.320964	36.83030521	718706.7938	-12265.98056	464.5225039	97.5631569	0.651349818	5.738945144	3.83142451	63.96459362	0.033403368	7.839558982	-0.190831871	0.896360154	0.380393664	0.970243306	0.430289346	0.914979397	0.284385199	0.134096911	5.237950285	140.5214152	87	0	79.039
89.69912338	9.439524847	151.0614444	-8.882862281	4.77707253	2.399688249	0.329274208	1.02215457	1.866505061	1.346549068	0.080542737	4.485729465	-0.065702727	0.493439389	0.597543869	0.992245627	0.626728863	0.946730737	0.482879974	0.166639692	3.040452942	1.794190195	379	1	64.5722
1106.174099	32.46252094	282637.3389	-6107.503878	263.3660121	54.21303674	0.657219353	4.586199415	3.672549766	32.73698365	0.017889282	7.953579417	-0.130978575	0.810530807	0.333681615	0.976811804	0.396818767	0.917850622	0.303390603	0.076291454	5.152068149	79.39476221	379	1	64.5722
300.9802606	17.18119706	3809.090529	-95.62360702	32.17027857	9.028034361	0.561932058	1.915426577	2.569219336	5.330720297	0.018703889	6.525240274	-0.155483784	0.812406541	0.443032711	0.991898064	0.500981537	0.947234484	0.417157783	0.055760465	4.338488842	10.29957823	524	2	68.2601
425.7598509	18.63774797	403302.7028	2046.559731	417.4155605	104.0669414	0.602088174	7.657981925	4.326197491	43.3877829	0.00274787	8.903888792	-0.316867238	0.982140168	0.154769287	0.959478621	0.236535182	0.871587483	0.158862451	0.015887569	6.096230385	130.3706255	524	2	68.2601
48.60818897	6.697318027	813.7097856	-7.873983582	18.71860548	3.742186984	0.666659065	1.464017184	2.14301	1.488861471	0.023207174	5.761136894	-0.210418315	0.844108693	0.471594366	0.982046702	0.526326059	0.910996367	0.448636077	0.053764641	4.033761896	5.615198115	182	0	52.7748
30.46406293	5.448621119	104.2568326	-11.33061882	5.310963729	2.206600592	0.411621803	1.062690045	1.885790903	1.057746462	0.07063037	4.545721052	-0.075002007	0.514071279	0.574725089	0.975367507	0.609113607	0.903065105	0.477872912	0.177367034	3.095338703	1.87939108	182	0	52.7748
46.95050708	6.804891599	78.49083208	-6.879530965	4.315660927	1.742745105	0.423298064	0.934647714	1.739228531	0.86152475	0.076519606	4.376282271	-0.084152998	0.549943609	0.6061129	0.988588063	0.63361554	0.932159826	0.495244401	0.173710783	3.018269437	1.514601508	182	0	52.7748
153.9042759	12.40484477	404.0427506	-23.89544474	6.704519419	6.625357128	-0.000291395	1.67427384	2.320131692	3.789662439	0.067611622	4.594881149	-0.200875612	0.796230262	0.483087741	0.980385024	0.533996517	0.918529902	0.426597547	0.141214152	3.024812972	3.332469137	182	0	52.7748
437.2381465	20.84109141	8993.909062	-381.1958649	24.93500125	13.39290771	0.298761519	1.871287421	2.451534724	9.865309063	0.067638227	5.18390948	-0.06830417	0.539009818	0.538991515	0.985829663	0.574985317	0.945333753	0.436979451	0.145987113	3.478282683	9.581977242	182	0	52.7748
998.4065368	30.65738619	276914.216	-4425.773031	332.9854111	99.79351862	0.54074061	7.191649762	4.267515932	45.92133872	0.005693345	8.904400355	-0.17207877	0.89837604	0.206946502	0.957931418	0.280502945	0.875858186	0.200034157	0.036135797	5.768201745	108.1947324	182	0	52.7748
79.57825943	7.787413607	32334.56627	1160.596217	95.21756415	19.59537041	0.660938027	2.951750303	3.032555609	10.65181989	0.016513488	6.651115803	-0.27979287	0.939849512	0.339084578	0.973444013	0.4115082	0.904715812	0.358850313	0.053973111	4.629682759	28.70323364	335	1	64.5859
1695.942916	40.7121893	437954.7639	-1428.396923	208.4102259	54.58151944	0.580655537	3.962617776	3.355707486	38.32333998	0.02203088	7.396419711	-0.137519893	0.797353124	0.384909927	0.991361247	0.442673374	0.955281682	0.355819614	0.061793937	4.875738848	65.74793633	335	1	64.5859
10.63864198	3.247785217	26.92105293	1.947226751	2.624206204	2.268842413	0.076511579	1.127488182	1.866747722	0.969963605	0.082212558	4.105617515	-0.086656509	0.545750385	0.54508429	0.959526394	0.584915302	0.873380184	0.484356857	0.178227336	2.639477974	1.223262154	1315	2	70.7762
127.6976761	11.12476845	975.6206214	18.15733762	20.72820153	4.982038893	0.6124657	1.590741496	2.331014016	2.414857584	0.018344981	6.191838773	-0.145123887	0.778086693	0.462579939	0.988395352	0.51875675	0.930645353	0.435051109	0.037328151	4.147280092	6.427560107	1315	2	70.7762
481.4877301	21.90976084	3587.907019	-140.4080823	12.14140891	6.341893591	0.312361475	1.356705683	2.109768737	4.480916247	0.056072828	5.032909155	-0.070916504	0.531594653	0.552521646	0.996214098	0.588942121	0.968535435	0.472663719	0.1154063	3.392169031	4.620825626	4202	2	59.7919
149.4989382	12.20355633	238.0682038	-12.5852894	4.963002909	2.674715508	0.298959781	1.072212415	1.891597932	1.513637939	0.071606607	4.553387144	-0.057158378	0.459518866	0.581822702	0.994797749	0.613631363	0.955910229	0.486952027	0.136230628	3.061882911	1.909429604	4202	2	59.7919
767.2786588	27.33553244	79552.2953	-2185.994455	120.2654443	40.5167925	0.492159198	4.032049565	3.514300003	23.89418501	0.014541898	7.526772822	-0.14470779	0.824923485	0.32486569	0.980674161	0.393769724	0.922756679	0.311798716	0.054374499	4.878414614	40.1955592	543	2	65.0979
441.0728594	20.32459399	132485.3521	-1295.366966	248.7018106	143.3876512	0.282769169	9.498311396	3.671850008	40.21019758	0.021172514	5.647500483	-0.702969095	0.998732432	0.132966182	0.903652031	0.207678454	0.802818604	0.134181602	0.036956904	4.329877748	98.02236543	4208	2	60.4709
265.058766	16.24345669	1732.551036	-90.89711492	11.87759938	7.045177781	0.253141134	1.623924112	2.36767194	4.392249694	0.049139617	5.336853865	-0.050358574	0.473352019	0.497958898	0.989934644	0.544682585	0.943797619	0.44746589	0.107983339	3.454828257	4.73069429	4208	2	60.4709
958.4123607	30.31709069	288717.4971	-4263.71745	327.7249184	172.5041629	0.30417363	9.685950966	4.472622525	76.58077633	0.007311222	7.382600147	-0.475009297	0.994823568	0.145063919	0.927842177	0.220574082	0.836736989	0.149934267	0.026959595	5.418249768	125.0572703	3653	2	75.2663
745.2058944	26.81621068	107918.7313	-2596.033521	170.607581	67.22186582	0.423007194	5.750389587	3.941231274	33.25958911	0.011521351	7.372138845	-0.280062746	0.952410313	0.242818584	0.964042901	0.317783799	0.886837411	0.227729302	0.046878773	5.080711327	59.45736171	639	2	67.5866
114.6715391	10.68371537	211.7479036	-11.61694529	3.791529906	1.673192618	0.38522157	0.719701117	1.574179396	1.150854953	0.177113967	3.542972285	-0.096811163	0.53687119	0.71023548	0.995651768	0.724196315	0.965968535	0.418440648	0.362057985	2.613385568	1.366180631	2010	2	57.063
186.5036602	13.63129206	632.561069	-40.06049524	6.727205208	3.962852872	0.257513983	1.138035418	1.986998211	2.66092303	0.085469564	4.357412046	-0.097682741	0.59248713	0.607649333	0.988191469	0.635789815	0.943317614	0.45075493	0.170614516	3.052328184	2.67251452	2010	2	57.063
829.9437434	28.25538365	148673.5978	-3744.735256	164.7596718	38.74340812	0.614065316	3.828815962	3.4297972	23.91978557	0.023625488	7.113133896	-0.150673761	0.822894828	0.362973278	0.974690778	0.424242609	0.91524629	0.330478133	0.08074839	4.741341518	50.87576998	50	0	79.4333
426.5133584	20.52928239	11780.51189	-437.988276	34.883772	14.6518635	0.407295657	2.175401557	2.71901034	9.874919233	0.045563713	5.973540035	-0.073314845	0.589593576	0.481643219	0.990753253	0.528223235	0.950726236	0.409803579	0.128679512	3.956746201	12.38390887	308	1	74.6064
469.4482568	20.97422557	81003.19449	104.7868969	184.9608541	67.96822773	0.463546624	6.551582753	4.011959815	23.93852182	0.003870483	8.174836819	-0.336471135	0.981217959	0.142667465	0.956286263	0.231988949	0.860015596	0.15899115	0.010869793	5.524594868	63.23227047	1000	2	54.9952
754.0740276	26.47871308	207667.9866	-3068.441106	301.6162435	90.68442291	0.53575764	6.980260618	4.18184888	40.69282944	0.005934269	8.045802204	-0.326780448	0.978014647	0.19052224	0.952380404	0.268225936	0.865925422	0.195149752	0.028437936	5.636015499	98.07516659	1000	2	54.9952
1047.496311	31.70668882	214320.836	-3883.060193	263.837433	96.15370263	0.462774212	7.157456986	4.268377485	43.92219244	0.004268496	8.64719704	-0.206271595	0.927816678	0.188069705	0.95765697	0.265977466	0.873297284	0.188730756	0.019474583	5.656939522	89.9977839	1210	2	80.7036
391.7597142	19.69374363	9381.535614	-384.8755651	24.19896216	8.54607433	0.473861141	1.543211582	2.275500307	6.143198651	0.072799944	5.067358779	-0.082057473	0.574364958	0.555999733	0.994011818	0.590470165	0.962324001	0.452928326	0.14515364	3.414864122	8.186259121	128	0	70.7762
148.8828935	12.11121325	1763.580473	85.36687284	13.29314304	4.489309809	0.49480935	1.293221345	2.152443131	2.800096974	0.083833809	4.895702899	-0.087024508	0.585922573	0.567675157	0.992123204	0.602480764	0.950647565	0.450009291	0.197814811	3.330091974	4.445613213	244	0	81.0787
107.9027102	10.34746881	264.858674	-12.22734435	7.114142485	3.78716676	0.303430199	1.418123179	2.187212475	1.759618882	0.040645648	5.272289779	-0.048461936	0.458391914	0.487795311	0.990030366	0.539048357	0.934166903	0.454430587	0.082937019	3.393856266	2.725327311	1520	2	69.8946
423.470443	20.2920085	25320.24613	-786.2845762	60.44326836	13.65244798	0.629830466	2.428398086	2.885532277	7.690556538	0.023589524	6.75622181	-0.099243196	0.698979828	0.390400415	0.991139442	0.456612887	0.943834817	0.37497501	0.06694332	4.359088478	18.52392908	1520	2	69.8946
81.28123404	8.941794074	314.3588275	-4.561089268	8.626889038	3.32578058	0.442449287	1.300014451	2.119125455	1.620993224	0.041616721	5.3228013	-0.082594794	0.592453009	0.520819463	0.989115537	0.565607022	0.933092004	0.460363776	0.091729915	3.552626063	2.988167405	4118	2	49.0404
196.1302368	13.91740132	2281.009571	-140.2638246	15.79837118	6.061447238	0.44098446	1.450839867	2.274977922	3.943374124	0.074170728	5.040853365	-0.079414291	0.569343181	0.556977513	0.985345293	0.592787953	0.936249189	0.439524916	0.174276455	3.429816696	5.464954605	4118	2	49.0404
262.2632872	16.11118265	3278.021829	-172.155415	16.71650617	5.954652067	0.470570164	1.559292827	2.321128008	3.509207604	0.04411687	5.442671142	-0.064478894	0.53573654	0.495255092	0.991881755	0.542980043	0.947135319	0.452014312	0.100395954	3.568667019	5.66778956	271	0	53.525
287.0565878	16.77185824	6917.880504	-213.7065235	36.8540289	13.85545973	0.447434333	2.514236418	2.93033011	7.481870431	0.013722578	7.108312916	-0.087710896	0.678219993	0.36967221	0.984173806	0.440619777	0.923908355	0.359319032	0.034405912	4.516018864	12.67737216	685	2	85.4949
41.46108855	6.406012116	49.87868258	-5.786095039	3.159753779	1.465274828	0.359641348	0.823105982	1.661412992	0.781963476	0.110931088	3.907944293	-0.06556215	0.456660106	0.648700386	0.98629889	0.670259123	0.929626458	0.471749698	0.223372342	2.745383311	1.156257152	87	0	67.4771
1139.972293	33.14654579	198019.2036	-4114.713525	241.4151179	76.88898902	0.514071623	5.908004011	4.016566686	41.19101493	0.010750864	8.074429475	-0.194856616	0.905500065	0.262954204	0.964706027	0.333587711	0.892587726	0.243160745	0.060737032	5.34908482	79.57602674	87	0	67.4771
315.92858	17.67234923	6417.179817	-306.1051512	26.22175738	11.78213688	0.378445087	1.984399179	2.61911005	7.813411111	0.047604817	5.703447641	-0.075030047	0.587089262	0.492540258	0.982717106	0.53821148	0.93218848	0.416931903	0.126502661	3.787145592	9.500973564	1067	2	64.7255
66.56273243	8.088598915	209.331402	-12.69847839	7.397709742	2.851228022	0.443027211	1.218812509	2.040867906	1.35083509	0.050465661	5.057492489	-0.075105446	0.553396349	0.535860219	0.987971888	0.57792869	0.929289807	0.466090243	0.119756005	3.39695328	2.562234441	1067	2	64.7255
43.04136013	6.524203167	66.77747471	-3.776124544	3.950485333	2.047101672	0.316817648	1.045883494	1.841233	0.939503784	0.069998171	4.478235078	-0.0511317	0.425249985	0.571296414	0.984090226	0.605572152	0.918767794	0.491109123	0.143232676	2.989825872	1.499396751	71	0	73.9877
576.8014987	23.80639671	31228.44113	-1077.506517	59.22198702	19.0253782	0.511859962	2.482494558	2.868357919	12.80752172	0.036276063	6.334984532	-0.085710472	0.645781963	0.446206275	0.985757108	0.498582534	0.939212894	0.398093927	0.09043836	4.112984755	19.5618413	71	0	73.9877
68.80664073	8.273932992	35.56971855	-1.754627255	2.734407831	1.339756538	0.34154946	0.790186024	1.577731097	0.710536178	0.099867442	3.89107961	-0.064510831	0.460963173	0.653679454	0.993452945	0.672305802	0.949415693	0.495099998	0.190032679	2.742358424	1.018541092	179	0	0
231.6533888	15.09623267	7920.217707	-107.8916082	58.79492891	45.83758678	0.123107363	5.319205481	2.740908637	15.62497753	0.048444255	4.517849559	-0.679344618	0.994527538	0.157178336	0.931427289	0.256705321	0.827790178	0.152681596	0.077444876	3.343277704	26.15812892	1853	2	64.0137
848.4539088	28.40541794	122004.6083	-2351.487251	210.6639539	44.82707071	0.644183369	4.731806479	3.741360804	21.93632849	0.005451874	8.446975993	-0.202808716	0.919429386	0.246889973	0.977218412	0.32861956	0.906873861	0.241612151	0.032248439	5.543899958	63.87275615	1853	2	64.0137
26.07973586	5.091108116	12.34804358	1.187584737	1.544433367	0.90418896	0.258269163	0.630833693	1.40266703	0.503047352	0.180970643	3.169312977	-0.059253151	0.400756494	0.711009469	0.989387553	0.722397164	0.939245362	0.458438364	0.35963755	2.284619709	0.612155582	166	0	72.9199
1068.808733	32.51653048	80421.91123	-2136.86271	83.87771949	38.02647312	0.372427392	3.017005572	2.942272745	28.85620563	0.065796569	5.869070186	-0.116740152	0.710776376	0.51697619	0.980827877	0.553937871	0.941006483	0.364121155	0.193251957	3.986946613	30.47604815	166	0	72.9199
1028.802896	31.23623568	265820.862	-4099.006264	328.4268086	116.936815	0.472137812	7.910897803	4.393225721	52.86036635	0.004541968	8.696870098	-0.226358594	0.943026914	0.182511865	0.951488913	0.257979921	0.865351654	0.17629813	0.027032604	5.7594444	111.3409059	1076	2	82.4093
927.8893612	29.75132047	230392.9498	-5039.015749	253.218689	82.91472203	0.49906481	5.834630949	3.875071763	48.29012324	0.030567306	7.054917853	-0.246526291	0.926750484	0.342128179	0.953821312	0.395640216	0.885782266	0.271066427	0.096352805	4.949300077	84.03335275	703	2	78.0589
744.3722654	26.46471981	144823.515	-1927.936767	254.3459794	79.0227358	0.524102809	6.53665702	4.133111196	35.34004739	0.003632809	8.656885739	-0.242095703	0.95207914	0.183579482	0.957989362	0.266384903	0.872325116	0.18862326	0.017375655	5.721106078	83.34217879	1723	2	67.2745
76.80536267	8.653112281	461.9822128	19.52051462	11.51658376	3.819104697	0.498181244	1.448703966	2.186287145	1.684881245	0.033537772	5.48078762	-0.143979918	0.744594115	0.480787078	0.984106634	0.535228896	0.917267551	0.433402083	0.083533198	3.687154021	3.833922115	446	1	51.1595
27.68905257	5.206803461	74.42920193	-7.28763162	4.794006871	2.490196114	0.322266207	1.163492751	1.919878313	1.065308938	0.072236737	4.434120696	-0.110909288	0.606517574	0.543716184	0.965429353	0.585555223	0.884000613	0.460545817	0.184109233	3.028581863	1.821050746	446	1	51.1595
68.14407164	8.10259364	626.5577118	-28.08160476	13.97021864	4.01863006	0.550522999	1.449944534	2.226907379	1.859695976	0.029170019	5.696984597	-0.13577668	0.732613874	0.492725226	0.981040817	0.543661481	0.912787377	0.43737844	0.069651235	3.8696026	4.497212176	446	1	51.1595
52.28916171	7.167066311	232.3435649	-16.21176304	8.138249643	4.466224458	0.28931281	1.565659491	2.269291266	1.961179709	0.035561131	5.296866603	-0.099508248	0.637884147	0.460217809	0.972234787	0.517428347	0.893333994	0.432376237	0.070791997	3.431351144	3.151118525	446	1	51.1595
101.1973984	9.960470012	564.0782112	-3.779170716	13.29976507	5.365502593	0.42562898	1.652276937	2.391392966	2.579851765	0.024805635	5.896184142	-0.112215686	0.69388446	0.46157173	0.986113579	0.51831261	0.925124053	0.418075508	0.064272647	3.867818333	4.666316917	446	1	51.1595
782.2964052	27.76007649	59944.84363	-1703.465059	71.50985506	24.83828304	0.482023927	2.486040821	2.76745873	18.58562736	0.052343235	5.959911869	-0.115241505	0.706652998	0.513889144	0.984207298	0.552747855	0.944477393	0.398851453	0.13730768	4.043782838	24.08703453	446	1	51.1595
42.82688672	6.510580949	203.5531844	13.90877142	4.579619629	2.823458706	0.234732986	1.247502432	2.007273459	1.242415126	0.058027927	4.671447453	-0.040375447	0.38216269	0.516783329	0.98642455	0.562038215	0.922797757	0.476532313	0.103007849	2.980432282	1.850769584	1802	2	74.0808
31.99247783	5.521083245	1965.37692	103.4672935	10.63677178	4.598607628	0.399055672	1.431811191	2.189569937	2.520285418	0.052595057	4.928811306	-0.085088931	0.584382879	0.503323672	0.988508886	0.550315484	0.93470562	0.460550075	0.121407297	3.226840339	3.808844853	1802	2	74.0808
686.0980973	25.96871593	52069.84662	-1493.197768	72.09016096	25.24135554	0.481011341	2.930399451	3.072345188	16.5328531	0.021769591	6.866292414	-0.093461806	0.68712979	0.390399706	0.986834498	0.452914807	0.93984158	0.370799515	0.058528565	4.419448701	24.33287913	1802	2	74.0808
269.6576184	15.12861488	112927.9718	1603.033788	228.608649	67.1384604	0.546690608	6.494599333	3.696446034	22.45223409	0.014844734	6.183491844	-0.60262455	0.997469703	0.149615674	0.950025839	0.240057306	0.851419599	0.13580689	0.033650818	4.768626945	73.93677734	1802	2	74.0808
782.2530748	27.54822154	100035.8722	-2775.278138	126.000012	33.03944999	0.570884927	3.369032375	3.206424849	21.54099444	0.031957593	6.585680021	-0.15320325	0.807976578	0.402799637	0.98413844	0.458136197	0.935189879	0.362806716	0.086420765	4.41372884	39.7598655	4067	2	57.295
1602.037541	38.49794586	1396972.315	-22386.3875	533.5841651	53.82132177	0.816257967	3.341259968	2.972954659	42.22117483	0.040784034	6.850252608	-0.222788279	0.899688218	0.498510145	0.989596465	0.537885502	0.958976293	0.383421414	0.141246385	4.789053409	146.8513717	143	0	43.2827
307.5549154	13.06577018	1516324.861	19392.47027	598.1496476	85.17608454	0.705093781	5.83872625	3.559830608	42.08987263	0.017438564	6.35528519	-0.500764385	0.991785007	0.267209833	0.980254704	0.339489617	0.922651286	0.265403822	0.047716013	4.755015572	170.831433	143	0	43.2827
1026.353707	31.32870552	201134.0943	-4256.840168	229.8107547	50.77830283	0.634550534	4.43042059	3.638051903	30.85505605	0.023874563	7.919263214	-0.143490005	0.832083832	0.360818972	0.986574094	0.419647596	0.936463682	0.293243008	0.093521732	5.173629356	70.14726439	515	2	79.6523
1258.51745	34.44199367	477737.1135	-7200.727059	411.0473253	123.7929702	0.5335688	8.000379703	4.397540247	58.32094206	0.005846482	8.416270923	-0.289354358	0.970240979	0.191322543	0.956400788	0.26451372	0.873746821	0.185383728	0.031012564	5.803040939	133.7100739	1351	2	76.4928
642.2469422	24.83436407	103221.1069	-1549.743868	180.5080579	79.13780124	0.387641711	6.984901092	3.914800584	29.07179404	0.009327278	6.841766414	-0.547447189	0.996995353	0.131527122	0.960550802	0.221377708	0.867292797	0.146504786	0.018756813	4.987994406	64.91146478	754	2	65.1143
911.9074401	29.76627522	139844.2152	-3436.104221	166.0421746	62.73674383	0.446720965	4.827269122	3.6960351	39.11777356	0.019132291	7.547735233	-0.141865274	0.821179832	0.338985429	0.972680437	0.399758492	0.913541957	0.308746535	0.072054328	4.941007441	57.1947296	928	2	76.1561
120.1007464	10.85444458	654.7438971	-8.838629876	14.35887229	5.23957246	0.464700213	1.61160254	2.355070289	2.609226105	0.023722357	6.002769044	-0.103735911	0.678885225	0.463787222	0.987865532	0.5194782	0.930039703	0.433325596	0.054161976	3.949741112	4.899611188	928	2	76.1561
430.287754	20.71416449	3189.517074	-109.582806	10.57305279	5.729391827	0.295133922	1.282696803	2.05133565	4.066409723	0.078746226	4.61437097	-0.056848332	0.461587183	0.573698353	0.996348263	0.605618187	0.969447549	0.477450573	0.179295524	3.097341672	4.075611153	547	2	64.5859
54.28662591	7.314983515	134.263195	-10.36747435	5.638035885	2.530251904	0.377269765	1.121965151	1.9537676	1.250560171	0.064629574	4.699460578	-0.080613706	0.547410671	0.562844505	0.986036794	0.599993206	0.925872156	0.468498333	0.14633206	3.174648714	2.042071947	625	2	66.1875
36.99319819	5.959493838	308.0724434	-7.269011439	10.29740839	4.429886634	0.399328353	1.633391352	2.253551778	1.697837329	0.02948322	5.499743311	-0.121989874	0.699462751	0.432424997	0.971770126	0.495858238	0.888051676	0.42429358	0.065484799	3.630403868	3.681823757	625	2	66.1875
664.4220171	25.2494012	73201.43397	-1798.077825	147.1277307	39.71865461	0.572686384	4.416967141	3.672231102	19.79442535	0.006625634	8.379765768	-0.110638037	0.777433217	0.263743362	0.973077371	0.343647023	0.900320665	0.25875138	0.031807658	5.309182124	46.71159632	625	2	66.1875
161.2809957	12.64754807	1050.434262	-50.23990625	10.89345938	5.613178117	0.320392254	1.465298734	2.281959495	3.44577637	0.059341327	5.05091924	-0.109024087	0.657915028	0.538018996	0.990213401	0.577840825	0.944780006	0.440839417	0.15823094	3.431475544	4.126659373	625	2	66.1875
146.2576597	12.0718635	168.7485173	-12.79771857	5.169452454	3.065747674	0.252620091	1.148279096	1.959130107	1.733634844	0.065563845	4.570340458	-0.087464967	0.569095812	0.565049266	0.990451681	0.600728121	0.940900867	0.475252334	0.139236369	3.086787403	2.058800032	625	2	66.1875
103.712296	10.1714205	86.97844803	-3.491345179	3.43555354	2.423196139	0.171211748	0.953793299	1.811583924	1.506103953	0.112296956	4.026166411	-0.071979485	0.48576679	0.632354799	0.991345815	0.656369184	0.947963348	0.462800301	0.257152987	2.78750402	1.46468742	4019	2	48.627
879.5250913	28.67111906	270596.0514	-5519.936875	292.0761987	63.18162131	0.638361748	5.380474854	3.88212258	33.66845905	0.015899769	7.84615919	-0.205810282	0.910280912	0.287973683	0.964553731	0.355060018	0.892132892	0.258187549	0.06362543	5.285587033	88.814455	4019	2	48.627
423.3246547	20.44448232	14546.19474	-578.9716845	39.26426261	17.92613898	0.366559941	2.375789596	2.801266962	12.21564862	0.042174143	5.964984967	-0.089549535	0.635057663	0.473227929	0.986376199	0.520330299	0.941775895	0.401395881	0.132000383	3.96061826	14.2976004	4013	2	61.0924
307.4074641	17.41804047	9761.880839	-298.1697671	55.0265322	39.4649167	0.157609053	4.607583348	3.541050238	17.89940265	0.014841801	6.411613342	-0.358947371	0.967906874	0.241793791	0.959847139	0.32519245	0.875300857	0.234839522	0.040848149	4.398877236	23.62286223	1357	2	74.9295
307.9471785	17.4999111	2772.018446	-136.5600214	13.64702883	6.851575724	0.33098026	1.285982409	2.123275605	5.186689836	0.114015445	4.652648128	-0.106295756	0.627574275	0.628718274	0.990620817	0.655723913	0.956647508	0.395129525	0.291404335	3.289223782	5.124651138	1357	2	74.9295
853.7450218	28.92914867	76746.98024	-2048.725257	94.01628992	26.63491784	0.558499899	2.897016395	3.069152893	18.11626563	0.026900814	6.818261681	-0.137409475	0.784907595	0.449095222	0.982536423	0.499498857	0.934498568	0.360253731	0.075545428	4.614666968	30.16280194	317	1	75.1075
65.76775405	7.988805185	412.1050268	-25.76334312	10.7319898	2.947511498	0.567948551	1.197403712	2.042368624	1.500231958	0.043419445	5.31626441	-0.122926663	0.69746308	0.548976903	0.987768645	0.588472136	0.930873663	0.464208891	0.114545569	3.650130343	3.419875324	642	2	69.1828
980.4189615	30.04961611	371188.0949	-878.2470522	421.8525697	113.16955	0.576608361	8.053056666	4.435953764	46.57011591	0.001119968	10.11630379	-0.140786113	0.880674067	0.135286897	0.969872973	0.219701004	0.886879846	0.142289474	0.003929803	6.269942052	133.7555299	642	2	69.1828
481.5616848	21.73513973	23389.27727	-848.6126345	54.51197517	17.98292435	0.498789428	2.756928064	3.034290083	10.32600307	0.019167796	6.833769377	-0.076314988	0.634490925	0.36051795	0.981417551	0.431703672	0.920950464	0.352543454	0.050539262	4.313284948	18.12372488	334	1	59.4853
832.4972707	28.46449587	106885.2832	-2893.862092	138.359811	49.54272741	0.466075153	4.131018077	3.454360324	32.31292994	0.036730216	6.824173616	-0.130329848	0.777127222	0.40118208	0.970209692	0.452850659	0.913723696	0.329295477	0.131659481	4.539471079	46.9756346	232	0	85.4511
745.9273378	24.10747616	851732.8725	6140.683043	750.0035671	91.04918081	0.783520914	6.369712413	4.111760364	49.18802095	0.003099993	9.071495063	-0.270791097	0.969678895	0.22058166	0.973023224	0.299212814	0.905055253	0.225641003	0.014652244	6.139501673	210.263187	130	0	47.989
300.3549402	17.23738486	5810.603769	-198.3937099	19.48346681	6.574736095	0.490328978	1.505989124	2.275493012	4.290057535	0.067060583	5.08808436	-0.074770153	0.556097541	0.531947794	0.994024552	0.571599192	0.958159869	0.456940106	0.148559713	3.381836131	6.514550726	130	0	47.989
551.3105273	23.37606263	16861.34116	-559.4213463	30.86436792	11.39567153	0.455963358	1.624091335	2.294752308	8.736445404	0.050172775	5.473316038	-0.134329156	0.728088491	0.571591289	0.994209081	0.603475161	0.966318853	0.439979286	0.113182966	3.795646727	10.56500986	492	2	58.3518
897.5964282	29.25516146	180882.3583	-3402.531473	236.2372518	69.94588176	0.540075219	6.028392084	4.057978196	32.88559789	0.00342947	8.822466702	-0.18790955	0.914215507	0.201494267	0.969622103	0.28437277	0.891939913	0.203449396	0.01301194	5.674035616	76.54578339	865	2	0
433.5437004	20.60870273	21219.23532	-812.4444033	55.7986824	20.55435982	0.457016638	2.683851794	2.988072912	13.2956921	0.033967021	6.442191661	-0.092268541	0.669033461	0.439754199	0.977884944	0.49206616	0.923058871	0.377325592	0.092973265	4.250537213	19.08826056	409	1	80.1999
794.5778482	27.33425156	194015.8716	-3113.392391	276.4262388	88.32837451	0.508513202	7.0254131	4.225626632	37.98318337	0.003235791	8.76921095	-0.230168503	0.946509335	0.164741881	0.95524251	0.24893976	0.866661145	0.168919015	0.013377752	5.748551527	91.18865332	52	0	77.4949
24.35161237	4.896583594	25.41658192	-1.992414711	2.869954138	1.384411527	0.346521449	0.859426987	1.598937713	0.638642815	0.089776735	3.919338436	-0.093985226	0.55425576	0.622139247	0.974047702	0.646702277	0.899477058	0.500183528	0.18025598	2.739550492	1.063591416	706	2	65.0212
113.3065871	10.63312406	235.5535344	-8.380746865	4.76611009	3.798288279	0.110271096	1.146984877	1.968062125	2.473998806	0.096708808	4.155102284	-0.102283117	0.594767586	0.599453416	0.990557174	0.627173852	0.947833082	0.471099238	0.177142041	2.866445899	2.141099592	706	2	65.0212
388.9815643	19.5904944	11801.02744	-469.7082122	31.6638832	10.89779716	0.486389364	1.736761528	2.40521053	7.851513855	0.089132866	4.990817834	-0.100384966	0.629297699	0.557637464	0.991914905	0.590989614	0.957330172	0.429547671	0.156491356	3.440984148	10.64042009	706	2	65.0212
825.824654	28.04694811	265914.4862	-4511.126558	296.3435242	140.9090994	0.351495038	8.769701821	4.339542353	60.59527622	0.00776462	7.380742845	-0.432592119	0.991068861	0.157696542	0.936193134	0.233892132	0.845663169	0.164999596	0.028763211	5.332621982	109.3131559	635	2	61.1937
27.47976384	5.080992402	196.7992707	0.571271813	9.5408997	2.898653218	0.531870064	1.25115038	2.031066485	1.285029757	0.033580874	5.225228247	-0.138419628	0.70866718	0.525841879	0.968073152	0.57101329	0.888206593	0.453236795	0.073968554	3.571736543	3.109888229	249	0	79.0965
355.3031445	18.7673531	4807.67937	-216.0937956	19.07367226	6.71714753	0.478411699	1.31589737	2.092469701	4.967378597	0.076989871	4.97647144	-0.152193246	0.739373575	0.59381176	0.994766307	0.62252371	0.965836615	0.457403338	0.191038734	3.466916092	6.447704947	249	0	79.0965
186.6005253	13.61934867	859.5485437	-3.825488388	11.65846185	7.20417567	0.236020626	1.934652245	2.557226993	3.427378678	0.024919092	6.019761332	-0.039092101	0.438223486	0.404142598	0.989231443	0.472183162	0.932090719	0.395832642	0.055710963	3.731223771	4.715659381	1263	2	59.3566
678.9614135	25.66561354	73795.92384	-2095.977073	118.2523915	37.49282197	0.513828922	4.086484063	3.546166429	20.56077507	0.010874121	7.642203386	-0.130600107	0.805733178	0.286735562	0.976141843	0.364967868	0.909955151	0.28294244	0.033284715	4.882290146	38.93630337	1263	2	59.3566
85.96304483	9.207693463	377.199217	-18.64983986	9.141578719	4.421916212	0.346243585	1.479246261	2.246469856	2.199927407	0.037007876	5.433248891	-0.084917032	0.59687834	0.486757329	0.98598007	0.537731041	0.925223357	0.448863395	0.083214978	3.550352391	3.390873733	151	0	70.7077
596.9824427	23.97107479	76973.77624	-1665.006602	105.5743538	16.10299471	0.734400084	2.598465941	2.973062398	9.253426736	0.0130438	7.561600372	-0.152422099	0.835093363	0.379044565	0.992821211	0.446863391	0.94981527	0.363253099	0.038765644	5.008125061	30.41933713	151	0	70.7077
56.52342591	7.303493573	733.3227305	22.40869146	18.5868928	5.879455495	0.519630764	1.850589552	2.463814376	2.353327139	0.019101388	6.058923069	-0.116672879	0.705564587	0.411898459	0.968539627	0.480598025	0.884478415	0.378750503	0.049290484	4.005593982	6.116587073	151	0	70.7077
21.33766942	4.569888417	39.08558676	-4.538233339	3.019034446	1.205865383	0.427590793	0.770671463	1.562189962	0.605760104	0.109564332	3.825839015	-0.081164405	0.506708956	0.657372981	0.977399464	0.676795599	0.9093422	0.482420721	0.235929789	2.747215317	1.056224957	575	2	42.5133
86.55802352	9.268679633	160.9704762	-12.7063351	4.973370714	2.378001394	0.351559353	1.028005562	1.844469666	1.309036019	0.070109477	4.420543611	-0.091373594	0.57046711	0.593641856	0.985245175	0.622731849	0.927208723	0.491788231	0.13014291	3.073278417	1.837843027	575	2	42.5133
64.95640153	8.010750928	139.6731838	-6.818589378	5.7225549	2.586800272	0.376114703	1.100418554	1.952618843	1.359094466	0.061752467	4.77146453	-0.089381985	0.578919762	0.574867562	0.989255632	0.610007504	0.936072981	0.463640131	0.132833546	3.223447215	2.077338793	2472	2	61.7084
135.6587367	11.61258681	320.0721	-21.50569675	8.943787004	5.735968702	0.220867395	1.63369819	2.339923981	3.023464685	0.045848808	5.121862021	-0.130930663	0.707551223	0.472239747	0.978024627	0.526761836	0.910154912	0.421996563	0.121467543	3.414929401	3.669938927	2472	2	61.7084
20.97111561	4.426835938	249.47362	12.4549616	9.771840068	4.283140499	0.390970849	1.535883086	2.288301732	1.881827243	0.029889895	5.491996361	-0.07548289	0.567496683	0.47041708	0.962503231	0.527094064	0.878326147	0.417818617	0.078855117	3.617813684	3.513745142	2472	2	61.7084
445.7232165	21.03762192	7621.23635	-323.1517524	26.78351182	14.24012186	0.304064055	2.181998425	2.735408812	9.425084186	0.03772188	5.924745836	-0.095314444	0.657223283	0.468847812	0.983476575	0.519351214	0.933423254	0.398311475	0.113467958	3.901705914	10.25590842	2472	2	61.7084
395.2363026	19.59098264	17081.76452	-505.3255711	69.41026366	23.79433455	0.487982864	3.308655962	3.281384109	12.66191018	0.011577675	7.329865388	-0.153837347	0.833447382	0.326869845	0.983324216	0.401160739	0.922457316	0.310929351	0.049995087	4.809185774	23.30114955	2472	2	61.7084
1124.660572	32.65616589	320717.5736	-6810.374518	277.1782241	44.83775338	0.716586705	3.953322611	3.411813988	28.8491416	0.028941624	7.315011145	-0.190555891	0.878194983	0.409826388	0.977078901	0.46068575	0.923078999	0.326317913	0.090378713	5.018727755	80.50399436	1525	2	74.5654
87.32555417	9.307775689	138.7493915	-9.603847087	5.744206439	2.993999673	0.311901114	1.238138705	2.031688523	1.447389178	0.05367176	4.776306318	-0.093801657	0.605275412	0.531776884	0.983663133	0.573514647	0.918955185	0.475644718	0.104669145	3.212686261	2.184551528	728	2	69.6701
491.5318531	21.95207121	25514.69722	-919.8657888	55.65589658	17.13981788	0.526432236	2.377491329	2.812675957	11.42447179	0.035652789	6.298744326	-0.110648985	0.711067556	0.461080374	0.986862439	0.510372384	0.941331294	0.404090525	0.09607327	4.19400121	18.19892861	728	2	69.6701
167.1485756	12.8762112	794.1148551	-39.9695983	11.03525663	5.629044075	0.323740727	1.690861306	2.40065135	2.745197401	0.03101161	5.770309699	-0.045004657	0.460686276	0.443369875	0.990044865	0.50347572	0.935261273	0.424878552	0.068978212	3.641349747	4.166075175	2036	2	67.4661
349.5366181	18.55444648	9686.42111	-451.8222435	36.84216753	15.78566396	0.39740951	2.246590664	2.751439903	10.68693649	0.065753599	5.565784066	-0.107113634	0.672200272	0.506003345	0.977244095	0.548406715	0.925845009	0.380629245	0.195527468	3.83897563	13.15695787	756	2	58.809
117.5383066	10.81936929	212.4273842	-15.68631581	4.768754793	2.852418583	0.248530516	1.151000699	1.962007055	1.518893521	0.071415805	4.559012726	-0.042226924	0.401437685	0.556854177	0.989752632	0.593306989	0.937088429	0.485882563	0.158209241	2.992915057	1.905293344	907	2	62.6639
645.4755771	24.9639823	81018.14849	-2098.851989	145.7185046	57.19097901	0.432440155	5.339848904	3.798530933	27.67957383	0.011572842	7.152139207	-0.300447002	0.958763636	0.244231853	0.956235299	0.320906904	0.875428109	0.243756198	0.045200491	4.924130967	50.72737091	907	2	62.6639
52.26351763	7.134944048	488.0238847	-18.92651245	12.92953665	7.525760199	0.260998335	2.137476362	2.570865334	2.779976988	0.021520161	5.931517562	-0.104942841	0.672863798	0.36343978	0.960504675	0.439574226	0.869135907	0.366180152	0.053177661	3.770997202	5.113824211	65	0	64.1916
44.61204207	6.616239555	199.6629102	-14.41866548	8.029469138	4.69210409	0.263159524	1.646543592	2.304444519	1.949000129	0.036158277	5.19461955	-0.133162658	0.716710022	0.43863967	0.959154885	0.501960264	0.870132885	0.408654432	0.076185317	3.361695897	3.180393307	65	0	64.1916
56.38355931	7.438806114	258.8616678	-13.15867324	8.808806398	4.62607723	0.309328444	1.671072064	2.320910539	1.796210348	0.028593556	5.615817591	-0.055386165	0.500223162	0.425899635	0.970628042	0.491869486	0.885875661	0.408212546	0.066785169	3.553322496	3.358720907	65	0	64.1916
43.69727871	6.490272774	433.6057505	12.48800367	13.09922328	6.837240248	0.31513109	2.017356762	2.559321809	2.696503698	0.019561883	6.017660208	-0.101664512	0.679791092	0.383310921	0.96387805	0.456841765	0.875556688	0.367717383	0.044360759	3.804764471	4.984115882	65	0	64.1916
47.33904891	6.752201388	362.9743806	-8.148670464	12.30687161	5.340520168	0.394458558	1.793573243	2.398010982	2.075651301	0.02106994	5.872562665	-0.093639604	0.647868804	0.407927289	0.960883562	0.47668545	0.870214241	0.399545068	0.041190175	3.765479171	4.411847945	65	0	64.1916
34.06420619	5.800658031	289.3161407	1.424124084	10.03939746	8.391993841	0.092295381	2.302957868	2.505475135	2.868000701	0.03235204	5.193552954	-0.299076637	0.909886484	0.330149417	0.949569101	0.4082394	0.85080186	0.393566325	0.063713805	3.382664265	4.607847825	65	0	64.1916
1054.406192	31.8830822	294938.3666	-6223.155791	201.4208789	50.0517756	0.600114892	4.090928521	3.443749498	33.01998351	0.016195134	7.470361764	-0.10406324	0.735450752	0.33538893	0.977597627	0.40386345	0.924026661	0.329409076	0.044587042	4.794138818	62.86816362	65	0	64.1916
341.6534977	18.28751357	11254.29761	-452.0390894	38.49021595	9.617375034	0.598780277	1.964312271	2.611725464	5.718328455	0.027127557	6.428043652	-0.11286402	0.721436336	0.445129866	0.992276971	0.501974966	0.948982802	0.414886811	0.072102705	4.219114379	12.02689775	555	2	81.2594
1440.993783	37.00626904	613839.673	-8398.386645	355.2514178	69.36036884	0.671407692	5.005484411	3.76106021	43.66793537	0.015942233	8.41540868	-0.149631773	0.852177359	0.336491497	0.987062563	0.397521126	0.939602139	0.300322837	0.058780266	5.52613103	106.1529467	1018	2	70.1602
45.71793101	6.632730367	322.4057772	-28.95841635	9.898395985	3.000756106	0.534395065	1.271799256	2.0704922	1.361493624	0.045070723	5.157179634	-0.099885586	0.629962343	0.519826142	0.97296941	0.565568625	0.895994646	0.458538414	0.118614596	3.491511062	3.224788023	1018	2	70.1602
227.6664732	14.99713302	2667.684787	-105.722894	19.40430394	8.397875771	0.39456787	2.024579813	2.63414676	4.269188613	0.020954718	6.385380425	-0.056591749	0.541025882	0.402590048	0.988557547	0.470144246	0.932155941	0.391243071	0.046343182	4.028048614	6.950544929	39	0	76.7201
761.9216067	26.73768004	212576.9996	-176.4598977	311.6686986	123.8568721	0.429691122	8.625696004	4.302474445	47.44119972	0.005560221	7.59184241	-0.52646063	0.997556671	0.116976299	0.957119358	0.201850291	0.863979639	0.118683216	0.013472538	5.599970498	108.8813927	39	0	76.7201
63.96497419	7.85131075	462.9975417	-25.74216382	12.13857745	2.853191158	0.619214686	1.230625531	2.029061036	1.316843188	0.033645517	5.465501078	-0.138969952	0.734539453	0.529130786	0.986284275	0.57210979	0.924085643	0.471385492	0.070761314	3.766069126	3.747942151	3858	2	66.9733
594.4069499	23.89925175	67263.03559	-1936.734736	120.7146764	27.83877891	0.624077229	3.360996784	3.310908125	16.37338984	0.014661941	7.660416435	-0.108028751	0.750473811	0.354678158	0.986847412	0.421611141	0.934951151	0.331875506	0.049183209	4.949414274	37.13836384	3858	2	66.9733
960.0652263	28.82614327	701960.6095	-1821.859449	611.1678491	94.79384778	0.731605861	7.082690538	4.286375275	42.96314252	0.001444264	10.12829914	-0.160756881	0.9053619	0.179288022	0.972920951	0.26056678	0.896650391	0.179333251	0.009837306	6.42390412	176.4904242	508	2	61.5852
66.13337905	8.060659601	289.9341211	-16.61800184	9.291452056	4.685502964	0.325383964	1.591175116	2.289963086	2.102650864	0.040589839	5.164475995	-0.156128424	0.757916511	0.464375482	0.978010905	0.522101654	0.905248925	0.411425499	0.102817208	3.451893372	3.494238755	2706	2	63.8713
717.8191279	26.3842089	189913.1017	-906.0549958	274.2835183	188.725403	0.190300712	11.06785802	4.58863719	59.49185025	0.004315026	7.980025327	-0.457683306	0.995423893	0.083632823	0.923982694	0.16136821	0.818528046	0.097939489	0.012283571	5.615766968	115.7522303	2706	2	63.8713
913.1065411	30.02534457	64054.5687	-1689.396342	69.28131636	22.96339239	0.499070806	2.762446468	2.978054398	15.25541024	0.023388769	6.653075435	-0.060681864	0.56305403	0.38388238	0.993050038	0.449946508	0.955807124	0.374735822	0.052452976	4.194911243	23.06117719	33	0	85.1116
1200.405841	33.82175009	289532.8495	-5042.877429	302.6493046	77.23492729	0.591141699	5.853105622	4.048701594	42.36717158	0.007351704	8.940364086	-0.120177793	0.815702299	0.260521635	0.970230851	0.331984309	0.90091453	0.242350774	0.042049257	5.676888622	94.97105798	312	1	60.0383
35.32798863	5.929913796	72.53879655	-3.418398029	4.649902656	4.006871873	0.073526968	1.521246384	2.224315476	1.66127276	0.045806462	4.918741786	-0.075854212	0.550535483	0.462367119	0.964255593	0.520528324	0.878286953	0.425764034	0.091708133	3.074791809	2.164193632	349	1	69.8727
788.148449	27.55359493	120994.3586	-3149.194718	155.9386831	40.30725419	0.585768188	4.049908788	3.51904296	23.64634572	0.014804538	7.659921615	-0.106412935	0.748653066	0.318576882	0.973581032	0.388867912	0.910052486	0.311109458	0.045220769	4.891349032	49.06148433	349	1	69.8727
50.82676992	7.09077052	80.58398063	0.916747234	4.370610216	2.18162037	0.332219004	1.04107655	1.833948354	1.084586626	0.067439113	4.520654661	-0.082424357	0.547638826	0.577326929	0.988012504	0.609976307	0.930462634	0.494075542	0.149452202	3.066456472	1.638057646	3814	2	58.1656
373.043655	19.17506375	11236.4087	-481.4998656	31.99439896	10.57047611	0.499660505	1.803820998	2.487505777	7.298046265	0.066088125	5.380092033	-0.085831838	0.607627725	0.523660006	0.991695438	0.563492957	0.954117346	0.431643575	0.155718375	3.5961257	10.64121877	3814	2	58.1656
197.9111518	13.88213919	4997.816759	198.8613822	25.79997952	5.011727223	0.674561476	1.264518071	2.127488409	3.384208056	0.066981519	5.317493721	-0.19724399	0.821317096	0.59562758	0.993641422	0.62594548	0.958715381	0.434968862	0.152677635	3.834312407	7.702926686	468	2	66.8337
327.9255842	18.03604752	4850.24665	-219.9793725	19.67596829	9.179306546	0.359911008	1.961293473	2.58469169	5.308214843	0.031586886	5.914846397	-0.043263152	0.457175481	0.429636177	0.989440347	0.490450139	0.93916192	0.413022044	0.06911612	3.727408774	7.213818709	1098	2	76.4216
65.92740464	8.07774997	177.0409789	-11.2583825	6.652365114	3.944936603	0.252741565	1.480524074	2.199590863	1.731967679	0.038200363	5.19718348	-0.06895042	0.543127919	0.47013833	0.975307585	0.524637774	0.897916123	0.452273134	0.081045365	3.325931775	2.649325429	1098	2	76.4216
114.9874468	10.64965399	884.1476887	-36.32742964	12.07629867	5.789826909	0.350091596	1.564502389	2.362313241	3.306678443	0.04650121	5.422374163	-0.120789115	0.696918773	0.505520182	0.984064928	0.553049281	0.926847744	0.423810282	0.13733441	3.629222531	4.466531394	82	0	69.674
930.0184092	29.23932473	328323.0556	-5273.387288	334.7196325	34.82818777	0.810723899	4.290835118	3.571747232	15.86966212	0.004507047	8.635867215	-0.253317884	0.955397756	0.242431299	0.982638413	0.328378297	0.915227036	0.243882644	0.026044959	5.834270306	92.38695506	82	0	69.674
701.4564517	26.11675986	75909.97482	-2193.499894	111.602656	34.30582564	0.524819592	3.481172023	3.291154084	22.05962776	0.032611424	6.828433244	-0.117725323	0.748006564	0.402382933	0.975121221	0.457120643	0.918851885	0.349233436	0.105186954	4.503158482	36.47712041	1928	2	79.8877
892.6197414	29.23283606	130549.5694	-2765.981924	205.2143521	53.35405661	0.583003105	5.171871104	3.875634553	26.02483349	0.004604304	8.725550912	-0.143928628	0.854887765	0.236263496	0.974272369	0.317056621	0.901693344	0.232635871	0.018967919	5.546752762	64.64210217	192	0	76.4846
42.11879276	6.418546283	187.5293104	-14.69290629	7.384376224	3.713528537	0.330428507	1.473546427	2.175943491	1.492459961	0.037515101	5.243025493	-0.067970688	0.520841759	0.466718519	0.966594871	0.523593224	0.881122692	0.437797636	0.080076137	3.372004253	2.77447619	96	0	76.7283
1294.059596	33.3072699	1726032.297	-22492.01066	861.7437862	123.0923041	0.750895156	6.805363106	4.124439517	75.30672416	0.007256202	8.955041418	-0.150979421	0.868053491	0.279704212	0.980059036	0.344601307	0.925002389	0.269322805	0.029452293	5.863044236	246.2090226	96	0	76.7283
1346.402918	35.43792264	937273.9639	-13789.1786	502.2576872	140.3826256	0.566569538	8.41544371	4.492961642	67.47857881	0.002802436	9.031050729	-0.223976	0.946481098	0.156716613	0.957055939	0.237845689	0.874843613	0.15900738	0.012049541	5.970960696	160.6600782	448	1	66.9158
736.4826439	26.92313276	53896.19629	-1617.048898	71.50369427	25.05465265	0.475350043	2.460584768	2.715333403	18.95756949	0.062987474	5.703399033	-0.116451093	0.700928368	0.533321684	0.986033401	0.567937948	0.948818613	0.400406559	0.16299289	3.924511197	24.13958673	357	1	91.7043
564.8589819	23.65654271	19465.92827	-661.897129	37.51246827	16.61185454	0.386524963	2.130772028	2.647437602	12.01817844	0.048315456	5.833906865	-0.100913305	0.667173798	0.500344568	0.987816139	0.54422823	0.947807072	0.414027429	0.145428911	3.913011046	13.5310807	689	2	64.7584
1123.021305	31.9285861	446351.9598	-4542.408838	483.4572792	69.23456939	0.748772254	5.610881232	3.987049823	37.07210547	0.005636015	9.222052653	-0.160419482	0.888121393	0.25609494	0.985676533	0.32999613	0.92862397	0.244158047	0.033086653	5.966786777	138.1729622	689	2	64.7584
260.8885179	16.07108959	3504.056386	-187.8417083	17.09201659	6.666220543	0.436866987	1.568976784	2.327560229	4.187263072	0.054382276	5.255632674	-0.062241323	0.519140099	0.511599371	0.987898152	0.555224176	0.939174471	0.45408563	0.123033804	3.459904705	5.939559283	756	2	83.4004
567.2969068	23.38737012	52321.4792	-1592.068767	106.3712708	25.19348261	0.614746107	3.287529467	3.286843894	14.17709635	0.016854452	7.510141581	-0.117385169	0.767511496	0.350736969	0.980629795	0.418840239	0.91991327	0.328888053	0.067193213	4.843623936	32.89118836	756	2	83.4004
221.0553732	14.83104034	1303.941266	-32.76277726	9.926336971	5.54426529	0.282973235	1.442611694	2.228807335	3.442545793	0.049461172	5.210074927	-0.058911554	0.498070539	0.523362156	0.993493344	0.565902313	0.954189587	0.458460009	0.112510736	3.430151214	3.867650565	267	0	82.5791
71.8047926	8.441725996	184.8191525	-8.838272747	6.531307586	4.366344064	0.195976896	1.579962811	2.287416909	1.846502986	0.036380416	5.310819869	-0.052378994	0.481159633	0.449977507	0.981837724	0.510185523	0.910421048	0.425111918	0.075837405	3.334550705	2.724412912	1200	2	54.694
222.5831512	14.86702401	1363.10978	-62.79535775	15.36785669	9.166068297	0.252480735	2.091912111	2.669667051	4.756360758	0.02293692	6.109242586	-0.078303966	0.618530727	0.401798807	0.984377221	0.468772699	0.922600142	0.388240259	0.056563403	3.866822661	6.133481246	1200	2	54.694
848.3979927	28.44781883	179068.5538	-4376.107941	194.4884335	38.21947876	0.668746218	3.938694557	3.489132954	22.40861342	0.014483434	7.735528404	-0.113260672	0.765505763	0.31466202	0.97723859	0.387150969	0.91582093	0.309630805	0.044271552	4.930632958	58.17697806	1200	2	54.694
385.8918816	19.63559962	3372.288855	-71.72059549	21.30334702	20.01503126	0.027876479	2.873690993	2.960096103	11.4861122	0.019143407	6.137518725	-0.208965132	0.867183106	0.345435535	0.979067421	0.420368844	0.915695631	0.334168605	0.051134082	3.987280897	10.32959457	1200	2	54.694
22.00752825	4.629658031	64.1730311	-2.966244488	5.031500025	2.757110917	0.294007675	1.293788474	1.967471796	1.062525163	0.045140971	4.734854179	-0.091255798	0.592013094	0.493659103	0.961388094	0.544179214	0.871099358	0.471760762	0.082112699	3.103223448	1.947152735	1200	2	54.694
97.06182726	9.772205726	423.0822803	-10.04052822	12.26383697	6.013012256	0.3423576	1.85277485	2.48408758	2.541878067	0.020905756	5.961180734	-0.081217146	0.618871528	0.408653722	0.98263817	0.476472758	0.91214798	0.396712296	0.044769735	3.801476932	4.569212306	1200	2	54.694
528.8608262	22.78316859	29491.44428	-1039.211958	69.54845292	30.55413931	0.380556456	3.447040967	3.298558187	18.56868497	0.025936952	6.68870505	-0.139133786	0.790269197	0.374714275	0.971575645	0.435896852	0.909349399	0.339866423	0.086153652	4.396699049	25.02564806	1661	2	78.9021
998.8241846	31.19898051	147838.3832	-3452.272366	180.1725128	78.66130288	0.388287148	5.747846371	3.965687915	45.00909825	0.008119202	8.184052606	-0.120187996	0.799144924	0.257182082	0.964913888	0.331689237	0.896252369	0.2559042	0.028197543	5.221122142	64.70845393	944	2	57.2402
739.4195471	26.95175801	60562.97213	-1705.81019	82.88138787	30.84790746	0.45567203	3.177594219	3.152713228	20.64456629	0.025752037	6.861603212	-0.086490786	0.669052822	0.395668187	0.988016658	0.454907481	0.944071243	0.369649603	0.077718966	4.417427138	28.43232383	415	1	68.1068
35.38280138	5.91173969	49.93242546	1.531722586	3.965521902	2.232656579	0.279166485	1.107749134	1.856181341	0.994035413	0.059308001	4.511574494	-0.081429666	0.554869142	0.549036885	0.979506274	0.587267309	0.907000999	0.494881377	0.11137335	2.997333425	1.54954462	491	2	81.7084
418.3689679	20.28688859	15170.45392	-625.8956473	42.21630786	15.01343327	0.4692477	2.32760995	2.809145238	9.559366454	0.039160148	6.072565921	-0.07969445	0.615921949	0.442699747	0.983381508	0.496647654	0.931130859	0.400741148	0.108422974	3.934375608	14.30743528	491	2	81.7084
690.3661324	25.74270676	108323.6628	-2526.572038	167.6460739	57.86131261	0.478072217	5.515772063	3.861350947	26.76130773	0.008031467	7.465329924	-0.313751861	0.967415553	0.218005771	0.961596417	0.300253504	0.879414232	0.216740801	0.028711847	5.145131635	56.37684663	491	2	81.7084
138.7460169	11.64899098	962.3069339	-35.08062039	18.61863311	6.43144464	0.486557313	1.902350898	2.519228607	2.74587025	0.017570599	6.364540132	-0.082889067	0.623202945	0.402737144	0.986227009	0.47118821	0.921457641	0.396123581	0.044358373	4.084336315	6.262519437	211	0	74.7433
720.211322	26.63298653	55089.04579	-1635.245874	83.33437793	39.81207654	0.353906212	3.902838054	3.413516398	24.06441328	0.020677675	6.627192612	-0.170744208	0.838551112	0.326824252	0.971877113	0.397576434	0.909377882	0.313704472	0.06284899	4.357090962	30.78661362	211	0	74.7433
137.1542165	11.68461308	340.0710241	-18.70118692	5.633981453	3.138614618	0.283402685	1.18640254	1.995494519	1.718167874	0.066888569	4.696522412	-0.046696159	0.422806426	0.55098527	0.993349132	0.588777588	0.949416904	0.481062767	0.150663748	3.077549954	2.193149018	132	0	63.4689
207.5908476	14.35725877	1847.616893	-100.4713879	11.99299794	6.154963139	0.32067051	1.647558138	2.384567927	3.410839824	0.044467166	5.399362298	-0.039819075	0.411215806	0.471280618	0.990897248	0.524429212	0.942076009	0.438295796	0.098992642	3.416785179	4.536990269	1286	2	79.102
726.2632488	26.6407872	81468.98813	-2186.615094	137.1088537	71.29301332	0.305820746	5.526774419	3.764950048	39.04716331	0.014170643	6.884114023	-0.285807657	0.944817718	0.282695257	0.950963155	0.352420594	0.879224726	0.266000532	0.045198781	4.789988534	52.10046677	1329	2	55.9151
198.0242453	13.96292537	1789.800063	-39.68751666	17.11730327	4.874564902	0.556089161	1.368623403	2.203233926	2.97910673	0.045961951	5.573016654	-0.148303136	0.757173773	0.543022449	0.990041316	0.58243608	0.943514584	0.451852111	0.133306991	3.866936794	5.497967044	1329	2	55.9151
182.7826034	13.48184298	773.9480987	-37.15843581	8.706946953	4.618492168	0.306665641	1.393198412	2.197012315	2.659954023	0.049608474	5.17699958	-0.052333259	0.469149648	0.520605908	0.992558786	0.56409326	0.94850069	0.460830238	0.105995834	3.398049736	3.33135978	508	2	59.4141
447.3386759	21.07002884	10054.75615	-409.9481456	24.88894224	11.32610304	0.372854758	1.832231096	2.446826687	7.942836352	0.055877788	5.274009474	-0.058693558	0.504629371	0.502974963	0.987023525	0.546425511	0.943355039	0.448613686	0.123824562	3.444173737	9.053761321	508	2	59.4141
56.21263682	7.387861268	327.2785897	9.656233459	11.56997859	5.043265055	0.392679394	1.711318512	2.384841087	2.076460578	0.0219944	5.908071417	-0.056885504	0.51512614	0.427386573	0.972796966	0.491701295	0.891666681	0.412684273	0.051209415	3.76333442	4.153310911	515	2	63.1567
493.2107555	21.99625129	27057.60318	485.7040192	51.61500833	14.1134974	0.569440752	2.321940207	2.799125814	8.668251949	0.028582044	6.462192627	-0.091986568	0.669631933	0.410328803	0.99222988	0.47289568	0.950136347	0.391730368	0.070670536	4.130715266	16.43212643	515	2	63.1567
75.78935181	8.574769588	464.2187888	6.215446628	13.44118849	4.393990924	0.505717868	1.549163268	2.290575237	1.953330325	0.022327638	5.865377599	-0.09852525	0.652438748	0.464758864	0.983958766	0.5214813	0.917137974	0.429406743	0.040535368	3.875673688	4.458794853	926	2	78.7488
1460.587559	35.55600627	2300381.659	-31803.32637	910.9457025	125.5903591	0.758478794	6.067254427	3.762704255	86.90348813	0.016928228	7.802502085	-0.265846785	0.950732533	0.379643107	0.966523037	0.429805503	0.916368123	0.3168779	0.076134382	5.499418686	259.1340154	926	2	78.7488
285.0081669	16.82897969	2937.074509	-85.71533533	18.21415473	11.04609575	0.245322851	2.059730914	2.675867885	6.76488088	0.041164532	5.708571546	-0.086658237	0.626977891	0.46064138	0.988052965	0.512709168	0.939282254	0.409257568	0.106951045	3.779655796	7.315062621	3017	2	71.9425
114.4390636	10.68537417	65.70371462	-2.272153947	3.325754667	2.278826392	0.188393746	1.067356071	1.841880765	1.125410882	0.07009364	4.339312219	-0.041439464	0.377088666	0.567025232	0.99453694	0.601356978	0.95155006	0.498087996	0.123952166	2.861745423	1.401145265	799	2	71.6578
641.7191033	25.13407023	40183.93718	-1260.94771	59.65089619	19.72143724	0.498761423	2.429150165	2.803012584	13.76878121	0.043971357	6.047515001	-0.07672607	0.604632901	0.464796051	0.991160143	0.513040791	0.953619462	0.41070029	0.107638448	3.953601341	19.84308336	799	2	71.6578
261.0870036	16.07455583	4060.132986	-184.8971672	19.8356422	9.071153112	0.366935714	2.021041924	2.632762773	4.95217828	0.029979287	5.998462759	-0.050752105	0.496152535	0.417030549	0.990633264	0.480486495	0.940825562	0.402327098	0.067372507	3.774135994	7.226698828	298	0	85.7221
277.1128939	16.53201723	4979.278073	-221.6547741	28.44920086	13.24901527	0.362890519	2.378834057	2.86336835	7.532093935	0.019038607	6.613798805	-0.073966759	0.616540407	0.400891057	0.982653193	0.465045308	0.923441282	0.378174036	0.045917916	4.229718745	10.42455403	374	1	54.8556
38.8096241	6.17393739	99.021365	-6.548396034	5.273503939	2.505597082	0.354593774	1.183971933	1.94597026	1.079092099	0.051899927	4.820094132	-0.066112624	0.497398454	0.531196969	0.976930131	0.573602471	0.901476852	0.481551957	0.107435638	3.190087519	1.944775255	405	1	69.1034
1257.905463	35.0898241	252772.9328	-5116.171383	151.6793208	45.4102396	0.536697275	3.469021856	3.154465146	33.13660946	0.029684681	6.70081436	-0.12852636	0.765839524	0.421712853	0.981106397	0.474174481	0.937399104	0.381416769	0.089512788	4.450496214	49.2723901	405	1	69.1034
724.254368	26.65628095	50244.47231	-1495.759974	88.01337831	33.25012318	0.451153801	3.68364881	3.416174098	19.52511359	0.013515182	7.570271493	-0.059900181	0.592280971	0.320123019	0.979020266	0.393228383	0.918430182	0.316133912	0.039455603	4.731616597	30.31587537	1020	2	46.3409
30.17688745	5.47179354	68.03708834	-2.713358633	4.472649614	3.531439876	0.117236751	1.442348658	2.157383705	1.427672701	0.0433281	4.981887136	-0.028771117	0.33505925	0.469478152	0.961446342	0.526048914	0.872572313	0.441009997	0.080843018	3.095619387	2.001022372	1020	2	46.3409
52.79608595	7.206644781	232.5025517	-5.031521804	8.409213588	4.97185918	0.255766991	1.716181276	2.367394268	1.989616747	0.027100221	5.714608673	-0.034754766	0.388356171	0.420912039	0.973095665	0.486567975	0.891062031	0.414551419	0.055801962	3.563611176	3.345268192	311	1	56.8241
149.4504665	12.18906064	727.7896859	-44.56204817	9.285840869	5.779054048	0.232283783	1.76864598	2.443131552	2.619477496	0.033109213	5.625491351	-0.025962295	0.334976692	0.424260547	0.987684492	0.488567021	0.926580423	0.412811281	0.066794806	3.453706273	3.766223729	311	1	56.8241
453.7631288	21.26442551	3244.08342	-116.2047853	15.98176236	9.633821979	0.248570832	1.925482136	2.548138362	5.889425442	0.031774341	5.868532631	-0.062165177	0.541733413	0.439598716	0.993867187	0.498347801	0.95472425	0.419924315	0.07590292	3.731040215	6.403896085	816	2	75.2088
71.88948024	8.408162936	223.3354873	-17.81005415	6.749385159	1.983711798	0.54419035	0.963514635	1.804001801	1.045760566	0.080303263	4.562640037	-0.126414037	0.666594136	0.607010002	0.991638021	0.635148951	0.943170243	0.480958917	0.194101551	3.186588595	2.183274239	1850	2	70.2368
704.9374247	25.09155922	310994.4592	-4285.070406	377.6047784	77.49413244	0.65823964	6.619519839	4.11600657	32.52118	0.004344863	8.34967908	-0.328714011	0.980859913	0.183416251	0.956071874	0.264731009	0.86751247	0.183870578	0.023189669	5.819797839	113.7747277	1850	2	70.2368
488.4658182	21.96254099	16363.86005	-600.1098973	39.78114733	15.33899938	0.4427039	2.106528276	2.641420816	10.83614496	0.044923883	5.960495802	-0.109338098	0.690744336	0.493956175	0.98649049	0.538830306	0.943658326	0.418121823	0.115657872	4.014886651	13.78003668	2521	2	73.2868
138.5392733	11.7560572	193.4068634	-7.155859497	5.927626191	4.591276535	0.126922009	1.612061642	2.31049954	1.959123503	0.036356126	5.361431821	-0.018514522	0.244616293	0.443131977	0.990030808	0.504222454	0.932067192	0.427537056	0.074726679	3.282629959	2.629725682	196	0	53.0842
44.46395931	6.551439293	245.5600257	-6.936591464	9.721739273	3.553194148	0.46389599	1.433115124	2.15672093	1.474549326	0.02896816	5.543600055	-0.081690059	0.594544316	0.473219092	0.977234014	0.52765398	0.900203049	0.454555825	0.060324292	3.649614343	3.318733355	3661	2	64.7283
1073.275236	32.13451013	223316.0681	-4772.995796	234.1742658	72.25187336	0.522536462	5.801230821	3.978253433	37.47528309	0.009615909	7.986915458	-0.192927825	0.901886799	0.248406247	0.967834149	0.322096826	0.895493308	0.245269387	0.037659103	5.270736949	76.60653478	3661	2	64.7283
795.6207845	28.07665307	38717.71438	-1121.561048	52.77119125	23.49513837	0.381698678	2.605718762	2.865640869	16.61106364	0.027496033	6.318520705	-0.107427531	0.701305643	0.433180549	0.986383334	0.488645584	0.94315429	0.398091348	0.071468133	4.14938801	19.06658241	632	2	50.1958
528.2098141	22.75957645	27979.64403	-818.1798022	61.83333327	21.02608126	0.490024537	2.815931492	3.066323697	13.01045709	0.022896611	6.954804348	-0.092959359	0.687364631	0.393380852	0.988595726	0.455796344	0.94115456	0.364429149	0.073007006	4.50815785	20.71485363	632	2	50.1958
68.55962165	8.248387173	97.68876906	-6.643278835	4.288239059	2.193826251	0.321863221	1.066740858	1.867364455	1.042083638	0.068986384	4.515575178	-0.054469302	0.443449116	0.568122022	0.990679423	0.602745451	0.937139235	0.491478453	0.124233701	3.015766622	1.620516327	714	2	73.0897
232.804228	15.04301891	7528.552157	-383.9425538	34.23513645	8.20503229	0.611716968	1.824586015	2.532697743	4.830801532	0.040311739	5.898531097	-0.10671908	0.682578747	0.470597977	0.989648005	0.522421866	0.941409534	0.423631064	0.092228029	3.907369492	10.61004218	714	2	73.0897
1174.227855	33.58113313	261152.2553	-5664.491917	238.0147011	51.97815146	0.64029473	4.395895573	3.612526564	32.24065023	0.016865114	7.916998936	-0.11512403	0.774103588	0.338107704	0.977109842	0.402038914	0.919657509	0.311723613	0.058538802	5.094664016	72.49821314	2490	2	58.1985
39.96759784	6.220405928	237.3282597	-15.73926114	8.502557695	3.455834985	0.413542257	1.391377635	2.08786887	1.4792956	0.04239916	4.977241682	-0.165282111	0.761753827	0.487020802	0.962820611	0.538068206	0.877157304	0.462305172	0.093185427	3.392890337	2.98959817	3642	2	70.7433
493.9650712	21.87242472	39689.31537	-1316.662902	80.62811193	18.42880833	0.625546919	2.640157271	2.973332324	11.35338514	0.029899095	6.675648417	-0.117824897	0.739897114	0.41435815	0.989363902	0.472459922	0.943179901	0.379419955	0.089683849	4.40104999	24.76423007	3642	2	70.7433
150.1058784	12.21664818	223.7524873	-14.65062847	6.622631095	3.186143685	0.348849129	1.228750451	2.036391161	1.654462196	0.051312899	4.989187508	-0.07240023	0.529652418	0.5379463	0.990894373	0.578751189	0.939800892	0.473817559	0.117022224	3.312301514	2.452193695	3632	2	45.7276
265.8076943	16.24517098	2704.354071	-141.1783977	13.1423935	5.542587822	0.401231304	1.402439393	2.197090782	3.561152007	0.068588749	4.923075539	-0.061316309	0.496802571	0.541083013	0.994283269	0.579463429	0.958267191	0.46421935	0.158025902	3.257421246	4.671245332	3632	2	45.7276
76.09320526	8.600419081	284.0585264	-1.367614336	11.44351733	2.941960512	0.590790485	1.255705385	2.033511832	1.342140503	0.029680647	5.450453265	-0.134272113	0.723692367	0.519286626	0.98769303	0.564566251	0.927110312	0.468753392	0.052579348	3.730451335	3.59636946	3551	2	65.117
717.3441487	26.3388207	85259.42374	-1935.08315	158.6977538	64.4129281	0.422130809	5.748496513	4.000480247	30.57429017	0.00677918	8.298377611	-0.127666284	0.816299145	0.230068816	0.957921679	0.307475575	0.876064255	0.222287973	0.030502807	5.326516187	55.77767048	3551	2	65.117
38.5696587	6.086428307	206.8915284	-9.15745907	7.95455326	1.855113203	0.620725164	0.954481101	1.786969362	0.934528303	0.056300272	4.866240173	-0.16320468	0.752546338	0.605407463	0.985688263	0.634132828	0.925709001	0.480785158	0.126963576	3.468939737	2.452416616	164	0	0
25.77106165	5.03175758	79.66581124	-5.167093081	5.584385114	3.962828216	0.165017871	1.547015986	2.081143398	1.498277337	0.053979341	4.467654927	-0.251332215	0.842642162	0.445673057	0.947141749	0.507120275	0.851478208	0.429595884	0.107940608	2.946932604	2.386803333	342	1	45.0787
669.8160299	25.82948975	12608.44016	-403.4469066	20.41367459	9.803066445	0.351226805	1.461375332	2.149118735	7.6385149	0.069210867	4.864367456	-0.103388386	0.627429447	0.575305567	0.992993896	0.606947598	0.963109599	0.460352233	0.167182415	3.373822456	7.554185259	342	1	45.0787
44.30908413	6.598647905	91.71822608	0.30173367	5.176500941	2.11277156	0.42011128	1.055591007	1.864552145	0.988013391	0.056362394	4.746096433	-0.076623103	0.54531969	0.57038253	0.983672803	0.605330747	0.918239505	0.484975533	0.118357043	3.219621892	1.822318125	342	1	45.0787
167.3789701	12.87967972	1055.55483	-72.87064247	11.58533427	5.617111706	0.34667335	1.455032325	2.267631043	3.481105667	0.053373154	5.166898872	-0.068979383	0.537762636	0.537564708	0.983234348	0.576767268	0.928878976	0.451074499	0.113914399	3.481871585	4.300611493	342	1	45.0787
25.25650376	5.005096135	26.02727136	0.072706165	2.58002348	1.760587888	0.187929059	0.976559991	1.744449458	0.795077954	0.089229866	4.056081401	-0.054355473	0.432543322	0.587082985	0.979785497	0.618063224	0.908973826	0.499127671	0.190309221	2.67859067	1.085152842	1543	2	75.9233
643.0931822	25.07645334	55507.15704	-1737.17015	91.98716237	35.05779286	0.441838868	3.464445998	3.250447684	22.94343595	0.038365144	6.477032422	-0.114314696	0.729127232	0.415557839	0.97185713	0.467803127	0.915745455	0.353010259	0.111156676	4.291518119	31.76123881	1543	2	75.9233
85.98274575	9.232489756	299.7799895	-22.66272281	6.606022036	3.632546449	0.289648912	1.392399598	2.155024158	1.670733077	0.047470386	5.063085717	-0.052435248	0.467430708	0.490819946	0.985037803	0.541760499	0.920244364	0.455625294	0.099301891	3.228513107	2.559642121	301	1	53.2293
21.5743776	4.608962427	36.36109349	-3.996986067	2.971398832	1.648060971	0.284268476	0.929015439	1.725727048	0.775378193	0.09256229	4.055175098	-0.051290557	0.41454036	0.605229471	0.976354047	0.63361165	0.904192877	0.489825364	0.209765875	2.743835356	1.154864951	601	2	68.0931
150.0922453	12.20732281	938.1233042	-63.12270168	8.689467295	4.39781984	0.32675052	1.248307561	2.082664422	2.828362474	0.087312248	4.549633237	-0.047710055	0.42543742	0.577448413	0.991696	0.609244676	0.950479844	0.465925211	0.177691702	3.071314188	3.271821784	601	2	68.0931
43.62819136	6.404893733	517.67277	-11.7449771	14.17717336	3.766106365	0.577388531	1.480341698	2.18382176	1.527050908	0.026808341	5.693193757	-0.151123814	0.766521405	0.465007452	0.979223479	0.521948602	0.904083218	0.440291952	0.070776029	3.881722103	4.485819932	3521	2	48.3532
530.7561916	22.68093331	36249.65783	-1076.643093	104.6297952	39.8369279	0.450394286	4.449124059	3.652057128	19.0697121	0.010609288	7.722811242	-0.127768247	0.796803044	0.278747836	0.96628113	0.35471841	0.889641191	0.256702378	0.04967531	4.988515693	36.11668076	3521	2	48.3532
64.68047496	7.992161198	193.3437319	10.8879703	6.011737289	2.793237095	0.365079223	1.095268151	1.898227444	1.576264852	0.071758632	4.571542713	-0.128637661	0.673158308	0.579860862	0.985457274	0.610750015	0.928460274	0.495056292	0.145405879	3.158071715	2.201243596	3583	2	62.9185
1188.356609	33.76565688	272229.6951	-5642.239052	268.2161999	76.01983486	0.550731577	5.71752353	3.976209213	42.73125719	0.011820617	8.142580093	-0.17218804	0.881177744	0.28327546	0.970412789	0.351114486	0.903511453	0.253930144	0.052418821	5.340114137	86.05900869	3583	2	62.9185
20.5870357	4.503113266	19.5178176	-1.549302967	2.411789486	1.177100147	0.342959665	0.778623371	1.540091305	0.564473084	0.102849351	3.791381183	-0.057273207	0.423178718	0.650066767	0.977729022	0.669719555	0.907947967	0.496378828	0.195956377	2.653917286	0.897222408	316	1	64.8214
1428.802327	36.20463078	1277071.26	-19472.21995	536.6738497	64.57431563	0.785870395	4.84011711	3.735536692	40.56236265	0.014135378	8.339858837	-0.157298353	0.864139212	0.339134	0.981328435	0.400685774	0.927962363	0.297679836	0.064468695	5.506155945	150.3120413	316	1	64.8214
130.4840148	11.36287345	559.4508914	-35.50143139	10.0343949	4.565986671	0.374045095	1.629551727	2.303036378	1.881478831	0.030090301	5.596296811	-0.069447486	0.561110514	0.435718526	0.98507633	0.498210662	0.917193966	0.427779184	0.069933297	3.570937913	3.650095393	896	2	0
286.1928915	16.77989866	8165.18471	-276.1942235	31.03907576	12.54802928	0.4209394	2.401640409	2.853597216	6.737490731	0.023945853	6.430440841	-0.063396013	0.571635868	0.376510811	0.987957172	0.446599411	0.932988079	0.370207949	0.054542157	4.048581439	10.89677626	896	2	0
127.6267375	11.246557	435.3236985	-27.32536389	8.078192551	3.515626167	0.390534924	1.238511814	2.082815219	1.972905515	0.061982719	4.945805722	-0.084450799	0.583740018	0.551493935	0.991773037	0.589331411	0.94531088	0.467977053	0.156453576	3.3308197	2.898454679	1956	2	65.7851
708.7409529	26.17540971	85232.23911	-2305.304451	149.6486457	55.47890936	0.456017313	5.048537336	3.764758668	29.53656716	0.015911225	7.032617427	-0.266725668	0.939811915	0.291329424	0.957744004	0.360146302	0.882920567	0.263467939	0.063046537	4.845265135	51.28188877	1956	2	65.7851
57.48111354	7.555325469	30.6220274	-0.23598008	2.714973646	1.122860836	0.414333434	0.713583638	1.499438453	0.60865034	0.109885212	3.782013964	-0.094256925	0.544092606	0.680583357	0.993613293	0.695843742	0.950831935	0.478007054	0.199137821	2.741314643	0.959458621	1236	2	53.4593
732.199531	26.54475452	90718.70243	-2264.641254	162.0123636	52.11929019	0.507364776	5.059456223	3.810125335	26.13347189	0.011112701	7.792136058	-0.170762373	0.872302051	0.271381653	0.961473522	0.34361302	0.883883022	0.254211505	0.047662181	5.136480243	53.53291344	1236	2	53.4593
681.4311471	25.63573089	78993.2828	-1696.747357	162.8352623	66.22669458	0.41905557	5.93542868	4.022148358	30.42317279	0.00529699	8.250863181	-0.19899801	0.914386464	0.205257491	0.956805668	0.287205497	0.871873943	0.20558173	0.021664638	5.356544097	57.26548922	104	0	80.9637
450.9689792	21.17967203	2114.024451	-71.8234246	19.45897755	9.969077019	0.32908668	2.160681639	2.592743749	5.177667309	0.018278144	6.209346919	-0.135484367	0.754614659	0.377383097	0.988880502	0.449774755	0.932728915	0.381858372	0.044517837	4.035408102	7.357013643	257	0	68.4736
57.8263799	7.558737428	128.2994569	-3.500677367	5.966024168	3.200699413	0.301281257	1.349856202	2.094379993	1.34997419	0.040718814	5.153447047	-0.042799325	0.400061397	0.492334552	0.982255383	0.543039791	0.911581661	0.461501833	0.082727052	3.317631369	2.291680895	257	0	68.4736
267.017459	16.30592317	731.9379949	-44.90886526	9.106210284	4.573618483	0.331705137	1.309726984	2.119809615	2.840129352	0.056124134	5.047854216	-0.097903746	0.624847735	0.546336842	0.991621945	0.584591742	0.947846813	0.467842029	0.138099598	3.412429013	3.419957192	3494	2	71.6988
953.5318777	30.32098003	152951.2411	-3291.340612	203.1026083	67.11001591	0.494644767	5.497166981	3.918583789	36.38832811	0.010531422	8.086571127	-0.200743737	0.911055524	0.274476446	0.972220662	0.344647055	0.904116857	0.255644296	0.044161001	5.372916094	67.55315606	3494	2	71.6988
859.7218295	27.23882553	539967.088	-4329.067635	549.1095726	78.8014229	0.747739784	6.481339267	4.123487277	35.99098287	0.004112777	8.665637493	-0.325149362	0.982293402	0.19923893	0.964405029	0.279120504	0.882929509	0.194404459	0.024501446	6.032972975	156.9777489	433	1	73.8658
42.21007353	6.427966226	193.435368	-0.293144898	6.778503212	3.225496276	0.354451175	1.23772376	2.028157841	1.679323634	0.054799153	4.847509329	-0.129129352	0.690335742	0.538669598	0.985110785	0.579120592	0.924577183	0.473076122	0.122694588	3.342293032	2.500999872	291	0	53.0842
232.967107	15.23032272	1307.037704	-65.90024216	9.045390266	5.02829284	0.284422884	1.185037428	2.010006671	3.61293422	0.107697908	4.335307406	-0.065921655	0.488584409	0.619475144	0.994129252	0.644331353	0.96276974	0.449515151	0.186985705	3.013105061	3.518420776	291	0	53.0842
24.27616261	4.900155807	28.79388782	-2.555922359	2.894842111	1.836808792	0.221597052	1.00382781	1.773360162	0.813121093	0.07608871	4.179958058	-0.043183687	0.36449007	0.57865961	0.966488699	0.612130484	0.885189222	0.490009182	0.153195279	2.763054935	1.182912726	660	2	77.2567
275.6518672	16.51505151	4975.149533	-241.7628071	21.03515532	9.42152461	0.378842735	1.827496294	2.508045428	6.059161734	0.047640515	5.602336549	-0.058654931	0.519883372	0.485053233	0.987744688	0.533000639	0.940293521	0.43535712	0.113743172	3.625031225	7.614169983	660	2	77.2567
376.9616338	19.29900182	10362.14879	-459.0841915	30.34162132	12.3129384	0.419475712	1.818642519	2.440860482	8.979780469	0.090787853	4.926692489	-0.074609374	0.548184648	0.559681338	0.982495575	0.592184581	0.939250208	0.423268259	0.180838303	3.378766734	10.66363993	753	2	78.6886
294.9270148	17.06613255	6152.958259	-286.1217935	22.42677564	7.737366741	0.483686078	1.562499155	2.309225128	5.270066497	0.06854073	5.049024421	-0.088059805	0.591617965	0.545520539	0.992161793	0.581834485	0.95469667	0.449885536	0.160520869	3.44646917	7.541035595	3535	2	59.8549
888.0904489	29.19052328	133840.1262	-2968.259941	200.0121965	56.68434611	0.553312201	5.221601651	3.88524407	28.97589519	0.008840769	8.320396829	-0.147677915	0.851959051	0.259267216	0.969216783	0.334043163	0.895682547	0.245330428	0.042224292	5.361624364	64.17413564	529	2	68.4356
79.57937261	8.730519495	776.3000637	-12.85380886	16.25113615	2.825835342	0.703562618	1.232830424	2.029375037	1.289442365	0.026323993	5.766029964	-0.172569444	0.807264269	0.525931914	0.989459389	0.569881742	0.932254215	0.469541936	0.059760194	4.031595766	4.769242873	857	2	56.9391
535.8297982	22.84896617	36919.5985	-1221.766588	85.34172439	30.4706797	0.469857119	3.559250359	3.367317346	17.66445438	0.019857915	7.071874608	-0.134580036	0.792139452	0.353508478	0.972865503	0.418891415	0.908314006	0.323178276	0.067225437	4.665654622	28.95310102	857	2	56.9391
286.5722957	16.8556921	4286.109992	-212.3876571	16.35188452	6.525159981	0.426647509	1.32175503	2.106466947	4.767087132	0.097262095	4.581720841	-0.080024243	0.550236838	0.602771622	0.991510272	0.629597708	0.956477596	0.449891537	0.184973111	3.170389229	5.719261125	134	0	60.6959
183.8686184	13.51573751	1357.71072	-37.66729175	9.657417404	4.884256441	0.325809281	1.459269144	2.244196189	2.735741881	0.055300973	5.085949531	-0.045362496	0.435668604	0.504447233	0.992682854	0.551302997	0.948077118	0.454040987	0.121928281	3.259550461	3.635418461	2572	2	59.4223
46.91933962	6.810245853	63.98277564	-2.056918078	4.413774218	2.255722748	0.322705088	1.1100454	1.882774109	1.007944748	0.056671094	4.66505775	-0.056275858	0.460260741	0.550380933	0.982646731	0.58852041	0.914190114	0.491812178	0.117725768	3.100432879	1.667374241	573	2	66.0452
396.1200777	19.75387254	12653.13491	-545.9061593	38.93849133	15.38080833	0.424705572	2.286569726	2.778827567	10.09968665	0.044978705	5.899008036	-0.074171243	0.585382073	0.465691594	0.980745544	0.514954013	0.928551998	0.40218379	0.118144752	3.874438919	13.57982492	573	2	66.0452
38.56621504	6.140121021	137.9122658	4.012970487	6.512734402	3.064094357	0.357698877	1.2790345	2.024730823	1.40140874	0.041788748	5.023976462	-0.107965999	0.638866896	0.513875748	0.977288644	0.559571512	0.903387965	0.473149833	0.092124988	3.347395284	2.39420719	3040	2	67.9644
777.5992694	27.49658567	103562.2014	-2822.974748	133.0783469	47.0680707	0.472098503	3.991870523	3.410200206	30.83250905	0.03082134	6.870873073	-0.113566869	0.737597693	0.399183441	0.968991627	0.452124196	0.912458343	0.337718038	0.097449254	4.555525721	45.0366044	3040	2	67.9644
1088.995799	32.412047	227005.5909	-4584.467438	239.9724612	86.44652921	0.468429616	6.415907236	4.140930299	44.44064118	0.005605823	8.563145045	-0.162086898	0.879383208	0.219314513	0.966480684	0.296327313	0.892017867	0.222591077	0.023470454	5.509341757	81.60474762	485	2	81.5524
296.2247683	17.06712762	7455.245212	-268.2353323	29.1570404	9.410953863	0.509729787	2.134452247	2.70985446	4.784995261	0.02163793	6.481741112	-0.076917996	0.610274057	0.397903558	0.990775695	0.465548501	0.939253106	0.381678728	0.051933008	4.138286287	9.641998565	3528	2	63.3977
43.191964	6.551896622	29.97188167	-1.768445878	2.356665629	1.298332843	0.289026454	0.778677587	1.581086814	0.68491781	0.124822948	3.713618236	-0.04952288	0.383006951	0.658765653	0.991392949	0.677483016	0.942741034	0.484076818	0.235697686	2.587519745	0.913749618	161	0	64.1697
433.277567	20.7081932	11826.07555	-487.2125897	32.06396581	14.27921848	0.381846183	2.025596663	2.588647162	10.13791995	0.068592278	5.383121367	-0.083182634	0.596638074	0.523108335	0.988421152	0.562073223	0.948522917	0.415698971	0.163388517	3.625654403	11.58579607	161	0	64.1697
34.44479531	5.768121162	177.953879	-12.10206159	7.532196088	2.84491967	0.450484935	1.262404241	2.037962412	1.231630001	0.041595605	5.156500517	-0.075443155	0.554724831	0.514564937	0.978239254	0.561281599	0.904003562	0.46402113	0.087168948	3.423352286	2.59427894	193	0	73.0595
285.4311385	16.82956916	3872.984655	-196.5061857	18.88352632	10.10076097	0.302197638	1.900963186	2.551768525	6.461225833	0.04603811	5.530504679	-0.061219542	0.527228134	0.478432682	0.988484619	0.527458029	0.94203784	0.428402649	0.096624022	3.604163164	7.246071822	193	0	73.0595
76.92715754	8.755389128	78.02951209	-6.166157055	2.814271777	1.733263942	0.2362018	0.855115654	1.673167854	0.996501263	0.119950792	3.800779067	-0.042630523	0.36678011	0.643498137	0.992785498	0.664086937	0.949383372	0.487920852	0.250260582	2.624742107	1.13688393	300	0	0
657.3126304	25.37760832	68283.30428	-1807.180345	111.159552	58.22557365	0.311380431	5.22968779	3.637242847	29.75771868	0.018594405	6.197880515	-0.401023994	0.976642157	0.257213241	0.973523815	0.332966111	0.903708411	0.245681352	0.06103077	4.390025859	42.34628142	300	0	0
170.093279	13.00914768	1570.486447	-98.12467209	14.28569932	10.89089222	0.130872868	2.173207821	2.669931556	6.047588782	0.043835417	5.295958095	-0.172022296	0.790677927	0.429574703	0.971541967	0.487716076	0.903599216	0.397706848	0.112533957	3.45887899	6.294147885	149	0	77.399
522.4358855	22.55562712	38164.03382	-1247.713373	83.4625458	28.8442403	0.484285664	3.341382808	3.276199309	17.53442126	0.024868362	6.945014053	-0.122102617	0.76393486	0.383818416	0.98039055	0.44396203	0.923928278	0.339592959	0.075221794	4.57324196	28.07669653	1490	2	77.399
21.01337121	4.563568361	29.53388884	-0.561736203	2.900912336	2.152296497	0.14775017	1.109968	1.865050342	0.906085246	0.068340407	4.376986197	-0.019834683	0.228132143	0.545606236	0.969462767	0.585029573	0.887355022	0.490823205	0.12624476	2.801400226	1.263302208	288	0	60.1396
183.4175556	13.48958156	1355.807794	-78.15077647	12.63916653	6.851923596	0.294154675	1.687777734	2.40140481	3.975481087	0.038232305	5.446890502	-0.10419377	0.663453775	0.474876196	0.985073017	0.526405456	0.928599303	0.440104486	0.096870713	3.586516403	4.872772531	288	0	60.1396
1573.335956	37.48381906	2007129.978	-29578.42578	734.5302636	61.34220559	0.846166851	4.083140515	3.343593516	44.23970273	0.026804996	7.617108796	-0.193961886	0.891152915	0.448269299	0.989286457	0.492950553	0.952445928	0.341883106	0.089885191	5.218569963	198.9681173	618	2	77.8836
47.27171034	6.77320595	224.7576345	-18.50281446	8.35787613	2.78025407	0.499860928	1.216186468	2.023656393	1.28138945	0.045230304	5.129400983	-0.093955041	0.612739984	0.532897176	0.982062483	0.575547945	0.914194011	0.468235729	0.097800585	3.440469625	2.78453255	439	1	72.783
496.2422094	22.11269351	21582.92809	-823.7231399	48.81800579	19.75275541	0.421539781	2.453987074	2.806152566	13.68655078	0.048015037	5.884135654	-0.086614251	0.63234107	0.473342086	0.982598489	0.5189608	0.935710164	0.410395886	0.113749519	3.891648469	17.1426903	439	1	72.783
467.7894056	21.32594461	37080.29327	-1294.33373	70.70584446	18.78559504	0.576208089	2.560937781	2.910916644	12.15306252	0.035514337	6.351985655	-0.090901204	0.658503933	0.430025782	0.980998996	0.485403872	0.927967311	0.389951817	0.098787407	4.121412139	22.37285987	173	0	0
71.26201227	8.424634273	55.02557574	-3.038043716	3.271993176	2.122000238	0.211854589	1.044516266	1.836764215	1.021636296	0.076177823	4.336343814	-0.035160784	0.347617189	0.573022794	0.99101865	0.606265087	0.938333646	0.497824899	0.135464403	2.849805568	1.348498354	2730	2	63.1923
149.1757418	12.16397225	844.8238645	-58.15205436	8.853273255	4.000177496	0.376577449	1.368319391	2.170474591	2.107323064	0.055599007	5.011991913	-0.046726132	0.434220158	0.513951165	0.992191883	0.559097668	0.944700797	0.462475419	0.10857217	3.246235013	3.213362688	2730	2	63.1923
44.78661531	6.648713192	100.2174734	-3.580819871	4.00465143	1.680718002	0.407481833	0.885729278	1.72237254	0.887637391	0.093833232	4.219591679	-0.079986389	0.524348303	0.628615828	0.989038026	0.653163075	0.935821254	0.479043657	0.209832496	2.934284734	1.421342358	733	2	62.5654
393.1509432	19.4408656	22725.14266	-802.9178201	78.06502022	17.35831479	0.633173589	2.759482593	3.067616185	9.622471967	0.02076798	7.045450725	-0.149100826	0.814331552	0.386745208	0.98612975	0.450479841	0.930812134	0.352452852	0.073614739	4.709280021	23.85583375	733	2	62.5654
523.9727492	22.621412	32922.9512	-1138.255977	72.96885635	24.07715736	0.49915459	2.866353125	3.046922383	15.76493993	0.027361674	6.699209699	-0.127817908	0.763060401	0.442139724	0.976116165	0.492688145	0.921575359	0.369694649	0.078769243	4.494404123	24.26150343	527	2	76.5452
172.5961343	13.10006845	709.487029	-42.10289362	8.513360151	4.578636578	0.298033929	1.256984141	2.089008582	2.986400366	0.066526094	4.888585526	-0.085807235	0.581595728	0.575683593	0.988912335	0.608216275	0.943477921	0.463021041	0.144421362	3.34400345	3.272999182	3435	2	62.8528
657.3500871	25.54610926	15033.60088	-250.6382364	39.59816555	20.61994571	0.313218305	2.792092646	3.042307916	12.71623447	0.01654334	7.04545989	-0.072687944	0.624326574	0.367191901	0.992443695	0.436912471	0.950765846	0.3557506	0.043684128	4.403426872	15.05452781	3402	2	49.3415
455.0033658	21.02413413	32136.31398	-1124.461792	73.40457207	21.48498572	0.545395082	3.025748436	3.161381421	12.16044499	0.016657837	7.186305356	-0.079316432	0.645246161	0.349054651	0.983396253	0.420397536	0.925283456	0.33951494	0.04597695	4.541980049	23.72238945	3402	2	49.3415
633.3184356	24.99657772	38337.4279	-1153.170121	103.0067365	69.20782614	0.196137686	5.780795177	3.943515747	35.26588197	0.011894352	7.247061584	-0.223614601	0.914948796	0.244791689	0.948946483	0.319615158	0.868452456	0.23360345	0.042144673	4.819739861	43.05364065	1235	2	59.0329
108.9061466	10.3853906	351.9464493	-17.90301195	7.609199946	3.41130059	0.378499038	1.31544356	2.109611324	1.660048725	0.047930916	5.152906008	-0.063279465	0.50730479	0.513565957	0.991051357	0.559590659	0.938686944	0.463945926	0.106711971	3.379038577	2.755125134	1285	2	68.7474
468.8740344	21.25330114	54647.29019	-461.363112	157.248457	91.00785355	0.253579876	7.743443751	3.61948649	28.15841024	0.023482588	5.508996984	-0.705601899	0.998662368	0.117401935	0.93046389	0.204727876	0.824243166	0.119682883	0.043682798	4.143944842	62.06407764	1285	2	68.7474
13.51506975	3.642695102	12.35845953	-1.620424149	1.87026974	0.887686188	0.356449067	0.656619232	1.384224538	0.447462529	0.147603753	3.335450259	-0.076048861	0.447269152	0.694721325	0.977165848	0.707396624	0.910187325	0.480393676	0.298995305	2.427673563	0.689488982	3480	2	61.7194
110.376246	10.47779381	281.8626976	-20.37825912	4.4389857	2.071478454	0.36083448	0.842250072	1.682799953	1.356205443	0.134895064	3.864797528	-0.083979086	0.520742174	0.666309712	0.994671522	0.684075642	0.960374213	0.463683883	0.263976377	2.734294122	1.627616039	3480	2	61.7194
130.7717149	11.34639202	748.7684026	-25.74402867	12.7485403	4.64850875	0.458266663	1.466569122	2.235849295	2.469069067	0.031438553	5.608215257	-0.134726019	0.730479184	0.496177119	0.987017201	0.545140048	0.929868772	0.450365629	0.081017162	3.801867271	4.349262264	412	1	61.4593
1122.794647	32.69760013	286764.5815	-5111.198848	295.5130285	81.10548554	0.568346795	6.274310257	4.135728973	40.89599526	0.003632234	9.308951037	-0.118232746	0.821540782	0.212991864	0.971604658	0.292331134	0.89873188	0.214748395	0.018438229	5.819827099	94.15462851	412	1	61.4593
253.0388957	15.85661696	1528.351607	-65.41973134	13.35641554	6.933052086	0.319972085	1.684687224	2.39226611	4.058661602	0.03114659	5.747110322	-0.081425634	0.605178166	0.469621839	0.987505205	0.522677855	0.934353188	0.440580084	0.068764993	3.760040797	5.072366906	303	1	63.5318
232.0570405	15.02005062	7586.056412	-362.8420913	35.94055195	10.12814138	0.559152534	2.100152234	2.711384737	5.667776278	0.026686954	6.405258275	-0.090070935	0.659241015	0.426802678	0.988108941	0.486753902	0.935309423	0.399246527	0.067448953	4.164543271	11.51717333	303	1	63.5318
480.0493319	21.68350276	24960.18175	-904.248426	62.25041224	22.76637945	0.465242979	2.960178769	3.138410396	13.8802401	0.026770969	6.728552549	-0.073142918	0.613654719	0.393697656	0.986417728	0.454692495	0.935771321	0.354866071	0.086723564	4.368668596	21.25419792	113	0	78.9213
40.22157322	6.310893567	50.47896294	-4.828500689	3.23405011	1.658288435	0.320787371	0.938724222	1.721544742	0.76974061	0.085329881	4.157699006	-0.045518212	0.395861831	0.599195886	0.980976916	0.627569752	0.912186589	0.502652868	0.143846572	2.81882384	1.223084636	113	0	78.9213
20.24346349	4.462679962	36.83976445	-1.002961749	3.054077221	1.743208828	0.271437263	0.972039917	1.748707971	0.786287713	0.08145985	4.212498472	-0.044602791	0.380107379	0.588407277	0.97504244	0.619222915	0.899940139	0.498403592	0.139891227	2.814246223	1.199321512	76	0	0
685.239935	25.87892894	60317.04464	-1768.51776	107.6038394	45.75226926	0.3967324	4.32855139	3.595571209	26.79147962	0.017917869	7.154969873	-0.177864115	0.863885256	0.320173176	0.967339186	0.388437211	0.900618871	0.295822143	0.0664105	4.734966957	38.33902718	76	0	0
233.7051771	15.25027025	871.244103	-45.20682509	8.174434096	3.638577661	0.382461616	1.126265015	1.960388251	2.358791416	0.074422328	4.699814363	-0.089026674	0.580232139	0.592741646	0.995667627	0.622250144	0.963608722	0.475564927	0.173110655	3.243269565	2.953252939	154	0	62.2505
687.3621671	25.90733066	95499.43902	-1922.176769	162.9302124	100.8903806	0.254588915	7.796026238	3.907775418	34.07517558	0.012501348	6.446004955	-0.580285031	0.997151662	0.136603736	0.938774124	0.22209501	0.841190151	0.137532367	0.028417912	4.708362374	65.95514825	154	0	62.2505
50.35141449	7.039987768	174.6923019	-6.473250559	6.261927683	3.103966789	0.335744897	1.287432041	2.068925786	1.40624437	0.050045199	5.056499086	-0.061961791	0.47041061	0.51626949	0.982918508	0.562004351	0.915790496	0.464341752	0.116621494	3.294189855	2.341473618	666	2	52.8569
242.6263939	15.54789645	1186.253829	-65.98856558	8.111090918	4.554430909	0.27846941	1.287533891	2.08024349	2.875677204	0.070507178	4.728598396	-0.049653426	0.431455761	0.550045669	0.994656591	0.587437348	0.958727375	0.473311048	0.159499081	3.099403402	3.166380457	666	2	52.8569
34.36521832	5.783472424	112.811912	-8.586344158	6.059869403	2.394332306	0.432886602	1.129403179	1.934461592	1.098368327	0.051535561	4.8580782	-0.082585277	0.560145139	0.552744338	0.97799796	0.591382968	0.906007756	0.476609101	0.104335133	3.269060159	2.113550427	321	1	60.0986
301.6451821	17.3321043	2475.261959	-123.8662364	9.780006503	4.808369539	0.33830402	1.11059255	1.893175442	3.566177965	0.11202305	4.143804148	-0.065188436	0.477459247	0.624604762	0.992893964	0.647480576	0.959914829	0.473726455	0.219126166	2.857201464	3.647094011	321	1	60.0986
52.06186283	7.188856871	47.61000285	-5.89848037	2.757344439	1.228986245	0.380979587	0.748021993	1.559655655	0.665224657	0.123838309	3.673929317	-0.068947873	0.464556015	0.67075242	0.988444504	0.688295565	0.935340037	0.472655159	0.209528104	2.616453061	0.996582671	3460	2	65.4839
601.3213496	24.2439021	53237.70756	-1594.652328	68.70332913	14.5380823	0.646063438	1.869082739	2.442294359	11.00858797	0.086431874	5.227909351	-0.148333817	0.743663957	0.574131666	0.99314696	0.604684433	0.963412066	0.409688581	0.224660216	3.703992077	20.81035286	3460	2	65.4839
125.9037443	11.1772603	513.6363601	-30.80720211	7.544415915	3.654374237	0.345036324	1.151662204	2.017448948	2.318406681	0.072096667	4.78658296	-0.081845569	0.563661547	0.594029501	0.990821589	0.623918412	0.947380018	0.461263512	0.162046595	3.276934199	2.799697538	232	0	66.2149
1180.404381	33.50172621	309952.3065	-5492.36176	306.7906944	75.12213315	0.606144705	5.982345807	4.068572408	38.37784726	0.005450105	8.988696879	-0.143584431	0.859771668	0.24559989	0.980292798	0.319386147	0.915499938	0.224940187	0.031173267	5.751459095	95.47820688	720	2	59.9808
26.93187045	5.163180173	39.15553949	-0.406242658	2.992705676	1.900081944	0.221892962	1.019461871	1.793631078	0.841133077	0.081062218	4.188951733	-0.059342131	0.449635115	0.575258242	0.978227153	0.608955821	0.905496154	0.492671247	0.151438681	2.765384858	1.223196905	3451	2	59.8439
24.51753427	4.90064881	79.98475385	-4.918684122	4.960872494	2.969204945	0.2402626	1.330388992	1.99335952	1.12680105	0.050440799	4.756454505	-0.091085539	0.551101076	0.49052515	0.966729932	0.542542686	0.880531734	0.456955855	0.097822612	3.112293857	1.98251936	3451	2	59.8439
29.23166739	5.381454255	52.8167083	-0.009607348	3.625027032	2.539581599	0.173993539	1.144338913	1.941727574	1.211133781	0.068522904	4.482623232	-0.059970917	0.470222616	0.551725092	0.977142681	0.589509425	0.905283797	0.484553239	0.13206504	2.921742987	1.541152158	3451	2	59.8439
59.34817583	7.666400307	96.33382706	-7.626646225	4.277869399	1.981813384	0.365147169	0.965729541	1.800138905	1.039641428	0.084262097	4.363397538	-0.071562625	0.505791347	0.605464481	0.990465225	0.633705864	0.939427211	0.483309571	0.199472108	2.973003886	1.564920696	3451	2	59.8439
908.4113904	29.54420137	172224.7237	-4036.923731	188.4899514	46.42133794	0.602345497	4.368936662	3.648283809	27.03527906	0.012176014	8.044720865	-0.110297447	0.769494779	0.312131092	0.981281087	0.382009124	0.923062529	0.291802203	0.04915425	5.15816706	58.72782233	3451	2	59.8439
179.1538365	13.31883429	1352.306035	-61.13015408	12.60684872	5.559161455	0.386639186	1.52242364	2.306640168	3.218354972	0.042664656	5.559134293	-0.07427425	0.571782107	0.501138379	0.991777354	0.548299588	0.9463129	0.448508087	0.104135809	3.631112031	4.541502544	385	1	61.6947
383.4494844	17.77909318	187303.4095	1901.409047	320.7910665	51.49877232	0.723122368	5.348260857	3.826884735	22.03737858	0.003644504	8.403015519	-0.308553611	0.976082842	0.194174354	0.976921563	0.284129536	0.900999002	0.187928446	0.013107077	5.760119741	93.0724597	385	1	61.6947
31.4838519	5.582151671	37.73285677	-3.065270889	2.589521142	1.29649454	0.331497109	0.790865029	1.585812372	0.663923448	0.118029721	3.787754023	-0.060447725	0.432932609	0.652295988	0.987759326	0.671923863	0.931653582	0.488496965	0.23039527	2.637026112	0.97150392	177	0	72.2026
73.4368163	8.538661285	144.4005222	-13.91143811	5.160755761	3.050888395	0.256048178	1.149181386	2.007561324	1.721738431	0.072737007	4.515429977	-0.081919351	0.557414725	0.575172365	0.983871984	0.609636079	0.925581408	0.460060547	0.180721082	3.045578035	2.052911039	177	0	72.2026
205.5731617	14.21131159	1794.911508	-42.2745623	20.78347975	6.338770262	0.531255956	1.643164212	2.392068107	3.609939396	0.022589476	6.233869674	-0.13682649	0.763996167	0.477315476	0.99137246	0.529312596	0.944372224	0.436633445	0.057712271	4.172878034	6.780562502	3383	2	71.2936
1137.116007	32.77773122	284835.1349	-5320.753387	306.2718301	55.93415698	0.688248289	5.059543497	3.841155414	29.7012656	0.005950847	8.931724026	-0.142106577	0.852183249	0.265614775	0.981201051	0.340812266	0.918815825	0.257303106	0.027504822	5.717514782	90.55149677	3383	2	71.2936
1320.232974	35.31657601	392025.4973	-6466.518637	375.2872321	84.08379485	0.631328769	6.345695752	4.138335046	42.97950115	0.005274032	9.091065289	-0.148160134	0.869052183	0.234957539	0.971513091	0.308463361	0.89981746	0.225191718	0.031745914	5.836987599	114.8427567	699	2	53.0513
107.1030857	10.32807046	141.7270865	-3.840239627	4.465492582	2.729915469	0.240157231	1.137766973	1.944705891	1.426442219	0.070345998	4.574059543	-0.044474052	0.412711818	0.557641372	0.992864532	0.593644753	0.94646521	0.490510502	0.128144784	3.011819895	1.798852013	1005	2	0
128.5258885	11.29845186	347.9873177	-8.305828492	7.150464304	3.669061966	0.319908655	1.294010211	2.100562256	1.982298889	0.05430523	5.061541406	-0.061298183	0.504840952	0.528209048	0.992244743	0.570281772	0.945244593	0.473111736	0.107392192	3.328207417	2.704881568	1005	2	0
772.0768294	27.28804004	114702.3977	-3005.700452	148.8301046	39.15115943	0.581363808	3.881266357	3.464291666	23.82689713	0.018859539	7.570732175	-0.100962035	0.728200209	0.354546112	0.976672592	0.417687477	0.917754377	0.323659581	0.07304244	4.874847814	46.99531602	741	2	64.5859
47.4723429	6.790409593	195.7644829	-6.328353899	7.593333092	2.143317036	0.559199749	1.070436296	1.870521781	0.981344022	0.045981747	5.008089441	-0.117414467	0.664874716	0.565189181	0.987908403	0.601216486	0.928285555	0.484080199	0.105148388	3.482672775	2.434162532	741	2	64.5859
442.5558803	20.96283298	7402.518457	-303.3131856	21.04669468	8.592615512	0.418106114	1.556754187	2.284416298	6.151141703	0.078229618	4.905284371	-0.066645287	0.519832149	0.553327075	0.994251377	0.588024511	0.9629098	0.454639884	0.173626362	3.306514621	7.409827549	217	0	81.9192
1038.332815	31.58341079	220667.8408	-4943.781206	209.5783112	46.85271781	0.629798848	4.127285629	3.523448298	29.56173529	0.015034619	7.83986251	-0.140577677	0.824466542	0.349601575	0.984513617	0.412715926	0.933882117	0.323488527	0.054434292	5.146759294	64.10775726	2894	2	67.4059
38.93365724	6.172334855	128.9144298	1.871141164	5.49292737	2.150890538	0.436066903	1.040487569	1.868645452	1.054137103	0.061640912	4.708287402	-0.090004457	0.577614554	0.580623998	0.986005637	0.613901931	0.92550358	0.479260352	0.123836562	3.222613185	1.910954477	24	0	0
1477.673325	36.67601298	1199162.293	-19456.81524	573.3024576	43.16097931	0.860214401	3.665361312	3.310049281	29.44545324	0.022497225	7.659228612	-0.191882811	0.891670438	0.392653517	0.99265895	0.449448733	0.956831759	0.358167277	0.0655405	5.140892965	154.1158592	24	0	0
824.8690882	27.93280646	198282.7193	-3740.173225	199.3193501	20.85831546	0.809249768	2.982754786	3.151859658	11.8190276	0.015665845	7.675253582	-0.178521946	0.875897801	0.352237117	0.993191402	0.423122842	0.950759125	0.340665374	0.047437332	5.070494515	55.04441638	3408	2	55.447
856.2758622	28.30544215	228345.5916	-3846.941927	311.1786189	91.47304924	0.544147575	6.858922755	4.152016958	43.08001484	0.009148075	7.982297393	-0.294299194	0.966982894	0.222975202	0.951999382	0.295512171	0.869172447	0.204169501	0.057157129	5.556002449	100.662917	454	2	0
996.449076	31.21049204	128878.4132	-3289.175279	142.6948244	53.49065094	0.448199584	4.094798508	3.389072364	36.53993796	0.038737015	6.710617627	-0.163453553	0.829313874	0.43816105	0.97139087	0.483975495	0.919412432	0.323173748	0.129171631	4.591119782	49.04636883	638	2	49.5113
1035.058783	31.53546303	324230.7401	-6176.627222	259.2291151	97.5147332	0.443138224	6.99259891	4.105312691	46.90240765	0.008745113	7.293159089	-0.393633201	0.985374259	0.201514962	0.954642326	0.279322102	0.872293618	0.188259453	0.038286197	5.143079906	89.18596208	687	2	0
17.69477841	4.137147191	44.36153541	-3.113746165	3.869928752	1.566460424	0.418532516	0.932938875	1.659339989	0.684265055	0.071544776	4.17540133	-0.108877523	0.605097391	0.595493244	0.97092658	0.62319397	0.891614978	0.519222539	0.137217758	2.931894859	1.359097294	213	0	0
210.5631893	14.46363856	1609.079814	-96.74170195	10.13777071	4.677186442	0.363737508	1.226179229	2.045476372	3.163278149	0.091631295	4.475896821	-0.055230554	0.450685641	0.590246215	0.993648054	0.619452438	0.958372669	0.467314489	0.208665397	3.04281248	3.703739288	213	0	0
284.5288241	16.74265517	6262.922335	-277.973197	29.68445778	12.83633439	0.395698715	2.225018977	2.776242238	7.837167563	0.024361524	6.40012537	-0.088671344	0.657377315	0.438797012	0.984453217	0.495032471	0.930958757	0.396475237	0.06457628	4.1702003	10.63019804	375	1	0
156.5688539	12.409525	2143.558605	48.44199708	14.9927658	4.702950996	0.521564244	1.387767081	2.203350485	2.749507118	0.053495234	5.369893074	-0.098126234	0.632939441	0.531535952	0.992371196	0.572587951	0.948867049	0.458359008	0.124878678	3.613215533	4.923929199	109	0	44.397
479.6176517	21.05577227	135260.6741	-593.4987712	249.6066781	109.2479519	0.378374488	8.328847985	4.140551934	36.50405252	0.007615177	7.125589899	-0.532284917	0.99704638	0.125305919	0.933703385	0.207090249	0.831095165	0.131975339	0.015265316	5.26279029	89.7136575	583	2	70.0151
31.66896259	5.515035744	228.357691	-10.45055761	9.057648786	4.07003129	0.380374725	1.578287806	2.219592108	1.531181692	0.028934859	5.443693716	-0.093838836	0.634062975	0.43754161	0.955817711	0.500878598	0.862132275	0.424587459	0.059560866	3.547504204	3.281920019	392	1	65.5058
918.2639151	30.03134339	86402.72479	-1705.128177	87.92455085	22.4707811	0.584615581	2.711921995	2.956312639	14.9836168	0.020907386	6.932271557	-0.130132184	0.773363837	0.402444929	0.993391079	0.463976846	0.957320395	0.383042642	0.058093393	4.586432306	27.59883299	392	1	65.5058
56.54872599	7.483711509	92.25842035	-6.601354457	4.43179816	2.262670877	0.325573878	1.059608769	1.875739444	1.125792532	0.070985886	4.446510339	-0.087098736	0.563339422	0.57678927	0.982854279	0.611232097	0.918563494	0.473765697	0.141952724	3.030417469	1.673617259	1841	2	67.0363
1014.198648	31.03084789	349305.952	-6933.441671	249.9124035	45.15457697	0.688899261	4.251289805	3.578275675	26.74659102	0.0150259	7.673370382	-0.214999276	0.915169916	0.338020053	0.980974742	0.402638243	0.923834943	0.301338381	0.064242014	5.197756055	73.76674511	1841	2	67.0363
74.6058407	8.62339731	104.6707164	-7.609146272	4.093478927	3.122279135	0.134660682	1.312297837	2.076060294	1.380666949	0.055728169	4.751597454	-0.019186603	0.240672744	0.503155641	0.985065907	0.551473999	0.919313203	0.466700594	0.110435754	2.977469466	1.803939515	609	2	76.8296
90.10749647	9.376801438	489.5560383	-20.41673185	12.87753191	4.162620438	0.509447207	1.517263952	2.255527017	1.828387222	0.027456341	5.724841159	-0.103917226	0.663672091	0.46729272	0.986386061	0.52299995	0.922667055	0.43938504	0.069288212	3.798577284	4.260038087	609	2	76.8296
664.5593484	25.38064974	67538.40826	-1538.708794	132.2776564	51.09118093	0.439403113	5.143660919	3.851884871	24.08313503	0.004570876	8.520965245	-0.131505044	0.831256321	0.218636253	0.974216931	0.303920633	0.899601331	0.221648895	0.020006217	5.334203764	45.84220934	313	1	0
137.5049352	11.71869398	282.3540717	-21.5860157	4.086237713	3.381961264	0.089001497	0.983067876	1.775723777	2.40918326	0.142398064	3.658336815	-0.08485885	0.516434791	0.647344039	0.987791346	0.667073042	0.945173724	0.467540605	0.293991789	2.597966776	1.867049744	1463	2	69.963
325.1777123	17.95884977	5200.445749	-258.20754	18.12954588	7.503925282	0.411522569	1.312290344	2.06331969	5.770484589	0.137895399	4.163917552	-0.084222291	0.542473233	0.638804036	0.988991141	0.660318704	0.954764962	0.420979713	0.258946864	2.931994251	6.40836779	1463	2	69.963
87.91028711	9.303960019	284.214982	-22.64782354	7.70534958	2.321395028	0.535305236	1.013957524	1.876450337	1.282453621	0.069467136	4.724335814	-0.129451095	0.680966035	0.600775082	0.992417408	0.630762856	0.947069373	0.468420828	0.181193288	3.321793679	2.506686152	3362	2	72.8761
678.7675355	25.72266062	64389.61632	-1536.053036	98.64690752	30.29938382	0.524953496	3.440318853	3.314478612	18.28775681	0.018529953	7.187485119	-0.156228384	0.83186101	0.358014235	0.987463595	0.423362821	0.937605047	0.336458482	0.070697186	4.761634024	32.23657283	3362	2	72.8761
96.34537575	9.771626758	219.6696907	-5.742761512	6.106492669	2.664865286	0.392044588	1.121076159	1.948425929	1.394085602	0.058766737	4.830643022	-0.075777952	0.541214783	0.565635218	0.992206985	0.600851199	0.944620383	0.481538254	0.138602757	3.262542007	2.192839489	100	0	63.7454
618.2462507	24.47330928	58889.73761	-1772.889504	115.1394479	38.24244787	0.495725391	4.027097391	3.528713876	21.8832354	0.018698071	7.312696522	-0.128234901	0.790588789	0.337093861	0.968480574	0.402307349	0.901012948	0.306904435	0.063030672	4.776998464	38.34547395	100	0	63.7454
892.3401828	29.66020579	66152.21975	-1595.007796	82.014798	31.57411735	0.44324316	2.888360259	2.978751988	23.11091698	0.045488485	6.397719353	-0.144400316	0.785556599	0.481821224	0.985515146	0.525641987	0.945217506	0.374595412	0.133398349	4.380240075	28.39722884	663	2	72.961
33.86165502	5.740273637	110.0699638	2.254086687	6.494749678	2.874542851	0.384956615	1.237668063	2.000179843	1.325014276	0.042014098	4.930345017	-0.123773252	0.682764791	0.525716423	0.968908258	0.570859918	0.889197866	0.458070583	0.083162254	3.33028526	2.342323132	663	2	72.961
28.73066796	5.316649504	37.49352576	-0.366148552	3.443921515	1.590108275	0.371669613	0.920435389	1.685633172	0.723565657	0.074056588	4.206537672	-0.08544616	0.53673094	0.604326611	0.977122749	0.632701332	0.904661228	0.494147665	0.145072587	2.910259281	1.258507448	663	2	72.961
818.5658414	28.21561175	123628.9971	-3154.871096	119.4681064	29.70227105	0.602369465	2.867316422	2.966988264	21.3201842	0.053613843	6.260614505	-0.108833329	0.701218764	0.481691086	0.989343591	0.524488016	0.951770885	0.381864261	0.138370997	4.201869187	37.29259437	544	2	66.1191
1068.471401	32.03057299	236166.009	-4772.158569	258.5450375	89.25186067	0.481455333	6.518403969	4.112434336	45.77679715	0.006503436	8.087467204	-0.258789802	0.95240303	0.221903734	0.961299299	0.297956497	0.884798	0.220659515	0.028562466	5.464407737	86.94922455	340	1	69.41
367.9848223	19.03206769	13693.66101	-583.6653005	43.7823404	20.79941645	0.347346842	2.650628082	2.954606071	13.71254045	0.042800243	6.142397428	-0.087780062	0.642487794	0.463429947	0.972810406	0.511372226	0.917234546	0.371621129	0.114460271	4.056817453	16.14543921	1508	2	72.4408
79.16312735	8.843431606	250.4965701	0.511948929	7.255329568	3.429049811	0.358154563	1.302622589	2.116264908	1.715538978	0.046191179	5.200567288	-0.068652049	0.539978555	0.521474203	0.987553332	0.565833867	0.929477318	0.463306212	0.109861406	3.41777641	2.671094845	361	1	78.9049
567.6356731	23.63440837	24241.53609	-847.37787	57.5796753	21.40226057	0.455822208	2.684822976	2.982715244	14.09114163	0.036921898	6.445813324	-0.097592994	0.680261116	0.444652923	0.989877905	0.496102184	0.947707424	0.378048195	0.094714149	4.260467921	19.74548397	1963	2	76.7721
56.58905622	7.478870269	108.9592908	-5.579844427	4.402590618	1.781541275	0.423027272	0.903546598	1.736001076	0.956438908	0.09007914	4.264000217	-0.085361887	0.543904524	0.624963463	0.991394214	0.649447739	0.943064848	0.484822268	0.194644414	2.984706186	1.546032973	741	2	76.293
903.2337357	29.83566683	73484.98891	-1724.705395	143.3815132	91.4285739	0.222460479	6.925198131	4.087710379	42.58716803	0.008731646	7.192511113	-0.3626066	0.978731616	0.187077923	0.948361467	0.267742432	0.861836642	0.186482766	0.028453745	4.984765797	58.70252178	741	2	76.293
57.90117227	7.54258104	214.8271064	-16.43461919	5.881001674	1.840612921	0.520484253	0.880107334	1.763540243	1.060025124	0.101661063	4.381555186	-0.123146189	0.650930253	0.642771978	0.991182408	0.666913098	0.944899286	0.449884006	0.25548377	3.104175977	1.930403649	195	0	83.989
458.6222538	20.54414625	158264.6708	-381.1796069	272.0252625	128.2265317	0.358507111	9.020508194	4.283440603	44.74693006	0.006663811	7.320613517	-0.524366259	0.997061096	0.116170284	0.930261155	0.197119593	0.827720293	0.121162428	0.01476226	5.408584124	100.0629486	195	0	83.989
202.6985475	14.20181692	1083.315533	-66.25836664	7.546929075	3.519777277	0.361203184	0.960023989	1.80079829	2.591777074	0.120935418	4.053605616	-0.091718195	0.555914181	0.666539164	0.992351934	0.68486513	0.958641923	0.439609149	0.211835285	2.915631066	2.766676588	261	0	54.7351
569.016079	23.539648	46237.40609	-1407.263323	111.4543259	52.12087775	0.358330491	4.91526957	3.73355758	27.71538505	0.013746705	7.062784563	-0.236186369	0.92056146	0.267678138	0.956058179	0.342474061	0.879034178	0.268012235	0.051435849	4.811639227	40.89380091	3247	2	0
686.463307	25.84976893	81013.76414	-2277.790041	122.5817317	49.79165387	0.416585482	4.332051575	3.565914341	30.68142361	0.034856706	6.784505177	-0.140982365	0.79550221	0.380112152	0.963157679	0.436001706	0.900230206	0.294524028	0.108441149	4.58247507	43.09334638	208	0	64.0247
21.95378337	4.66639463	19.38107644	-0.503911957	2.297068425	1.583510886	0.18314812	0.921170324	1.691843319	0.720388771	0.09374335	3.971187854	-0.029874385	0.264399817	0.603601755	0.977176087	0.631550954	0.904518074	0.499745888	0.18270189	2.627595448	0.970144828	1634	2	72.345
503.2492036	22.33079664	13564.75205	-547.345801	38.3134466	19.98108857	0.314274853	2.516391362	2.883733474	13.5609659	0.0481408	5.958534298	-0.082297138	0.615003782	0.464609198	0.983331602	0.513076939	0.935639547	0.388836528	0.131450555	3.90471072	14.57363379	1634	2	72.345
54.12804296	7.289903656	165.0982911	-12.69795702	6.699671263	2.761581482	0.415540412	1.224425785	2.016177728	1.245055468	0.046211531	5.043660004	-0.068902595	0.52659213	0.526889857	0.982153661	0.570709697	0.913450765	0.470099482	0.109439485	3.340801791	2.365313186	549	2	69.8645
73.49489007	8.528884033	172.1048029	-12.57283954	5.990857748	2.98032743	0.335004638	1.283973109	2.061582479	1.315741699	0.046550188	5.037192027	-0.046391862	0.435452896	0.51035725	0.987412013	0.557619592	0.925458925	0.464867609	0.102113802	3.257796899	2.242796294	549	2	69.8645
951.4174213	30.33667125	139210.6218	-3114.518954	195.3224799	71.53825144	0.458634325	5.870839886	4.014388685	36.51054162	0.008208934	8.181293615	-0.181003616	0.893676176	0.243431425	0.963619403	0.318195015	0.88770807	0.231075722	0.044195667	5.366488344	66.71518283	1208	2	0
695.5472614	25.63955638	88504.09195	-1689.434668	187.8380606	35.46454556	0.680778045	4.528401512	3.641738143	14.62439968	0.004007154	8.518072204	-0.18966275	0.910364761	0.217997995	0.978384031	0.30737669	0.902489006	0.222745055	0.015926471	5.520027181	55.82565155	2985	2	63.6988
38.93021062	6.204587039	119.6471658	0.696085588	6.140044068	4.411916935	0.163882375	1.635942801	2.293725599	1.70070216	0.032062261	5.419720376	-0.023819012	0.302968485	0.43056461	0.966970453	0.495188668	0.879455095	0.416965233	0.062777543	3.343387728	2.637990251	2985	2	63.6988
1094.96405	31.82450426	504953.7187	-6605.748983	415.6192747	87.07290934	0.655298287	6.827980935	4.204636172	38.93140197	0.002464762	9.269800983	-0.242121324	0.959394807	0.173703203	0.974982532	0.257256971	0.899493333	0.180856659	0.015380248	6.11056744	125.673046	2847	2	68.0164
167.2584578	12.83518254	1884.835871	-113.6946279	16.15459079	6.095508818	0.449774454	1.682191763	2.428520434	3.239696526	0.0369567	5.747438342	-0.063434991	0.541024233	0.465533878	0.988342598	0.519788304	0.933695015	0.4315888	0.083469225	3.710876138	5.562524902	744	2	77.5606
72.93331298	8.513525377	138.5579453	-12.63219803	4.143748182	2.332391059	0.278404686	0.95482666	1.821720551	1.415120907	0.105390641	4.140791888	-0.054793894	0.439459363	0.629805266	0.990470863	0.653953912	0.944668806	0.466537392	0.223970318	2.862484936	1.61903481	60	0	69.3443
41.68160479	6.376962849	139.2900388	-7.386847255	6.393651146	2.342374725	0.464461476	1.138038808	1.898492179	1.0264134	0.048258986	4.921631945	-0.09461893	0.602070157	0.542171084	0.981961613	0.581836685	0.912212375	0.491101776	0.101296931	3.340362438	2.184006468	3208	2	65.2895
423.7245065	20.44826105	14489.57763	-593.7081376	41.69018751	19.33696772	0.365211862	2.557118336	2.911773436	12.74286012	0.040550608	6.069713081	-0.073351721	0.595512475	0.450039941	0.977938716	0.500870767	0.92420058	0.38850815	0.116985156	4.005887179	15.25678881	3208	2	65.2895
200.0955335	14.09809903	1054.451619	-59.19054674	10.53314224	5.180627335	0.339005481	1.380302954	2.200503756	3.261241919	0.056004009	5.161967511	-0.082145222	0.583451406	0.544040866	0.990416214	0.582601537	0.945610742	0.457422483	0.11977541	3.465916537	3.928442394	118	0	74.4203
427.2567959	20.46916837	20914.1246	-798.3780672	52.61480584	19.68946299	0.443945873	2.648679706	2.970114033	12.59049115	0.038159836	6.236267627	-0.098233726	0.675060628	0.441961808	0.977157707	0.494314881	0.921409398	0.374155935	0.112883165	4.136630588	18.07606721	118	0	74.4203
27.50186369	5.225989258	35.80945488	-0.909384438	3.266708311	2.503425445	0.131790008	1.201464057	1.954104992	1.043072904	0.059822506	4.568914319	-0.01842682	0.220711454	0.523130546	0.971762114	0.567333995	0.890686943	0.480145952	0.115275576	2.88811526	1.442533439	120	0	0
196.1715239	13.97533942	859.9872439	-54.76883981	9.594622386	6.149654389	0.220040181	1.702382483	2.415593402	3.223588333	0.039273493	5.423421047	-0.032419516	0.378403813	0.453412538	0.984734697	0.510439477	0.923681548	0.431210806	0.081598605	3.418073534	3.936069194	120	0	0
205.3477611	14.24894911	2611.540744	-62.78309928	15.57917352	6.320195121	0.420653926	1.588343102	2.362783763	3.760365534	0.055237011	5.362658412	-0.068145686	0.530212953	0.505471931	0.991315748	0.551077675	0.946478642	0.441542906	0.112653633	3.529618004	5.474842161	859	2	83.6824
636.9013577	24.82868381	57160.33946	-1617.439888	119.3651664	37.7710605	0.516516259	4.142804	3.577943633	20.3125914	0.01173755	7.810389467	-0.113197354	0.770336541	0.300136983	0.970246829	0.373379481	0.899840121	0.288570917	0.04786612	5.001036655	39.28405672	1157	2	0
114.2729142	10.6070834	561.5368073	-26.53405855	11.8285119	4.779306092	0.424246076	1.625879346	2.328600305	2.104112585	0.026485132	5.849465264	-0.06852571	0.562567863	0.44381399	0.986179692	0.504430032	0.921777477	0.428370726	0.057555836	3.766249748	4.151954499	166	0	74.1437
689.6392768	25.77509998	75074.44039	-1877.447401	139.1881225	38.30816471	0.563762125	4.34899624	3.648499721	19.14278771	0.005470201	8.542077748	-0.097840536	0.752423934	0.251262596	0.978540772	0.335483211	0.9096932	0.2530647	0.020260775	5.304435803	44.37407179	166	0	74.1437
41.18039787	6.387864454	75.53702014	0.3182875	4.169948707	2.66914896	0.217713167	1.211076041	1.983743049	1.189384798	0.05696411	4.693025394	-0.042468126	0.407624805	0.526176326	0.982740615	0.569603713	0.914090659	0.478664509	0.106729432	3.032483802	1.709774417	337	1	74.8118
109.1962072	10.42485658	336.7254417	-22.38610014	5.301518929	3.227470019	0.241693598	1.179014533	2.002988721	1.821347306	0.078690381	4.478301467	-0.034989037	0.348647403	0.561700873	0.991693573	0.597127439	0.945250041	0.47911337	0.14895281	2.941111286	2.132247237	337	1	74.8118
128.6207393	11.3029385	656.9411162	-46.24927213	7.120659587	3.66423166	0.318393415	1.187208997	2.021176078	2.246961904	0.083134268	4.53686992	-0.048687972	0.433591245	0.57500746	0.989824937	0.607275316	0.942913165	0.47735737	0.151952477	3.018883902	2.696222812	587	2	67.7837
493.1016758	22.02968743	24682.20667	-896.1036079	50.04636159	18.9013955	0.448668845	2.418437648	2.798094029	12.94018517	0.046285376	5.937433206	-0.08281361	0.61020184	0.464188788	0.982402261	0.512529782	0.934472039	0.408750913	0.107329081	3.893612063	17.23693927	3185	2	66.0534
15.99180687	3.939402956	49.72067025	2.924971034	3.980474614	2.113685956	0.303358117	1.103300462	1.778547759	0.858463889	0.065952104	4.258877721	-0.135951895	0.675504466	0.54578149	0.961748929	0.585049582	0.874960219	0.493399145	0.119029418	2.893485625	1.523540142	1967	2	52.5777
28.12048287	5.232533582	133.4095965	9.208652206	5.023001501	2.0598045	0.419336287	0.979753719	1.791971768	1.083609687	0.072066609	4.476865407	-0.112813554	0.626630849	0.601193981	0.986921487	0.629145889	0.929812511	0.493842919	0.155495905	3.112701322	1.7707015	1967	2	52.5777
866.8258468	28.21506431	545423.7054	-2234.574555	495.633338	213.2259686	0.398817769	11.43025676	4.67566152	74.59321173	0.004232664	8.035298087	-0.510632984	0.997911089	0.113632428	0.930177606	0.184676595	0.830618655	0.120845807	0.014607527	5.905883034	177.2148267	1967	2	52.5777
176.6825336	13.27603978	1077.563758	-65.08800424	11.95190548	10.27310289	0.077621117	1.954667263	2.469489894	6.379337103	0.0446816	5.090663235	-0.179858443	0.789032862	0.463547554	0.974686797	0.51462526	0.913401494	0.433933247	0.105315469	3.447059258	5.556252092	1967	2	52.5777
823.2137843	28.10942992	138532.0857	-2434.400869	228.8759962	97.18171462	0.402555165	7.288109979	4.253665767	42.45447085	0.004535189	8.372019333	-0.250936239	0.953155807	0.184036786	0.949141604	0.262135789	0.860941215	0.179931804	0.021917631	5.566685737	81.51442769	1967	2	52.5777
32.12549973	5.08823803	4473.293262	198.4505288	40.95885367	16.10521736	0.439866582	2.782703912	2.902829559	8.083387595	0.032259509	5.413943834	-0.39624229	0.963841955	0.375147954	0.954167619	0.441394528	0.875316341	0.340215764	0.096629037	3.98161251	14.26601776	1586	2	51.6331
97.33829206	9.79713834	340.8730119	-9.903558455	8.3886502	2.972570286	0.47591514	1.181664081	2.029960008	1.556004721	0.050372354	5.139582416	-0.099751601	0.625217627	0.555314798	0.991341016	0.593973661	0.941999066	0.460931193	0.124351661	3.500644256	2.840305121	1586	2	51.6331
737.7869676	26.72190364	78084.05206	-1206.882322	175.2371116	81.15132523	0.370772847	6.998730352	4.150943177	31.08734275	0.004175014	8.130345951	-0.307024648	0.973147786	0.146293233	0.953909279	0.233041347	0.859660802	0.155478245	0.01272733	5.446000559	64.09710922	1586	2	51.6331
50.85511209	7.097906043	36.11667185	-2.427171032	3.369925045	1.471718285	0.391143697	0.857489232	1.65956027	0.728615499	0.082806572	4.130732846	-0.078528492	0.516114658	0.629235064	0.990220538	0.653310729	0.937197459	0.488032034	0.147769178	2.879700283	1.210410832	1672	2	62.4641
1463.69453	37.92616813	256023.9887	-5019.658176	139.394433	38.21044956	0.568968461	2.991420921	2.935001316	29.10943144	0.05760989	6.065152972	-0.096442902	0.660449791	0.4946631	0.986163799	0.534314958	0.949526589	0.393966968	0.13079648	4.082643102	44.40122063	1672	2	62.4641
41.16759893	6.351715062	143.7105072	-6.630434231	6.169886643	2.879641484	0.362447275	1.272118577	2.038881364	1.242386116	0.043836892	5.096367194	-0.050242851	0.447581569	0.510884767	0.98133065	0.557590675	0.910175241	0.47111486	0.090562637	3.327220152	2.262382032	183	0	0
91.10012034	9.515201397	270.0558868	-20.11049367	5.84906763	3.605381314	0.236414934	1.391603155	2.158778727	1.644589522	0.049842445	5.003960197	-0.027655216	0.316940201	0.491364357	0.988207133	0.541941843	0.928503017	0.457512108	0.102377913	3.154046441	2.363612236	183	0	0
74.39310994	8.56885674	284.8635313	-0.899850471	8.313080864	4.447893694	0.302208325	1.504225814	2.263624149	2.160731557	0.037736869	5.423311401	-0.07546204	0.574849067	0.478892507	0.984099719	0.531380528	0.919817333	0.447603331	0.094981197	3.511954386	3.190243639	444	1	77.4018
417.3883268	20.21161364	22215.57857	-779.8365489	62.42754467	26.97715036	0.396590213	3.27643772	3.241997285	16.02751248	0.015563865	7.157956574	-0.110012711	0.741202359	0.369044913	0.97296159	0.432869493	0.910105308	0.344034737	0.045337902	4.640679239	22.35117376	444	1	77.4018
44.84441354	6.69025581	22.22425792	-0.7479744	2.001265678	1.66433175	0.092758509	0.841465862	1.654282892	0.948825106	0.130579506	3.59594276	-0.061619155	0.43697288	0.646896336	0.985238347	0.668413933	0.928792401	0.473713288	0.256086356	2.458211344	0.916399357	463	2	52.6434
14.45968773	3.76120546	22.94319871	2.130650262	2.678538059	1.427576759	0.301542017	0.860465547	1.627482571	0.664832845	0.092272945	3.915595288	-0.075627294	0.476193581	0.625417098	0.973454485	0.650131455	0.899817756	0.490490993	0.156694291	2.6927103	1.026528705	463	2	52.6434
252.9599493	15.7932891	4826.041173	-261.625335	22.02993877	7.912107253	0.468083714	1.575441782	2.341016854	5.41006368	0.079983777	5.001429816	-0.079975386	0.567513856	0.556691041	0.98333861	0.591608681	0.93555281	0.432869796	0.187102375	3.391437778	7.485511505	463	2	52.6434
112.0061041	10.52324583	263.8649946	-9.826504869	8.190885044	3.126128004	0.446405237	1.223599751	2.048062986	1.605451296	0.041222394	5.212629049	-0.099592438	0.627796956	0.542349898	0.98865734	0.582704829	0.933474587	0.467570341	0.086172736	3.532797354	2.829253262	446	1	71.1513
670.3949645	25.71156032	37456.36566	-1216.254049	67.14605354	29.92742826	0.381936487	2.994317771	3.043305659	20.86824812	0.049484957	6.219530346	-0.076850602	0.610423353	0.467255588	0.987799806	0.512152589	0.946710992	0.37173321	0.119515456	4.121356684	24.26837045	446	1	71.1513
183.3747915	13.4689263	1968.029647	-6.920915834	13.08157253	5.23118422	0.427715778	1.387766277	2.203134406	3.286106985	0.072163945	4.979601283	-0.075328961	0.550296353	0.549002973	0.992249352	0.585896751	0.951243878	0.458992463	0.133825099	3.357694711	4.578189189	182	0	78.308
60.10756035	7.715515453	96.68145223	-1.17578957	3.857448563	1.544113585	0.425682332	0.799793205	1.643955405	0.894182441	0.111363479	4.044724013	-0.100812788	0.565818154	0.664098026	0.991446148	0.683196345	0.946018178	0.463197375	0.238853853	2.895673735	1.350390537	617	2	0
445.8448402	20.95123969	18939.37063	-693.8267821	46.53865776	19.00954964	0.414910531	2.576712336	2.916422949	12.31235318	0.027048787	6.365677931	-0.126835587	0.75115544	0.433014531	0.982840438	0.488431217	0.931552533	0.380044252	0.075610688	4.220462815	16.38705185	617	2	0
763.1008667	27.2032249	92239.9455	-2511.318607	125.7837593	33.56699709	0.573714638	3.451728707	3.258747603	21.50974392	0.019853188	7.118492033	-0.171417006	0.851790342	0.403383655	0.980667074	0.458084685	0.927955986	0.35177172	0.058305196	4.832023419	39.8376891	1362	2	71.4493
14.04652986	3.700087035	17.24074323	-0.935542956	2.370341962	0.947480522	0.428204439	0.655169811	1.436960693	0.511634566	0.124542205	3.601940012	-0.099485677	0.540482477	0.701233929	0.97610878	0.714732902	0.911304963	0.45695776	0.263321323	2.643324979	0.829455621	278	0	54.8904
707.4076679	26.37059197	45314.23789	-1453.036482	82.4085083	34.55432003	0.402977174	3.393324031	3.254861409	22.94930651	0.053404042	6.413632513	-0.129718949	0.75986236	0.444668483	0.974997338	0.494961268	0.921518415	0.311485577	0.193587284	4.302775473	29.24070708	278	0	54.8904
75.74024656	8.638206583	217.119579	-7.709613515	8.045346951	3.563628348	0.384736838	1.342887442	2.134613728	1.737571553	0.036844926	5.340035561	-0.079115108	0.57440296	0.50922389	0.985445766	0.556335576	0.923185845	0.458466219	0.077250028	3.523377276	2.902243825	1738	2	50.2247
199.4151049	14.05116127	1983.503855	-114.2398537	14.35348744	6.436322417	0.378853898	1.554589398	2.341922679	4.000432857	0.053833364	5.37739982	-0.066913157	0.540463479	0.517479067	0.989073563	0.5605628	0.941882446	0.445690716	0.126115966	3.527465418	5.197452464	1738	2	50.2247
446.3743597	20.97770923	14462.43256	-581.9184232	45.02574465	19.82697331	0.384393004	2.575145352	2.922966824	13.12660654	0.031915902	6.449063003	-0.092397378	0.665566604	0.456344377	0.98000331	0.506037557	0.928293192	0.383165236	0.091423583	4.25084972	16.21317949	492	2	60.1945
33.96201894	5.780667714	49.71704279	-5.046004558	3.519587585	1.33790255	0.446986972	0.793361819	1.602629766	0.692187426	0.103526606	3.951041958	-0.111140508	0.579842952	0.655179748	0.980829318	0.675758764	0.917396458	0.471810109	0.235492566	2.856921458	1.214372534	220	0	66.7205
1073.628385	32.11867535	214699.4614	-4033.946113	246.5022412	80.06965953	0.49573669	6.624352059	4.118588234	34.82046821	0.005240333	8.144692961	-0.283852213	0.964563732	0.187916394	0.963694762	0.269068227	0.880272399	0.187098641	0.023217824	5.479644741	81.64297519	220	0	66.7205
26.25729195	5.025437821	111.7946679	0.986909441	5.828444776	1.825122895	0.521787594	0.975401695	1.78753501	0.860183677	0.06255403	4.671698983	-0.123639041	0.66358908	0.593663887	0.979150644	0.625369216	0.909601899	0.476347905	0.168773769	3.27771018	1.913391918	1581	2	75.4329
1217.906386	33.63347906	351916.4205	-5871.81139	394.1565993	48.03442639	0.781545818	4.503661975	3.693494929	27.34219404	0.015151795	8.499036283	-0.167614269	0.881010144	0.329831384	0.986742162	0.394710749	0.93380272	0.277484373	0.068229606	5.582254052	110.5477564	1581	2	75.4329
88.17367764	9.357243821	304.5450899	-14.98977701	6.650116531	4.188927125	0.226770387	1.267208903	2.126397024	2.568881894	0.077591493	4.720018474	-0.089388131	0.586694628	0.5705133	0.985538612	0.604931522	0.933305008	0.450568129	0.151916656	3.198091673	2.709760914	166	0	88.2658
296.0172751	17.12904385	4696.066129	-215.1463865	16.64041068	6.191830739	0.45306068	1.210056885	1.999272308	4.712200127	0.092133936	4.613407268	-0.130136191	0.676596298	0.638162193	0.993437774	0.659990105	0.963926604	0.435189995	0.171265262	3.322295601	5.708060355	166	0	88.2658
207.6341692	14.38038847	719.0342913	-45.45198093	7.07364484	3.720349836	0.310278808	1.129776315	1.956860532	2.432594111	0.078162278	4.554999693	-0.074355855	0.528091379	0.593626976	0.992490747	0.622694268	0.952787373	0.477380148	0.16092811	3.113904342	2.698498669	1130	2	75.4466
372.4620248	19.07200236	17386.54733	-711.0233921	54.15317895	19.29366574	0.47352526	2.656157512	2.975540179	12.12804857	0.036670193	6.332004415	-0.121708032	0.73698676	0.438970898	0.974247371	0.491650235	0.915779794	0.372812439	0.118092326	4.220934699	18.36171117	1130	2	75.4466
27.67848528	5.217966602	39.82186578	-3.126703145	3.095088547	1.297272206	0.406374758	0.809529159	1.598619766	0.637087476	0.100010548	3.909177149	-0.102119166	0.57458727	0.643088683	0.981075691	0.665081844	0.915175282	0.484372757	0.196710179	2.779180163	1.098090188	107	0	68.3178
455.8325997	21.09354344	26554.19763	-998.2531111	67.5938294	24.08255234	0.470345001	2.908932137	3.072567563	15.53149042	0.040583568	6.378030336	-0.100666648	0.690751812	0.442087779	0.972656485	0.492431694	0.915604425	0.362057629	0.105383613	4.247056361	22.91909544	107	0	68.3178
64.7993756	8.014869476	144.9353856	4.491068567	4.237153299	1.992658307	0.360112736	0.97301891	1.801142047	1.027640614	0.08868456	4.292753592	-0.060665202	0.444471255	0.603309989	0.991561695	0.631827379	0.942597658	0.4841529	0.19768619	2.932244265	1.557452901	595	2	51.0767
197.213908	13.3553106	103742.0912	2637.970513	108.7641284	33.39171233	0.532286597	2.914610355	2.898542006	24.77825999	0.033620526	6.118459976	-0.306398362	0.94167467	0.48397437	0.984779917	0.526644058	0.94519631	0.387398836	0.094257917	4.466831214	35.53896019	284	0	80.326
244.6787541	15.60054717	2157.096793	-69.09485396	14.53485248	9.333387282	0.217927161	1.694301058	2.425927815	6.424732393	0.069854484	5.114129702	-0.111561403	0.66461864	0.547834243	0.989990587	0.585410779	0.950179251	0.4112865	0.192703636	3.499165233	5.96705994	284	0	80.326
28.06691519	5.211670083	76.27091215	-2.274672243	5.035507432	1.418307456	0.559569298	0.828206461	1.644239197	0.724698268	0.071357647	4.398616355	-0.144509359	0.694361235	0.641939179	0.983717145	0.664180968	0.922123186	0.480733372	0.156170079	3.190554415	1.613453722	330	1	79.726
736.1413491	26.7669544	79112.10139	-2190.945053	118.9569728	40.79890536	0.474046446	4.07061286	3.473934333	23.94777695	0.029954382	6.619365569	-0.192732898	0.864114568	0.366379303	0.968251387	0.424168121	0.903603144	0.316449543	0.092021008	4.558418164	39.93896954	330	1	79.726
54.08648846	7.30683541	141.2366535	-8.928276532	5.716332139	2.930610233	0.321511489	1.287952705	2.05161404	1.253247542	0.047391402	5.024785955	-0.042280104	0.410277753	0.506453403	0.983657398	0.554261747	0.915160309	0.467965851	0.095052541	3.23879128	2.161735593	615	2	66.589
22.50346803	4.70462258	39.52086375	-4.053311272	3.307717819	1.832059108	0.287933996	0.963175268	1.794019841	0.891920675	0.084772197	4.093460838	-0.072570784	0.503800723	0.602049595	0.96688268	0.634324866	0.890620788	0.453060068	0.179304587	2.802425164	1.284944232	1013	2	75.589
531.1824968	22.89809548	21084.6119	-785.7258947	45.38448801	17.96154724	0.431572695	2.22135147	2.688061758	12.9725884	0.063449471	5.651083537	-0.083569133	0.606752831	0.526337923	0.982288979	0.564378715	0.938568879	0.39478883	0.171076575	3.820314437	15.83650881	1013	2	75.589
30.66209926	5.519635702	13.12865305	-0.885513998	1.659570144	0.876866598	0.307133152	0.618089092	1.38405845	0.490080412	0.161165362	3.234412392	-0.060982728	0.401836823	0.715753306	0.991594855	0.726472527	0.945648311	0.456029833	0.267809555	2.355843104	0.634109186	522	2	54.3616
643.7044858	24.8414543	87838.47842	-2016.586784	170.8909641	64.83949408	0.448595628	5.921026823	3.969869369	29.12986944	0.007590427	7.669585007	-0.277199134	0.95620876	0.212091765	0.952649214	0.291449596	0.866014131	0.213847753	0.031216224	5.210967182	58.93261456	522	2	54.3616
170.3058147	12.9850514	1129.649028	-56.43407181	11.7948053	5.019134315	0.401998519	1.355123219	2.208762898	3.160892611	0.058264697	5.248321228	-0.09973116	0.634752917	0.558280337	0.990567706	0.595186574	0.946603823	0.442069135	0.14235905	3.562688553	4.203484905	502	2	48.1753
246.4782474	15.59478075	4511.996904	-246.8990627	23.77465866	10.67512457	0.375378178	1.908509454	2.572262268	7.00163559	0.060602032	5.421470643	-0.079008041	0.582860681	0.50875842	0.985971801	0.551426871	0.938608788	0.415609191	0.147461518	3.630013833	8.612445806	502	2	48.1753
59.69532365	7.60214757	406.4407708	-2.369283039	13.06378556	5.469469637	0.410848811	1.813092058	2.409748455	2.128003521	0.019449968	5.939004614	-0.085858204	0.629071999	0.403797213	0.970514585	0.472701324	0.885744981	0.404315681	0.038724756	3.834744758	4.6333138	2129	2	76.5781
863.0533522	28.98619515	119548.513	-2944.549689	152.2731175	60.9867481	0.434693952	4.837402974	3.677899653	37.10902852	0.014282269	7.19668641	-0.245449652	0.930072954	0.305256941	0.967595776	0.3745254	0.903770406	0.291004548	0.051476223	4.958733113	53.3149664	2129	2	76.5781
131.9905992	11.47372599	139.9194147	-11.3919431	4.00789615	2.635779627	0.204019646	1.043361203	1.906471684	1.533386128	0.088657168	4.270066304	-0.063605968	0.475848679	0.600967345	0.989349155	0.630883758	0.939774699	0.463502914	0.198987952	2.886367695	1.660918944	715	2	77.0986
732.1514986	26.23740024	237781.2146	-2345.164999	305.6681545	131.4295646	0.399255054	8.965598003	4.487952051	49.41198376	0.002466641	8.825374221	-0.308865653	0.979523981	0.11353009	0.943127668	0.197205087	0.844542491	0.112836953	0.007408254	5.914842827	109.2744298	715	2	77.0986
468.5289409	21.54517846	7482.218873	-106.9347974	27.95692628	10.62571678	0.449550942	1.910048448	2.534099191	6.892106089	0.022512864	6.190369655	-0.137279608	0.755589814	0.46001249	0.99447676	0.514405378	0.959362557	0.422198724	0.060735354	4.195225099	9.645660767	367	1	57.9123
531.5468364	22.84646783	32072.04581	-1085.821331	54.98579365	16.69840909	0.524196835	2.199845098	2.674695218	11.72996715	0.050762209	5.795549648	-0.113239993	0.689048871	0.498796665	0.984379762	0.541451868	0.940064777	0.415065337	0.118854613	3.900469267	17.92105069	367	1	57.9123
231.4476187	15.16065805	1316.879328	-75.19424368	10.70566768	4.310620023	0.420437546	1.237574195	2.092627743	2.765263746	0.061880037	5.001738761	-0.100538511	0.626438947	0.573805623	0.992003208	0.607888862	0.950754074	0.455411494	0.153158891	3.419579579	3.754071927	10	0	78.2274
450.8781886	21.05519725	17542.29825	-679.9147596	51.59090853	21.41174685	0.41074703	2.809097147	3.059849826	13.43930881	0.03018628	6.594759212	-0.079709312	0.634228507	0.418407557	0.985175971	0.47484239	0.934668836	0.365748156	0.103883381	4.295137754	18.25066384	10	0	78.2274
12.59415795	3.522981297	7.149170275	-0.679841366	1.370481242	0.639711237	0.362578377	0.523128467	1.235797742	0.362732145	0.187545553	2.931028722	-0.077052637	0.437099093	0.750035518	0.983298938	0.756421234	0.927278414	0.434354038	0.307246085	2.222208927	0.50254812	120	0	60.1589
295.0074766	17.09954375	4671.102194	-237.359109	16.66756048	6.218109032	0.454404868	1.164886889	1.955979922	4.851862753	0.176184489	3.870500095	-0.085064874	0.52800926	0.66803319	0.994122774	0.687073899	0.967478732	0.398801388	0.348834689	2.759656978	5.721417377	120	0	60.1589
33.4806179	5.727232918	62.44685064	-0.998074738	4.749184152	2.031754557	0.401034642	1.044914889	1.83969975	0.925018217	0.053890852	4.650207645	-0.076511503	0.536104455	0.570725911	0.976998087	0.605958514	0.903717571	0.483754988	0.101078344	3.155745486	1.695234677	140	0	83.589
128.7937331	11.31057366	618.3089506	-47.91882549	6.149164981	2.69253113	0.387441373	0.869442533	1.728856324	1.933361342	0.154383109	3.67343553	-0.077560043	0.496042222	0.685685722	0.989668288	0.702257313	0.950993157	0.424214269	0.280504183	2.662848108	2.210424028	140	0	83.589
27.55132411	5.224831387	21.51034469	-3.053761909	2.141087378	1.132693421	0.304898672	0.720160735	1.524034096	0.609449582	0.13497841	3.475355802	-0.057795909	0.410603127	0.679738648	0.978966797	0.695972533	0.91524721	0.46911486	0.209451313	2.480775127	0.8184452	417	1	61.7945
79.15529539	8.842510262	289.4718886	15.87311138	5.169112558	1.30803066	0.595426487	0.686550288	1.520741301	0.828930916	0.163028353	3.696386622	-0.163197299	0.681723903	0.708073369	0.995677419	0.721621357	0.963478821	0.43351717	0.325367008	2.762270818	1.619285805	417	1	61.7945
291.5818576	17.00813534	4517.511755	-225.2851771	18.80340631	9.591600476	0.324539498	1.583324701	2.297167062	7.056666968	0.069819456	4.957075391	-0.11215814	0.654753195	0.582566855	0.985045722	0.613102335	0.944017617	0.423226987	0.158498882	3.46993925	7.098751696	2891	2	70.5397
739.9052389	26.66285023	98624.60973	-2503.456557	168.9986563	53.57915096	0.51157109	4.920869933	3.768659908	28.65751984	0.012947922	7.785864217	-0.169720858	0.868540994	0.300748395	0.967943835	0.368338171	0.897705538	0.268787719	0.053700688	5.125143726	55.64445181	2040	2	67.2164
44.579856	6.650882356	71.81591285	0.482957386	3.444081063	2.065323659	0.243713132	0.913064128	1.781161772	1.222790702	0.114749674	3.911351828	-0.11070774	0.590054542	0.641422171	0.984621166	0.664789026	0.930287413	0.45312602	0.198090469	2.770262187	1.377351181	2040	2	67.2164
190.5771176	13.71687361	1844.013102	-4.423423135	17.04117428	7.345529867	0.394916788	1.636930455	2.404872768	4.635171234	0.037745204	5.834065716	-0.137057223	0.748069796	0.509101382	0.989542776	0.554246885	0.943620187	0.432587533	0.094137544	3.90000482	6.096676038	2879	2	72.8877
17.01164201	4.078440992	30.69814443	-2.503329041	2.800893331	1.290261019	0.369689359	0.817965582	1.580017888	0.608407758	0.103681618	3.839665888	-0.083857286	0.503454566	0.637684141	0.9757393	0.66011504	0.903978867	0.491586959	0.204460323	2.720503118	1.022788587	18	0	83.0548
23.25372917	4.807119406	12.14244966	-1.101364552	1.492706342	0.911543048	0.241794945	0.652282759	1.413302615	0.480746872	0.176642106	3.193402723	-0.039217124	0.310253266	0.699319534	0.986491876	0.712215351	0.930276975	0.46801706	0.347185086	2.263469718	0.601062348	18	0	83.0548
128.9166048	11.30690525	369.8150051	-13.22393176	7.362671297	3.081888925	0.408768142	1.059081531	1.92041291	1.943104129	0.067549704	4.791628741	-0.126305308	0.671557862	0.607797334	0.991477173	0.636088994	0.948644633	0.461929678	0.156892652	3.370454499	2.611140056	1358	2	57.5288
500.6712956	22.10205697	33758.68228	-1096.966957	67.50847005	18.85899932	0.560741409	2.578591635	2.952916473	12.07839796	0.027358349	6.781693556	-0.13051866	0.767317616	0.444436713	0.988142067	0.497339162	0.942344584	0.372215459	0.095883429	4.501857978	21.59186734	1358	2	57.5288
527.9622186	22.88974984	12542.06389	-434.2964313	31.49672536	15.42014205	0.343068887	2.082294272	2.623993952	11.03152497	0.038518286	5.999880703	-0.104838141	0.683382346	0.499819497	0.991408388	0.543371233	0.955335267	0.421989174	0.097637899	3.996489655	11.72921685	457	2	67.2822
912.3917566	29.71390592	156833.9568	-3515.218712	190.0585178	72.88409904	0.448478602	5.639865103	3.885855203	39.98989116	0.009285385	7.50642193	-0.272935565	0.951308235	0.258257164	0.964020358	0.332402109	0.893110995	0.252072899	0.03395775	5.172755234	65.73565422	457	2	67.2822
543.0476821	23.09734526	28012.05094	-1003.017044	59.75399542	21.53284587	0.468753592	2.58761863	2.898102463	14.7495871	0.046523594	6.146705821	-0.11415977	0.711746367	0.475280604	0.982044747	0.521073403	0.93446353	0.383426141	0.143302222	4.141336757	20.32171032	906	2	88.3863
459.6908348	21.15318964	27451.46211	-857.9420951	85.433515	36.71028759	0.391826074	4.44279794	3.596098294	16.66554522	0.008962842	7.301026287	-0.221024778	0.912657302	0.24325365	0.962245057	0.326521211	0.878893271	0.252398177	0.026545935	4.817428085	30.53595065	936	2	0
48.69568685	6.915794772	112.2616044	-6.462598559	5.40986033	1.941705018	0.470723586	0.980901852	1.800833875	0.966424324	0.065200686	4.632037073	-0.095277671	0.588119907	0.595956673	0.987369053	0.625848242	0.929326761	0.487255379	0.138208803	3.204899432	1.837891337	381	1	33.6849
350.1482765	18.5211341	19411.83719	-571.2472366	78.59568153	51.11555788	0.211439574	5.400325381	3.543091266	21.06194043	0.017768853	6.031366645	-0.476609584	0.988155668	0.1985624	0.934332955	0.285395177	0.839969732	0.205527119	0.047480534	4.352577332	32.42780985	381	1	33.6849
286.9160708	16.84500491	4519.347529	-208.4583554	19.31455567	6.685862787	0.477255973	1.420792625	2.230782208	4.646441984	0.065890886	5.24792059	-0.114134359	0.671262718	0.572113071	0.993233826	0.605270107	0.958518567	0.440942498	0.156868511	3.607050767	6.500104614	301	1	88.3479
1443.874326	36.55409165	849178.0516	-13931.17422	503.5454816	73.12087566	0.745170783	5.379972555	3.809348346	42.90704213	0.007647777	7.977985614	-0.356547221	0.983419085	0.271443325	0.980217612	0.345334423	0.922508407	0.269469273	0.031308232	5.655238834	144.1665893	1188	2	77.1808
654.2980358	24.49431787	156273.3796	-2235.403009	250.7687975	33.88419424	0.761145217	4.460350963	3.591595274	13.60713173	0.003971189	8.323755897	-0.287067758	0.968292353	0.217700886	0.980226633	0.30763793	0.90557501	0.22088879	0.013880394	5.697829053	71.16324794	1188	2	77.1808
288.0724762	16.90990929	4387.202934	-204.8947007	17.10735614	8.624770968	0.337060099	1.573005048	2.259646221	6.094788117	0.058921858	5.002866369	-0.135687876	0.70901321	0.546804553	0.985554156	0.582228974	0.941059262	0.460415793	0.125429512	3.485259485	6.433031777	371	1	78.3425
391.9353397	19.57413494	16906.95682	-659.2594226	59.55937264	24.45640796	0.415904693	3.239869188	3.267430824	13.83148617	0.018042955	7.100989132	-0.087347773	0.678423823	0.360247435	0.971459642	0.426569682	0.904375576	0.330202622	0.05842769	4.555200536	21.00394515	371	1	78.3425
108.6532427	10.39872261	160.1440877	-12.5051272	4.616721659	2.539556244	0.288454059	0.91242754	1.803270528	1.701111795	0.103846578	4.150732589	-0.104105274	0.592806347	0.659392177	0.990002304	0.680800006	0.947883575	0.431452568	0.204515977	2.971913819	1.789069476	2017	2	71.2904
775.2183986	27.4768699	82076.42725	-2353.547235	118.5667075	37.78391867	0.511654324	3.530752764	3.274866704	25.17041354	0.042636586	6.750628552	-0.115142191	0.735046604	0.445084333	0.974245242	0.492871167	0.921056814	0.323829472	0.145964311	4.507900654	39.08765655	2017	2	71.2904
792.7739224	27.7406962	92044.95152	-2449.395224	138.9130386	46.62529688	0.487581897	4.422783626	3.629996991	26.66198698	0.016818831	7.467259393	-0.145021462	0.820904915	0.32081999	0.970953867	0.387565767	0.905207553	0.29464634	0.061489182	4.889712038	46.38458387	256	0	60.0822
655.040865	25.13894613	69225.75839	-1981.777786	127.9846594	35.92173906	0.558464991	3.990262297	3.521484601	19.63254451	0.011192481	7.862916234	-0.098146547	0.728648799	0.298980816	0.97460637	0.374192244	0.907693325	0.295567121	0.038485507	4.986046384	40.97659961	672	2	85.6055
29.88264671	5.353656269	132.609088	-9.291007961	6.683929138	1.806884987	0.57295861	0.975626051	1.754308229	0.84338087	0.064242056	4.593181771	-0.160759853	0.734578261	0.590407726	0.983147872	0.620724194	0.917102031	0.497632309	0.159672991	3.282675537	2.122703531	806	2	72.2849
128.9702268	11.3191298	518.2846699	-41.65016117	5.87627189	2.488671178	0.402406098	0.91169688	1.769572201	1.650959189	0.134245193	3.859163118	-0.06644567	0.465571701	0.654922042	0.990193492	0.674806217	0.94776334	0.45704613	0.256179818	2.727005302	2.091235767	806	2	72.2849
274.3737082	16.43013661	6629.698183	-291.6463713	29.05723798	11.3726896	0.434018686	2.136977727	2.719481281	6.762244517	0.025725251	6.373539732	-0.080025495	0.624726935	0.431551618	0.984066867	0.490100669	0.928273328	0.402542005	0.062503942	4.107242071	10.1074819	344	1	72.2219
61.08926906	7.7290662	379.8900066	7.184851218	10.05390732	4.652182197	0.365688378	1.574064363	2.314412243	2.141073447	0.030663292	5.638033814	-0.081635843	0.601017734	0.462973502	0.981009362	0.519576218	0.911482507	0.430976676	0.064787411	3.672599334	3.67652238	249	0	78.4164
296.4997542	16.71758247	21150.03936	-241.397018	86.74476971	18.87126334	0.639439963	3.254852352	3.148353592	7.900021402	0.006612713	7.634829795	-0.238306759	0.930275922	0.271605908	0.980773528	0.360518635	0.908149953	0.278509045	0.018523579	5.129491631	26.40400826	249	0	78.4164
73.42619552	8.549923946	121.3676002	-10.69946151	3.050130473	1.750656367	0.266869754	0.743585094	1.597376366	1.194028154	0.164906006	3.445573878	-0.076573187	0.47563372	0.705053107	0.991886612	0.719390175	0.953960362	0.421832324	0.305670363	2.512752243	1.20019671	1059	2	59.1616
33.23699498	5.754342109	11.91276431	-1.573649314	1.174176555	0.676060642	0.268000625	0.485241523	1.239390012	0.43820163	0.274792367	2.638566971	-0.059057008	0.364672274	0.774747599	0.993578652	0.78088581	0.957189821	0.384734616	0.474518267	1.98385249	0.462559299	1059	2	59.1616
56.57487384	7.492823818	67.12956746	-6.111816204	3.193740838	1.464933551	0.36961851	0.783228297	1.619423113	0.845177606	0.126243698	3.841817568	-0.08044482	0.506719523	0.667318442	0.991852208	0.685584148	0.94694925	0.466832585	0.256276215	2.720611755	1.164668597	249	0	66.674
497.7935126	21.8552103	47367.90411	-1546.525598	105.4492483	24.93096433	0.615914959	3.146681911	3.227626865	14.87724755	0.031728608	7.024379068	-0.115754464	0.746199806	0.410570236	0.975916616	0.467570748	0.915632138	0.321465663	0.097787239	4.658542473	32.59505316	249	0	66.674
533.6957402	22.99260521	24462.94295	607.1762692	35.28268381	15.1437579	0.400398566	2.034597773	2.559104822	10.95833645	0.029619586	6.005193198	-0.136395861	0.755737093	0.471531832	0.995437374	0.521744154	0.966976419	0.433569913	0.07298528	4.046002226	12.60661043	1731	2	79.7014
675.2954763	25.8270146	41168.20029	-1289.549558	76.79445894	43.76553746	0.276803039	3.970385413	3.453728741	27.68057032	0.020184887	7.082061936	-0.081589241	0.659044657	0.356215493	0.973477168	0.419161484	0.915341439	0.328992084	0.069358699	4.559504987	30.1399991	1731	2	79.7014
153.4152568	12.35501363	933.7451567	-30.53104208	8.850889301	5.777800023	0.207311869	1.299073205	2.165222044	4.074814139	0.10481028	4.503405284	-0.087218853	0.566727245	0.60891425	0.990314537	0.638717761	0.951885735	0.4040825	0.189583796	3.103158489	3.657172331	2835	2	77.7973
767.4632015	26.99303917	137988.8715	-2498.062146	229.5461484	74.48341029	0.509342742	6.648937044	4.029822831	28.29786636	0.005247771	7.818843061	-0.377259892	0.986374457	0.158162337	0.957444344	0.244521943	0.865667894	0.166449703	0.01565465	5.427725417	76.00738966	2835	2	77.7973
55.38392677	7.419345916	51.64337053	-3.637758678	2.685780645	1.337199819	0.333913519	0.734619664	1.5666941	0.792521835	0.143421789	3.594568416	-0.079574318	0.4921321	0.684576803	0.993538927	0.700599321	0.953271495	0.456629797	0.251152618	2.568404287	1.005745116	423	1	67.7288
230.0641225	15.1044383	2416.226405	-141.0068581	11.79563981	4.119011427	0.478420077	0.985602518	1.827214054	3.141443614	0.162197078	3.766711944	-0.100336642	0.56258833	0.684840247	0.994815205	0.702125329	0.967986992	0.401662084	0.289257492	2.73341993	3.97866281	423	1	67.7288
29.41185529	5.386999241	32.80158887	-3.93055268	2.727624488	1.160706615	0.40068926	0.734648361	1.546165262	0.615491861	0.121226086	3.715396401	-0.075275829	0.481078116	0.6741743	0.986473032	0.691789781	0.930173857	0.466431633	0.234492945	2.673127863	0.972082776	203	0	58.274
367.5481051	19.11434759	5841.370359	-266.2417705	18.94606761	10.19061226	0.300317389	1.541159338	2.250069139	7.789342887	0.099214701	4.727800492	-0.074814293	0.537690405	0.602624301	0.991296809	0.630113419	0.959295661	0.417437316	0.237402056	3.274252939	7.284169967	203	0	58.274
794.3939968	27.91072315	78309.42748	-1825.588824	140.1091571	78.78295532	0.281369455	6.496761891	4.089493885	35.91932511	0.006057123	7.817332534	-0.258791329	0.949405342	0.185274954	0.954305605	0.267910594	0.867941218	0.196266723	0.021942386	5.162947547	54.72302809	1617	2	68.6932
429.0037392	20.56481757	15188.91947	-599.3110289	39.40239883	15.05036715	0.445324598	2.112431909	2.683497651	10.53801497	0.055639567	5.862349196	-0.099129065	0.661933817	0.521047205	0.984658622	0.561983197	0.940292836	0.384688577	0.164347615	3.933468269	13.6131915	1617	2	68.6932
34.0865479	5.767618041	74.62289178	-7.447607451	4.821986107	1.546211909	0.512361285	0.887057335	1.692252111	0.747754612	0.077458115	4.306582045	-0.109299092	0.60638194	0.620406322	0.985375307	0.646111179	0.924042488	0.487385264	0.156381953	3.072235445	1.592049504	2098	2	57.1096
753.1926148	27.04503476	107461.944	502.5541255	116.4780046	29.49637937	0.595811965	3.16239829	3.160698694	19.13545867	0.030961542	6.788496675	-0.198232383	0.872176011	0.42214354	0.990608281	0.475609314	0.949546849	0.35596016	0.08831524	4.697136083	36.49359599	2098	2	57.1096
1417.417953	35.67970852	1385233.681	-14970.35698	703.9090129	126.8667672	0.696356431	7.802727105	4.315810086	61.02974398	0.005393488	8.495532736	-0.374246628	0.989711059	0.214777586	0.975319832	0.285809247	0.906287008	0.199588004	0.027530781	6.155389167	207.693945	280	0	74.2356
550.6958793	23.18035768	43906.41058	-1469.336408	79.84770692	26.41648889	0.500575633	2.924832763	3.040682788	17.78092741	0.043795702	6.329076275	-0.103733943	0.696272081	0.450611798	0.97575761	0.498635643	0.923215778	0.376425955	0.106585998	4.19579706	26.56604895	882	2	68.7342
454.426043	21.14799033	16964.0452	-617.8226456	52.17678936	23.4703489	0.373163989	3.061804926	3.171104007	13.99863542	0.017620607	7.047946302	-0.085937352	0.670088603	0.374003055	0.979959757	0.438422465	0.921455673	0.35203004	0.053348594	4.51013346	18.91178457	314	1	82.1534
548.4236133	23.13465963	35035.83773	-1122.861172	79.8443342	27.05835402	0.492532726	3.424933829	3.344859644	15.181755	0.013119997	7.585378867	-0.077488341	0.662004861	0.336980903	0.985271975	0.407495442	0.929149485	0.319994458	0.043606204	4.786046462	26.72567206	340	1	73.2877
339.7787792	18.27117256	11675.35542	-496.1097366	38.61459485	14.87055821	0.440404692	2.342395769	2.834350937	9.343423026	0.039460594	6.086358394	-0.079540982	0.617326015	0.44875619	0.987579	0.501338645	0.939695065	0.393580104	0.102230828	4.001282592	13.37128827	194	0	73.1726
117.3388143	10.81379723	254.129526	-18.68686079	4.124823386	2.523501389	0.23973496	0.963825803	1.817630199	1.587892751	0.124501414	3.946889107	-0.043062164	0.379033808	0.629351994	0.994123286	0.653228569	0.956992504	0.470076424	0.275999748	2.687592084	1.662081194	2802	2	71.7096
136.5232085	11.64185396	324.531204	-13.11386193	6.513058994	2.552695776	0.434795436	1.015202929	1.862648947	1.512165437	0.070792217	4.675288123	-0.106433034	0.625630242	0.604953574	0.99457942	0.633032048	0.956482388	0.478110213	0.163464249	3.256853652	2.266438692	303	1	72.7616
260.4772225	16.0222004	5112.582146	-51.14960003	21.66127211	6.601140212	0.529871798	1.499812713	2.28972349	4.3341107	0.057934038	5.356833982	-0.112563237	0.674677112	0.543809747	0.993190801	0.581303667	0.955937645	0.448964683	0.133095001	3.6947124	7.065603079	303	1	72.7616
71.13643465	8.391109161	135.0157692	-1.409198615	5.145249635	2.243313265	0.391192317	1.02517266	1.868139341	1.183854453	0.071994796	4.578037206	-0.08402903	0.559369644	0.59095765	0.990615706	0.62191923	0.939928919	0.480242637	0.145912948	3.146732017	1.847140725	583	2	61.8932
702.921929	26.10938776	75740.3012	-2158.338953	124.4689668	39.81867629	0.509179998	4.036264965	3.504135669	23.3077476	0.02189708	7.150499863	-0.14792461	0.818065352	0.352716637	0.973414482	0.414262846	0.910485464	0.314166936	0.079158969	4.774307939	41.07191078	583	2	61.8932
160.7299117	12.65471696	614.1429142	-43.04779955	5.605830796	3.25421257	0.264244272	0.877559181	1.758326329	2.480123141	0.197345261	3.61926614	-0.075862938	0.485723514	0.702745886	0.991361095	0.71997422	0.958722709	0.378411318	0.403793692	2.622459815	2.215010842	243	0	67.2247
32.99869023	5.72080375	17.61301133	-2.0800601	1.997251027	0.913454803	0.371224428	0.649713099	1.411613082	0.48758715	0.147680807	3.400727358	-0.069769697	0.448760145	0.70087235	0.989222661	0.713165892	0.937307358	0.470476269	0.301430011	2.480593994	0.727676457	246	0	60.5315
646.2281896	25.00598349	64886.36008	-1737.915654	130.7971776	47.48215071	0.464975473	4.796742636	3.741554392	23.79168259	0.011732493	7.423328766	-0.217286387	0.91127631	0.274457371	0.960996891	0.349136868	0.88332625	0.248951322	0.051366508	5.00573567	44.56983209	246	0	60.5315
35.48738131	5.942653899	22.02315314	-0.782559922	1.796983584	1.108161191	0.234771389	0.656025494	1.501753477	0.674247528	0.193987098	3.278965128	-0.053932072	0.38628792	0.713561981	0.989650415	0.7278573	0.943458924	0.419138871	0.390719458	2.334380736	0.726286194	292	0	50.8274
542.6404825	23.07600695	30106.42115	-1072.805815	73.57953478	33.17236241	0.374197371	3.516093198	3.305484796	20.69307673	0.035538123	6.526932313	-0.119942639	0.74433896	0.408004797	0.967661595	0.461414948	0.906371811	0.333527946	0.103968252	4.348983689	26.6879743	292	0	50.8274
623.7024501	24.28670439	135715.8725	-2007.358662	226.5888528	92.04086847	0.421002229	7.472086238	4.043193133	32.47265712	0.007435601	7.236980765	-0.45856126	0.993085978	0.151078399	0.94020111	0.233025913	0.842980072	0.163014828	0.021401189	5.215138866	79.65743033	2517	2	79.8712
19.86128452	4.401692651	31.10235181	-2.137477406	3.253307748	1.309830845	0.423427633	0.798499157	1.595081591	0.655897649	0.091505337	3.965691694	-0.118318429	0.603350903	0.650643506	0.975673713	0.672312377	0.906800918	0.471400457	0.17921007	2.831923623	1.140784648	409	1	69.9918
399.3803881	19.87511045	10817.58328	-466.7883415	29.15166549	11.72402123	0.423056818	1.639641427	2.299401523	9.006298217	0.125296322	4.674443175	-0.107155906	0.627525559	0.619968892	0.985546394	0.645825837	0.949287868	0.377301113	0.301659909	3.315338292	10.21892168	409	1	69.9918
135.3547799	11.59925935	398.8028259	-26.68349961	6.078603556	2.83168024	0.361860204	0.98082787	1.8595264	1.861687329	0.102722575	4.375001483	-0.091304346	0.569242505	0.63663982	0.993489891	0.66044944	0.956667967	0.450459149	0.240949962	3.05577061	2.227570949	648	2	65.5616
32.32285086	5.64817761	52.98263047	-2.983223939	3.315313567	1.634014071	0.338673205	0.88516948	1.716703753	0.843860258	0.098770007	4.103865709	-0.073547915	0.504315842	0.626515266	0.98483841	0.651765882	0.924684138	0.477461672	0.21378143	2.823765174	1.237331909	346	1	53.6712
504.6437968	22.27510213	23725.25371	-817.8661808	48.10720919	14.28078861	0.538326379	2.003592684	2.57001976	10.23369638	0.069461674	5.502781513	-0.105882871	0.666205888	0.529515812	0.992220597	0.566858833	0.95783177	0.420155343	0.149535538	3.754024534	15.59699945	346	1	53.6712
52.72018838	7.213335701	91.12471498	-5.615399267	4.45813357	1.707209109	0.444467607	0.893843133	1.737895964	0.899095564	0.082583014	4.355849032	-0.092674539	0.568555996	0.627098307	0.988831648	0.652321545	0.935311908	0.474407886	0.162658815	3.053686503	1.54133567	2772	2	66.5096
309.2613733	17.46074522	7585.799011	-349.0846811	28.15010389	10.63451473	0.447720133	1.804868009	2.506514582	7.348245659	0.058289853	5.571462184	-0.096932069	0.644203805	0.538879138	0.986307031	0.577010065	0.942318179	0.410180284	0.137764051	3.798947025	9.696154655	2772	2	66.5096
98.36450132	9.66330405	1681.725369	-56.59955268	27.07582133	7.16653506	0.580484678	1.952666072	2.496224057	3.255947962	0.019347965	6.084717439	-0.242157609	0.894078703	0.40539099	0.975161354	0.473294973	0.89936835	0.388291668	0.05309978	4.188418637	8.560589097	2429	2	73.3808
502.1443489	22.15338106	28795.7832	-1063.445135	69.76461391	24.38686205	0.474865461	2.88504708	3.044533872	15.92377304	0.049209726	6.190435626	-0.12620938	0.739186558	0.460770991	0.97551002	0.50793928	0.921360554	0.354526763	0.122554149	4.207295108	23.53786899	2429	2	73.3808
183.7219127	13.49930824	1674.875118	-92.26657219	12.93873926	6.983618056	0.298778668	1.623703613	2.360304669	4.309506598	0.047184863	5.270425358	-0.112593165	0.671961309	0.506491021	0.981778492	0.551527518	0.925558895	0.441485246	0.125728701	3.538440324	4.98058933	369	1	61.7041
855.3021667	28.96414003	86592.35328	-2353.726883	100.2796556	34.86319338	0.479299587	3.208125664	3.098408894	24.45932672	0.053929562	6.167669301	-0.103872852	0.689370237	0.47186993	0.976616961	0.514634311	0.928312412	0.361739367	0.127642686	4.163231472	33.78571226	369	1	61.7041
366.0946123	18.93863466	15671.72398	-610.1837943	47.69872985	18.05163387	0.445429983	2.826189801	3.073928116	10.01288888	0.017651328	6.911115418	-0.070300327	0.616772687	0.354579577	0.979765875	0.426274079	0.916436424	0.34624697	0.046636228	4.360954021	16.43759093	1590	2	68.126
