# Supplementary material for: Towards survival prediction of cancer patients using medical images
Source: PeerJ Comput Sci. 2022 Oct 26;8:e1090. doi: 10.7717/peerj-cs.1090 (PMC9680890; doi:10.7717/peerj-cs.1090)
Supplement: Supplemental Information 1 [file peerj-cs-08-1090-s001.zip › FinalCodeV1.2/Benchmark NSCLC Feature Selection/NSCLC_Radiomic_Features_glcm+gldm+glrm+glszm+ngtdm.csv]

original_glcm_Autocorrelation	original_glcm_JointAverage	original_glcm_ClusterProminence	original_glcm_ClusterShade	original_glcm_ClusterTendency	original_glcm_Contrast	original_glcm_Correlation	original_glcm_DifferenceAverage	original_glcm_DifferenceEntropy	original_glcm_DifferenceVariance	original_glcm_JointEnergy	original_glcm_JointEntropy	original_glcm_Imc1	original_glcm_Imc2	original_glcm_Idm	original_glcm_Idmn	original_glcm_Id	original_glcm_Idn	original_glcm_InverseVariance	original_glcm_MaximumProbability	original_glcm_SumEntropy	original_glcm_SumSquares	Survival_days1	Survival_days	Age	original_gldm_DependenceEntropy	original_gldm_DependenceNonUniformity	original_gldm_DependenceNonUniformityNormalized	original_gldm_DependenceVariance	original_gldm_GrayLevelNonUniformity	original_gldm_GrayLevelVariance	original_gldm_HighGrayLevelEmphasis	original_gldm_LargeDependenceEmphasis	original_gldm_LargeDependenceHighGrayLevelEmphasis	original_gldm_LargeDependenceLowGrayLevelEmphasis	original_gldm_LowGrayLevelEmphasis	original_gldm_SmallDependenceEmphasis	original_gldm_SmallDependenceHighGrayLevelEmphasis	original_gldm_SmallDependenceLowGrayLevelEmphasis	original_glrlm_GrayLevelNonUniformity	original_glrlm_GrayLevelNonUniformityNormalized	original_glrlm_GrayLevelVariance	original_glrlm_HighGrayLevelRunEmphasis	original_glrlm_LongRunEmphasis	original_glrlm_LongRunHighGrayLevelEmphasis	original_glrlm_LongRunLowGrayLevelEmphasis	original_glrlm_LowGrayLevelRunEmphasis	original_glrlm_RunEntropy	original_glrlm_RunLengthNonUniformity	original_glrlm_RunLengthNonUniformityNormalized
769.9019519	27.49261239	66481.20797	-1894.609231	85.22825223	29.03526322	0.488844661	2.971669156	3.043329713	20.0909586	0.03415794	6.542014517	-0.079631786	0.628507532	0.436841441	0.988695785	0.487739069	0.94776893	0.386420229	0.087179678	4.282350541	28.56587886	2165	2	78.7515	6.815504527	1532.30373	0.08119456	19.79952586	2628.945104	38.4667	756.3329801	59.44573972	51592.69161	0.077206828	0.005641191	0.213810276	105.5835616	0.003891815	1696.339066	0.112812709	45.22994567	729.1818567	2.01164962	1603.834598	0.008088541	0.006731895	4.690897996	10428.96991	0.693244173
949.0196278	30.2578884	229908.7357	-5086.822285	155.0902519	21.19497318	0.757961009	2.318832193	2.702586522	15.74341126	0.037870422	6.360312945	-0.165334052	0.818978531	0.50681487	0.993809138	0.547003971	0.96393906	0.417776846	0.090289976	4.36498099	44.07130628	155	0	83.8001	7.218474575	2693.511176	0.062647079	25.89321047	6019.414327	55.59138544	935.4798698	87.73143389	92176.14046	0.146629997	0.008966711	0.151844325	90.70176835	0.003560216	3571.137185	0.112762822	68.59731438	896.2249195	2.532008234	2498.938178	0.014612466	0.011262112	4.960294959	19683.84914	0.620841837
86.69405499	9.169397061	799.2164521	-20.19938434	16.3903005	5.932302283	0.467409723	1.849484062	2.472994649	2.453923555	0.018469743	6.217852657	-0.091984904	0.652332699	0.406970234	0.978569983	0.475339426	0.902897116	0.395947141	0.042217644	4.017244257	5.580650696	256	0	68.1807	6.285811238	124.0116505	0.120399661	6.513865586	117.4213592	6.243831652	86.14660194	26.63300971	2494.109709	0.355846069	0.019011536	0.168539992	13.77732206	0.005563051	98.53359185	0.11047519	6.528698325	85.39329382	1.526804586	133.5634059	0.027175405	0.019753322	3.99479118	685.5003397	0.766877043
50.69230539	7.043800471	179.759332	-4.736929857	6.507451254	2.200687901	0.491979642	1.059804661	1.873357873	1.06685183	0.056149213	4.866373506	-0.099426486	0.615548472	0.571819262	0.990689414	0.606083213	0.93759558	0.487525615	0.131507591	3.343473275	2.177034789	256	0	68.1807	6.438855452	315.2557173	0.065541729	18.81317059	960.5933472	2.548933701	51.70914761	84.56133056	4389.80395	1.811004287	0.026686907	0.069358462	3.83802382	0.003332322	622.2402551	0.177997326	2.991426233	51.71454017	2.530548089	130.9884558	0.062020033	0.028273354	3.914935109	2071.179764	0.590724371
1003.167522	30.95851189	239452.0823	-5315.03697	240.4081758	61.68287949	0.588595211	4.978636727	3.773900862	36.34949612	0.012756877	8.113853866	-0.117348682	0.787789307	0.305126437	0.97050904	0.372385309	0.906578476	0.290392723	0.047956861	5.208395135	75.52276382	256	0	68.1807	7.103521969	609.559812	0.1432573	11.11744866	305.7407756	89.63294555	983.0878966	27.61574618	34687.46251	0.030794888	0.003660976	0.334885145	235.1452613	0.002230147	228.3658201	0.06082197	94.33205874	950.0928431	1.477316518	1540.855872	0.004572832	0.003973203	5.154181558	3032.962345	0.807586954
270.0812764	16.35872922	2596.508705	-99.07732585	16.77881008	6.886899673	0.416525449	1.606830484	2.355868356	4.283898951	0.033529661	5.82318905	-0.098702225	0.661543891	0.498149197	0.992024009	0.545052762	0.949582483	0.448153246	0.082950431	3.88003209	5.916427438	141	0	70.8802	6.704134765	710.926563	0.078390844	14.27055208	1351.753556	7.60835282	269.499173	55.238174	15470.75797	0.207187227	0.006508466	0.132944637	29.55866452	0.002714772	975.3636643	0.13570681	8.916948042	266.8570574	1.977368733	540.2880506	0.010921777	0.007217602	4.206399572	4817.757414	0.66870718
490.664074	21.94066505	23680.51129	-879.760288	61.26223543	24.29399285	0.428547521	2.947303087	3.085519987	15.47929147	0.031484455	6.326459019	-0.158510167	0.806439808	0.417027967	0.974454826	0.472972382	0.916653555	0.360536861	0.093307457	4.268202558	21.38905707	141	0	70.8802	6.548285665	82.97621879	0.098663756	18.06834342	99.41854935	30.89465997	467.6599287	48.65279429	27885.14388	0.100271104	0.009597403	0.257252543	78.49472517	0.006529571	66.205769	0.095203573	34.37230208	446.9506495	1.78766146	893.7700801	0.012879201	0.011151558	4.633926006	505.0426132	0.725670867
528.5427845	22.79191362	22099.33553	-771.0239016	55.20405447	18.93104876	0.487754763	2.654027811	2.994455361	11.78775521	0.02235595	6.917264517	-0.090615017	0.679437173	0.407580968	0.988706913	0.467752738	0.941696381	0.374518536	0.066214297	4.440406911	18.53377581	141	0	70.8802	6.985430402	927.962766	0.091406892	15.04510992	1118.566785	23.63949449	522.0081757	44.83313633	26593.50916	0.081945347	0.004143174	0.206805788	81.31710882	0.002204427	800.1619145	0.095093908	26.66206313	509.176271	1.774598268	963.8482458	0.006066524	0.004601907	4.677347012	6131.355175	0.728093009
730.2249569	26.83509423	49620.93702	-1341.788031	66.3073412	25.90841254	0.43698288	2.798689307	2.980157385	17.99460749	0.020614743	6.889385077	-0.099260382	0.704501394	0.418885512	0.988771043	0.476094409	0.94744124	0.387010599	0.061485298	4.481925516	23.05393844	353	1	80.4819	7.073232009	905.9935078	0.089119959	13.74180657	1079.900059	31.39899065	723.1055479	44.43379894	35185.33907	0.064280372	0.00442408	0.203580043	111.8862649	0.002614115	794.3744849	0.094639436	36.14907943	709.400938	1.784421136	1328.173507	0.006219138	0.005032295	4.730041975	6054.412577	0.720602668
1847.208676	41.76361411	780675.7901	-12103.50976	521.8042361	110.0785328	0.650459618	6.720284391	4.18089501	64.04415971	0.005887552	9.339888327	-0.126204107	0.837130108	0.255312	0.974347125	0.325118851	0.91165825	0.246802904	0.029345963	5.941916373	157.9706922	173	0	73.8864	7.581501374	1691.928277	0.174353697	8.943545603	432.6900247	176.5404191	1813.970322	21.49546579	52158.46744	0.011938826	0.001404199	0.394551956	520.8660272	0.000859519	339.2659787	0.03874268	181.474473	1753.932637	1.378852909	2657.45009	0.001717471	0.001488194	5.658627978	7328.677646	0.836802433
53.74058307	7.213545034	300.6126554	-12.83194748	9.991078053	3.171914105	0.518094711	1.306769597	2.101779362	1.437005907	0.036012444	5.420658161	-0.099482547	0.638314288	0.513161691	0.982479607	0.559856028	0.914661926	0.45814252	0.098663241	3.653175757	3.29074804	137	0	81.5288	6.248736666	276.0307477	0.096446802	10.38290504	463.6016771	3.439943919	54.63591894	41.55066387	2499.214535	0.841999918	0.028071335	0.123336534	6.325423073	0.005796603	362.2878792	0.1536395	3.646715318	53.85028823	1.767345601	98.79378793	0.045946928	0.029388404	3.729061121	1672.592048	0.70664671
581.504336	23.7643664	49134.69228	-1521.139055	106.8609729	40.05241924	0.44968522	4.114521838	3.555390603	22.91365676	0.01821045	7.387298095	-0.132425274	0.796275505	0.342856203	0.967053965	0.40705108	0.899458849	0.295490486	0.079611283	4.840032479	36.72834804	137	0	81.5288	6.862619197	212.0658683	0.141095055	19.71626408	118.2308716	49.56903049	548.0199601	42.56886228	31273.43047	0.070029422	0.008838643	0.349880051	120.9951884	0.006786111	80.54059726	0.0626374	52.72819779	518.0029728	1.661671848	999.0707812	0.01116878	0.010045129	4.982531089	1003.719221	0.780528407
1014.9802	31.29671467	221526.6504	-5111.763677	191.2741547	49.46066014	0.585801909	4.034950702	3.413585533	32.89751319	0.026250194	7.188167235	-0.123019278	0.772368637	0.386229633	0.976494287	0.441500211	0.923954587	0.349049761	0.0910926	4.71301718	60.18370371	77	0	71.666	6.94979662	501.0230489	0.101298635	17.83701452	530.5179943	78.4002923	984.5125354	47.31581076	57112.33381	0.051464824	0.005191673	0.266099834	165.8636962	0.003242201	347.0698876	0.084541802	87.4149485	941.559559	1.794211048	1893.692743	0.006964102	0.005984362	5.000753199	3038.610429	0.740046192
379.0967476	19.38132239	5868.198979	-254.6374002	24.55593517	10.71791791	0.391094418	2.074215501	2.667395263	6.383889982	0.02619925	6.238368816	-0.062289571	0.560572515	0.42680365	0.990472654	0.487351027	0.94347708	0.406051634	0.063222153	3.984134878	8.818463269	131	0	56.1342	6.583439748	991.7515735	0.091794851	11.06480326	1446.07886	11.176802	374.4877823	40.65864495	16405.42743	0.107809615	0.005175497	0.166021445	49.09372393	0.002498526	1092.580621	0.121937221	12.63249536	369.0707052	1.739762443	666.1631225	0.007670089	0.005683503	4.230331386	6461.243082	0.72032649
838.8144795	28.46092897	132134.4933	-3283.897276	154.6335267	39.55973912	0.590170899	3.930098061	3.489506333	23.85176911	0.014612796	7.703176471	-0.108770274	0.755770555	0.328793989	0.975629518	0.39805397	0.914662746	0.315252017	0.047464745	4.93856964	48.54831646	131	0	56.1342	6.994033525	614.51877	0.122707422	10.9355713	416.909345	58.47938697	824.3805911	29.92971246	30412.95327	0.050209908	0.006863003	0.27848859	162.4757228	0.00382824	313.0380088	0.071758147	62.57750817	799.1752217	1.529254696	1328.50568	0.008645067	0.007555885	4.943783748	3439.176943	0.788024823
132.6681633	11.43523513	610.3772905	-33.30254241	12.92256541	5.314443058	0.415694641	1.693383783	2.397586812	2.414857192	0.024304129	5.943754475	-0.064702406	0.551070039	0.438698971	0.983022653	0.499726287	0.915134007	0.423681356	0.051825987	3.819489353	4.559252116	131	0	56.1342	6.412213988	413.7436267	0.099505442	9.112617043	554.2722463	5.293322607	130.9187109	37.02597403	5279.585378	0.284715644	0.01023982	0.142584561	15.99849092	0.002637466	439.9749854	0.126675324	5.693430791	129.1249003	1.696573914	226.9956961	0.01620153	0.010684698	3.976082663	2524.253936	0.725504493
521.5203482	22.66444277	21528.88902	-773.2838739	52.12701105	20.7717686	0.429608443	2.820038134	3.06056265	12.74200705	0.020534773	6.873327227	-0.062377214	0.582852041	0.379204424	0.982480087	0.445163504	0.926941455	0.362220531	0.055451226	4.35041196	18.22469491	131	0	56.1342	6.7164889	1232.456372	0.102320994	10.96513828	1355.193109	22.77934789	516.8033209	34.88775425	20384.74836	0.067703025	0.005977461	0.219797416	84.45177639	0.003890836	1026.361395	0.100189808	25.36212073	506.0419298	1.629101484	870.6922327	0.007915573	0.006677516	4.499063711	7732.479786	0.754310633
48.70975064	6.758232324	684.8018877	20.03580942	17.40767006	5.303676462	0.533150978	1.762186377	2.397383853	2.119457195	0.018808606	6.073972573	-0.111896748	0.700242638	0.419084891	0.975079083	0.485185883	0.89552647	0.404783414	0.043792367	4.002408529	5.67783663	2119	2	71.0554	6.225312697	91.40369393	0.120585348	6.429431708	87.37203166	5.720276592	53.38126649	27.33773087	1143.977573	1.061382046	0.033159654	0.167498771	10.77702897	0.006521685	74.60839779	0.114125234	5.770605056	54.58042453	1.544107832	79.11594903	0.052522174	0.032771986	3.885958051	499.5146256	0.76184128
893.3220807	29.63560825	94712.51907	-2432.487331	103.5544522	43.45555368	0.403466753	3.653540356	3.27528755	29.93238827	0.019038272	7.035301905	-0.145065678	0.811421225	0.37917612	0.978890825	0.439795144	0.92900296	0.359028747	0.060121265	4.619474803	36.75250147	2119	2	71.0554	6.812980885	219.963335	0.110478822	10.94418959	197.3515821	47.94812165	884.9909593	32.96484179	32737.20693	0.050293566	0.005933195	0.26646945	170.1361806	0.004254723	148.7622354	0.087056752	53.571037	867.2142441	1.590331399	1453.428081	0.007571747	0.006640281	4.762118165	1311.605046	0.767029986
1238.405462	33.97751441	299050.8254	-4248.48352	386.2118811	50.69025333	0.767396082	4.891182214	3.807764584	26.1489799	0.00431929	9.173174107	-0.148543334	0.86910513	0.248211416	0.987679542	0.328764425	0.931817036	0.248740655	0.021195518	5.881773203	109.2255336	515	2	64.3313	7.535630225	1674.713232	0.166870589	5.891409181	393.4705062	114.976906	1221.785472	17.10282981	27633.54952	0.016830122	0.001667818	0.3297503	327.513589	0.000729927	329.1026076	0.036042908	114.3779146	1191.75809	1.334402712	1709.532609	0.00208351	0.001722651	5.512627522	7695.532579	0.842488452
288.2885786	16.92090875	2539.174015	75.79943317	16.93243432	9.050242363	0.304368544	2.070959204	2.640043053	4.710244002	0.023945577	6.156977413	-0.065757902	0.568345003	0.39698424	0.992643061	0.465367566	0.945596257	0.3908762	0.058550565	3.882823408	6.495669172	85	0	71.2553	6.270665196	267.1097115	0.108537063	7.87580791	331.1040228	8.05780117	297.6521739	30.56684275	8683.731004	0.111203123	0.004221729	0.175802654	61.12173931	0.001123594	263.4565766	0.125157881	9.018530375	299.9117305	1.591284555	467.9504215	0.006475797	0.004317509	4.058223566	1591.969272	0.755278816
1188.02579	33.32477804	457478.4547	-8964.681829	352.1607723	42.35567776	0.784224256	3.918635923	3.461191604	26.76616083	0.014516668	8.117417854	-0.153555384	0.854254737	0.355668788	0.990386435	0.418566388	0.947091364	0.33137025	0.04993306	5.308902675	98.6291125	85	0	71.2553	7.513790611	3380.056425	0.104561543	14.56580456	2476.403514	109.9410713	1177.78259	40.15201386	59145.32271	0.04162139	0.00320778	0.24986734	210.1865358	0.001466798	1725.352352	0.063220319	118.1030117	1130.635143	1.690995265	2129.785045	0.004405958	0.003553793	5.363451948	20572.77124	0.753582041
395.9639411	19.82700436	6508.541683	-220.5727573	25.88035203	14.47154387	0.286291898	2.296981126	2.774071385	9.086888983	0.028906889	6.127119772	-0.094600356	0.657330078	0.429296935	0.989871202	0.4871681	0.944948143	0.399443237	0.075899081	3.990110532	10.08797398	3614	2	65.3635	6.400114454	168.045204	0.092637929	11.61062251	258.2734289	11.25041573	396.115215	40.66593164	17469.21114	0.099567498	0.00538857	0.177883548	58.75447636	0.003156327	194.7451368	0.12908805	12.85778357	390.4720662	1.738867174	704.6327307	0.007792544	0.005990614	4.166665165	1095.044153	0.72429767
1047.4206	30.24961969	764776.1954	-2889.890115	660.6548735	131.6553488	0.666520007	8.242679161	4.461159974	60.20700363	0.001510902	10.0693549	-0.17524725	0.915362441	0.165039948	0.961510442	0.243832791	0.880121241	0.168659434	0.009444928	6.423040841	198.0775556	1247	2	66.7707	7.520991475	648.7195074	0.257735204	3.154427209	58.62495034	207.1189759	1037.094557	8.930075487	14085.08423	0.035925495	0.006386548	0.476239479	405.8737718	0.003107696	54.04796481	0.022696959	203.599482	1013.061319	1.185616263	1287.121491	0.007430569	0.006469766	5.835226507	2148.926763	0.901929305
1056.874867	32.0040788	179275.4418	-3665.788914	230.977583	101.313257	0.388064618	6.929594682	4.171550457	52.35877034	0.014470773	7.556225406	-0.261807835	0.946423173	0.255883546	0.950707976	0.321201907	0.872884982	0.226024585	0.074347322	5.22299949	83.07270999	1238	2	71.7235	6.466937467	121.8085938	0.23790741	13.29685974	30.3671875	104.6191673	983.5332031	25.51953125	37572.07617	0.022918062	0.005405325	0.497615539	328.8072553	0.004823464	21.93110528	0.047353204	106.0810455	934.0592167	1.377054044	1482.836153	0.006194853	0.005894611	5.190402723	391.0261128	0.844293898
615.4157474	24.46535268	59080.2938	-1751.538335	87.06763114	19.64855569	0.629766619	2.66740458	2.978715171	12.46348789	0.019702248	7.013651801	-0.1085005	0.733258281	0.398876477	0.985971	0.461063135	0.935877739	0.378785152	0.051433038	4.562247369	26.67904671	101	0	79.1129	7.013500725	1261.955276	0.091326912	12.11586164	1462.541468	32.96207505	607.5456651	41.32653061	28345.7043	0.077118502	0.006334617	0.191380554	82.75221189	0.00358505	1073.266479	0.093496772	37.02856417	592.7479424	1.745194384	1100.834023	0.008702388	0.007193434	4.739933274	8346.08436	0.72658344
148.8509409	12.10521989	998.6982785	-35.23675049	15.38798575	6.155429197	0.421867598	1.73918919	2.449117365	3.094229483	0.032591049	5.742000552	-0.138841472	0.750248786	0.451230274	0.984437646	0.509832156	0.921986704	0.41027855	0.103400355	3.797123746	5.385853737	220	0	73.9001	6.163385428	42.99526066	0.101884504	13.28730262	56.09952607	6.803469149	145.8981043	40.66350711	6617.92654	0.285883208	0.013790184	0.168165528	20.07199994	0.003769819	42.23723883	0.119510201	7.411478058	143.4638274	1.699925339	255.2170568	0.020389852	0.014896368	4.014182105	259.8762036	0.734015696
97.29993558	9.673178933	1294.18316	-37.02568189	20.45114506	5.537623117	0.570690535	1.736102086	2.431262564	2.474490795	0.018801787	6.309580963	-0.117409251	0.721664181	0.434323086	0.985578257	0.496585686	0.921197297	0.412835988	0.047496961	4.146600025	6.497192045	220	0	73.9001	6.6608435	283.5048041	0.104768959	9.111713097	299.1980783	7.037982032	99.66260163	35.24020695	3599.428307	0.484095278	0.015424736	0.143733826	15.18048536	0.002761303	243.4490305	0.106865465	7.307555118	99.66042898	1.668970738	167.219597	0.024969468	0.015646993	4.172646201	1681.017675	0.735546806
736.5311709	26.75409476	97025.20496	-2557.987227	113.1506428	30.17678003	0.577844218	3.162622483	3.162250206	20.01384726	0.020623517	7.236775101	-0.100384747	0.716373184	0.393171791	0.981418582	0.453355439	0.930451839	0.365065345	0.066524081	4.701917236	35.83185572	220	0	73.9001	7.080195743	2562.557654	0.094163212	13.48390245	2834.261557	43.50519657	729.5027927	41.62916146	35192.25167	0.068760481	0.00769659	0.218999635	111.4177361	0.004522338	2035.105343	0.089592837	48.80306628	708.6339519	1.733335117	1322.782675	0.010223301	0.008822925	4.839321709	16718.80474	0.735481806
494.6800788	22.15584914	11758.80489	-427.4621603	35.48424099	20.29953435	0.268540955	2.850638184	3.02086906	12.12514773	0.017737189	6.51953884	-0.12945021	0.767165809	0.354868092	0.980882944	0.426981353	0.921496139	0.350743685	0.045265078	4.201257815	13.94594383	1926	2	82.9925	6.255607896	81.352	0.1301632	6.513536	66.0368	19.21524224	491.9472	22.4496	11843.7648	0.047985406	0.005574652	0.250776607	99.28693072	0.003783648	54.56646495	0.098636648	21.04417261	487.0874163	1.432978745	716.1818476	0.006923822	0.006033253	4.290630742	440.8682545	0.796088277
904.6039126	29.63599141	152628.1303	-3582.404245	126.6718526	21.45174791	0.707830905	2.366331037	2.723977554	15.78197163	0.030065893	6.500682569	-0.177568655	0.841469285	0.497888376	0.993481056	0.539588172	0.962597258	0.417553193	0.066786033	4.481955694	37.03090013	1926	2	82.9925	7.274299309	1163.071409	0.065293404	24.00481185	2124.813395	49.13933982	892.6353225	80.80138101	80204.71369	0.098838912	0.005228164	0.156147694	92.80879671	0.002635863	1333.58678	0.099946532	60.52751927	859.8848581	2.400469519	2245.418368	0.008429432	0.006483336	4.99949646	8455.323572	0.633080956
291.1270025	16.97146049	5516.934884	-275.7467286	20.79218691	8.409754515	0.422237571	1.518358993	2.266755362	6.084680022	0.09888201	4.717206955	-0.068234379	0.516911686	0.579591586	0.991612756	0.61033926	0.956596256	0.43536537	0.233610407	3.222370949	7.300485356	336	1	74.82	6.213437764	760.1903597	0.054689954	32.90434139	3557.908777	10.26670182	286.9767626	111.1313669	35195.7064	0.365676351	0.009611706	0.132760642	24.22139771	0.005172135	1842.106169	0.189572312	13.5497966	275.1789357	2.981982399	900.5067592	0.018975359	0.012274989	4.141251405	5707.564646	0.586421702
66.76524892	8.09081313	283.1431395	-3.543433872	9.029024287	3.814926554	0.403993136	1.414507297	2.21198166	1.784088712	0.033085249	5.500791011	-0.079905325	0.584522351	0.498071098	0.984136547	0.547847177	0.919466792	0.442897758	0.079688556	3.599557945	3.21098771	139	0	76.9692	6.431195699	144.8012048	0.087229641	13.93540572	253.6915663	3.732731529	69.13795181	47.98192771	3322.495783	0.783216303	0.020558193	0.146048598	9.94739174	0.005242647	194.7135199	0.144068924	4.098613709	69.09750712	1.844593954	127.746803	0.035454928	0.021431906	3.846428432	951.7290767	0.702015322
591.0837427	24.22766058	12266.02074	-352.3565183	33.15242789	16.74679007	0.32216744	2.352186931	2.804486549	11.16670024	0.027269402	6.238869738	-0.128088328	0.745632343	0.43337686	0.987619642	0.491158213	0.941547571	0.389454682	0.077308308	4.146654926	12.47480449	139	0	76.9692	6.649922554	132.8803419	0.094644118	15.04920009	164.545584	18.29249103	600.0847578	43.76780627	25880.11467	0.077645682	0.004108157	0.206305892	104.3120522	0.002786038	121.3443469	0.103816004	21.2289752	599.0903286	1.748130536	1049.306425	0.005870132	0.004599248	4.447216827	858.9622016	0.733500443
139.7670351	11.76874294	441.7162774	-24.17847909	9.291785539	4.238575372	0.37222244	1.42291715	2.212022562	2.182154005	0.038597683	5.370445467	-0.086460348	0.60193055	0.502039163	0.987939048	0.549867002	0.931496573	0.454115271	0.083809787	3.5541044	3.382590228	139	0	76.9692	6.281047768	136.3669782	0.084963849	12.43767665	262.4716511	4.205368349	140.447352	49.31775701	7359.993769	0.347969201	0.01034783	0.132397416	16.48524159	0.003417944	195.2742164	0.151130482	4.753558309	138.8753519	1.902692693	272.4964858	0.017581572	0.011101185	3.885740677	889.667131	0.686173483
1481.466589	36.89990078	777320.249	-11805.26405	570.1771463	91.19652301	0.722861339	6.008163229	4.010323418	54.40537032	0.010735254	8.966833471	-0.153858142	0.874183325	0.305303474	0.97395262	0.367032761	0.9129133	0.270940655	0.052392723	5.803450034	165.3434173	139	0	76.9692	7.657184318	1619.030409	0.145661755	18.76396924	585.6053081	180.7199149	1446.882321	40.1397211	82629.10742	0.026573186	0.002549966	0.352322991	334.1785175	0.001486527	384.9449805	0.040220168	186.9589673	1357.780048	1.63146528	2633.571079	0.003315927	0.00282402	5.739729391	7558.703938	0.789719179
101.0121068	9.930871019	664.4406996	-6.813173269	13.95763639	4.400931924	0.519590633	1.520635512	2.294334944	2.052221167	0.024922162	5.874381886	-0.109859507	0.685827577	0.477342961	0.987169617	0.531305259	0.926734357	0.431810362	0.0508553	3.906827376	4.589642079	326	1	54.6475	6.595349514	183.4248555	0.08835494	12.07120184	275.3400771	4.961882706	103.2066474	50.46820809	5338.426301	0.560568862	0.014519524	0.098412445	11.15098596	0.002804927	212.9477064	0.128221385	5.302233621	103.2263253	1.911669302	197.695346	0.025748633	0.015247523	4.079970147	1123.14669	0.673834334
1525.233798	37.597076	1007866.406	-12248.53539	484.1481254	37.43934048	0.855578951	3.497659302	3.287175576	24.92756286	0.023964477	7.970647108	-0.230298638	0.930731334	0.423690888	0.993351982	0.475210175	0.957891062	0.341271687	0.082041412	5.47665588	130.3968665	326	1	54.6475	7.954374191	2220.822851	0.082064254	29.70613801	2400.887	143.2312206	1527.928017	75.07006134	126272.2725	0.069937601	0.002296675	0.217364791	304.505514	0.000856361	1310.244431	0.062041956	167.0584864	1493.070941	2.226654563	3538.109566	0.003894499	0.002616282	5.831028916	14559.13943	0.689360741
1580.000889	38.25161409	732601.1207	-11550.69925	548.2276632	81.29335127	0.740233833	5.605911307	3.927560669	49.0059472	0.009300461	8.998565949	-0.154337266	0.872836447	0.300642211	0.982215128	0.365935099	0.927596934	0.279391472	0.041914977	5.805964533	157.3802536	442	1	78.601	7.724868106	1884.851219	0.136395631	13.96391794	711.3286779	173.9361954	1543.760981	33.18496273	69535.00854	0.022885523	0.001676638	0.328344334	367.4394367	0.00079339	500.067971	0.041582662	178.9837738	1473.66118	1.555931087	2607.557273	0.00224296	0.001799025	5.694312657	9547.921037	0.79379764
34.99280963	5.82936533	138.220751	-7.458100992	6.541170756	2.499559232	0.444267002	1.179729917	1.948860924	1.088540161	0.044805566	5.004328178	-0.081152689	0.562288641	0.532719346	0.977017361	0.57453767	0.901829029	0.484368307	0.099875795	3.354320889	2.260182497	245	0	53.7221	6.230037161	134.4771784	0.079713799	12.86155049	307.7943094	2.584537639	35.3935981	58.43805572	2145.269117	2.005124386	0.050442828	0.094981453	2.959848243	0.012387318	224.0539496	0.170544631	2.84067349	35.09102194	2.054796609	73.54376486	0.092428829	0.054467951	3.702353597	852.5659996	0.646680003
337.4506167	18.3041683	4976.150664	-173.4269407	15.9815989	6.352196022	0.427297256	1.367157826	2.135913789	4.471928531	0.070066137	4.900584797	-0.073511372	0.545086655	0.568478744	0.994664059	0.600843695	0.963215509	0.469819424	0.140238182	3.315235657	5.583448731	245	0	53.7221	6.370341805	4702.849836	0.058997276	22.69260513	18281.33947	7.945538967	335.935619	102.0333572	35332.22701	0.302117368	0.005263008	0.095240291	24.91916849	0.002022313	10631.77303	0.191552977	10.74894491	331.2809143	2.896027757	987.9631533	0.01192113	0.006247227	4.161142232	31359.66022	0.563851457
787.3607347	24.55094329	825523.9698	-7687.570436	776.6683357	38.2863364	0.905934092	3.864919984	3.447607017	23.08091716	0.009736694	8.10459054	-0.257858653	0.952407445	0.333821001	0.981711345	0.402350217	0.92575489	0.319898515	0.040375889	5.544025458	203.738668	1141	2	75.7782	7.41433934	305.0314297	0.116915075	9.933805806	146.2648524	207.6740804	778.7723266	29.50824071	32134.66731	0.297824239	0.018194197	0.255224644	154.1202057	0.005446887	110.5224967	0.048763766	204.4761744	745.6750256	1.53630416	1293.64521	0.025532161	0.018990388	5.380887374	1772.776638	0.78178983
1044.551546	31.3701275	317243.5627	-6448.136682	312.1353407	70.7165585	0.626950252	5.471642775	3.894474663	40.25989661	0.011429818	8.297698946	-0.146053841	0.848655829	0.287657991	0.970057378	0.355531014	0.903845993	0.271983876	0.047882482	5.365795821	95.7129748	1141	2	75.7782	7.12789	452.2161785	0.157676492	11.58430933	175.2531381	117.8441977	991.553696	27.51743375	37866.48257	0.029741112	0.004588317	0.370606351	243.0813603	0.003046244	127.8448485	0.050343544	122.2017143	945.7004083	1.468101717	1579.23264	0.005592182	0.0050162	5.333836087	2066.656974	0.813775485
1435.488838	36.50236812	995325.9346	-9964.70366	462.4245599	50.19988951	0.803213109	4.177860439	3.521013894	32.25317105	0.018719505	8.19814353	-0.198510197	0.907073355	0.374593441	0.990946136	0.432229392	0.949815162	0.322405755	0.073558475	5.560205847	128.1561123	1883	2	68.1314	7.741974756	1317.017071	0.100367099	21.1198308	1079.398872	140.0318716	1446.753544	52.10608139	79330.37159	0.057521076	0.003518873	0.2618807	367.6787031	0.001465961	673.6995111	0.062197041	160.2116719	1434.400797	1.849231275	2717.751078	0.00512154	0.003942284	5.665149496	7979.494056	0.736434423
296.0927015	17.10893975	4686.063205	-216.6145594	22.90066363	9.398333219	0.417140515	1.799020894	2.520210345	6.129141525	0.040480678	5.875297625	-0.088962446	0.633257384	0.504651421	0.986820661	0.54971599	0.939393789	0.420569257	0.118418164	3.927272558	8.074749212	25	0	70.3518	6.836808089	1526.995154	0.067271472	23.45320624	3435.080973	10.55829137	291.4378166	74.32851667	23846.82739	0.242489683	0.007641297	0.153857192	30.41240319	0.004211214	2211.136333	0.127394681	12.72789003	282.9245287	2.281425076	692.4070541	0.013202627	0.008975111	4.399359221	11326.55494	0.651476726
54.97942359	7.221213045	559.8188076	10.61324525	14.26592727	2.940544937	0.658337232	1.286544334	2.050614104	1.255761298	0.025324377	5.69838129	-0.150316717	0.763286566	0.509344175	0.985728489	0.556816593	0.920583985	0.464129	0.048121449	3.938143903	4.301618052	25	0	70.3518	6.585608485	302.2342007	0.093628935	9.92785248	432.8085502	4.317269969	55.30607187	45.17348203	2682.972739	1.076665745	0.027517284	0.102875567	5.519245571	0.003800551	349.365664	0.133608454	4.356075043	54.80522418	1.841035904	103.3294381	0.04891482	0.028146884	3.939799297	1795.555583	0.683803873
739.1273799	26.28033541	748592.1152	-6482.318242	545.0501676	353.0916905	0.225661403	14.92306931	4.257671024	76.58591428	0.009535424	6.805612242	-0.647452527	0.999223485	0.109841858	0.880707187	0.171700993	0.784813464	0.11827399	0.02116395	5.187787468	224.5354645	1972	2	70.1684	5.666908178	41.05504587	0.376651797	0.735628314	3.605504587	223.3616699	827.8899083	3.678899083	2413.504587	0.437990567	0.050762667	0.601411825	523.8449185	0.008395898	3.476342841	0.032774218	219.64777	833.006906	1.091019789	891.7091722	0.060305179	0.04831102	5.18597748	100.5938055	0.946441615
1278.64257	34.57013919	513035.8338	-9252.772361	407.3520221	73.99429135	0.689606274	5.496743195	3.907676462	43.20929935	0.013290387	8.365400753	-0.170214591	0.882950387	0.317431507	0.97588666	0.379601973	0.914789159	0.265058872	0.059002493	5.546212255	120.3365784	479	2	78.6776	7.372985334	483.5767813	0.148518667	20.73201468	197.8286241	142.5906509	1227.965295	42.82432432	75406.47144	0.035509887	0.003508629	0.363913601	301.8698928	0.001786659	130.3868624	0.046650716	147.4205315	1150.282574	1.644653406	2258.501673	0.004580605	0.003893579	5.51113809	2197.042839	0.786181848
75.8917322	8.68617472	104.7218758	-5.069781366	4.545245792	2.779324508	0.240120113	1.141693735	1.984974044	1.464307467	0.066950088	4.626992074	-0.066820936	0.508153426	0.565369906	0.984967151	0.60139215	0.92524319	0.469537889	0.145795153	3.060303263	1.831142575	257	0	68.9966	5.962150362	72.05870237	0.074210816	16.13206681	221.0473738	2.189974768	75.57363543	62.71163749	4916.739444	0.831224682	0.016805116	0.124208815	7.646251952	0.004562341	155.1344018	0.205788263	2.554781526	74.69016383	2.094564294	160.5080218	0.032402004	0.017819535	3.545762424	487.4220892	0.644080461
472.1332238	21.55543235	18096.94396	-688.9313267	47.57485343	17.63026567	0.45512024	2.365693597	2.788715312	11.98882786	0.034947381	6.252342817	-0.109553937	0.706216663	0.470548451	0.98222741	0.518024941	0.933622386	0.405657422	0.098432944	4.218120003	16.30127978	257	0	68.9966	6.840266338	427.2967629	0.074767588	20.06038432	782.2164479	22.8153606	458.2988626	64.90936133	33996.10709	0.130441503	0.005428258	0.189595066	52.06989512	0.003307705	503.8556505	0.112813403	27.11123526	440.5401974	2.097282729	1013.454784	0.008605234	0.006379205	4.628599412	2975.665933	0.665696726
900.8801136	29.77291524	78905.95603	-1982.984346	86.26691456	28.47255861	0.501247633	2.852502858	2.992135432	20.23694133	0.026468398	6.817612568	-0.117519136	0.745123979	0.440807416	0.988688354	0.492552214	0.948997463	0.389083914	0.074159229	4.529884965	28.68486829	303	1	62.4476	7.156547614	790.0015875	0.083606899	17.7751786	1091.400677	39.42808593	894.8218859	53.32574876	52372.53339	0.063621005	0.004617217	0.20743094	138.7385174	0.003062173	747.1098442	0.097636023	46.32526038	874.9521264	1.902921425	1760.189485	0.006536302	0.005403418	4.858702323	5378.778007	0.70227554
12.05131733	3.437298107	12.6813182	0.667734409	2.060562194	1.118432335	0.293995531	0.772370756	1.4604707	0.513869465	0.110582576	3.583234041	-0.089218996	0.515320123	0.648136455	0.971672622	0.665330369	0.895538012	0.525755836	0.185535341	2.515163148	0.794748632	999	2	71.7153	5.253570955	14.8974359	0.076397107	14.4713741	57.32820513	0.923445102	12.76410256	67.57435897	820.3025641	6.415767806	0.117796296	0.073982437	0.985633176	0.021469717	40.0251886	0.270386119	1.060416932	12.89849571	2.216640727	27.87449066	0.242176133	0.124567755	3.026986693	91.70842497	0.612386871
784.7983604	27.64893291	90821.91559	-2497.019985	122.8886719	41.5995051	0.494486646	3.722595386	3.365595986	27.57524707	0.038644929	6.944054303	-0.105051144	0.724586913	0.414805291	0.979711933	0.467267874	0.928651185	0.32974368	0.147586944	4.580404077	41.12204426	999	2	71.7153	6.862641507	540.0589289	0.096732747	28.6598284	730.8416622	48.34477338	779.135232	65.88447071	62419.83951	0.078918129	0.005476119	0.265027254	140.563276	0.003784799	419.0644907	0.093284769	55.03473773	741.3484108	2.034165116	1713.14913	0.007795679	0.006488221	4.888672908	3235.494437	0.720200937
335.7822113	18.28729814	2823.348049	-136.7625377	11.0787515	5.654504465	0.32162489	1.072282262	1.890626257	4.496479544	0.129234058	4.130468392	-0.110046826	0.605564409	0.67603061	0.992376883	0.694996443	0.963697299	0.398932061	0.251972545	2.973186807	4.183313991	543	2	75.6934	6.540819633	464.2776184	0.041631781	49.00841583	3247.136657	6.518780392	333.1550395	183.9406385	63823.37437	0.536310158	0.005712429	0.093015658	20.94306308	0.00277092	1434.406798	0.2169997	10.29417754	323.6751133	4.976169207	1704.63206	0.019227667	0.007649684	4.304581018	3272.033405	0.493696628
724.9974875	26.69853957	53119.83701	-1184.803623	71.71812341	22.98664224	0.513307107	2.532575451	2.856228212	16.48887344	0.029467609	6.673886334	-0.128806384	0.76223606	0.478536978	0.99195405	0.524630677	0.957262762	0.392850253	0.076949517	4.508152398	23.67619141	456	2	75.6934	7.35344659	1355.955133	0.07123858	25.62978479	2268.126616	31.60826278	727.7873279	74.00073553	56202.03047	0.108472557	0.005780914	0.187591867	114.5899738	0.003972344	1447.75001	0.098552545	39.32803672	717.7939549	2.250660209	1667.871814	0.008925854	0.007041493	4.968278581	9799.487677	0.666353172
95.63177701	9.520870747	1297.272727	-61.69593735	25.09263072	5.168329015	0.659461038	1.628038644	2.393118445	2.456394283	0.02651836	6.008451174	-0.150012269	0.776626729	0.469744241	0.98336141	0.525703571	0.918631925	0.408938946	0.09949016	4.09927368	7.565239933	456	2	75.6934	6.620945883	152.9605797	0.0886728	15.86578147	206.2695652	7.461997396	96.88231884	50.85043478	6166.794203	0.602463567	0.017633873	0.135617399	11.3825669	0.00412887	154.1710907	0.110160795	7.451377412	93.40651535	1.885653449	194.8390833	0.0301126	0.018594762	4.128092321	982.2185863	0.699245907
62.55007429	7.586656833	2777.617696	148.5253134	24.25209512	4.300367928	0.693998646	1.576137171	2.277303763	1.769550845	0.022862825	5.821390064	-0.184937308	0.826380588	0.452574618	0.984049775	0.512723568	0.915383134	0.419094623	0.045924286	3.966554468	7.138115762	456	2	75.6934	6.237337101	61.96202532	0.112047062	7.175629233	66.00542495	8.519553054	68.25316456	30.99638336	2379.508137	0.656099499	0.027374277	0.147550795	9.337948313	0.00739205	55.58666838	0.118189975	8.4442568	67.27627246	1.597345811	111.7208795	0.041418176	0.02833321	3.980223128	349.078203	0.738973671
237.094777	15.27869498	3839.824887	-190.4317771	22.13360127	7.517777565	0.490698856	1.597523914	2.399380127	4.939677034	0.044573284	5.727688144	-0.119893164	0.707683175	0.541083068	0.988351051	0.58055142	0.943480369	0.418640995	0.104484739	3.903974004	7.412844708	597	2	55.4305	6.984672661	708.1018795	0.057118809	30.75462028	1894.669436	9.876361944	232.5375494	100.5256917	25828.06195	0.40855684	0.009174553	0.131455361	19.51955679	0.00456959	1106.428647	0.124330305	12.38195303	223.3966484	2.744166301	669.63273	0.018360037	0.011145328	4.572360292	5361.429244	0.60144728
90.49068321	9.258320096	1031.445041	1.015831862	22.43274192	3.493695426	0.725417573	1.306808852	2.08068481	1.732234657	0.027404008	5.640416494	-0.277312993	0.909811968	0.525986471	0.985613297	0.568669383	0.925375442	0.466903308	0.06502559	4.039436171	6.481609337	98	0	82.4066	6.392660165	50.53623188	0.10462988	8.880530158	52.35817805	7.054906146	90.45755694	35.99378882	3733.712215	0.4623146	0.01985249	0.13308927	10.73364641	0.005612459	42.78882811	0.10568877	7.20785193	88.74861202	1.687833714	157.62705	0.030562974	0.021028627	4.075957411	294.2045094	0.719720609
51.16881692	7.001132444	486.9431814	-23.10104049	12.68716556	4.080726711	0.513287493	1.498193516	2.254016918	1.798534348	0.025825266	5.769297595	-0.092249534	0.631862583	0.474468401	0.974249061	0.529150652	0.897222414	0.435240303	0.05915986	3.822652358	4.191973068	98	0	82.4066	6.465205998	224.3336124	0.093902726	10.92933164	331.761825	4.28685823	51.34910004	43.26538301	2540.183759	1.228121461	0.038915775	0.121533438	5.60392291	0.008206823	264.3101677	0.134947291	4.419150105	50.29150985	1.79228998	95.01870134	0.064433494	0.040714326	3.881016125	1377.228893	0.701047678
58.96627623	7.580496666	223.647535	-3.558582322	9.107535072	3.100711743	0.490777499	1.303532599	2.080909639	1.378420623	0.031535972	5.401506519	-0.095201892	0.62675151	0.508317542	0.985109855	0.5557974	0.919884795	0.463553452	0.06202893	3.61451961	3.052061704	98	0	82.4066	6.39314343	202.1019164	0.088023483	11.17039101	351.8675958	3.309473034	58.97952962	46.43205575	2895.077962	0.897885798	0.024437548	0.122164558	6.605950168	0.00467467	277.1766465	0.149030559	3.493044875	58.40170581	1.844552061	110.2080832	0.042395176	0.025422881	3.773895391	1282.604257	0.687223916
831.5201805	28.30800604	153997.1692	-3845.090147	155.5120947	34.93304064	0.629465239	3.314993211	3.183475482	23.74120328	0.029891971	7.014637547	-0.124638843	0.764619112	0.435836628	0.98043451	0.485148003	0.931677154	0.362381301	0.085418344	4.670670688	47.61128383	98	0	82.4066	7.206697549	1172.902405	0.082949251	26.12786309	1573.934512	60.84624126	809.2246818	69.19264498	68247.61733	0.098353485	0.007848524	0.225482719	110.7928698	0.004421741	939.7668684	0.084483899	69.94925458	764.3580087	2.133933001	1873.577019	0.011421491	0.009454458	5.083990832	7684.10051	0.690467056
765.1469403	27.52001852	39836.59809	-1169.565768	50.03500217	18.8594221	0.452418173	2.028317054	2.507654141	14.68895331	0.070444634	5.346654218	-0.124274257	0.699605958	0.56291477	0.986743768	0.59536204	0.95174761	0.408561914	0.159731685	3.747577438	17.22360607	366	1	54.0068	6.712340886	309.1466087	0.05840669	32.00441436	1077.090686	22.83008264	761.0511997	102.9006235	84124.3208	0.132624653	0.005013624	0.156433325	81.38370777	0.003319052	596.7424753	0.157475134	30.22746102	738.3681257	2.75456585	2172.977323	0.008791527	0.006492564	4.476908947	2262.499488	0.596215965
146.2062796	11.80189349	3008.751223	44.54003239	32.95787033	5.328332046	0.720335331	1.68125138	2.400380138	2.454586597	0.016555885	6.442310761	-0.194739647	0.859228069	0.446755354	0.986183368	0.506948743	0.9235758	0.41441679	0.045865664	4.427850739	9.571550594	464	2	74.7543	6.771776358	139.1332346	0.10298537	9.330512092	127.3434493	10.37437192	148.6935603	35.51369356	6101.627683	0.282637465	0.011072083	0.158467355	21.86939308	0.003589446	105.0608308	0.092418834	10.31207491	146.2944061	1.675267154	257.3625225	0.017137307	0.011585583	4.351440333	838.8828726	0.735687961
1098.022309	31.63691207	575176.7307	-8758.631731	480.7388866	92.71545729	0.67521534	6.692769655	4.184381402	47.07110107	0.004882115	8.71172201	-0.264243424	0.963548831	0.217563011	0.966591404	0.293891299	0.891783019	0.210577152	0.025465422	5.925672497	143.363586	464	2	74.7543	7.066023755	197.5657016	0.220006349	5.742610404	33.69042316	156.9717821	1080.847439	14.08685969	21337.49777	0.024077485	0.005359771	0.430441826	354.2093263	0.003576259	28.49004472	0.034197517	158.2554104	1051.040257	1.264166062	1441.781331	0.006122368	0.00562027	5.519104686	728.9549534	0.874807994
619.4859257	24.56366139	58794.16051	-1787.693451	87.71223735	23.29311755	0.579143816	2.602054114	2.88835028	16.42290172	0.037839727	6.510165812	-0.129353627	0.758577164	0.490597933	0.986538603	0.533665796	0.944773483	0.37979173	0.10482513	4.401539894	27.75133872	370	1	52.2491	7.211306501	966.6558486	0.066748781	31.82793649	1950.986604	34.81072091	610.9598812	90.88910371	63319.7896	0.142390079	0.005382543	0.187912479	74.05089585	0.002883792	1111.1166	0.103144996	42.86035288	582.2691454	2.540098699	1651.80943	0.009209177	0.0066428	4.948819955	6905.471238	0.640694429
501.8591045	22.33390833	8135.361931	-304.4605073	23.38042889	11.16273401	0.356205306	1.809613786	2.466096119	7.840602349	0.039844082	5.616916547	-0.124230276	0.712232333	0.50707415	0.990070761	0.551706965	0.950233674	0.429192017	0.11536492	3.823984885	8.635790726	370	1	52.2491	6.458538552	135.5521398	0.081707137	17.96292021	261.7703436	10.78391705	496.8016878	55.60880048	29829.98192	0.108395042	0.004352603	0.163822338	64.76666429	0.002366977	188.3098712	0.141324592	12.71578878	488.6536251	1.938057028	986.8951078	0.006795803	0.004937624	4.112887308	920.8203401	0.68897695
1030.839643	31.08361289	312578.6291	-5301.401541	352.0775302	94.79543072	0.571799717	6.80655507	4.173986602	47.56204239	0.010741905	8.100079056	-0.24882422	0.947085278	0.244097794	0.955123612	0.311614184	0.876041046	0.22340266	0.056245972	5.567497396	111.7182402	342	1	71.4168	6.828553696	175.0206186	0.225542034	11.18152168	36.75515464	129.6625505	939.1237113	22.25257732	33828.99742	0.023035668	0.005733008	0.470275094	301.3315768	0.004593624	27.61354543	0.039052841	128.6764262	888.1690547	1.356114791	1414.190636	0.006566791	0.006186063	5.366046536	605.5392671	0.856312221
117.2293026	10.77131487	453.5941883	-36.05248137	8.829985229	4.008308295	0.373235307	1.351005498	2.160573442	2.147548667	0.050015973	5.047446098	-0.088532818	0.584570891	0.524743707	0.984014414	0.567513187	0.923796715	0.462356291	0.106561244	3.38973128	3.209573381	558	2	58.6274	6.126716149	83.97989031	0.076764068	14.8707091	201.8263254	4.140096889	114.6974406	58.54661792	7510.251371	0.482143316	0.015771944	0.122676384	9.908034861	0.00764639	143.1230174	0.166785104	4.753023821	111.7182991	2.033281422	242.0640841	0.026457133	0.017808755	3.807261376	566.0901124	0.65732429
485.3060439	21.88030941	19037.51888	-691.5623465	36.66446814	10.45457113	0.548213295	1.601092358	2.270999586	7.850746036	0.068070959	5.175709625	-0.131762707	0.706960575	0.579480389	0.990575631	0.608828822	0.956434998	0.444472596	0.139322691	3.639508654	11.77975982	558	2	58.6274	6.652722269	1778.850397	0.054332633	30.23907682	6636.884484	17.47985351	477.2116066	118.7231521	61138.22871	0.240728308	0.005918616	0.118221167	33.87721243	0.003256952	3545.566551	0.159884749	23.834662	458.7776943	3.199868918	1589.75648	0.012312185	0.007743108	4.541745677	12305.49201	0.554061364
183.0597649	13.48393157	1375.694988	-95.82870883	10.13075106	5.164641501	0.320732884	1.170763611	2.042325243	3.787594042	0.181334126	3.882300053	-0.054382913	0.427842928	0.648068006	0.985081807	0.672432609	0.943964887	0.38650296	0.385223791	2.728520094	3.82384814	136	0	74.6092	5.734501619	309.7800032	0.048853494	57.62998279	2174.040214	5.77562045	178.9671976	183.9752405	36092.82621	0.949496143	0.010679947	0.121173831	12.8105929	0.004838424	775.9450372	0.201566155	8.549343239	168.0443785	4.906190249	933.4160465	0.034509048	0.01420532	4.073225398	2085.481541	0.541280321
290.4624394	16.95859672	4794.759673	-202.8740436	18.50014704	7.0272995	0.446489843	1.446295649	2.223348241	4.917446863	0.059282089	5.217142404	-0.10308617	0.645601861	0.563967342	0.993349373	0.597561258	0.959110458	0.454234179	0.152558793	3.588813936	6.381861634	134	0	72.0684	6.653913846	1170.959827	0.05613422	26.15972717	4041.193001	9.086968329	289.4712368	102.3058485	30440.33193	0.360238271	0.008167442	0.107974838	22.36941538	0.003696092	2339.078158	0.159455844	12.10810724	285.0723564	2.871096288	843.1818392	0.01681794	0.01007594	4.359101791	8503.721379	0.578530488
46.61391644	6.74373552	315.475194	-14.24188058	9.204237679	4.702332464	0.319557147	1.578472802	2.304574332	2.14261609	0.041924793	5.188526132	-0.156719499	0.757737919	0.470067398	0.974863398	0.527315399	0.900138286	0.405336386	0.105622942	3.453281425	3.476642536	183	0	74.0561	5.664610667	22.41013825	0.103272526	11.43642889	33.87557604	4.415256217	46.99539171	36.06912442	1900.774194	0.781504694	0.053669168	0.205554297	9.042838412	0.028692982	26.05017172	0.14128653	4.914601513	46.16039402	1.637068908	79.07093019	0.073828768	0.059286648	3.70718864	137.2684222	0.741370747
447.3234118	21.06285396	6922.010909	-221.0414647	31.27688148	16.61898783	0.290717695	2.76421725	3.011496203	8.905327519	0.017613323	6.553919691	-0.138537801	0.782478816	0.347957975	0.984374598	0.421570242	0.924331799	0.346772623	0.053502261	4.240203202	11.97396733	183	0	74.0561	6.194521555	79.83963964	0.143855207	7.288609691	54.91711712	17.19885074	443.3423423	21.32072072	10256.07748	0.048157542	0.004946742	0.302221925	116.367487	0.003311123	45.65601168	0.091944103	18.62696312	439.2150056	1.401525433	631.6174926	0.00614991	0.00527488	4.344055829	406.4098047	0.817536572
1415.959398	36.49561019	727234.9602	-11392.89942	454.4392434	118.9236314	0.583420269	7.175008766	4.070817218	65.40252985	0.010471338	7.20823065	-0.4475572	0.991906652	0.232749193	0.965615695	0.304388585	0.896327611	0.233438622	0.039786982	5.361638502	143.3407187	183	0	74.0561	6.368567283	62.90322581	0.25364204	4.403420916	12.15322581	145.2060354	1462.193548	11.10483871	19868.56452	0.016866758	0.006734634	0.498218311	607.5940028	0.005301733	10.40090632	0.044632682	149.7267959	1441.077654	1.213752023	1823.592038	0.007392183	0.007075196	5.208571138	207.3822941	0.889675324
596.3130964	24.04177771	60172.16644	-1788.478531	92.24668559	19.06295567	0.655368287	2.41616892	2.838897325	13.11528152	0.029203911	6.708143597	-0.162573031	0.822767598	0.48621506	0.99135943	0.53134508	0.953761162	0.384768119	0.088868931	4.575566304	27.82741031	183	0	74.0561	7.394335632	1839.094033	0.066513347	31.01169804	3041.87132	36.16560428	583.2348644	88.68267631	60159.45237	0.159973323	0.009128692	0.177412147	65.00168286	0.005059531	1814.726136	0.087823574	43.653698	552.8167879	2.516654825	1575.072587	0.014581369	0.011467712	5.084209416	13371.97928	0.646548137
55.39267155	7.317165444	344.5307505	-16.16444138	10.7418129	3.341883967	0.520896039	1.312210837	2.110360786	1.540738941	0.035429142	5.375770755	-0.13238921	0.690131869	0.522578744	0.981644382	0.568487424	0.914905918	0.441449213	0.081142004	3.663987907	3.520924217	170	0	50.1958	6.442540495	74.68730325	0.078370727	15.93077585	144.7229801	3.819970954	55.27387198	58.37880378	3549.834208	1.197012172	0.029900152	0.119117314	5.966692209	0.006701192	107.6860873	0.143333104	4.103287646	54.23272333	2.056185438	117.0794408	0.055231975	0.031945297	3.884013921	501.5017119	0.662139628
684.2559507	25.66274352	96756.68932	-2713.309511	129.712473	27.04432028	0.653469641	2.961337218	3.083176737	18.14396495	0.027360105	6.999345121	-0.135091734	0.787451491	0.444694172	0.982020364	0.494740298	0.933090711	0.365296337	0.088884357	4.69061164	39.18919831	170	0	50.1958	7.314998612	1144.804162	0.07784606	25.99155329	1608.795866	48.49119499	672.0945872	70.67931457	57715.27751	0.108097005	0.007794607	0.208171371	86.23045633	0.004907039	987.8199469	0.085868001	55.84968014	635.6421184	2.173132728	1583.092865	0.011469486	0.009458572	5.054014187	7858.604541	0.682745291
252.9714497	15.80358157	4930.875722	-195.7476504	24.90849582	12.04835846	0.350883524	2.109499653	2.714080636	7.492414029	0.046274446	5.811357243	-0.085826587	0.617959787	0.477774373	0.98699177	0.526375579	0.938435427	0.394801042	0.110262619	3.874265003	9.239213569	1070	2	72.6982	6.489092684	201.0041374	0.083162655	20.52431397	398.5680596	12.83081346	253.3438146	59.12660323	16188.16549	0.228754573	0.01259505	0.219184753	46.51922435	0.009097631	262.3795999	0.13556638	15.41034713	248.6374083	1.983316589	516.578282	0.01856288	0.01480896	4.327041132	1341.224984	0.69232594
690.6897888	25.95111113	66886.0291	-1939.728933	89.91479541	21.05261707	0.617213556	2.439515541	2.804891007	15.01504426	0.034567014	6.559687669	-0.148499329	0.797212672	0.489664476	0.989389544	0.533290849	0.951007723	0.399649799	0.10380603	4.418553671	27.74185312	73	0	80.2245	7.303727957	1001.091818	0.066703879	26.89667584	1835.953625	37.39112528	672.6608475	82.38765991	63641.36287	0.116414148	0.00490938	0.175877231	73.47410158	0.002890007	1075.734485	0.095238211	45.2814414	641.774121	2.395504503	1714.210071	0.008092442	0.006023732	5.012447955	7253.097536	0.641502743
896.9670554	29.2246461	205590.4756	-4880.09378	215.1069796	43.8797401	0.657305175	3.922435383	3.426431713	28.26716503	0.032946742	7.213619849	-0.134937955	0.795505735	0.397780149	0.974433811	0.451268534	0.9185611	0.331047609	0.124005069	4.808026667	64.74667992	1810	2	46.5024	6.982095198	648.6297787	0.108757508	25.10079783	655.3511066	79.55498796	866.1768947	57.59691482	65514.28957	0.078917111	0.007778705	0.296108744	158.7244264	0.004218591	386.0609858	0.078926753	86.64471668	811.302958	1.910077564	1834.576262	0.010650015	0.009040975	5.077827249	3610.555361	0.738217083
110.3594533	10.4503861	217.9603434	-21.957432	6.64280912	2.049883135	0.526730153	0.951509459	1.775792523	1.137055436	0.07685001	4.480988065	-0.129996788	0.670976927	0.611981526	0.99157212	0.638489194	0.944034703	0.488158061	0.183292369	3.166991626	2.173173064	1810	2	46.5024	6.30127739	155.6437834	0.059360711	22.33667361	588.8283753	2.692041931	108.9816934	96.49885584	11369.03738	0.855684917	0.011859211	0.075460588	6.751354201	0.002546306	359.4103445	0.19368837	3.195816002	106.3023762	2.748795909	310.2867586	0.028753227	0.012973809	3.849561848	1060.382988	0.569205503
1094.176242	32.42414926	260155.1137	-435.6355133	209.2569932	37.90418076	0.691816185	3.690262882	3.387199731	23.99056052	0.016844246	7.865453799	-0.1832194	0.884463426	0.381045089	0.990505664	0.439974757	0.947722312	0.333076862	0.057781453	5.301589222	61.79029349	4328	2	64.8378	7.589280959	609.4634106	0.101594167	18.33364915	502.8753126	73.75710382	1090.89815	46.85697616	47831.09518	0.05427947	0.004910934	0.256646956	281.0987544	0.003346273	342.8855303	0.068540917	85.74984641	1101.344254	1.763603866	1890.391363	0.006572447	0.005646584	5.387164349	3708.485857	0.740813924
927.4185137	30.07246077	132896.2571	-2620.072749	182.4306477	91.7299223	0.325317351	7.060763976	4.1712689	41.08141192	0.005671445	7.750520306	-0.325309572	0.97484773	0.168425537	0.954405152	0.251543655	0.86668467	0.173062827	0.017706588	5.260997336	68.54014251	1670	2	80.7228	6.181797184	87.778157	0.299584154	2.437162926	12.58361775	82.56986104	867.1433447	7.075085324	8451.47099	0.036721777	0.010474941	0.536778657	367.1018938	0.004735905	11.79696272	0.042122075	83.14327803	852.3492827	1.152486392	1032.740733	0.011651211	0.010630872	5.015471711	257.8162015	0.91990838
382.1434138	18.77775818	82334.85805	577.1782816	171.149567	53.06646708	0.525181392	5.012470199	3.767795089	25.96321574	0.004726092	8.406427551	-0.260644699	0.957127724	0.246901654	0.972661465	0.32699014	0.901143426	0.242058288	0.022610527	5.573216892	56.05400853	208	0	53.5743	7.022330566	151.6357947	0.189781971	4.228878088	33.93366708	58.92989829	397.7847309	13.45556946	3602.100125	0.090574102	0.010508228	0.330473187	165.8983031	0.0045714	29.73361192	0.040368372	60.88510761	407.079234	1.285360718	487.9513782	0.01280035	0.010793331	5.255786611	635.17597	0.861199933
481.5338003	21.80985555	17372.70216	-622.7375896	37.02127332	13.58062783	0.459248748	1.84274414	2.448708889	10.15513809	0.062491563	5.50573679	-0.131161798	0.720810801	0.559185347	0.988640867	0.592448826	0.952145343	0.420320838	0.157362239	3.824471297	12.65047529	210	0	51.6906	6.880921353	589.86518	0.054581769	35.14937082	1970.58749	19.02218015	471.4748774	115.9995373	58958.59952	0.240579907	0.0079275	0.145952272	41.70912122	0.005219607	1032.105188	0.137763723	25.59110027	453.9705038	3.115810262	1530.18092	0.014958649	0.010503838	4.680509622	4409.59883	0.587500989
183.769537	13.52475429	527.7466658	-38.77517067	6.579561636	3.180493593	0.345680768	1.060556318	1.895826713	2.048697086	0.087345812	4.412853003	-0.075455731	0.526971041	0.606009079	0.991344946	0.633143646	0.948680263	0.478286795	0.204363567	3.044849274	2.440013807	73	0	62.2313	6.15666578	366.8055058	0.059750042	23.26143596	1520.119726	3.28544844	181.1573546	91.22251181	17604.38036	0.482374036	0.007604856	0.096164765	13.55093046	0.002361977	931.5879245	0.210208509	4.107752458	177.3570927	2.621816702	488.5956771	0.017116161	0.008471201	3.763547417	2619.104311	0.588845014
709.5669935	26.16137147	98266.43871	-2492.21795	138.7291428	38.15775126	0.56836932	3.946607044	3.529093235	22.35594722	0.015672772	7.816628927	-0.097754309	0.731204286	0.3384107	0.975948223	0.405534235	0.913877725	0.300615829	0.076930684	5.022488234	44.22172352	73	0	62.2313	7.109118315	1667.917975	0.113819979	17.93959038	1202.16719	50.32985269	709.4252764	42.2376143	38742.51372	0.079210459	0.008484159	0.262220392	127.2041919	0.00427553	837.6938132	0.067310573	53.76620286	678.482923	1.704758129	1310.944021	0.011175993	0.009506609	4.988173971	9593.623312	0.770694624
377.3486036	19.26841564	13293.62885	-390.5145618	34.06019867	9.776472426	0.549739008	1.709890036	2.426777366	6.810053793	0.087020711	5.176602199	-0.110964637	0.658497879	0.549122348	0.993361802	0.585207213	0.959541719	0.421672129	0.226345075	3.57133111	10.95916777	78	0	78.7105	6.37475942	563.800327	0.05761295	34.52437139	2188.87104	15.80162011	375.2035561	106.9464541	42903.65175	0.279013545	0.006761725	0.147447309	47.44559634	0.003222781	1086.721877	0.155954585	20.94330061	365.5518776	2.912726425	1130.19641	0.01354651	0.008382105	4.495086305	4253.126857	0.609580614
200.4811245	14.05364323	984.7882014	-47.27638661	16.25263675	4.370329187	0.575799699	1.460327683	2.234937783	2.197736402	0.029803685	5.643827223	-0.14132116	0.744804976	0.49376102	0.989828886	0.544666065	0.935952811	0.436295612	0.098793154	3.892809032	5.155741485	1076	2	79.2197	6.417468626	146.8206628	0.095400041	13.84450887	198.7803769	6.482070457	194.4873294	44.78817414	10087.50227	0.225639504	0.010143391	0.150487051	24.71002605	0.00438144	155.9149576	0.122810863	6.767882613	190.2595572	1.790380229	362.3494509	0.015339939	0.011161304	3.977896047	911.3506338	0.714789327
1096.118677	32.50671969	262512.2732	-5805.548843	217.7505004	60.13718933	0.565351703	4.371566288	3.466653556	40.656504	0.051504516	6.859078876	-0.116468612	0.744706917	0.431351701	0.970765893	0.477065358	0.918280379	0.317281519	0.180046832	4.58539961	69.47192243	1076	2	79.2197	6.8285127	778.312803	0.101993553	35.49755129	1087.50688	86.6358306	1070.815752	80.1233128	108483.0634	0.072887582	0.006237889	0.292701277	190.1717998	0.004361786	543.6738002	0.091016063	99.10737048	995.4918321	2.259628401	2692.22771	0.008953119	0.007666926	5.071339901	4197.098365	0.702914977
414.1325394	20.15437768	17051.63425	-672.2626947	45.06153072	13.35528132	0.539675221	2.020529751	2.613296163	9.237163787	0.05552255	5.763496339	-0.120262265	0.710957051	0.514314727	0.990127754	0.555115606	0.950751296	0.413414287	0.155897307	3.939499557	14.60420301	192	0	59.2334	6.758059651	353.1004001	0.064223427	28.84647071	907.1400509	20.55147594	402.6622408	88.63441251	41518.57821	0.200129324	0.006729372	0.170286194	42.91484077	0.00383111	500.2292561	0.122643778	25.07075326	382.0393059	2.51959004	1088.649843	0.011783119	0.00824733	4.633711465	2588.054911	0.634045888
130.5259032	11.34860958	817.0538387	-5.538272918	10.27787751	3.338833914	0.508029518	1.162674049	2.019968862	1.975322073	0.056878168	5.111019717	-0.112948489	0.663964682	0.575411909	0.992939873	0.608719676	0.950854811	0.469822535	0.123498973	3.541445492	3.404177856	192	0	59.2334	6.686892033	1116.470573	0.059144492	22.54489144	3645.055411	4.252310308	130.704879	93.57932934	12328.23044	0.746504104	0.01209579	0.087942092	10.39928269	0.003335725	2242.770581	0.16625279	5.314055811	130.2019856	2.682894869	352.2074944	0.02731629	0.01365045	4.196327823	7861.518526	0.581333449
29.78257027	5.361942579	154.5946221	-5.609667797	7.431220465	3.310870985	0.381761183	1.385458761	2.087568021	1.355441145	0.036265897	5.216575691	-0.092033538	0.604318969	0.482001103	0.970104938	0.534581379	0.887048343	0.461010688	0.079541961	3.430823051	2.685522863	192	0	59.2334	5.823095991	46.03002309	0.106304903	7.556549984	71.37875289	2.973657121	30.19168591	35.25866051	1109.290993	1.672388065	0.070244254	0.123125093	3.788453267	0.015929367	56.94312214	0.157297995	3.160394869	30.029109	1.681672581	51.19683847	0.10829977	0.073995142	3.563957931	261.9606403	0.721539358
20.27288466	4.488876722	10.09201607	-1.266137621	1.529420874	1.039303517	0.187625617	0.724012498	1.463789106	0.50732787	0.142872111	3.300059523	-0.043950994	0.341981265	0.669384709	0.97358968	0.685447609	0.901952578	0.495277223	0.237676653	2.285065707	0.642181098	4454	2	0	5.397701348	27.89135255	0.061843354	21.62419064	159.3192905	0.74815758	20.51219512	99.54101996	2163.21286	4.920305494	0.063951712	0.063470775	1.370813065	0.005444388	99.58409839	0.31553321	0.90088218	20.20684466	2.780661671	58.43441543	0.160437977	0.068890062	3.077377497	173.7166279	0.544994463
201.8015008	14.16953019	966.0811138	-63.934198	7.274843935	3.172439724	0.391570515	0.952487014	1.79005884	2.259600918	0.129528128	3.935795997	-0.077706484	0.509579903	0.657332212	0.994544919	0.676298585	0.963348694	0.455510428	0.236306695	2.799308671	2.611820915	4454	2	0	6.103698551	760.664737	0.047864632	34.12635211	4898.366348	3.720925883	199.7684999	147.6778253	31528.08942	0.700128376	0.006826701	0.081360466	11.48051495	0.001886915	2464.830477	0.246391592	5.345836472	193.114052	3.95948064	823.7895203	0.022117369	0.008009323	3.936178877	5055.093819	0.503751823
249.9897567	15.72279552	3948.415422	-208.782314	17.83974445	6.714402578	0.449239363	1.520299025	2.303500739	4.383277955	0.066165905	5.064960851	-0.066112716	0.522282814	0.536486447	0.987855635	0.575205777	0.941395348	0.451341375	0.13008525	3.381015835	6.138536756	98	0	74.9076	6.294335141	505.8456592	0.062558207	22.76547189	1698.087806	8.856001499	244.6338115	84.63071976	22900.45647	0.333539174	0.010478501	0.127538189	20.71816284	0.005075044	1017.539338	0.170868011	11.04878446	236.1775879	2.502633776	640.3205598	0.018905743	0.012726862	4.118358072	3665.140509	0.614497273
19.96799966	4.447200011	16.83812338	-0.753254895	2.066637646	1.305093883	0.224965494	0.830242908	1.591378461	0.610249035	0.108118478	3.758733858	-0.02915892	0.291791213	0.631450289	0.980913011	0.653531848	0.91275312	0.507414472	0.167621462	2.547148299	0.842932882	98	0	74.9076	5.730222978	392.2103649	0.060136517	20.54022537	2000.927936	0.949070262	20.5298988	104.0880098	2142.302975	5.51439963	0.066001183	0.061503142	1.333438383	0.008251281	1213.633691	0.270798209	1.162309297	20.5342146	2.954354624	60.73657427	0.17666299	0.071086959	3.37257286	2443.733321	0.542930485
1357.473651	35.29859194	646373.1554	-7411.348948	541.470732	95.78902657	0.698551903	6.761782245	4.249193078	48.9403686	0.005231972	9.74146322	-0.122358966	0.836226942	0.230594353	0.971210045	0.303294986	0.899310125	0.208601002	0.045370557	6.132095682	159.3149396	673	2	82.2779	7.707009789	2936.186902	0.192284669	14.38395501	539.0923379	170.0799394	1336.313621	27.40248854	58070.73327	0.024102755	0.002389515	0.394596319	399.9371926	0.001152232	399.126046	0.029045153	167.4902159	1268.531086	1.436827599	2149.071095	0.002997557	0.002512677	5.794786253	11635.4284	0.846653346
145.3108643	11.98113497	987.6785499	-71.98866408	12.73633784	5.704336423	0.377186915	1.509397189	2.308207843	3.346693461	0.058222647	5.087604196	-0.123545109	0.674544742	0.528115407	0.978408832	0.570091376	0.917991458	0.433272078	0.158807165	3.508868697	4.610168564	670	2	49.2594	6.140151022	55.34759358	0.073994109	23.06520776	131.8475936	6.009100918	139.986631	69.73529412	11591.03209	0.440961271	0.016525844	0.145183019	12.79201895	0.009533289	85.74537724	0.147529854	6.875515318	133.4598854	2.193354376	327.9292951	0.027217778	0.019469282	3.964869544	387.9830217	0.663393633
652.5920938	25.41238044	25281.74705	-777.8191838	50.89811424	23.7031868	0.363333279	2.651595737	2.925167707	16.5634724	0.022793048	6.702210573	-0.119256039	0.744660845	0.448604102	0.983842288	0.500544664	0.938121501	0.386233226	0.062476959	4.438174664	18.65032526	670	2	49.2594	7.113426974	369.3619768	0.08222662	18.01128988	498.3459484	24.07788299	643.7021371	54.21460374	37919.51959	0.08155732	0.003691663	0.200023957	93.10524309	0.002291484	357.1560727	0.098437167	28.28215321	630.2843678	1.908671507	1265.432064	0.005580155	0.00421826	4.692613244	2534.826872	0.697385427
67.40982182	8.145340259	315.6423551	-10.42422322	8.759289479	4.510354814	0.324793678	1.525734853	2.246217537	2.118383453	0.040930906	5.208608915	-0.133822583	0.718127413	0.474941689	0.976257501	0.527650467	0.903092364	0.449772636	0.096761945	3.478125204	3.317411073	51	0	83.5154	5.717059139	31.13058419	0.106977953	9.160331125	49.68041237	3.886491657	67.72164948	33.81786942	2403.721649	0.522007816	0.028567211	0.162336947	8.151334162	0.01374824	39.13787955	0.158632384	4.290400922	66.97037071	1.631848209	112.4210366	0.040720472	0.030951565	3.629470474	183.7409403	0.741136878
287.4150163	16.81443398	7966.558646	-369.2530466	25.07968681	6.328227626	0.595370838	1.434430494	2.225812227	4.253475778	0.071322596	5.024274566	-0.099924952	0.629497254	0.555110478	0.989502245	0.590380508	0.946718456	0.457104604	0.161879881	3.416928768	7.851978609	51	0	83.5154	6.344937312	1401.270263	0.059063025	23.87725845	5298.997555	10.3944859	283.5040674	92.23060063	28753.40375	0.326439805	0.011127464	0.110637043	20.91842653	0.005032833	3112.236773	0.181898389	13.23233404	273.8296069	2.665352437	790.3465094	0.020220565	0.013902416	4.136528741	10234.07568	0.596921742
61.81128292	7.675350778	670.8829594	-34.2961733	14.74603821	3.148204385	0.647562293	1.29150807	2.095127065	1.45606969	0.029559988	5.686569505	-0.142739681	0.75112712	0.517490187	0.984943505	0.563302451	0.920862053	0.459718384	0.07860005	3.905195044	4.473560649	1573	2	62.1218	6.708889695	347.4137604	0.082423193	13.23008146	574.3233689	4.689467571	61.58007117	55.67615658	3745.479953	1.229264858	0.028502697	0.097578569	5.435870152	0.004526058	431.1790325	0.129821772	4.890101524	60.59483686	2.002136211	126.4404928	0.053121356	0.029807771	4.070373925	2199.004562	0.659719044
905.3586402	29.3946073	195528.4676	-1562.24795	280.0733991	115.1064191	0.41798756	8.380840666	4.422821223	43.0870626	0.00192096	9.265670053	-0.216359379	0.945287698	0.120254407	0.954822973	0.204925371	0.860044662	0.126072301	0.006308172	5.933296375	98.79495457	1573	2	62.1218	6.669848593	285.8777506	0.349483803	0.900060377	23.55501222	104.3505539	904.7286064	4.173594132	4471.217604	0.009254803	0.00377724	0.573404805	455.368603	0.002927325	22.67928363	0.028616406	104.4925394	898.5981729	1.09906142	1006.848509	0.00402308	0.003839967	5.411247168	745.0366722	0.939751828
86.69093021	9.261050359	207.4174487	-10.93919985	5.934874244	2.240173345	0.450530407	0.973346969	1.835661326	1.283654681	0.071963067	4.575076685	-0.117266142	0.646245634	0.615687596	0.991806464	0.642979484	0.946382778	0.466695746	0.157003085	3.232545029	2.043761897	220	0	52.7118	6.374305287	97.33353474	0.058811803	24.06124442	363.4628399	2.591752905	87.13172205	94.34743202	8453.080967	1.095553786	0.01658411	0.096041677	7.061211597	0.005287147	228.3001043	0.192537326	3.216127732	86.19576543	2.596298629	229.0474211	0.03717933	0.01852285	3.868817344	681.4755526	0.572437435
286.7092363	16.79629258	7383.698417	-335.88069	36.83512511	18.51827039	0.324188118	2.8107295	3.048554283	10.52840566	0.02832727	6.158532677	-0.155054643	0.797836851	0.400877346	0.98138634	0.460743779	0.922226708	0.351914096	0.093014158	4.133450971	13.83834887	220	0	52.7118	6.277532695	50.04186047	0.11637642	16.63236344	49.03255814	18.00627907	277.2162791	41.49302326	14263.52791	0.135391042	0.01390102	0.302704699	62.12126719	0.01107754	35.37691367	0.097088281	19.67952789	266.5839877	1.65288756	486.8789823	0.017931094	0.015844161	4.372168747	274.6543048	0.753462719
275.5473844	16.5574401	2706.172626	-146.4173786	13.22585952	7.63744869	0.264457895	1.451874286	2.185853986	5.51438467	0.079797262	4.640517358	-0.083064623	0.56683265	0.576367309	0.984651368	0.60653276	0.940737149	0.460003609	0.179045062	3.206719489	5.215827054	1630	2	72.3477	6.129464779	85.98699422	0.062129331	24.00611238	321.3786127	7.722802299	271.4566474	87.19942197	25474.16329	0.307612131	0.008897551	0.142959467	27.03026534	0.005355753	196.1584943	0.193223976	9.932675887	264.2276307	2.493912213	699.826541	0.016130978	0.010863478	3.931658817	616.496703	0.605879133
38.37052115	6.142396035	87.24544787	-3.704240756	4.665006141	2.101297289	0.373606292	1.04404143	1.847829854	0.998822471	0.066994304	4.51411429	-0.091518445	0.576510069	0.57487019	0.983821084	0.609056885	0.919162042	0.48395344	0.127255564	3.09383946	1.691575857	632	2	78.7789	5.987434866	35.9484127	0.071326216	19.20458554	108.7896825	2.183008157	39.35912698	71.36507937	2934.537698	1.893609939	0.040332396	0.110841125	4.615783126	0.009041928	73.59681805	0.191843796	2.575450043	39.11731443	2.219867075	88.24795402	0.078360964	0.04409581	3.627048029	242.5342351	0.629010105
526.3817277	22.72808348	32835.69978	-1157.201517	66.53997959	27.38166114	0.409085022	2.941654665	3.041039568	18.65316139	0.055613453	6.052211494	-0.113708577	0.710686053	0.468551758	0.974962004	0.513948624	0.923322561	0.359704234	0.168329225	4.065454667	23.48041018	632	2	78.7789	6.610891905	208.2856516	0.091393441	34.50837405	350.0223782	34.38301866	504.5629662	84.31022378	51714.81834	0.148727386	0.009492984	0.272183086	82.90176264	0.007432793	183.801434	0.105044573	40.67175855	472.7979852	2.336528425	1290.173122	0.014194024	0.011829948	4.747637783	1186.815205	0.67797408
36.21211134	5.904927982	157.0734412	-10.60793915	7.322920768	1.951320345	0.577890854	0.99391073	1.814432723	0.948964996	0.050058758	4.855377212	-0.131994349	0.688560672	0.591633177	0.981969038	0.622478507	0.916226691	0.485513137	0.115156315	3.411095641	2.318560278	131	0	76.3395	6.560268736	381.6565011	0.062576898	19.615741	1109.607313	2.5819394	35.84981144	90.93638301	3554.365962	3.077451451	0.052751408	0.070352183	2.247987622	0.007325294	739.0402033	0.169752268	2.850924004	34.90788447	2.653416695	98.83641113	0.118777152	0.058844014	3.930319495	2496.409413	0.57050216
103.2808632	10.01216347	945.6384316	-60.26679935	17.44530038	5.304973108	0.532876937	1.69111809	2.420972389	2.382316417	0.026672979	5.941319087	-0.090197674	0.625117834	0.450460125	0.982816531	0.510542753	0.915400564	0.402256685	0.089565077	3.93213424	5.687568371	131	0	76.3395	6.490221052	420.4561717	0.094019716	14.83578262	569.936941	6.134824547	101.1232111	47.28398927	5988.281977	0.456991163	0.015366637	0.137674497	11.25561091	0.003733716	432.2064884	0.117936504	6.286929288	97.322162	1.82556696	196.7876492	0.025140835	0.016331346	4.03955651	2611.963965	0.710796642
49.04828869	6.941530905	104.8675347	-4.179803962	4.774268904	1.320863281	0.565396747	0.786232954	1.598475979	0.695288528	0.077477452	4.294577114	-0.138428157	0.673997701	0.656749567	0.991234424	0.676329044	0.942246585	0.479136222	0.150607246	3.129916111	1.523783046	131	0	76.3395	6.530573053	1713.204893	0.052065184	27.33329845	7729.522291	1.740277473	49.33958365	139.7474244	6762.711351	3.168075171	0.026236962	0.044388929	2.077794812	0.002271843	4395.005445	0.211702891	2.132266555	49.48045601	3.779490962	183.8604548	0.092125962	0.028135176	3.993813463	10203.20784	0.488793885
85.29732256	9.168423638	342.1007141	-24.34891298	8.998759713	4.053272015	0.376506095	1.421039719	2.199659785	2.012830118	0.044110842	5.213572801	-0.105496218	0.651703709	0.498652353	0.981331894	0.546505492	0.91465564	0.460724261	0.111746466	3.480691443	3.263007932	498	2	64.1615	6.027111928	53.86101695	0.091289859	12.87163459	99.62372881	4.035567366	85.12711864	43.62711864	4123.683051	0.496702522	0.019987966	0.1629872	11.38731	0.00814864	74.79861806	0.153555471	4.507084538	83.55395504	1.762233195	154.4775665	0.030687021	0.021706742	3.754093844	347.8487623	0.712551737
54.35421971	7.28179893	191.5746036	-12.27739124	8.120016	2.81579826	0.484803929	1.241774342	1.986243638	1.208751503	0.047378736	4.951495271	-0.159998271	0.748455544	0.525810896	0.978404277	0.57056822	0.905702466	0.459357964	0.119944586	3.427788561	2.733953565	498	2	64.1615	5.624165964	27.89705882	0.102562716	10.34380407	45.47794118	3.098602401	51.73897059	39.55147059	2401.297794	0.749331984	0.030449991	0.135861397	5.189054193	0.00965801	35.6817803	0.157807957	3.291204989	50.36101764	1.730366207	93.14187756	0.047416915	0.032502626	3.549436571	162.4446205	0.713636051
690.4745049	25.79291488	82519.64346	-2191.967375	133.4807936	32.87086112	0.600410506	3.51687807	3.333256057	20.29200045	0.030375271	7.044249267	-0.164020214	0.838630859	0.392806437	0.98638797	0.449874824	0.936862486	0.331865592	0.09673414	4.747983755	41.58791367	498	2	64.1615	6.941509967	245.3527803	0.111828979	23.82396924	214.9598906	56.50557707	660.8495898	54.91704649	47149.02917	0.078139488	0.008689749	0.299565226	134.7527815	0.006455826	128.7872499	0.071161818	61.9193666	623.0160831	1.859332211	1349.38859	0.011521099	0.010203659	5.097430553	1342.596325	0.74188249
276.757474	16.47591814	7277.885311	-362.0081202	31.05950142	9.876948826	0.513495855	1.885668747	2.579690176	6.289214603	0.049936947	5.688415365	-0.097931044	0.653099007	0.498576454	0.980883579	0.543625831	0.926623001	0.41642366	0.13489619	3.814093956	10.23411256	1596	2	75.9671	6.537725087	255.6105263	0.067265928	24.47736593	619.7863158	14.27172514	267.6092105	77.20789474	24114.57711	0.269563177	0.011912025	0.161613617	25.54060153	0.006794708	367.6336705	0.127350936	16.96746042	254.5816672	2.296545827	656.2480141	0.019251436	0.014485498	4.416194921	1865.583448	0.645773939
599.9814816	24.3216613	31227.69952	-988.9074264	50.90692718	17.1603608	0.495549364	2.109844258	2.618277196	12.64465466	0.060536042	5.75380001	-0.107387434	0.678697035	0.528075381	0.992328978	0.566321026	0.959707829	0.409082798	0.159057466	3.895015373	17.01682199	916	2	79.2827	6.756676559	933.3897759	0.062618394	28.87348653	2770.201127	21.90407821	593.5554139	89.0197236	58358.90225	0.14757978	0.006334947	0.161589813	67.78367949	0.003683575	1583.613765	0.143261809	27.69580165	573.7640084	2.532803936	1574.278233	0.010611113	0.007927058	4.534460361	6947.545158	0.627747323
921.7084387	29.21767695	232764.6339	-3538.136338	320.0498455	48.30010787	0.736574996	4.816223613	3.804605845	24.65570711	0.005968881	9.027307557	-0.141813983	0.855985544	0.267786783	0.980904834	0.344079476	0.916070368	0.246927553	0.037323589	5.789712786	92.08748834	916	2	79.2827	7.546394177	1533.908788	0.159898758	11.31756826	409.0448244	99.94103033	905.5705202	25.70342958	34387.7886	0.031069235	0.003038	0.330000955	225.4691393	0.001460107	316.3414933	0.036932753	99.3590886	865.9002251	1.435770836	1417.178405	0.003851135	0.003213791	5.497883919	7069.099627	0.825045862
283.0145168	16.70124163	4096.332957	84.20812291	21.68961099	5.358014777	0.603255438	1.316415396	2.169066014	3.60734667	0.044450707	5.59219392	-0.171717348	0.799504046	0.578180261	0.994800698	0.611411292	0.962094372	0.440816151	0.110193031	3.942213663	6.761906441	325	1	56.8214	7.209517776	1995.780398	0.052526066	29.93923893	6032.025003	8.183308735	285.4843405	114.6115907	31413.20026	0.431913126	0.00473067	0.093680033	27.14696514	0.001140626	3565.559158	0.136970755	10.74187282	289.4152596	3.094186771	865.9635083	0.013079994	0.005171767	4.649780913	14550.65622	0.55771348
795.5558939	27.90525203	70756.10968	-2060.65967	100.1999103	32.90582996	0.502030017	3.213907362	3.136781618	22.38746841	0.044105623	6.352921268	-0.127286641	0.749252701	0.45172176	0.976403528	0.49837241	0.925614629	0.360314352	0.112506289	4.329875661	33.27643505	457	2	79.6632	6.738998116	245.6021505	0.088029445	26.6504084	407.7039427	45.01358718	774.3232975	69.12903226	64420.52832	0.081717377	0.004258239	0.253296534	121.0893072	0.002757277	241.24891	0.109631813	52.11347006	733.7611257	2.096307781	1749.861885	0.006421219	0.005058683	4.75610784	1516.956485	0.689291282
351.9587295	18.72087619	2197.081069	-1.457022781	14.64453005	8.70669264	0.256288093	1.686489975	2.37652589	5.826429235	0.041805394	5.441464302	-0.144364455	0.748108384	0.494507288	0.994611468	0.542649633	0.960370864	0.436976338	0.101618503	3.676831148	5.837805673	2059	2	64.846	6.257571311	56.35276968	0.082146895	13.59444619	111.3848397	7.732177919	351.548105	49.80466472	17913.25656	0.142037486	0.004548348	0.150348279	55.53216164	0.001996596	79.91126802	0.14419772	9.163318826	350.2312037	1.883435994	666.3904946	0.00747263	0.004955695	4.044870591	383.1872243	0.690225895
555.5483961	23.22023666	46760.45554	-1535.847406	89.26187346	23.82302294	0.576737611	2.828611473	3.043744087	15.69912742	0.039131623	6.556981584	-0.129725125	0.76255044	0.446276792	0.982988763	0.497184684	0.933700223	0.363130819	0.134527093	4.413745789	28.2712241	2059	2	64.846	6.899127423	341.3172314	0.082027693	26.98490377	542.7217015	35.69383954	544.7541456	69.2864696	45943.82072	0.118372805	0.006911223	0.222581455	76.31890386	0.004420899	316.6975939	0.09646394	40.91984726	516.0014326	2.133389117	1260.339965	0.010316627	0.008251203	4.822092302	2284.315964	0.695461394
92.84814692	9.511128913	732.7683973	-12.50629191	14.8860484	5.347808423	0.469234992	1.762800996	2.40906206	2.186979963	0.020747501	6.11167203	-0.088715675	0.635484582	0.418154941	0.984400487	0.484659678	0.915674726	0.403980099	0.04602174	3.958804492	5.058464206	377	1	71.4743	6.38827919	162.0633609	0.111613885	7.775243039	179.2162534	5.561408127	92.32575758	32.1184573	3203.927686	0.379416585	0.016334952	0.141740734	12.30345875	0.004023919	146.5725424	0.118930271	5.890747802	91.41882472	1.625222821	152.5004928	0.024775289	0.017018548	3.995611709	916.1688083	0.741714997
468.5319739	21.47028701	19241.7031	-124.6798234	48.40463608	18.18568033	0.453450581	2.705406993	3.010245929	10.77229118	0.019216952	7.00206823	-0.080882712	0.650405636	0.377054294	0.99002259	0.444381344	0.942669306	0.363320641	0.052329878	4.469761072	16.6475791	377	1	71.4743	6.802835183	1085.293284	0.110597502	9.334322752	1086.340263	20.81122907	470.0974218	30.20207887	14302.92388	0.072892263	0.006260453	0.228508687	101.5072858	0.00367137	852.2740193	0.100624864	23.32524297	469.3114879	1.560294259	735.4391064	0.008238747	0.006860935	4.548551285	6526.172996	0.769689046
61.04071069	7.721251927	346.428839	-27.3907981	9.046259704	3.378023736	0.453577973	1.340917457	2.134543872	1.550267713	0.044597373	5.17494972	-0.086261039	0.586074347	0.509069399	0.981427018	0.556710518	0.912900817	0.451716601	0.098963214	3.455353766	3.10607086	287	0	60.6872	5.953060255	167.1238155	0.10557411	11.7066558	259.8894504	3.688318198	58.06380291	36.85849653	2532.572963	0.663554421	0.027030975	0.174427356	8.104654063	0.007054485	205.4584509	0.153474508	3.858881078	56.53936822	1.64543328	99.71065059	0.040993776	0.028303424	3.609488249	992.2416347	0.738920961
518.1976581	22.59173178	24323.80499	-846.1256668	45.0985625	13.88379032	0.522483421	1.978980008	2.558718563	9.922625045	0.054215032	5.697904491	-0.10535236	0.669290021	0.522607909	0.988202005	0.561609838	0.948263844	0.424835913	0.127951599	3.873956415	14.74558821	287	0	60.6872	6.74813909	682.4312857	0.062943303	26.50630826	1893.273381	21.49682555	507.4996311	87.96716473	49197.7946	0.167048386	0.005353826	0.157947501	51.49700152	0.002848813	1089.134518	0.136228343	27.14677957	489.2994391	2.515027187	1335.697327	0.009522979	0.00654527	4.578962418	4974.431068	0.621398312
157.0093854	12.46760406	746.9061741	-55.67809784	11.96529979	5.712557531	0.348510396	1.633042099	2.407644012	2.978546796	0.042452127	5.413584447	-0.085602466	0.589571381	0.480900729	0.98218973	0.534238322	0.919322471	0.410517525	0.099275062	3.56596691	4.419464331	939	2	55.6934	6.251273369	88.64995442	0.080811262	17.71657516	173.2206016	5.816878551	151.8587056	55.65633546	9854.97083	0.329561544	0.01067279	0.160811122	18.90986019	0.004461514	121.3585352	0.13791219	6.52257975	146.9262168	1.954899377	312.0142287	0.017665555	0.011790552	3.975751786	608.5886842	0.688232174
460.5791329	21.28321279	16529.15333	-486.0409266	44.67530596	14.2663941	0.514342648	2.160075388	2.714729063	9.543401743	0.030479164	6.444029342	-0.127345484	0.751560807	0.471202371	0.989572678	0.52062958	0.947262083	0.409058795	0.090128386	4.356218966	14.73542502	939	2	55.6934	7.072095845	1085.682108	0.073745558	19.64719589	1849.352534	19.48841398	455.9923923	62.67694607	30911.85668	0.139060892	0.007336253	0.169433399	53.97036689	0.004674889	1226.073777	0.10587217	23.12811688	445.7555543	2.079647534	978.2099412	0.011148269	0.008710321	4.713534836	7846.712433	0.67670076
32.42693677	5.641235461	77.17318115	-0.913574629	4.634739839	2.222641868	0.344882221	1.109765249	1.880201962	0.970826949	0.056555777	4.653866867	-0.07287244	0.513218013	0.550490254	0.979336539	0.589141975	0.906875811	0.486309984	0.110446289	3.107963294	1.714345427	128	0	54.7242	5.934412132	59.88172043	0.080486183	12.60121835	155.7715054	2.000491386	33.02419355	57.94623656	1927.629032	2.007876919	0.045252456	0.104137091	3.364711445	0.007958888	113.1805555	0.195200006	2.217316907	32.90850254	2.075807412	69.145462	0.086192551	0.047857039	3.508945965	377.6514094	0.647633551
141.591267	11.82685236	472.001337	-23.84804612	10.47804363	3.611178193	0.486074465	1.257411316	2.097820486	2.010466922	0.041259501	5.391796569	-0.113774565	0.675468822	0.54554174	0.992338285	0.585302161	0.946885141	0.460675479	0.098854732	3.666301837	3.522305456	128	0	54.7242	6.711592751	674.6505454	0.069422777	18.29510517	1585.406668	4.223813337	141.5388969	71.83268162	10926.70025	0.500699682	0.009403346	0.098580246	12.12387004	0.002163031	1096.578615	0.148999728	4.830822523	139.2158412	2.272103448	329.9556164	0.019198046	0.010098784	4.09432322	4638.150428	0.627691571
25.26047074	4.986821558	62.64193794	-3.733858204	4.112866348	2.5502931	0.235671155	1.181468067	1.924600938	1.111818532	0.065779368	4.388345102	-0.116611921	0.63787323	0.536095751	0.964904955	0.578568043	0.882277082	0.469450322	0.125600528	2.945996791	1.665789862	2481	2	70.2177	5.324840673	14.89808917	0.094892288	10.49056757	35.22929936	1.986855451	25.85350318	44.60509554	1214.197452	1.933776386	0.08627904	0.112851152	2.101999824	0.031150726	26.61323167	0.207984456	2.236977586	25.57099	1.82581626	47.91839241	0.133566148	0.09552563	3.25713434	88.97080574	0.689867875
1013.875573	29.93157479	476850.4293	-2408.886512	542.003387	71.11490872	0.767529741	5.751825848	3.954545062	37.03482638	0.004104696	8.44210029	-0.35769639	0.987076463	0.213931411	0.974449958	0.297670664	0.904541178	0.21687689	0.017795982	5.921584441	153.2795739	2481	2	70.2177	6.895713762	152.7652733	0.245603333	2.597988027	21.65916399	161.3854411	1065.731511	8.475884244	11199.40032	0.02870777	0.005751735	0.451492388	430.0613664	0.003287232	19.69521394	0.033492798	160.6189132	1053.948155	1.18340039	1288.750823	0.006536836	0.005867295	5.433978962	527.8960722	0.897376297
741.4098434	26.91736294	70092.73008	-1855.641237	91.03873511	23.63780443	0.584549889	2.633606639	2.908941109	16.61283892	0.056235113	6.249257862	-0.14556763	0.781843164	0.49130965	0.988998867	0.53430433	0.949569398	0.372826831	0.180870404	4.299909356	28.66913488	58	0	76.794	6.959600925	477.3213807	0.071019399	33.56687017	1062.705996	37.58217231	727.7132867	88.97530129	74123.20949	0.117596499	0.006385888	0.204691112	99.85298	0.004404067	553.7061275	0.109399266	46.09012464	695.3258435	2.495586088	1936.300803	0.010113268	0.008016358	4.91385881	3341.327717	0.65992389
887.1921096	28.67722822	218194.3776	-3935.288698	314.2518291	55.55821447	0.697535988	5.082522817	3.84075433	29.24245312	0.0133906	8.203521689	-0.197332135	0.909732367	0.28642186	0.968420844	0.356850504	0.896545034	0.246731181	0.078438207	5.487041283	92.4525109	1599	2	87.1266	7.046640754	242.5150666	0.169947489	17.92631446	77.57603364	105.080567	826.5318851	35.36440084	46342.11843	0.03659232	0.0040289	0.370228938	203.0128096	0.002544763	51.54607176	0.041119774	103.8737	769.9231443	1.531799825	1438.352249	0.005056421	0.004405432	5.358045314	1019.968844	0.813426596
54.0317934	7.247736865	350.8049631	-25.40682473	9.907290289	3.915314846	0.431906594	1.437604823	2.222356449	1.8264392	0.037813106	5.403244098	-0.082102077	0.595215306	0.490999671	0.978842087	0.541858503	0.907648479	0.445161629	0.090520004	3.560084515	3.455651284	255	0	68.7912	6.217352693	99.74692443	0.087651076	12.48950615	181.3057996	4.014530008	53.29789104	46.04393673	2871.832162	0.938358829	0.039554591	0.142615746	6.078537845	0.012393552	136.9761221	0.147546099	4.335996678	51.80744391	1.824985984	101.7709186	0.061862831	0.043205065	3.79476288	652.6391514	0.701522889
624.8546659	24.87654089	18226.17895	-479.5453937	40.38488721	16.35121639	0.421237585	2.256020082	2.733450755	11.20287399	0.026579744	6.439481209	-0.122130514	0.742813927	0.4553872	0.992002478	0.507526411	0.954442774	0.413221798	0.066627682	4.306050643	14.1840259	255	0	68.7912	6.886263152	416.5695351	0.082407425	13.90598115	644.8860534	18.20014875	619.424728	49.31730959	31487.28783	0.080560311	0.003245847	0.16461531	85.59482566	0.00174273	465.4244474	0.113678455	21.53088546	614.5621744	1.870326343	1170.998914	0.005042596	0.0036264	4.543659903	2850.797562	0.695591237
921.9175468	29.39462046	272194.5782	-3538.299512	333.3973695	102.9853441	0.526575314	7.63018119	4.31682235	42.38050669	0.003297918	8.764827448	-0.265058594	0.964477531	0.161142246	0.95445139	0.242208032	0.865211368	0.160858956	0.018409112	5.868118462	109.0956784	1657	2	66.3409	6.758649797	190.507109	0.300959098	3.588918089	19.43601896	118.4128738	859.1469194	8.557661927	11515.40284	0.016797149	0.007293633	0.532676224	363.0315187	0.00618077	17.96270099	0.029781707	117.2398976	838.9090469	1.162061225	1046.979153	0.007847356	0.007571096	5.416738252	551.8982689	0.914675545
166.508266	12.85444152	493.4149328	-17.2165778	7.93562951	2.850060965	0.468789675	1.086371174	1.944343072	1.657839975	0.064348745	4.893105897	-0.100618836	0.619691224	0.588039706	0.995290949	0.619349524	0.958939733	0.473285709	0.158097816	3.365818179	2.696422619	1540	2	62.141	6.612572584	1856.280942	0.057207869	24.36625009	6748.5045	3.447012717	166.6325197	101.291605	17176.09369	0.614719695	0.007387862	0.079278371	12.47990835	0.001292999	4031.500939	0.177149642	4.330964479	165.5892159	2.853283283	479.1421321	0.019262197	0.007906317	4.11041852	12997.43147	0.569384196
584.0563986	23.97072928	36993.69207	-1237.208639	69.03523609	31.26564262	0.372489578	3.217845337	3.143332225	20.778596	0.038789808	6.10300882	-0.143674725	0.775352948	0.420505212	0.973518729	0.473363152	0.918863795	0.366420106	0.122370435	4.139100848	25.07521968	1540	2	62.141	6.359841711	84.55501814	0.102243069	20.53895945	112.0133011	36.23028706	558.7424426	51.65296252	34808.42563	0.095245132	0.008819135	0.273345097	98.6027844	0.004933676	72.53878978	0.106361218	40.81344918	535.0705601	1.826445105	1089.337497	0.011977595	0.010218864	4.546544182	499.4605349	0.731943441
286.5104193	16.80238625	5022.319889	-241.4531851	26.68318242	9.929959923	0.456053243	1.964169299	2.633725061	6.037423602	0.030573493	6.157989677	-0.090269365	0.649582578	0.464739555	0.983597056	0.51716735	0.92873154	0.410834003	0.087062775	4.059966154	9.153285585	456	2	73.4209	6.808105951	399.4356285	0.076184556	16.99236936	696.7753195	11.62992703	282.2365058	57.67404158	18376.92504	0.191649197	0.007033628	0.154144328	29.98681915	0.003475674	483.13053	0.116146637	13.40767016	273.9183744	1.999477087	589.0689418	0.011369971	0.007971224	4.401369752	2823.867456	0.677909437
437.8358317	17.79768163	779078.568	11260.71645	531.9449181	48.12608218	0.831025322	4.913885121	3.73194915	22.34875516	0.004609238	8.407141193	-0.339055131	0.982782453	0.240145496	0.985126556	0.321859677	0.923531197	0.24172331	0.016742934	5.850439447	145.0177501	456	2	73.4209	7.240843418	139.7129252	0.190085612	3.603302328	28.57278912	157.212865	482.1931973	12.32789116	3688.718367	0.167289187	0.014197671	0.348751461	243.1287282	0.005002585	25.18001081	0.037041971	160.124097	496.3585373	1.27077124	578.610716	0.017978864	0.01423163	5.506511952	590.0649517	0.866768274
912.9339861	29.74371774	141067.0398	-3307.716315	175.507146	63.01994552	0.466413866	5.245058927	3.870569222	35.07458025	0.011212642	7.901799145	-0.146701291	0.837320937	0.286812042	0.965293593	0.356210368	0.895082359	0.262381611	0.052337502	5.171824964	59.63177288	1391	2	65.6345	6.850778203	234.9569145	0.163277911	12.25416268	91.82140375	74.72527492	867.2710215	27.77414871	32843.06393	0.03071966	0.00582406	0.385138642	221.8681307	0.004703807	69.02112033	0.054053301	77.81558617	830.1426075	1.454489345	1360.200093	0.006916621	0.00642559	5.127560593	1042.461483	0.816187381
43.94738806	6.590411586	151.4084052	-6.080919261	6.221090133	4.182697345	0.195393296	1.449298884	2.245371698	2.056075772	0.064499314	4.748745162	-0.150730355	0.73000699	0.503720666	0.969645514	0.555090861	0.894184079	0.407166335	0.181833503	3.190939357	2.60094687	1531	2	61.7769	5.330302134	16.50993377	0.10933731	17.67799658	28.85430464	3.117319416	44.29801325	47.38410596	2269.13245	1.050104179	0.051161141	0.20227496	6.97654222	0.031117339	20.71741786	0.165274128	3.570994543	43.57489948	1.763406299	80.21825577	0.074121587	0.057216773	3.494112303	90.58548083	0.720382693
1188.926313	33.47555632	407142.3041	-7677.827638	356.5952542	83.82454647	0.616751269	5.912693164	3.974688374	48.42160914	0.020784617	7.806493788	-0.209319779	0.913749901	0.314848905	0.963789122	0.374864176	0.896386314	0.255982341	0.104496648	5.322214937	110.1049502	1531	2	61.7769	7.020584305	225.531607	0.17176817	23.73160422	93.24676314	130.0194876	1120.854532	45.06854532	74138.51942	0.035737343	0.004177516	0.404879769	296.3063063	0.003002303	56.12404608	0.049605927	133.5605584	1043.388729	1.66689824	2122.970093	0.005289091	0.004695163	5.37483409	908.1842964	0.803144295
92.85392573	9.612801543	77.18861982	-7.797633805	3.505786403	1.790813778	0.307219953	0.929760416	1.725082067	0.919575061	0.094312653	4.005549295	-0.081538877	0.515730875	0.610937872	0.988421689	0.636949577	0.932710893	0.49887632	0.203149322	2.778736816	1.324150045	223	0	53.6591	5.596207224	32.42921348	0.072874637	18.39426335	109.5752809	2.175957581	87.64494382	63.57078652	6249.703371	0.664738113	0.017679727	0.14145756	8.870607564	0.007794451	76.95820353	0.221470627	2.508422426	85.11930881	2.07380472	188.995385	0.031097528	0.019689701	3.34980821	230.1339994	0.658811423
30.05970768	5.420824244	66.54045691	-4.904805889	4.397838235	1.703967742	0.438895386	0.939113944	1.732787236	0.812710287	0.074788624	4.338699059	-0.104588581	0.602999173	0.603893546	0.98048659	0.631608092	0.912510949	0.497133998	0.16424945	3.051133836	1.525451494	223	0	53.6591	5.781795476	37.01646091	0.076165557	16.69093465	110.0576132	1.844214127	29.5473251	65.40329218	2138.506173	2.208174863	0.055694739	0.091289704	1.976527272	0.015812864	76.35729407	0.203804418	2.107701631	28.78934652	2.137563398	65.17238403	0.10223186	0.061658323	3.453396514	239.4697044	0.636075833
112.8075874	10.58813749	280.1023816	-16.032522	5.679699887	2.885013444	0.322493033	1.074213322	1.932062399	1.724149783	0.076869007	4.569111414	-0.064519874	0.495686893	0.595784439	0.991794305	0.625259922	0.947527393	0.474738132	0.162878099	3.116560012	2.141178333	223	0	53.6591	6.283151928	625.0872315	0.058131427	23.37275702	2549.088161	2.860235172	112.1174556	98.09160234	11333.89519	0.872979658	0.013225132	0.096337043	8.572078339	0.004462032	1539.938135	0.202724486	3.674842799	110.6428142	2.757910195	313.763016	0.030717112	0.015005568	3.892410739	4340.952619	0.569843317
176.3072492	13.16529863	851.2579573	-43.02853359	17.15259804	5.318537403	0.529780153	1.721767785	2.301509172	2.235987879	0.027352821	5.574174274	-0.193590887	0.825359199	0.428364594	0.98303913	0.491551285	0.913522584	0.420771089	0.0662328	3.831629087	5.61778386	223	0	53.6591	5.533852021	24.82417582	0.13639657	7.548967516	21.56043956	6.422201425	165.7087912	26.96703297	5674.510989	0.148941749	0.012525301	0.15946788	20.8245108	0.006907295	18.61765724	0.11774984	6.37513493	161.2200864	1.513199581	261.9740612	0.016532193	0.01355482	3.748913039	122.4717147	0.770567156
685.1220902	25.90035967	55032.61274	-1712.48342	87.17465124	30.10673308	0.481094869	3.111690988	3.097547447	20.30145721	0.04337911	6.30419291	-0.142919435	0.779569428	0.450063854	0.976899802	0.496958291	0.925413954	0.368109132	0.121286964	4.254009926	29.32034608	223	0	53.6591	6.700730412	170.3677419	0.09159556	27.36648167	250.8129032	43.051473	654.2043011	69.96666667	55846.21183	0.096152774	0.006079588	0.260579123	101.3606062	0.004186074	143.6382889	0.097921673	49.85801442	616.949466	2.128237561	1513.463845	0.008936029	0.007325737	4.823296802	1017.927045	0.693900618
359.582588	18.85858647	7710.218613	-334.1730881	25.75362543	10.01957437	0.436451306	1.750640253	2.444005523	6.936350837	0.058780718	5.424699598	-0.081102631	0.59232968	0.527892439	0.992106608	0.56705956	0.955329175	0.437198602	0.134647582	3.652865991	8.94329995	911	2	62.5955	6.526610157	762.1433447	0.061932662	24.2970913	2351.074923	13.02166608	352.8735576	86.38729075	33288.17487	0.232870578	0.00592548	0.140804725	32.83280877	0.002824026	1374.71232	0.151812593	16.52039339	341.6801139	2.516184174	924.8921086	0.011222301	0.007053609	4.375288768	5589.952806	0.616671405
492.1616048	21.74217797	81242.25453	-1036.759759	178.0561004	101.5468198	0.275747017	8.034342341	3.988380169	35.14599867	0.011473267	6.54050754	-0.603343713	0.998140062	0.11579985	0.928723156	0.203874393	0.82442737	0.106895812	0.026921818	4.848561246	69.90073005	911	2	62.5955	5.47856294	39.94	0.3994	0.7244	3.88	72.55	460.64	3.48	2120.2	0.100621735	0.036169122	0.636944444	242.6236111	0.020419596	3.780280955	0.038789233	72.57009269	455.7962732	1.08244491	510.2618655	0.038863019	0.036255517	4.904515448	92.85421059	0.952179493
736.7487961	26.57438492	152475.1114	-2325.3232	217.0783547	95.28181718	0.382853075	7.665067281	4.273842502	35.49494655	0.002947636	8.610395187	-0.269793852	0.964993095	0.132398418	0.953250058	0.218334111	0.857192456	0.132607197	0.008772921	5.661478087	78.09004297	2798	2	72.7748	6.602865131	139.4285714	0.31122449	1.105867347	14.63839286	90.74481824	726.9553571	4.964285714	4142.513393	0.029691514	0.010321002	0.521694568	336.9109046	0.008232624	14.02684956	0.032514889	90.93549436	722.3878646	1.118409009	822.0513877	0.011133169	0.010536476	5.272438096	400.428539	0.927845811
354.8679154	18.79396981	2952.202664	-82.72027976	11.65915796	5.040918507	0.393950969	1.122179705	1.950233104	3.771689419	0.086358147	4.625419968	-0.110235516	0.63318853	0.630338872	0.996238123	0.654270921	0.97122404	0.447584235	0.198921581	3.267595171	4.175019116	159	0	65.3963	6.627558646	2361.250986	0.047502434	34.31053109	12075.66018	5.86495478	354.3967772	144.4608514	51430.49278	0.411954426	0.004863431	0.079113161	22.69161124	0.001960153	6154.730169	0.194875745	8.624528593	352.3528868	3.842094656	1365.552117	0.014139892	0.006024332	4.316056911	16151.44191	0.509771798
861.9133031	28.9798138	98592.19329	-2659.835659	137.9598268	49.76681949	0.467326324	4.332824765	3.577480832	30.70408956	0.022039221	7.351393235	-0.119326667	0.770030083	0.358245603	0.969793914	0.417478147	0.908647699	0.315058901	0.072560551	4.810147742	46.93166156	159	0	65.3963	6.915864578	309.5073676	0.1232606	18.58605822	230.1804062	60.62697163	831.0597372	43.45878136	45559.78694	0.046285726	0.00462489	0.317309554	172.7775608	0.003667962	153.5122919	0.072138658	66.17780005	793.7352962	1.695116076	1517.433514	0.005995807	0.00527388	5.00861995	1629.758841	0.765693215
26.02552335	5.023966011	114.4097813	-9.338105428	6.509177363	3.39417322	0.313130808	1.442507478	1.901836856	1.196560944	0.060026868	4.308366346	-0.285103457	0.863105232	0.460616409	0.941588183	0.516052378	0.843491903	0.472626505	0.111201806	3.005733951	2.475837646	1517	2	63.3183	4.531941206	8.407407407	0.15569273	3.747599451	9.481481481	2.92866941	26.11111111	17.74074074	596.962963	0.756403691	0.111788549	0.217648232	3.410999832	0.069519503	8.296063309	0.171652105	3.011450403	25.31394751	1.441019823	39.43360594	0.139902258	0.120553238	3.031851106	39.85853023	0.813890073
119.4516759	10.78879854	1554.659314	44.17041895	17.3054994	5.095856997	0.544424406	1.502905098	2.313726074	2.807733176	0.030146803	5.92508668	-0.127323701	0.731866616	0.504844513	0.988263821	0.551919853	0.93506912	0.440082673	0.071463867	4.004620861	5.600339099	1517	2	63.3183	6.837933616	323.9324158	0.079609834	16.36884062	547.7107397	6.471188537	122.5163431	54.95281396	6556.690342	0.504303837	0.011896931	0.145003987	19.53914722	0.003018953	402.46129	0.123639306	7.337152514	123.4231821	1.943980019	235.4105766	0.021398485	0.012504819	4.240749602	2228.265615	0.682701401
665.2473657	24.64356364	354357.4785	-438.4765298	403.6262702	173.1452438	0.402738306	10.57764787	4.332816587	54.98575287	0.007954674	7.01998879	-0.651063754	0.999397977	0.08660087	0.934614609	0.16620179	0.830366333	0.094518287	0.014686681	5.359501379	144.1928785	1517	2	63.3183	5.707555473	59.67226891	0.501447638	0.327660476	3.571428571	137.9282537	696.7142857	2.344537815	1654.663866	0.024250745	0.015162305	0.710550887	476.1718021	0.013697766	3.506584983	0.029949456	137.6128268	696.1293113	1.049673833	732.4927036	0.015614023	0.015313031	5.288897231	113.3254061	0.967704151
1119.518893	33.00838785	175729.6424	-4038.769734	200.7369739	81.29618129	0.418424743	5.669422686	3.859649163	48.78808553	0.022390505	7.218656074	-0.196149765	0.886913021	0.329942288	0.96056666	0.387532889	0.895274331	0.284738869	0.093832652	4.936753202	70.50828881	512	2	60.2793	6.649977738	139.6184364	0.162915328	18.42884394	71.24504084	97.19241499	1040.047841	39.59743291	56534.49125	0.033079429	0.005007869	0.398465279	250.0523313	0.004263289	46.21525021	0.062533346	102.7041422	979.6642457	1.606653015	1841.176143	0.006166892	0.005684283	5.135838363	580.4205792	0.78557161
52.03205552	7.162148683	113.0010789	4.451074482	5.077491154	2.135970134	0.406081162	1.000548611	1.846116932	1.12528317	0.0771633	4.554896937	-0.094720835	0.589588502	0.599108677	0.988183191	0.628427826	0.933370343	0.480745555	0.194013783	3.122371739	1.803365322	258	0	76.397	6.216820825	116.9906054	0.061059815	23.04396555	447.4853862	2.075750138	52.4368476	89.94885177	4578.06524	1.871996724	0.025652892	0.085205329	4.093153527	0.00486126	277.3206927	0.199841229	2.487612587	52.64265636	2.58846108	134.0655368	0.060764831	0.02744965	3.743594464	823.0532867	0.590974455
128.4173553	11.13044571	1813.385746	19.36020769	23.70058827	5.587596548	0.612306222	1.786989167	2.431213067	2.33846174	0.017571069	6.339265514	-0.155852542	0.798452163	0.419184304	0.985344462	0.484417001	0.918746673	0.408686076	0.051153185	4.253745506	7.322046204	258	0	76.397	6.519025303	86.82597055	0.116232892	8.092933985	75.45247657	8.697013847	127.5274431	31.04819277	4187.96921	0.277592609	0.01400858	0.151109345	16.36254582	0.005419359	61.9696744	0.097158943	9.145071484	126.4211106	1.596482677	206.7613634	0.020286545	0.014827556	4.240627073	482.7979862	0.754542982
73.63194578	8.535037788	132.5961949	6.358936727	5.046241105	1.906050528	0.450993882	0.927046264	1.780109672	1.034959331	0.074053776	4.506399834	-0.09542769	0.581787369	0.621240136	0.99289907	0.647424537	0.948367334	0.472799744	0.164526653	3.147056945	1.738072908	258	0	76.397	6.500188714	2802.434414	0.054314955	25.56144703	12193.55341	1.91473135	74.21877665	127.6663695	9010.276649	1.894442998	0.015766741	0.049289887	4.037273033	0.001606553	6936.115264	0.206797467	2.392004044	75.60111896	3.513510876	253.9918544	0.053579795	0.016301088	3.986041492	17174.82971	0.509024584
235.6951764	15.27099291	2410.333312	-62.48326227	22.24243087	12.29126727	0.286055451	2.42201453	2.8497539	6.353307083	0.019380156	6.309330332	-0.134306738	0.7673654	0.377449298	0.980825898	0.447720996	0.915575081	0.357925916	0.048318919	4.128654557	8.633424534	1002	2	64.9555	6.155215256	58.32473118	0.125429529	7.270731877	51.7827957	11.09818939	238.2322581	24.69462366	5936.636559	0.111383613	0.008429335	0.245492113	54.23296783	0.004883045	42.55398764	0.104179122	12.22222522	237.7157416	1.466334076	350.3460384	0.011050756	0.008994767	4.174565277	320.8579236	0.783894593
183.1689568	13.46356903	1412.04756	-17.58662023	13.06292429	5.459068408	0.406948133	1.405311637	2.253541987	3.472906305	0.05275422	5.356119113	-0.101577482	0.649805781	0.554229875	0.991298554	0.591397973	0.949013507	0.440030582	0.129867958	3.66305628	4.630498174	1002	2	64.9555	6.765610775	499.8823939	0.057977545	29.12534969	1545.158896	6.279200546	183.4111575	96.59684528	17654.86418	0.547011851	0.009780755	0.130290838	19.67841084	0.003964422	927.2161812	0.148749028	8.123970966	182.7343748	2.693539886	493.7332701	0.021030131	0.011340273	4.341894549	3793.309977	0.607653765
149.6184861	12.18301671	748.542786	-20.94184599	12.29353511	7.551977951	0.241466574	1.833072807	2.439300241	4.13006823	0.032094275	5.46824437	-0.184655114	0.814688093	0.447905151	0.977750327	0.504898038	0.911436892	0.423242074	0.070324561	3.651343934	4.961378264	132	0	49.3443	5.578182378	21.31746032	0.112790795	7.98292321	27.57142857	5.885501526	148.4920635	30.40740741	4433.465608	0.224191734	0.013678282	0.202616506	23.09372041	0.008168372	22.38616385	0.138209528	6.538983943	148.2102611	1.580493404	235.1908838	0.01890582	0.014815458	3.761012055	122.2673026	0.751735226
200.9856242	14.11282994	925.8790472	-37.42790855	11.89063223	4.639339253	0.438328829	1.318746335	2.145063667	2.867676862	0.044048707	5.338588554	-0.133375987	0.714006	0.55093441	0.9897419	0.588989228	0.943033547	0.45643723	0.104453271	3.702218452	4.13249287	132	0	49.3443	6.640806181	152.241288	0.067155398	19.05861881	382.0313189	5.082780128	199.7265108	72.83855315	14940.17909	0.368084579	0.007541567	0.117671292	18.78144175	0.002722851	260.4216204	0.151732688	6.099423002	197.4748843	2.286314489	462.1280961	0.014863596	0.008350591	4.116662438	1079.430676	0.62616407
272.7200985	16.45138201	1866.907698	-79.9407883	13.98512168	5.698834709	0.418777698	1.344403402	2.158233324	3.867017397	0.040675994	5.423174617	-0.14238111	0.738973534	0.562814929	0.992019243	0.598399884	0.953197325	0.452944872	0.083598928	3.756823706	4.920989098	132	0	49.3443	6.84160735	403.3701699	0.060648048	22.59651837	1049.153661	6.563990782	270.5104496	89.61674936	24543.58337	0.342308911	0.00748616	0.098886973	20.89368624	0.00366053	696.146667	0.144536644	8.199959357	268.2698253	2.597407082	707.7890522	0.014989841	0.008904818	4.304486817	2854.6064	0.590416114
93.88684721	9.64712151	267.7182468	-20.96338476	7.968271307	4.701899206	0.25530571	1.522662977	2.264371978	2.353082197	0.046691065	5.124953732	-0.110342397	0.665780821	0.482261749	0.975708171	0.533725288	0.903842315	0.446160115	0.120199083	3.368690884	3.167542628	303	1	78.7105	5.724738237	35.82285714	0.10235102	10.09645714	60.74857143	3.892253061	89.74571429	35.90285714	3653.294286	0.380934906	0.01765774	0.165794002	10.76186819	0.007306847	46.91018867	0.158796	4.209304327	87.83405463	1.649055254	152.7713593	0.026016904	0.018917343	3.613481371	217.3883059	0.732961084
519.963582	22.44665129	37786.57481	-1192.226125	96.04205956	31.90449761	0.496332051	3.790175833	3.437927562	17.26546876	0.018257558	7.001549243	-0.19371842	0.877072307	0.334883159	0.965669835	0.403047287	0.893897353	0.295201314	0.076168695	4.741499545	31.98663929	303	1	78.7105	6.441797129	78.90322581	0.14140363	16.22456032	43.43369176	40.88679488	488.8387097	35.91397849	24725.06093	0.061469931	0.008966258	0.332945709	100.3623693	0.007405398	31.3898038	0.064743674	42.35561112	461.7864475	1.564139661	841.4250293	0.011011152	0.010084565	4.784897784	383.9279132	0.791600991
45.97885863	6.760983325	33.75341176	-3.685322458	1.847573515	0.775916701	0.406850751	0.526309874	1.315569589	0.497531284	0.258115136	2.904264285	-0.092705235	0.488669778	0.759496129	0.994832212	0.767825492	0.960767397	0.392198618	0.467754156	2.173199881	0.655872554	70	0	60.7036	5.641395511	1590.97736	0.041883256	52.71091755	17219.09809	0.779475513	46.01790133	255.8405728	12295.44058	5.409541387	0.024992453	0.040076712	1.786809072	0.002283794	5621.537245	0.301671658	1.279795573	44.58617423	8.654344143	413.0127174	0.190036877	0.028352389	3.813794551	7806.280059	0.417050738
126.1753196	11.11623719	1043.060155	-40.39445964	17.45971407	7.055113796	0.423511224	1.98407503	2.584683896	3.035754317	0.0193397	6.206707354	-0.098331968	0.672108743	0.397878278	0.984947115	0.46839434	0.918641541	0.371748922	0.048530859	3.99713436	6.128706967	704	2	85.6263	6.362225579	102.2530658	0.113994499	8.62412675	104.0189521	7.009566137	124.9632107	30.62095875	4350.32553	0.251868928	0.013850746	0.176066379	19.59865212	0.005286052	85.58333779	0.111179216	7.393971877	122.8955688	1.586310459	203.9949752	0.019784699	0.014689875	4.043005041	586.689368	0.759778422
959.3204682	30.43315482	172811.3524	-4208.154259	177.2851558	44.85215433	0.592918144	3.812059403	3.371620463	30.11899114	0.03265111	7.251339433	-0.119127732	0.764661167	0.423325249	0.985165855	0.473383389	0.939350415	0.330916451	0.121439052	4.758654915	55.53432754	704	2	85.6263	7.28116179	1344.350664	0.092452422	34.1012236	1609.474245	71.29697545	934.1436627	78.89202943	90868.02084	0.078146197	0.00579275	0.265994701	157.4811681	0.004198611	870.0077089	0.076540675	82.21628266	876.1900692	2.289601587	2353.531005	0.008446769	0.007104854	5.243914305	8028.319959	0.706296362
408.3613377	20.12698732	8917.47656	-325.8457365	18.29135593	5.235120602	0.550818533	1.293540864	2.066635599	3.549069522	0.062281585	4.890843437	-0.083336844	0.573980818	0.558440792	0.996268024	0.593453681	0.967360355	0.479173152	0.121584629	3.308555833	5.881619132	79	0	75.4935	6.347429142	2597.60224	0.063810608	18.92009197	9006.967181	8.407303526	405.9232092	84.73926501	35705.60681	0.213299753	0.005878751	0.095503861	30.55535535	0.002442812	5750.628922	0.194402432	10.85743166	400.4162292	2.551914981	1053.599639	0.011145133	0.007091197	3.9739417	17611.79231	0.593856591
545.2682809	23.2009674	25951.26618	-895.6719236	45.72346892	17.82038162	0.435744628	2.192617706	2.664836977	12.97931486	0.061742682	5.585880974	-0.088844789	0.624441152	0.51209226	0.982792095	0.552371749	0.93921302	0.413871397	0.127262055	3.728073425	15.88596263	391	1	86.141	6.577871164	439.2680535	0.065270142	29.23110474	1217.228826	23.18068492	530.8291233	88.25824666	52795.01545	0.16162162	0.007968311	0.173315521	58.54769481	0.00521279	680.2430248	0.135880164	28.9016941	508.4471718	2.517785601	1413.534811	0.01293584	0.010044684	4.51834805	3207.569634	0.640310001
983.9868209	30.44136677	316128.664	-3932.331405	377.1913939	149.5592156	0.428369542	9.335175561	4.475498881	60.63091952	0.005806264	7.710448546	-0.449314143	0.99421763	0.13417767	0.941200559	0.211770146	0.846871192	0.138671775	0.024124136	5.631570003	131.6876524	391	1	86.141	6.154909651	81.4245283	0.384077964	2.351281595	6.91509434	149.8635413	889.3443396	6.018867925	8516.146226	0.01470972	0.008725237	0.631039836	453.9103697	0.007819642	6.429418396	0.031423482	148.6351797	870.976362	1.1157804	1033.394111	0.00917051	0.008986025	5.287864783	191.2424295	0.934422139
1267.165463	34.57704747	605176.901	-10410.92324	334.4349941	48.23078238	0.744695659	3.841085594	3.320309376	33.23152096	0.042803986	7.076713525	-0.181060892	0.863251043	0.434668538	0.989788217	0.481561523	0.950572719	0.347143612	0.150127554	4.824313931	95.66644413	493	2	87.0308	7.192090523	691.6672799	0.090889261	30.62042551	955.8457293	118.5601293	1247.422996	73.83074901	111209.6961	0.078504418	0.006871303	0.259530198	232.4705047	0.003735263	504.4494373	0.08430521	137.8386601	1182.892858	2.194349661	2967.232541	0.009923225	0.008299885	5.34347348	4201.523749	0.702018759
866.1297852	28.98376216	125935.0351	-2576.087296	202.2242186	98.73537636	0.339800632	7.225128789	4.224302998	45.49568746	0.006271421	7.942138604	-0.279295961	0.960927118	0.181890319	0.947118081	0.26132424	0.859873449	0.185244301	0.02559918	5.334657704	75.23989873	1474	2	67.3785	6.349007489	118.1284635	0.297552805	4.063168981	17.23677582	88.43067338	817.02267	9.705289673	11521.63728	0.015176814	0.007123121	0.550919026	344.3901776	0.006479523	15.22802245	0.040484191	89.06380592	796.8237716	1.18531467	1016.019102	0.007658747	0.007463648	5.120010086	340.8586077	0.905936983
951.374716	30.51992352	112557.4354	-2678.441785	105.8522033	26.25256067	0.599601686	2.767135198	2.964299373	18.51730962	0.020418049	6.873235325	-0.161478691	0.83002725	0.439659918	0.985389434	0.492640775	0.941578427	0.387061484	0.05926333	4.652299188	33.02619098	262	0	62.4011	7.224663256	485.564698	0.081703634	18.57407959	572.2444893	44.41459171	936.0846374	55.18441864	58268.35588	0.062272847	0.004959519	0.195399543	121.1619953	0.003108259	404.9084407	0.084514169	51.56138373	908.9749492	1.929839213	1885.653618	0.006994273	0.005849971	4.915229084	3358.415622	0.700253418
62.10050587	7.797244251	293.6867172	-26.21271138	7.561859475	2.351092162	0.523513793	1.082260397	1.922157769	1.16705759	0.061730661	4.80075058	-0.096890483	0.605371321	0.572412625	0.984815299	0.60742073	0.923018301	0.473817027	0.138221675	3.304632718	2.478237909	261	0	62.4011	6.292277837	221.3812907	0.065536202	19.42554214	686.6678508	2.976794436	60.80521018	79.92243931	5418.598579	1.322828327	0.024608516	0.084171607	3.760055773	0.004226513	443.8913224	0.177688683	3.420212395	58.91102624	2.404751564	152.816194	0.051484456	0.026897184	3.843152646	1514.364742	0.604731144
785.5664214	27.22259866	148132.5271	-2419.063023	237.4763487	60.19096319	0.593803032	5.719663758	3.971383232	26.61094431	0.003041091	8.953411045	-0.171161599	0.897560514	0.194370523	0.971018081	0.28060059	0.891730336	0.19778098	0.013960761	5.754842847	74.41682797	1990	2	66.8665	7.006774371	288.6749004	0.230019841	3.145971651	43.24223108	86.36045396	741.0270916	9.733067729	10246.23984	0.018558035	0.005842069	0.42947454	245.6353213	0.004494953	39.53486963	0.033519759	86.36017224	724.2577016	1.205687031	932.6189217	0.006460176	0.006102901	5.350774905	1049.583491	0.889663395
1147.525847	32.8976471	309768.0989	-4911.003466	351.7604995	92.96669684	0.578417113	6.928952762	4.222735329	43.56502851	0.005729992	8.706815935	-0.211931146	0.932911246	0.209464675	0.961975034	0.285006851	0.881617684	0.195641775	0.035300149	5.733657453	111.1817991	886	2	59.2936	6.956184643	287.1014617	0.246862822	7.971415876	41.99742046	130.6546416	1048.124678	16.07652623	26407.49699	0.015875809	0.003642698	0.470997324	359.7578503	0.002785341	35.07140661	0.032450211	129.6342918	1009.188857	1.266831932	1430.655818	0.004116988	0.003838137	5.467090581	953.4121813	0.881872214
231.0666646	14.43386157	43664.28932	797.2543035	121.1245554	30.55993781	0.598287088	4.087620581	3.527274535	13.49700055	0.004918611	8.19754317	-0.191902923	0.905431159	0.252080103	0.97316185	0.336738953	0.895216072	0.25398462	0.018303959	5.333028895	37.9211233	465	2	84.5722	6.854052621	149.9535452	0.183317292	3.362575547	43.39853301	36.92889958	223.49511	12.61369193	2057.622249	0.168677402	0.017270284	0.310308034	83.30606903	0.007393302	39.11529318	0.051880778	37.46145749	227.4834435	1.275245739	275.9449091	0.021213034	0.017627757	4.917302907	645.7320348	0.855386197
805.7567549	27.7512291	146713.6838	1208.096558	182.7251113	40.34160204	0.638742882	4.061554874	3.515461381	22.71957029	0.011176815	8.3026169	-0.147085718	0.819134241	0.336335003	0.986696028	0.402562272	0.934817464	0.305496085	0.048916553	5.460980387	55.76667833	465	2	84.5722	7.57241481	1440.408185	0.109570073	13.72051666	895.6513008	61.57857129	797.1038339	36.87692074	25014.98121	0.067945251	0.005700326	0.250225472	227.7443378	0.003348086	648.2626323	0.057700134	69.21491148	814.8908324	1.651467103	1262.96071	0.00764582	0.0063329	5.379752361	8637.60173	0.767731134
357.2463873	18.79737757	7556.818594	94.62938761	22.98786765	7.370746916	0.513716104	1.506792303	2.269035446	5.070609071	0.06888482	5.182571016	-0.096069499	0.622610991	0.549198676	0.994436276	0.585474701	0.961798306	0.4524955	0.16204925	3.508829956	7.589653641	209	0	70.4723	6.507956896	2224.907344	0.058234501	24.75751149	8437.303774	9.610353252	359.6918285	94.09323143	33052.17044	0.273041042	0.004133858	0.106425969	41.2230688	0.001220705	4928.832487	0.179429491	12.75151111	363.0167464	2.728742907	970.9738419	0.009655117	0.004601651	4.260267627	16453.49709	0.597459268
205.6347419	14.30235769	595.4996739	-38.19523857	7.797647226	3.490006355	0.379633514	1.198245684	2.031288928	2.039743498	0.064651718	4.862889378	-0.073183956	0.535328524	0.560897743	0.992708637	0.596755867	0.949378318	0.474257904	0.14926579	3.27109743	2.821913395	265	0	43.384	6.293271348	738.1425804	0.065005952	19.64184816	2439.682166	3.705592708	203.6932629	77.64975782	16651.18934	0.369299543	0.006147676	0.103847281	17.36772489	0.001578213	1573.89714	0.185834148	4.523328607	200.6807293	2.382106415	495.4709432	0.013232697	0.006599918	3.874754335	5241.855562	0.617223081
94.88503118	9.658564271	393.6992431	-18.15327089	10.23188126	3.843852904	0.453162885	1.43517141	2.20310116	1.755832459	0.032274002	5.572492121	-0.081048726	0.590211117	0.485476211	0.985924628	0.537560965	0.922596316	0.447954131	0.073093559	3.667841492	3.518933541	265	0	43.384	6.262764196	350.8515581	0.099391376	9.124525195	559.0515581	3.808838527	95.96883853	38.11954674	3828.13881	0.420855748	0.01393095	0.133604773	11.70035398	0.003185635	442.6061006	0.150802403	4.096829815	95.30696393	1.7128408	166.2286438	0.022525902	0.014442744	3.769624126	2104.089513	0.714782977
204.63127	14.26479623	720.8650908	-44.9798661	8.386294072	3.800404509	0.374089522	1.234954716	2.066896803	2.259505313	0.062911695	4.925058122	-0.072552911	0.53490815	0.556141553	0.992137392	0.592887656	0.948116087	0.470732998	0.146439109	3.306137397	3.046674645	265	0	43.384	6.313491263	769.9272128	0.065088107	19.6455554	2503.912503	3.966429488	202.8911151	77.25479753	16544.80844	0.36944716	0.007025242	0.104801443	17.22946775	0.002306612	1614.234769	0.182713292	4.848992589	199.7281293	2.374407405	492.4742129	0.014399468	0.00776356	3.901771091	5479.4396	0.618479429
623.1816794	24.62576808	58121.83128	-1676.037802	116.3508898	49.64364858	0.397995697	4.826755781	3.743409477	25.98697598	0.013656683	7.317440681	-0.179392789	0.871674617	0.272575039	0.961818818	0.347004263	0.88625186	0.265343815	0.058089567	4.84117065	41.4986346	265	0	43.384	6.305479894	124.0144462	0.199060106	8.593673753	45.40128411	53.68401227	591.1348315	19.75120385	15947.32103	0.033278327	0.008060118	0.438627258	177.2357038	0.006797012	36.03298077	0.063539745	55.45057881	570.7139382	1.346647328	848.7111175	0.009229633	0.008704337	4.782004078	482.1293104	0.850064527
188.4398511	13.66556105	1517.642768	-18.52273226	12.77143269	6.007025952	0.356647611	1.489453298	2.293500653	3.764116034	0.055098424	5.25440873	-0.112316349	0.670602085	0.531360626	0.991815553	0.572847867	0.949839001	0.439772077	0.149579157	3.592063692	4.694614661	197	0	74.4504	6.41805383	94.87913669	0.068258372	22.12697272	250.9769784	6.951342581	190.4856115	72.71079137	13890.95324	0.392362195	0.00857037	0.135569197	24.74905376	0.00347986	158.6732796	0.149116977	8.646250626	190.2489817	2.217489851	423.0699214	0.016139864	0.00953092	4.18408227	685.581701	0.642876843
117.1897626	10.72033523	839.7015321	14.27528256	13.20112984	4.147260217	0.521197879	1.411307636	2.232078861	2.120949372	0.038644186	5.61694191	-0.121309641	0.702836661	0.510813493	0.990186183	0.557712798	0.938051101	0.442359493	0.097394405	3.796338029	4.337097515	1460	2	58.6256	6.555247842	148.8292683	0.082499594	15.44613473	284.1252772	5.106571194	119.4329268	51.75277162	5969.059313	0.478077335	0.011702029	0.150308528	18.89257413	0.003489225	206.7459929	0.14196489	5.802677859	120.1887516	1.895928726	224.0691488	0.0206099	0.012277743	4.044374512	1005.741707	0.687602653
703.8386206	26.24607722	80943.12427	-1924.874603	147.0414356	87.60040258	0.254496226	6.971096205	4.048086341	37.27544149	0.009594432	6.985251721	-0.4189888	0.987246728	0.172467842	0.944454132	0.255321115	0.853614022	0.174151503	0.032052572	4.965214667	58.66045954	1460	2	58.6256	5.67643095	59.02439024	0.359904819	2.846371208	8.085365854	72.31688727	668.6890244	7.195121951	6505.091463	0.023407308	0.016188073	0.617518208	332.6567916	0.015605395	7.30882719	0.046486987	73.35471763	657.4737208	1.136228436	783.4730102	0.017017248	0.016845114	4.869951632	144.6901274	0.91997526
435.576846	20.81774185	7025.219035	-290.045387	22.17784787	13.38855152	0.24526979	2.013109576	2.578596357	9.310554644	0.044588323	5.568481631	-0.070113038	0.566570978	0.481619759	0.990371793	0.52951855	0.950772005	0.42862398	0.096538563	3.654235655	8.891599845	539	2	77.5441	6.374985312	198.0442478	0.076200172	17.33589457	458.4274721	12.96638258	431.5852251	58.35205848	27025.80146	0.131511394	0.006280765	0.173139535	54.49056108	0.004255573	313.5134823	0.152179523	15.71131671	423.6909557	1.998734264	885.3952388	0.009567456	0.007350334	4.13606784	1394.982209	0.67606952
574.9989287	23.86894907	18328.17454	-592.9808543	36.77599142	15.70537864	0.397829143	2.102346143	2.607349771	11.2510354	0.05507093	5.584244361	-0.071662219	0.566297231	0.498326704	0.99261405	0.541134504	0.958581492	0.431319399	0.131498462	3.717716153	13.12034252	539	2	77.5441	6.47202769	757.4331965	0.069077355	21.21355214	2069.684177	19.45755692	569.8509804	73.0496124	44728.82772	0.124761927	0.004631521	0.169277007	72.41601304	0.002737059	1277.743604	0.152889116	24.41353827	557.0172707	2.284285896	1342.27459	0.007753415	0.005537892	4.383655495	5422.17964	0.6480576
23.49886155	4.709485792	220.0020229	15.02802722	9.078653432	3.807831768	0.407467523	1.486948397	2.175873517	1.535617747	0.035430247	5.253589037	-0.103341632	0.640396636	0.466491096	0.958761703	0.523159145	0.869811166	0.437256949	0.077437731	3.496854463	3.2216213	1399	2	61.64	5.584661564	34.41007194	0.123777237	7.168469541	45.16546763	3.373699601	25.14028777	31.52517986	584.9388489	2.521091432	0.081041305	0.117461547	3.580085106	0.013645005	36.627124	0.155149313	3.510507073	25.89590987	1.612205824	38.40704002	0.12917792	0.081824018	3.503852855	174.5407726	0.73422098
961.6299323	29.83105912	539223.491	-2984.2653	508.8165664	225.5952234	0.384723661	11.74598618	4.660391065	82.73655539	0.0055232	7.702444811	-0.521884748	0.997816735	0.111800365	0.921775324	0.182657012	0.82185123	0.111721529	0.022246893	5.805689998	183.6029474	1399	2	61.64	6.048622673	92.51515152	0.46724824	2.502295684	5.585858586	197.5530048	870.9292929	5.808080808	10148.90909	0.024386703	0.01906551	0.709557644	449.4049796	0.018197227	5.211388046	0.027167152	192.7031492	841.1934536	1.104276168	1027.369083	0.01980942	0.019640544	5.475163352	180.5563243	0.940635136
742.1251201	25.99868614	300905.5434	-1911.408106	391.0387672	128.5261483	0.50326001	8.682952732	4.422061115	50.75283653	0.003885301	8.245018303	-0.385000096	0.990069345	0.14681901	0.939526218	0.225083311	0.844499801	0.13875484	0.014421635	5.860186943	129.8912289	426	1	69.3525	6.547290228	98.05031447	0.308334322	2.826035363	9.289308176	139.0628931	668.0628931	7.616352201	8512.402516	0.038604132	0.01068566	0.537870487	290.4704182	0.007607582	8.72599859	0.028753532	135.6375013	650.7572832	1.152492722	809.5450264	0.011752257	0.010941672	5.398881591	277.5437252	0.913913574
102.9789499	10.12873109	136.8092598	-8.382541314	3.414828987	1.864784475	0.291785723	0.843162404	1.670568671	1.147151233	0.13229508	3.758328966	-0.085864998	0.522067978	0.656401024	0.99240125	0.675200162	0.950492188	0.476700354	0.281049764	2.664899847	1.319903365	1295	2	71.8439	5.762939956	57.82572227	0.053891633	28.13281173	342.3569432	1.648024153	103.6523765	116.9981361	11976.01957	1.156799887	0.011935771	0.076444064	7.077138811	0.002628212	188.5369887	0.2596753	2.242750634	103.7962908	3.116388824	321.4349388	0.033837089	0.012949039	3.562146561	391.6741089	0.536101776
483.6576971	21.89853253	11357.83251	-434.7662817	30.70730597	14.28893264	0.359938037	2.113180044	2.671689751	9.794000606	0.041390248	5.95480528	-0.092652391	0.65216931	0.479029919	0.987890054	0.527200932	0.944387843	0.413578	0.114014576	3.899362453	11.24905965	646	2	83.499	6.698262341	331.6116279	0.077118983	20.30207701	652.3609302	16.57004413	474.112093	60.65116279	31280.06744	0.122735015	0.004691642	0.183795584	63.75208327	0.002668113	431.2506536	0.126217235	19.80717898	463.7256761	2.035619545	996.667172	0.00750369	0.005376119	4.411760601	2361.35509	0.690369498
813.103546	27.87217333	134393.7658	-3301.432416	183.6763006	39.0650636	0.645725962	4.043441508	3.548313877	22.49864824	0.015790559	7.892984429	-0.126589241	0.800681157	0.333013715	0.976398198	0.399550565	0.913744114	0.304073025	0.06621993	5.106721047	55.68534104	646	2	83.499	7.156418939	853.4685162	0.133021901	16.69029645	454.2796135	69.42468719	772.401808	37.97724439	39796.05424	0.049650779	0.006797515	0.315457065	160.5239087	0.004446828	312.2341551	0.056494178	72.88527183	733.1052791	1.618849038	1368.570105	0.008558846	0.00763159	5.193839164	4346.410853	0.786345725
75.51660323	8.603160781	379.6606286	-17.17408768	10.46192307	4.467657034	0.397708182	1.523773232	2.279304679	2.121531146	0.033286693	5.527419704	-0.116116111	0.694900538	0.475998697	0.981783284	0.530054619	0.914176707	0.434364756	0.083131108	3.639431211	3.732395025	1359	2	79.6906	6.061673551	56.92156863	0.101464472	10.10765726	82.36541889	4.476841393	74.87522282	35.64527629	2943.581105	0.48865559	0.022923705	0.179346063	12.18264678	0.009905726	65.37458508	0.137995566	4.86896354	73.90037325	1.635448676	125.1477696	0.033555806	0.024528167	3.809746001	348.4332338	0.733023834
675.3325904	25.65071811	69616.17079	-1858.976115	128.1377217	59.32553628	0.361791039	5.389014525	3.837493492	29.78733246	0.012076136	7.168247372	-0.261958719	0.93899651	0.244679966	0.955239948	0.321049123	0.874897238	0.244332255	0.044778298	4.872432974	46.86581451	1359	2	79.6906	6.145442454	69.37383178	0.216117856	6.161372657	19.97819315	59.20214284	636.0996885	15.01246106	13095.53271	0.031168869	0.014123866	0.455166894	209.7344868	0.013173613	16.75572858	0.056459741	60.59176431	617.707909	1.273640852	854.0053239	0.015548779	0.015182383	4.809013443	257.3313098	0.866558926
549.862649	23.41950908	4614.066781	-174.4173703	12.29404743	6.73846236	0.290941646	1.224716889	1.964504042	5.222365359	0.079595856	4.638130181	-0.105929479	0.618114091	0.605562803	0.994182545	0.631697744	0.965581144	0.475026785	0.168328602	3.23799999	4.758127447	98	0	68.961	6.37803966	511.1860202	0.057911637	22.97076232	2112.859295	6.941566236	547.8478532	101.6024697	57134.88399	0.184188115	0.003514251	0.087700643	38.14641985	0.001624607	1257.609622	0.20408132	9.443821404	541.8084927	2.87809366	1597.283731	0.007670738	0.004256589	4.012490705	3465.11536	0.559523756
688.9443342	25.96814648	67383.56277	-1670.341848	79.29506614	20.90676132	0.580879215	2.418727914	2.777968666	14.9897917	0.052645477	6.026645155	-0.105086292	0.685697504	0.481748986	0.991769838	0.526426184	0.956686278	0.412727291	0.134073283	4.015922923	25.05045686	98	0	68.961	6.676048029	1912.677605	0.068667969	23.34649427	4970.779062	33.00631708	684.4616572	74.57270051	55351.79332	0.123023902	0.008138662	0.171893645	87.57217513	0.004568271	2952.187949	0.138711915	40.90849274	667.0780429	2.315875774	1641.933296	0.012484509	0.010048393	4.632853447	13998.20388	0.656930271
436.394561	20.7447769	15618.19668	-555.0870315	32.56110139	8.369059839	0.589228747	1.645089613	2.3605316	5.633298972	0.052250668	5.448131612	-0.093918577	0.629059377	0.513393052	0.994634434	0.556355172	0.961394579	0.450729434	0.11026365	3.638342083	10.23254031	1636	2	60.7283	6.510001923	1504.709102	0.067072707	18.33512589	4243.273781	13.94487188	433.5682446	72.70027637	33726.5653	0.165952642	0.005025466	0.120790552	41.4668955	0.002123038	2722.215297	0.160645213	17.32497286	424.9680208	2.312312434	1030.58396	0.008982169	0.005874687	4.252129296	10730.03548	0.631691662
72.8916555	8.51086175	90.99253731	-8.708731531	3.255564424	1.428916702	0.388092058	0.784390208	1.590216852	0.809185281	0.114450787	3.827777631	-0.07723761	0.499573237	0.66256871	0.993103704	0.680016542	0.950102252	0.486044667	0.224485284	2.733177645	1.171120282	280	0	70.5106	6.058383636	247.8943993	0.052991535	26.87455311	1384.914066	1.478369912	72.33604104	124.9260368	9450.066268	1.700836989	0.017403046	0.064901436	3.684637339	0.003041645	777.4320841	0.252544142	1.917961908	70.92877794	3.333442976	246.6550537	0.051387597	0.019215787	3.649676447	1589.238777	0.513981931
845.3858857	27.42034852	487032.5886	-6495.378069	474.7460117	103.8183617	0.631099348	7.294219112	4.241118133	47.82984169	0.005500918	8.575544717	-0.279617997	0.967096917	0.215269472	0.950769981	0.287576736	0.867999749	0.197470515	0.032679036	5.875926743	144.6410933	1686	2	82.5298	7.005985961	167.2900976	0.233319522	9.149127875	24.92189679	166.1975728	776.776848	18.70990237	25301.66388	0.103149548	0.021268774	0.478284782	254.8682354	0.011516955	20.28935665	0.030756639	163.0876596	733.6986853	1.312961854	1136.856293	0.024893321	0.022323461	5.506624576	573.5158613	0.868505687
47.15265106	6.846706864	47.17108621	-3.656641049	2.442192821	1.341418772	0.288579865	0.77440716	1.587991413	0.736989401	0.133736012	3.657628802	-0.050447883	0.392054374	0.663793599	0.991185381	0.681873654	0.9432587	0.478867877	0.282443606	2.559749365	0.945902898	2380	2	56.5969	5.853785239	210.8416031	0.050296184	29.9299627	1380.680821	1.187336965	47.26979962	134.7480916	6470.333254	2.887080249	0.027187383	0.065601307	2.764048209	0.004654066	720.3105382	0.266343656	1.613164857	46.87865802	3.601125059	171.8514105	0.086345396	0.03013645	3.587653387	1385.83933	0.510035416
970.2648001	29.93061483	578610.9873	-9681.201413	390.2984678	95.45168762	0.601378891	6.976662797	4.10591413	45.08766622	0.007863337	7.492337035	-0.419997398	0.990375392	0.19099776	0.956603119	0.270319001	0.874615981	0.203432387	0.029186135	5.372872075	121.4375389	2380	2	56.5969	6.260444955	84.07913669	0.302442938	2.459396512	10.71223022	148.0583303	858.9136691	7.179856115	8813.899281	0.127026145	0.018749849	0.554341218	371.0911868	0.005836791	9.649706654	0.036330918	146.6319509	841.9585164	1.154864627	1032.6274	0.021747558	0.018599521	5.29053816	243.9145087	0.918142931
584.5978643	24.12047165	11264.73551	-417.0171666	23.87549945	12.68079161	0.302307979	1.799335088	2.412420017	9.423382569	0.066120538	5.125522632	-0.076622723	0.567879741	0.531591514	0.989024935	0.56993568	0.951440107	0.443593212	0.15776799	3.410060044	9.139072764	1368	2	64.6188	6.300410597	290.6009292	0.067503119	22.26104481	919.0590012	13.40211358	579.4441347	74.93728223	45925.50778	0.12626542	0.005075565	0.16488915	73.22770917	0.003628875	576.2815827	0.176184495	16.98430285	569.1012603	2.29612853	1363.113727	0.008304098	0.006167243	4.095397492	2106.162919	0.642968539
33.71139466	5.741840263	91.76435921	-4.543002393	4.826451975	1.85858442	0.441296573	0.963147092	1.774523459	0.911480572	0.067917265	4.487147078	-0.106598576	0.603375376	0.601108484	0.982805283	0.630335306	0.918598086	0.484534861	0.138505175	3.127587284	1.671259099	476	2	65.0979	6.072007132	55.02962963	0.067937814	17.0139369	179.4345679	1.925073922	33.79876543	77.39259259	2730.564198	2.481782859	0.046849157	0.088959156	3.110088934	0.009880675	121.4056401	0.202533748	2.234019122	33.4963296	2.373151274	81.17504562	0.097661251	0.051408818	3.631481644	357.5244624	0.593045247
422.8620205	20.48199394	7827.205865	-306.0046798	26.6885776	13.30058573	0.334917124	2.09050285	2.671173559	8.890383247	0.033814179	6.062458295	-0.089893211	0.64836009	0.470860845	0.988589782	0.521024712	0.944512667	0.412683349	0.098283796	3.986329611	9.997290833	476	2	65.0979	6.714444118	288.8720341	0.077012006	17.96220882	536.5323914	13.32574219	420.0506532	57.98107171	25810.11837	0.135821922	0.005188644	0.171594444	56.31584592	0.002954155	368.149822	0.123368687	15.94622993	413.624999	1.993598019	855.9946757	0.008246406	0.005921026	4.388816235	2039.920006	0.682711613
510.624754	22.4221285	25189.7492	-902.4305701	60.26203911	28.88458409	0.345957003	3.336539524	3.264074946	17.65360162	0.023426238	6.717575074	-0.099431177	0.702834638	0.368501994	0.976036501	0.432344012	0.916204893	0.343164183	0.070867407	4.348040874	22.2866558	1994	2	61.2485	6.548520504	162.0283737	0.112130362	13.41157122	156.9321799	30.95296752	492.6823529	36.16678201	21341.58201	0.072354048	0.009764867	0.275965799	92.16582252	0.007998157	114.1782223	0.092361592	33.99759248	476.9657098	1.623610582	842.758395	0.012282365	0.011099906	4.588389399	950.3493269	0.768388114
42.85382864	6.435144038	314.293586	-15.67611931	9.874012917	4.126239212	0.408210735	1.52186321	2.196487489	1.761239156	0.032968336	5.393116325	-0.129158251	0.712835792	0.460443764	0.969719073	0.516541478	0.887603436	0.451712991	0.077705557	3.587270332	3.500063032	201	0	77.5989	5.632588855	35.35125448	0.126707005	5.203247646	43.43010753	3.766935163	44.33333333	25.56630824	1248.842294	0.740249584	0.050311012	0.161922264	6.042887466	0.011214499	36.09522931	0.149608385	3.950396001	43.77559075	1.514233586	68.26716108	0.070204206	0.052974388	3.577710933	183.3891348	0.756839568
589.3482737	24.02906778	45001.16126	-1451.100661	69.03524735	21.2509699	0.528056584	2.394757451	2.754454895	15.45637269	0.069541133	5.698012918	-0.098056941	0.653816888	0.514506138	0.987171109	0.553518153	0.947927734	0.395848027	0.195103196	3.854941029	22.57155431	201	0	77.5989	6.619939678	580.2310081	0.064348565	33.80205133	1746.022513	30.23127303	578.1504935	97.56981258	65002.2889	0.16483007	0.008101833	0.185820801	66.78434859	0.005034269	898.7776667	0.136112279	37.7536493	547.8717774	2.714799256	1686.031535	0.013499266	0.01036855	4.606596348	4202.825016	0.635972746
772.1638557	27.62369794	44486.94291	43.21719643	68.01976783	31.65103293	0.365070902	3.089191593	3.102186954	21.94350103	0.023732984	6.814882683	-0.156675194	0.820561835	0.425002913	0.989457423	0.480237311	0.94962251	0.361236493	0.083511834	4.607346068	24.91770019	87	0	79.039	6.981042645	226.3020344	0.088537572	16.34518614	298.8419405	29.54722326	778.4131455	48.16431925	37664.67919	0.066324896	0.004825543	0.211743367	172.9065089	0.003728051	214.2827693	0.101985728	34.97429078	779.6816406	1.81263132	1410.480549	0.006664675	0.005589208	4.714446569	1506.529203	0.716382024
49.0937163	6.786747348	513.822126	15.12358182	16.82350844	4.696526063	0.564108912	1.586218739	2.313758263	2.097706317	0.027717573	5.660594644	-0.129706048	0.714636404	0.469268429	0.970706111	0.52473704	0.892783062	0.421420972	0.068612239	3.843635307	5.380008626	87	0	79.039	6.175580819	62.85294118	0.102700884	10.07066726	82.2124183	5.331119975	51.46895425	37.6503268	1767.053922	1.289563323	0.033188485	0.138607224	7.646217821	0.006407746	66.00136492	0.128855272	5.328471991	52.07438554	1.700983926	85.28418531	0.056812691	0.033228993	3.788326922	372.164733	0.722388235
1112.089669	30.48430432	1199441.214	-17918.16414	779.1107032	49.36571227	0.880376641	3.822489687	3.36492162	34.19020598	0.010596287	7.838251801	-0.309322364	0.969696008	0.376690652	0.989635139	0.439150279	0.950101658	0.328415272	0.051567192	5.55758331	207.1191039	87	0	79.039	7.461757102	273.4927273	0.124314876	13.48174463	119.0654545	222.9924626	1088.127727	33.18727273	48688.40227	0.635534936	0.016712904	0.278167061	231.1709535	0.003728241	92.88284549	0.048611803	227.4792942	1045.341002	1.556440169	1823.544201	0.026206399	0.016259088	5.352896558	1501.615601	0.784604706
1448.320964	36.83030521	718706.7938	-12265.98056	464.5225039	97.5631569	0.651349818	5.738945144	3.83142451	63.96459362	0.033403368	7.839558982	-0.190831871	0.896360154	0.380393664	0.970243306	0.430289346	0.914979397	0.284385199	0.134096911	5.237950285	140.5214152	87	0	79.039	7.284786299	472.0426813	0.12360374	30.62087065	377.2382823	157.1620617	1436.530767	63.73684211	125397.0424	0.050718135	0.003701816	0.326215575	301.5561203	0.00158473	200.5701596	0.064181717	168.6056312	1329.283909	1.971152607	3214.356531	0.005276337	0.004239384	5.462140939	2331.008443	0.74631019
89.69912338	9.439524847	151.0614444	-8.882862281	4.77707253	2.399688249	0.329274208	1.02215457	1.866505061	1.346549068	0.080542737	4.485729465	-0.065702727	0.493439389	0.597543869	0.992245627	0.626728863	0.946730737	0.482879974	0.166639692	3.040452942	1.794190195	379	1	64.5722	6.222698229	731.1817894	0.057842084	23.37167832	3083.760383	2.251611314	89.84083538	99.45075548	9245.194526	1.104766948	0.015021921	0.082085469	6.748463593	0.00341046	1848.330461	0.207877687	2.845246224	88.88450613	2.829855035	258.383918	0.03715209	0.016556301	3.823562318	5092.997972	0.57094492
1106.174099	32.46252094	282637.3389	-6107.503878	263.3660121	54.21303674	0.657219353	4.586199415	3.672549766	32.73698365	0.017889282	7.953579417	-0.130978575	0.810530807	0.333681615	0.976811804	0.396818767	0.917850622	0.303390603	0.076291454	5.152068149	79.39476221	379	1	64.5722	7.186529832	706.1123554	0.131786554	16.80834832	406.3348264	95.28844715	1064.452034	38.37066069	53883.92124	0.035354364	0.003466961	0.324694781	234.3160203	0.002179863	273.0925162	0.059222816	100.7923862	1014.723741	1.629383577	1885.203464	0.004496051	0.003854288	5.272132673	3616.836984	0.784400237
300.9802606	17.18119706	3809.090529	-95.62360702	32.17027857	9.028034361	0.561932058	1.915426577	2.569219336	5.330720297	0.018703889	6.525240274	-0.155483784	0.812406541	0.443032711	0.991898064	0.500981537	0.947234484	0.417157783	0.055760465	4.338488842	10.29957823	524	2	68.2601	6.83763637	505.5382756	0.10184091	9.923201929	503.016116	11.44595187	297.467365	34.76631749	10575.34488	0.132305765	0.006513255	0.182682564	49.52046451	0.003001797	405.5959851	0.096480065	12.15714077	296.1166924	1.636797971	490.4764145	0.009423549	0.007002185	4.374082973	3127.60288	0.74278969
425.7598509	18.63774797	403302.7028	2046.559731	417.4155605	104.0669414	0.602088174	7.657981925	4.326197491	43.3877829	0.00274787	8.903888792	-0.316867238	0.982140168	0.154769287	0.959478621	0.236535182	0.871587483	0.158862451	0.015887569	6.096230385	130.3706255	524	2	68.2601	6.74621054	181.2168675	0.311905108	2.688912522	17.00344234	113.4715266	453.4010327	7.251290878	1618.981067	0.707359651	0.027478748	0.545674131	272.0338027	0.005834418	16.13837333	0.029045596	111.5446446	461.5171801	1.146302996	500.818292	0.037292861	0.025061584	5.452456656	511.1387175	0.919542872
48.60818897	6.697318027	813.7097856	-7.873983582	18.71860548	3.742186984	0.666659065	1.464017184	2.14301	1.488861471	0.023207174	5.761136894	-0.210418315	0.844108693	0.471594366	0.982046702	0.526326059	0.910996367	0.448636077	0.053764641	4.033761896	5.615198115	182	0	52.7748	6.013796796	40.225	0.125703125	5.531835938	36.65625	5.7625	51.325	27.2125	1501.14375	0.909402896	0.045243134	0.13161055	7.214721695	0.005921294	31.14916481	0.113256084	5.868033509	51.03233299	1.557461275	80.44812324	0.067374096	0.046478182	3.880947677	207.5139661	0.750534785
30.46406293	5.448621119	104.2568326	-11.33061882	5.310963729	2.206600592	0.411621803	1.062690045	1.885790903	1.057746462	0.07063037	4.545721052	-0.075002007	0.514071279	0.574725089	0.975367507	0.609113607	0.903065105	0.477872912	0.177367034	3.095338703	1.87939108	182	0	52.7748	6.015718155	130.6604378	0.069759977	18.71458775	436.0838227	1.979219122	31.12653497	74.49706353	2607.011212	2.546404238	0.057442743	0.081020338	2.202692997	0.009816687	289.6961935	0.205796333	2.231101024	30.22911595	2.320079835	75.45927036	0.113182159	0.063554476	3.536799277	876.2164808	0.619685324
46.95050708	6.804891599	78.49083208	-6.879530965	4.315660927	1.742745105	0.423298064	0.934647714	1.739228531	0.86152475	0.076519606	4.376282271	-0.084152998	0.549943609	0.6061129	0.988588063	0.63361554	0.932159826	0.495244401	0.173710783	3.018269437	1.514601508	182	0	52.7748	6.115337114	255.4003132	0.066649351	18.09793803	930.2907098	1.71990178	46.78001044	83.91440501	4092.000783	1.855508942	0.028812942	0.071213262	2.984207788	0.005536607	606.6194755	0.217824877	2.006751912	46.24935522	2.525808414	120.1267164	0.065505997	0.031048196	3.602200468	1638.942371	0.585759612
153.9042759	12.40484477	404.0427506	-23.89544474	6.704519419	6.625357128	-0.000291395	1.67427384	2.320131692	3.789662439	0.067611622	4.594881149	-0.200875612	0.796230262	0.483087741	0.980385024	0.533996517	0.918529902	0.426597547	0.141214152	3.024812972	3.332469137	182	0	52.7748	5.203280695	13.06837607	0.111695522	9.737161224	23.34188034	5.173496968	154.974359	32.07692308	5014.974359	0.217554424	0.016562322	0.225239233	28.53162793	0.011632595	17.88025789	0.178143394	5.913532436	154.3497222	1.575680976	245.3235383	0.022003484	0.018299	3.503366404	75.51406374	0.749600661
437.2381465	20.84109141	8993.909062	-381.1958649	24.93500125	13.39290771	0.298761519	1.871287421	2.451534724	9.865309063	0.067638227	5.18390948	-0.06830417	0.539009818	0.538991515	0.985829663	0.574985317	0.945333753	0.436979451	0.145987113	3.478282683	9.581977242	182	0	52.7748	6.448152429	399.7306915	0.062118212	26.55299045	1330.881896	14.8838561	429.390676	90.23760684	42011.13644	0.199240079	0.005392764	0.159669017	45.03848017	0.003219725	770.6566799	0.16352875	19.19719786	416.2940391	2.564240967	1144.263327	0.010020577	0.00656213	4.293656284	2898.224563	0.614257118
998.4065368	30.65738619	276914.216	-4425.773031	332.9854111	99.79351862	0.54074061	7.191649762	4.267515932	45.92133872	0.005693345	8.904400355	-0.17207877	0.89837604	0.206946502	0.957931418	0.280502945	0.875858186	0.200034157	0.036135797	5.768201745	108.1947324	182	0	52.7748	6.97339543	373.0824211	0.240233368	7.056752836	60.00579524	121.0380971	933.7102382	15.37475853	22446.22923	0.019169755	0.004305582	0.473824799	322.4141607	0.00294217	49.11070096	0.034080812	120.3508058	897.7579257	1.270505509	1280.469095	0.004905807	0.004523979	5.447743251	1265.562391	0.878077044
79.57825943	7.787413607	32334.56627	1160.596217	95.21756415	19.59537041	0.660938027	2.951750303	3.032555609	10.65181989	0.016513488	6.651115803	-0.27979287	0.939849512	0.339084578	0.973444013	0.4115082	0.904715812	0.358850313	0.053973111	4.629682759	28.70323364	335	1	64.5859	5.27047638	70.20704846	0.309282152	0.990238506	22.13656388	28.96997807	89.08370044	4.86784141	290.4757709	0.29004261	0.060442687	0.505783162	58.3708419	0.036524025	17.92618387	0.089908933	30.46768441	93.63330491	1.476284839	119.9750157	0.088553189	0.06124963	4.400758616	158.608325	0.792951136
1695.942916	40.7121893	437954.7639	-1428.396923	208.4102259	54.58151944	0.580655537	3.962617776	3.355707486	38.32333998	0.02203088	7.396419711	-0.137519893	0.797353124	0.384909927	0.991361247	0.442673374	0.955281682	0.355819614	0.061793937	4.875738848	65.74793633	335	1	64.5859	7.173239894	1659.08068	0.093343124	13.60185186	1963.159784	83.60778331	1710.618544	42.22381006	65887.89873	0.119602209	0.009667851	0.218141171	450.7241229	0.003349392	1384.242234	0.09347257	96.17378117	1740.338605	1.759105193	2923.706522	0.013901519	0.010734947	5.032698195	10908.75832	0.735259257
10.63864198	3.247785217	26.92105293	1.947226751	2.624206204	2.268842413	0.076511579	1.127488182	1.866747722	0.969963605	0.082212558	4.105617515	-0.086656509	0.545750385	0.54508429	0.959526394	0.584915302	0.873380184	0.484356857	0.178227336	2.639477974	1.223262154	1315	2	70.7762	5.037203648	17.21656051	0.109659621	11.09343178	41.31847134	1.289950911	12.13375796	38.97452229	388.0955414	4.715269762	0.157138127	0.155026349	2.596046188	0.035110036	31.82193623	0.242465163	1.430529337	12.47859797	1.709405322	19.84044872	0.251695469	0.162984769	2.946985182	95.90510655	0.727584758
127.6976761	11.12476845	975.6206214	18.15733762	20.72820153	4.982038893	0.6124657	1.590741496	2.331014016	2.414857584	0.018344981	6.191838773	-0.145123887	0.778086693	0.462579939	0.988395352	0.51875675	0.930645353	0.435051109	0.037328151	4.147280092	6.427560107	1315	2	70.7762	6.782357104	276.5629229	0.093559852	10.29300466	319.0981055	6.811123702	130.7838295	41.1488498	5345.92862	0.388439197	0.010378461	0.143172477	19.36845682	0.002260916	259.9953094	0.106629391	7.008529747	131.028572	1.761401717	229.5778529	0.017757843	0.010589529	4.205587691	1740.174373	0.711934873
481.4877301	21.90976084	3587.907019	-140.4080823	12.14140891	6.341893591	0.312361475	1.356705683	2.109768737	4.480916247	0.056072828	5.032909155	-0.070916504	0.531594653	0.552521646	0.996214098	0.588942121	0.968535435	0.472663719	0.1154063	3.392169031	4.620825626	4202	2	59.7919	6.441563272	2378.412686	0.064886446	18.83387218	7497.498759	6.516832418	479.7309508	80.35757741	39887.37962	0.165578711	0.003532988	0.098660806	39.11428149	0.001487744	4891.608321	0.181054291	8.311204105	474.5815041	2.459902017	1197.441671	0.007078407	0.004055981	3.994604653	16406.15954	0.605161708
149.4989382	12.20355633	238.0682038	-12.5852894	4.963002909	2.674715508	0.298959781	1.072212415	1.891597932	1.513637939	0.071606607	4.553387144	-0.057158378	0.459518866	0.581822702	0.994797749	0.613631363	0.955910229	0.486952027	0.136230628	3.061882911	1.909429604	4202	2	59.7919	6.195066901	1188.129912	0.064313625	19.18842749	4396.932013	2.428223177	149.6142146	82.49399156	12621.99681	0.550876237	0.008231536	0.088977444	12.13865558	0.001805529	2868.751306	0.211919786	2.991170491	148.6407102	2.488862974	375.8990391	0.018776045	0.008776532	3.70462337	8121.090271	0.597701463
767.2786588	27.33553244	79552.2953	-2185.994455	120.2654443	40.5167925	0.492159198	4.032049565	3.514300003	23.89418501	0.014541898	7.526772822	-0.14470779	0.824923485	0.32486569	0.980674161	0.393769724	0.922756679	0.311798716	0.054374499	4.878414614	40.1955592	543	2	65.0979	6.834711522	248.8493476	0.147597478	11.54993816	122.7307236	54.52703655	726.6465006	27.97983393	25786.48754	0.037547342	0.005321268	0.351158823	179.0834378	0.003992697	93.28475572	0.06266918	58.13266618	702.615558	1.477806438	1138.068088	0.006490852	0.005844622	4.986808951	1204.931927	0.809125899
441.0728594	20.32459399	132485.3521	-1295.366966	248.7018106	143.3876512	0.282769169	9.498311396	3.671850008	40.21019758	0.021172514	5.647500483	-0.702969095	0.998732432	0.132966182	0.903652031	0.207678454	0.802818604	0.134181602	0.036956904	4.329877748	98.02236543	4208	2	60.4709	5.150747374	23.48275862	0.404875149	1.252080856	2.75862069	106.8421522	465.8793103	4.344827586	3169.534483	0.049214405	0.032632492	0.655565134	236.0454646	0.029092852	2.589480869	0.045959361	105.9461409	457.0768425	1.095152563	529.3750333	0.034063286	0.033425353	4.749577417	53.24659842	0.944347611
265.058766	16.24345669	1732.551036	-90.89711492	11.87759938	7.045177781	0.253141134	1.623924112	2.36767194	4.392249694	0.049139617	5.336853865	-0.050358574	0.473352019	0.497958898	0.989934644	0.544682585	0.943797619	0.44746589	0.107983339	3.454828257	4.73069429	4208	2	60.4709	6.26520213	428.9293591	0.073902371	16.34755932	1092.585458	6.599785623	262.9858718	59.73397657	16526.65403	0.223019622	0.007036794	0.147935405	30.53852541	0.003445706	746.3406167	0.163719797	7.97975563	259.3952533	2.058742639	551.9891997	0.011898124	0.007937126	3.983816094	3051.793957	0.668302591
958.4123607	30.31709069	288717.4971	-4263.71745	327.7249184	172.5041629	0.30417363	9.685950966	4.472622525	76.58077633	0.007311222	7.382600147	-0.475009297	0.994823568	0.145063919	0.927842177	0.220574082	0.836736989	0.149934267	0.026959595	5.418249768	125.0572703	3653	2	75.2663	5.979918526	74.91160221	0.413876255	2.764262385	6.171270718	143.1495986	879.0276243	6.524861878	9307.104972	0.054926326	0.016963855	0.666100816	461.7601128	0.008195825	5.618467252	0.032199754	142.0767391	858.30502	1.116347162	1025.465605	0.01857352	0.017116656	5.290338511	162.4534049	0.931000029
745.2058944	26.81621068	107918.7313	-2596.033521	170.607581	67.22186582	0.423007194	5.750389587	3.941231274	33.25958911	0.011521351	7.372138845	-0.280062746	0.952410313	0.242818584	0.964042901	0.317783799	0.886837411	0.227729302	0.046878773	5.080711327	59.45736171	639	2	67.5866	6.350947316	75.66096866	0.215558315	7.251954124	21.10826211	74.72108181	705.002849	17.09116809	16862.75214	0.036296331	0.01175427	0.448692488	237.991996	0.009106572	17.02607427	0.052824124	76.14876816	681.8936119	1.29550542	967.6742822	0.013260707	0.012599766	4.982215347	275.4437225	0.854512275
114.6715391	10.68371537	211.7479036	-11.61694529	3.791529906	1.673192618	0.38522157	0.719701117	1.574179396	1.150854953	0.177113967	3.542972285	-0.096811163	0.53687119	0.71023548	0.995651768	0.724196315	0.965968535	0.418440648	0.362057985	2.613385568	1.366180631	2010	2	57.063	6.044614178	331.1947756	0.041997816	43.59277567	2864.95511	1.787369007	114.2452447	191.1940147	22675.94725	1.629682727	0.010587958	0.058108011	5.897708383	0.001657297	1196.262757	0.265245703	2.769402867	111.8198474	5.217577646	611.5392344	0.048122282	0.012019486	3.937338817	2075.130499	0.458159285
186.5036602	13.63129206	632.561069	-40.06049524	6.727205208	3.962852872	0.257513983	1.138035418	1.986998211	2.66092303	0.085469564	4.357412046	-0.097682741	0.59248713	0.607649333	0.988191469	0.635789815	0.943317614	0.45075493	0.170614516	3.052328184	2.67251452	2010	2	57.063	6.008480296	53.81860465	0.062579773	23.87904813	210.7604651	3.600248783	186.6674419	84.64651163	15991.80698	0.455497175	0.007991693	0.128457734	17.89881879	0.003382071	136.1833827	0.214125161	4.625005514	185.0556954	2.408950142	453.2369945	0.016457896	0.008958796	3.676881785	385.7250674	0.60366519
829.9437434	28.25538365	148673.5978	-3744.735256	164.7596718	38.74340812	0.614065316	3.828815962	3.4297972	23.91978557	0.023625488	7.113133896	-0.150673761	0.822894828	0.362973278	0.974690778	0.424242609	0.91524629	0.330478133	0.08074839	4.741341518	50.87576998	50	0	79.4333	6.761969098	222.6806998	0.121749973	16.36079135	177.4100601	65.89175728	790.5287042	40.62274467	41286.76599	0.055026575	0.006972121	0.308532161	160.3744654	0.004515355	119.2722169	0.076770845	70.87606744	753.7214987	1.668536679	1424.710668	0.008958716	0.007913033	4.945717021	1189.331407	0.76536141
426.5133584	20.52928239	11780.51189	-437.988276	34.883772	14.6518635	0.407295657	2.175401557	2.71901034	9.874919233	0.045563713	5.973540035	-0.073314845	0.589593576	0.481643219	0.990753253	0.528223235	0.950726236	0.409803579	0.128679512	3.956746201	12.38390887	308	1	74.6064	6.648132435	1158.162208	0.069785624	22.54723118	2759.581345	15.59109107	423.5356712	70.82778983	33189.74452	0.158294073	0.004574365	0.169108343	51.8738792	0.00200759	1718.156565	0.134179342	18.90922006	411.4916073	2.214010732	977.5167208	0.008028977	0.005232145	4.434829929	8476.279703	0.661461687
469.4482568	20.97422557	81003.19449	104.7868969	184.9608541	67.96822773	0.463546624	6.551582753	4.011959815	23.93852182	0.003870483	8.174836819	-0.336471135	0.981217959	0.142667465	0.956286263	0.231988949	0.860015596	0.15899115	0.010869793	5.524594868	63.23227047	1000	2	54.9952	6.244926324	109.3028391	0.344803909	0.932042313	11.06940063	65.09004966	424.6529968	4.268138801	2231.971609	0.023888626	0.009740946	0.574286716	199.5094628	0.007541508	10.7479034	0.035020705	64.79429772	420.6918146	1.102512314	476.5952069	0.010384783	0.009909042	5.086076916	288.4137583	0.939174726
754.0740276	26.47871308	207667.9866	-3068.441106	301.6162435	90.68442291	0.53575764	6.980260618	4.18184888	40.69282944	0.005934269	8.045802204	-0.326780448	0.978014647	0.19052224	0.952380404	0.268225936	0.865925422	0.195149752	0.028437936	5.636015499	98.07516659	1000	2	54.9952	6.432250765	115.3316327	0.294213349	4.496850271	14.33163265	115.663467	677.4260204	10.46938776	12095.34439	0.023279915	0.011426714	0.55198447	244.6974508	0.010173118	12.58365335	0.03397524	114.3250268	650.9397326	1.190373769	867.1513004	0.012319648	0.012002122	5.269628603	332.7252344	0.897933345
1047.496311	31.70668882	214320.836	-3883.060193	263.837433	96.15370263	0.462774212	7.157456986	4.268377485	43.92219244	0.004268496	8.64719704	-0.206271595	0.927816678	0.188069705	0.95765697	0.265977466	0.873297284	0.188730756	0.019474583	5.656939522	89.9977839	1210	2	80.7036	6.734166153	233.6030624	0.275150839	4.339391871	30.5147232	108.5306929	961.2532391	10.5335689	15132.03769	0.012602652	0.004278721	0.528464081	363.1289265	0.003586772	27.00512974	0.033733947	108.7717658	933.5769564	1.199137257	1217.229532	0.004680991	0.004474547	5.366683782	718.9706629	0.897859895
391.7597142	19.69374363	9381.535614	-384.8755651	24.19896216	8.54607433	0.473861141	1.543211582	2.275500307	6.143198651	0.072799944	5.067358779	-0.082057473	0.574364958	0.555999733	0.994011818	0.590470165	0.962324001	0.452928326	0.14515364	3.414864122	8.186259121	128	0	70.7762	6.445468272	2354.709812	0.058432424	25.38437724	8913.462802	12.00064665	386.8013301	99.63199166	41402.44196	0.253416835	0.007958059	0.118629333	30.9388897	0.00432635	5035.748103	0.176452574	15.86125778	375.3513424	2.844225774	1140.220659	0.014990844	0.010163909	4.279208738	16706.36971	0.583852597
148.8828935	12.11121325	1763.580473	85.36687284	13.29314304	4.489309809	0.49480935	1.293221345	2.152443131	2.800096974	0.083833809	4.895702899	-0.087024508	0.585922573	0.567675157	0.992123204	0.602480764	0.950647565	0.450009291	0.197814811	3.330091974	4.445613213	244	0	81.0787	6.341147184	1223.593293	0.055602713	28.13532126	5285.834954	5.40716678	150.9621921	103.0365355	14440.18477	0.750525629	0.008931572	0.099360024	17.98836182	0.002108305	2911.104935	0.187292167	7.102315732	155.0805843	2.890815789	421.6045314	0.023385924	0.009596144	4.137099391	9139.24764	0.587037213
107.9027102	10.34746881	264.858674	-12.22734435	7.114142485	3.78716676	0.303430199	1.418123179	2.187212475	1.759618882	0.040645648	5.272289779	-0.048461936	0.458391914	0.487795311	0.990030366	0.539048357	0.934166903	0.454430587	0.082937019	3.393856266	2.725327311	1520	2	69.8946	6.088605647	280.4447742	0.092464482	10.52403406	538.7012859	3.307655573	107.3570722	41.69304319	4632.649522	0.401068278	0.013094605	0.142992858	14.16264495	0.003325305	413.4073456	0.165449404	3.680823151	106.6691299	1.763583068	191.237547	0.02130121	0.013767349	3.687099819	1772.992232	0.708261849
423.470443	20.2920085	25320.24613	-786.2845762	60.44326836	13.65244798	0.629830466	2.428398086	2.885532277	7.690556538	0.023589524	6.75622181	-0.099243196	0.698979828	0.390400415	0.991139442	0.456612887	0.943834817	0.37497501	0.06694332	4.359088478	18.52392908	1520	2	69.8946	6.722261886	2541.716782	0.09529532	10.91224415	3141.908518	23.42872482	420.3169241	38.01919616	18058.30815	0.097380054	0.007129445	0.186928675	61.05831439	0.003568653	2296.935081	0.102699803	26.13177767	411.341704	1.701928545	740.7743611	0.009903664	0.007949724	4.58471746	16499.24776	0.737108351
81.28123404	8.941794074	314.3588275	-4.561089268	8.626889038	3.32578058	0.442449287	1.300014451	2.119125455	1.620993224	0.041616721	5.3228013	-0.082594794	0.592453009	0.520819463	0.989115537	0.565607022	0.933092004	0.460363776	0.091729915	3.552626063	2.988167405	4118	2	49.0404	6.387251141	309.9139179	0.083109123	14.21910992	635.0997586	3.50655977	82.82113167	50.90131403	4267.248056	0.658031084	0.016222051	0.138330228	11.78962339	0.004069686	473.0002455	0.157393878	3.947883579	82.72531115	1.89636775	157.2507833	0.028770869	0.016936834	3.834370652	2071.201619	0.68741141
196.1302368	13.91740132	2281.009571	-140.2638246	15.79837118	6.061447238	0.44098446	1.450839867	2.274977922	3.943374124	0.074170728	5.040853365	-0.079414291	0.569343181	0.556977513	0.985345293	0.592787953	0.936249189	0.439524916	0.174276455	3.429816696	5.464954605	4118	2	49.0404	6.413766968	712.9181876	0.05706998	29.51233435	2630.691803	7.816513981	191.3721582	102.1629843	21913.12768	0.493059583	0.009912362	0.128237031	14.99826053	0.004165404	1440.235192	0.162096615	9.932517978	182.8401165	2.809653693	569.28638	0.020841624	0.011897619	4.24763593	5290.764106	0.594831464
262.2632872	16.11118265	3278.021829	-172.155415	16.71650617	5.954652067	0.470570164	1.559292827	2.321128008	3.509207604	0.04411687	5.442671142	-0.064478894	0.53573654	0.495255092	0.991881755	0.542980043	0.947135319	0.452014312	0.100395954	3.568667019	5.66778956	271	0	53.525	6.367859063	2243.531895	0.072683834	15.10506158	5489.066544	7.873941168	258.0869537	63.42168011	17689.29167	0.237455535	0.006931708	0.116978549	21.92627753	0.002817102	3704.214374	0.155589293	9.446378525	252.5752009	2.152302861	572.1187691	0.012243936	0.007843858	4.093932116	15443.4897	0.647834687
287.0565878	16.77185824	6917.880504	-213.7065235	36.8540289	13.85545973	0.447434333	2.514236418	2.93033011	7.481870431	0.013722578	7.108312916	-0.087710896	0.678219993	0.36967221	0.984173806	0.440619777	0.923908355	0.359319032	0.034405912	4.516018864	12.67737216	685	2	85.4949	6.931772953	494.7182557	0.105754223	9.301677359	421.4335186	16.21747001	283.1605387	31.81445062	9941.964301	0.115469844	0.00928578	0.209092724	48.7320943	0.005745741	334.5569871	0.083535842	17.78513028	278.9667255	1.590947876	461.6944703	0.012383437	0.010229144	4.612715914	3043.023303	0.759209563
41.46108855	6.406012116	49.87868258	-5.786095039	3.159753779	1.465274828	0.359641348	0.823105982	1.661412992	0.781963476	0.110931088	3.907944293	-0.06556215	0.456660106	0.648700386	0.98629889	0.670259123	0.929626458	0.471749698	0.223372342	2.745383311	1.156257152	87	0	67.4771	5.996412257	157.560474	0.054918255	26.81241808	809.3597072	1.487322627	40.93307773	108.1767166	4796.818055	2.558668188	0.031812984	0.083135346	2.396428971	0.006234653	472.1686756	0.237766137	1.83910164	39.6790162	2.876281463	122.2109603	0.080532507	0.035046965	3.564358182	1092.184831	0.547561848
1139.972293	33.14654579	198019.2036	-4114.713525	241.4151179	76.88898902	0.514071623	5.908004011	4.016566686	41.19101493	0.010750864	8.074429475	-0.194856616	0.905500065	0.262954204	0.964706027	0.333587711	0.892587726	0.243160745	0.060737032	5.34908482	79.57602674	87	0	67.4771	6.889297983	209.0329369	0.191246969	11.68609525	61.25251601	94.06450765	1084.672461	24.06129918	36721.29643	0.019461933	0.003254138	0.413737251	320.1873823	0.002590469	46.32563298	0.046906279	96.13161394	1042.789761	1.39142744	1626.111142	0.003828096	0.003516539	5.215136697	835.2808619	0.845382946
315.92858	17.67234923	6417.179817	-306.1051512	26.22175738	11.78213688	0.378445087	1.984399179	2.61911005	7.813411111	0.047604817	5.703447641	-0.075030047	0.587089262	0.492540258	0.982717106	0.53821148	0.93218848	0.416931903	0.126502661	3.787145592	9.500973564	1067	2	64.7255	6.498308692	352.4138445	0.075061522	20.09575909	809.6185304	11.80177249	313.4879659	62.42193823	21910.23259	0.189881535	0.009583276	0.182960088	40.88673117	0.006119064	537.3354473	0.145113024	14.01217687	304.404414	2.062647454	675.0593949	0.014599953	0.011316864	4.195866078	2518.387702	0.679472292
66.56273243	8.088598915	209.331402	-12.69847839	7.397709742	2.851228022	0.443027211	1.218812509	2.040867906	1.35083509	0.050465661	5.057492489	-0.075105446	0.553396349	0.535860219	0.987971888	0.57792869	0.929289807	0.466090243	0.119756005	3.39695328	2.562234441	1067	2	64.7255	6.212260117	399.074059	0.081195129	15.4109893	931.6242116	2.91439294	65.98351984	55.36419125	4012.133672	0.832465365	0.019950924	0.115971413	7.05964869	0.003748327	675.0119637	0.172610947	3.242390033	64.86478081	1.970052357	133.8186423	0.03620535	0.020959202	3.698967241	2649.537234	0.675710362
43.04136013	6.524203167	66.77747471	-3.776124544	3.950485333	2.047101672	0.316817648	1.045883494	1.841233	0.939503784	0.069998171	4.478235078	-0.0511317	0.425249985	0.571296414	0.984090226	0.605572152	0.918767794	0.491109123	0.143232676	2.989825872	1.499396751	71	0	73.9877	5.944830102	179.1789515	0.070626311	16.23462048	601.7504927	1.72591907	43.10169492	73.00315333	3274.992905	1.744946341	0.030735976	0.081072955	3.04234752	0.005444342	404.8339158	0.213085044	2.003890205	42.64094194	2.322195356	101.5676777	0.065196486	0.032720479	3.540118562	1166.835287	0.611703729
576.8014987	23.80639671	31228.44113	-1077.506517	59.22198702	19.0253782	0.511859962	2.482494558	2.868357919	12.80752172	0.036276063	6.334984532	-0.085710472	0.645781963	0.446206275	0.985757108	0.498582534	0.939212894	0.398093927	0.09043836	4.112984755	19.5618413	71	0	73.9877	6.749502383	1089.835468	0.077557321	19.36309455	2036.347282	25.30268074	567.8856391	59.64204384	38523.05117	0.099065245	0.00475558	0.18618247	72.46726481	0.00276936	1324.569897	0.118583431	29.69156184	549.5720166	2.038487063	1216.229244	0.007306869	0.005535583	4.555954285	7722.853068	0.690847689
68.80664073	8.273932992	35.56971855	-1.754627255	2.734407831	1.339756538	0.34154946	0.790186024	1.577731097	0.710536178	0.099867442	3.89107961	-0.064510831	0.460963173	0.653679454	0.993452945	0.672305802	0.949415693	0.495099998	0.190032679	2.742358424	1.018541092	179	0	0	6.101147036	2747.418979	0.054292526	25.04201576	14643.65924	1.184772718	69.23944747	138.4196506	9572.683365	2.065303814	0.016146556	0.049914706	3.055668715	0.001553135	8097.155476	0.254342526	1.524138528	69.13437496	3.784226061	261.8534644	0.058469399	0.016848888	3.713225224	15593.91032	0.487418274
231.6533888	15.09623267	7920.217707	-107.8916082	58.79492891	45.83758678	0.123107363	5.319205481	2.740908637	15.62497753	0.048444255	4.517849559	-0.679344618	0.994527538	0.157178336	0.931427289	0.256705321	0.827790178	0.152681596	0.077444876	3.343277704	26.15812892	1853	2	64.0137	4.271370634	14.39393939	0.436179982	0.723599633	2.818181818	33.63820018	236.4848485	3.303030303	883.5757576	0.077139187	0.067773204	0.677819865	143.9419192	0.066417953	2.707867133	0.083921017	34.0946365	235.3729312	1.080128205	258.1065851	0.069690647	0.069363891	3.883755891	30.92692308	0.957780449
848.4539088	28.40541794	122004.6083	-2351.487251	210.6639539	44.82707071	0.644183369	4.731806479	3.741360804	21.93632849	0.005451874	8.446975993	-0.202808716	0.919429386	0.246889973	0.977218412	0.32861956	0.906873861	0.241612151	0.032248439	5.543899958	63.87275615	1853	2	64.0137	7.064712233	200.494855	0.187553653	7.473839237	44.3676333	75.44435451	800.7614593	17.93171188	20889.66885	0.023566272	0.005993131	0.371342288	213.0150286	0.004894201	37.45035265	0.038315709	75.81189422	773.1036233	1.320786001	1128.710333	0.006843181	0.0064384	5.285335968	834.0046748	0.852595671
26.07973586	5.091108116	12.34804358	1.187584737	1.544433367	0.90418896	0.258269163	0.630833693	1.40266703	0.503047352	0.180970643	3.169312977	-0.059253151	0.400756494	0.711009469	0.989387553	0.722397164	0.939245362	0.458438364	0.35963755	2.284619709	0.612155582	166	0	72.9199	5.573217033	55.86720867	0.050467217	30.90774565	421.3053297	0.758613374	26.67931346	142.403794	3649.300813	5.717958335	0.043270777	0.060335049	1.783667847	0.004450725	211.7570804	0.302230998	1.028531552	27.15855063	3.697744115	96.49112458	0.153899809	0.044897266	3.377785526	343.984712	0.487088916
1068.808733	32.51653048	80421.91123	-2136.86271	83.87771949	38.02647312	0.372427392	3.017005572	2.942272745	28.85620563	0.065796569	5.869070186	-0.116740152	0.710776376	0.51697619	0.980827877	0.553937871	0.941006483	0.364121155	0.193251957	3.986946613	30.47604815	166	0	72.9199	6.827386827	362.1807419	0.071464235	43.71606577	878.847277	44.64981103	1044.197711	113.090371	132316.869	0.099281593	0.002879777	0.229026872	157.5675538	0.002096669	422.0286434	0.115764936	57.69977196	993.5954056	2.956941999	3283.96049	0.00537358	0.003670972	4.885194872	2327.179402	0.638286746
1028.802896	31.23623568	265820.862	-4099.006264	328.4268086	116.936815	0.472137812	7.910897803	4.393225721	52.86036635	0.004541968	8.696870098	-0.226358594	0.943026914	0.182511865	0.951488913	0.257979921	0.865351654	0.17629813	0.027032604	5.7594444	111.3409059	1076	2	82.4093	6.763344615	208.5796178	0.26570652	5.495005883	28.60509554	128.7827433	960.4254777	12.28152866	18475.79108	0.015959574	0.005142642	0.513038489	349.7320804	0.004059776	24.53536906	0.033301107	128.0486266	928.0715148	1.218012023	1247.554569	0.005674705	0.00539355	5.42055659	655.9945971	0.890173463
927.8893612	29.75132047	230392.9498	-5039.015749	253.218689	82.91472203	0.49906481	5.834630949	3.875071763	48.29012324	0.030567306	7.054917853	-0.246526291	0.926750484	0.342128179	0.953821312	0.395640216	0.885782266	0.271066427	0.096352805	4.949300077	84.03335275	703	2	78.0589	6.603313718	135.2647059	0.180835168	26.57485916	64.32887701	113.5562981	853.2072193	51.60160428	64177.41578	0.057887995	0.009846958	0.428443215	226.5246782	0.007900935	37.33454714	0.058866094	118.570494	784.6324352	1.744134466	1704.126706	0.012344383	0.01139775	5.217294236	496.1091859	0.783177501
744.3722654	26.46471981	144823.515	-1927.936767	254.3459794	79.0227358	0.524102809	6.53665702	4.133111196	35.34004739	0.003632809	8.656885739	-0.242095703	0.95207914	0.183579482	0.957989362	0.266384903	0.872325116	0.18862326	0.017375655	5.721106078	83.34217879	1723	2	67.2745	6.713488967	174.9845201	0.27087387	3.558665376	21.37151703	96.12154818	682.4210526	9.495356037	10176.24768	0.019023212	0.00709058	0.488764016	247.3631656	0.005601512	19.54128569	0.032015481	95.28145877	662.3589366	1.190180573	858.9773174	0.00774542	0.007395416	5.334999144	549.819823	0.900458976
76.80536267	8.653112281	461.9822128	19.52051462	11.51658376	3.819104697	0.498181244	1.448703966	2.186287145	1.684881245	0.033537772	5.48078762	-0.143979918	0.744594115	0.480787078	0.984106634	0.535228896	0.917267551	0.433402083	0.083533198	3.687154021	3.833922115	446	1	51.1595	6.020554159	41.19950125	0.102741898	8.458305608	57.90274314	4.542732943	78.9925187	35.23441397	2629.107232	0.52392429	0.019429886	0.146625386	10.75442489	0.006634202	45.41547308	0.134821516	4.96435354	79.44726905	1.660145254	129.8274762	0.030061352	0.020335856	3.836785531	244.6330211	0.72385397
27.68905257	5.206803461	74.42920193	-7.28763162	4.794006871	2.490196114	0.322266207	1.163492751	1.919878313	1.065308938	0.072236737	4.434120696	-0.110909288	0.606517574	0.543716184	0.965429353	0.585555223	0.884000613	0.460545817	0.184109233	3.028581863	1.821050746	446	1	51.1595	5.40907934	24.9123506	0.099252393	17.8658434	57.20717131	1.963714862	27.88844622	54.49003984	1818.932271	1.878460732	0.064023436	0.115824603	2.796123922	0.01317646	41.16731977	0.203097377	2.150101063	26.95569169	1.967086196	57.94484128	0.107882303	0.069821134	3.283199884	142.811047	0.698780137
68.14407164	8.10259364	626.5577118	-28.08160476	13.97021864	4.01863006	0.550522999	1.449944534	2.226907379	1.859695976	0.029170019	5.696984597	-0.13577668	0.732613874	0.492725226	0.981040817	0.543661481	0.912787377	0.43737844	0.069651235	3.8696026	4.497212176	446	1	51.1595	6.434132894	80.16853933	0.09007701	13.3923545	120.0674157	5.023912385	67.36292135	47.05842697	3743.619101	0.732948623	0.027992329	0.129971419	7.236337885	0.007815312	92.59833441	0.127577393	5.345806631	65.30634139	1.816142191	128.0528193	0.044465855	0.03036666	3.981955227	506.3989984	0.694954009
52.28916171	7.167066311	232.3435649	-16.21176304	8.138249643	4.466224458	0.28931281	1.565659491	2.269291266	1.961179709	0.035561131	5.296866603	-0.099508248	0.637884147	0.460217809	0.972234787	0.517428347	0.893333994	0.432376237	0.070791997	3.431351144	3.151118525	446	1	51.1595	5.831554291	32.7987013	0.10648929	7.58580705	48.98051948	3.594145303	52.5487013	31.87662338	1806.321429	0.6629727	0.03315599	0.162865529	7.116466663	0.011673415	39.69758174	0.151768617	3.864176238	51.85412687	1.622244557	87.20179508	0.048511855	0.035239887	3.605878007	194.3404127	0.739180346
101.1973984	9.960470012	564.0782112	-3.779170716	13.29976507	5.365502593	0.42562898	1.652276937	2.391392966	2.579851765	0.024805635	5.896184142	-0.112215686	0.69388446	0.46157173	0.986113579	0.51831261	0.925124053	0.418075508	0.064272647	3.867818333	4.666316917	446	1	51.1595	6.432917746	94.70402612	0.103051171	11.64762285	117.2089227	5.462930446	101.7334059	38.28400435	4262.995647	0.388145383	0.01485306	0.171799052	18.08497902	0.004782146	94.02440061	0.121801906	5.860665208	100.6822542	1.673364279	173.5888502	0.022805077	0.015622936	3.987179954	564.3952284	0.729373309
782.2964052	27.76007649	59944.84363	-1703.465059	71.50985506	24.83828304	0.482023927	2.486040821	2.76745873	18.58562736	0.052343235	5.959911869	-0.115241505	0.706652998	0.513889144	0.984207298	0.552747855	0.944477393	0.398851453	0.13730768	4.043782838	24.08703453	446	1	51.1595	6.92781077	467.8759459	0.063226479	31.34798766	1223.83	34.34647507	768.9395946	93.81351351	80373.10392	0.116314752	0.005009647	0.176415645	85.28645078	0.003434746	677.9863752	0.124578068	43.65784218	737.9747589	2.601083969	2107.850317	0.008375235	0.006361842	4.760309039	3417.713719	0.627442914
42.82688672	6.510580949	203.5531844	13.90877142	4.579619629	2.823458706	0.234732986	1.247502432	2.007273459	1.242415126	0.058027927	4.671447453	-0.040375447	0.38216269	0.516783329	0.98642455	0.562038215	0.922797757	0.476532313	0.103007849	2.980432282	1.850769584	1802	2	74.0808	5.769212806	296.607221	0.08112889	11.91581118	826.4026258	2.189921905	45.39824945	56.76477024	2394.498359	1.44163537	0.027115703	0.092563626	5.228592148	0.003225736	592.0775137	0.207385102	2.53080958	46.17957461	2.061635819	91.29504562	0.054690265	0.027519417	3.487644322	1868.522508	0.651861267
31.99247783	5.521083245	1965.37692	103.4672935	10.63677178	4.598607628	0.399055672	1.431811191	2.189569937	2.520285418	0.052595057	4.928811306	-0.085088931	0.584382879	0.503323672	0.988508886	0.550315484	0.93470562	0.460550075	0.121407297	3.226840339	3.808844853	1802	2	74.0808	5.866823229	79.79786096	0.085345306	11.73745203	194.7240642	5.225348166	36.93368984	49.01925134	1395.100535	1.952353784	0.045654236	0.133650047	8.889397201	0.008484542	142.1854675	0.189152906	6.155563761	38.86785244	1.896285261	64.75245098	0.083201557	0.046876892	3.637911026	513.3250981	0.680697612
686.0980973	25.96871593	52069.84662	-1493.197768	72.09016096	25.24135554	0.481011341	2.930399451	3.072345188	16.5328531	0.021769591	6.866292414	-0.093461806	0.68712979	0.390399706	0.986834498	0.452914807	0.93984158	0.370799515	0.058528565	4.419448701	24.33287913	1802	2	74.0808	6.77922408	515.2319798	0.100103357	11.35477909	590.285409	30.99127901	680.0874296	36.2189625	27453.63008	0.055528327	0.005858155	0.22319349	115.1798753	0.004403061	442.9948682	0.101626498	34.82196424	667.1327233	1.650240749	1157.003703	0.007619623	0.00664629	4.583878392	3264.38338	0.748352121
269.6576184	15.12861488	112927.9718	1603.033788	228.608649	67.1384604	0.546690608	6.494599333	3.696446034	22.45223409	0.014844734	6.183491844	-0.60262455	0.997469703	0.149615674	0.950025839	0.240057306	0.851419599	0.13580689	0.033650818	4.768626945	73.93677734	1802	2	74.0808	5.27721123	24	0.315789474	1.130886427	3.868421053	80.2700831	292.8157895	5.026315789	1214.684211	0.144509964	0.042644149	0.516677632	154.0671601	0.026055605	3.666926587	0.050116654	80.38791888	294.4394803	1.125951116	326.6861411	0.047217089	0.043190504	4.655982985	68.21322136	0.930901053
782.2530748	27.54822154	100035.8722	-2775.278138	126.000012	33.03944999	0.570884927	3.369032375	3.206424849	21.54099444	0.031957593	6.585680021	-0.15320325	0.807976578	0.402799637	0.98413844	0.458136197	0.935189879	0.362806716	0.086420765	4.41372884	39.7598655	4067	2	57.295	6.616476805	196.8934338	0.105970632	17.11938599	223.547901	57.35878278	746.3223897	46.62217438	42692.32347	0.060705256	0.005202298	0.281939958	133.0473357	0.003231375	146.9601822	0.095290327	64.05602073	713.0154766	1.773142705	1417.089442	0.007071989	0.005966509	4.789363105	1131.902645	0.733837391
1602.037541	38.49794586	1396972.315	-22386.3875	533.5841651	53.82132177	0.816257967	3.341259968	2.972954659	42.22117483	0.040784034	6.850252608	-0.222788279	0.899688218	0.498510145	0.989596465	0.537885502	0.958976293	0.383421414	0.141246385	4.789053409	146.8513717	143	0	43.2827	7.469435605	813.4232821	0.065757743	28.47999388	1643.107357	152.0394507	1614.863864	83.59951496	159749.3479	0.14391087	0.004764551	0.171348732	193.3470862	0.001216022	921.1613532	0.098726823	171.1468632	1536.067576	2.417604432	4207.342225	0.008476913	0.005498599	5.199571936	6015.486443	0.644051875
307.5549154	13.06577018	1516324.861	19392.47027	598.1496476	85.17608454	0.705093781	5.83872625	3.559830608	42.08987263	0.017438564	6.35528519	-0.500764385	0.991785007	0.267209833	0.980254704	0.339489617	0.922651286	0.265403822	0.047716013	4.755015572	170.831433	143	0	43.2827	6.029296141	35.43870968	0.228636837	4.525868887	9.425806452	293.968949	591.5870968	11.90322581	2005.212903	0.647849458	0.043209309	0.440838097	325.0020206	0.015777063	8.04746504	0.055494223	297.9753526	617.0360361	1.233288641	669.1898657	0.055340295	0.042427239	4.974441063	127.7273434	0.880026354
1026.353707	31.32870552	201134.0943	-4256.840168	229.8107547	50.77830283	0.634550534	4.43042059	3.638051903	30.85505605	0.023874563	7.919263214	-0.143490005	0.832083832	0.360818972	0.986574094	0.419647596	0.936463682	0.293243008	0.093521732	5.173629356	70.14726439	515	2	79.6523	7.345788954	929.4261178	0.126693855	29.26589568	593.9261178	86.57166387	984.6833424	60.02181025	79189.84501	0.05250984	0.00406237	0.323653023	217.3368523	0.002855346	335.0902249	0.05530885	93.12774649	920.7771435	1.91867005	2116.042195	0.005574128	0.004711035	5.426661563	4608.761335	0.760805273
1258.51745	34.44199367	477737.1135	-7200.727059	411.0473253	123.7929702	0.5335688	8.000379703	4.397540247	58.32094206	0.005846482	8.416270923	-0.289354358	0.970240979	0.191322543	0.956400788	0.26451372	0.873746821	0.185383728	0.031012564	5.803040939	133.7100739	1351	2	76.4928	6.763834715	171.4794745	0.281575492	5.90187149	22.30377668	154.6626438	1167.553366	12.65845649	23272.20033	0.014934509	0.005208429	0.533753167	446.8374546	0.004113692	18.76462636	0.03282094	154.3173659	1126.708875	1.222819593	1529.230177	0.005732514	0.005467324	5.47322508	511.7806604	0.895070203
642.2469422	24.83436407	103221.1069	-1549.743868	180.5080579	79.13780124	0.387641711	6.984901092	3.914800584	29.07179404	0.009327278	6.841766414	-0.547447189	0.996995353	0.131527122	0.960550802	0.221377708	0.867292797	0.146504786	0.018756813	4.987994406	64.91146478	754	2	65.1143	5.695963861	45.82758621	0.395065398	0.685790725	4.517241379	75.79986623	626.0258621	3.482758621	2508.836207	0.017144844	0.012751561	0.610438218	340.1293606	0.011985715	4.372176445	0.038692615	76.43963068	622.6810378	1.080816249	683.3085728	0.013194751	0.013045232	4.956046097	107.24979	0.948389026
911.9074401	29.76627522	139844.2152	-3436.104221	166.0421746	62.73674383	0.446720965	4.827269122	3.6960351	39.11777356	0.019132291	7.547735233	-0.141865274	0.821179832	0.338985429	0.972680437	0.399758492	0.913541957	0.308746535	0.072054328	4.941007441	57.1947296	928	2	76.1561	6.97673058	276.5770925	0.135377921	16.42556451	173.1429271	74.04408305	885.2481645	38.00734214	42723.24523	0.043298825	0.006485451	0.340810602	205.0829223	0.005144078	118.6946877	0.067534281	80.1628961	848.5953952	1.61530929	1534.579185	0.008056408	0.007347491	5.098358534	1373.252221	0.781232041
120.1007464	10.85444458	654.7438971	-8.838629876	14.35887229	5.23957246	0.464700213	1.61160254	2.355070289	2.609226105	0.023722357	6.002769044	-0.103735911	0.678885225	0.463787222	0.987865532	0.5194782	0.930039703	0.433325596	0.054161976	3.949741112	4.899611188	928	2	76.1561	6.537461155	266.4499442	0.099162614	9.404789411	345.197246	5.477547895	121.2541868	36.42389282	4585.888351	0.323961116	0.011750626	0.155681997	17.5567953	0.003576825	277.6631348	0.123224981	5.898813538	120.638471	1.67786056	205.0597666	0.01841568	0.012262018	4.02820704	1646.477136	0.728150612
430.287754	20.71416449	3189.517074	-109.582806	10.57305279	5.729391827	0.295133922	1.282696803	2.05133565	4.066409723	0.078746226	4.61437097	-0.056848332	0.461587183	0.573698353	0.996348263	0.605618187	0.969447549	0.477450573	0.179295524	3.097341672	4.075611153	547	2	64.5859	6.174268819	996.8643436	0.059889717	22.03326394	4089.210754	6.395662018	429.7562631	92.54785221	40686.4033	0.213501989	0.003578894	0.101870732	38.13293637	0.001296014	2468.477175	0.207144822	8.562736889	426.023357	2.708094072	1176.515971	0.008034704	0.00408276	3.925533629	7015.371838	0.586482043
54.28662591	7.314983515	134.263195	-10.36747435	5.638035885	2.530251904	0.377269765	1.121965151	1.9537676	1.250560171	0.064629574	4.699460578	-0.080613706	0.547410671	0.562844505	0.986036794	0.599993206	0.925872156	0.468498333	0.14633206	3.174648714	2.042071947	625	2	66.1875	6.083630971	99.48145455	0.072350149	16.87745269	298.12	2.412209719	54.55636364	67.37527273	3869.190545	1.272679789	0.025824247	0.104965981	5.195790702	0.005987279	202.5339801	0.192484402	2.788269532	53.90503524	2.180458437	120.9189319	0.05085152	0.027686295	3.647640545	668.0138954	0.631175986
36.99319819	5.959493838	308.0724434	-7.269011439	10.29740839	4.429886634	0.399328353	1.633391352	2.253551778	1.697837329	0.02948322	5.499743311	-0.121989874	0.699462751	0.432424997	0.971770126	0.495858238	0.888051676	0.42429358	0.065484799	3.630403868	3.681823757	625	2	66.1875	5.75550022	33.26950355	0.117976963	6.935113928	41.80851064	3.82899502	37.69148936	26.70921986	1146.684397	0.902496615	0.055956305	0.195258892	6.970582715	0.014987672	35.30763851	0.144240948	3.987593405	37.15472763	1.530625271	58.96866552	0.078548824	0.058694379	3.56799853	188.9490606	0.769517988
664.4220171	25.2494012	73201.43397	-1798.077825	147.1277307	39.71865461	0.572686384	4.416967141	3.672231102	19.79442535	0.006625634	8.379765768	-0.110638037	0.777433217	0.263743362	0.973077371	0.343647023	0.900320665	0.25875138	0.031807658	5.309182124	46.71159632	625	2	66.1875	7.024162928	576.0956472	0.164975844	7.499761523	186.0904926	52.98837098	644.6675258	19.58991982	17211.38975	0.030879605	0.005571154	0.327353351	151.9085459	0.003993662	155.193727	0.049114196	54.0305532	624.6060641	1.366704216	934.7996054	0.006579191	0.00598311	5.072787851	2652.990139	0.839033383
161.2809957	12.64754807	1050.434262	-50.23990625	10.89345938	5.613178117	0.320392254	1.465298734	2.281959495	3.44577637	0.059341327	5.05091924	-0.109024087	0.657915028	0.538018996	0.990213401	0.577840825	0.944780006	0.440839417	0.15823094	3.431475544	4.126659373	625	2	66.1875	6.229047826	58.31497006	0.069838287	19.71961705	167.4	5.413093334	160.2143713	68.55209581	11692.48024	0.414602045	0.011114805	0.141886662	18.59350556	0.005278133	109.3153934	0.169938745	6.600082422	157.3053342	2.158889205	354.6570601	0.019660345	0.01262347	3.953308462	415.8704114	0.644915337
146.2576597	12.0718635	168.7485173	-12.79771857	5.169452454	3.065747674	0.252620091	1.148279096	1.959130107	1.733634844	0.065563845	4.570340458	-0.087464967	0.569095812	0.565049266	0.990451681	0.600728121	0.940900867	0.475252334	0.139236369	3.086787403	2.058800032	625	2	66.1875	5.864450094	39.09005629	0.073339693	15.63701516	118.5272045	2.574235539	143.4840525	65.37523452	9895.356473	0.442392714	0.009878029	0.101430442	11.71080611	0.003492063	81.91633818	0.200044985	3.054325824	141.4649763	2.171407559	317.6063504	0.018783491	0.010819185	3.579275765	259.085492	0.630598821
103.712296	10.1714205	86.97844803	-3.491345179	3.43555354	2.423196139	0.171211748	0.953793299	1.811583924	1.506103953	0.112296956	4.026166411	-0.071979485	0.48576679	0.632354799	0.991345815	0.656369184	0.947963348	0.462800301	0.257152987	2.78750402	1.46468742	4019	2	48.627	5.9453293	78.80163043	0.053533716	30.56060964	414.5991848	2.022152647	104.8682065	112.3451087	11547.81793	1.107708455	0.012333771	0.092295147	8.163001037	0.003459971	230.3017999	0.226273361	2.722798245	105.343923	3.010837239	313.2642393	0.033236045	0.013486431	3.682445645	575.8763807	0.562503609
879.5250913	28.67111906	270596.0514	-5519.936875	292.0761987	63.18162131	0.638361748	5.380474854	3.88212258	33.66845905	0.015899769	7.84615919	-0.205810282	0.910280912	0.287973683	0.964553731	0.355060018	0.892132892	0.258187549	0.06362543	5.285587033	88.814455	4019	2	48.627	6.830347686	215.3094017	0.18402513	15.22203521	75.11623932	109.2382504	818.3905983	31.11282051	38062.29145	0.04598198	0.009335776	0.412754173	228.9783631	0.006101849	51.36031364	0.049558328	111.4076843	770.8869094	1.485572534	1352.221632	0.01119162	0.010271485	5.257994169	853.7753248	0.823922144
423.3246547	20.44448232	14546.19474	-578.9716845	39.26426261	17.92613898	0.366559941	2.375789596	2.801266962	12.21564862	0.042174143	5.964984967	-0.089549535	0.635057663	0.473227929	0.986376199	0.520330299	0.941775895	0.401395881	0.132000383	3.96061826	14.2976004	4013	2	61.0924	6.607922442	241.4003868	0.077820886	22.1147497	458.5499678	20.18851713	412.0038685	63.72598324	30316.78143	0.150297288	0.009384366	0.196774024	53.3350193	0.005485694	293.2936526	0.119537154	23.77405956	396.6303834	2.067298979	900.1879176	0.013889743	0.011175691	4.456903218	1685.190755	0.685648247
307.4074641	17.41804047	9761.880839	-298.1697671	55.0265322	39.4649167	0.157609053	4.607583348	3.541050238	17.89940265	0.014841801	6.411613342	-0.358947371	0.967906874	0.241793791	0.959847139	0.32519245	0.875300857	0.234839522	0.040848149	4.398877236	23.62286223	1357	2	74.9295	5.539357307	34.91366906	0.251177475	3.298794058	10.17985612	27.81067233	308.5539568	9.748201439	3834.625899	0.036605254	0.013131707	0.488764183	118.4325409	0.01144649	9.157961606	0.069999789	28.52468924	303.1053796	1.198495561	381.3638381	0.014356616	0.013789596	4.401208887	116.2093231	0.886861451
307.9471785	17.4999111	2772.018446	-136.5600214	13.64702883	6.851575724	0.33098026	1.285982409	2.123275605	5.186689836	0.114015445	4.652648128	-0.106295756	0.627574275	0.628718274	0.990620817	0.655723913	0.956647508	0.395129525	0.291404335	3.289223782	5.124651138	1357	2	74.9295	6.541619387	375.1420165	0.04905741	43.77972878	2000.335949	6.783956984	304.7447365	136.3866876	43915.99778	0.430851224	0.00668548	0.122758579	27.01456407	0.003430753	958.6207639	0.187078329	9.475613096	296.4670068	3.571815622	1124.434739	0.016573152	0.008435296	4.217041883	2899.703771	0.565020537
853.7450218	28.92914867	76746.98024	-2048.725257	94.01628992	26.63491784	0.558499899	2.897016395	3.069152893	18.11626563	0.026900814	6.818261681	-0.137409475	0.784907595	0.449095222	0.982536423	0.499498857	0.934498568	0.360253731	0.075545428	4.614666968	30.16280194	317	1	75.1075	7.162667003	600.1908118	0.078333439	26.11162118	840.9031584	35.73313237	847.008875	70.83842339	68410.89533	0.082465882	0.004671094	0.210154184	120.3955292	0.002716574	533.5586015	0.089027402	42.15136166	814.1376556	2.149496532	1921.48395	0.007052517	0.005617881	4.920206928	4069.438309	0.678256446
65.76775405	7.988805185	412.1050268	-25.76334312	10.7319898	2.947511498	0.567948551	1.197403712	2.042368624	1.500231958	0.043419445	5.31626441	-0.122926663	0.69746308	0.548976903	0.987768645	0.588472136	0.930873663	0.464208891	0.114545569	3.650130343	3.419875324	642	2	69.1828	6.672300541	285.9425341	0.067343979	19.80096642	702.4639661	3.826633373	65.95266133	75.6806406	5459.935704	1.230255742	0.025130983	0.094151198	5.748114653	0.005849534	473.5146141	0.14845981	4.304118566	64.60710039	2.322216162	158.3351116	0.050266876	0.027586484	4.060506879	1985.868168	0.62113296
980.4189615	30.04961611	371188.0949	-878.2470522	421.8525697	113.16955	0.576608361	8.053056666	4.435953764	46.57011591	0.001119968	10.11630379	-0.140786113	0.880674067	0.135286897	0.969872973	0.219701004	0.886879846	0.142289474	0.003929803	6.269942052	133.7555299	642	2	69.1828	7.208099837	758.1102107	0.307175936	1.445152736	60.24473258	136.0455048	944.2127229	5.539708266	6830.878039	0.048417951	0.004929753	0.518231008	433.046424	0.001739732	57.90217897	0.02442297	134.6918643	933.9326981	1.127662481	1087.158159	0.005857561	0.004773014	5.67354532	2193.35085	0.924902399
481.5616848	21.73513973	23389.27727	-848.6126345	54.51197517	17.98292435	0.498789428	2.756928064	3.034290083	10.32600307	0.019167796	6.833769377	-0.076314988	0.634490925	0.36051795	0.981417551	0.431703672	0.920950464	0.352543454	0.050539262	4.313284948	18.12372488	334	1	59.4853	6.592526074	501.0869001	0.108319693	8.914841936	495.2970169	25.38427835	467.8108517	30.39904885	16202.27432	0.069272502	0.006995088	0.224992305	75.6267329	0.004232426	381.4281448	0.095829756	27.92943722	457.9518166	1.571428873	760.6545419	0.009099742	0.007735732	4.517838758	3051.304259	0.766325592
832.4972707	28.46449587	106885.2832	-2893.862092	138.359811	49.54272741	0.466075153	4.131018077	3.454360324	32.31292994	0.036730216	6.824173616	-0.130329848	0.777127222	0.40118208	0.970209692	0.452850659	0.913723696	0.329295477	0.131659481	4.539471079	46.9756346	232	0	85.4511	6.768264105	249.7520891	0.115948045	27.6221648	247.1494893	66.58921193	786.542247	62.31940576	62824.84958	0.070597368	0.006111883	0.320060101	152.4494115	0.004680643	140.1146897	0.080048281	74.19431142	737.2068177	1.958752196	1699.359279	0.008366947	0.007246028	5.010519095	1282.121527	0.732623267
745.9273378	24.10747616	851732.8725	6140.683043	750.0035671	91.04918081	0.783520914	6.369712413	4.111760364	49.18802095	0.003099993	9.071495063	-0.270791097	0.969678895	0.22058166	0.973023224	0.299212814	0.905055253	0.225641003	0.014652244	6.139501673	210.263187	130	0	47.989	7.345152344	241.3248731	0.204166559	4.090946831	38.30456853	210.0695779	783.0279188	12.12351946	11798.59814	0.079253061	0.007865207	0.392075729	296.2725691	0.00331446	34.15749733	0.031085803	205.8588683	774.3000715	1.2482489	999.656628	0.00963648	0.007936063	5.622076984	959.7875848	0.873195258
300.3549402	17.23738486	5810.603769	-198.3937099	19.48346681	6.574736095	0.490328978	1.505989124	2.275493012	4.290057535	0.067060583	5.08808436	-0.074770153	0.556097541	0.531947794	0.994024552	0.571599192	0.958159869	0.456940106	0.148559713	3.381836131	6.514550726	130	0	47.989	6.265932893	1280.424607	0.063218357	20.80627428	4465.106152	9.199068902	301.5020243	81.14881011	25385.78325	0.271394664	0.006629553	0.116444435	31.64233605	0.002675798	2727.71815	0.181934729	11.79904221	298.0689784	2.468340034	756.2230272	0.012778479	0.007734345	4.122010221	9284.642373	0.617933281
551.3105273	23.37606263	16861.34116	-559.4213463	30.86436792	11.39567153	0.455963358	1.624091335	2.294752308	8.736445404	0.050172775	5.473316038	-0.134329156	0.728088491	0.571591289	0.994209081	0.603475161	0.966318853	0.439979286	0.113182966	3.795646727	10.56500986	492	2	58.3518	7.014051627	1375.264555	0.05352057	29.89375855	4357.118384	15.51668059	544.8532846	112.2654888	64869.45704	0.204753534	0.005766667	0.114080032	43.53419623	0.003211651	2536.355166	0.143015756	20.97652078	530.6669456	3.05914885	1719.295652	0.011366078	0.007511281	4.599033302	10071.87235	0.56652623
897.5964282	29.25516146	180882.3583	-3402.531473	236.2372518	69.94588176	0.540075219	6.028392084	4.057978196	32.88559789	0.00342947	8.822466702	-0.18790955	0.914215507	0.201494267	0.969622103	0.28437277	0.891939913	0.203449396	0.01301194	5.674035616	76.54578339	865	2	0	7.014718657	232.7593123	0.222310709	3.683857732	38.70009551	88.16884372	856.8404967	10.78987584	12354.73543	0.021032404	0.005850574	0.433203149	286.4992269	0.004248986	34.7454611	0.035454284	89.32534741	839.1978606	1.222157746	1087.920677	0.006547032	0.006112797	5.356289901	866.9993828	0.884374681
433.5437004	20.60870273	21219.23532	-812.4444033	55.7986824	20.55435982	0.457016638	2.683851794	2.988072912	13.2956921	0.033967021	6.442191661	-0.092268541	0.669033461	0.439754199	0.977884944	0.49206616	0.923058871	0.377325592	0.092973265	4.250537213	19.08826056	409	1	80.1999	6.792235058	349.6326681	0.086137637	23.63884781	521.4769648	25.49986674	422.9122937	61.66814486	31080.68367	0.13482683	0.009199284	0.229203508	61.92097571	0.006439558	331.5818305	0.101890939	29.34965268	404.3721444	1.994133946	901.6257808	0.013141468	0.010908209	4.650892047	2299.87165	0.70649947
794.5778482	27.33425156	194015.8716	-3113.392391	276.4262388	88.32837451	0.508513202	7.0254131	4.225626632	37.98318337	0.003235791	8.76921095	-0.230168503	0.946509335	0.164741881	0.95524251	0.24893976	0.866661145	0.168919015	0.013377752	5.748551527	91.18865332	52	0	77.4949	6.814360667	195.2085714	0.278869388	2.368114286	22.8	106.2601531	734.4785714	7.385714286	7834.595714	0.021707456	0.009908832	0.512915025	285.8138542	0.008084981	21.06864038	0.031603269	106.3173296	719.1202881	1.158689181	884.8039919	0.010665252	0.010281978	5.358583728	607.7244206	0.911391811
24.35161237	4.896583594	25.41658192	-1.992414711	2.869954138	1.384411527	0.346521449	0.859426987	1.598937713	0.638642815	0.089776735	3.919338436	-0.093985226	0.55425576	0.622139247	0.974047702	0.646702277	0.899477058	0.500183528	0.18025598	2.739550492	1.063591416	706	2	65.0212	5.353987209	15.68292683	0.076502082	14.651279	52.5902439	1.260440214	23.1902439	64.33658537	1695.258537	2.690922239	0.061744373	0.107758979	1.688919024	0.016864158	37.52682613	0.238352996	1.408999829	22.45596498	2.12093573	51.31195715	0.115972084	0.067138399	3.170717443	98.62442063	0.622858641
113.3065871	10.63312406	235.5535344	-8.380746865	4.76611009	3.798288279	0.110271096	1.146984877	1.968062125	2.473998806	0.096708808	4.155102284	-0.102283117	0.594767586	0.599453416	0.990557174	0.627173852	0.947833082	0.471099238	0.177142041	2.866445899	2.141099592	706	2	65.0212	5.685295701	33.87366167	0.072534607	19.80418086	131.3768737	2.803763601	114.2034261	69.58672377	7840.147752	0.633719507	0.013468247	0.161634556	18.29658909	0.00511868	88.99666102	0.247981931	3.501034091	114.3050749	2.15193538	244.9616174	0.02530913	0.014809108	3.420673306	229.6173614	0.637127549
388.9815643	19.5904944	11801.02744	-469.7082122	31.6638832	10.89779716	0.486389364	1.736761528	2.40521053	7.851513855	0.089132866	4.990817834	-0.100384966	0.629297699	0.557637464	0.991914905	0.590989614	0.957330172	0.429547671	0.156491356	3.440984148	10.64042009	706	2	65.0212	6.259410331	318.887254	0.060937752	28.93001852	1260.307854	14.58982886	383.0273266	100.8960443	42341.01586	0.250653727	0.005847545	0.154952964	41.32737077	0.002966603	684.5615101	0.183362821	19.13021079	369.1111081	2.761998124	1106.559294	0.011659174	0.007168633	4.293663209	2208.929259	0.591334052
825.824654	28.04694811	265914.4862	-4511.126558	296.3435242	140.9090994	0.351495038	8.769701821	4.339542353	60.59527622	0.00776462	7.380742845	-0.432592119	0.991068861	0.157696542	0.936193134	0.233892132	0.845663169	0.164999596	0.028763211	5.332621982	109.3131559	635	2	61.1937	5.967310728	79.63888889	0.36869856	2.120284636	8.796296296	126.2124271	775.2824074	6.083333333	7292.578704	0.040946247	0.020027804	0.627343632	354.2714632	0.016754529	8.0016553	0.038492176	126.0424528	757.0153563	1.125911613	912.8003012	0.021295956	0.020596406	5.1347421	193.0257298	0.928484687
27.47976384	5.080992402	196.7992707	0.571271813	9.5408997	2.898653218	0.531870064	1.25115038	2.031066485	1.285029757	0.033580874	5.225228247	-0.138419628	0.70866718	0.525841879	0.968073152	0.57101329	0.888206593	0.453236795	0.073968554	3.571736543	3.109888229	249	0	79.0965	6.016144647	40.18905473	0.099972773	10.07066657	64.13930348	2.92319497	27.08457711	39.53233831	1063.069652	2.39357947	0.070436093	0.138948621	3.767924145	0.013792626	52.6770102	0.157872792	2.969086962	27.02836654	1.740007635	47.13252544	0.117311804	0.072500333	3.519275707	240.1351679	0.715541693
355.3031445	18.7673531	4807.67937	-216.0937956	19.07367226	6.71714753	0.478411699	1.31589737	2.092469701	4.967378597	0.076989871	4.97647144	-0.152193246	0.739373575	0.59381176	0.994766307	0.62252371	0.965836615	0.457403338	0.191038734	3.466916092	6.447704947	249	0	79.0965	6.606540307	2307.65009	0.052402527	28.89621311	9382.76488	8.505823631	352.9636442	117.4395395	44203.44765	0.328527567	0.006554069	0.091491381	23.65295668	0.00288846	5012.11575	0.168056712	11.19619719	343.8626037	3.251077118	1188.653598	0.014733724	0.008296678	4.343029511	16553.81861	0.552770508
186.6005253	13.61934867	859.5485437	-3.825488388	11.65846185	7.20417567	0.236020626	1.934652245	2.557226993	3.427378678	0.024919092	6.019761332	-0.039092101	0.438223486	0.404142598	0.989231443	0.472183162	0.932090719	0.395832642	0.055710963	3.731223771	4.715659381	1263	2	59.3566	6.174121202	582.0183435	0.107841086	7.05112239	793.1975171	5.333967989	188.613489	31.37391143	5907.004817	0.175904382	0.007560522	0.155026755	29.48689095	0.002605927	636.2943282	0.138894348	5.890123655	188.719864	1.618991081	305.2043002	0.0113795	0.007905855	3.900082238	3411.43502	0.743599989
678.9614135	25.66561354	73795.92384	-2095.977073	118.2523915	37.49282197	0.513828922	4.086484063	3.546166429	20.56077507	0.010874121	7.642203386	-0.130600107	0.805733178	0.286735562	0.976141843	0.364967868	0.909955151	0.28294244	0.033284715	4.882290146	38.93630337	1263	2	59.3566	6.684159482	237.8765195	0.152192271	6.085084174	119.1074856	50.34359421	660.2092131	18.57133717	14830.07486	0.0376707	0.009605436	0.32765009	163.6960948	0.007301703	97.9001193	0.069382574	53.25793272	646.4805608	1.363537201	934.055164	0.011139102	0.010424773	4.822086701	1173.450674	0.831310811
85.96304483	9.207693463	377.199217	-18.64983986	9.141578719	4.421916212	0.346243585	1.479246261	2.246469856	2.199927407	0.037007876	5.433248891	-0.084917032	0.59687834	0.486757329	0.98598007	0.537731041	0.925223357	0.448863395	0.083214978	3.550352391	3.390873733	151	0	70.7077	6.231224399	106.8651503	0.086811657	12.14835673	201.0016247	4.024406066	86.56701868	47.05523964	4235.78554	0.565612153	0.01627538	0.13278264	11.71584063	0.003974408	150.5290613	0.150641675	4.547959526	86.01918865	1.865800303	163.2245889	0.027855604	0.017158243	3.864768196	698.1568691	0.69676323
596.9824427	23.97107479	76973.77624	-1665.006602	105.5743538	16.10299471	0.734400084	2.598465941	2.973062398	9.253426736	0.0130438	7.561600372	-0.152422099	0.835093363	0.379044565	0.992821211	0.446863391	0.94981527	0.363253099	0.038765644	5.008125061	30.41933713	151	0	70.7077	7.375421857	1823.251618	0.100826833	10.21522899	1476.174473	36.64745619	595.2144003	35.20638168	22368.7731	0.104763088	0.009589919	0.184963252	98.03877254	0.003959276	1130.163318	0.073827699	40.72854338	588.9496948	1.651588258	1000.169736	0.012978962	0.010630249	5.021903663	11437.74368	0.746566586
56.52342591	7.303493573	733.3227305	22.40869146	18.5868928	5.879455495	0.519630764	1.850589552	2.463814376	2.353327139	0.019101388	6.058923069	-0.116672879	0.705564587	0.411898459	0.968539627	0.480598025	0.884478415	0.378750503	0.049290484	4.005593982	6.116587073	151	0	70.7077	6.00547478	71.6584507	0.126159244	6.694294287	69.08098592	5.809980039	55.37852113	28.13380282	1726.794014	0.764588229	0.031395155	0.139354081	7.129604209	0.00706783	58.90997716	0.120532947	5.690467734	54.81726746	1.552133984	86.81891539	0.047525017	0.032021602	3.820603342	369.8327014	0.754604848
21.33766942	4.569888417	39.08558676	-4.538233339	3.019034446	1.205865383	0.427590793	0.770671463	1.562189962	0.605760104	0.109564332	3.825839015	-0.081164405	0.506708956	0.657372981	0.977399464	0.676795599	0.9093422	0.482420721	0.235929789	2.747215317	1.056224957	575	2	42.5133	5.956462193	130.8748921	0.056460264	26.85240988	645.5884383	1.277781231	20.89603106	107.3097498	2546.817515	5.155535044	0.081833074	0.069566393	1.047165674	0.014644922	388.2973999	0.24136316	1.508887215	19.97694498	2.905981648	64.38740979	0.19244867	0.094197554	3.461125435	898.8949436	0.555438296
86.55802352	9.268679633	160.9704762	-12.7063351	4.973370714	2.378001394	0.351559353	1.028005562	1.844469666	1.309036019	0.070109477	4.420543611	-0.091373594	0.57046711	0.593641856	0.985245175	0.622731849	0.927208723	0.491788231	0.13014291	3.073278417	1.837843027	575	2	42.5133	6.001239984	73.25531915	0.070846537	16.39135917	235.4235977	2.506306844	85.23887814	69.39651838	6325.153772	0.795175719	0.017914695	0.108471689	6.669069443	0.006508644	163.5562762	0.208434347	2.961443053	83.52281912	2.236310461	195.5314185	0.034272113	0.019948179	3.574817126	491.6948265	0.622989299
64.95640153	8.010750928	139.6731838	-6.818589378	5.7225549	2.586800272	0.376114703	1.100418554	1.952618843	1.359094466	0.061752467	4.77146453	-0.089381985	0.578919762	0.574867562	0.989255632	0.610007504	0.936072981	0.463640131	0.132833546	3.223447215	2.077338793	2472	2	61.7084	6.30199806	134.9483431	0.0657643	22.32289422	424.9707602	2.442862524	65.31725146	81.50487329	5680.183723	1.241347368	0.020774195	0.092015686	5.922409256	0.003946004	280.7804748	0.184148318	2.878295457	64.38740916	2.417898567	161.7499314	0.044776925	0.022413687	3.783300725	942.6833473	0.615310283
135.6587367	11.61258681	320.0721	-21.50569675	8.943787004	5.735968702	0.220867395	1.63369819	2.339923981	3.023464685	0.045848808	5.121862021	-0.130930663	0.707551223	0.472239747	0.978024627	0.526761836	0.910154912	0.421996563	0.121467543	3.414929401	3.669938927	2472	2	61.7084	5.680324602	21.3271028	0.099659359	11.62677963	35.55140187	4.407022447	132.7102804	37.57009346	5394.831776	0.275401946	0.013727644	0.204761504	21.29169764	0.007591069	27.20127093	0.15071701	4.898204204	130.6749404	1.671424483	226.9252238	0.019836521	0.014957427	3.607786161	134.1635734	0.740356578
20.97111561	4.426835938	249.47362	12.4549616	9.771840068	4.283140499	0.390970849	1.535883086	2.288301732	1.881827243	0.029889895	5.491996361	-0.07548289	0.567496683	0.47041708	0.962503231	0.527094064	0.878326147	0.417818617	0.078855117	3.617813684	3.513745142	2472	2	61.7084	6.180979152	69.62761506	0.097109644	11.23637347	108.0599721	3.743853691	23.67503487	41.84797768	849.4658298	4.192418622	0.103088459	0.137987758	4.66008714	0.013212147	86.29958337	0.145758111	3.855594799	24.34119759	1.756819595	39.6435982	0.18159277	0.103071503	3.697063631	421.1331361	0.709039697
445.7232165	21.03762192	7621.23635	-323.1517524	26.78351182	14.24012186	0.304064055	2.181998425	2.735408812	9.425084186	0.03772188	5.924745836	-0.095314444	0.657223283	0.468847812	0.983476575	0.519351214	0.933423254	0.398311475	0.113467958	3.901705914	10.25590842	2472	2	61.7084	6.559291085	143.8024485	0.080023622	19.52055689	269.1892042	14.25915263	437.1713968	57.90261547	27800.28325	0.124581408	0.004407459	0.198071005	61.03896211	0.002470485	182.0886161	0.126485153	16.86126145	426.7252264	1.956140914	884.8974432	0.007033505	0.004972444	4.313658976	992.6203168	0.688247826
395.2363026	19.59098264	17081.76452	-505.3255711	69.41026366	23.79433455	0.487982864	3.308655962	3.281384109	12.66191018	0.011577675	7.329865388	-0.153837347	0.833447382	0.326869845	0.983324216	0.401160739	0.922457316	0.310929351	0.049995087	4.809185774	23.30114955	2472	2	61.7084	6.648933935	147.5166498	0.148856357	8.609055669	70.07769929	27.95319734	387.5358224	22.45105954	11499.26135	0.058411131	0.009272623	0.316649565	95.07275157	0.006390729	58.46349341	0.065878535	28.77613328	376.260593	1.397137291	570.6289397	0.011116396	0.010028848	4.652138922	728.4818479	0.820178522
1124.660572	32.65616589	320717.5736	-6810.374518	277.1782241	44.83775338	0.716586705	3.953322611	3.411813988	28.8491416	0.028941624	7.315011145	-0.190555891	0.878194983	0.409826388	0.977078901	0.46068575	0.923078999	0.326317913	0.090378713	5.018727755	80.50399436	1525	2	74.5654	7.213669035	402.2199062	0.10479935	29.59795235	350.3387181	102.9254285	1062.439812	69.2308494	99870.36634	0.060469992	0.004307521	0.289035334	182.1215004	0.002316399	192.3089617	0.062850998	111.1856883	973.9589768	2.074890308	2502.225126	0.006246766	0.00511068	5.367076352	2177.514861	0.711614549
87.32555417	9.307775689	138.7493915	-9.603847087	5.744206439	2.993999673	0.311901114	1.238138705	2.031688523	1.447389178	0.05367176	4.776306318	-0.093801657	0.605275412	0.531776884	0.983663133	0.573514647	0.918955185	0.475644718	0.104669145	3.212686261	2.184551528	728	2	69.6701	5.67527225	33.7310705	0.08807068	10.58191139	76.16449086	2.609711703	87.2689295	46.80156658	4367.72846	0.526097633	0.015968921	0.12592308	8.946276647	0.005260824	56.82962542	0.183846341	2.934285673	86.01046639	1.840964055	164.0297691	0.026638465	0.017069023	3.513558467	209.9640598	0.675575664
491.5318531	21.95207121	25514.69722	-919.8657888	55.65589658	17.13981788	0.526432236	2.377491329	2.812675957	11.42447179	0.035652789	6.298744326	-0.110648985	0.711067556	0.461080374	0.986862439	0.510372384	0.941331294	0.404090525	0.09607327	4.19400121	18.19892861	728	2	69.6701	6.835465335	361.6906042	0.077766202	20.35595011	625.3947538	24.79361141	480.0025801	61.96968394	34212.24425	0.123691235	0.006811785	0.201106917	64.91701655	0.00408273	401.2800468	0.109078553	29.15086068	462.4242916	2.044389383	1035.307592	0.01023542	0.008046763	4.658849866	2510.506534	0.681919666
167.1485756	12.8762112	794.1148551	-39.9695983	11.03525663	5.629044075	0.323740727	1.690861306	2.40065135	2.745197401	0.03101161	5.770309699	-0.045004657	0.460686276	0.443369875	0.990044865	0.50347572	0.935261273	0.424878552	0.068978212	3.641349747	4.166075175	2036	2	67.4661	6.318217373	1862.808556	0.09014753	9.91655091	3258.517228	4.920000346	168.1841851	43.99516067	7617.854336	0.270881748	0.00916382	0.125956172	19.68422562	0.002941605	2455.466627	0.145980193	5.553892482	167.2776753	1.831004809	310.6348463	0.01501598	0.009816006	3.954742961	11744.81033	0.69728933
349.5366181	18.55444648	9686.42111	-451.8222435	36.84216753	15.78566396	0.39740951	2.246590664	2.751439903	10.68693649	0.065753599	5.565784066	-0.107113634	0.672200272	0.506003345	0.977244095	0.548406715	0.925845009	0.380629245	0.195527468	3.83897563	13.15695787	756	2	58.809	6.395464959	142.9691849	0.071058243	33.0374374	361.640159	17.93365528	340.2360835	88.64811133	35744.56113	0.23012145	0.008241103	0.205969312	41.05385107	0.005576229	193.6389678	0.127865973	21.48127652	320.604575	2.433504137	895.2005303	0.013843715	0.010093078	4.448199095	986.9294933	0.651296414
117.5383066	10.81936929	212.4273842	-15.68631581	4.768754793	2.852418583	0.248530516	1.151000699	1.962007055	1.518893521	0.071415805	4.559012726	-0.042226924	0.401437685	0.556854177	0.989752632	0.593306989	0.937088429	0.485882563	0.158209241	2.992915057	1.905293344	907	2	62.6639	5.975803186	307.3677852	0.068762368	16.90145369	1075.843848	2.419202538	116.990604	73.16152125	8855.652349	0.621067878	0.011548933	0.09655696	9.875400208	0.003014397	711.4764718	0.212195315	2.93801443	115.8477651	2.33652839	277.0164375	0.023991981	0.012521652	3.626789912	2080.69407	0.618902525
645.4755771	24.9639823	81018.14849	-2098.851989	145.7185046	57.19097901	0.432440155	5.339848904	3.798530933	27.67957383	0.011572842	7.152139207	-0.300447002	0.958763636	0.244231853	0.956235299	0.320906904	0.875428109	0.243756198	0.045200491	4.924130967	50.72737091	907	2	62.6639	6.08735618	62.13669065	0.223513276	5.432534548	17.24460432	62.4767481	607.3129496	13.58992806	11380.49281	0.026314971	0.009555217	0.45956998	204.2588122	0.008355188	14.52662102	0.056236955	63.75531375	590.3572992	1.256524969	803.0914048	0.010568397	0.010175068	4.821757563	225.7062974	0.873322922
52.26351763	7.134944048	488.0238847	-18.92651245	12.92953665	7.525760199	0.260998335	2.137476362	2.570865334	2.779976988	0.021520161	5.931517562	-0.104942841	0.672863798	0.36343978	0.960504675	0.439574226	0.869135907	0.366180152	0.053177661	3.770997202	5.113824211	65	0	64.1916	5.694650263	50.5	0.150297619	4.579365079	41.64285714	5.5236678	54.35714286	18.02380952	1153.541667	0.42778521	0.040649653	0.230443191	11.17904304	0.015784392	36.15960755	0.1199209	5.67345248	53.57180583	1.389488482	77.59688679	0.052285621	0.042292543	3.695207743	247.754612	0.819256294
44.61204207	6.616239555	199.6629102	-14.41866548	8.029469138	4.69210409	0.263159524	1.646543592	2.304444519	1.949000129	0.036158277	5.19461955	-0.133162658	0.716710022	0.43863967	0.959154885	0.501960264	0.870132885	0.408654432	0.076185317	3.361695897	3.180393307	65	0	64.1916	5.497590127	22.82022472	0.12820351	7.544249463	28.73033708	3.553339225	45.87640449	26.94382022	1341.146067	0.679348474	0.045707454	0.178204757	7.547496443	0.018929627	23.91847359	0.154517679	3.768355812	45.50337952	1.505831646	69.79849547	0.062188968	0.048560431	3.446486727	119.5710476	0.770367154
56.38355931	7.438806114	258.8616678	-13.15867324	8.808806398	4.62607723	0.309328444	1.671072064	2.320910539	1.796210348	0.028593556	5.615817591	-0.055386165	0.500223162	0.425899635	0.970628042	0.491869486	0.885875661	0.408212546	0.066785169	3.553322496	3.358720907	65	0	64.1916	5.934072217	92.72322503	0.111580295	6.985784022	126.5523466	3.683135885	56.80986763	31.67388688	1891.286402	0.650139218	0.027771967	0.133904072	7.383846963	0.005977216	101.8577136	0.144625201	3.932372795	56.45787175	1.633094861	93.65057582	0.042556602	0.028802428	3.68622432	522.7213016	0.740533671
43.69727871	6.490272774	433.6057505	12.48800367	13.09922328	6.837240248	0.31513109	2.017356762	2.559321809	2.696503698	0.019561883	6.017660208	-0.101664512	0.679791092	0.383310921	0.96387805	0.456841765	0.875556688	0.367717383	0.044360759	3.804764471	4.984115882	65	0	64.1916	5.778124081	44.13496933	0.135383341	4.539839663	40.73006135	5.151689939	47.56134969	20.49079755	884.6104294	0.6486168	0.040866614	0.210451418	11.09244239	0.014620366	35.10027728	0.121661406	5.409232473	48.01898856	1.423423092	66.56364935	0.055482568	0.042088076	3.745809341	228.7459786	0.79129416
47.33904891	6.752201388	362.9743806	-8.148670464	12.30687161	5.340520168	0.394458558	1.793573243	2.398010982	2.075651301	0.02106994	5.872562665	-0.093639604	0.647868804	0.407927289	0.960883562	0.47668545	0.870214241	0.399545068	0.041190175	3.765479171	4.411847945	65	0	64.1916	5.82918223	52.72704715	0.130836345	4.763492171	52.30521092	4.492977606	48.35483871	22.83126551	1165.57072	0.636379633	0.041946282	0.174071685	7.831771616	0.013068476	44.9495414	0.127462681	4.64826836	48.04610998	1.486310704	72.71254721	0.057709567	0.04378914	3.685310726	276.1905104	0.781396671
34.06420619	5.800658031	289.3161407	1.424124084	10.03939746	8.391993841	0.092295381	2.302957868	2.505475135	2.868000701	0.03235204	5.193552954	-0.299076637	0.909886484	0.330149417	0.949569101	0.4082394	0.85080186	0.393566325	0.063713805	3.382664265	4.607847825	65	0	64.1916	4.769389872	22.50588235	0.264775087	1.37384083	11.18823529	4.99183391	37.95294118	6.529411765	219.6705882	0.398144216	0.071940164	0.412047286	18.02814292	0.026103025	10.51067365	0.129995489	5.082413978	38.18707785	1.160162561	43.58157696	0.08266614	0.072243755	3.353892671	73.31959678	0.905774164
1054.406192	31.8830822	294938.3666	-6223.155791	201.4208789	50.0517756	0.600114892	4.090928521	3.443749498	33.01998351	0.016195134	7.470361764	-0.10406324	0.735450752	0.33538893	0.977597627	0.40386345	0.924026661	0.329409076	0.044587042	4.794138818	62.86816362	65	0	64.1916	6.83933462	748.3354849	0.120757703	8.233610411	592.6549944	76.11208055	1044.781023	26.2573826	31920.57641	0.063958485	0.005742244	0.260711674	201.6193016	0.002539361	463.7499343	0.085472311	81.86582844	1022.469589	1.49956749	1624.954436	0.007520965	0.006138773	4.799187123	4289.768829	0.790072508
341.6534977	18.28751357	11254.29761	-452.0390894	38.49021595	9.617375034	0.598780277	1.964312271	2.611725464	5.718328455	0.027127557	6.428043652	-0.11286402	0.721436336	0.445129866	0.992276971	0.501974966	0.948982802	0.414886811	0.072102705	4.219114379	12.02689775	555	2	81.2594	6.919555866	2022.291665	0.080457198	13.95332158	3119.051959	14.95695178	338.1382136	51.24077979	19242.75974	0.154188443	0.007150704	0.145292529	38.88171613	0.003167922	2198.582975	0.108804273	17.05976452	330.620093	1.928758874	675.2134093	0.01106408	0.008093916	4.536699903	13985.89544	0.691271249
1440.993783	37.00626904	613839.673	-8398.386645	355.2514178	69.36036884	0.671407692	5.005484411	3.76106021	43.66793537	0.015942233	8.41540868	-0.149631773	0.852177359	0.336491497	0.987062563	0.397521126	0.939602139	0.300322837	0.058780266	5.52613103	106.1529467	1018	2	70.1602	7.577875611	1530.17085	0.123490505	17.34303241	942.3821322	124.7007686	1435.560326	40.80501977	68688.69825	0.074388908	0.004276269	0.311136457	365.4347373	0.001632248	629.1835999	0.059535255	137.3263284	1397.419806	1.668816518	2511.770094	0.00605926	0.004583484	5.558297778	8171.41553	0.773168337
45.71793101	6.632730367	322.4057772	-28.95841635	9.898395985	3.000756106	0.534395065	1.271799256	2.0704922	1.361493624	0.045070723	5.157179634	-0.099885586	0.629962343	0.519826142	0.97296941	0.565568625	0.895994646	0.458538414	0.118614596	3.491511062	3.224788023	1018	2	70.1602	6.147487591	123.2596873	0.083793125	13.83056334	266.6832087	3.346498195	46.73079538	54.77838205	2924.341944	1.513404847	0.041559579	0.101696552	4.061261203	0.008195737	193.1641512	0.165689355	3.519416829	45.59969555	1.975731641	96.0846714	0.073910073	0.044207838	3.693187995	780.5849161	0.667089736
227.6664732	14.99713302	2667.684787	-105.722894	19.40430394	8.397875771	0.39456787	2.024579813	2.63414676	4.269188613	0.020954718	6.385380425	-0.056591749	0.541025882	0.402590048	0.988557547	0.470144246	0.932155941	0.391243071	0.046343182	4.028048614	6.950544929	39	0	76.7201	6.559327882	1310.700829	0.102542703	8.458457108	1604.962604	8.487845399	227.6561571	33.4553278	7909.525192	0.15789099	0.008727463	0.169700629	34.50284128	0.003892197	1275.051227	0.117883241	9.392725556	226.2154498	1.635639896	376.0968338	0.012491217	0.009427368	4.178105811	8025.617733	0.741315625
761.9216067	26.73768004	212576.9996	-176.4598977	311.6686986	123.8568721	0.429691122	8.625696004	4.302474445	47.44119972	0.005560221	7.59184241	-0.52646063	0.997556671	0.116976299	0.957119358	0.201850291	0.863979639	0.118683216	0.013472538	5.599970498	108.8813927	39	0	76.7201	6.153646943	70.63535912	0.390250603	0.591434938	5.44198895	115.1879979	782.5966851	3.430939227	2547.259669	0.015163464	0.00828537	0.586240025	476.7769199	0.007043393	5.276334665	0.029940345	115.7159289	784.017133	1.081465098	843.5101046	0.008667947	0.008431565	5.299476166	166.9839679	0.947355509
63.96497419	7.85131075	462.9975417	-25.74216382	12.13857745	2.853191158	0.619214686	1.230625531	2.029061036	1.316843188	0.033645517	5.465501078	-0.138969952	0.734539453	0.529130786	0.986284275	0.57210979	0.924085643	0.471385492	0.070761314	3.766069126	3.747942151	3858	2	66.9733	6.576356215	132.898285	0.078591535	13.34927212	253.89178	3.944508811	63.94973389	58.99763454	4067.172679	1.093013632	0.023898982	0.09537189	5.428049608	0.003894169	188.3637602	0.14307776	4.196846547	62.9744609	2.056002701	134.6148385	0.045532951	0.025072709	3.978228746	852.4154883	0.645539311
594.4069499	23.89925175	67263.03559	-1936.734736	120.7146764	27.83877891	0.624077229	3.360996784	3.310908125	16.37338984	0.014661941	7.660416435	-0.108028751	0.750473811	0.354678158	0.986847412	0.421611141	0.934951151	0.331875506	0.049183209	4.949414274	37.13836384	3858	2	66.9733	7.186127412	1988.573689	0.105232243	13.47842501	1552.234164	42.96578074	588.3490501	37.8474361	27919.58142	0.076063544	0.008372555	0.235625273	94.7137147	0.004831229	1128.662053	0.070358031	46.16720565	565.7309	1.659281222	1041.976534	0.010964933	0.009413918	4.974950734	12167.88947	0.758148159
960.0652263	28.82614327	701960.6095	-1821.859449	611.1678491	94.79384778	0.731605861	7.082690538	4.286375275	42.96314252	0.001444264	10.12829914	-0.160756881	0.9053619	0.179288022	0.972920951	0.26056678	0.896650391	0.179333251	0.009837306	6.42390412	176.4904242	508	2	61.5852	7.608800045	1157.250366	0.24225463	3.317195134	115.1264392	179.2639099	1024.141511	9.574000419	12901.59096	0.050647418	0.004354219	0.454139446	403.5413809	0.001903813	105.9988014	0.023547586	175.1667368	1008.487101	1.20033392	1268.291018	0.005331177	0.00430906	5.805851533	4033.997665	0.895484696
66.13337905	8.060659601	289.9341211	-16.61800184	9.291452056	4.685502964	0.325383964	1.591175116	2.289963086	2.102650864	0.040589839	5.164475995	-0.156128424	0.757916511	0.464375482	0.978010905	0.522101654	0.905248925	0.411425499	0.102817208	3.451893372	3.494238755	2706	2	63.8713	5.518238936	22.92631579	0.12066482	6.823379501	29.53684211	4.237700831	65.98421053	25.63157895	1816.5	0.419668524	0.026574373	0.227201954	13.91548737	0.011542464	24.17316676	0.145784169	4.540838266	65.4334952	1.483675996	99.28967538	0.036136472	0.027999572	3.549645634	127.6321177	0.767778329
717.8191279	26.3842089	189913.1017	-906.0549958	274.2835183	188.725403	0.190300712	11.06785802	4.58863719	59.49185025	0.004315026	7.980025327	-0.457683306	0.995423893	0.083632823	0.923982694	0.16136821	0.818528046	0.097939489	0.012283571	5.615766968	115.7522303	2706	2	63.8713	5.973186811	140.8656126	0.556781078	0.488431314	7.450592885	120.4431564	705.9683794	2.391304348	2035.375494	0.017625887	0.010370459	0.771299956	524.3631972	0.009042426	7.317052326	0.02934912	120.0002706	703.4653388	1.04595001	744.2094928	0.010693076	0.010441445	5.292454675	242.3698769	0.972002832
913.1065411	30.02534457	64054.5687	-1689.396342	69.28131636	22.96339239	0.499070806	2.762446468	2.978054398	15.25541024	0.023388769	6.653075435	-0.060681864	0.56305403	0.38388238	0.993050038	0.449946508	0.955807124	0.374735822	0.052452976	4.194911243	23.06117719	33	0	85.1116	6.563950321	3361.133979	0.097514622	9.452225191	4433.972322	31.16132069	903.226703	35.7462574	35024.15133	0.04457214	0.004090084	0.192403224	133.1068695	0.00243318	3346.936357	0.115397531	35.49695303	889.4710394	1.675085179	1549.120066	0.005492032	0.004607613	4.444088346	21439.38077	0.738519854
1200.405841	33.82175009	289532.8495	-5042.877429	302.6493046	77.23492729	0.591141699	5.853105622	4.048701594	42.36717158	0.007351704	8.940364086	-0.120177793	0.815702299	0.260521635	0.970230851	0.331984309	0.90091453	0.242350774	0.042049257	5.676888622	94.97105798	312	1	60.0383	7.32011598	953.8177936	0.169718469	11.1160844	278.3548043	107.2473257	1180.975623	24.85088968	41622.29662	0.022876189	0.003941201	0.371621819	312.3627029	0.002527083	211.3661701	0.041962002	109.1767443	1131.965611	1.422376959	1818.676687	0.004718411	0.004264855	5.433524072	4193.744699	0.832516715
35.32798863	5.929913796	72.53879655	-3.418398029	4.649902656	4.006871873	0.073526968	1.521246384	2.224315476	1.66127276	0.045806462	4.918741786	-0.075854212	0.550535483	0.462367119	0.964255593	0.520528324	0.878286953	0.425764034	0.091708133	3.074791809	2.164193632	349	1	69.8727	5.437714995	28.16666667	0.106691919	9.071797521	51.54545455	2.348943985	35.84848485	32.06818182	1261.530303	0.917409588	0.044578048	0.198087878	6.108106373	0.016109555	41.32173472	0.183241957	2.557474908	35.41273305	1.588459969	58.03174687	0.064769967	0.04704684	3.304053378	169.2539397	0.748784765
788.148449	27.55359493	120994.3586	-3149.194718	155.9386831	40.30725419	0.585768188	4.049908788	3.51904296	23.64634572	0.014804538	7.659921615	-0.106412935	0.748653066	0.318576882	0.973581032	0.388867912	0.910052486	0.311109458	0.045220769	4.891349032	49.06148433	349	1	69.8727	6.863394511	667.48572	0.133310509	9.261850904	412.0205712	62.781295	763.2276812	25.73017775	24719.69103	0.04391939	0.007371079	0.306738386	160.5142462	0.004692617	316.2838941	0.071571838	66.68329523	739.3773749	1.472594472	1187.582554	0.008993709	0.008075654	4.906602916	3561.019341	0.805611254
50.82676992	7.09077052	80.58398063	0.916747234	4.370610216	2.18162037	0.332219004	1.04107655	1.833948354	1.084586626	0.067439113	4.520654661	-0.082424357	0.547638826	0.577326929	0.988012504	0.609976307	0.930462634	0.494075542	0.149452202	3.066456472	1.638057646	3814	2	58.1656	6.003670245	74.21206226	0.072190722	15.51867931	232.692607	1.994280761	52.22762646	67.98249027	3523.877432	1.396328983	0.025414976	0.094310964	5.153480648	0.0052138	159.826937	0.204545307	2.324147715	52.30629141	2.226776111	116.0358135	0.052325892	0.026854164	3.585986966	491.0254176	0.625564033
373.043655	19.17506375	11236.4087	-481.4998656	31.99439896	10.57047611	0.499660505	1.803820998	2.487505777	7.298046265	0.066088125	5.380092033	-0.085831838	0.607627725	0.523660006	0.991695438	0.563492957	0.954117346	0.431643575	0.155718375	3.5961257	10.64121877	3814	2	58.1656	6.422095255	935.3625482	0.06219993	26.20760865	3010.442878	15.20098741	365.8252427	89.6555393	36724.56829	0.236789883	0.009894965	0.147933873	34.15837947	0.00559905	1691.218791	0.153448444	19.12335947	350.7454661	2.584500489	997.056967	0.016863336	0.012467036	4.365568	6810.60339	0.617408011
197.9111518	13.88213919	4997.816759	198.8613822	25.79997952	5.011727223	0.674561476	1.264518071	2.127488409	3.384208056	0.066981519	5.317493721	-0.19724399	0.821317096	0.59562758	0.993641422	0.62594548	0.958715381	0.434968862	0.152677635	3.834312407	7.702926686	468	2	66.8337	6.975400201	766.5879216	0.053091483	31.1814408	2809.318859	8.714431241	203.1487638	112.6358474	20359.69589	0.652389303	0.006857236	0.096227477	25.88695442	0.001233282	1545.150905	0.154536564	11.25621924	212.1237453	3.028937178	581.5057688	0.019127259	0.007294968	4.530062339	5696.567201	0.568229957
327.9255842	18.03604752	4850.24665	-219.9793725	19.67596829	9.179306546	0.359911008	1.961293473	2.58469169	5.308214843	0.031586886	5.914846397	-0.043263152	0.457175481	0.429636177	0.989440347	0.490450139	0.93916192	0.413022044	0.06911612	3.727408774	7.213818709	1098	2	76.4216	6.306719156	1864.218345	0.090093676	10.1789889	3193.045525	10.02882596	324.3814518	42.13000193	14566.83651	0.131385162	0.006895674	0.151213339	38.60954192	0.003545048	2373.715296	0.139699748	11.56398621	320.127802	1.793611302	593.5488923	0.010214825	0.007701987	4.086521156	12074.60029	0.709751489
65.92740464	8.07774997	177.0409789	-11.2583825	6.652365114	3.944936603	0.252741565	1.480524074	2.199590863	1.731967679	0.038200363	5.19718348	-0.06895042	0.543127919	0.47013833	0.975307585	0.524637774	0.897916123	0.452273134	0.081045365	3.325931775	2.649325429	1098	2	76.4216	5.801457608	50.53459119	0.105942539	8.453471865	84.98742138	2.943554448	67.64989518	34.89937107	2421.884696	0.553463556	0.024707653	0.143888765	9.353862666	0.01006618	67.88925852	0.169283411	3.208656735	67.39227115	1.650120214	112.2144761	0.036770323	0.026345858	3.498433552	292.2577723	0.727362203
114.9874468	10.64965399	884.1476887	-36.32742964	12.07629867	5.789826909	0.350091596	1.564502389	2.362313241	3.306678443	0.04650121	5.422374163	-0.120789115	0.696918773	0.505520182	0.984064928	0.553049281	0.926847744	0.423810282	0.13733441	3.629222531	4.466531394	82	0	69.674	6.249155155	64.42455243	0.082384338	17.03023266	134.2506394	5.459188846	115.2263427	54.42455243	6536.934783	0.49013218	0.021215627	0.148690311	14.48045408	0.010961243	94.53151061	0.150309531	6.385163567	114.1114313	1.934326267	225.8330812	0.032802922	0.024157598	3.958726846	433.5230886	0.687320878
930.0184092	29.23932473	328323.0556	-5273.387288	334.7196325	34.82818777	0.810723899	4.290835118	3.571747232	15.86966212	0.004507047	8.635867215	-0.253317884	0.955397756	0.242431299	0.982638413	0.328378297	0.915227036	0.243882644	0.026044959	5.834270306	92.38695506	82	0	69.674	7.226861653	242.7835218	0.196109468	5.3343999	43.58319871	98.72033231	880.957189	14.31502423	18047.36753	0.031614707	0.004299073	0.375237877	264.0560654	0.002157897	38.08262095	0.033313469	97.63003367	857.4086707	1.284566948	1195.115832	0.005155803	0.00443159	5.433431513	992.133696	0.866962408
701.4564517	26.11675986	75909.97482	-2193.499894	111.602656	34.30582564	0.524819592	3.481172023	3.291154084	22.05962776	0.032611424	6.828433244	-0.117725323	0.748006564	0.402382933	0.975121221	0.457120643	0.918851885	0.349233436	0.105186954	4.503158482	36.47712041	1928	2	79.8877	6.785338973	342.7961467	0.106524595	22.16033568	356.5102548	50.80420112	665.8688626	54.46426352	45861.63642	0.077712749	0.009759242	0.287852974	118.4885826	0.007819826	219.2793734	0.083043936	56.48407437	629.3316426	1.884735384	1368.802281	0.01285026	0.01157771	4.914446326	1941.291709	0.735246748
892.6197414	29.23283606	130549.5694	-2765.981924	205.2143521	53.35405661	0.583003105	5.171871104	3.875634553	26.02483349	0.004604304	8.725550912	-0.143928628	0.854887765	0.236263496	0.974272369	0.317056621	0.901693344	0.232635871	0.018967919	5.546752762	64.64210217	192	0	76.4846	7.160709283	359.86462	0.181109522	6.077838613	84.57020634	78.97946972	847.5274283	16.30045294	18909.42073	0.019462433	0.003606037	0.370107852	230.7585271	0.002561163	72.42887152	0.039807977	80.37777874	823.3414602	1.310358907	1170.824491	0.004200751	0.003825148	5.31444313	1550.989298	0.852190977
42.11879276	6.418546283	187.5293104	-14.69290629	7.384376224	3.713528537	0.330428507	1.473546427	2.175943491	1.492459961	0.037515101	5.243025493	-0.067970688	0.520841759	0.466718519	0.966594871	0.523593224	0.881122692	0.437797636	0.080076137	3.372004253	2.77447619	96	0	76.7283	5.860930441	65.96794872	0.105717867	9.694269806	102.7019231	3.171833909	40.76602564	36.88782051	1747.163462	0.951482257	0.046608328	0.136735168	4.539837404	0.014006159	81.50361539	0.15586656	3.380681098	39.823788	1.691295927	71.64232807	0.06967223	0.050036263	3.574886051	382.1574307	0.727490998
1294.059596	33.3072699	1726032.297	-22492.01066	861.7437862	123.0923041	0.750895156	6.805363106	4.124439517	75.30672416	0.007256202	8.955041418	-0.150979421	0.868053491	0.279704212	0.980059036	0.344601307	0.925002389	0.269322805	0.029452293	5.863044236	246.2090226	96	0	76.7283	7.445488169	1261.067642	0.147579595	9.636916322	464.2772382	233.6576203	1368.744295	24.84645992	35555.78982	0.31867091	0.007608556	0.346581249	395.0865134	0.001641288	366.092664	0.048205658	224.0901296	1355.347109	1.444309412	2004.119882	0.012496602	0.00710836	5.503269513	6195.968366	0.815605498
1346.402918	35.43792264	937273.9639	-13789.1786	502.2576872	140.3826256	0.566569538	8.41544371	4.492961642	67.47857881	0.002802436	9.031050729	-0.223976	0.946481098	0.156716613	0.957055939	0.237845689	0.874843613	0.15900738	0.012049541	5.970960696	160.6600782	448	1	66.9158	6.734224955	269.081761	0.282056353	2.222797973	34.36897275	140.3222765	1394.476939	7.077568134	11053.8501	0.042283141	0.003988957	0.508295046	623.9357623	0.002186052	32.04345795	0.035214628	136.9205364	1384.517706	1.153515796	1630.084995	0.004733828	0.00393854	5.37253342	831.2572614	0.913329232
736.4826439	26.92313276	53896.19629	-1617.048898	71.50369427	25.05465265	0.475350043	2.460584768	2.715333403	18.95756949	0.062987474	5.703399033	-0.116451093	0.700928368	0.533321684	0.986033401	0.567937948	0.948818613	0.400406559	0.16299289	3.924511197	24.13958673	357	1	91.7043	6.825840457	448.4390034	0.064209479	36.26971681	1249.709049	36.69504176	714.7441294	107.7525773	88254.00272	0.14620457	0.00712798	0.194960533	82.09386249	0.004527521	637.5816326	0.127812257	47.01549621	674.3378924	2.869232834	2202.864707	0.012083417	0.009373831	4.797269241	3069.238437	0.615044974
564.8589819	23.65654271	19465.92827	-661.897129	37.51246827	16.61185454	0.386524963	2.130772028	2.647437602	12.01817844	0.048315456	5.833906865	-0.100913305	0.667173798	0.500344568	0.987816139	0.54422823	0.947807072	0.414027429	0.145428911	3.913011046	13.5310807	689	2	64.7584	6.632982421	419.8224458	0.071605398	22.81446651	990.8847007	16.59949785	559.5618284	68.85195293	42409.4728	0.119711695	0.005953533	0.163579311	66.35532029	0.003777296	632.7850298	0.138684112	20.10717074	545.1656371	2.169343604	1261.03576	0.009220825	0.007143971	4.337771899	3053.151465	0.66814941
1123.021305	31.9285861	446351.9598	-4542.408838	483.4572792	69.23456939	0.748772254	5.610881232	3.987049823	37.07210547	0.005636015	9.222052653	-0.160419482	0.888121393	0.25609494	0.985676533	0.32999613	0.92862397	0.244158047	0.033086653	5.966786777	138.1729622	689	2	64.7584	7.588222429	1005.915932	0.170494226	8.770322436	248.5871186	146.455425	1141.547797	21.04881356	34378.92746	0.031569879	0.003554422	0.362444274	334.3643581	0.001511781	196.0268022	0.036750883	146.1484414	1101.737	1.372665829	1677.772457	0.004424785	0.00371463	5.626037534	4473.654883	0.838585562
260.8885179	16.07108959	3504.056386	-187.8417083	17.09201659	6.666220543	0.436866987	1.568976784	2.327560229	4.187263072	0.054382276	5.255632674	-0.062241323	0.519140099	0.511599371	0.987898152	0.555224176	0.939174471	0.45408563	0.123033804	3.459904705	5.939559283	756	2	83.4004	6.2976871	801.0160558	0.069896689	17.67240052	2245.022862	8.12376141	256.9041885	66.87050611	18624.21291	0.249865595	0.007096213	0.135517263	24.96171549	0.003022631	1477.17715	0.16760467	9.861416877	250.9542298	2.192044293	581.7981255	0.012611149	0.00807401	4.029096123	5721.456676	0.64815151
567.2969068	23.38737012	52321.4792	-1592.068767	106.3712708	25.19348261	0.614746107	3.287529467	3.286843894	14.17709635	0.016854452	7.510141581	-0.117385169	0.767511496	0.350736969	0.980629795	0.418840239	0.91991327	0.328888053	0.067193213	4.843623936	32.89118836	756	2	83.4004	7.010410843	591.7263221	0.118987799	14.08412174	420.6517193	40.37734763	552.3760306	35.73758295	25023.81058	0.064380971	0.006068428	0.269900862	107.9645433	0.003529767	303.1103238	0.07088153	43.07176521	531.8308592	1.608853441	949.0677403	0.007932145	0.006714508	4.900049031	3328.435423	0.778116023
221.0553732	14.83104034	1303.941266	-32.76277726	9.926336971	5.54426529	0.282973235	1.442611694	2.228807335	3.442545793	0.049461172	5.210074927	-0.058911554	0.498070539	0.523362156	0.993493344	0.565902313	0.954189587	0.458460009	0.112510736	3.430151214	3.867650565	267	0	82.5791	6.360351799	523.2930442	0.06920035	16.65842506	1502.03835	4.863854501	222.151415	71.36207353	15941.48413	0.32962534	0.007397457	0.107209596	22.49439282	0.002886771	1012.910248	0.177577185	6.06072675	221.6356892	2.297769626	511.6568154	0.014315893	0.008301661	3.963251428	3572.034933	0.624250964
71.8047926	8.441725996	184.8191525	-8.838272747	6.531307586	4.366344064	0.195976896	1.579962811	2.287416909	1.846502986	0.036380416	5.310819869	-0.052378994	0.481159633	0.449977507	0.981837724	0.510185523	0.910421048	0.425111918	0.075837405	3.334550705	2.724412912	1200	2	54.694	5.881732606	74.67168263	0.102150045	8.064907431	127.1723666	3.167978202	73.35157319	34.59233926	2573.028728	0.507487589	0.019344893	0.146922303	10.37981668	0.00589373	100.9682953	0.164330791	3.483035712	73.21654712	1.657942025	122.1280509	0.029928728	0.020188988	3.603235183	448.3126384	0.728313167
222.5831512	14.86702401	1363.10978	-62.79535775	15.36785669	9.166068297	0.252480735	2.091912111	2.669667051	4.756360758	0.02293692	6.109242586	-0.078303966	0.618530727	0.401798807	0.984377221	0.468772699	0.922600142	0.388240259	0.056563403	3.866822661	6.133481246	1200	2	54.694	6.151241652	145.9991618	0.122379851	6.651034359	155.3973177	7.732621628	222.2212909	24.56244761	5661.163453	0.115459708	0.008507928	0.219617486	43.82527348	0.004612872	129.3752694	0.12382157	8.406794169	221.0261519	1.479314019	331.4934343	0.011281394	0.009061491	3.951624297	819.1179801	0.782441697
848.3979927	28.44781883	179068.5538	-4376.107941	194.4884335	38.21947876	0.668746218	3.938694557	3.489132954	22.40861342	0.014483434	7.735528404	-0.113260672	0.765505763	0.31466202	0.97723859	0.387150969	0.91582093	0.309630805	0.044271552	4.930632958	58.17697806	1200	2	54.694	6.908687099	838.7636502	0.127568616	9.21292704	529.4644867	71.67358635	817.9895057	26.6313308	27476.77125	0.041028304	0.005850913	0.294730094	167.0403309	0.003474487	400.2097138	0.069308048	75.85987459	791.3814421	1.49048056	1289.551812	0.007314862	0.006402964	4.990267522	4602.35999	0.796700016
385.8918816	19.63559962	3372.288855	-71.72059549	21.30334702	20.01503126	0.027876479	2.873690993	2.960096103	11.4861122	0.019143407	6.137518725	-0.208965132	0.867183106	0.345435535	0.979067421	0.420368844	0.915695631	0.334168605	0.051134082	3.987280897	10.32959457	1200	2	54.694	5.744408186	34.47945205	0.15744042	4.221429912	23.65753425	13.42615875	387.0273973	16.23287671	6365.009132	0.048623785	0.008670303	0.261070235	94.31920076	0.006688574	20.48672925	0.10330838	14.40212758	386.4176614	1.341581252	520.8472829	0.010211159	0.009309661	4.055074304	164.2369704	0.826640528
22.00752825	4.629658031	64.1730311	-2.966244488	5.031500025	2.757110917	0.294007675	1.293788474	1.967471796	1.062525163	0.045140971	4.734854179	-0.091255798	0.592013094	0.493659103	0.961388094	0.544179214	0.871099358	0.471760762	0.082112699	3.103223448	1.947152735	1200	2	54.694	5.244951829	26.38860104	0.136728503	5.045880426	38.35751295	1.943730033	23.35233161	24.30569948	596.5751295	1.36712856	0.074445715	0.169988208	4.164575411	0.020709792	32.80588639	0.195430691	2.005576892	23.25041319	1.499249882	35.44774828	0.10556621	0.076831306	3.092710677	128.8735934	0.763521176
97.06182726	9.772205726	423.0822803	-10.04052822	12.26383697	6.013012256	0.3423576	1.85277485	2.48408758	2.541878067	0.020905756	5.961180734	-0.081217146	0.618871528	0.408653722	0.98263817	0.476472758	0.91214798	0.396712296	0.044769735	3.801476932	4.569212306	1200	2	54.694	5.968736701	92.64456982	0.130669351	4.955349416	91.63187588	4.871797422	95.88716502	22.79971791	2278.623413	0.268001886	0.014903548	0.183684373	17.60581181	0.004768482	78.70083853	0.126701486	5.074450757	95.53084691	1.468524369	142.0059005	0.020846377	0.015331738	3.766307235	484.8016767	0.779228517
528.8608262	22.78316859	29491.44428	-1039.211958	69.54845292	30.55413931	0.380556456	3.447040967	3.298558187	18.56868497	0.025936952	6.68870505	-0.139133786	0.790269197	0.374714275	0.971575645	0.435896852	0.909349399	0.339866423	0.086153652	4.396699049	25.02564806	1661	2	78.9021	6.586257129	111.7987288	0.118430857	16.51962439	97.8559322	34.60016877	505.4533898	40.63771186	24973.89619	0.080860146	0.006849717	0.29951528	103.7279666	0.003314811	67.9630833	0.08467755	38.07350497	486.9460245	1.658300023	889.2405238	0.009137806	0.007634705	4.688825443	612.1488024	0.762606949
998.8241846	31.19898051	147838.3832	-3452.272366	180.1725128	78.66130288	0.388287148	5.747846371	3.965687915	45.00909825	0.008119202	8.184052606	-0.120187996	0.799144924	0.257182082	0.964913888	0.331689237	0.896252369	0.2559042	0.028197543	5.221122142	64.70845393	944	2	57.2402	6.875321749	370.4770459	0.184868785	6.035802646	121.2125749	82.86921043	961.5893214	16.26047904	20101.86078	0.019313801	0.005148819	0.39999825	277.1393438	0.004218214	100.9358564	0.055007083	86.20087847	937.6434244	1.310366404	1318.229849	0.005854003	0.005524126	5.086921832	1565.332373	0.852917096
739.4195471	26.95175801	60562.97213	-1705.81019	82.88138787	30.84790746	0.45567203	3.177594219	3.152713228	20.64456629	0.025752037	6.861603212	-0.086490786	0.669052822	0.395668187	0.988016658	0.454907481	0.944071243	0.369649603	0.077718966	4.417427138	28.43232383	415	1	68.1068	6.772650189	754.5985262	0.095870731	14.03769847	950.9397789	38.07234087	726.1030365	41.94041418	34618.36145	0.059290827	0.005366687	0.234719012	123.0222086	0.003621734	673.380365	0.102369222	43.32392339	707.878763	1.731805202	1308.864989	0.007196816	0.006129464	4.68677025	4854.120436	0.737484057
35.38280138	5.91173969	49.93242546	1.531722586	3.965521902	2.232656579	0.279166485	1.107749134	1.856181341	0.994035413	0.059308001	4.511574494	-0.081429666	0.554869142	0.549036885	0.979506274	0.587267309	0.907000999	0.494881377	0.11137335	2.997333425	1.54954462	491	2	81.7084	5.512110744	33.05847953	0.096662221	8.611880579	76.78947368	1.661810472	36.13450292	46.31578947	1678.526316	1.41799248	0.037161504	0.100830047	3.460670549	0.00841283	58.60741625	0.213577604	1.828744416	36.12562124	1.865695071	67.38467066	0.065517768	0.038681657	3.298275596	184.4772054	0.669044804
418.3689679	20.28688859	15170.45392	-625.8956473	42.21630786	15.01343327	0.4692477	2.32760995	2.809145238	9.559366454	0.039160148	6.072565921	-0.07969445	0.615921949	0.442699747	0.983381508	0.496647654	0.931130859	0.400741148	0.108422974	3.934375608	14.30743528	491	2	81.7084	6.462359583	424.2654418	0.082929132	17.47102163	768.6313526	19.91539765	408.797498	53.38663018	25066.0688	0.123471441	0.005815683	0.198592016	54.14306765	0.002924374	511.9515708	0.123788196	23.0098927	395.4814997	1.92264366	826.0965474	0.008837996	0.0066065	4.37738723	2921.403485	0.705919005
690.3661324	25.74270676	108323.6628	-2526.572038	167.6460739	57.86131261	0.478072217	5.515772063	3.861350947	26.76130773	0.008031467	7.465329924	-0.313751861	0.967415553	0.218005771	0.961596417	0.300253504	0.879414232	0.216740801	0.028711847	5.145131635	56.37684663	491	2	81.7084	6.323323911	69.18918919	0.233747261	3.185491234	16.79054054	63.1013057	688.4391892	9.743243243	8758.22973	0.026523433	0.009686712	0.452575943	243.3129734	0.007235413	14.94524114	0.053703745	64.2937351	675.7181398	1.203566426	856.4994544	0.010663375	0.010139173	4.847010463	247.5619451	0.889080071
138.7460169	11.64899098	962.3069339	-35.08062039	18.61863311	6.43144464	0.486557313	1.902350898	2.519228607	2.74587025	0.017570599	6.364540132	-0.082889067	0.623202945	0.402737144	0.986227009	0.47118821	0.921457641	0.396123581	0.044358373	4.084336315	6.262519437	211	0	74.7433	6.410812213	628.3230181	0.120023499	6.320512603	605.2055396	6.555560628	141.3283668	26.36045845	3872.05043	0.210131151	0.009517835	0.174147605	24.33875375	0.002449245	507.4020465	0.111882668	6.835274288	140.8119703	1.530103893	217.7587174	0.014031989	0.009729366	4.022996163	3492.385282	0.767970198
720.211322	26.63298653	55089.04579	-1635.245874	83.33437793	39.81207654	0.353906212	3.902838054	3.413516398	24.06441328	0.020677675	6.627192612	-0.170744208	0.838551112	0.326824252	0.971877113	0.397576434	0.909377882	0.313704472	0.06284899	4.357090962	30.78661362	211	0	74.7433	6.1790243	93.92141757	0.14471713	8.431276279	67.2742681	42.79585756	699.3081664	23.23420647	19160.60863	0.03674326	0.009177651	0.335140671	168.6146727	0.008171859	53.09700902	0.091824121	46.32984778	683.9053748	1.423832457	1033.638982	0.010699432	0.010153337	4.499249056	470.6787409	0.813354254
137.1542165	11.68461308	340.0710241	-18.70118692	5.633981453	3.138614618	0.283402685	1.18640254	1.995494519	1.718167874	0.066888569	4.696522412	-0.046696159	0.422806426	0.55098527	0.993349132	0.588777588	0.949416904	0.481062767	0.150663748	3.077549954	2.193149018	132	0	63.4689	6.043059512	1457.10887	0.067104581	17.07539886	5122.471033	2.695101777	137.2546744	79.26250345	11149.58073	0.578606892	0.009995028	0.082452513	9.910198808	0.002679771	3306.715962	0.20711218	3.324593426	136.2208827	2.463284692	341.6735443	0.021701875	0.010931844	3.732955714	9649.663894	0.602513423
207.5908476	14.35725877	1847.616893	-100.4713879	11.99299794	6.154963139	0.32067051	1.647558138	2.384567927	3.410839824	0.044467166	5.399362298	-0.039819075	0.411215806	0.471280618	0.990897248	0.524429212	0.942076009	0.438295796	0.098992642	3.416785179	4.536990269	1286	2	79.102	6.148780665	1254.488917	0.078552844	13.29693481	3000.524358	6.098570386	206.7190983	54.59586725	11858.39186	0.267780758	0.010007328	0.13088355	21.72249304	0.00444903	2104.527761	0.166506555	7.258587527	204.1196721	2.010734674	423.3131494	0.016379815	0.011310661	3.91720154	8526.381468	0.672970738
726.2632488	26.6407872	81468.98813	-2186.615094	137.1088537	71.29301332	0.305820746	5.526774419	3.764950048	39.04716331	0.014170643	6.884114023	-0.285807657	0.944817718	0.282695257	0.950963155	0.352420594	0.879224726	0.266000532	0.045198781	4.789988534	52.10046677	1329	2	55.9151	6.142895119	51.52816901	0.181437215	7.215830192	21.69014085	61.48765126	709.584507	18.92957746	17759.42254	0.027787687	0.007875949	0.404531349	196.9285781	0.006948259	17.7916225	0.068972132	64.24631674	686.8599022	1.351265382	1013.523619	0.00899632	0.008572411	4.730538235	216.6664538	0.839339031
198.0242453	13.96292537	1789.800063	-39.68751666	17.11730327	4.874564902	0.556089161	1.368623403	2.203233926	2.97910673	0.045961951	5.573016654	-0.148303136	0.757173773	0.543022449	0.990041316	0.58243608	0.943514584	0.451852111	0.133306991	3.866936794	5.497967044	1329	2	55.9151	6.788595547	348.476779	0.065257824	20.46078511	866.0138577	6.710118672	197.8640449	77.54531835	15802.3794	0.402665926	0.007971761	0.105648363	15.64764868	0.002818507	554.3077436	0.138676589	7.949576248	195.7704926	2.363327332	473.6383213	0.01602482	0.008886049	4.328722909	2482.499635	0.619388301
182.7826034	13.48184298	773.9480987	-37.15843581	8.706946953	4.618492168	0.306665641	1.393198412	2.197012315	2.659954023	0.049608474	5.17699958	-0.052333259	0.469149648	0.520605908	0.992558786	0.56409326	0.94850069	0.460830238	0.105995834	3.398049736	3.33135978	508	2	59.4141	6.322860748	649.9849967	0.070665905	16.57777495	1805.383997	4.29861953	183.1536204	66.25896934	12350.64895	0.36781884	0.008580105	0.114238897	18.21171607	0.002935027	1235.583198	0.174993992	5.217184406	182.0647806	2.190244418	404.1162412	0.016143517	0.009478559	3.902887202	4542.361678	0.641731364
447.3386759	21.07002884	10054.75615	-409.9481456	24.88894224	11.32610304	0.372854758	1.832231096	2.446826687	7.942836352	0.055877788	5.274009474	-0.058693558	0.504629371	0.502974963	0.987023525	0.546425511	0.943355039	0.448613686	0.123824562	3.444173737	9.053761321	508	2	59.4141	6.237561528	528.009683	0.070037098	17.77002674	1504.351903	13.94325684	440.3090596	67.45204934	31881.63841	0.148339829	0.005415415	0.146800746	45.35623119	0.003225235	977.7669936	0.168881372	17.29166606	430.8275818	2.213391894	1003.548994	0.009057378	0.006393144	4.101748405	3762.765904	0.648726878
56.21263682	7.387861268	327.2785897	9.656233459	11.56997859	5.043265055	0.392679394	1.711318512	2.384841087	2.076460578	0.0219944	5.908071417	-0.056885504	0.51512614	0.427386573	0.972796966	0.491701295	0.891666681	0.412684273	0.051209415	3.76333442	4.153310911	515	2	63.1567	6.242077059	300.0716353	0.108564267	7.490746752	371.1628075	4.266695821	59.53871201	32.7301013	1868.852026	0.72207967	0.024165695	0.141221618	9.518787238	0.004341261	304.8189452	0.130480922	4.447433033	59.94482959	1.636519105	96.20361008	0.038733525	0.024498582	3.806828348	1724.788528	0.736939553
493.2107555	21.99625129	27057.60318	485.7040192	51.61500833	14.1134974	0.569440752	2.321940207	2.799125814	8.668251949	0.028582044	6.462192627	-0.091986568	0.669631933	0.410328803	0.99222988	0.47289568	0.950136347	0.391730368	0.070670536	4.130715266	16.43212643	515	2	63.1567	6.630857233	2111.998795	0.090877745	11.29184222	3208.2179	20.23970458	498.5256885	40.90154905	19440.78335	0.090822465	0.00380445	0.174793831	89.80136226	0.001788304	2347.938676	0.121799788	23.31267156	502.3077379	1.757784786	865.123599	0.005812792	0.004129623	4.451761969	13985.81383	0.724679143
75.78935181	8.574769588	464.2187888	6.215446628	13.44118849	4.393990924	0.505717868	1.549163268	2.290575237	1.953330325	0.022327638	5.865377599	-0.09852525	0.652438748	0.464758864	0.983958766	0.5214813	0.917137974	0.429406743	0.040535368	3.875673688	4.458794853	926	2	78.7488	6.448573666	295.9563688	0.104136653	9.520480715	365.1808586	4.760244691	79.32547502	37.31808586	2922.911682	0.607792515	0.018621434	0.135081391	11.65743843	0.004069343	300.6320842	0.126586597	4.904717208	79.65750258	1.68964571	133.063401	0.030397693	0.01906171	3.913674337	1721.470232	0.722907503
1460.587559	35.55600627	2300381.659	-31803.32637	910.9457025	125.5903591	0.758478794	6.067254427	3.762704255	86.90348813	0.016928228	7.802502085	-0.265846785	0.950732533	0.379643107	0.966523037	0.429805503	0.916368123	0.3168779	0.076134382	5.499418686	259.1340154	926	2	78.7488	7.419880975	198.8594823	0.105049911	19.77527572	151.8050713	247.0515199	1550.173798	47.96671949	86550.35763	0.591971242	0.015643699	0.273285136	322.4772607	0.004680436	103.0486734	0.065184157	250.1000661	1507.493356	1.765157782	2873.321788	0.025973035	0.015972161	5.358416715	1178.181644	0.744569352
285.0081669	16.82897969	2937.074509	-85.71533533	18.21415473	11.04609575	0.245322851	2.059730914	2.675867885	6.76488088	0.041164532	5.708571546	-0.086658237	0.626977891	0.46064138	0.988052965	0.512709168	0.939282254	0.409257568	0.106951045	3.779655796	7.315062621	3017	2	71.9425	6.253093092	107.1124307	0.084807942	15.55429801	220.0847189	9.397314015	282.5494854	49.55898654	14384.53523	0.176937493	0.006858252	0.198313968	49.2319755	0.003764375	156.4215936	0.152019337	11.17570255	280.6354092	1.857286726	529.896442	0.010658917	0.007616991	4.079932098	727.0142867	0.705304195
114.4390636	10.68537417	65.70371462	-2.272153947	3.325754667	2.278826392	0.188393746	1.067356071	1.841880765	1.125410882	0.07009364	4.339312219	-0.041439464	0.377088666	0.567025232	0.99453694	0.601356978	0.95155006	0.498087996	0.123952166	2.861745423	1.401145265	799	2	71.6578	5.829801808	149.2009041	0.074937672	13.39064666	490.1170266	1.781132626	115.0843797	68.89352084	7968.326971	0.611412728	0.010908032	0.084523911	9.328422287	0.002656863	340.7858664	0.227633041	2.113668321	114.889568	2.283403955	263.7482638	0.022946144	0.01158404	3.463084814	922.4747978	0.613332197
641.7191033	25.13407023	40183.93718	-1260.94771	59.65089619	19.72143724	0.498761423	2.429150165	2.803012584	13.76878121	0.043971357	6.047515001	-0.07672607	0.604632901	0.464796051	0.991160143	0.513040791	0.953619462	0.41070029	0.107638448	3.953601341	19.84308336	799	2	71.6578	6.592932174	1188.22113	0.075351711	19.40446593	2571.674488	27.53241593	631.0417909	62.35354176	44012.85966	0.098474172	0.005141476	0.186744561	79.77973285	0.002901535	1647.838878	0.132790408	32.95878127	611.7431379	2.077879161	1370.075848	0.007880451	0.006068718	4.474436689	8406.994166	0.676976592
261.0870036	16.07455583	4060.132986	-184.8971672	19.8356422	9.071153112	0.366935714	2.021041924	2.632762773	4.95217828	0.029979287	5.998462759	-0.050752105	0.496152535	0.417030549	0.990633264	0.480486495	0.940825562	0.402327098	0.067372507	3.774135994	7.226698828	298	0	85.7221	6.307390921	711.8259836	0.093982834	10.05679458	1104.864537	10.17140797	258.3649327	38.53129126	10683.48957	0.156988066	0.01037597	0.169407371	36.36422288	0.005313632	829.964072	0.131491126	11.58345135	254.9838278	1.720615333	453.8205904	0.014644345	0.011588391	4.135733501	4590.950274	0.726346604
277.1128939	16.53201723	4979.278073	-221.6547741	28.44920086	13.24901527	0.362890519	2.378834057	2.86336835	7.532093935	0.019038607	6.613798805	-0.073966759	0.616540407	0.400891057	0.982653193	0.465045308	0.923441282	0.378174036	0.045917916	4.229718745	10.42455403	374	1	54.8556	6.759906879	299.923476	0.097251451	12.67345161	327.461738	13.96446535	269.2386511	39.10051881	12168.17964	0.141803633	0.010946603	0.210027744	40.23682757	0.006924502	251.0798417	0.096814248	15.45942241	262.2234976	1.690015357	474.6600135	0.014860332	0.012306844	4.432416217	1928.180965	0.742885569
38.8096241	6.17393739	99.021365	-6.548396034	5.273503939	2.505597082	0.354593774	1.183971933	1.94597026	1.079092099	0.051899927	4.820094132	-0.066112624	0.497398454	0.531196969	0.976930131	0.573602471	0.901476852	0.481551957	0.107435638	3.190087519	1.944775255	405	1	69.1034	5.907538603	100.7113043	0.087575047	11.06925974	228.5408696	2.275330057	39.58086957	46.52869565	1941.612174	1.278978026	0.039320831	0.118040004	4.471661263	0.009565551	172.1052147	0.184785496	2.5103681	39.2624753	1.870190427	75.02433794	0.066736045	0.041736549	3.492519053	644.7755301	0.689027578
1257.905463	35.0898241	252772.9328	-5116.171383	151.6793208	45.4102396	0.536697275	3.469021856	3.154465146	33.13660946	0.029684681	6.70081436	-0.12852636	0.765839524	0.421712853	0.981106397	0.474174481	0.937399104	0.381416769	0.089512788	4.450496214	49.2723901	405	1	69.1034	6.83686194	401.973049	0.094205074	15.89679353	541.7710335	64.66893891	1239.148582	45.96789313	65010.79423	0.050732555	0.00719179	0.240713946	208.0437441	0.004620221	375.904972	0.106369773	74.16145464	1204.408288	1.782920863	2307.142864	0.009431443	0.008389725	4.721246008	2575.68364	0.728219717
724.254368	26.65628095	50244.47231	-1495.759974	88.01337831	33.25012318	0.451153801	3.68364881	3.416174098	19.52511359	0.013515182	7.570271493	-0.059900181	0.592280971	0.320123019	0.979020266	0.393228383	0.918430182	0.316133912	0.039455603	4.731616597	30.31587537	1020	2	46.3409	6.806267649	1618.8902	0.120920989	8.380981693	1181.512399	36.9350092	713.0748431	26.36420675	22225.17792	0.037908174	0.004165333	0.263036876	135.7232562	0.002606915	924.9105612	0.07890429	39.80479468	696.4102072	1.494828595	1109.091162	0.005277664	0.004541327	4.749606088	9262.22245	0.789861183
30.17688745	5.47179354	68.03708834	-2.713358633	4.472649614	3.531439876	0.117236751	1.442348658	2.157383705	1.427672701	0.0433281	4.981887136	-0.028771117	0.33505925	0.469478152	0.961446342	0.526048914	0.872572313	0.441009997	0.080843018	3.095619387	2.001022372	1020	2	46.3409	5.699695958	104.1422964	0.102200487	8.460053873	196.986261	2.229047509	30.9077527	34.61138371	1107.728165	1.305249883	0.057938048	0.151502279	4.106408909	0.019214933	157.9841091	0.184200242	2.414507177	30.76104759	1.65209743	51.49455049	0.086922503	0.061354349	3.361207685	627.9246743	0.730861314
52.79608595	7.206644781	232.5025517	-5.031521804	8.409213588	4.97185918	0.255766991	1.716181276	2.367394268	1.989616747	0.027100221	5.714608673	-0.034754766	0.388356171	0.420912039	0.973095665	0.486567975	0.891062031	0.414551419	0.055801962	3.563611176	3.345268192	311	1	56.8241	5.974878403	272.2329932	0.11574532	6.53404759	351.5289116	3.714537165	52.89923469	27.84608844	1570.755527	0.591154035	0.031925274	0.168510606	8.476319842	0.009426055	289.6832754	0.143081643	3.958014907	52.48206485	1.554681726	83.30655802	0.045884589	0.033421204	3.674575212	1542.93213	0.760105702
149.4504665	12.18906064	727.7896859	-44.56204817	9.285840869	5.779054048	0.232283783	1.76864598	2.443131552	2.619477496	0.033109213	5.625491351	-0.025962295	0.334976692	0.424260547	0.987684492	0.488567021	0.926580423	0.412811281	0.066794806	3.453706273	3.766223729	311	1	56.8241	6.013598277	2912.658176	0.094389078	8.967407846	5135.781256	4.579090934	149.4046925	39.73685916	6152.289325	0.2733048	0.00956915	0.136521249	18.31926995	0.002711054	3901.101206	0.153209037	5.168879183	148.3907145	1.764732703	266.442594	0.015465214	0.010096656	3.820703234	18191.38763	0.713342657
453.7631288	21.26442551	3244.08342	-116.2047853	15.98176236	9.633821979	0.248570832	1.925482136	2.548138362	5.889425442	0.031774341	5.868532631	-0.062165177	0.541733413	0.439598716	0.993867187	0.498347801	0.95472425	0.419924315	0.07590292	3.731040215	6.403896085	816	2	75.2088	6.329410482	451.1059822	0.093377351	9.995584389	749.2425999	8.140894805	453.2190023	39.36969572	18360.74291	0.086501166	0.003083057	0.167390001	68.45880942	0.001210628	570.6990376	0.142293089	9.364172326	450.7166395	1.741179139	796.0838756	0.004887678	0.003266795	4.0157094	2897.540477	0.721176781
71.88948024	8.408162936	223.3354873	-17.81005415	6.749385159	1.983711798	0.54419035	0.963514635	1.804001801	1.045760566	0.080303263	4.562640037	-0.126414037	0.666594136	0.607010002	0.991638021	0.635148951	0.943170243	0.480958917	0.194101551	3.186588595	2.183274239	1850	2	70.2368	6.333559034	284.8986859	0.060385478	23.69185936	1065.515049	2.600453631	71.4222128	92.54175498	6992.006783	1.310383558	0.017929953	0.083127777	5.512399363	0.002764787	646.9689698	0.190506083	3.096177526	70.36308681	2.646941857	193.7342009	0.043037845	0.019122242	3.86111404	2002.413601	0.587326172
704.9374247	25.09155922	310994.4592	-4285.070406	377.6047784	77.49413244	0.65823964	6.619519839	4.11600657	32.52118	0.004344863	8.34967908	-0.328714011	0.980859913	0.183416251	0.956071874	0.264731009	0.86751247	0.183870578	0.023189669	5.819797839	113.7747277	1850	2	70.2368	6.617630436	121.9684685	0.274703758	4.331020209	14.04504505	116.191274	655.4977477	10.24774775	11176.11937	0.056997913	0.011555689	0.518092895	260.2591524	0.006829028	12.7884438	0.030477757	113.7410807	634.7207079	1.191807604	830.6753049	0.013134392	0.011804998	5.351553368	378.8891847	0.902620778
488.4658182	21.96254099	16363.86005	-600.1098973	39.78114733	15.33899938	0.4427039	2.106528276	2.641420816	10.83614496	0.044923883	5.960495802	-0.109338098	0.690744336	0.493956175	0.98649049	0.538830306	0.943658326	0.418121823	0.115657872	4.014886651	13.78003668	2521	2	73.2868	6.771915411	517.8085106	0.071078725	21.63567101	1121.608373	18.25706198	480.8819492	68.04571036	36532.25189	0.134095602	0.005237664	0.169547453	56.99773279	0.003033688	707.233802	0.124921412	21.89327618	466.6682245	2.171406054	1091.063608	0.008515961	0.006160232	4.505932926	3778.594509	0.666320609
138.5392733	11.7560572	193.4068634	-7.155859497	5.927626191	4.591276535	0.126922009	1.612061642	2.31049954	1.959123503	0.036356126	5.361431821	-0.018514522	0.244616293	0.443131977	0.990030808	0.504222454	0.932067192	0.427537056	0.074726679	3.282629959	2.629725682	196	0	53.0842	5.928985142	1828.778887	0.094082667	9.002515071	3542.089001	2.900562732	139.2030044	41.4136228	5793.341187	0.30701573	0.008670876	0.122831311	16.5536828	0.001876474	2709.487453	0.170118515	3.249219789	139.0553881	1.797026712	250.5965858	0.014875641	0.008935414	3.633735854	11237.02502	0.703825713
44.46395931	6.551439293	245.5600257	-6.936591464	9.721739273	3.553194148	0.46389599	1.433115124	2.15672093	1.474549326	0.02896816	5.543600055	-0.081690059	0.594544316	0.473219092	0.977234014	0.52765398	0.900203049	0.454555825	0.060324292	3.649614343	3.318733355	3661	2	64.7283	6.112776513	187.6314619	0.104297644	7.826638912	272.9855475	3.451281223	46.62034464	33.71261812	1586.265703	0.935367278	0.033693276	0.144440502	7.124156756	0.006767358	222.9952989	0.147055157	3.634506701	46.62829876	1.646076724	76.77817084	0.053084137	0.034584325	3.675701193	1111.874336	0.731329251
1073.275236	32.13451013	223316.0681	-4772.995796	234.1742658	72.25187336	0.522536462	5.801230821	3.978253433	37.47528309	0.009615909	7.986915458	-0.192927825	0.901886799	0.248406247	0.967834149	0.322096826	0.895493308	0.245269387	0.037659103	5.270736949	76.60653478	3661	2	64.7283	6.720713382	199.8565815	0.196322772	7.577128388	56.32612967	96.48458204	1005.465619	18.07269155	24797.59921	0.019971367	0.004337522	0.415739357	301.6775131	0.00327787	44.97741642	0.048316806	98.8355429	973.584145	1.330319805	1420.453385	0.005005113	0.004637543	5.179347596	797.5669066	0.856542682
795.6207845	28.07665307	38717.71438	-1121.561048	52.77119125	23.49513837	0.381698678	2.605718762	2.865640869	16.61106364	0.027496033	6.318520705	-0.107427531	0.701305643	0.433180549	0.986383334	0.488645584	0.94315429	0.398091348	0.071468133	4.14938801	19.06658241	632	2	50.1958	6.58535341	302.1576911	0.097438791	11.67735075	424.6362464	23.91014248	790.8303773	38.35569171	32562.34795	0.049402309	0.004713976	0.200452179	123.1296966	0.003640326	324.8610434	0.124648351	27.49827761	779.9408152	1.694591619	1369.013058	0.006234641	0.005388236	4.297545742	1925.251321	0.737380961
528.2098141	22.75957645	27979.64403	-818.1798022	61.83333327	21.02608126	0.490024537	2.815931492	3.066323697	13.01045709	0.022896611	6.954804348	-0.092959359	0.687364631	0.393380852	0.988595726	0.455796344	0.94115456	0.364429149	0.073007006	4.50815785	20.71485363	632	2	50.1958	6.872084025	804.4321073	0.093040956	13.93433709	980.5729817	27.58634404	514.7824427	42.85449919	24838.38087	0.083804219	0.005621698	0.218724787	78.2190838	0.003329196	695.8909054	0.096728782	31.35167384	502.081067	1.747726439	934.205146	0.007859085	0.006339317	4.717781326	5257.876166	0.730389107
68.55962165	8.248387173	97.68876906	-6.643278835	4.288239059	2.193826251	0.321863221	1.066740858	1.867364455	1.042083638	0.068986384	4.515575178	-0.054469302	0.443449116	0.568122022	0.990679423	0.602745451	0.937139235	0.491478453	0.124233701	3.015766622	1.620516327	714	2	73.0897	5.953427741	212.130255	0.073097951	14.89878508	677.5954514	1.935153565	68.73845624	64.71261199	4616.894211	0.949935079	0.018029607	0.097746001	6.184749494	0.003386876	472.5447309	0.212194346	2.247228337	68.13455377	2.154600037	150.0564344	0.036174162	0.018949503	3.52243996	1413.283182	0.631664603
232.804228	15.04301891	7528.552157	-383.9425538	34.23513645	8.20503229	0.611716968	1.824586015	2.532697743	4.830801532	0.040311739	5.898531097	-0.10671908	0.682578747	0.470597977	0.989648005	0.522421866	0.941409534	0.423631064	0.092228029	3.907369492	10.61004218	714	2	73.0897	6.580938838	513.862263	0.076105193	17.14314304	1016.7891	13.5178356	228.2497038	57.89336493	15347.6798	0.253961363	0.012653043	0.158036409	25.30296973	0.005983214	672.8629024	0.125542834	15.45404459	220.1191072	2.030131679	489.3795044	0.019580911	0.014660899	4.345396503	3670.845226	0.683654765
1174.227855	33.58113313	261152.2553	-5664.491917	238.0147011	51.97815146	0.64029473	4.395895573	3.612526564	32.24065023	0.016865114	7.916998936	-0.11512403	0.774103588	0.338107704	0.977109842	0.402038914	0.919657509	0.311723613	0.058538802	5.094664016	72.49821314	2490	2	58.1985	7.164292961	1232.423745	0.119641175	15.02456602	853.4269488	84.27838964	1150.791282	37.40598	54541.36424	0.034584695	0.003085081	0.294074233	234.787844	0.001581754	591.8976449	0.067041747	90.26497659	1104.655366	1.630994855	2011.661503	0.004096038	0.003406071	5.162208842	6848.166853	0.775433084
39.96759784	6.220405928	237.3282597	-15.73926114	8.502557695	3.455834985	0.413542257	1.391377635	2.08786887	1.4792956	0.04239916	4.977241682	-0.165282111	0.761753827	0.487020802	0.962820611	0.538068206	0.877157304	0.462305172	0.093185427	3.392890337	2.98959817	3642	2	70.7433	5.361546648	18.2027027	0.122991234	6.786705625	23.94594595	3.473703433	37.55405405	28.64864865	1318.540541	0.86088163	0.067903775	0.148890391	3.403359037	0.025612519	19.83925032	0.156077893	3.598464526	36.39766792	1.546300034	60.91599376	0.091801247	0.0734884	3.450593404	95.65311913	0.749138289
493.9650712	21.87242472	39689.31537	-1316.662902	80.62811193	18.42880833	0.625546919	2.640157271	2.973332324	11.35338514	0.029899095	6.675648417	-0.117824897	0.739897114	0.41435815	0.989363902	0.472459922	0.943179901	0.379419955	0.089683849	4.40104999	24.76423007	3642	2	70.7433	6.783127556	644.6022882	0.087796552	16.22219267	896.0149823	31.51519107	484.9580496	48.99945519	28301.46772	0.101491625	0.00756567	0.204630599	67.61081668	0.004368471	597.5776101	0.099364225	35.53704861	466.7567942	1.853748804	953.7249476	0.010653844	0.00872305	4.712746509	4319.393736	0.717771268
150.1058784	12.21664818	223.7524873	-14.65062847	6.622631095	3.186143685	0.348849129	1.228750451	2.036391161	1.654462196	0.051312899	4.989187508	-0.07240023	0.529652418	0.5379463	0.990894373	0.578751189	0.939800892	0.473817559	0.117022224	3.312301514	2.452193695	3632	2	45.7276	6.277486761	339.8615385	0.073642804	15.91025891	903.484507	2.912288512	150.0652221	64.32351029	10085.62362	0.424166625	0.008245278	0.100970709	13.77797019	0.001800693	633.0386377	0.17791404	3.350920728	148.6317483	2.161269941	329.6624028	0.016442957	0.008695372	3.761735049	2301.87742	0.644557637
265.8076943	16.24517098	2704.354071	-141.1783977	13.1423935	5.542587822	0.401231304	1.402439393	2.197090782	3.561152007	0.068588749	4.923075539	-0.061316309	0.496802571	0.541083013	0.994283269	0.579463429	0.958267191	0.46421935	0.158025902	3.257421246	4.671245332	3632	2	45.7276	6.193459128	905.3000554	0.062676548	21.10581517	3229.356134	6.689460287	263.0085849	82.2234838	23055.464	0.302683987	0.007479275	0.114424897	22.35742232	0.003382945	1985.645661	0.186192459	8.50256444	257.5030127	2.495001028	675.451988	0.014376135	0.008801716	3.988930774	6580.94968	0.615602137
76.09320526	8.600419081	284.0585264	-1.367614336	11.44351733	2.941960512	0.590790485	1.255705385	2.033511832	1.342140503	0.029680647	5.450453265	-0.134272113	0.723692367	0.519286626	0.98769303	0.564566251	0.927110312	0.468753392	0.052579348	3.730451335	3.59636946	3551	2	65.117	6.333384972	397.3870175	0.09771011	8.891747275	578.3848045	3.827080445	76.04573396	39.38701746	3126.503565	0.601149485	0.018088035	0.124363617	8.808188905	0.004206562	469.8446719	0.13984443	3.940745101	75.60644569	1.744172825	133.8734833	0.030125686	0.018649633	3.783659566	2383.53709	0.706459346
717.3441487	26.3388207	85259.42374	-1935.08315	158.6977538	64.4129281	0.422130809	5.748496513	4.000480247	30.57429017	0.00677918	8.298377611	-0.127666284	0.816299145	0.230068816	0.957921679	0.307475575	0.876064255	0.222287973	0.030502807	5.326516187	55.77767048	3551	2	65.117	6.761854762	258.8992248	0.200697073	6.836041103	70.04806202	61.27294033	701.4806202	16.46046512	16177.63721	0.042925881	0.005407548	0.420927112	222.6854337	0.002033836	58.70710661	0.049493275	61.78940331	680.002232	1.296534811	963.1836404	0.006584041	0.005552246	5.002930476	1020.021067	0.859541252
38.5696587	6.086428307	206.8915284	-9.15745907	7.95455326	1.855113203	0.620725164	0.954481101	1.786969362	0.934528303	0.056300272	4.866240173	-0.16320468	0.752546338	0.605407463	0.985688263	0.634132828	0.925709001	0.480785158	0.126963576	3.468939737	2.452416616	164	0	0	6.573720894	142.4903197	0.06415593	20.17545913	413.470959	2.702599577	39.57226475	87.67266997	3517.284106	2.723965899	0.040086383	0.069184939	3.024591205	0.004883938	270.4053394	0.16840078	3.056683185	39.62052668	2.550179742	101.3606164	0.092801096	0.042598916	3.957959143	935.6673188	0.579878039
25.77106165	5.03175758	79.66581124	-5.167093081	5.584385114	3.962828216	0.165017871	1.547015986	2.081143398	1.498277337	0.053979341	4.467654927	-0.251332215	0.842642162	0.445673057	0.947141749	0.507120275	0.851478208	0.429595884	0.107940608	2.946932604	2.386803333	342	1	45.0787	4.486893332	8.735849057	0.164827341	4.283374867	8.924528302	2.944820221	26.64150943	17	505.9622642	0.745726132	0.083729383	0.251227244	6.935931764	0.037595939	7.731387964	0.16172756	3.10012253	26.38603222	1.346083196	36.43125908	0.104045277	0.087797245	3.156704697	38.98602282	0.812712016
669.8160299	25.82948975	12608.44016	-403.4469066	20.41367459	9.803066445	0.351226805	1.461375332	2.149118735	7.6385149	0.069210867	4.864367456	-0.103388386	0.627429447	0.575305567	0.992993896	0.606947598	0.963109599	0.460352233	0.167182415	3.373822456	7.554185259	342	1	45.0787	6.402073647	200.7301875	0.060716935	23.78838966	726.9134906	10.1966877	667.6863279	88.65275257	61169.13158	0.131555898	0.003327146	0.111477114	62.0400243	0.001824576	451.6514994	0.187362861	13.37498849	659.754038	2.561826754	1735.468054	0.006335758	0.004017141	4.033309169	1448.303241	0.598817942
44.30908413	6.598647905	91.71822608	0.30173367	5.176500941	2.11277156	0.42011128	1.055591007	1.864552145	0.988013391	0.056362394	4.746096433	-0.076623103	0.54531969	0.57038253	0.983672803	0.605330747	0.918239505	0.484975533	0.118357043	3.219621892	1.822318125	342	1	45.0787	6.133897352	184.3827672	0.076380599	15.24557452	503.5567523	2.049598998	43.66652858	60.1922121	2709.170257	1.466631867	0.030220029	0.107758297	4.367105766	0.005817223	366.0922016	0.194181064	2.307422407	43.37747827	2.061569209	90.92926227	0.058083351	0.031665459	3.563680977	1230.426135	0.649931411
167.3789701	12.87967972	1055.55483	-72.87064247	11.58533427	5.617111706	0.34667335	1.455032325	2.267631043	3.481105667	0.053373154	5.166898872	-0.068979383	0.537762636	0.537564708	0.983234348	0.576767268	0.928878976	0.451074499	0.113914399	3.481871585	4.300611493	342	1	45.0787	6.447908233	296.6099783	0.064340559	22.41565511	877.7561822	5.655452449	164.6943601	78.53882863	14211.14946	0.448544674	0.010133485	0.134142122	14.66921009	0.004361829	567.2953639	0.163867484	6.895099092	159.7287812	2.363910595	405.4058038	0.019454828	0.011576882	4.025678409	2177.974453	0.627640321
25.25650376	5.005096135	26.02727136	0.072706165	2.58002348	1.760587888	0.187929059	0.976559991	1.744449458	0.795077954	0.089229866	4.056081401	-0.054355473	0.432543322	0.587082985	0.979785497	0.618063224	0.908973826	0.499127671	0.190309221	2.67859067	1.085152842	1543	2	75.9233	5.527846659	33.32407407	0.07713906	16.03180727	118.037037	1.231861926	26.67361111	63.36111111	1571.988426	2.754448372	0.05054245	0.101723653	2.722508965	0.011313177	82.54775408	0.246773467	1.427102801	27.03661507	2.14951359	56.13933108	0.102328155	0.052683065	3.191951214	217.9141137	0.647917602
643.0931822	25.07645334	55507.15704	-1737.17015	91.98716237	35.05779286	0.441838868	3.464445998	3.250447684	22.94343595	0.038365144	6.477032422	-0.114314696	0.729127232	0.415557839	0.97185713	0.467803127	0.915745455	0.353010259	0.111156676	4.291518119	31.76123881	1543	2	75.9233	6.619414173	233.0178731	0.104118799	23.96244972	284.6970509	46.56938385	610.9396783	58.49776586	44443.95398	0.096358241	0.010434301	0.292706075	107.8608466	0.006957206	172.7612903	0.094937501	52.56181951	577.8994502	1.928898333	1280.545272	0.01409812	0.012384798	4.780357891	1318.964287	0.724780334
85.98274575	9.232489756	299.7799895	-22.66272281	6.606022036	3.632546449	0.289648912	1.392399598	2.155024158	1.670733077	0.047470386	5.063085717	-0.052435248	0.467430708	0.490819946	0.985037803	0.541760499	0.920244364	0.455625294	0.099301891	3.228513107	2.559642121	301	1	53.2293	5.900022073	194.5315884	0.087785013	10.62578279	437.1263538	2.932697994	86.24774368	47.48646209	4340.112365	0.562560902	0.01816295	0.118335384	9.300521995	0.004513527	324.4298549	0.181864374	3.306123142	85.33084436	1.887508026	165.6106929	0.030477959	0.019525988	3.613134318	1224.387682	0.6846008
21.5743776	4.608962427	36.36109349	-3.996986067	2.971398832	1.648060971	0.284268476	0.929015439	1.725727048	0.775378193	0.09256229	4.055175098	-0.051290557	0.41454036	0.605229471	0.976354047	0.63361165	0.904192877	0.489825364	0.209765875	2.743835356	1.154864951	601	2	68.0931	5.612440381	62.13856813	0.071753543	17.06663324	230.9237875	1.342313416	21.51963048	65.80831409	1559.616628	3.244735768	0.07700905	0.108880731	2.181700678	0.015762172	158.1796708	0.23702817	1.526776002	21.02979211	2.129557028	47.34630489	0.143597976	0.083695095	3.231209126	425.8229485	0.635115255
150.0922453	12.20732281	938.1233042	-63.12270168	8.689467295	4.39781984	0.32675052	1.248307561	2.082664422	2.828362474	0.087312248	4.549633237	-0.047710055	0.42543742	0.577448413	0.991696	0.609244676	0.950479844	0.465925211	0.177691702	3.071314188	3.271821784	601	2	68.0931	6.091989342	810.0600507	0.057094732	25.25995659	3607.54539	4.526347885	148.4417818	99.55638568	15927.9525	0.643916642	0.013291675	0.109442334	11.48245313	0.005623643	2083.376818	0.207477632	5.909411079	144.214733	2.831391566	436.4309953	0.028090735	0.016039762	3.896873029	5868.137463	0.582752252
43.62819136	6.404893733	517.67277	-11.7449771	14.17717336	3.766106365	0.577388531	1.480341698	2.18382176	1.527050908	0.026808341	5.693193757	-0.151123814	0.766521405	0.465007452	0.979223479	0.521948602	0.904083218	0.440291952	0.070776029	3.881722103	4.485819932	3521	2	48.3532	6.028050306	57.17357002	0.112768383	7.208158756	65.91913215	4.93891048	45.50098619	29.93491124	1441.532544	1.019266551	0.05254125	0.164177203	9.344595446	0.009719295	54.07944932	0.124672649	5.18717186	45.41679645	1.589282206	72.83903892	0.077191769	0.054747806	3.834390149	326.2980271	0.749183569
530.7561916	22.68093331	36249.65783	-1076.643093	104.6297952	39.8369279	0.450394286	4.449124059	3.652057128	19.0697121	0.010609288	7.722811242	-0.127768247	0.796803044	0.278747836	0.96628113	0.35471841	0.889641191	0.256702378	0.04967531	4.988515693	36.11668076	3521	2	48.3532	6.642023468	241.5181818	0.18296832	11.27759412	80.70757576	44.56514233	495.2909091	24.06363636	17314.72727	0.041946118	0.006506154	0.394802335	135.51027	0.004787425	64.72693895	0.054394723	45.17429811	474.1349734	1.391251167	746.3069837	0.007729334	0.007017919	4.879781151	995.5233089	0.835922226
64.68047496	7.992161198	193.3437319	10.8879703	6.011737289	2.793237095	0.365079223	1.095268151	1.898227444	1.576264852	0.071758632	4.571542713	-0.128637661	0.673158308	0.579860862	0.985457274	0.610750015	0.928460274	0.495056292	0.145405879	3.158071715	2.201243596	3583	2	62.9185	6.033056531	51.78561151	0.074511671	16.6149454	154.2057554	2.717884167	66.55683453	62.91366906	3826.257554	1.091770487	0.022665334	0.111507254	7.852575293	0.006715524	106.7219881	0.19728951	3.183887755	67.78089747	2.160243382	139.5293818	0.044287848	0.024236814	3.62956542	355.8564908	0.655134901
1188.356609	33.76565688	272229.6951	-5642.239052	268.2161999	76.01983486	0.550731577	5.71752353	3.976209213	42.73125719	0.011820617	8.142580093	-0.17218804	0.881177744	0.28327546	0.970412789	0.351114486	0.903511453	0.253930144	0.052418821	5.340114137	86.05900869	3583	2	62.9185	7.037084526	285.8758328	0.173153139	14.27811495	98.7480315	108.0708005	1129.784979	30.01271956	46257.13568	0.02578876	0.004235887	0.396975962	312.8755004	0.00331421	71.06283006	0.048570366	112.4225545	1080.544044	1.474221025	1801.961102	0.0050841	0.004661837	5.325901564	1200.351328	0.820291061
20.5870357	4.503113266	19.5178176	-1.549302967	2.411789486	1.177100147	0.342959665	0.778623371	1.540091305	0.564473084	0.102849351	3.791381183	-0.057273207	0.423178718	0.650066767	0.977729022	0.669719555	0.907947967	0.496378828	0.195956377	2.653917286	0.897222408	316	1	64.8214	5.873327231	156.6270023	0.059735699	21.29549473	762.078566	0.992051066	20.53775744	106.0450038	2326.474447	5.38563294	0.065469367	0.055634756	1.013291493	0.007452355	470.3428092	0.262000886	1.161459032	20.10867989	2.962007608	62.54751347	0.174069298	0.070855483	3.392372341	965.1244727	0.5338085
1428.802327	36.20463078	1277071.26	-19472.21995	536.6738497	64.57431563	0.785870395	4.84011711	3.735536692	40.56236265	0.014135378	8.339858837	-0.157298353	0.864139212	0.339134	0.981328435	0.400685774	0.927962363	0.297679836	0.064468695	5.506155945	150.3120413	316	1	64.8214	7.426215351	1234.262686	0.110656508	17.37418254	845.3528779	142.6989017	1457.863367	42.89869105	73418.12695	0.349895252	0.005304657	0.274998121	305.9026022	0.000961656	576.0948446	0.061143324	138.5176177	1414.670298	1.700653334	2608.486709	0.010086016	0.004916409	5.365331035	7142.348501	0.757923946
130.4840148	11.36287345	559.4508914	-35.50143139	10.0343949	4.565986671	0.374045095	1.629551727	2.303036378	1.881478831	0.030090301	5.596296811	-0.069447486	0.561110514	0.435718526	0.98507633	0.498210662	0.917193966	0.427779184	0.069933297	3.570937913	3.650095393	896	2	0	6.001812075	144.1031977	0.104726161	7.806481122	213.2790698	4.294233686	129.0806686	31.87063953	4368.890262	0.251284734	0.012054025	0.168217663	19.77843166	0.004929566	171.3867483	0.146545968	4.665698893	127.9654416	1.610510858	210.5519873	0.01765137	0.012771281	3.730682167	870.6778546	0.743294249
286.1928915	16.77989866	8165.18471	-276.1942235	31.03907576	12.54802928	0.4209394	2.401640409	2.853597216	6.737490731	0.023945853	6.430440841	-0.063396013	0.571635868	0.376510811	0.987957172	0.446599411	0.932988079	0.370207949	0.054542157	4.048581439	10.89677626	896	2	0	6.343181926	593.1657885	0.10417383	8.49245621	732.3231472	14.57519728	281.0489989	31.69933263	9722.632771	0.128911078	0.012496369	0.195078147	43.94740817	0.006526909	566.3821523	0.116554932	16.30120908	277.0606	1.611061921	463.2965357	0.016574874	0.013868907	4.267252385	3679.706908	0.756579498
127.6267375	11.246557	435.3236985	-27.32536389	8.078192551	3.515626167	0.390534924	1.238511814	2.082815219	1.972905515	0.061982719	4.945805722	-0.084450799	0.583740018	0.551493935	0.991773037	0.589331411	0.94531088	0.467977053	0.156453576	3.3308197	2.898454679	1956	2	65.7851	6.244167983	220.4470219	0.06910565	18.71809986	645.8369906	3.779482906	126.3153605	70.62131661	9653.645768	0.537071195	0.011322162	0.106120128	11.47405007	0.003379707	424.0121118	0.174534582	4.473482589	123.8668889	2.233437601	290.4672391	0.022002611	0.012396079	3.881432157	1545.228565	0.634825563
708.7409529	26.17540971	85232.23911	-2305.304451	149.6486457	55.47890936	0.456017313	5.048537336	3.764758668	29.53656716	0.015911225	7.032617427	-0.266725668	0.939811915	0.291329424	0.957744004	0.360146302	0.882920567	0.263467939	0.063046537	4.845265135	51.28188877	1956	2	65.7851	6.277042763	71.48663102	0.191140725	10.31602276	26.85026738	65.76853785	665.3636364	23.69518717	22204.79679	0.03474596	0.008044251	0.429168988	186.3195703	0.006755802	20.41068539	0.060737347	67.85456244	635.9171962	1.398336147	1004.453892	0.009354813	0.008804097	4.877115709	279.065523	0.830231923
57.48111354	7.555325469	30.6220274	-0.23598008	2.714973646	1.122860836	0.414333434	0.713583638	1.499438453	0.60865034	0.109885212	3.782013964	-0.094256925	0.544092606	0.680583357	0.993613293	0.695843742	0.950831935	0.478007054	0.199137821	2.741314643	0.959458621	1236	2	53.4593	6.163026653	287.9470958	0.053264354	27.5056053	1599.957455	1.087429644	57.52626711	123.8039216	7197.531077	2.205768205	0.019267067	0.058786303	3.302012386	0.001789176	945.3298314	0.264376999	1.341583908	57.3212606	3.286238677	189.9277415	0.060901909	0.01990907	3.55529226	1863.048146	0.51771472
732.199531	26.54475452	90718.70243	-2264.641254	162.0123636	52.11929019	0.507364776	5.059456223	3.810125335	26.13347189	0.011112701	7.792136058	-0.170762373	0.872302051	0.271381653	0.961473522	0.34361302	0.883883022	0.254211505	0.047662181	5.136480243	53.53291344	1236	2	53.4593	6.754383656	189.4052419	0.190932704	9.907156445	59.17137097	65.59388719	688.4284274	22.08669355	21562.69859	0.03036781	0.005859669	0.42109281	202.3253784	0.004596507	46.49416933	0.05181483	66.86746299	660.5372017	1.374686923	1020.533099	0.006841329	0.006330587	5.018293408	755.9002532	0.842338985
681.4311471	25.63573089	78993.2828	-1696.747357	162.8352623	66.22669458	0.41905557	5.93542868	4.022148358	30.42317279	0.00529699	8.250863181	-0.19899801	0.914386464	0.205257491	0.956805668	0.287205497	0.871873943	0.20558173	0.021664638	5.356544097	57.26548922	104	0	80.9637	6.626327453	146.9681021	0.234398887	3.940253708	27.30940989	67.65466806	640.062201	10.90749601	9924.320574	0.022083275	0.008728727	0.465080348	216.2485912	0.007616695	24.32952263	0.041406817	68.07542799	623.3667963	1.220372864	820.3493227	0.009554542	0.009211918	5.091956084	521.6180731	0.887334236
450.9689792	21.17967203	2114.024451	-71.8234246	19.45897755	9.969077019	0.32908668	2.160681639	2.592743749	5.177667309	0.018278144	6.209346919	-0.135484367	0.754614659	0.377383097	0.988880502	0.449774755	0.932728915	0.381858372	0.044517837	4.035408102	7.357013643	257	0	68.4736	5.986350858	58.46437346	0.143647109	5.549034404	46.00737101	8.89079922	443.5159705	20.71498771	9711.427518	0.048648451	0.005493453	0.211373023	83.13373025	0.003686524	39.49774492	0.109199011	9.462909396	440.7657974	1.422990853	637.4699388	0.006853827	0.005911133	3.945711966	291.3765025	0.802577762
57.8263799	7.558737428	128.2994569	-3.500677367	5.966024168	3.200699413	0.301281257	1.349856202	2.094379993	1.34997419	0.040718814	5.153447047	-0.042799325	0.400061397	0.492334552	0.982255383	0.543039791	0.911581661	0.461501833	0.082727052	3.317631369	2.291680895	257	0	68.4736	6.080691468	361.7429963	0.088122533	10.26651494	772.4928136	2.486784038	58.74591961	49.35566382	2932.723021	0.912768832	0.02250713	0.097155191	5.846872079	0.00380498	579.6644848	0.176958388	2.753854754	58.64112743	1.927527654	113.632538	0.040889449	0.023388456	3.640191657	2207.200063	0.671585625
267.017459	16.30592317	731.9379949	-44.90886526	9.106210284	4.573618483	0.331705137	1.309726984	2.119809615	2.840129352	0.056124134	5.047854216	-0.097903746	0.624847735	0.546336842	0.991621945	0.584591742	0.947846813	0.467842029	0.138099598	3.412429013	3.419957192	3494	2	71.6988	6.221470049	132.1201373	0.075583603	16.34043876	357.3775744	4.373425464	268.3987414	62.6395881	17353.996	0.231235611	0.005614609	0.117587082	26.56878847	0.002266348	246.5327834	0.181443343	5.230865423	266.2008316	2.100928779	570.6260179	0.010228924	0.006170295	3.818027531	885.6723267	0.650027136
953.5318777	30.32098003	152951.2411	-3291.340612	203.1026083	67.11001591	0.494644767	5.497166981	3.918583789	36.38832811	0.010531422	8.086571127	-0.200743737	0.911055524	0.274476446	0.972220662	0.344647055	0.904116857	0.255644296	0.044161001	5.372916094	67.55315606	3494	2	71.6988	7.007931662	191.4669052	0.171258413	10.58916542	63.24150268	86.55643383	894.1735242	24.55456172	29151.07692	0.028690897	0.004645712	0.383424941	243.0156221	0.003292764	47.66314271	0.047614367	90.15057832	862.1185256	1.413450136	1346.337992	0.005575975	0.005038523	5.304764636	826.9146935	0.825968468
859.7218295	27.23882553	539967.088	-4329.067635	549.1095726	78.8014229	0.747739784	6.481339267	4.123487277	35.99098287	0.004112777	8.665637493	-0.325149362	0.982293402	0.19923893	0.964405029	0.279120504	0.882929509	0.194404459	0.024501446	6.032972975	156.9777489	433	1	73.8658	6.972896971	152.775641	0.244832758	4.477933925	18.36217949	158.0758444	803.9198718	11.21794872	14678.35256	0.051676672	0.009634393	0.464412466	292.5543562	0.005397086	16.18790972	0.027635697	153.890583	779.2073951	1.213035182	1037.86336	0.011058295	0.009877501	5.56363226	520.7005995	0.888874892
42.21007353	6.427966226	193.435368	-0.293144898	6.778503212	3.225496276	0.354451175	1.23772376	2.028157841	1.679323634	0.054799153	4.847509329	-0.129129352	0.690335742	0.538669598	0.985110785	0.579120592	0.924577183	0.473076122	0.122694588	3.342293032	2.500999872	291	0	53.0842	5.78921495	34.06887052	0.093853638	13.8219308	71.41873278	2.971260312	43.29201102	47.70523416	2034.69146	1.241313881	0.037041885	0.130812913	7.770801967	0.006760457	52.76689492	0.178289635	3.40596188	43.53314926	1.821730511	78.39637315	0.061669506	0.039100723	3.587311609	207.0465905	0.697795111
232.967107	15.23032272	1307.037704	-65.90024216	9.045390266	5.02829284	0.284422884	1.185037428	2.010006671	3.61293422	0.107697908	4.335307406	-0.065921655	0.488584409	0.619475144	0.994129252	0.644331353	0.96276974	0.449515151	0.186985705	3.013105061	3.518420776	291	0	53.0842	6.258593505	427.074909	0.050143819	34.00190104	2324.383586	5.226649492	232.0584713	129.9277915	31372.46425	0.544287333	0.006150259	0.107931134	20.19981557	0.002059779	1204.352455	0.213280712	7.454666707	227.5225002	3.438816054	815.9170454	0.017392646	0.007144232	4.09632706	3061.56821	0.540899635
24.27616261	4.900155807	28.79388782	-2.555922359	2.894842111	1.836808792	0.221597052	1.00382781	1.773360162	0.813121093	0.07608871	4.179958058	-0.043183687	0.36449007	0.57865961	0.966488699	0.612130484	0.885189222	0.490009182	0.153195279	2.763054935	1.182912726	660	2	77.2567	5.669475678	53.8822695	0.076428751	13.63757155	177.2326241	1.328593129	24.23262411	67.81134752	1761.733333	2.951783093	0.059350517	0.084086786	1.751959541	0.009296615	123.5067759	0.231957058	1.494050628	23.7912976	2.261438117	56.24472489	0.121000074	0.063592671	3.293877376	329.3039746	0.6141869
275.6518672	16.51505151	4975.149533	-241.7628071	21.03515532	9.42152461	0.378842735	1.827496294	2.508045428	6.059161734	0.047640515	5.602336549	-0.058654931	0.519883372	0.485053233	0.987744688	0.533000639	0.940293521	0.43535712	0.113743172	3.625031225	7.614169983	660	2	77.2567	6.403095288	1549.741296	0.070436383	17.79022977	3912.429506	10.78284787	271.7297064	65.73084265	19469.5719	0.240610733	0.011068579	0.143070275	26.61019053	0.006076177	2537.307181	0.149270329	13.09203723	264.9324917	2.173268519	611.3925927	0.017642459	0.013192504	4.215647917	11141.26227	0.654546934
376.9616338	19.29900182	10362.14879	-459.0841915	30.34162132	12.3129384	0.419475712	1.818642519	2.440860482	8.979780469	0.090787853	4.926692489	-0.074609374	0.548184648	0.559681338	0.982495575	0.592184581	0.939250208	0.423268259	0.180838303	3.378766734	10.66363993	753	2	78.6886	6.249926935	429.6581113	0.059932782	31.89744319	1680.218859	15.6108259	367.881155	108.695076	45013.9124	0.276124112	0.009513226	0.15716183	33.59420228	0.006120531	870.4574983	0.172721149	20.32547282	348.6571884	2.930780511	1145.966278	0.017461252	0.012454197	4.318854296	2958.433739	0.58665049
294.9270148	17.06613255	6152.958259	-286.1217935	22.42677564	7.737366741	0.483686078	1.562499155	2.309225128	5.270066497	0.06854073	5.049024421	-0.088059805	0.591617965	0.545520539	0.992161793	0.581834485	0.95469667	0.449885536	0.160520869	3.44646917	7.541035595	3535	2	59.8549	6.333027017	384.1689233	0.061922779	23.08761168	1342.354288	10.49103519	292.5512573	86.3726628	27423.2205	0.2866403	0.009497476	0.131220879	27.64482951	0.005272255	805.2527004	0.176985281	13.40593912	284.2105664	2.532516858	768.7512662	0.016918855	0.011717129	4.166679592	2769.065348	0.607237932
888.0904489	29.19052328	133840.1262	-2968.259941	200.0121965	56.68434611	0.553312201	5.221601651	3.88524407	28.97589519	0.008840769	8.320396829	-0.147677915	0.851959051	0.259267216	0.969216783	0.334043163	0.895682547	0.245330428	0.042224292	5.361624364	64.17413564	529	2	68.4356	6.99957901	335.6577416	0.195377032	10.50854542	86.78579744	80.1843075	826.6379511	22.43073341	26681.09895	0.025229398	0.004196861	0.406787953	248.1771618	0.003028049	67.86470033	0.043605434	81.36285815	794.1761411	1.368086481	1218.293252	0.004945389	0.004503785	5.238918362	1315.427591	0.845137115
79.57937261	8.730519495	776.3000637	-12.85380886	16.25113615	2.825835342	0.703562618	1.232830424	2.029375037	1.289442365	0.026323993	5.766029964	-0.172569444	0.807264269	0.525931914	0.989459389	0.569881742	0.932254215	0.469541936	0.059760194	4.031595766	4.769242873	857	2	56.9391	6.842283254	622.930729	0.083626088	12.69467631	955.2894348	4.954367373	79.03356155	54.47912471	4619.264465	0.848901015	0.018838003	0.097645051	7.133909034	0.003262636	737.6976718	0.125388187	5.116890468	78.07469017	1.987307848	160.0845436	0.035368588	0.019562592	4.136197737	3905.799816	0.66182939
535.8297982	22.84896617	36919.5985	-1221.766588	85.34172439	30.4706797	0.469857119	3.559250359	3.367317346	17.66445438	0.019857915	7.071874608	-0.134580036	0.792139452	0.353508478	0.972865503	0.418891415	0.908314006	0.323178276	0.067225437	4.665654622	28.95310102	857	2	56.9391	6.706393585	170.8013647	0.129493074	13.96645171	118.9802881	36.62671022	514.3093252	34.21304018	22143.14329	0.072145881	0.006709143	0.314946695	113.2368328	0.003709567	87.18136453	0.07632549	39.0829001	495.2726952	1.568118454	858.4494663	0.008746706	0.00735071	4.751000892	895.2211473	0.783146823
286.5722957	16.8556921	4286.109992	-212.3876571	16.35188452	6.525159981	0.426647509	1.32175503	2.106466947	4.767087132	0.097262095	4.581720841	-0.080024243	0.550236838	0.602771622	0.991510272	0.629597708	0.956477596	0.449891537	0.184973111	3.170389229	5.719261125	134	0	60.6959	6.32534008	1051.66349	0.052196917	31.43917121	5196.713619	8.201639166	283.0505757	123.4250546	37868.55832	0.414861459	0.008728902	0.108083842	19.86614885	0.004621368	2731.474419	0.202176559	11.26789906	272.5543575	3.322035761	983.659889	0.01924928	0.011339615	4.163058499	7433.8782	0.548913255
183.8686184	13.51573751	1357.71072	-37.66729175	9.657417404	4.884256441	0.325809281	1.459269144	2.244196189	2.735741881	0.055300973	5.085949531	-0.045362496	0.435668604	0.504447233	0.992682854	0.551302997	0.948077118	0.454040987	0.121928281	3.259550461	3.635418461	2572	2	59.4223	6.130207071	1573.358625	0.070974315	16.29895359	4613.040238	4.965986681	184.6224738	66.49855648	12530.76872	0.369810544	0.009857947	0.113829953	19.30969666	0.003703395	3083.113513	0.181526567	6.101628606	183.6256722	2.221092246	413.4731398	0.018044398	0.011119197	3.894917901	10964.72054	0.643715727
46.91933962	6.810245853	63.98277564	-2.056918078	4.413774218	2.255722748	0.322705088	1.1100454	1.882774109	1.007944748	0.056671094	4.66505775	-0.056275858	0.460260741	0.550380933	0.982646731	0.58852041	0.914190114	0.491812178	0.117725768	3.100432879	1.667374241	573	2	66.0452	5.836761001	149.8128886	0.084687896	11.34398556	378.4222725	1.874153222	46.61051441	50.18598078	2469.949124	1.104561789	0.027501622	0.113491892	5.048483416	0.005470872	283.4196182	0.200508645	2.079802324	46.16087355	1.914697403	90.60286869	0.049380294	0.028696072	3.425533282	951.1804939	0.670378932
396.1200777	19.75387254	12653.13491	-545.9061593	38.93849133	15.38080833	0.424705572	2.286569726	2.778827567	10.09968665	0.044978705	5.899008036	-0.074171243	0.585382073	0.465691594	0.980745544	0.514954013	0.928551998	0.40218379	0.118144752	3.874438919	13.57982492	573	2	66.0452	6.502216383	484.079375	0.075637402	21.35609131	1013.431875	19.37591553	384.365	65.5578125	29231.58	0.157909887	0.00685159	0.195496513	46.7427069	0.004037101	633.5941804	0.126386208	22.81942721	368.3818309	2.116014352	863.1406975	0.010837242	0.008049952	4.430580439	3391.077141	0.675891523
38.56621504	6.140121021	137.9122658	4.012970487	6.512734402	3.064094357	0.357698877	1.2790345	2.024730823	1.40140874	0.041788748	5.023976462	-0.107965999	0.638866896	0.513875748	0.977288644	0.559571512	0.903387965	0.473149833	0.092124988	3.347395284	2.39420719	3040	2	67.9644	5.863989225	43.20909091	0.098202479	9.024690083	75.83181818	2.729256198	40.27272727	41.05	1700.15	1.169137971	0.038201672	0.116368857	4.597810464	0.009825503	59.38341588	0.164412324	2.954798097	40.21940561	1.778102622	71.57307414	0.06331502	0.040021912	3.565699457	254.0097479	0.700799137
777.5992694	27.49658567	103562.2014	-2822.974748	133.0783469	47.0680707	0.472098503	3.991870523	3.410200206	30.83250905	0.03082134	6.870873073	-0.113566869	0.737597693	0.399183441	0.968991627	0.452124196	0.912458343	0.337718038	0.097449254	4.555525721	45.0366044	3040	2	67.9644	6.839006954	323.1317726	0.108070827	24.92477981	336.1337793	61.36660887	744.8655518	58.49498328	54956.30569	0.075122883	0.009525127	0.300790244	135.3760726	0.008009622	206.5649834	0.084599131	68.52789268	702.400292	1.92180637	1564.705075	0.012562607	0.011387531	4.936664076	1785.500472	0.731283964
1088.995799	32.412047	227005.5909	-4584.467438	239.9724612	86.44652921	0.468429616	6.415907236	4.140930299	44.44064118	0.005605823	8.563145045	-0.162086898	0.879383208	0.219314513	0.966480684	0.296327313	0.892017867	0.222591077	0.023470454	5.509341757	81.60474762	485	2	81.5524	6.866794088	283.7006752	0.212828714	4.932729056	64.93248312	94.75663139	1064.987997	13.20105026	18452.66542	0.017166787	0.004489498	0.444117534	350.7492566	0.00310856	55.47921863	0.04484579	97.23580489	1040.23097	1.253424956	1391.775006	0.005078534	0.004727806	5.238613511	1076.687973	0.870138333
296.2247683	17.06712762	7455.245212	-268.2353323	29.1570404	9.410953863	0.509729787	2.134452247	2.70985446	4.784995261	0.02163793	6.481741112	-0.076917996	0.610274057	0.397903558	0.990775695	0.465548501	0.939253106	0.381678728	0.051933008	4.138286287	9.641998565	3528	2	63.3977	6.658109364	799.3864415	0.097820172	9.76520497	998.1032795	12.91457507	295.4358786	36.53303965	11349.02594	0.140457056	0.009112872	0.169360265	44.02263364	0.004075389	766.2049752	0.111641381	14.56412971	292.8165212	1.695318106	508.4497134	0.01292139	0.010050985	4.360785518	5060.757395	0.736251231
43.191964	6.551896622	29.97188167	-1.768445878	2.356665629	1.298332843	0.289026454	0.778677587	1.581086814	0.68491781	0.124822948	3.713618236	-0.04952288	0.383006951	0.658765653	0.991392949	0.677483016	0.942741034	0.484076818	0.235697686	2.587519745	0.913749618	161	0	64.1697	5.916281966	760.3272107	0.052899688	27.08432665	4638.423224	1.052058622	43.67870312	125.9811452	5654.547276	2.907186431	0.027198569	0.057877356	2.417445451	0.003618359	2600.302323	0.27557304	1.357712265	43.33379197	3.455742122	153.3779439	0.086191777	0.029069077	3.525179596	4915.776131	0.517626032
433.277567	20.7081932	11826.07555	-487.2125897	32.06396581	14.27921848	0.381846183	2.025596663	2.588647162	10.13791995	0.068592278	5.383121367	-0.083182634	0.596638074	0.523108335	0.988421152	0.562073223	0.948522917	0.415698971	0.163388517	3.625654403	11.58579607	161	0	64.1697	6.391421129	278.0652377	0.064786868	26.98762083	898.4249767	15.38628462	428.3413327	85.73205965	40309.27796	0.187466366	0.004950713	0.166458611	48.23843633	0.002719551	519.9234172	0.16266679	19.42528065	414.4760217	2.460298764	1099.933893	0.009114882	0.005895936	4.292321295	2011.485681	0.628313126
34.44479531	5.768121162	177.953879	-12.10206159	7.532196088	2.84491967	0.450484935	1.262404241	2.037962412	1.231630001	0.041595605	5.156500517	-0.075443155	0.554724831	0.514564937	0.978239254	0.561281599	0.904003562	0.46402113	0.087168948	3.423352286	2.59427894	193	0	73.0595	6.232167568	317.2579592	0.086328696	12.91929222	638.8873469	2.818445351	34.47782313	49.73034014	1897.831293	1.77854366	0.054749558	0.117897045	3.652896116	0.011587812	484.372877	0.163679412	3.008446156	33.8751243	1.895007433	67.28610515	0.092847158	0.058398635	3.656485852	2033.497899	0.684724808
285.4311385	16.82956916	3872.984655	-196.5061857	18.88352632	10.10076097	0.302197638	1.900963186	2.551768525	6.461225833	0.04603811	5.530504679	-0.061219542	0.527228134	0.478432682	0.988484619	0.527458029	0.94203784	0.428402649	0.096624022	3.604163164	7.246071822	193	0	73.0595	6.254828326	256.4916591	0.077795468	15.19239566	589.2590234	10.30862645	281.6135881	55.28814073	16915.11313	0.189093864	0.007390265	0.164758517	32.53098786	0.003866484	405.6704236	0.154679464	12.27519896	275.4649632	1.99071709	577.8761249	0.01182568	0.008404002	4.083347634	1788.293861	0.680901356
76.92715754	8.755389128	78.02951209	-6.166157055	2.814271777	1.733263942	0.2362018	0.855115654	1.673167854	0.996501263	0.119950792	3.800779067	-0.042630523	0.36678011	0.643498137	0.992785498	0.664086937	0.949383372	0.487920852	0.250260582	2.624742107	1.13688393	300	0	0	5.82360429	304.3474408	0.055045658	24.89061451	1755.544764	1.48406431	76.7174896	115.6550913	9113.888045	1.498508171	0.017023458	0.067225154	4.214630164	0.003787102	989.9778101	0.266272467	1.97178904	75.83558559	3.177655941	247.1653278	0.04735656	0.018929312	3.541874595	1994.845248	0.534085163
657.3126304	25.37760832	68283.30428	-1807.180345	111.159552	58.22557365	0.311380431	5.22968779	3.637242847	29.75771868	0.018594405	6.197880515	-0.401023994	0.976642157	0.257213241	0.973523815	0.332966111	0.903708411	0.245681352	0.06103077	4.390025859	42.34628142	300	0	0	5.634296875	29.953125	0.234008789	5.420898438	9.40625	57.54046631	650.5390625	13.15625	10537.99219	0.031724866	0.012227442	0.470960898	257.5057261	0.010736009	8.039023387	0.067368581	59.63543458	640.1253048	1.246257306	835.7239119	0.013460653	0.012991636	4.601239637	104.6453879	0.876360661
170.093279	13.00914768	1570.486447	-98.12467209	14.28569932	10.89089222	0.130872868	2.173207821	2.669931556	6.047588782	0.043835417	5.295958095	-0.172022296	0.790677927	0.429574703	0.971541967	0.487716076	0.903599216	0.397706848	0.112533957	3.45887899	6.294147885	149	0	77.399	5.541495849	27.64166667	0.115173611	8.358055556	40.86666667	7.718315972	170.8125	28.45833333	5393.929167	0.160276758	0.013489167	0.242859035	29.71612478	0.009191784	31.93780314	0.153595681	8.597988612	167.9754233	1.544471206	270.9612759	0.017716714	0.014752629	3.728465984	161.9702626	0.776506728
522.4358855	22.55562712	38164.03382	-1247.713373	83.4625458	28.8442403	0.484285664	3.341382808	3.276199309	17.53442126	0.024868362	6.945014053	-0.122102617	0.76393486	0.383818416	0.98039055	0.44396203	0.923928278	0.339592959	0.075221794	4.57324196	28.07669653	1490	2	77.399	6.737845735	246.8496732	0.115242611	17.32113237	219.1092437	35.00978082	507.1690009	43.14005602	27393.33147	0.077986215	0.007570602	0.299779226	103.1579838	0.005725079	150.7910653	0.083427756	38.26679572	485.5437638	1.712869275	932.9994608	0.009933455	0.00863498	4.756500983	1366.080962	0.755471973
21.01337121	4.563568361	29.53388884	-0.561736203	2.900912336	2.152296497	0.14775017	1.109968	1.865050342	0.906085246	0.068340407	4.376986197	-0.019834683	0.228132143	0.545606236	0.969462767	0.585029573	0.887355022	0.490823205	0.12624476	2.801400226	1.263302208	288	0	60.1396	5.687643509	366.6636401	0.075663153	13.37903746	1206.387123	1.349920089	22.04622369	67.68675196	1484.123813	3.510031197	0.067551976	0.07616745	1.817965975	0.009745163	830.6837235	0.22705342	1.553408394	22.09376392	2.271763531	49.95965139	0.140124534	0.071788327	3.37063926	2280.083553	0.620467788
183.4175556	13.48958156	1355.807794	-78.15077647	12.63916653	6.851923596	0.294154675	1.687777734	2.40140481	3.975481087	0.038232305	5.446890502	-0.10419377	0.663453775	0.474876196	0.985073017	0.526405456	0.928599303	0.440104486	0.096870713	3.586516403	4.872772531	288	0	60.1396	6.089877784	55.62700965	0.089432491	12.38543853	102.3794212	6.400936715	181.2186495	44.41157556	8636.421222	0.243547965	0.01354006	0.162174011	22.83805606	0.008643741	76.36708853	0.149541882	7.337695096	178.6781558	1.788680516	331.1141611	0.019597325	0.015322152	3.883837293	361.9783401	0.707157881
1573.335956	37.48381906	2007129.978	-29578.42578	734.5302636	61.34220559	0.846166851	4.083140515	3.343593516	44.23970273	0.026804996	7.617108796	-0.193961886	0.891152915	0.448269299	0.989286457	0.492950553	0.952445928	0.341883106	0.089885191	5.218569963	198.9681173	618	2	77.8836	7.766247244	2921.319089	0.073910666	33.91986055	3883.746009	194.6713417	1590.647008	88.34487034	163756.8012	0.4575788	0.005435908	0.218361325	243.3365048	0.000895231	2107.750854	0.070552283	198.745433	1513.958303	2.473821251	4236.833806	0.012992802	0.005419271	5.577068678	19785.77437	0.662067723
47.27171034	6.77320595	224.7576345	-18.50281446	8.35787613	2.78025407	0.499860928	1.216186468	2.023656393	1.28138945	0.045230304	5.129400983	-0.093955041	0.612739984	0.532897176	0.982062483	0.575547945	0.914194011	0.468235729	0.097800585	3.440469625	2.78453255	439	1	72.783	6.328563581	247.2674129	0.076886633	14.7580227	560.5124378	3.047310091	46.86380597	58.80534826	2980.528607	1.476518834	0.033290884	0.10837343	4.306257729	0.007065136	405.7250406	0.161063447	3.275188071	46.09365636	2.057328318	98.74612712	0.062924084	0.035157267	3.767458849	1663.892217	0.65824045
496.2422094	22.11269351	21582.92809	-823.7231399	48.81800579	19.75275541	0.421539781	2.453987074	2.806152566	13.68655078	0.048015037	5.884135654	-0.086614251	0.63234107	0.473342086	0.982598489	0.5189608	0.935710164	0.410395886	0.113749519	3.891648469	17.1426903	439	1	72.783	6.492148649	335.5173603	0.077148163	20.82339325	711.8176592	24.3402857	485.0836974	65.07082088	36102.33916	0.124755964	0.005789419	0.20283931	63.07846958	0.003602188	444.4100989	0.130479807	29.01526765	466.661779	2.114049909	1082.632827	0.009022778	0.006847385	4.460162643	2293.915363	0.673074296
467.7894056	21.32594461	37080.29327	-1294.33373	70.70584446	18.78559504	0.576208089	2.560937781	2.910916644	12.15306252	0.035514337	6.351985655	-0.090901204	0.658503933	0.430025782	0.980998996	0.485403872	0.927967311	0.389951817	0.098787407	4.121412139	22.37285987	173	0	0	6.63957804	877.6324547	0.082037059	17.5173985	1482.302673	31.09325425	452.7663115	54.66834922	29158.22191	0.130183198	0.011920604	0.199235424	55.7617866	0.007079976	965.0179126	0.112128981	35.71794529	434.4315797	1.949474907	937.5398896	0.016671111	0.014128501	4.591875051	6028.653026	0.700025832
71.26201227	8.424634273	55.02557574	-3.038043716	3.271993176	2.122000238	0.211854589	1.044516266	1.836764215	1.021636296	0.076177823	4.336343814	-0.035160784	0.347617189	0.573022794	0.99101865	0.606265087	0.938333646	0.497824899	0.135464403	2.849805568	1.348498354	2730	2	63.1923	5.850411477	361.7742807	0.06985408	15.80010597	1310.459741	1.612733274	72.00868894	72.05734698	5164.240394	1.03955389	0.016795981	0.091319775	6.269927036	0.003253784	883.8890863	0.227483041	1.922069475	72.01250731	2.305490477	165.863989	0.036447607	0.017573098	3.466665524	2390.803481	0.613305678
149.1757418	12.16397225	844.8238645	-58.15205436	8.853273255	4.000177496	0.376577449	1.368319391	2.170474591	2.107323064	0.055599007	5.011991913	-0.046726132	0.434220158	0.513951165	0.992191883	0.559097668	0.944700797	0.462475419	0.10857217	3.246235013	3.213362688	2730	2	63.1923	6.115360677	2465.480145	0.069782348	16.04661629	7418.56316	4.059205701	148.5235346	69.82397894	10945.60366	0.462835485	0.009531828	0.098666706	11.84129444	0.002294697	4910.790499	0.183689815	4.915367162	146.1897845	2.289169599	347.5377871	0.019126116	0.010396794	3.842891392	16886.1398	0.629615542
44.78661531	6.648713192	100.2174734	-3.580819871	4.00465143	1.680718002	0.407481833	0.885729278	1.72237254	0.887637391	0.093833232	4.219591679	-0.079986389	0.524348303	0.628615828	0.989038026	0.653163075	0.935821254	0.479043657	0.209832496	2.934284734	1.421342358	733	2	62.5654	6.184680655	324.842764	0.057261196	25.78509917	1513.498854	1.673180089	45.10576415	101.4011987	4662.858629	2.35012767	0.030270158	0.077612231	3.264622216	0.0047324	913.4664606	0.228564982	2.07376957	44.86430668	2.822659719	128.492481	0.076041064	0.032795331	3.653232081	2297.535522	0.572163137
393.1509432	19.4408656	22725.14266	-802.9178201	78.06502022	17.35831479	0.633173589	2.759482593	3.067616185	9.622471967	0.02076798	7.045450725	-0.149100826	0.814331552	0.386745208	0.98612975	0.450479841	0.930812134	0.352452852	0.073614739	4.709280021	23.85583375	733	2	62.5654	6.842935592	307.1759628	0.101984051	15.82538725	272.3851262	29.21507154	381.2383798	42.84329349	21336.45219	0.10333644	0.010169823	0.242801746	61.43651058	0.006791582	189.0856404	0.074823739	31.28608115	362.3854728	1.72225652	712.6210155	0.013476839	0.011610794	4.806687141	1886.236687	0.746067524
523.9727492	22.621412	32922.9512	-1138.255977	72.96885635	24.07715736	0.49915459	2.866353125	3.046922383	15.76493993	0.027361674	6.699209699	-0.127817908	0.763060401	0.442139724	0.976116165	0.492688145	0.921575359	0.369694649	0.078769243	4.494404123	24.26150343	527	2	76.5452	7.035909926	288.910045	0.086629699	25.0271042	349.1469265	33.91145081	501.3916042	66.00629685	40830.91484	0.116140699	0.007282959	0.244473096	70.98671143	0.005285391	220.6186035	0.083379223	38.64721797	472.6139764	2.062961747	1125.042755	0.010617627	0.008721891	4.886978369	1835.075291	0.693221269
172.5961343	13.10006845	709.487029	-42.10289362	8.513360151	4.578636578	0.298033929	1.256984141	2.089008582	2.986400366	0.066526094	4.888585526	-0.085807235	0.581595728	0.575683593	0.988912335	0.608216275	0.943477921	0.463021041	0.144421362	3.34400345	3.272999182	3435	2	62.8528	6.433603846	235.5801875	0.059685885	23.2878195	851.9759311	4.299784534	171.3752217	90.8839625	16338.61414	0.520200243	0.009371817	0.106794619	13.60790382	0.003416632	525.2663717	0.18415214	5.463360955	168.3225605	2.597447468	454.8536769	0.019985943	0.010743136	4.003878918	1686.162186	0.589426489
657.3500871	25.54610926	15033.60088	-250.6382364	39.59816555	20.61994571	0.313218305	2.792092646	3.042307916	12.71623447	0.01654334	7.04545989	-0.072687944	0.624326574	0.367191901	0.992443695	0.436912471	0.950765846	0.3557506	0.043684128	4.403426872	15.05452781	3402	2	49.3415	6.751870095	1128.681275	0.112418454	7.980664434	1087.606972	18.56690354	656.8035857	28.26294821	19447.84462	0.043170429	0.002694267	0.215791818	127.0376996	0.00143946	873.6527391	0.100544001	20.66274291	652.4398649	1.542225107	1024.040091	0.003698178	0.00287931	4.4788571	6710.397877	0.77115944
455.0033658	21.02413413	32136.31398	-1124.461792	73.40457207	21.48498572	0.545395082	3.025748436	3.161381421	12.16044499	0.016657837	7.186305356	-0.079316432	0.645246161	0.349054651	0.983396253	0.420397536	0.925283456	0.33951494	0.04597695	4.541980049	23.72238945	3402	2	49.3415	6.797988223	1017.407082	0.111876741	9.323145174	877.8856389	30.10350943	445.1713218	29.82032109	15745.17858	0.076289277	0.008914374	0.240341584	77.56016398	0.005244381	676.7644206	0.086068425	32.58266068	433.7627201	1.556108425	723.2254618	0.011414194	0.009857409	4.648145846	6094.889057	0.774383695
633.3184356	24.99657772	38337.4279	-1153.170121	103.0067365	69.20782614	0.196137686	5.780795177	3.943515747	35.26588197	0.011894352	7.247061584	-0.223614601	0.914948796	0.244791689	0.948946483	0.319615158	0.868452456	0.23360345	0.042144673	4.819739861	43.05364065	1235	2	59.0329	6.100120612	82.86842105	0.218074792	6.073434903	28.42105263	49.27791551	628.1868421	14.97894737	12338.21842	0.023959396	0.006690348	0.459900407	210.0023387	0.00589533	23.68427864	0.06743169	50.96698377	612.3045985	1.280435152	842.5951743	0.007501094	0.007138766	4.671534247	305.1400095	0.868561677
108.9061466	10.3853906	351.9464493	-17.90301195	7.609199946	3.41130059	0.378499038	1.31544356	2.109611324	1.660048725	0.047930916	5.152906008	-0.063279465	0.50730479	0.513565957	0.991051357	0.559590659	0.938686944	0.463945926	0.106711971	3.379038577	2.755125134	1285	2	68.7474	6.276841791	582.6641753	0.07508559	14.45589323	1460.968299	3.432497077	108.8863402	61.74278351	7016.881186	0.573687857	0.013324167	0.101508001	10.4242502	0.003474063	1018.716572	0.16958043	4.000150184	107.9384327	2.137587631	236.2023668	0.025221111	0.014408837	3.870559736	3914.962588	0.649471563
468.8740344	21.25330114	54647.29019	-461.363112	157.248457	91.00785355	0.253579876	7.743443751	3.61948649	28.15841024	0.023482588	5.508996984	-0.705601899	0.998662368	0.117401935	0.93046389	0.204727876	0.824243166	0.119682883	0.043682798	4.143944842	62.06407764	1285	2	68.7474	4.890095168	26.05454545	0.473719008	0.540826446	2.636363636	71.78380165	407.6727273	2.818181818	1586.436364	0.034213441	0.028110552	0.707070707	242.2747475	0.026803298	2.557011445	0.047419342	71.33117051	403.3382756	1.063764529	443.1305579	0.028835685	0.028604819	4.640364145	51.98103077	0.963512992
13.51506975	3.642695102	12.35845953	-1.620424149	1.87026974	0.887686188	0.356449067	0.656619232	1.384224538	0.447462529	0.147603753	3.335450259	-0.076048861	0.447269152	0.694721325	0.977165848	0.707396624	0.910187325	0.480393676	0.298995305	2.427673563	0.689488982	3480	2	61.7194	5.643207377	44.45796738	0.05578164	26.59699721	271.6223338	0.767917331	13.59096612	119.1380176	1770.441656	9.01634114	0.108920954	0.063183153	0.745388985	0.016772351	156.8909372	0.294352059	0.923555095	13.17677741	3.201959745	45.41532706	0.297265661	0.122284968	3.218911172	279.7752308	0.51968229
110.376246	10.47779381	281.8626976	-20.37825912	4.4389857	2.071478454	0.36083448	0.842250072	1.682799953	1.356205443	0.134895064	3.864797528	-0.083979086	0.520742174	0.666309712	0.994671522	0.684075642	0.960374213	0.463683883	0.263976377	2.734294122	1.627616039	3480	2	61.7194	6.113035927	1731.939589	0.047322047	33.3616699	11544.06981	2.194828828	109.9961748	160.5657258	18558.64073	1.417705436	0.012984458	0.061204526	5.683738652	0.003086175	5506.441243	0.248416743	3.185583321	107.2142038	4.461119717	506.6524081	0.046376097	0.015551307	3.964999607	10701.4676	0.480776593
130.7717149	11.34639202	748.7684026	-25.74402867	12.7485403	4.64850875	0.458266663	1.466569122	2.235849295	2.469069067	0.031438553	5.608215257	-0.134726019	0.730479184	0.496177119	0.987017201	0.545140048	0.929868772	0.450365629	0.081017162	3.801867271	4.349262264	412	1	61.4593	6.38224898	81.3630137	0.092880153	11.77036029	121.8584475	5.498043984	129.5559361	42.17123288	5782.05137	0.343710027	0.015028532	0.152181036	16.9563207	0.005930046	94.93895728	0.131118098	6.073218953	128.3213029	1.762085466	232.131413	0.022815749	0.016391808	3.985054064	519.2590833	0.714850568
1122.794647	32.69760013	286764.5815	-5111.198848	295.5130285	81.10548554	0.568346795	6.274310257	4.135728973	40.89599526	0.003632234	9.308951037	-0.118232746	0.821540782	0.212991864	0.971604658	0.292331134	0.89873188	0.214748395	0.018438229	5.819827099	94.15462851	412	1	61.4593	7.288657378	842.6165829	0.211712709	5.471912578	152.2055276	105.5929221	1091.142714	13.80050251	20164.17286	0.016218541	0.003126533	0.425174069	356.602123	0.002035485	131.3011576	0.035565891	107.3066404	1065.689941	1.262672142	1440.602427	0.003604393	0.003267054	5.476387276	3225.314573	0.873430735
253.0388957	15.85661696	1528.351607	-65.41973134	13.35641554	6.933052086	0.319972085	1.684687224	2.39226611	4.058661602	0.03114659	5.747110322	-0.081425634	0.605178166	0.469621839	0.987505205	0.522677855	0.934353188	0.440580084	0.068764993	3.760040797	5.072366906	303	1	63.5318	6.33029362	295.0257235	0.094863577	10.0563617	476.8495177	5.725349097	251.8318328	40.01350482	10492.24534	0.159853822	0.00557666	0.14239086	31.44787834	0.001746928	370.846331	0.143974418	6.429345377	249.9872636	1.749460132	445.4871012	0.008927139	0.005890763	3.91752675	1850.020765	0.716580805
232.0570405	15.02005062	7586.056412	-362.8420913	35.94055195	10.12814138	0.559152534	2.100152234	2.711384737	5.667776278	0.026686954	6.405258275	-0.090070935	0.659241015	0.426802678	0.988108941	0.486753902	0.935309423	0.399246527	0.067448953	4.164543271	11.51717333	303	1	63.5318	6.685300077	965.2954545	0.085697395	13.37415304	1448.097479	13.85566822	229.5626776	46.51633523	12397.97017	0.21280338	0.014199575	0.160040513	26.65405019	0.006776273	1036.038605	0.112526557	15.52443644	222.7206939	1.833647964	441.3488061	0.020419396	0.016190559	4.394115227	6527.375975	0.708172184
480.0493319	21.68350276	24960.18175	-904.248426	62.25041224	22.76637945	0.465242979	2.960178769	3.138410396	13.8802401	0.026770969	6.728552549	-0.073142918	0.613654719	0.393697656	0.986417728	0.454692495	0.935771321	0.354866071	0.086723564	4.368668596	21.25419792	113	0	78.9213	6.631555648	668.2273832	0.095501984	16.06730049	866.4123196	23.83171779	477.5089324	45.05345148	25768.25497	0.091764887	0.006375243	0.227418158	76.11315537	0.003411451	604.0410843	0.103783721	26.39063819	460.5671105	1.765317459	892.5742263	0.008899817	0.0071953	4.50855025	4283.989922	0.735660108
40.22157322	6.310893567	50.47896294	-4.828500689	3.23405011	1.658288435	0.320787371	0.938724222	1.721544742	0.76974061	0.085329881	4.157699006	-0.045518212	0.395861831	0.599195886	0.980976916	0.627569752	0.912186589	0.502652868	0.143846572	2.81882384	1.223084636	113	0	78.9213	5.837262949	237.2302319	0.066283943	17.69877278	955.1397038	1.438805156	40.04945516	82.30371612	3480.32551	2.068357705	0.033609498	0.077535688	2.611968827	0.006315235	620.4970225	0.237601154	1.710112826	39.38658351	2.480520813	101.5818056	0.074494921	0.036415191	3.450891452	1539.121791	0.58718436
20.24346349	4.462679962	36.83976445	-1.002961749	3.054077221	1.743208828	0.271437263	0.972039917	1.748707971	0.786287713	0.08145985	4.212498472	-0.044602791	0.380107379	0.588407277	0.97504244	0.619222915	0.899940139	0.498403592	0.139891227	2.814246223	1.199321512	76	0	0	5.838525865	149.5626767	0.07048194	16.73208815	544.799246	1.393144705	20.65457116	70.6804901	1463.590481	3.899582677	0.078184675	0.088899246	1.721454843	0.015568023	371.3055099	0.231397201	1.615223193	20.62963116	2.26593025	46.83977644	0.157189826	0.084608015	3.371787399	1001.948414	0.621624307
685.239935	25.87892894	60317.04464	-1768.51776	107.6038394	45.75226926	0.3967324	4.32855139	3.595571209	26.79147962	0.017917869	7.154969873	-0.177864115	0.863885256	0.320173176	0.967339186	0.388437211	0.900618871	0.295822143	0.0664105	4.734966957	38.33902718	76	0	0	6.55488663	116.5183673	0.158528391	12.83564441	57.87619048	54.83229025	640.9333333	29.90884354	25084.8898	0.046484075	0.009325945	0.367379358	154.760256	0.007895289	42.22383863	0.065268363	58.18070962	615.0415305	1.493615846	1026.198842	0.011117944	0.010404088	4.907022003	520.8951741	0.805033668
233.7051771	15.25027025	871.244103	-45.20682509	8.174434096	3.638577661	0.382461616	1.126265015	1.960388251	2.358791416	0.074422328	4.699814363	-0.089026674	0.580232139	0.592741646	0.995667627	0.622250144	0.963608722	0.475564927	0.173110655	3.243269565	2.953252939	154	0	62.2505	6.373517866	792.1474261	0.060321918	23.4792656	3041.835059	3.688815447	232.0894761	89.98644532	21953.9981	0.376880886	0.006003151	0.096557697	19.05855591	0.001779884	1910.510555	0.200578114	4.617313339	228.6234311	2.62037967	622.0982497	0.013515001	0.006663733	3.858748742	5706.16567	0.596984936
687.3621671	25.90733066	95499.43902	-1922.176769	162.9302124	100.8903806	0.254588915	7.796026238	3.907775418	34.07517558	0.012501348	6.446004955	-0.580285031	0.997151662	0.136603736	0.938774124	0.22209501	0.841190151	0.137532367	0.028417912	4.708362374	65.95514825	154	0	62.2505	5.403878355	36.125	0.376302083	0.875	4.229166667	71.30718316	675.1354167	3.9375	3507.572917	0.017276709	0.013774853	0.585052083	314.8948611	0.013200665	4.046226583	0.043387181	71.79777621	667.6464225	1.090713989	751.357632	0.014268303	0.014152914	4.825051234	87.95954146	0.942462789
50.35141449	7.039987768	174.6923019	-6.473250559	6.261927683	3.103966789	0.335744897	1.287432041	2.068925786	1.40624437	0.050045199	5.056499086	-0.061961791	0.47041061	0.51626949	0.982918508	0.562004351	0.915790496	0.464341752	0.116621494	3.294189855	2.341473618	666	2	52.8569	6.141413521	305.8826544	0.082514878	13.23630947	728.0882115	2.646896207	50.52792015	53.57782574	2813.830321	1.141036603	0.029936104	0.104088194	4.976519534	0.006630991	527.4226507	0.179080367	2.957828449	50.12370541	2.030130754	104.0585022	0.054679578	0.031891887	3.663308203	1996.370787	0.673129412
242.6263939	15.54789645	1186.253829	-65.98856558	8.111090918	4.554430909	0.27846941	1.287533891	2.08024349	2.875677204	0.070507178	4.728598396	-0.049653426	0.431455761	0.550045669	0.994656591	0.587437348	0.958727375	0.473311048	0.159499081	3.099403402	3.166380457	666	2	52.8569	6.110786132	1451.631173	0.062936535	19.69327016	5450.507219	4.491617882	241.518101	84.37559072	21107.34303	0.347567886	0.007464791	0.096231913	18.70370858	0.002883743	3395.967463	0.201851543	5.767769113	238.5867153	2.561565513	628.7245912	0.015209757	0.008679903	3.848111893	10149.84456	0.600808363
34.36521832	5.783472424	112.811912	-8.586344158	6.059869403	2.394332306	0.432886602	1.129403179	1.934461592	1.098368327	0.051535561	4.8580782	-0.082585277	0.560145139	0.552744338	0.97799796	0.591382968	0.906007756	0.476609101	0.104335133	3.269060159	2.113550427	321	1	60.0986	6.059216934	177.1051616	0.085434231	13.46371106	412.5735649	2.209600429	34.76507477	54.447178	2090.105162	1.752004367	0.0442342	0.098227407	3.46301082	0.007518737	307.7797672	0.187374214	2.379015369	34.27554787	1.964953501	70.05167493	0.080054606	0.046555589	3.525588991	1092.262773	0.662113953
301.6451821	17.3321043	2475.261959	-123.8662364	9.780006503	4.808369539	0.33830402	1.11059255	1.893175442	3.566177965	0.11202305	4.143804148	-0.065188436	0.477459247	0.624604762	0.992893964	0.647480576	0.959914829	0.473726455	0.219126166	2.857201464	3.647094011	321	1	60.0986	6.044211326	795.199933	0.053279728	27.50171425	4396.91799	5.596398744	299.2278727	122.640335	38386.91966	0.399704257	0.006709408	0.087480057	18.73281898	0.003122888	2366.491467	0.238823049	7.930308237	292.8789396	3.33077225	1021.59702	0.01609166	0.008445416	3.895763412	5291.892331	0.53221464
52.06186283	7.188856871	47.61000285	-5.89848037	2.757344439	1.228986245	0.380979587	0.748021993	1.559655655	0.665224657	0.123838309	3.673929317	-0.068947873	0.464556015	0.67075242	0.988444504	0.688295565	0.935340037	0.472655159	0.209528104	2.616453061	0.996582671	3460	2	65.4839	5.960193851	162.7358491	0.052939443	27.9227754	949.308393	1.279222679	51.66428107	122.0897853	6697.510085	2.307667093	0.023488901	0.06559586	2.670953931	0.00366814	543.4604104	0.265508425	1.613675797	50.36899247	3.21681788	171.0750408	0.068119205	0.02555072	3.531622943	1073.472706	0.522235648
601.3213496	24.2439021	53237.70756	-1594.652328	68.70332913	14.5380823	0.646063438	1.869082739	2.442294359	11.00858797	0.086431874	5.227909351	-0.148333817	0.743663957	0.574131666	0.99314696	0.604684433	0.963412066	0.409688581	0.224660216	3.703992077	20.81035286	3460	2	65.4839	6.719074484	343.1694861	0.055287496	40.09653849	1297.312873	30.47042181	585.7572096	124.8569357	83338.4996	0.201800242	0.006408469	0.157419634	56.94379897	0.003486638	602.7501647	0.141606285	40.19429036	550.7253208	3.27517748	2062.27354	0.012424524	0.008535524	4.720830457	2496.549358	0.586231801
125.9037443	11.1772603	513.6363601	-30.80720211	7.544415915	3.654374237	0.345036324	1.151662204	2.017448948	2.318406681	0.072096667	4.78658296	-0.081845569	0.563661547	0.594029501	0.990821589	0.623918412	0.947380018	0.461263512	0.162046595	3.276934199	2.799697538	232	0	66.2149	6.526448741	751.6316162	0.0531865	28.67606708	3117.352109	3.7973206	125.4192613	113.0267478	14680.86124	0.897551072	0.012546412	0.09573734	8.897280626	0.004244236	1767.840555	0.182452292	5.022881409	123.2167997	3.074923787	392.3102215	0.031257996	0.014612147	4.116905852	5413.157898	0.557303713
1180.404381	33.50172621	309952.3065	-5492.36176	306.7906944	75.12213315	0.606144705	5.982345807	4.068572408	38.37784726	0.005450105	8.988696879	-0.143584431	0.859771668	0.24559989	0.980292798	0.319386147	0.915499938	0.224940187	0.031173267	5.751459095	95.47820688	720	2	59.9808	7.302743315	703.0276552	0.206833673	11.66707945	140.309797	103.1866526	1147.242718	23.02471315	37509.36687	0.020479815	0.002783079	0.437320726	375.5272026	0.001702344	113.7850069	0.036821038	104.6481118	1105.398141	1.362443449	1680.152747	0.003329251	0.002948578	5.465273233	2635.410666	0.852626749
26.93187045	5.163180173	39.15553949	-0.406242658	2.992705676	1.900081944	0.221892962	1.019461871	1.793631078	0.841133077	0.081062218	4.188951733	-0.059342131	0.449635115	0.575258242	0.978227153	0.608955821	0.905496154	0.492671247	0.151438681	2.765384858	1.223196905	3451	2	59.8439	5.630685845	51.565625	0.080571289	13.463125	162.196875	1.417575684	27.6671875	58.01875	1584.095313	2.347923776	0.048488582	0.1025124	3.305770503	0.007348348	117.2189016	0.234122072	1.61201137	27.76881283	2.049742019	56.42036738	0.093915588	0.050341664	3.260634005	327.7932097	0.650487869
24.51753427	4.90064881	79.98475385	-4.918684122	4.960872494	2.969204945	0.2402626	1.330388992	1.99335952	1.12680105	0.050440799	4.756454505	-0.091085539	0.551101076	0.49052515	0.966729932	0.542542686	0.880531734	0.456955855	0.097822612	3.112293857	1.98251936	3451	2	59.8439	5.414220938	35.04664723	0.102176814	9.081777151	68.42857143	2.15942337	25.30029155	38.83673469	1101.521866	1.873843711	0.078257125	0.12019311	3.340843021	0.01091558	53.29039378	0.187485241	2.327745222	24.95411436	1.801655648	46.55798788	0.130631569	0.082291348	3.330359451	206.6184032	0.717648755
29.23166739	5.381454255	52.8167083	-0.009607348	3.625027032	2.539581599	0.173993539	1.144338913	1.941727574	1.211133781	0.068522904	4.482623232	-0.059970917	0.470222616	0.551725092	0.977142681	0.589509425	0.905283797	0.484553239	0.13206504	2.921742987	1.541152158	3451	2	59.8439	5.688562415	46.54144621	0.082083679	13.00870636	138.5626102	1.660131451	30.74779541	52.05467372	1590.059965	1.902063505	0.04557416	0.132321591	4.465342272	0.010988511	102.1095423	0.225440727	1.882979975	30.88304946	1.950032072	59.91867448	0.082709406	0.047596331	3.30150915	307.9425247	0.675975941
59.34817583	7.666400307	96.33382706	-7.626646225	4.277869399	1.981813384	0.365147169	0.965729541	1.800138905	1.039641428	0.084262097	4.363397538	-0.071562625	0.505791347	0.605464481	0.990465225	0.633705864	0.939427211	0.483309571	0.199472108	2.973003886	1.564920696	3451	2	59.8439	6.122126815	305.906238	0.058535445	22.73550013	1323.08075	1.83604033	59.13566781	100.4087256	6227.895714	1.69890643	0.021687184	0.073412764	3.604223428	0.003977109	790.1636401	0.216070337	2.250056475	58.20355587	2.85153009	172.3255302	0.055391406	0.023501037	3.717592069	2069.571175	0.563157147
908.4113904	29.54420137	172224.7237	-4036.923731	188.4899514	46.42133794	0.602345497	4.368936662	3.648283809	27.03527906	0.012176014	8.044720865	-0.110297447	0.769494779	0.312131092	0.981281087	0.382009124	0.923062529	0.291802203	0.04915425	5.15816706	58.72782233	3451	2	59.8439	7.134893841	674.4693405	0.130055793	12.56637891	371.6903201	73.24349397	884.4496722	31.46355573	36141.89896	0.039786276	0.007018835	0.310350028	183.1531993	0.004978352	273.0321676	0.060404832	77.82528006	849.6004975	1.533311285	1451.370593	0.008578344	0.007838945	5.145009364	3575.129647	0.790755659
179.1538365	13.31883429	1352.306035	-61.13015408	12.60684872	5.559161455	0.386639186	1.52242364	2.306640168	3.218354972	0.042664656	5.559134293	-0.07427425	0.571782107	0.501138379	0.991777354	0.548299588	0.9463129	0.448508087	0.104135809	3.631112031	4.541502544	385	1	61.6947	6.520488071	1088.213942	0.072799969	15.84796514	2562.310276	5.697373636	178.1746722	62.16952101	11597.09707	0.355595565	0.010634136	0.119971148	18.61948417	0.003965965	1756.291981	0.15121869	6.75593698	176.184035	2.122731337	384.6230657	0.018600123	0.011969829	4.102287333	7630.260838	0.655592877
383.4494844	17.77909318	187303.4095	1901.409047	320.7910665	51.49877232	0.723122368	5.348260857	3.826884735	22.03737858	0.003644504	8.403015519	-0.308553611	0.976082842	0.194174354	0.976921563	0.284129536	0.900999002	0.187928446	0.013107077	5.760119741	93.0724597	385	1	61.6947	6.740277804	104.9130435	0.228071834	2.303327032	16.1826087	98.08194234	414.3804348	8.839130435	3901.293478	0.091814084	0.012443916	0.384991247	165.8454706	0.005700695	14.9588851	0.034585604	96.9153465	413.8278033	1.200488181	499.0176168	0.014678181	0.012563591	5.263821731	383.9597269	0.887109795
31.4838519	5.582151671	37.73285677	-3.065270889	2.589521142	1.29649454	0.331497109	0.790865029	1.585812372	0.663923448	0.118029721	3.787754023	-0.060447725	0.432932609	0.652295988	0.987759326	0.671923863	0.931653582	0.488496965	0.23039527	2.637026112	0.97150392	177	0	72.2026	5.910529329	246.5190941	0.054733369	25.07833712	1396.947602	1.129270873	31.83769982	117.0150977	3817.558393	3.812683825	0.041460838	0.061283829	1.812392616	0.006542087	798.6628529	0.264570323	1.425175125	31.60709559	3.233459145	104.4248595	0.119142392	0.045252552	3.519471892	1613.787628	0.531118284
73.4368163	8.538661285	144.4005222	-13.91143811	5.160755761	3.050888395	0.256048178	1.149181386	2.007561324	1.721738431	0.072737007	4.515429977	-0.081919351	0.557414725	0.575172365	0.983871984	0.609636079	0.925581408	0.460060547	0.180721082	3.045578035	2.052911039	177	0	72.2026	5.940844939	39.30088496	0.069559088	20.40648445	127.159292	2.641033754	73.29026549	71.6619469	5664.670796	0.943741888	0.020823684	0.128760287	7.623279934	0.007494076	84.74392146	0.196366426	3.158631113	71.8087563	2.225839659	167.7396874	0.039578352	0.023096272	3.60556904	278.6661567	0.643849072
205.5731617	14.21131159	1794.911508	-42.2745623	20.78347975	6.338770262	0.531255956	1.643164212	2.392068107	3.609939396	0.022589476	6.233869674	-0.13682649	0.763996167	0.477315476	0.99137246	0.529312596	0.944372224	0.436633445	0.057712271	4.172878034	6.780562502	3383	2	71.2936	6.922267723	445.5034642	0.085739697	12.11266379	590.3460354	8.1718496	204.0694765	47.14010778	10125.09719	0.24129509	0.007174641	0.143576134	26.73917143	0.002220537	450.9934568	0.107020031	9.044235314	202.4013319	1.855016936	384.0320008	0.012088336	0.007615076	4.378217975	2926.029752	0.692565119
1137.116007	32.77773122	284835.1349	-5320.753387	306.2718301	55.93415698	0.688248289	5.059543497	3.841155414	29.7012656	0.005950847	8.931724026	-0.142106577	0.852183249	0.265614775	0.981201051	0.340812266	0.918815825	0.257303106	0.027504822	5.717514782	90.55149677	3383	2	71.2936	7.47210919	938.9197488	0.163803166	8.970807854	247.1950454	106.7248322	1078.658758	22.20202373	33125.86985	0.020946891	0.003228952	0.365989556	273.6770542	0.002217656	196.0640756	0.038059483	109.0689046	1037.587457	1.393785307	1610.825954	0.003871017	0.003475156	5.523694251	4278.730503	0.830290486
1320.232974	35.31657601	392025.4973	-6466.518637	375.2872321	84.08379485	0.631328769	6.345695752	4.138335046	42.97950115	0.005274032	9.091065289	-0.148160134	0.869052183	0.234957539	0.971513091	0.308463361	0.89981746	0.225191718	0.031745914	5.836987599	114.8427567	699	2	53.0513	7.305053658	566.580137	0.194034293	8.616334678	120.1636986	127.9670406	1270.152397	19.69246575	35998.87295	0.015529192	0.002464597	0.415118838	381.5375197	0.001585571	95.76031588	0.03600836	129.194418	1222.127868	1.344617891	1834.767808	0.002919659	0.002615988	5.530318612	2262.959562	0.850784276
107.1030857	10.32807046	141.7270865	-3.840239627	4.465492582	2.729915469	0.240157231	1.137766973	1.944705891	1.426442219	0.070345998	4.574059543	-0.044474052	0.412711818	0.557641372	0.992864532	0.593644753	0.94646521	0.490510502	0.128144784	3.011819895	1.798852013	1005	2	0	6.008445918	334.4855043	0.068290221	16.89849041	1159.21274	2.311525933	107.8621886	72.63821968	7903.784198	0.684712742	0.011511002	0.100412534	10.76485205	0.002696498	771.8904714	0.209671365	2.81468632	107.6806035	2.332352854	252.4457437	0.024785968	0.012175386	3.642073003	2298.539857	0.622872986
128.5258885	11.29845186	347.9873177	-8.305828492	7.150464304	3.669061966	0.319908655	1.294010211	2.100562256	1.982298889	0.05430523	5.061541406	-0.061298183	0.504840952	0.528209048	0.992244743	0.570281772	0.945244593	0.473111736	0.107392192	3.328207417	2.704881568	1005	2	0	6.250633979	575.4002608	0.075019591	15.59049141	1531.063103	3.405502891	129.3571056	59.45736636	7803.736506	0.470494534	0.010752372	0.123143854	15.59602014	0.003094875	1072.977318	0.178433261	4.006661202	128.9723772	2.073840752	269.6226216	0.020085542	0.011498715	3.795181519	4000.500534	0.663821624
772.0768294	27.28804004	114702.3977	-3005.700452	148.8301046	39.15115943	0.581363808	3.881266357	3.464291666	23.82689713	0.018859539	7.570732175	-0.100962035	0.728200209	0.354546112	0.976672592	0.417687477	0.917754377	0.323659581	0.07304244	4.874847814	46.99531602	741	2	64.5859	7.03394171	849.8475365	0.109898815	15.89062305	712.5031682	58.51709227	754.0562524	40.61722488	38552.53653	0.065865735	0.008130829	0.270913052	132.1496897	0.004880306	492.5491123	0.075095056	63.64758727	722.1722131	1.689929532	1368.928313	0.010566133	0.009212857	4.9859864	5009.04871	0.763350311
47.4723429	6.790409593	195.7644829	-6.328353899	7.593333092	2.143317036	0.559199749	1.070436296	1.870521781	0.981344022	0.045981747	5.008089441	-0.117414467	0.664874716	0.565189181	0.987908403	0.601216486	0.928285555	0.484080199	0.105148388	3.482672775	2.434162532	741	2	64.5859	6.438897938	373.8715467	0.075392528	15.14126545	896.4349667	2.694790893	48.12603347	64.00584795	3317.544061	1.455978975	0.031285342	0.094155724	4.297014685	0.006079789	650.5497175	0.170418684	2.94161373	47.43853002	2.155125455	106.2585904	0.060835264	0.033378807	3.783029744	2440.36675	0.636284176
442.5558803	20.96283298	7402.518457	-303.3131856	21.04669468	8.592615512	0.418106114	1.556754187	2.284416298	6.151141703	0.078229618	4.905284371	-0.066645287	0.519832149	0.553327075	0.994251377	0.588024511	0.9629098	0.454639884	0.173626362	3.306514621	7.409827549	217	0	81.9192	6.210945335	922.9077496	0.059206296	24.91805681	3671.7806	10.29102293	437.2536567	92.32691814	43418.77316	0.200099173	0.003881912	0.126499122	39.193774	0.0016082	2133.533787	0.189222854	13.37816182	425.6650792	2.660873182	1204.420542	0.008162091	0.004526648	4.080321806	6806.883081	0.602428294
1038.332815	31.58341079	220667.8408	-4943.781206	209.5783112	46.85271781	0.629798848	4.127285629	3.523448298	29.56173529	0.015034619	7.83986251	-0.140577677	0.824466542	0.349601575	0.984513617	0.412715926	0.933882117	0.323488527	0.054434292	5.146759294	64.10775726	2894	2	67.4059	7.257445144	643.8723202	0.122153732	15.07115227	400.8975526	80.27540095	1011.746727	36.72339215	45891.91178	0.041395646	0.004504873	0.30170391	207.4470832	0.002606621	287.477802	0.063420628	86.83182134	974.9947014	1.614514335	1737.653493	0.005834518	0.005008315	5.196510358	3540.033254	0.78063729
38.93365724	6.172334855	128.9144298	1.871141164	5.49292737	2.150890538	0.436066903	1.040487569	1.868645452	1.054137103	0.061640912	4.708287402	-0.090004457	0.577614554	0.580623998	0.986005637	0.613901931	0.92550358	0.479260352	0.123836562	3.222613185	1.910954477	24	0	0	6.201884469	152.2421155	0.073868081	17.85152744	441.922853	2.144069255	39.70354197	66.83794275	2679.105774	1.857158741	0.034456298	0.099095096	4.357603863	0.005260722	312.4263118	0.196960181	2.453212578	39.76995021	2.145097722	85.18610105	0.06902247	0.0360491	3.611115351	1012.712109	0.635383993
1477.673325	36.67601298	1199162.293	-19456.81524	573.3024576	43.16097931	0.860214401	3.665361312	3.310049281	29.44545324	0.022497225	7.659228612	-0.191882811	0.891670438	0.392653517	0.99265895	0.449448733	0.956831759	0.358167277	0.0655405	5.140892965	154.1158592	24	0	0	7.325051161	1764.02561	0.090171528	15.14469153	2092.201145	150.0411117	1527.364208	45.87593927	83688.03987	0.055552495	0.003306259	0.210361011	248.5499905	0.001135742	1416.334639	0.087627508	163.8837842	1474.951432	1.798849882	2905.927778	0.004853914	0.003657559	5.207134942	11711.56003	0.724041776
824.8690882	27.93280646	198282.7193	-3740.173225	199.3193501	20.85831546	0.809249768	2.982754786	3.151859658	11.8190276	0.015665845	7.675253582	-0.178521946	0.875897801	0.352237117	0.993191402	0.423122842	0.950759125	0.340665374	0.047437332	5.070494515	55.04441638	3408	2	55.447	7.257941541	1295.969831	0.110135959	10.61959431	991.6110308	65.23770843	822.6917651	32.38811932	30706.93023	0.053168288	0.005216093	0.222835005	151.4623005	0.00253678	733.3140591	0.072506455	71.08422296	805.8284789	1.592599098	1358.240069	0.006866296	0.005740253	5.133976909	7779.814808	0.768711873
856.2758622	28.30544215	228345.5916	-3846.941927	311.1786189	91.47304924	0.544147575	6.858922755	4.152016958	43.08001484	0.009148075	7.982297393	-0.294299194	0.966982894	0.222975202	0.951999382	0.295512171	0.869172447	0.204169501	0.057157129	5.556002449	100.662917	454	2	0	6.618462819	127.7181628	0.266634995	11.58105134	20.92066806	116.8039452	783.0688935	20.80793319	27048.64718	0.028321227	0.007610103	0.518393463	288.5958729	0.00642099	16.27088502	0.036836698	115.5484348	744.0921519	1.306820551	1129.745433	0.008562173	0.008130731	5.303941854	387.1321254	0.876371332
996.449076	31.21049204	128878.4132	-3289.175279	142.6948244	53.49065094	0.448199584	4.094798508	3.389072364	36.53993796	0.038737015	6.710617627	-0.163453553	0.829313874	0.43816105	0.97139087	0.483975495	0.919412432	0.323173748	0.129171631	4.591119782	49.04636883	638	2	49.5113	7.001606982	204.4322034	0.108279769	37.83221304	213.1567797	71.72935192	945.0132415	83.81038136	98526.84481	0.07699172	0.005504422	0.31247968	176.7650195	0.004639069	112.1121534	0.07623276	82.99240269	879.2871279	2.267466646	2368.249965	0.007960822	0.006824368	5.171014478	1029.798172	0.700527616
1035.058783	31.53546303	324230.7401	-6176.627222	259.2291151	97.5147332	0.443138224	6.99259891	4.105312691	46.90240765	0.008745113	7.293159089	-0.393633201	0.985374259	0.201514962	0.954642326	0.279322102	0.872293618	0.188259453	0.038286197	5.143079906	89.18596208	687	2	0	6.242204742	64.46938776	0.263140358	3.97757601	12.82857143	103.8416327	1015.881633	9.955102041	13268.37959	0.026999034	0.00839144	0.489152391	389.1687074	0.006469604	11.2647405	0.048660222	105.6223383	998.159259	1.193271148	1253.112234	0.009247792	0.008717206	4.989164395	208.4335084	0.899918351
17.69477841	4.137147191	44.36153541	-3.113746165	3.869928752	1.566460424	0.418532516	0.932938875	1.659339989	0.684265055	0.071544776	4.17540133	-0.108877523	0.605097391	0.595493244	0.97092658	0.62319397	0.891614978	0.519222539	0.137217758	2.931894859	1.359097294	213	0	0	5.476670489	23.25	0.090820313	10.03216553	58.265625	1.5625	17.5625	48.4140625	976.609375	3.509721646	0.113896994	0.09217028	1.238831657	0.022503898	44.65196469	0.217865957	1.651099108	17.08345841	1.933330811	35.20891617	0.198228816	0.122074363	3.181302912	139.8228455	0.676668875
210.5631893	14.46363856	1609.079814	-96.74170195	10.13777071	4.677186442	0.363737508	1.226179229	2.045476372	3.163278149	0.091631295	4.475896821	-0.055230554	0.450685641	0.590246215	0.993648054	0.619452438	0.958372669	0.467314489	0.208665397	3.04281248	3.703739288	213	0	0	6.148324759	2133.179938	0.053668955	28.15308317	10369.21003	5.503355251	207.9627393	113.7869273	25192.08979	0.525311125	0.00890151	0.101700094	14.36639639	0.003903145	5632.385514	0.207398732	7.477854588	202.0735153	3.149486919	677.3368866	0.020866746	0.010866506	3.993609772	15264.79946	0.560648947
284.5288241	16.74265517	6262.922335	-277.973197	29.68445778	12.83633439	0.395698715	2.225018977	2.776242238	7.837167563	0.024361524	6.40012537	-0.088671344	0.657377315	0.438797012	0.984453217	0.495032471	0.930958757	0.396475237	0.06457628	4.1702003	10.63019804	375	1	0	6.760870701	339.0961086	0.088559966	13.83716863	475.3760773	13.12033558	283.27579	44.77330896	14174.54296	0.158417871	0.009424386	0.189775482	40.49460766	0.005363161	354.3420278	0.112200735	14.86807492	277.1781667	1.780421029	521.6496118	0.01353217	0.010632197	4.362224118	2266.05326	0.716926763
156.5688539	12.409525	2143.558605	48.44199708	14.9927658	4.702950996	0.521564244	1.387767081	2.203350485	2.749507118	0.053495234	5.369893074	-0.098126234	0.632939441	0.531535952	0.992371196	0.572587951	0.948867049	0.458359008	0.124878678	3.613215533	4.923929199	109	0	44.397	6.60939586	1951.482204	0.063780181	19.80204676	5857.430827	6.234720661	159.2565611	81.39507141	12383.35762	0.559517688	0.010562314	0.095474355	16.28574904	0.003369816	3663.308839	0.162311855	7.803718994	161.3072899	2.499265162	390.5305279	0.022295594	0.011847471	4.236285317	13821.82422	0.610027654
479.6176517	21.05577227	135260.6741	-593.4987712	249.6066781	109.2479519	0.378374488	8.328847985	4.140551934	36.50405252	0.007615177	7.125589899	-0.532284917	0.99704638	0.125305919	0.933703385	0.207090249	0.831095165	0.131975339	0.015265316	5.26279029	89.7136575	583	2	70.0151	5.782295954	58.45070423	0.411624678	1.13786947	4.788732394	94.04150962	449.443662	4.042253521	2973.06338	0.057752011	0.023958411	0.64842723	249.879153	0.017870632	4.635969801	0.033558534	92.7085697	441.7991878	1.090089951	507.4771936	0.025725751	0.024232239	5.078940187	131.3010306	0.949974999
31.66896259	5.515035744	228.357691	-10.45055761	9.057648786	4.07003129	0.380374725	1.578287806	2.219592108	1.531181692	0.028934859	5.443693716	-0.093838836	0.634062975	0.43754161	0.955817711	0.500878598	0.862132275	0.424587459	0.059560866	3.547504204	3.281920019	392	1	65.5058	5.610077383	37.22372881	0.126182132	6.044424016	44.57966102	3.350600402	30.85084746	24.78305085	897.8813559	1.167006385	0.0794168	0.179771631	4.186474484	0.025145551	37.94910099	0.147549449	3.462269128	30.23707952	1.496653795	47.52762535	0.109807689	0.083152615	3.468297236	200.038003	0.774736399
918.2639151	30.03134339	86402.72479	-1705.128177	87.92455085	22.4707811	0.584615581	2.711921995	2.956312639	14.9836168	0.020907386	6.932271557	-0.130132184	0.773363837	0.402444929	0.993391079	0.463976846	0.957320395	0.383042642	0.058093393	4.586432306	27.59883299	392	1	65.5058	6.935831107	1039.929878	0.095573006	10.86549306	1243.148516	34.52555224	914.4294642	37.95119934	36043.36412	0.045030195	0.003464068	0.18703088	149.8009244	0.002130146	937.3816694	0.102729805	39.74861465	907.8637509	1.695531643	1567.726001	0.004748073	0.003896393	4.686219271	6720.871803	0.735693554
56.54872599	7.483711509	92.25842035	-6.601354457	4.43179816	2.262670877	0.325573878	1.059608769	1.875739444	1.125792532	0.070985886	4.446510339	-0.087098736	0.563339422	0.57678927	0.982854279	0.611232097	0.918563494	0.473765697	0.141952724	3.030417469	1.673617259	1841	2	67.0363	5.769798758	35.95798319	0.075541981	14.95016242	110.2773109	1.988255596	56.02310924	58.18907563	3398.897059	1.042843299	0.024431098	0.128109506	6.024409038	0.007350462	78.36920114	0.20942396	2.318390536	55.44613417	2.016076382	114.4673815	0.044629051	0.026147799	3.437368134	245.7666576	0.653030447
1014.198648	31.03084789	349305.952	-6933.441671	249.9124035	45.15457697	0.688899261	4.251289805	3.578275675	26.74659102	0.0150259	7.673370382	-0.214999276	0.915169916	0.338020053	0.980974742	0.402638243	0.923834943	0.301338381	0.064242014	5.197756055	73.76674511	1841	2	67.0363	7.158587141	163.9536208	0.133404085	16.36546942	81.53539463	91.47792466	958.8738812	37.25386493	47358.75509	0.102106444	0.010367388	0.324202521	210.9317738	0.00430274	57.21366177	0.053941353	96.18629785	914.9629098	1.595391909	1656.377946	0.013621704	0.011279317	5.263330528	833.2237038	0.785301763
74.6058407	8.62339731	104.6707164	-7.609146272	4.093478927	3.122279135	0.134660682	1.312297837	2.076060294	1.380666949	0.055728169	4.751597454	-0.019186603	0.240672744	0.503155641	0.985065907	0.551473999	0.919313203	0.466700594	0.110435754	2.977469466	1.803939515	609	2	76.8296	5.76134325	785.7228056	0.080102233	12.28442703	2212.643389	2.015401935	75.37098583	57.13987155	4377.734122	0.778579765	0.017501671	0.100287183	7.086780735	0.00383453	1578.615362	0.206101066	2.343157199	75.0708532	2.066304303	156.666054	0.033234793	0.018519796	3.483812846	5027.818512	0.654260544
90.10749647	9.376801438	489.5560383	-20.41673185	12.87753191	4.162620438	0.509447207	1.517263952	2.255527017	1.828387222	0.027456341	5.724841159	-0.103917226	0.663672091	0.46729272	0.986386061	0.52299995	0.922667055	0.43938504	0.069288212	3.798577284	4.260038087	609	2	76.8296	6.233089284	175.3728599	0.111206633	8.685586923	211.346227	4.651889137	88.19403932	32.94292961	3264.933418	0.394329145	0.01577953	0.151823224	11.89160189	0.003763015	172.8471853	0.129080631	4.825107742	86.91670362	1.622455075	146.767283	0.024158815	0.016313006	3.822038851	998.0963086	0.743685215
664.5593484	25.38064974	67538.40826	-1538.708794	132.2776564	51.09118093	0.439403113	5.143660919	3.851884871	24.08313503	0.004570876	8.520965245	-0.131505044	0.831256321	0.218636253	0.974216931	0.303920633	0.899601331	0.221648895	0.020006217	5.334203764	45.84220934	313	1	0	6.857134467	303.7577465	0.213913906	4.578494346	66.1943662	56.62113222	636.4471831	12.36338028	9931.488028	0.030094843	0.00859778	0.428234155	214.2946266	0.006091534	58.60495314	0.044314683	58.18603515	624.7251518	1.248401218	823.025252	0.009657583	0.009042314	5.103729176	1162.920374	0.87905157
137.5049352	11.71869398	282.3540717	-21.5860157	4.086237713	3.381961264	0.089001497	0.983067876	1.775723777	2.40918326	0.142398064	3.658336815	-0.08485885	0.516434791	0.647344039	0.987791346	0.667073042	0.945173724	0.467540605	0.293991789	2.597966776	1.867049744	1463	2	69.963	5.589493963	32.34137931	0.055760999	29.48787158	188.5068966	3.036013674	136.6775862	108.0241379	15246.51897	0.778085872	0.013467876	0.098206858	10.16380259	0.006288774	105.0287589	0.25917172	4.16347093	135.005595	2.8857488	400.5673826	0.029819331	0.016190832	3.522524901	231.0292284	0.567662884
325.1777123	17.95884977	5200.445749	-258.20754	18.12954588	7.503925282	0.411522569	1.312290344	2.06331969	5.770484589	0.137895399	4.163917552	-0.084222291	0.542473233	0.638804036	0.988991141	0.660318704	0.954764962	0.420979713	0.258946864	2.931994251	6.40836779	1463	2	69.963	6.138900217	672.2466093	0.049019003	39.74711652	4186.557678	9.647745766	320.195202	159.2024209	55533.60077	0.464075137	0.005721675	0.111016323	21.24496151	0.00236697	1874.452552	0.220612163	14.18915684	303.8436093	4.209264131	1422.802858	0.01686116	0.007415713	4.251517418	4286.53313	0.503792372
87.91028711	9.303960019	284.214982	-22.64782354	7.70534958	2.321395028	0.535305236	1.013957524	1.876450337	1.282453621	0.069467136	4.724335814	-0.129451095	0.680966035	0.600775082	0.992417408	0.630762856	0.947069373	0.468420828	0.181193288	3.321793679	2.506686152	3362	2	72.8761	6.421278329	242.5607081	0.060473874	24.12741563	851.1755173	2.980777556	87.72999252	94.87434555	9187.566442	1.036990787	0.016004839	0.076996343	5.723100065	0.003846741	523.1840335	0.182292281	3.525262629	85.26567058	2.701967931	247.3290441	0.036991919	0.017781647	3.932801635	1681.813602	0.583719995
678.7675355	25.72266062	64389.61632	-1536.053036	98.64690752	30.29938382	0.524953496	3.440318853	3.314478612	18.28775681	0.018529953	7.187485119	-0.156228384	0.83186101	0.358014235	0.987463595	0.423362821	0.937605047	0.336458482	0.070697186	4.761634024	32.23657283	3362	2	72.8761	6.874757611	196.5108434	0.118380026	13.60174917	154.3012048	44.70650457	659.686747	34.95060241	26967.68675	0.066780076	0.009560074	0.282165483	136.7878829	0.006191545	112.5204705	0.078685778	49.40259886	642.8110138	1.596238559	1099.238127	0.012033401	0.01072961	4.876777345	1113.145474	0.777977114
96.34537575	9.771626758	219.6696907	-5.742761512	6.106492669	2.664865286	0.392044588	1.121076159	1.948425929	1.394085602	0.058766737	4.830643022	-0.075777952	0.541214783	0.565635218	0.992206985	0.600851199	0.944620383	0.481538254	0.138602757	3.262542007	2.192839489	100	0	63.7454	6.299832119	586.2082214	0.068458276	16.98195184	1811.888474	2.641800149	97.00817471	72.25960528	7114.351629	0.769492073	0.013307162	0.098594534	8.796900373	0.003050341	1233.807843	0.191397885	3.121187536	96.65856974	2.297707472	224.2877095	0.028065318	0.014133689	3.768054168	4001.670579	0.618432159
618.2462507	24.47330928	58889.73761	-1772.889504	115.1394479	38.24244787	0.495725391	4.027097391	3.528713876	21.8832354	0.018698071	7.312696522	-0.128234901	0.790588789	0.337093861	0.968480574	0.402307349	0.901012948	0.306904435	0.063030672	4.776998464	38.34547395	100	0	63.7454	6.760581219	255.4520306	0.150354344	15.53637791	139.4885227	50.14993828	584.6603885	34.23602119	26847.42672	0.058476278	0.009003261	0.361862129	139.9177602	0.006343233	100.333337	0.067668285	52.89500566	557.6453218	1.542145489	977.1404161	0.011056145	0.010028829	4.877073417	1184.554709	0.798774266
892.3401828	29.66020579	66152.21975	-1595.007796	82.014798	31.57411735	0.44324316	2.888360259	2.978751988	23.11091698	0.045488485	6.397719353	-0.144400316	0.785556599	0.481821224	0.985515146	0.525641987	0.945217506	0.374595412	0.133398349	4.380240075	28.39722884	663	2	72.961	7.062770196	372.2164337	0.078826013	30.48667111	677.3252859	37.68538433	891.4957645	77.84625159	74270.93287	0.085928651	0.003199784	0.227757595	155.8497376	0.00200912	396.0748861	0.108237044	46.42797059	872.0515262	2.273003566	2088.397317	0.005230352	0.003805682	4.88022853	2494.266475	0.681191509
33.86165502	5.740273637	110.0699638	2.254086687	6.494749678	2.874542851	0.384956615	1.237668063	2.000179843	1.325014276	0.042014098	4.930345017	-0.123773252	0.682764791	0.525716423	0.968908258	0.570859918	0.889197866	0.458070583	0.083162254	3.33028526	2.342323132	663	2	72.961	5.779591263	28.49264706	0.104752379	7.650735294	49.79411765	2.428416955	33.49264706	35.21323529	1239.014706	1.28007987	0.048275421	0.129242179	3.796890565	0.00924388	40.92215427	0.179746867	2.535894144	33.25380403	1.677230085	56.57054591	0.076200197	0.050208436	3.387200833	164.5006796	0.71882578
28.73066796	5.316649504	37.49352576	-0.366148552	3.443921515	1.590108275	0.371669613	0.920435389	1.685633172	0.723565657	0.074056588	4.206537672	-0.08544616	0.53673094	0.604326611	0.977122749	0.632701332	0.904661228	0.494147665	0.145072587	2.910259281	1.258507448	663	2	72.961	5.732622694	46.81292517	0.079613818	13.39399093	145.7414966	1.366059859	28.96428571	62.06122449	1726.756803	2.499357094	0.047651752	0.094659388	2.54288736	0.010882175	105.8107939	0.233409712	1.526894473	29.09268601	2.11900295	60.80901883	0.094515036	0.050076125	3.282420763	287.8078239	0.629515883
818.5658414	28.21561175	123628.9971	-3154.871096	119.4681064	29.70227105	0.602369465	2.867316422	2.966988264	21.3201842	0.053613843	6.260614505	-0.108833329	0.701218764	0.481691086	0.989343591	0.524488016	0.951770885	0.381864261	0.138370997	4.201869187	37.29259437	544	2	66.1191	6.870456584	1281.243043	0.072317155	30.10125947	2938.568324	44.9802352	810.6860078	84.31895919	78778.6062	0.109934886	0.007623012	0.205322597	111.1397318	0.004573773	1625.150645	0.121179558	54.72270947	772.7356783	2.438669185	2110.90552	0.011703549	0.009579722	4.800858078	8822.212579	0.657646244
1068.471401	32.03057299	236166.009	-4772.158569	258.5450375	89.25186067	0.481455333	6.518403969	4.112434336	45.77679715	0.006503436	8.087467204	-0.258789802	0.95240303	0.221903734	0.961299299	0.297956497	0.884798	0.220659515	0.028562466	5.464407737	86.94922455	340	1	69.41	6.694166846	130.3523132	0.231943618	5.450969466	24.79715302	107.2979446	998.3523132	13.57651246	18900.88968	0.018527539	0.006475455	0.475196041	344.6593029	0.005400078	21.03160879	0.040253703	108.986521	969.0949212	1.260200581	1329.654915	0.007191406	0.006880579	5.268703244	457.7040732	0.875631387
367.9848223	19.03206769	13693.66101	-583.6653005	43.7823404	20.79941645	0.347346842	2.650628082	2.954606071	13.71254045	0.042800243	6.142397428	-0.087780062	0.642487794	0.463429947	0.972810406	0.511372226	0.917234546	0.371621129	0.114460271	4.056817453	16.14543921	1508	2	72.4408	6.728940278	254.5869203	0.084947254	30.36761909	418.9059059	23.71076382	353.5385385	76.6956957	32365.99233	0.202861143	0.012536585	0.245787971	51.7547371	0.008499273	245.197838	0.105197333	27.91607769	334.1641621	2.227696938	850.8065886	0.018727978	0.015317106	4.63691023	1597.958678	0.685202632
79.16312735	8.843431606	250.4965701	0.511948929	7.255329568	3.429049811	0.358154563	1.302622589	2.116264908	1.715538978	0.046191179	5.200567288	-0.068652049	0.539978555	0.521474203	0.987553332	0.565833867	0.929477318	0.463306212	0.109861406	3.41777641	2.671094845	361	1	78.9049	6.283516979	230.0410779	0.075596805	14.37989842	582.6187972	2.958973737	80.02694709	61.46664476	4918.702596	0.815095704	0.016142836	0.101015645	7.870898509	0.003184987	410.8273948	0.174267871	3.417630768	79.99310488	2.106551926	168.4911797	0.03178154	0.01691666	3.815376195	1528.569622	0.646945359
567.6356731	23.63440837	24241.53609	-847.37787	57.5796753	21.40226057	0.455822208	2.684822976	2.982715244	14.09114163	0.036921898	6.445813324	-0.097592994	0.680261116	0.444652923	0.989877905	0.496102184	0.947707424	0.378048195	0.094714149	4.260467921	19.74548397	1963	2	76.7721	6.825356869	524.2777157	0.083630199	22.35528361	850.8931249	26.12504516	554.9489552	61.44919445	39704.94321	0.10532794	0.005833144	0.224015176	85.3671781	0.003403039	538.0711326	0.107436808	30.30507775	533.7049941	2.026912719	1192.648002	0.008701795	0.0068338	4.669560718	3510.56413	0.700471303
56.58905622	7.478870269	108.9592908	-5.579844427	4.402590618	1.781541275	0.423027272	0.903546598	1.736001076	0.956438908	0.09007914	4.264000217	-0.085361887	0.543904524	0.624963463	0.991394214	0.649447739	0.943064848	0.484822268	0.194644414	2.984706186	1.546032973	741	2	76.293	6.180652037	413.0863724	0.056633723	23.85245766	1889.394571	1.813295316	56.52947628	107.6901563	6374.347135	1.912239046	0.021949533	0.066753834	3.88159408	0.002808554	1116.826238	0.222955974	2.258162112	55.77473926	2.997268007	173.2399488	0.059685438	0.023540601	3.750997075	2753.839211	0.54703901
903.2337357	29.83566683	73484.98891	-1724.705395	143.3815132	91.4285739	0.222460479	6.925198131	4.087710379	42.58716803	0.008731646	7.192511113	-0.3626066	0.978731616	0.187077923	0.948361467	0.267742432	0.861836642	0.186482766	0.028453745	4.984765797	58.70252178	741	2	76.293	5.917012259	57.625	0.300130208	3.18359375	9.125	77.48166233	841.1979167	8.53125	9928.822917	0.019353939	0.012901391	0.55822448	345.1078139	0.012468899	8.159996736	0.044755208	78.60227826	823.1221893	1.169298591	1022.794229	0.013693111	0.013541728	4.946075439	165.474253	0.907396224
57.90117227	7.54258104	214.8271064	-16.43461919	5.881001674	1.840612921	0.520484253	0.880107334	1.763540243	1.060025124	0.101661063	4.381555186	-0.123146189	0.650930253	0.642771978	0.991182408	0.666913098	0.944899286	0.449884006	0.25548377	3.104175977	1.930403649	195	0	83.989	6.445013803	222.3658316	0.050184119	39.02185343	1076.136989	2.384451863	57.62514105	132.8943805	8167.628752	2.303251418	0.024865107	0.078860119	4.300687834	0.004375748	553.7770573	0.187538399	3.05979719	56.33032319	3.54816255	212.2253968	0.073256235	0.027970353	3.993854978	1652.578042	0.557523733
458.6222538	20.54414625	158264.6708	-381.1796069	272.0252625	128.2265317	0.358507111	9.020508194	4.283440603	44.74693006	0.006663811	7.320613517	-0.524366259	0.997061096	0.116170284	0.930261155	0.197119593	0.827720293	0.121162428	0.01476226	5.408584124	100.0629486	195	0	83.989	5.958214401	72.62068966	0.417360285	0.594398203	6.103448276	98.04904875	423.9137931	3.183908046	1571.614943	0.040980793	0.020316426	0.633651022	263.6301884	0.015574211	5.933899074	0.034918783	97.95962423	422.3861255	1.073898672	458.0133573	0.021349888	0.020544755	5.077501202	162.2109406	0.954020509
202.6985475	14.20181692	1083.315533	-66.25836664	7.546929075	3.519777277	0.361203184	0.960023989	1.80079829	2.591777074	0.120935418	4.053605616	-0.091718195	0.555914181	0.666539164	0.992351934	0.68486513	0.958641923	0.439609149	0.211835285	2.915631066	2.766676588	261	0	54.7351	6.342633881	717.1742872	0.046055374	36.87076703	4579.052402	4.000031684	201.5332006	161.1162343	33660.73215	0.78276142	0.007809265	0.078160242	10.77189913	0.002615911	2221.885209	0.233650394	6.016034026	196.5936445	4.270878539	879.3870191	0.025665084	0.009677392	4.096478103	4628.761603	0.485261014
569.016079	23.539648	46237.40609	-1407.263323	111.4543259	52.12087775	0.358330491	4.91526957	3.73355758	27.71538505	0.013746705	7.062784563	-0.236186369	0.92056146	0.267678138	0.956058179	0.342474061	0.879034178	0.268012235	0.051435849	4.811639227	40.89380091	3247	2	0	6.06796204	70.91304348	0.205545054	6.476488133	23.63188406	52.8236589	530.2144928	16.25797101	12084.5971	0.036457243	0.014595764	0.444809441	160.0412807	0.013489454	19.48296287	0.061456242	54.1645548	512.2813086	1.303467099	734.967949	0.016241397	0.015764003	4.736279071	272.3932966	0.859040582
686.463307	25.84976893	81013.76414	-2277.790041	122.5817317	49.79165387	0.416585482	4.332051575	3.565914341	30.68142361	0.034856706	6.784505177	-0.140982365	0.79550221	0.380112152	0.963157679	0.436001706	0.900230206	0.294524028	0.108441149	4.58247507	43.09334638	208	0	64.0247	6.688332507	162.0716561	0.129037943	29.50785022	141.8455414	59.51002069	653.3789809	61.42675159	52637.75318	0.127086166	0.015844135	0.334960702	137.1190405	0.010460796	82.33844262	0.079714184	65.12117593	611.1217904	1.899891421	1376.865383	0.021369143	0.018585008	4.922914453	770.3331409	0.746256313
21.95378337	4.66639463	19.38107644	-0.503911957	2.297068425	1.583510886	0.18314812	0.921170324	1.691843319	0.720388771	0.09374335	3.971187854	-0.029874385	0.264399817	0.603601755	0.977176087	0.631550954	0.904518074	0.499745888	0.18270189	2.627595448	0.970144828	1634	2	72.345	5.766917035	330.9908983	0.065490878	18.74799306	1436.718243	1.077944468	22.44341116	83.89275821	1909.240799	4.012336124	0.059289638	0.073068749	1.612366349	0.008436132	939.3338338	0.255237614	1.272750658	22.38253846	2.578987811	58.27915002	0.140108736	0.062911019	3.310646001	2195.995354	0.591933374
503.2492036	22.33079664	13564.75205	-547.345801	38.3134466	19.98108857	0.314274853	2.516391362	2.883733474	13.5609659	0.0481408	5.958534298	-0.082297138	0.615003782	0.464609198	0.983331602	0.513076939	0.935639547	0.388836528	0.131450555	3.90471072	14.57363379	1634	2	72.345	6.493841212	266.6690058	0.077973394	22.49971752	571.1871345	18.21341567	497.4008772	64.43859649	36084.14006	0.118925357	0.004223714	0.203048335	70.2143587	0.002460828	359.0047289	0.132769246	21.64465372	481.6634522	2.090756722	1090.45753	0.006876599	0.00485695	4.383617716	1860.258942	0.687104244
54.12804296	7.289903656	165.0982911	-12.69795702	6.699671263	2.761581482	0.415540412	1.224425785	2.016177728	1.245055468	0.046211531	5.043660004	-0.068902595	0.52659213	0.526889857	0.982153661	0.570709697	0.913450765	0.470099482	0.109439485	3.340801791	2.365313186	549	2	69.8645	6.180257396	223.2933428	0.079492112	13.75856225	529.8187967	2.572795752	53.65788537	55.84442862	3268.542186	1.075095246	0.026165777	0.105570414	5.043197094	0.004673771	388.5788738	0.175316195	2.823262116	52.74472129	2.002156708	110.2919571	0.047907251	0.02766395	3.653080947	1476.284628	0.663969647
73.49489007	8.528884033	172.1048029	-12.57283954	5.990857748	2.98032743	0.335004638	1.283973109	2.061582479	1.315741699	0.046550188	5.037192027	-0.046391862	0.435452896	0.51035725	0.987412013	0.557619592	0.925458925	0.464867609	0.102113802	3.257796899	2.242796294	549	2	69.8645	6.166306769	1052.170269	0.077354085	13.15429739	2681.229231	2.52552778	73.80892516	59.77341567	4490.028011	0.856651731	0.018416126	0.096580215	6.758304018	0.003951247	1916.932543	0.181627678	2.870612107	73.47918384	2.102202747	156.2785328	0.035515264	0.019502205	3.697145989	6852.533718	0.647544703
951.4174213	30.33667125	139210.6218	-3114.518954	195.3224799	71.53825144	0.458634325	5.870839886	4.014388685	36.51054162	0.008208934	8.181293615	-0.181003616	0.893676176	0.243431425	0.963619403	0.318195015	0.88770807	0.231075722	0.044195667	5.366488344	66.71518283	1208	2	0	6.781168382	217.6634051	0.212977891	9.313345154	52.81213307	83.73808311	892.8121331	19.71428571	24126.52446	0.021938842	0.004463786	0.445015486	279.8219352	0.003468552	41.9260175	0.044841736	85.8667074	862.7358354	1.32466122	1258.261608	0.005136166	0.004775104	5.209783284	800.5228202	0.855920655
695.5472614	25.63955638	88504.09195	-1689.434668	187.8380606	35.46454556	0.680778045	4.528401512	3.641738143	14.62439968	0.004007154	8.518072204	-0.18966275	0.910364761	0.217997995	0.978384031	0.30737669	0.902489006	0.222745055	0.015926471	5.520027181	55.82565155	2985	2	63.6988	6.860361262	199.3834746	0.211211308	3.136953282	37.74364407	60.91559425	655.7277542	10.54872881	9198.085805	0.019461191	0.004192925	0.380497613	197.4374881	0.002703583	34.22943355	0.038831218	61.05872957	642.9918375	1.225761427	832.4709106	0.004777267	0.004356041	5.159436196	773.7661626	0.877489309
38.93021062	6.204587039	119.6471658	0.696085588	6.140044068	4.411916935	0.163882375	1.635942801	2.293725599	1.70070216	0.032062261	5.419720376	-0.023819012	0.302968485	0.43056461	0.966970453	0.495188668	0.879455095	0.416965233	0.062777543	3.343387728	2.637990251	2985	2	63.6988	5.851770838	212.3809759	0.104672733	7.285873319	347.5549532	2.798167818	39.98472154	34.24494825	1380.574174	0.995038374	0.041011341	0.136496095	5.130387329	0.012294471	277.4048404	0.163017522	3.036392725	39.92882533	1.681694708	67.42968458	0.063442263	0.043157771	3.563895454	1246.683866	0.730445377
1094.96405	31.82450426	504953.7187	-6605.748983	415.6192747	87.07290934	0.655298287	6.827980935	4.204636172	38.93140197	0.002464762	9.269800983	-0.242121324	0.959394807	0.173703203	0.974982532	0.257256971	0.899493333	0.180856659	0.015380248	6.11056744	125.673046	2847	2	68.0164	7.034735147	284.6259398	0.267505583	2.822163491	33.54323308	116.1493548	1133.06391	8.219924812	11838.78759	0.031579048	0.005277624	0.472414819	467.9252799	0.002023972	30.80061672	0.030497912	116.0507335	1119.775304	1.173321209	1361.959314	0.006081403	0.005306359	5.521212879	916.2770354	0.906931207
167.2584578	12.83518254	1884.835871	-113.6946279	16.15459079	6.095508818	0.449774454	1.682191763	2.428520434	3.239696526	0.0369567	5.747438342	-0.063434991	0.541024233	0.465533878	0.988342598	0.519788304	0.933695015	0.4315888	0.083469225	3.710876138	5.562524902	744	2	77.5606	6.45086964	1406.77946	0.077176841	14.3375452	2880.876783	7.132002206	165.0721418	55.54707044	10065.51311	0.332375279	0.010239483	0.131337579	16.50493329	0.003322539	1998.216695	0.138442842	8.238885172	161.4092301	2.012532947	343.4420231	0.017573224	0.011259782	4.142771638	9761.869887	0.675290143
72.93331298	8.513525377	138.5579453	-12.63219803	4.143748182	2.332391059	0.278404686	0.95482666	1.821720551	1.415120907	0.105390641	4.140791888	-0.054793894	0.439459363	0.629805266	0.990470863	0.653953912	0.944668806	0.466537392	0.223970318	2.862484936	1.61903481	60	0	69.3443	6.124116982	318.3311772	0.051476581	30.08191904	1727.499677	2.123120149	72.26374515	121.2189521	9310.668338	1.622979468	0.020808698	0.08939127	4.509947197	0.006643141	947.6058196	0.22805381	2.818128164	70.36838945	3.249764679	242.9378137	0.054690007	0.024301777	3.780703902	2262.543051	0.542847624
41.68160479	6.376962849	139.2900388	-7.386847255	6.393651146	2.342374725	0.464461476	1.138038808	1.898492179	1.0264134	0.048258986	4.921631945	-0.09461893	0.602070157	0.542171084	0.981961613	0.581836685	0.912212375	0.491101776	0.101296931	3.340362438	2.184006468	3208	2	65.2895	5.955399218	121.3773873	0.092725277	9.733345161	252.3766234	2.336254677	41.26279603	43.16806723	1888.188694	1.153363431	0.036230745	0.123468113	4.294729132	0.009644996	195.692467	0.183090712	2.525320487	40.82757775	1.820430703	76.40077354	0.060661244	0.038159328	3.50147355	746.8934357	0.69546737
423.7245065	20.44826105	14489.57763	-593.7081376	41.69018751	19.33696772	0.365211862	2.557118336	2.911773436	12.74286012	0.040550608	6.069713081	-0.073351721	0.595512475	0.450039941	0.977938716	0.500870767	0.92420058	0.38850815	0.116985156	4.005887179	15.25678881	3208	2	65.2895	6.517052727	300.6654211	0.086422944	19.46218319	530.8390342	20.51643909	415.0965795	55.51394079	26507.78068	0.126904691	0.006846805	0.228138492	62.81397545	0.00430108	350.4193715	0.124639637	23.7672515	400.89072	1.923652897	840.5196332	0.010080558	0.007906249	4.394176169	1980.779434	0.704080555
200.0955335	14.09809903	1054.451619	-59.19054674	10.53314224	5.180627335	0.339005481	1.380302954	2.200503756	3.261241919	0.056004009	5.161967511	-0.082145222	0.583451406	0.544040866	0.990416214	0.582601537	0.945610742	0.457422483	0.11977541	3.465916537	3.928442394	118	0	74.4203	6.393793755	282.4849368	0.068630937	18.9956705	800.5719145	5.078377856	198.116861	69.11078717	14387.11443	0.340676783	0.007182906	0.126787595	20.0398673	0.002351777	532.438031	0.168714738	6.175402514	195.2723787	2.182175621	440.6018239	0.013741588	0.007850426	3.985933782	2020.854605	0.638956125
427.2567959	20.46916837	20914.1246	-798.3780672	52.61480584	19.68946299	0.443945873	2.648679706	2.970114033	12.59049115	0.038159836	6.236267627	-0.098233726	0.675060628	0.441961808	0.977157707	0.494314881	0.921409398	0.374155935	0.112883165	4.136630588	18.07606721	118	0	74.4203	6.56193124	213.8709542	0.089899518	22.25939914	318.6116015	24.8202439	411.1517444	58.95376208	29227.9773	0.130572183	0.008330222	0.243818818	62.03961675	0.005535325	201.0852804	0.104887175	28.31494172	391.8658642	1.946614389	858.2176561	0.011942225	0.009772828	4.559505818	1353.935067	0.705982021
27.50186369	5.225989258	35.80945488	-0.909384438	3.266708311	2.503425445	0.131790008	1.201464057	1.954104992	1.043072904	0.059822506	4.568914319	-0.01842682	0.220711454	0.523130546	0.971762114	0.567333995	0.890686943	0.480145952	0.115275576	2.88811526	1.442533439	120	0	0	5.72999101	326.1028265	0.079459753	12.61207722	953.7997076	1.557684416	28.4337232	57.83966862	1653.39961	2.244125978	0.050434183	0.092017932	2.625573136	0.009921202	684.0437456	0.213725459	1.773360147	28.41200483	2.077970362	59.24241003	0.096117159	0.05333852	3.377736211	2097.450696	0.652833314
196.1715239	13.97533942	859.9872439	-54.76883981	9.594622386	6.149654389	0.220040181	1.702382483	2.415593402	3.223588333	0.039273493	5.423421047	-0.032419516	0.378403813	0.453412538	0.984734697	0.510439477	0.923681548	0.431210806	0.081598605	3.418073534	3.936069194	120	0	0	5.970721404	341.6450923	0.091373387	9.815982566	683.8499599	4.698546314	197.1056432	41.00427922	8368.833913	0.207702145	0.007258719	0.153251623	25.65104473	0.002715847	518.0261914	0.168167018	5.389898642	195.6026719	1.771403528	353.0532082	0.011636373	0.007727941	3.715686094	2193.602045	0.710735884
205.3477611	14.24894911	2611.540744	-62.78309928	15.57917352	6.320195121	0.420653926	1.588343102	2.362783763	3.760365534	0.055237011	5.362658412	-0.068145686	0.530212953	0.505471931	0.991315748	0.551077675	0.946478642	0.441542906	0.112653633	3.529618004	5.474842161	859	2	83.6824	6.379776133	963.8639327	0.06756845	19.29449562	2774.698002	7.680828305	207.0516649	71.70438135	15124.8272	0.35197383	0.008303267	0.130961017	25.85882835	0.003175419	1762.805812	0.162348946	9.646036651	206.0467141	2.312367882	482.6641523	0.01587791	0.00934924	4.179234038	6985.585263	0.641304523
636.9013577	24.82868381	57160.33946	-1617.439888	119.3651664	37.7710605	0.516516259	4.142804	3.577943633	20.3125914	0.01173755	7.810389467	-0.113197354	0.770336541	0.300136983	0.970246829	0.373379481	0.899840121	0.288570917	0.04786612	5.001036655	39.28405672	1157	2	0	6.869126107	362.2804412	0.153704048	10.55835739	157.7670768	49.42956798	604.0050912	25.54645736	20534.62707	0.042551389	0.006333632	0.354286402	145.6563645	0.004181114	121.7763078	0.058063086	51.43593835	581.5648151	1.43713577	926.6309967	0.007679248	0.006885408	4.966407154	1716.89277	0.8184451
114.2729142	10.6070834	561.5368073	-26.53405855	11.8285119	4.779306092	0.424246076	1.625879346	2.328600305	2.104112585	0.026485132	5.849465264	-0.06852571	0.562567863	0.44381399	0.986179692	0.504430032	0.921777477	0.428370726	0.057555836	3.766249748	4.151954499	166	0	74.1437	6.312820249	536.2412306	0.105083526	8.012172834	724.9239663	4.580324062	113.9821674	33.20458554	3945.188125	0.314528383	0.01256173	0.152995678	15.93260533	0.003341177	585.6957781	0.135752415	4.899760016	113.2961216	1.638993102	188.6773365	0.019279537	0.013069957	3.863506394	3191.917497	0.737903188
689.6392768	25.77509998	75074.44039	-1877.447401	139.1881225	38.30816471	0.563762125	4.34899624	3.648499721	19.14278771	0.005470201	8.542077748	-0.097840536	0.752423934	0.251262596	0.978540772	0.335483211	0.9096932	0.2530647	0.020260775	5.304435803	44.37407179	166	0	74.1437	7.141714169	803.9180328	0.164737302	5.26131937	248.1040984	55.12775867	662.1442623	16.20819672	13214.59016	0.026866045	0.004599806	0.332727953	165.7853731	0.00312882	211.6197873	0.047586186	57.26006589	648.6950118	1.325827394	910.9220238	0.005420627	0.00488416	5.154681419	3754.993744	0.844000376
41.18039787	6.387864454	75.53702014	0.3182875	4.169948707	2.66914896	0.217713167	1.211076041	1.983743049	1.189384798	0.05696411	4.693025394	-0.042468126	0.407624805	0.526176326	0.982740615	0.569603713	0.914090659	0.478664509	0.106729432	3.032483802	1.709774417	337	1	74.8118	5.781582106	116.8860947	0.086454212	11.48668639	294.0162722	1.980436609	42.06656805	47.48668639	2019.553254	1.21575194	0.033713939	0.125873471	5.173742291	0.008289936	220.7550798	0.202078235	2.232960028	42.02153798	1.864380625	78.57739091	0.058153955	0.035453989	3.412973569	752.1650123	0.686294309
109.1962072	10.42485658	336.7254417	-22.38610014	5.301518929	3.227470019	0.241693598	1.179014533	2.002988721	1.821347306	0.078690381	4.478301467	-0.034989037	0.348647403	0.561700873	0.991693573	0.597127439	0.945250041	0.47911337	0.14895281	2.941111286	2.132247237	337	1	74.8118	5.931962797	775.7208734	0.063200332	19.29400706	3106.586769	2.928185372	108.9557601	85.80006518	9692.999919	0.787115336	0.01593541	0.095144501	8.272103994	0.005854498	1934.240145	0.217284034	3.736926126	107.520134	2.602764783	288.3059549	0.033355661	0.018439157	3.712305153	5313.239591	0.594553516
128.6207393	11.3029385	656.9411162	-46.24927213	7.120659587	3.66423166	0.318393415	1.187208997	2.021176078	2.246961904	0.083134268	4.53686992	-0.048687972	0.433591245	0.57500746	0.989824937	0.607275316	0.942913165	0.47735737	0.151952477	3.018883902	2.696222812	587	2	67.7837	6.065753472	1292.554584	0.060121614	21.85065471	5400.384623	3.834871809	127.6177031	97.38671566	13060.92279	0.756431566	0.015106069	0.09204856	8.489630624	0.005604851	3170.972346	0.20931496	5.005159783	125.0151291	2.802205593	366.4041319	0.032406473	0.018071572	3.884802683	8704.645079	0.573183064
493.1016758	22.02968743	24682.20667	-896.1036079	50.04636159	18.9013955	0.448668845	2.418437648	2.798094029	12.94018517	0.046285376	5.937433206	-0.08281361	0.61020184	0.464188788	0.982402261	0.512529782	0.934472039	0.408750913	0.107329081	3.893612063	17.23693927	3185	2	66.0534	6.521837388	543.8185317	0.077522243	19.99004467	1141.805702	24.98155162	481.0034212	62.43578047	34080.0181	0.127927911	0.010041961	0.200576293	62.47581016	0.007343939	723.7542793	0.130827684	29.76109431	464.2066136	2.080061148	1052.05377	0.014420329	0.012183344	4.459060247	3774.744591	0.681611526
15.99180687	3.939402956	49.72067025	2.924971034	3.980474614	2.113685956	0.303358117	1.103300462	1.778547759	0.858463889	0.065952104	4.258877721	-0.135951895	0.675504466	0.54578149	0.961748929	0.585049582	0.874960219	0.493399145	0.119029418	2.893485625	1.523540142	1967	2	52.5777	4.981661512	13.35714286	0.119260204	6.024234694	25.875	1.633211097	17.41964286	35.10714286	585.3482143	2.725163336	0.099850735	0.098438193	1.905877507	0.023716093	20.7121706	0.222318291	1.753160721	17.5795081	1.697279269	29.21358371	0.159152971	0.103950039	3.056392323	66.1424171	0.703862063
28.12048287	5.232533582	133.4095965	9.208652206	5.023001501	2.0598045	0.419336287	0.979753719	1.791971768	1.083609687	0.072066609	4.476865407	-0.112813554	0.626630849	0.601193981	0.986921487	0.629145889	0.929812511	0.493842919	0.155495905	3.112701322	1.7707015	1967	2	52.5777	6.152272361	59.76034858	0.065098419	19.82169251	213.6013072	1.939320584	29.59912854	82.36601307	2235.185185	3.425521172	0.048313298	0.081224951	2.864742536	0.007987564	141.4220681	0.20959756	2.299497038	30.36583352	2.453203847	70.00917778	0.111727658	0.050481631	3.647552582	404.221028	0.595842624
866.8258468	28.21506431	545423.7054	-2234.574555	495.633338	213.2259686	0.398817769	11.43025676	4.67566152	74.59321173	0.004232664	8.035298087	-0.510632984	0.997911089	0.113632428	0.930177606	0.184676595	0.830618655	0.120845807	0.014607527	5.905883034	177.2148267	1967	2	52.5777	6.294020407	102.9618321	0.392984092	0.938756483	7.145038168	181.058461	1017.416031	3.86259542	4730.194656	0.076106461	0.015116619	0.63539596	616.9728464	0.007767605	6.821941063	0.026768058	179.3698543	1012.106968	1.089510665	1119.020401	0.016884503	0.014915184	5.506923906	242.0676921	0.949295205
176.6825336	13.27603978	1077.563758	-65.08800424	11.95190548	10.27310289	0.077621117	1.954667263	2.469489894	6.379337103	0.0446816	5.090663235	-0.179858443	0.789032862	0.463547554	0.974686797	0.51462526	0.913401494	0.433933247	0.105315469	3.447059258	5.556252092	1967	2	52.5777	5.494231795	19.5	0.118902439	7.756841166	28.67073171	8.124628198	174.597561	28.67073171	5324.414634	0.174556529	0.021461813	0.247210359	33.66041073	0.016841228	22.63807224	0.159925325	9.122447335	172.6429945	1.532450319	272.0138383	0.027016983	0.024011358	3.669097812	107.3157596	0.756314849
823.2137843	28.10942992	138532.0857	-2434.400869	228.8759962	97.18171462	0.402555165	7.288109979	4.253665767	42.45447085	0.004535189	8.372019333	-0.250936239	0.953155807	0.184036786	0.949141604	0.262135789	0.860941215	0.179931804	0.021917631	5.566685737	81.51442769	1967	2	52.5777	6.608978506	154.5358491	0.291577074	4.544692061	19.5509434	96.01730153	761.2679245	10.50566038	12292.54717	0.015284579	0.005812699	0.538558875	293.1617369	0.004992994	17.45230849	0.034856374	95.98754777	738.2807853	1.190474027	958.9754288	0.00631109	0.006082832	5.263754554	450.6322403	0.899838574
32.12549973	5.08823803	4473.293262	198.4505288	40.95885367	16.10521736	0.439866582	2.782703912	2.902829559	8.083387595	0.032259509	5.413943834	-0.39624229	0.963841955	0.375147954	0.954167619	0.441394528	0.875316341	0.340215764	0.096629037	3.98161251	14.26601776	1586	2	51.6331	5.155907363	15.86363636	0.180268595	5.838326446	10.72727273	14.24793388	38.79545455	19.22727273	235.0454545	5.495177666	0.192474164	0.218694643	17.2784389	0.018643632	8.952462495	0.113269692	14.72772113	41.38044059	1.392812097	47.30189572	0.2920233	0.182866202	3.793103791	65.36526184	0.825674457
97.33829206	9.79713834	340.8730119	-9.903558455	8.3886502	2.972570286	0.47591514	1.181664081	2.029960008	1.556004721	0.050372354	5.139582416	-0.099751601	0.625217627	0.555314798	0.991341016	0.593973661	0.941999066	0.460931193	0.124351661	3.500644256	2.840305121	1586	2	51.6331	6.524176948	404.3836827	0.070047407	19.5110339	1077.242855	3.290386455	97.67936948	73.38454876	7516.689936	0.756987595	0.013665593	0.094227607	8.632523199	0.003079255	729.8588803	0.167112969	3.833304986	96.64615958	2.283271384	226.9493777	0.028158258	0.014629397	3.942476086	2743.635531	0.625677128
737.7869676	26.72190364	78084.05206	-1206.882322	175.2371116	81.15132523	0.370772847	6.998730352	4.150943177	31.08734275	0.004175014	8.130345951	-0.307024648	0.973147786	0.146293233	0.953909279	0.233041347	0.859660802	0.155478245	0.01272733	5.446000559	64.09710922	1586	2	51.6331	6.202835663	119.9623188	0.347716866	1.505650074	12.63478261	71.34563327	691.1391304	5.110144928	4953.498551	0.012213803	0.006793383	0.589297303	331.5552353	0.006035188	12.08800311	0.036291461	71.18614562	681.0913871	1.111625737	789.6652817	0.007151307	0.006982998	5.100875854	311.2798098	0.934289444
50.85511209	7.097906043	36.11667185	-2.427171032	3.369925045	1.471718285	0.391143697	0.857489232	1.65956027	0.728615499	0.082806572	4.130732846	-0.078528492	0.516114658	0.629235064	0.990220538	0.653310729	0.937197459	0.488032034	0.147769178	2.879700283	1.210410832	1672	2	62.4641	6.026388149	146.3259325	0.064975991	18.93105793	587.5728242	1.297889541	51.78863233	86.29928952	4615.457371	1.715439301	0.022246532	0.07242671	3.780096448	0.002417399	392.9894074	0.24132851	1.47827471	51.49549118	2.524930694	132.2653332	0.053753765	0.022934743	3.430542706	941.8334097	0.57459376
1463.69453	37.92616813	256023.9887	-5019.658176	139.394433	38.21044956	0.568968461	2.991420921	2.935001316	29.10943144	0.05760989	6.065152972	-0.096442902	0.660449791	0.4946631	0.986163799	0.534314958	0.949526589	0.393966968	0.13079648	4.082643102	44.40122063	1672	2	62.4641	6.746423269	2072.86528	0.067161265	28.88979535	5646.658502	56.22032435	1447.906266	88.13050804	143416.2894	0.070253838	0.003784316	0.187809493	182.4595685	0.001973905	3128.876679	0.136270913	69.92664173	1388.566145	2.528877285	3869.718871	0.006163432	0.004744898	4.734449296	14622.78118	0.636517064
41.16759893	6.351715062	143.7105072	-6.630434231	6.169886643	2.879641484	0.362447275	1.272118577	2.038881364	1.242386116	0.043836892	5.096367194	-0.050242851	0.447581569	0.510884767	0.98133065	0.557590675	0.910175241	0.47111486	0.090562637	3.327220152	2.262382032	183	0	0	6.172768772	837.7484252	0.082455554	11.97248245	1903.195079	2.531412944	41.38503937	52.21751969	2257.261811	1.434215118	0.039104461	0.108103308	4.266917888	0.008894912	1410.199029	0.174705813	2.800912466	41.06459128	1.961155939	82.23573575	0.069168388	0.041664997	3.661969385	5422.472514	0.6699315
91.10012034	9.515201397	270.0558868	-20.11049367	5.84906763	3.605381314	0.236414934	1.391603155	2.158778727	1.644589522	0.049842445	5.003960197	-0.027655216	0.316940201	0.491364357	0.988207133	0.541941843	0.928503017	0.457512108	0.102377913	3.154046441	2.363612236	183	0	0	5.938093099	4711.971474	0.077966303	12.71413144	12483.31978	2.858217778	91.36155603	59.90982196	5668.097806	0.669971465	0.016854365	0.096931943	7.652582505	0.004695921	8706.493079	0.186065006	3.359172009	90.52804417	2.123224593	196.5619764	0.031246109	0.018403875	3.697168084	30385.44788	0.647346493
74.39310994	8.56885674	284.8635313	-0.899850471	8.313080864	4.447893694	0.302208325	1.504225814	2.263624149	2.160731557	0.037736869	5.423311401	-0.07546204	0.574849067	0.478892507	0.984099719	0.531380528	0.919817333	0.447603331	0.094981197	3.511954386	3.190243639	444	1	77.4018	6.016502866	124.3411963	0.104752482	8.773196571	199.0050548	3.68175879	75.15332772	33.63858467	2455.171862	0.509344604	0.023056735	0.162968772	11.27182475	0.009170757	157.7277703	0.156902815	4.037963396	75.27333327	1.638068853	122.5356134	0.034172099	0.024489048	3.676325708	747.9750841	0.742390867
417.3883268	20.21161364	22215.57857	-779.8365489	62.42754467	26.97715036	0.396590213	3.27643772	3.241997285	16.02751248	0.015563865	7.157956574	-0.110012711	0.741202359	0.369044913	0.97296159	0.432869493	0.910105308	0.344034737	0.045337902	4.640679239	22.35117376	444	1	77.4018	6.93676352	232.7725948	0.113106217	12.86584294	179.8289602	28.64992407	407.4232264	35.15451895	16738.84597	0.093502349	0.009987954	0.271422882	79.26658235	0.006173029	137.6330418	0.078003949	31.36406335	396.1461417	1.600126982	681.2924051	0.012912835	0.011156524	4.734917086	1353.611433	0.766679334
44.84441354	6.69025581	22.22425792	-0.7479744	2.001265678	1.66433175	0.092758509	0.841465862	1.654282892	0.948825106	0.130579506	3.59594276	-0.061619155	0.43697288	0.646896336	0.985238347	0.668413933	0.928792401	0.473713288	0.256086356	2.458211344	0.916399357	463	2	52.6434	5.523862992	28.65400844	0.060451495	23.04906621	154.9831224	1.191230928	46.0021097	92.70464135	4268.57173	2.070897166	0.032059439	0.099859712	4.172559445	0.011506126	95.44905015	0.280350461	1.520714383	46.02477209	2.599196965	119.5619804	0.071723965	0.035901545	3.237459531	196.5482357	0.574269728
14.45968773	3.76120546	22.94319871	2.130650262	2.678538059	1.427576759	0.301542017	0.860465547	1.627482571	0.664832845	0.092272945	3.915595288	-0.075627294	0.476193581	0.625417098	0.973454485	0.650131455	0.899817756	0.490490993	0.156694291	2.6927103	1.026528705	463	2	52.6434	5.738823314	30.90769231	0.067928994	18.61063157	127.5010989	1.071001087	15.26153846	81.8043956	1132.496703	6.942507737	0.091264559	0.071268464	1.269656341	0.00973912	86.32591217	0.258843038	1.22370427	15.65276744	2.437868668	35.89956341	0.216378444	0.093334103	3.231127192	196.374222	0.582630234
252.9599493	15.7932891	4826.041173	-261.625335	22.02993877	7.912107253	0.468083714	1.575441782	2.341016854	5.41006368	0.079983777	5.001429816	-0.079975386	0.567513856	0.556691041	0.98333861	0.591608681	0.93555281	0.432869796	0.187102375	3.391437778	7.485511505	463	2	52.6434	6.370611087	638.3535746	0.056341887	31.29917306	2487.993116	10.89195997	246.5537511	107.4767873	30005.66425	0.401989193	0.009229254	0.135541172	19.79376982	0.004287995	1307.887149	0.164016645	13.9535715	233.8686301	2.93066228	770.4279948	0.018908966	0.01146209	4.287453869	4706.835277	0.589322154
112.0061041	10.52324583	263.8649946	-9.826504869	8.190885044	3.126128004	0.446405237	1.223599751	2.048062986	1.605451296	0.041222394	5.212629049	-0.099592438	0.627796956	0.542349898	0.98865734	0.582704829	0.933474587	0.467570341	0.086172736	3.532797354	2.829253262	446	1	71.1513	6.446730196	230.7255426	0.077036909	14.81379305	511.3005008	3.348779518	111.5365609	57.50550918	6743.921202	0.522191492	0.012650911	0.120382445	11.69974814	0.00412172	380.3205612	0.161261338	3.749397629	110.2806876	2.018530172	228.6904981	0.022934375	0.013595194	3.83151855	1560.149635	0.658576986
670.3949645	25.71156032	37456.36566	-1216.254049	67.14605354	29.92742826	0.381936487	2.994317771	3.043305659	20.86824812	0.049484957	6.219530346	-0.076850602	0.610423353	0.467255588	0.987799806	0.512152589	0.946710992	0.37173321	0.119515456	4.121356684	24.26837045	446	1	71.1513	6.713841751	870.451878	0.076929021	29.23123885	1825.283517	31.91208738	659.8408308	79.4487848	60161.63297	0.110075182	0.003966186	0.223701964	95.05480407	0.002415852	1039.878517	0.11982008	38.61501745	630.5734375	2.321447928	1629.924705	0.006607572	0.004740433	4.684552618	5813.05207	0.669589308
183.3747915	13.4689263	1968.029647	-6.920915834	13.08157253	5.23118422	0.427715778	1.387766277	2.203134406	3.286106985	0.072163945	4.979601283	-0.075328961	0.550296353	0.549002973	0.992249352	0.585896751	0.951243878	0.458992463	0.133825099	3.357694711	4.578189189	182	0	78.308	6.283386182	1194.489383	0.060968221	22.29730008	4433.043691	6.236548161	183.299561	87.65353205	16107.26628	0.491286194	0.010116847	0.112787782	17.48121346	0.004317567	2650.783589	0.185694529	8.142925435	182.7967527	2.593485556	476.4767036	0.020784104	0.011795488	4.110707947	8619.658002	0.601970726
60.10756035	7.715515453	96.68145223	-1.17578957	3.857448563	1.544113585	0.425682332	0.799793205	1.643955405	0.894182441	0.111363479	4.044724013	-0.100812788	0.565818154	0.664098026	0.991446148	0.683196345	0.946018178	0.463197375	0.238853853	2.895673735	1.350390537	617	2	0	6.315936018	481.5253696	0.048094823	32.89982864	2842.189772	1.647670378	60.73112265	143.5655214	8710.934878	2.445824405	0.020006777	0.063259056	3.641464307	0.002900245	1470.560841	0.231363393	2.238136804	60.80433156	3.860708216	234.7046856	0.070540297	0.021584274	3.902930174	3224.508758	0.503496774
445.8448402	20.95123969	18939.37063	-693.8267821	46.53865776	19.00954964	0.414910531	2.576712336	2.916422949	12.31235318	0.027048787	6.365677931	-0.126835587	0.75115544	0.433014531	0.982840438	0.488431217	0.931552533	0.380044252	0.075610688	4.220462815	16.38705185	617	2	0	6.779193074	131.2482947	0.089528168	16.95425739	173.6971351	23.77528109	438.5893588	48.73124147	23917.23738	0.108558436	0.00696707	0.210673597	64.65464724	0.004763439	123.1964012	0.10213846	27.3882676	427.5377427	1.840384568	839.2681093	0.009874426	0.007998712	4.568023973	871.3102453	0.721308011
763.1008667	27.2032249	92239.9455	-2511.318607	125.7837593	33.56699709	0.573714638	3.451728707	3.258747603	21.50974392	0.019853188	7.118492033	-0.171417006	0.851790342	0.403383655	0.980667074	0.458084685	0.927955986	0.35177172	0.058305196	4.832023419	39.8376891	1362	2	71.4493	7.122243433	194.7896929	0.101400152	20.92859789	168.832379	55.08927628	728.8714211	52.37844872	47723.22228	0.066506101	0.005388379	0.274180251	119.3945288	0.003591985	114.9366375	0.072593801	61.28489892	691.9667943	1.858874665	1468.748938	0.007404482	0.006251197	5.054121749	1161.670986	0.733725919
14.04652986	3.700087035	17.24074323	-0.935542956	2.370341962	0.947480522	0.428204439	0.655169811	1.436960693	0.511634566	0.124542205	3.601940012	-0.099485677	0.540482477	0.701233929	0.97610878	0.714732902	0.911304963	0.45695776	0.263321323	2.643324979	0.829455621	278	0	54.8904	6.058697966	146.9912505	0.053587769	28.78445661	829.0160408	0.951846273	14.26649654	117.8917244	1797.686839	9.005663608	0.110713635	0.065418385	0.915385539	0.015752597	497.2546407	0.268123125	1.131441293	13.97846873	3.116497877	45.73053487	0.294592834	0.124028619	3.398125744	984.0463534	0.52614733
707.4076679	26.37059197	45314.23789	-1453.036482	82.4085083	34.55432003	0.402977174	3.393324031	3.254861409	22.94930651	0.053404042	6.413632513	-0.129718949	0.75986236	0.444668483	0.974997338	0.494961268	0.921518415	0.311485577	0.193587284	4.302775473	29.24070708	278	0	54.8904	6.736791272	197.723869	0.102820525	44.90676051	258.4664587	42.6720248	674.5028601	93.73218929	78067.84243	0.118326356	0.005245	0.298905058	126.7336096	0.004016783	122.2556883	0.082461746	49.66537953	628.9363993	2.44929937	1832.22701	0.008266713	0.006431362	4.947524848	1050.816362	0.709300121
75.74024656	8.638206583	217.119579	-7.709613515	8.045346951	3.563628348	0.384736838	1.342887442	2.134613728	1.737571553	0.036844926	5.340035561	-0.079115108	0.57440296	0.50922389	0.985445766	0.556335576	0.923185845	0.458466219	0.077250028	3.523377276	2.902243825	1738	2	50.2247	6.287641606	272.5345622	0.089708546	12.7754881	488.0750494	3.412548362	74.89795918	46.04081633	3738.476629	0.621621679	0.019275977	0.13425883	8.637252171	0.005581151	376.0100144	0.151511055	3.735608917	73.77437089	1.825923015	140.0937429	0.031960924	0.020456662	3.768822663	1745.083103	0.70065278
199.4151049	14.05116127	1983.503855	-114.2398537	14.35348744	6.436322417	0.378853898	1.554589398	2.341922679	4.000432857	0.053833364	5.37739982	-0.066913157	0.540463479	0.517479067	0.989073563	0.5605628	0.941882446	0.445690716	0.126115966	3.527465418	5.197452464	1738	2	50.2247	6.485159235	1148.420049	0.063673766	21.49956503	3368.901087	7.169439957	196.4591927	79.51807496	16996.58782	0.387580243	0.010101097	0.122402167	16.93902829	0.004627754	2082.14777	0.154743957	8.878664917	191.2035766	2.419471796	493.0145848	0.018887912	0.011835471	4.203967445	8418.286028	0.624519014
446.3743597	20.97770923	14462.43256	-581.9184232	45.02574465	19.82697331	0.384393004	2.575145352	2.922966824	13.12660654	0.031915902	6.449063003	-0.092397378	0.665566604	0.456344377	0.98000331	0.506037557	0.928293192	0.383165236	0.091423583	4.25084972	16.21317949	492	2	60.1945	6.948997282	467.6032019	0.080496334	23.93934943	708.5568945	23.06477999	432.665519	66.06076777	33320.84937	0.137646718	0.005738084	0.220292853	59.43502553	0.003633452	449.3968654	0.097960313	26.99175087	414.2982717	2.088039854	961.1551188	0.008994286	0.006708805	4.70927135	3155.66285	0.687294746
33.96201894	5.780667714	49.71704279	-5.046004558	3.519587585	1.33790255	0.446986972	0.793361819	1.602629766	0.692187426	0.103526606	3.951041958	-0.111140508	0.579842952	0.655179748	0.980829318	0.675758764	0.917396458	0.471810109	0.235492566	2.856921458	1.214372534	220	0	66.7205	5.982491782	42.23342175	0.056012496	27.51320983	194.7506631	1.514293353	33.61538462	109.1830239	4049.896552	3.128379929	0.04303891	0.070910116	1.617920012	0.010220335	114.5890472	0.21949655	1.833576297	32.29393112	3.028657061	106.4567384	0.109510528	0.048992866	3.575565604	289.9028124	0.54908136
1073.628385	32.11867535	214699.4614	-4033.946113	246.5022412	80.06965953	0.49573669	6.624352059	4.118588234	34.82046821	0.005240333	8.144692961	-0.283852213	0.964563732	0.187916394	0.963694762	0.269068227	0.880272399	0.187098641	0.023217824	5.479644741	81.64297519	220	0	66.7205	6.61998645	126.9777778	0.28217284	4.840869136	17.63555556	93.53798025	1006.517778	11.01333333	15967.65556	0.013987198	0.004902558	0.513673019	409.9942012	0.003977758	15.69146461	0.036971983	93.8672232	982.3489937	1.200446094	1266.074468	0.005362329	0.005126708	5.238869414	381.6614428	0.898996139
26.25729195	5.025437821	111.7946679	0.986909441	5.828444776	1.825122895	0.521787594	0.975401695	1.78753501	0.860183677	0.06255403	4.671698983	-0.123639041	0.66358908	0.593663887	0.979150644	0.625369216	0.909601899	0.476347905	0.168773769	3.27771018	1.913391918	1581	2	75.4329	6.193200244	55.51994852	0.071454245	20.33165212	158.6653797	2.110860999	25.89060489	77.73616474	2045.813385	3.492030895	0.069113716	0.076398038	1.578170795	0.012542012	106.1790852	0.182843234	2.409054048	25.6600023	2.302884172	60.22007818	0.138050252	0.07598929	3.675545271	352.6223571	0.604366724
1217.906386	33.63347906	351916.4205	-5871.81139	394.1565993	48.03442639	0.781545818	4.503661975	3.693494929	27.34219404	0.015151795	8.499036283	-0.167614269	0.881010144	0.329831384	0.986742162	0.394710749	0.93380272	0.277484373	0.068229606	5.582254052	110.5477564	1581	2	75.4329	7.572675276	1722.078478	0.130827203	22.89014493	794.4995062	120.5414902	1178.681152	47.80209679	82749.39725	0.035095608	0.001995715	0.308848904	255.2368149	0.000900205	486.3610448	0.043614091	121.0473902	1096.389356	1.748788607	2350.369416	0.00282578	0.00218579	5.564002863	8679.702713	0.778403919
88.17367764	9.357243821	304.5450899	-14.98977701	6.650116531	4.188927125	0.226770387	1.267208903	2.126397024	2.568881894	0.077591493	4.720018474	-0.089388131	0.586694628	0.5705133	0.985538612	0.604931522	0.933305008	0.450568129	0.151916656	3.198091673	2.709760914	166	0	88.2658	6.139999673	62.44637385	0.063785877	24.13700791	226.6506639	3.430921674	89.52808989	81.62717058	7317.244127	0.941661735	0.019555449	0.124740504	9.346045272	0.00859052	142.5268187	0.194594804	4.326838248	89.15597649	2.389159317	214.3198896	0.038349286	0.022301733	3.830524877	455.4704173	0.620065602
296.0172751	17.12904385	4696.066129	-215.1463865	16.64041068	6.191830739	0.45306068	1.210056885	1.999272308	4.712200127	0.092133936	4.613407268	-0.130136191	0.676596298	0.638162193	0.993437774	0.659990105	0.963926604	0.435189995	0.171265262	3.322295601	5.708060355	166	0	88.2658	6.644098262	639.8667212	0.047563125	36.36926007	3276.933992	8.352842213	292.9996283	151.732476	46983.21638	0.509570316	0.008555094	0.094643866	17.61286952	0.003819612	1614.724717	0.19166304	12.23555736	282.9888857	3.941178468	1192.150985	0.021747475	0.011575831	4.41201042	4223.937425	0.500080911
207.6341692	14.38038847	719.0342913	-45.45198093	7.07364484	3.720349836	0.310278808	1.129776315	1.956860532	2.432594111	0.078162278	4.554999693	-0.074355855	0.528091379	0.593626976	0.992490747	0.622694268	0.952787373	0.477380148	0.16092811	3.113904342	2.698498669	1130	2	75.4466	6.215429525	321.0612047	0.06218501	21.16189522	1260.33527	3.5523051	207.3178385	84.07263219	18025.16483	0.399781085	0.007002339	0.10166683	17.4455961	0.002430974	812.5067683	0.214411754	4.505024302	204.9943377	2.499221098	526.1163437	0.014960875	0.007812923	3.740057861	2291.943823	0.602655808
372.4620248	19.07200236	17386.54733	-711.0233921	54.15317895	19.29366574	0.47352526	2.656157512	2.975540179	12.12804857	0.036670193	6.332004415	-0.121708032	0.73698676	0.438970898	0.974247371	0.491650235	0.915779794	0.372812439	0.118092326	4.220934699	18.36171117	1130	2	75.4466	6.621387962	160.6824543	0.086481407	20.76318159	252.8589882	22.6929523	367.2168999	56.73735199	25074.84015	0.148382457	0.010957493	0.215652299	48.98329149	0.006515561	163.2690085	0.108654291	25.76820851	350.8395765	1.935881845	760.8379465	0.015538992	0.012860644	4.520389039	1063.182765	0.706555461
27.67848528	5.217966602	39.82186578	-3.126703145	3.095088547	1.297272206	0.406374758	0.809529159	1.598619766	0.637087476	0.100010548	3.909177149	-0.102119166	0.57458727	0.643088683	0.981075691	0.665081844	0.915175282	0.484372757	0.196710179	2.779180163	1.098090188	107	0	68.3178	5.62267268	23.5801105	0.065138427	21.29724367	96.54696133	1.360161472	26.77624309	84.7679558	2493.743094	3.103277744	0.054233891	0.086537757	1.459475615	0.01019941	62.32942125	0.234990988	1.591202342	25.8759369	2.402711875	66.96201275	0.113432716	0.060029643	3.361380819	154.9235695	0.581260801
455.8325997	21.09354344	26554.19763	-998.2531111	67.5938294	24.08255234	0.470345001	2.908932137	3.072567563	15.53149042	0.040583568	6.378030336	-0.100666648	0.690751812	0.442087779	0.972656485	0.492431694	0.915604425	0.362057629	0.105383613	4.247056361	22.91909544	107	0	68.3178	6.701220891	299.1674969	0.093140566	26.3425937	422.0884184	31.62178025	435.9171856	65.53362391	35758.82565	0.140067568	0.010931754	0.264601881	68.70040946	0.00739645	251.8415853	0.09818584	35.7395379	409.8788995	2.024465695	964.4895224	0.015455182	0.013088032	4.697527997	1804.437774	0.70350622
64.7993756	8.014869476	144.9353856	4.491068567	4.237153299	1.992658307	0.360112736	0.97301891	1.801142047	1.027640614	0.08868456	4.292753592	-0.060665202	0.444471255	0.603309989	0.991561695	0.631827379	0.942597658	0.4841529	0.19768619	2.932244265	1.557452901	595	2	51.0767	6.115233886	669.3431005	0.057013893	23.48031094	3129.623509	1.918401365	65.71141397	105.6250426	6770.272232	1.702210781	0.018868365	0.070839584	4.919730781	0.003131318	1835.415921	0.226361885	2.476207097	66.29533913	3.016324653	195.82095	0.0527201	0.020063466	3.751916393	4535.679929	0.555241066
197.213908	13.3553106	103742.0912	2637.970513	108.7641284	33.39171233	0.532286597	2.914610355	2.898542006	24.77825999	0.033620526	6.118459976	-0.306398362	0.94167467	0.48397437	0.984779917	0.526644058	0.94519631	0.387398836	0.094257917	4.466831214	35.53896019	284	0	80.326	6.817795839	49.52892562	0.081865993	21.56033058	75.16198347	39.97835121	221.5818182	60.90743802	8403.178512	0.475524677	0.011166934	0.212573895	96.81590775	0.004686886	50.18207279	0.103843909	47.96046233	242.924837	1.977090396	377.9995032	0.019724398	0.011988641	4.727493512	330.9612536	0.683600797
244.6787541	15.60054717	2157.096793	-69.09485396	14.53485248	9.333387282	0.217927161	1.694301058	2.425927815	6.424732393	0.069854484	5.114129702	-0.111561403	0.66461864	0.547834243	0.989990587	0.585410779	0.950179251	0.4112865	0.192703636	3.499165233	5.96705994	284	0	80.326	6.463558967	71.75455334	0.062232917	32.53810829	241.2237641	7.967975243	246.5941023	94.13269731	23910.34258	0.378230307	0.007101987	0.158744746	34.51553527	0.003216096	139.6218987	0.164138613	10.36119985	243.8222867	2.542652383	635.9093217	0.014436911	0.008194711	4.182431162	533.9059994	0.626154056
28.06691519	5.211670083	76.27091215	-2.274672243	5.035507432	1.418307456	0.559569298	0.828206461	1.644239197	0.724698268	0.071357647	4.398616355	-0.144509359	0.694361235	0.641939179	0.983717145	0.664180968	0.922123186	0.480733372	0.156170079	3.190554415	1.613453722	330	1	79.726	6.268031871	158.6744939	0.064240686	22.44946877	530.0842105	1.845051714	27.28421053	82.64696356	2599.587854	3.060011469	0.059178303	0.099003954	2.257091575	0.013433312	366.9613184	0.200609016	2.054077668	26.31553442	2.41126573	69.51977299	0.121287786	0.065691388	3.606339995	1106.405246	0.601486071
736.1413491	26.7669544	79112.10139	-2190.945053	118.9569728	40.79890536	0.474046446	4.07061286	3.473934333	23.94777695	0.029954382	6.619365569	-0.192732898	0.864114568	0.366379303	0.968251387	0.424168121	0.903603144	0.316449543	0.092021008	4.558418164	39.93896954	330	1	79.726	6.504068174	100.26	0.143228571	18.33672653	68.09142857	57.32434898	684.97	40.53428571	36755.91	0.066983357	0.013441607	0.36421077	163.6056664	0.010255546	45.29191458	0.075382437	61.00651838	649.823183	1.614241555	1201.343503	0.016513144	0.015356395	4.82002447	466.8492356	0.776567484
54.08648846	7.30683541	141.2366535	-8.928276532	5.716332139	2.930610233	0.321511489	1.287952705	2.05161404	1.253247542	0.047391402	5.024785955	-0.042280104	0.410277753	0.506453403	0.983657398	0.554261747	0.915160309	0.467965851	0.095052541	3.23879128	2.161735593	615	2	66.589	6.107185918	4795.84589	0.077318682	12.87394864	12389.52409	2.360034705	54.72687701	63.21513212	3567.781934	1.240880388	0.024181128	0.083118445	4.489022359	0.003272897	8658.686237	0.182333092	2.674004335	54.39593282	2.190494167	121.2176516	0.049302235	0.025300664	3.710628442	30307.96254	0.636385214
22.50346803	4.70462258	39.52086375	-4.053311272	3.307717819	1.832059108	0.287933996	0.963175268	1.794019841	0.891920675	0.084772197	4.093460838	-0.072570784	0.503800723	0.602049595	0.96688268	0.634324866	0.890620788	0.453060068	0.179304587	2.802425164	1.284944232	1013	2	75.589	5.631715812	20.33333333	0.067106711	21.94556089	77.38943894	1.406681262	22.30033003	76.06270627	2040.788779	3.258755117	0.072039619	0.112775578	2.237817335	0.014285019	54.54251717	0.237975449	1.548493813	21.3242008	2.233481204	52.76311193	0.138745962	0.079616488	3.233045528	141.2876626	0.6129391
531.1824968	22.89809548	21084.6119	-785.7258947	45.38448801	17.96154724	0.431572695	2.22135147	2.688061758	12.9725884	0.063449471	5.651083537	-0.083569133	0.606752831	0.526337923	0.982288979	0.564378715	0.938568879	0.39478883	0.171076575	3.820314437	15.83650881	1013	2	75.589	6.721810048	1225.195823	0.060070397	34.9325322	3863.622671	21.16316131	522.5116199	105.2288684	61932.25098	0.185515962	0.004542275	0.170746527	54.81172253	0.002452307	2031.250386	0.138860535	27.00744491	497.0127688	2.851741793	1583.535451	0.00895624	0.005620099	4.577717872	8989.747523	0.613954045
30.66209926	5.519635702	13.12865305	-0.885513998	1.659570144	0.876866598	0.307133152	0.618089092	1.38405845	0.490080412	0.161165362	3.234412392	-0.060982728	0.401836823	0.715753306	0.991594855	0.726472527	0.945648311	0.456029833	0.267809555	2.355843104	0.634109186	522	2	54.3616	5.956453109	513.3926556	0.045982325	34.71166668	4010.004926	0.756881761	30.83716973	169.9103448	5399.799283	5.577108736	0.037456297	0.048697638	1.402435698	0.00348992	2021.627074	0.305821248	1.016123998	30.43110859	4.616807083	145.468363	0.159360202	0.040162448	3.565152116	3041.282434	0.456187711
643.7044858	24.8414543	87838.47842	-2016.586784	170.8909641	64.83949408	0.448595628	5.921026823	3.969869369	29.12986944	0.007590427	7.669585007	-0.277199134	0.95620876	0.212091765	0.952649214	0.291449596	0.866014131	0.213847753	0.031216224	5.210967182	58.93261456	522	2	54.3616	6.26141045	97.9476584	0.26982826	4.519545568	17.27548209	68.39475142	599.4242424	10.87327824	9641.31405	0.022252353	0.008054451	0.517679746	226.5537778	0.006928186	15.20211225	0.044472625	68.49443674	582.7127336	1.200066555	757.1593888	0.008791454	0.008446478	4.975230954	305.6152394	0.893960212
170.3058147	12.9850514	1129.649028	-56.43407181	11.7948053	5.019134315	0.401998519	1.355123219	2.208762898	3.160892611	0.058264697	5.248321228	-0.09973116	0.634752917	0.558280337	0.990567706	0.595186574	0.946603823	0.442069135	0.14235905	3.562688553	4.203484905	502	2	48.1753	6.643468534	333.9701601	0.060766041	25.89775812	1048.325328	5.500273323	169.8213246	88.50800582	15750.33224	0.513916612	0.008952796	0.112141183	14.7449311	0.002751822	640.6066976	0.158633253	6.899381658	166.9614009	2.509922872	434.902934	0.01897678	0.010037566	4.188625306	2470.307485	0.610019263
246.4782474	15.59478075	4511.996904	-246.8990627	23.77465866	10.67512457	0.375378178	1.908509454	2.572262268	7.00163559	0.060602032	5.421470643	-0.079008041	0.582860681	0.50875842	0.985971801	0.551426871	0.938608788	0.415609191	0.147461518	3.630013833	8.612445806	502	2	48.1753	6.401264563	216.9050048	0.069144088	26.17847853	567.3506535	12.46541891	238.6624163	79.96716608	22115.79343	0.30299184	0.011778527	0.181514065	26.09799016	0.007795354	332.3584545	0.139900618	15.08780695	227.3185812	2.356319657	600.6050689	0.019506372	0.014340648	4.319532189	1543.565034	0.649039665
59.69532365	7.60214757	406.4407708	-2.369283039	13.06378556	5.469469637	0.410848811	1.813092058	2.409748455	2.128003521	0.019449968	5.939004614	-0.085858204	0.629071999	0.403797213	0.970514585	0.472701324	0.885744981	0.404315681	0.038724756	3.834744758	4.6333138	2129	2	76.5781	5.894885791	94.33433735	0.142069785	4.570692408	83.53915663	4.729605168	60.25903614	19.38855422	1173.25	0.445741677	0.028832093	0.210650986	11.67561902	0.011051122	73.90664774	0.125019496	4.799483735	60.14069083	1.398082717	84.28269439	0.038647641	0.029622891	3.660311112	473.4632851	0.799034322
863.0533522	28.98619515	119548.513	-2944.549689	152.2731175	60.9867481	0.434693952	4.837402974	3.677899653	37.10902852	0.014282269	7.19668641	-0.245449652	0.930072954	0.305256941	0.967595776	0.3745254	0.903770406	0.291004548	0.051476223	4.958733113	53.3149664	2129	2	76.5781	6.520388869	94.3164557	0.170554169	6.827608082	44.8119349	56.16810493	879.6401447	18.1283906	18804.05967	0.024754042	0.00606233	0.353707421	245.4108832	0.005027983	36.86995398	0.073267677	59.32115963	864.5072535	1.346532045	1222.693466	0.006968299	0.006548449	4.749260743	426.1484465	0.846534915
131.9905992	11.47372599	139.9194147	-11.3919431	4.00789615	2.635779627	0.204019646	1.043361203	1.906471684	1.533386128	0.088657168	4.270066304	-0.063605968	0.475848679	0.600967345	0.989349155	0.630883758	0.939774699	0.463502914	0.198987952	2.886367695	1.660918944	715	2	77.0986	5.882212069	112.0543549	0.073382027	18.86611866	385.9312377	2.21935568	130.3077931	63.84479371	8788.282908	0.4724013	0.009524082	0.136652052	14.55652043	0.002801622	267.3984401	0.224042121	2.618820078	128.4299453	2.093514939	278.3414073	0.018249738	0.010114194	3.426914415	785.4775067	0.655070517
732.1514986	26.23740024	237781.2146	-2345.164999	305.6681545	131.4295646	0.399255054	8.965598003	4.487952051	49.41198376	0.002466641	8.825374221	-0.308865653	0.979523981	0.11353009	0.943127668	0.197205087	0.844542491	0.112836953	0.007408254	5.914842827	109.2744298	715	2	77.0986	6.453733928	242.1657941	0.422627913	1.041254352	15.9877836	105.2535901	717.6649215	3.795811518	2935.724258	0.047751337	0.009723558	0.662501773	434.3735939	0.005523027	15.62018882	0.027971073	103.9703288	714.5653482	1.079369798	780.3367346	0.010645093	0.009654533	5.376011111	530.7023663	0.950043204
468.5289409	21.54517846	7482.218873	-106.9347974	27.95692628	10.62571678	0.449550942	1.910048448	2.534099191	6.892106089	0.022512864	6.190369655	-0.137279608	0.755589814	0.46001249	0.99447676	0.514405378	0.959362557	0.422198724	0.060735354	4.195225099	9.645660767	367	1	57.9123	6.738545925	382.2916186	0.088268672	11.53020726	524.7908104	12.46149742	469.8346802	44.8314477	20607.55946	0.107864954	0.005173261	0.142325289	63.73746478	0.00254005	407.2706266	0.115145394	14.30168088	470.8847701	1.837367102	858.2341658	0.007901342	0.005781815	4.315998693	2490.37189	0.701648311
531.5468364	22.84646783	32072.04581	-1085.821331	54.98579365	16.69840909	0.524196835	2.199845098	2.674695218	11.72996715	0.050762209	5.795549648	-0.113239993	0.689048871	0.498796665	0.984379762	0.541451868	0.940064777	0.415065337	0.118854613	3.900469267	17.92105069	367	1	57.9123	6.669242096	338.912128	0.068619585	23.19658235	834.2532901	25.04517798	520.2541	74.18930958	43867.32679	0.145460321	0.009923054	0.168786619	55.40046488	0.006001068	507.5876858	0.13442516	30.37998153	499.8221886	2.275129488	1249.787781	0.01503538	0.012297839	4.488146308	2469.047199	0.652740166
231.4476187	15.16065805	1316.879328	-75.19424368	10.70566768	4.310620023	0.420437546	1.237574195	2.092627743	2.765263746	0.061880037	5.001738761	-0.100538511	0.626438947	0.573805623	0.992003208	0.607888862	0.950754074	0.455411494	0.153158891	3.419579579	3.754071927	10	0	78.2274	6.611266313	299.5786782	0.058925782	26.18953168	983.8182533	5.592691524	226.5804485	91.85562549	22461.55016	0.385750958	0.006712344	0.115351262	19.88972798	0.002296312	600.8433226	0.162515237	6.973287527	220.866967	2.588951616	606.9166605	0.014395048	0.007617077	4.138186326	2231.380694	0.601896579
450.8781886	21.05519725	17542.29825	-679.9147596	51.59090853	21.41174685	0.41074703	2.809097147	3.059849826	13.43930881	0.03018628	6.594759212	-0.079709312	0.634228507	0.418407557	0.985175971	0.47484239	0.934668836	0.365748156	0.103883381	4.295137754	18.25066384	10	0	78.2274	6.780782564	440.0910617	0.092339711	21.14732503	584.2689887	24.98310143	435.8575325	55.09274024	28695.12736	0.115883703	0.007698501	0.240715928	69.81866834	0.005185959	382.2455316	0.098400651	28.33903618	417.9034845	1.903859826	885.0439325	0.010901654	0.008953376	4.639910013	2802.30384	0.720951571
12.59415795	3.522981297	7.149170275	-0.679841366	1.370481242	0.639711237	0.362578377	0.523128467	1.235797742	0.362732145	0.187545553	2.931028722	-0.077052637	0.437099093	0.750035518	0.983298938	0.756421234	0.927278414	0.434354038	0.307246085	2.222208927	0.50254812	120	0	60.1589	5.86803065	480.656541	0.045204227	35.71246766	4163.732625	0.560013516	12.72359635	186.4641211	2516.547353	15.32907437	0.103413482	0.037106904	0.471326198	0.008177989	2072.451345	0.343894779	0.71807641	12.38241402	4.986476817	66.13582569	0.448376406	0.116117939	3.449662384	2580.720197	0.424220669
295.0074766	17.09954375	4671.102194	-237.359109	16.66756048	6.218109032	0.454404868	1.164886889	1.955979922	4.851862753	0.176184489	3.870500095	-0.085064874	0.52800926	0.66803319	0.994122774	0.687073899	0.967478732	0.398801388	0.348834689	2.759656978	5.721417377	120	0	60.1589	6.019253225	2068.875942	0.042848064	51.06724887	16790.17012	8.46421785	290.8620661	201.4186066	64098.51644	0.643065428	0.00664131	0.09619676	16.79134907	0.002693333	6204.869368	0.226084434	13.26188412	272.1056397	5.87610432	1824.035256	0.024894468	0.009204249	4.296702096	13380.21796	0.48666215
33.4806179	5.727232918	62.44685064	-0.998074738	4.749184152	2.031754557	0.401034642	1.044914889	1.83969975	0.925018217	0.053890852	4.650207645	-0.076511503	0.536104455	0.570725911	0.976998087	0.605958514	0.903717571	0.483754988	0.101078344	3.155745486	1.695234677	140	0	83.589	6.114475888	125.9482023	0.076750885	14.36144041	342.8379037	1.811236367	34.44241316	64.87446679	2335.652651	2.07295145	0.039517749	0.079708424	2.380431614	0.006353869	249.0688814	0.198359312	1.985829854	34.10981604	2.153930147	75.16151198	0.079455599	0.041472079	3.52215602	787.0639955	0.62357955
128.7937331	11.31057366	618.3089506	-47.91882549	6.149164981	2.69253113	0.387441373	0.869442533	1.728856324	1.933361342	0.154383109	3.67343553	-0.077560043	0.496042222	0.685685722	0.989668288	0.702257313	0.950993157	0.424214269	0.280504183	2.662848108	2.210424028	140	0	83.589	6.100398102	598.7143066	0.043791275	42.94337645	4604.616442	3.246409292	127.2220597	186.1195143	25350.80486	1.39295856	0.013821274	0.079097379	6.269042327	0.004970656	2015.481126	0.254502233	4.986317083	121.334342	5.053041221	673.5947385	0.048879371	0.018316058	4.026770751	3715.774873	0.468062038
27.55132411	5.224831387	21.51034469	-3.053761909	2.141087378	1.132693421	0.304898672	0.720160735	1.524034096	0.609449582	0.13497841	3.475355802	-0.057795909	0.410603127	0.679738648	0.978966797	0.695972533	0.91524721	0.46911486	0.209451313	2.480775127	0.8184452	417	1	61.7945	5.719116105	51.16419387	0.050607511	30.73384658	316.6953511	1.042868701	26.92087043	133.0217606	4021.850643	4.64861336	0.050594627	0.067057545	1.154904708	0.008800611	175.18706	0.266480698	1.297360163	25.51755798	3.379623014	96.33916917	0.144169733	0.058008286	3.443714126	328.250463	0.497130174
79.15529539	8.842510262	289.4718886	15.87311138	5.169112558	1.30803066	0.595426487	0.686550288	1.520741301	0.828930916	0.163028353	3.696386622	-0.163197299	0.681723903	0.708073369	0.995677419	0.721621357	0.963478821	0.43351717	0.325367008	2.762270818	1.619285805	417	1	61.7945	6.255126692	2353.572932	0.042699074	40.50136443	18513.5529	2.007019386	80.06866836	203.571299	16039.41341	2.643426659	0.014192037	0.041134656	3.887294735	0.000937883	7452.525818	0.24605638	3.111809361	81.33510585	6.203285096	491.4960963	0.082756385	0.015017647	4.198509849	13291.2449	0.435618952
291.5818576	17.00813534	4517.511755	-225.2851771	18.80340631	9.591600476	0.324539498	1.583324701	2.297167062	7.056666968	0.069819456	4.957075391	-0.11215814	0.654753195	0.582566855	0.985045722	0.613102335	0.944017617	0.423226987	0.158498882	3.46993925	7.098751696	2891	2	70.5397	6.587370373	108.6845992	0.057323101	32.93051327	380.3291139	10.88088069	286.5179325	107.785865	33749.51266	0.359917859	0.010615751	0.155659788	28.04684739	0.006427371	215.5666933	0.160778104	14.34626622	275.5612212	2.866553556	859.4325576	0.01996848	0.013637231	4.297349131	788.130103	0.586504678
739.9052389	26.66285023	98624.60973	-2503.456557	168.9986563	53.57915096	0.51157109	4.920869933	3.768659908	28.65751984	0.012947922	7.785864217	-0.169720858	0.868540994	0.300748395	0.967943835	0.368338171	0.897705538	0.268787719	0.053700688	5.125143726	55.64445181	2040	2	67.2164	6.926345342	199.3166269	0.158565336	15.08052219	78.97295147	71.33893569	690.5449483	32.39856802	32021.13206	0.043324803	0.007551419	0.368918686	164.1648522	0.005937673	57.63231888	0.052151696	73.5513849	653.6830451	1.507646631	1142.906405	0.009106805	0.008402274	5.147356976	892.5460371	0.807198369
44.579856	6.650882356	71.81591285	0.482957386	3.444081063	2.065323659	0.243713132	0.913064128	1.781161772	1.222790702	0.114749674	3.911351828	-0.11070774	0.590054542	0.641422171	0.984621166	0.664789026	0.930287413	0.45312602	0.198090469	2.770262187	1.377351181	2040	2	67.2164	5.68938921	23.03773585	0.062096323	23.92864045	107.6522911	1.655262603	46.33962264	93.52291105	4080.247978	2.241732807	0.030849853	0.117992325	5.181671742	0.006341729	66.66384328	0.25008318	2.102030706	47.01435559	2.577024121	116.922568	0.071500873	0.033544455	3.487053187	153.5301389	0.572154954
190.5771176	13.71687361	1844.013102	-4.423423135	17.04117428	7.345529867	0.394916788	1.636930455	2.404872768	4.635171234	0.037745204	5.834065716	-0.137057223	0.748069796	0.509101382	0.989542776	0.554246885	0.943620187	0.432587533	0.094137544	3.90000482	6.096676038	2879	2	72.8877	6.807114476	151.8082949	0.06995774	20.3745087	323.1502304	7.466974453	192.1262673	68.56497696	12971.06175	0.381311156	0.008989021	0.136153747	22.38540388	0.003603605	216.1124981	0.128911996	8.934259566	192.20734	2.192054719	419.4031965	0.016668528	0.009999585	4.352735377	1101.6105	0.654883323
17.01164201	4.078440992	30.69814443	-2.503329041	2.800893331	1.290261019	0.369689359	0.817965582	1.580017888	0.608407758	0.103681618	3.839665888	-0.083857286	0.503454566	0.637684141	0.9757393	0.66011504	0.903978867	0.491586959	0.204460323	2.720503118	1.022788587	18	0	83.0548	5.590253875	39.93647913	0.072479998	15.88701618	157.3339383	1.17745989	17.33756806	76.93103448	1427.254083	4.871822434	0.100060167	0.065831246	1.026263629	0.013763575	104.7442067	0.257357657	1.359736053	16.98787333	2.370648043	42.16023713	0.207940202	0.110748068	3.263779726	240.5677991	0.587124964
23.25372917	4.807119406	12.14244966	-1.101364552	1.492706342	0.911543048	0.241794945	0.652282759	1.413302615	0.480746872	0.176642106	3.193402723	-0.039217124	0.310253266	0.699319534	0.986491876	0.712215351	0.930276975	0.46801706	0.347185086	2.263469718	0.601062348	18	0	83.0548	5.579573161	345.6496058	0.047814304	33.96712114	2858.775903	0.656609637	23.36422742	161.2550837	3900.484438	6.916457731	0.051824495	0.045937766	1.042307839	0.004993126	1375.13925	0.314498474	0.896391469	23.03230756	4.34312473	103.611236	0.201929787	0.056617449	3.385073631	2087.681013	0.473529483
128.9166048	11.30690525	369.8150051	-13.22393176	7.362671297	3.081888925	0.408768142	1.059081531	1.92041291	1.943104129	0.067549704	4.791628741	-0.126305308	0.671557862	0.607797334	0.991477173	0.636088994	0.948644633	0.461929678	0.156892652	3.370454499	2.611140056	1358	2	57.5288	6.516406826	271.5421181	0.060035843	24.09894235	964.9522441	3.173570278	128.7839929	93.59252708	12413.00111	0.733581671	0.012022921	0.09191973	10.00238292	0.003435789	608.3944662	0.187125547	3.949564549	127.4873981	2.634465963	343.5412735	0.026635513	0.013610723	3.968665461	1892.281508	0.578816995
500.6712956	22.10205697	33758.68228	-1096.966957	67.50847005	18.85899932	0.560741409	2.578591635	2.952916473	12.07839796	0.027358349	6.781693556	-0.13051866	0.767317616	0.444436713	0.988142067	0.497339162	0.942344584	0.372215459	0.095883429	4.501857978	21.59186734	1358	2	57.5288	7.146404988	421.3319838	0.081228453	24.37665347	578.9791787	27.44055449	489.2305764	64.7127434	36481.31348	0.144483304	0.009495384	0.206520552	67.96124248	0.004812607	371.5431238	0.090086226	31.90627412	470.9997193	2.063484302	1067.429177	0.014037457	0.011221745	4.842241316	2874.059892	0.695899582
527.9622186	22.88974984	12542.06389	-434.2964313	31.49672536	15.42014205	0.343068887	2.082294272	2.623993952	11.03152497	0.038518286	5.999880703	-0.104838141	0.683382346	0.499819497	0.991408388	0.543371233	0.955335267	0.421989174	0.097637899	3.996489655	11.72921685	457	2	67.2822	6.747962605	598.3915849	0.077231748	17.70156423	1186.315178	15.08656861	524.2447083	57.39416624	32010.16159	0.106514967	0.003944977	0.17708973	72.16649501	0.002250977	827.0552075	0.13393655	18.12565599	515.801144	1.982446698	1062.886531	0.006301931	0.004484694	4.347993983	4216.533797	0.681463097
912.3917566	29.71390592	156833.9568	-3515.218712	190.0585178	72.88409904	0.448478602	5.639865103	3.885855203	39.98989116	0.009285385	7.50642193	-0.272935565	0.951308235	0.258257164	0.964020358	0.332402109	0.893110995	0.252072899	0.03395775	5.172755234	65.73565422	457	2	67.2822	6.437629655	99.06711409	0.221626653	6.514541387	25.75615213	77.25505858	881.5548098	15.51454139	18592.10515	0.020865702	0.007691441	0.461418332	296.9786007	0.006895117	21.83760996	0.052897974	79.41015597	856.3387061	1.276125495	1184.318235	0.008534124	0.008249352	4.96218328	356.7485327	0.863725439
543.0476821	23.09734526	28012.05094	-1003.017044	59.75399542	21.53284587	0.468753592	2.58761863	2.898102463	14.7495871	0.046523594	6.146705821	-0.11415977	0.711746367	0.475280604	0.982044747	0.521073403	0.93446353	0.383426141	0.143302222	4.141336757	20.32171032	906	2	88.3863	6.766965205	261.5975539	0.07617867	28.56748151	526.5975539	27.71910762	530.6199767	76.19918462	46819.53494	0.132291733	0.006380623	0.216006889	72.78142484	0.004419933	306.9112782	0.115484768	33.09532589	507.0410081	2.259188296	1278.372178	0.009941042	0.007731736	4.65290178	1805.857524	0.679128242
459.6908348	21.15318964	27451.46211	-857.9420951	85.433515	36.71028759	0.391826074	4.44279794	3.596098294	16.66554522	0.008962842	7.301026287	-0.221024778	0.912657302	0.24325365	0.962245057	0.326521211	0.878893271	0.252398177	0.026545935	4.817428085	30.53595065	936	2	0	6.220615462	70.31343284	0.209890844	4.186642905	19.58507463	39.28335041	429.080597	12.11044776	7141.61791	0.030576633	0.009291439	0.424756458	131.6582052	0.007601693	17.33540988	0.055617692	39.93336852	418.0034904	1.244771787	559.5353063	0.010360399	0.009825392	4.714769402	272.6032248	0.874141611
48.69568685	6.915794772	112.2616044	-6.462598559	5.40986033	1.941705018	0.470723586	0.980901852	1.800833875	0.966424324	0.065200686	4.632037073	-0.095277671	0.588119907	0.595956673	0.987369053	0.625848242	0.929326761	0.487255379	0.138208803	3.204899432	1.837891337	381	1	33.6849	6.391223803	1010.629788	0.061842479	20.79706124	3506.695264	2.127072682	48.51982621	91.21649737	4697.30957	1.944845851	0.029037444	0.074614989	3.237383614	0.005441417	2249.677483	0.192247871	2.488855942	47.73154972	2.691263031	134.1402815	0.06868739	0.031672957	3.816993148	6818.730689	0.579609611
350.1482765	18.5211341	19411.83719	-571.2472366	78.59568153	51.11555788	0.211439574	5.400325381	3.543091266	21.06194043	0.017768853	6.031366645	-0.476609584	0.988155668	0.1985624	0.934332955	0.285395177	0.839969732	0.205527119	0.047480534	4.352577332	32.42780985	381	1	33.6849	5.276034284	25.59090909	0.290805785	1.714359504	5.681818182	38.52776343	333.3522727	6.181818182	2759.306818	0.038003348	0.024221821	0.508953502	131.223738	0.022551515	5.305886545	0.062960616	38.93868929	328.1206897	1.142124862	391.809698	0.025604719	0.025190178	4.357074049	77.54578988	0.91937442
286.9160708	16.84500491	4519.347529	-208.4583554	19.31455567	6.685862787	0.477255973	1.420792625	2.230782208	4.646441984	0.065890886	5.24792059	-0.114134359	0.671262718	0.572113071	0.993233826	0.605270107	0.958518567	0.440942498	0.156868511	3.607050767	6.500104614	301	1	88.3479	6.791920402	1366.225165	0.053286991	31.57894365	5009.940052	9.242363362	282.4772417	112.3698662	33890.67109	0.384623242	0.006825069	0.113735553	22.11101591	0.002841469	2711.506681	0.1524957	12.25978774	274.0733643	3.056671786	892.9617715	0.015471835	0.008289182	4.463773731	10264.43379	0.576075571
1443.874326	36.55409165	849178.0516	-13931.17422	503.5454816	73.12087566	0.745170783	5.379972555	3.809348346	42.90704213	0.007647777	7.977985614	-0.356547221	0.983419085	0.271443325	0.980217612	0.345334423	0.922508407	0.269469273	0.031308232	5.655238834	144.1665893	1188	2	77.1808	7.025667269	105.3851133	0.170526073	5.369927001	33.03883495	154.1082859	1449.29288	15.90614887	28775.48382	0.02026716	0.004813338	0.358227804	395.4076317	0.003612001	27.59534499	0.048831874	158.9863261	1418.939554	1.318493921	1984.49923	0.005557457	0.005146355	5.343191405	479.3891321	0.847916675
654.2980358	24.49431787	156273.3796	-2235.403009	250.7687975	33.88419424	0.761145217	4.460350963	3.591595274	13.60713173	0.003971189	8.323755897	-0.287067758	0.968292353	0.217700886	0.980226633	0.30763793	0.90557501	0.22088879	0.013880394	5.697829053	71.16324794	1188	2	77.1808	6.785751825	113.8007737	0.220117551	2.768284516	18.40425532	72.4928972	608.2765957	9.657640232	8048.179884	0.02944918	0.006595442	0.397126553	195.1153598	0.004159294	17.07921403	0.035236192	71.44419484	596.338251	1.213568051	766.0010146	0.007484005	0.006824577	5.221653485	428.7854999	0.884223109
288.0724762	16.90990929	4387.202934	-204.8947007	17.10735614	8.624770968	0.337060099	1.573005048	2.259646221	6.094788117	0.058921858	5.002866369	-0.135687876	0.70901321	0.546804553	0.985554156	0.582228974	0.941059262	0.460415793	0.125429512	3.485259485	6.433031777	371	1	78.3425	6.085059728	70.82519864	0.080391826	14.85343376	179.1203178	7.528803947	285.1804767	52.21452894	15969.65494	0.197595129	0.012603772	0.162490988	37.50681991	0.006930678	130.0742992	0.183516713	8.896339429	280.645032	1.918025735	559.463533	0.018441158	0.014680026	3.752756544	486.6354368	0.684168103
391.9353397	19.57413494	16906.95682	-659.2594226	59.55937264	24.45640796	0.415904693	3.239869188	3.267430824	13.83148617	0.018042955	7.100989132	-0.087347773	0.678423823	0.360247435	0.971459642	0.426569682	0.904375576	0.330202622	0.05842769	4.555200536	21.00394515	371	1	78.3425	6.753756881	297.5908733	0.11706958	14.83523385	244.9276161	25.71256951	384.7718332	37.23918175	17864.74194	0.094601888	0.009057468	0.273652428	73.51908543	0.005598083	181.4683878	0.083323204	27.73409798	370.7658256	1.615908232	661.3904241	0.011794657	0.010093745	4.629579427	1679.376739	0.770653774
108.6532427	10.39872261	160.1440877	-12.5051272	4.616721659	2.539556244	0.288454059	0.91242754	1.803270528	1.701111795	0.103846578	4.150732589	-0.104105274	0.592806347	0.659392177	0.990002304	0.680800006	0.947883575	0.431452568	0.204515977	2.971913819	1.789069476	2017	2	71.2904	6.331516285	82.85150812	0.048057719	37.42718197	444.5324826	2.563165506	109.0574246	138.7540603	15245.90197	1.287632057	0.012861299	0.101033191	8.198712923	0.00446012	236.1346548	0.209956703	3.588941666	107.9343043	3.513791288	384.9580799	0.038111888	0.014843104	3.963584132	589.1606655	0.521622099
775.2183986	27.4768699	82076.42725	-2353.547235	118.5667075	37.78391867	0.511654324	3.530752764	3.274866704	25.17041354	0.042636586	6.750628552	-0.115142191	0.735046604	0.445084333	0.974245242	0.492871167	0.921056814	0.323829472	0.145964311	4.507900654	39.08765655	2017	2	71.2904	7.022774126	580.9530972	0.093959744	40.03122856	755.8089924	54.23611757	740.6286592	90.665858	85009.30503	0.103430795	0.005435025	0.278115161	121.0189982	0.004078651	377.8570982	0.079776299	62.45552812	683.2615078	2.456447394	2042.530917	0.008422998	0.006743197	5.096170611	3280.975686	0.693034455
792.7739224	27.7406962	92044.95152	-2449.395224	138.9130386	46.62529688	0.487581897	4.422783626	3.629996991	26.66198698	0.016818831	7.467259393	-0.145021462	0.820904915	0.32081999	0.970953867	0.387565767	0.905207553	0.29464634	0.061489182	4.889712038	46.38458387	256	0	60.0822	6.851934461	199.3417015	0.139010949	13.30198857	109.0739191	63.38858106	742.6924686	31.64714086	30852.38285	0.041395717	0.005362896	0.333673344	166.0113994	0.003730317	78.31202026	0.062477081	67.05997642	712.0522522	1.529986374	1221.120244	0.006702102	0.005926591	5.028678746	1001.888352	0.798891946
655.040865	25.13894613	69225.75839	-1981.777786	127.9846594	35.92173906	0.558464991	3.990262297	3.521484601	19.63254451	0.011192481	7.862916234	-0.098146547	0.728648799	0.298980816	0.97460637	0.374192244	0.907693325	0.295567121	0.038485507	4.986046384	40.97659961	672	2	85.6055	6.914424196	652.6912492	0.14033353	8.436910639	316.8494947	53.3611268	620.2638142	23.5198882	18998.73683	0.039774709	0.00703732	0.317608543	130.4975417	0.005185979	248.6317097	0.060107549	55.91078961	599.308374	1.435817222	945.4877691	0.008448854	0.007695633	4.985544683	3368.924386	0.814162594
29.88264671	5.353656269	132.609088	-9.291007961	6.683929138	1.806884987	0.57295861	0.975626051	1.754308229	0.84338087	0.064242056	4.593181771	-0.160759853	0.734578261	0.590407726	0.983147872	0.620724194	0.917102031	0.497632309	0.159672991	3.282675537	2.122703531	806	2	72.2849	5.904402734	48.19669421	0.079663957	14.12664709	121.0694215	2.43799194	29.42644628	59.44958678	2015.912397	2.173851676	0.063812707	0.099337272	2.303539815	0.016044142	85.7408587	0.18164998	2.68947823	28.55515957	2.072621336	63.67022784	0.113837512	0.070254567	3.574426496	307.9933757	0.648798225
128.9702268	11.3191298	518.2846699	-41.65016117	5.87627189	2.488671178	0.402406098	0.91169688	1.769572201	1.650959189	0.134245193	3.859163118	-0.06644567	0.465571701	0.654922042	0.990193492	0.674806217	0.94776334	0.45704613	0.256179818	2.727005302	2.091235767	806	2	72.2849	6.014644471	960.9560506	0.048211722	34.27655415	6349.061007	2.960571683	127.5810757	150.5120409	20606.52268	1.118870839	0.011763972	0.079610492	6.941571067	0.003574746	3092.506426	0.248332635	4.235821548	122.8177484	4.055629236	540.5522872	0.037171233	0.014275933	3.886481399	6261.754072	0.50108022
274.3737082	16.43013661	6629.698183	-291.6463713	29.05723798	11.3726896	0.434018686	2.136977727	2.719481281	6.762244517	0.025725251	6.373539732	-0.080025495	0.624726935	0.431551618	0.984066867	0.490100669	0.928273328	0.402542005	0.062503942	4.107242071	10.1074819	344	1	72.2219	6.743789179	437.056305	0.085446003	13.56175571	639.8492669	13.59724973	270.6054741	46.4799609	13874.79159	0.183818651	0.012166404	0.171605926	34.25478215	0.006745014	463.0742496	0.11067849	15.54184031	265.0558552	1.82515351	509.8892817	0.017382961	0.013908669	4.419192658	2970.125306	0.708890124
[truncated: 46 more rows]
[truncated: 26 more columns]
