# Supplementary material for: Towards survival prediction of cancer patients using medical images
Source: PeerJ Comput Sci. 2022 Oct 26;8:e1090. doi: 10.7717/peerj-cs.1090 (PMC9680890; doi:10.7717/peerj-cs.1090)
Supplement: Supplemental Information 1 [file peerj-cs-08-1090-s001.zip › FinalCodeV1.2/Benchmark NSCLC Feature Selection/NSCLC_Radiomic_Features_gldm.csv]

original_gldm_DependenceEntropy	original_gldm_DependenceNonUniformity	original_gldm_DependenceNonUniformityNormalized	original_gldm_DependenceVariance	original_gldm_GrayLevelNonUniformity	original_gldm_GrayLevelVariance	original_gldm_HighGrayLevelEmphasis	original_gldm_LargeDependenceEmphasis	original_gldm_LargeDependenceHighGrayLevelEmphasis	original_gldm_LargeDependenceLowGrayLevelEmphasis	original_gldm_LowGrayLevelEmphasis	original_gldm_SmallDependenceEmphasis	original_gldm_SmallDependenceHighGrayLevelEmphasis	original_gldm_SmallDependenceLowGrayLevelEmphasis	Survival_days1	Survival_days	Age
6.815504527	1532.30373	0.08119456	19.79952586	2628.945104	38.4667	756.3329801	59.44573972	51592.69161	0.077206828	0.005641191	0.213810276	105.5835616	0.003891815	2165	2	78.7515
7.218474575	2693.511176	0.062647079	25.89321047	6019.414327	55.59138544	935.4798698	87.73143389	92176.14046	0.146629997	0.008966711	0.151844325	90.70176835	0.003560216	155	0	83.8001
6.285811238	124.0116505	0.120399661	6.513865586	117.4213592	6.243831652	86.14660194	26.63300971	2494.109709	0.355846069	0.019011536	0.168539992	13.77732206	0.005563051	256	0	68.1807
6.438855452	315.2557173	0.065541729	18.81317059	960.5933472	2.548933701	51.70914761	84.56133056	4389.80395	1.811004287	0.026686907	0.069358462	3.83802382	0.003332322	256	0	68.1807
7.103521969	609.559812	0.1432573	11.11744866	305.7407756	89.63294555	983.0878966	27.61574618	34687.46251	0.030794888	0.003660976	0.334885145	235.1452613	0.002230147	256	0	68.1807
6.704134765	710.926563	0.078390844	14.27055208	1351.753556	7.60835282	269.499173	55.238174	15470.75797	0.207187227	0.006508466	0.132944637	29.55866452	0.002714772	141	0	70.8802
6.548285665	82.97621879	0.098663756	18.06834342	99.41854935	30.89465997	467.6599287	48.65279429	27885.14388	0.100271104	0.009597403	0.257252543	78.49472517	0.006529571	141	0	70.8802
6.985430402	927.962766	0.091406892	15.04510992	1118.566785	23.63949449	522.0081757	44.83313633	26593.50916	0.081945347	0.004143174	0.206805788	81.31710882	0.002204427	141	0	70.8802
7.073232009	905.9935078	0.089119959	13.74180657	1079.900059	31.39899065	723.1055479	44.43379894	35185.33907	0.064280372	0.00442408	0.203580043	111.8862649	0.002614115	353	1	80.4819
7.581501374	1691.928277	0.174353697	8.943545603	432.6900247	176.5404191	1813.970322	21.49546579	52158.46744	0.011938826	0.001404199	0.394551956	520.8660272	0.000859519	173	0	73.8864
6.248736666	276.0307477	0.096446802	10.38290504	463.6016771	3.439943919	54.63591894	41.55066387	2499.214535	0.841999918	0.028071335	0.123336534	6.325423073	0.005796603	137	0	81.5288
6.862619197	212.0658683	0.141095055	19.71626408	118.2308716	49.56903049	548.0199601	42.56886228	31273.43047	0.070029422	0.008838643	0.349880051	120.9951884	0.006786111	137	0	81.5288
6.94979662	501.0230489	0.101298635	17.83701452	530.5179943	78.4002923	984.5125354	47.31581076	57112.33381	0.051464824	0.005191673	0.266099834	165.8636962	0.003242201	77	0	71.666
6.583439748	991.7515735	0.091794851	11.06480326	1446.07886	11.176802	374.4877823	40.65864495	16405.42743	0.107809615	0.005175497	0.166021445	49.09372393	0.002498526	131	0	56.1342
6.994033525	614.51877	0.122707422	10.9355713	416.909345	58.47938697	824.3805911	29.92971246	30412.95327	0.050209908	0.006863003	0.27848859	162.4757228	0.00382824	131	0	56.1342
6.412213988	413.7436267	0.099505442	9.112617043	554.2722463	5.293322607	130.9187109	37.02597403	5279.585378	0.284715644	0.01023982	0.142584561	15.99849092	0.002637466	131	0	56.1342
6.7164889	1232.456372	0.102320994	10.96513828	1355.193109	22.77934789	516.8033209	34.88775425	20384.74836	0.067703025	0.005977461	0.219797416	84.45177639	0.003890836	131	0	56.1342
6.225312697	91.40369393	0.120585348	6.429431708	87.37203166	5.720276592	53.38126649	27.33773087	1143.977573	1.061382046	0.033159654	0.167498771	10.77702897	0.006521685	2119	2	71.0554
6.812980885	219.963335	0.110478822	10.94418959	197.3515821	47.94812165	884.9909593	32.96484179	32737.20693	0.050293566	0.005933195	0.26646945	170.1361806	0.004254723	2119	2	71.0554
7.535630225	1674.713232	0.166870589	5.891409181	393.4705062	114.976906	1221.785472	17.10282981	27633.54952	0.016830122	0.001667818	0.3297503	327.513589	0.000729927	515	2	64.3313
6.270665196	267.1097115	0.108537063	7.87580791	331.1040228	8.05780117	297.6521739	30.56684275	8683.731004	0.111203123	0.004221729	0.175802654	61.12173931	0.001123594	85	0	71.2553
7.513790611	3380.056425	0.104561543	14.56580456	2476.403514	109.9410713	1177.78259	40.15201386	59145.32271	0.04162139	0.00320778	0.24986734	210.1865358	0.001466798	85	0	71.2553
6.400114454	168.045204	0.092637929	11.61062251	258.2734289	11.25041573	396.115215	40.66593164	17469.21114	0.099567498	0.00538857	0.177883548	58.75447636	0.003156327	3614	2	65.3635
7.520991475	648.7195074	0.257735204	3.154427209	58.62495034	207.1189759	1037.094557	8.930075487	14085.08423	0.035925495	0.006386548	0.476239479	405.8737718	0.003107696	1247	2	66.7707
6.466937467	121.8085938	0.23790741	13.29685974	30.3671875	104.6191673	983.5332031	25.51953125	37572.07617	0.022918062	0.005405325	0.497615539	328.8072553	0.004823464	1238	2	71.7235
7.013500725	1261.955276	0.091326912	12.11586164	1462.541468	32.96207505	607.5456651	41.32653061	28345.7043	0.077118502	0.006334617	0.191380554	82.75221189	0.00358505	101	0	79.1129
6.163385428	42.99526066	0.101884504	13.28730262	56.09952607	6.803469149	145.8981043	40.66350711	6617.92654	0.285883208	0.013790184	0.168165528	20.07199994	0.003769819	220	0	73.9001
6.6608435	283.5048041	0.104768959	9.111713097	299.1980783	7.037982032	99.66260163	35.24020695	3599.428307	0.484095278	0.015424736	0.143733826	15.18048536	0.002761303	220	0	73.9001
7.080195743	2562.557654	0.094163212	13.48390245	2834.261557	43.50519657	729.5027927	41.62916146	35192.25167	0.068760481	0.00769659	0.218999635	111.4177361	0.004522338	220	0	73.9001
6.255607896	81.352	0.1301632	6.513536	66.0368	19.21524224	491.9472	22.4496	11843.7648	0.047985406	0.005574652	0.250776607	99.28693072	0.003783648	1926	2	82.9925
7.274299309	1163.071409	0.065293404	24.00481185	2124.813395	49.13933982	892.6353225	80.80138101	80204.71369	0.098838912	0.005228164	0.156147694	92.80879671	0.002635863	1926	2	82.9925
6.213437764	760.1903597	0.054689954	32.90434139	3557.908777	10.26670182	286.9767626	111.1313669	35195.7064	0.365676351	0.009611706	0.132760642	24.22139771	0.005172135	336	1	74.82
6.431195699	144.8012048	0.087229641	13.93540572	253.6915663	3.732731529	69.13795181	47.98192771	3322.495783	0.783216303	0.020558193	0.146048598	9.94739174	0.005242647	139	0	76.9692
6.649922554	132.8803419	0.094644118	15.04920009	164.545584	18.29249103	600.0847578	43.76780627	25880.11467	0.077645682	0.004108157	0.206305892	104.3120522	0.002786038	139	0	76.9692
6.281047768	136.3669782	0.084963849	12.43767665	262.4716511	4.205368349	140.447352	49.31775701	7359.993769	0.347969201	0.01034783	0.132397416	16.48524159	0.003417944	139	0	76.9692
7.657184318	1619.030409	0.145661755	18.76396924	585.6053081	180.7199149	1446.882321	40.1397211	82629.10742	0.026573186	0.002549966	0.352322991	334.1785175	0.001486527	139	0	76.9692
6.595349514	183.4248555	0.08835494	12.07120184	275.3400771	4.961882706	103.2066474	50.46820809	5338.426301	0.560568862	0.014519524	0.098412445	11.15098596	0.002804927	326	1	54.6475
7.954374191	2220.822851	0.082064254	29.70613801	2400.887	143.2312206	1527.928017	75.07006134	126272.2725	0.069937601	0.002296675	0.217364791	304.505514	0.000856361	326	1	54.6475
7.724868106	1884.851219	0.136395631	13.96391794	711.3286779	173.9361954	1543.760981	33.18496273	69535.00854	0.022885523	0.001676638	0.328344334	367.4394367	0.00079339	442	1	78.601
6.230037161	134.4771784	0.079713799	12.86155049	307.7943094	2.584537639	35.3935981	58.43805572	2145.269117	2.005124386	0.050442828	0.094981453	2.959848243	0.012387318	245	0	53.7221
6.370341805	4702.849836	0.058997276	22.69260513	18281.33947	7.945538967	335.935619	102.0333572	35332.22701	0.302117368	0.005263008	0.095240291	24.91916849	0.002022313	245	0	53.7221
7.41433934	305.0314297	0.116915075	9.933805806	146.2648524	207.6740804	778.7723266	29.50824071	32134.66731	0.297824239	0.018194197	0.255224644	154.1202057	0.005446887	1141	2	75.7782
7.12789	452.2161785	0.157676492	11.58430933	175.2531381	117.8441977	991.553696	27.51743375	37866.48257	0.029741112	0.004588317	0.370606351	243.0813603	0.003046244	1141	2	75.7782
7.741974756	1317.017071	0.100367099	21.1198308	1079.398872	140.0318716	1446.753544	52.10608139	79330.37159	0.057521076	0.003518873	0.2618807	367.6787031	0.001465961	1883	2	68.1314
6.836808089	1526.995154	0.067271472	23.45320624	3435.080973	10.55829137	291.4378166	74.32851667	23846.82739	0.242489683	0.007641297	0.153857192	30.41240319	0.004211214	25	0	70.3518
6.585608485	302.2342007	0.093628935	9.92785248	432.8085502	4.317269969	55.30607187	45.17348203	2682.972739	1.076665745	0.027517284	0.102875567	5.519245571	0.003800551	25	0	70.3518
5.666908178	41.05504587	0.376651797	0.735628314	3.605504587	223.3616699	827.8899083	3.678899083	2413.504587	0.437990567	0.050762667	0.601411825	523.8449185	0.008395898	1972	2	70.1684
7.372985334	483.5767813	0.148518667	20.73201468	197.8286241	142.5906509	1227.965295	42.82432432	75406.47144	0.035509887	0.003508629	0.363913601	301.8698928	0.001786659	479	2	78.6776
5.962150362	72.05870237	0.074210816	16.13206681	221.0473738	2.189974768	75.57363543	62.71163749	4916.739444	0.831224682	0.016805116	0.124208815	7.646251952	0.004562341	257	0	68.9966
6.840266338	427.2967629	0.074767588	20.06038432	782.2164479	22.8153606	458.2988626	64.90936133	33996.10709	0.130441503	0.005428258	0.189595066	52.06989512	0.003307705	257	0	68.9966
7.156547614	790.0015875	0.083606899	17.7751786	1091.400677	39.42808593	894.8218859	53.32574876	52372.53339	0.063621005	0.004617217	0.20743094	138.7385174	0.003062173	303	1	62.4476
5.253570955	14.8974359	0.076397107	14.4713741	57.32820513	0.923445102	12.76410256	67.57435897	820.3025641	6.415767806	0.117796296	0.073982437	0.985633176	0.021469717	999	2	71.7153
6.862641507	540.0589289	0.096732747	28.6598284	730.8416622	48.34477338	779.135232	65.88447071	62419.83951	0.078918129	0.005476119	0.265027254	140.563276	0.003784799	999	2	71.7153
6.540819633	464.2776184	0.041631781	49.00841583	3247.136657	6.518780392	333.1550395	183.9406385	63823.37437	0.536310158	0.005712429	0.093015658	20.94306308	0.00277092	543	2	75.6934
7.35344659	1355.955133	0.07123858	25.62978479	2268.126616	31.60826278	727.7873279	74.00073553	56202.03047	0.108472557	0.005780914	0.187591867	114.5899738	0.003972344	456	2	75.6934
6.620945883	152.9605797	0.0886728	15.86578147	206.2695652	7.461997396	96.88231884	50.85043478	6166.794203	0.602463567	0.017633873	0.135617399	11.3825669	0.00412887	456	2	75.6934
6.237337101	61.96202532	0.112047062	7.175629233	66.00542495	8.519553054	68.25316456	30.99638336	2379.508137	0.656099499	0.027374277	0.147550795	9.337948313	0.00739205	456	2	75.6934
6.984672661	708.1018795	0.057118809	30.75462028	1894.669436	9.876361944	232.5375494	100.5256917	25828.06195	0.40855684	0.009174553	0.131455361	19.51955679	0.00456959	597	2	55.4305
6.392660165	50.53623188	0.10462988	8.880530158	52.35817805	7.054906146	90.45755694	35.99378882	3733.712215	0.4623146	0.01985249	0.13308927	10.73364641	0.005612459	98	0	82.4066
6.465205998	224.3336124	0.093902726	10.92933164	331.761825	4.28685823	51.34910004	43.26538301	2540.183759	1.228121461	0.038915775	0.121533438	5.60392291	0.008206823	98	0	82.4066
6.39314343	202.1019164	0.088023483	11.17039101	351.8675958	3.309473034	58.97952962	46.43205575	2895.077962	0.897885798	0.024437548	0.122164558	6.605950168	0.00467467	98	0	82.4066
7.206697549	1172.902405	0.082949251	26.12786309	1573.934512	60.84624126	809.2246818	69.19264498	68247.61733	0.098353485	0.007848524	0.225482719	110.7928698	0.004421741	98	0	82.4066
6.712340886	309.1466087	0.05840669	32.00441436	1077.090686	22.83008264	761.0511997	102.9006235	84124.3208	0.132624653	0.005013624	0.156433325	81.38370777	0.003319052	366	1	54.0068
6.771776358	139.1332346	0.10298537	9.330512092	127.3434493	10.37437192	148.6935603	35.51369356	6101.627683	0.282637465	0.011072083	0.158467355	21.86939308	0.003589446	464	2	74.7543
7.066023755	197.5657016	0.220006349	5.742610404	33.69042316	156.9717821	1080.847439	14.08685969	21337.49777	0.024077485	0.005359771	0.430441826	354.2093263	0.003576259	464	2	74.7543
7.211306501	966.6558486	0.066748781	31.82793649	1950.986604	34.81072091	610.9598812	90.88910371	63319.7896	0.142390079	0.005382543	0.187912479	74.05089585	0.002883792	370	1	52.2491
6.458538552	135.5521398	0.081707137	17.96292021	261.7703436	10.78391705	496.8016878	55.60880048	29829.98192	0.108395042	0.004352603	0.163822338	64.76666429	0.002366977	370	1	52.2491
6.828553696	175.0206186	0.225542034	11.18152168	36.75515464	129.6625505	939.1237113	22.25257732	33828.99742	0.023035668	0.005733008	0.470275094	301.3315768	0.004593624	342	1	71.4168
6.126716149	83.97989031	0.076764068	14.8707091	201.8263254	4.140096889	114.6974406	58.54661792	7510.251371	0.482143316	0.015771944	0.122676384	9.908034861	0.00764639	558	2	58.6274
6.652722269	1778.850397	0.054332633	30.23907682	6636.884484	17.47985351	477.2116066	118.7231521	61138.22871	0.240728308	0.005918616	0.118221167	33.87721243	0.003256952	558	2	58.6274
5.734501619	309.7800032	0.048853494	57.62998279	2174.040214	5.77562045	178.9671976	183.9752405	36092.82621	0.949496143	0.010679947	0.121173831	12.8105929	0.004838424	136	0	74.6092
6.653913846	1170.959827	0.05613422	26.15972717	4041.193001	9.086968329	289.4712368	102.3058485	30440.33193	0.360238271	0.008167442	0.107974838	22.36941538	0.003696092	134	0	72.0684
5.664610667	22.41013825	0.103272526	11.43642889	33.87557604	4.415256217	46.99539171	36.06912442	1900.774194	0.781504694	0.053669168	0.205554297	9.042838412	0.028692982	183	0	74.0561
6.194521555	79.83963964	0.143855207	7.288609691	54.91711712	17.19885074	443.3423423	21.32072072	10256.07748	0.048157542	0.004946742	0.302221925	116.367487	0.003311123	183	0	74.0561
6.368567283	62.90322581	0.25364204	4.403420916	12.15322581	145.2060354	1462.193548	11.10483871	19868.56452	0.016866758	0.006734634	0.498218311	607.5940028	0.005301733	183	0	74.0561
7.394335632	1839.094033	0.066513347	31.01169804	3041.87132	36.16560428	583.2348644	88.68267631	60159.45237	0.159973323	0.009128692	0.177412147	65.00168286	0.005059531	183	0	74.0561
6.442540495	74.68730325	0.078370727	15.93077585	144.7229801	3.819970954	55.27387198	58.37880378	3549.834208	1.197012172	0.029900152	0.119117314	5.966692209	0.006701192	170	0	50.1958
7.314998612	1144.804162	0.07784606	25.99155329	1608.795866	48.49119499	672.0945872	70.67931457	57715.27751	0.108097005	0.007794607	0.208171371	86.23045633	0.004907039	170	0	50.1958
6.489092684	201.0041374	0.083162655	20.52431397	398.5680596	12.83081346	253.3438146	59.12660323	16188.16549	0.228754573	0.01259505	0.219184753	46.51922435	0.009097631	1070	2	72.6982
7.303727957	1001.091818	0.066703879	26.89667584	1835.953625	37.39112528	672.6608475	82.38765991	63641.36287	0.116414148	0.00490938	0.175877231	73.47410158	0.002890007	73	0	80.2245
6.982095198	648.6297787	0.108757508	25.10079783	655.3511066	79.55498796	866.1768947	57.59691482	65514.28957	0.078917111	0.007778705	0.296108744	158.7244264	0.004218591	1810	2	46.5024
6.30127739	155.6437834	0.059360711	22.33667361	588.8283753	2.692041931	108.9816934	96.49885584	11369.03738	0.855684917	0.011859211	0.075460588	6.751354201	0.002546306	1810	2	46.5024
7.589280959	609.4634106	0.101594167	18.33364915	502.8753126	73.75710382	1090.89815	46.85697616	47831.09518	0.05427947	0.004910934	0.256646956	281.0987544	0.003346273	4328	2	64.8378
6.181797184	87.778157	0.299584154	2.437162926	12.58361775	82.56986104	867.1433447	7.075085324	8451.47099	0.036721777	0.010474941	0.536778657	367.1018938	0.004735905	1670	2	80.7228
7.022330566	151.6357947	0.189781971	4.228878088	33.93366708	58.92989829	397.7847309	13.45556946	3602.100125	0.090574102	0.010508228	0.330473187	165.8983031	0.0045714	208	0	53.5743
6.880921353	589.86518	0.054581769	35.14937082	1970.58749	19.02218015	471.4748774	115.9995373	58958.59952	0.240579907	0.0079275	0.145952272	41.70912122	0.005219607	210	0	51.6906
6.15666578	366.8055058	0.059750042	23.26143596	1520.119726	3.28544844	181.1573546	91.22251181	17604.38036	0.482374036	0.007604856	0.096164765	13.55093046	0.002361977	73	0	62.2313
7.109118315	1667.917975	0.113819979	17.93959038	1202.16719	50.32985269	709.4252764	42.2376143	38742.51372	0.079210459	0.008484159	0.262220392	127.2041919	0.00427553	73	0	62.2313
6.37475942	563.800327	0.05761295	34.52437139	2188.87104	15.80162011	375.2035561	106.9464541	42903.65175	0.279013545	0.006761725	0.147447309	47.44559634	0.003222781	78	0	78.7105
6.417468626	146.8206628	0.095400041	13.84450887	198.7803769	6.482070457	194.4873294	44.78817414	10087.50227	0.225639504	0.010143391	0.150487051	24.71002605	0.00438144	1076	2	79.2197
6.8285127	778.312803	0.101993553	35.49755129	1087.50688	86.6358306	1070.815752	80.1233128	108483.0634	0.072887582	0.006237889	0.292701277	190.1717998	0.004361786	1076	2	79.2197
6.758059651	353.1004001	0.064223427	28.84647071	907.1400509	20.55147594	402.6622408	88.63441251	41518.57821	0.200129324	0.006729372	0.170286194	42.91484077	0.00383111	192	0	59.2334
6.686892033	1116.470573	0.059144492	22.54489144	3645.055411	4.252310308	130.704879	93.57932934	12328.23044	0.746504104	0.01209579	0.087942092	10.39928269	0.003335725	192	0	59.2334
5.823095991	46.03002309	0.106304903	7.556549984	71.37875289	2.973657121	30.19168591	35.25866051	1109.290993	1.672388065	0.070244254	0.123125093	3.788453267	0.015929367	192	0	59.2334
5.397701348	27.89135255	0.061843354	21.62419064	159.3192905	0.74815758	20.51219512	99.54101996	2163.21286	4.920305494	0.063951712	0.063470775	1.370813065	0.005444388	4454	2	0
6.103698551	760.664737	0.047864632	34.12635211	4898.366348	3.720925883	199.7684999	147.6778253	31528.08942	0.700128376	0.006826701	0.081360466	11.48051495	0.001886915	4454	2	0
6.294335141	505.8456592	0.062558207	22.76547189	1698.087806	8.856001499	244.6338115	84.63071976	22900.45647	0.333539174	0.010478501	0.127538189	20.71816284	0.005075044	98	0	74.9076
5.730222978	392.2103649	0.060136517	20.54022537	2000.927936	0.949070262	20.5298988	104.0880098	2142.302975	5.51439963	0.066001183	0.061503142	1.333438383	0.008251281	98	0	74.9076
7.707009789	2936.186902	0.192284669	14.38395501	539.0923379	170.0799394	1336.313621	27.40248854	58070.73327	0.024102755	0.002389515	0.394596319	399.9371926	0.001152232	673	2	82.2779
6.140151022	55.34759358	0.073994109	23.06520776	131.8475936	6.009100918	139.986631	69.73529412	11591.03209	0.440961271	0.016525844	0.145183019	12.79201895	0.009533289	670	2	49.2594
7.113426974	369.3619768	0.08222662	18.01128988	498.3459484	24.07788299	643.7021371	54.21460374	37919.51959	0.08155732	0.003691663	0.200023957	93.10524309	0.002291484	670	2	49.2594
5.717059139	31.13058419	0.106977953	9.160331125	49.68041237	3.886491657	67.72164948	33.81786942	2403.721649	0.522007816	0.028567211	0.162336947	8.151334162	0.01374824	51	0	83.5154
6.344937312	1401.270263	0.059063025	23.87725845	5298.997555	10.3944859	283.5040674	92.23060063	28753.40375	0.326439805	0.011127464	0.110637043	20.91842653	0.005032833	51	0	83.5154
6.708889695	347.4137604	0.082423193	13.23008146	574.3233689	4.689467571	61.58007117	55.67615658	3745.479953	1.229264858	0.028502697	0.097578569	5.435870152	0.004526058	1573	2	62.1218
6.669848593	285.8777506	0.349483803	0.900060377	23.55501222	104.3505539	904.7286064	4.173594132	4471.217604	0.009254803	0.00377724	0.573404805	455.368603	0.002927325	1573	2	62.1218
6.374305287	97.33353474	0.058811803	24.06124442	363.4628399	2.591752905	87.13172205	94.34743202	8453.080967	1.095553786	0.01658411	0.096041677	7.061211597	0.005287147	220	0	52.7118
6.277532695	50.04186047	0.11637642	16.63236344	49.03255814	18.00627907	277.2162791	41.49302326	14263.52791	0.135391042	0.01390102	0.302704699	62.12126719	0.01107754	220	0	52.7118
6.129464779	85.98699422	0.062129331	24.00611238	321.3786127	7.722802299	271.4566474	87.19942197	25474.16329	0.307612131	0.008897551	0.142959467	27.03026534	0.005355753	1630	2	72.3477
5.987434866	35.9484127	0.071326216	19.20458554	108.7896825	2.183008157	39.35912698	71.36507937	2934.537698	1.893609939	0.040332396	0.110841125	4.615783126	0.009041928	632	2	78.7789
6.610891905	208.2856516	0.091393441	34.50837405	350.0223782	34.38301866	504.5629662	84.31022378	51714.81834	0.148727386	0.009492984	0.272183086	82.90176264	0.007432793	632	2	78.7789
6.560268736	381.6565011	0.062576898	19.615741	1109.607313	2.5819394	35.84981144	90.93638301	3554.365962	3.077451451	0.052751408	0.070352183	2.247987622	0.007325294	131	0	76.3395
6.490221052	420.4561717	0.094019716	14.83578262	569.936941	6.134824547	101.1232111	47.28398927	5988.281977	0.456991163	0.015366637	0.137674497	11.25561091	0.003733716	131	0	76.3395
6.530573053	1713.204893	0.052065184	27.33329845	7729.522291	1.740277473	49.33958365	139.7474244	6762.711351	3.168075171	0.026236962	0.044388929	2.077794812	0.002271843	131	0	76.3395
6.027111928	53.86101695	0.091289859	12.87163459	99.62372881	4.035567366	85.12711864	43.62711864	4123.683051	0.496702522	0.019987966	0.1629872	11.38731	0.00814864	498	2	64.1615
5.624165964	27.89705882	0.102562716	10.34380407	45.47794118	3.098602401	51.73897059	39.55147059	2401.297794	0.749331984	0.030449991	0.135861397	5.189054193	0.00965801	498	2	64.1615
6.941509967	245.3527803	0.111828979	23.82396924	214.9598906	56.50557707	660.8495898	54.91704649	47149.02917	0.078139488	0.008689749	0.299565226	134.7527815	0.006455826	498	2	64.1615
6.537725087	255.6105263	0.067265928	24.47736593	619.7863158	14.27172514	267.6092105	77.20789474	24114.57711	0.269563177	0.011912025	0.161613617	25.54060153	0.006794708	1596	2	75.9671
6.756676559	933.3897759	0.062618394	28.87348653	2770.201127	21.90407821	593.5554139	89.0197236	58358.90225	0.14757978	0.006334947	0.161589813	67.78367949	0.003683575	916	2	79.2827
7.546394177	1533.908788	0.159898758	11.31756826	409.0448244	99.94103033	905.5705202	25.70342958	34387.7886	0.031069235	0.003038	0.330000955	225.4691393	0.001460107	916	2	79.2827
7.209517776	1995.780398	0.052526066	29.93923893	6032.025003	8.183308735	285.4843405	114.6115907	31413.20026	0.431913126	0.00473067	0.093680033	27.14696514	0.001140626	325	1	56.8214
6.738998116	245.6021505	0.088029445	26.6504084	407.7039427	45.01358718	774.3232975	69.12903226	64420.52832	0.081717377	0.004258239	0.253296534	121.0893072	0.002757277	457	2	79.6632
6.257571311	56.35276968	0.082146895	13.59444619	111.3848397	7.732177919	351.548105	49.80466472	17913.25656	0.142037486	0.004548348	0.150348279	55.53216164	0.001996596	2059	2	64.846
6.899127423	341.3172314	0.082027693	26.98490377	542.7217015	35.69383954	544.7541456	69.2864696	45943.82072	0.118372805	0.006911223	0.222581455	76.31890386	0.004420899	2059	2	64.846
6.38827919	162.0633609	0.111613885	7.775243039	179.2162534	5.561408127	92.32575758	32.1184573	3203.927686	0.379416585	0.016334952	0.141740734	12.30345875	0.004023919	377	1	71.4743
6.802835183	1085.293284	0.110597502	9.334322752	1086.340263	20.81122907	470.0974218	30.20207887	14302.92388	0.072892263	0.006260453	0.228508687	101.5072858	0.00367137	377	1	71.4743
5.953060255	167.1238155	0.10557411	11.7066558	259.8894504	3.688318198	58.06380291	36.85849653	2532.572963	0.663554421	0.027030975	0.174427356	8.104654063	0.007054485	287	0	60.6872
6.74813909	682.4312857	0.062943303	26.50630826	1893.273381	21.49682555	507.4996311	87.96716473	49197.7946	0.167048386	0.005353826	0.157947501	51.49700152	0.002848813	287	0	60.6872
6.251273369	88.64995442	0.080811262	17.71657516	173.2206016	5.816878551	151.8587056	55.65633546	9854.97083	0.329561544	0.01067279	0.160811122	18.90986019	0.004461514	939	2	55.6934
7.072095845	1085.682108	0.073745558	19.64719589	1849.352534	19.48841398	455.9923923	62.67694607	30911.85668	0.139060892	0.007336253	0.169433399	53.97036689	0.004674889	939	2	55.6934
5.934412132	59.88172043	0.080486183	12.60121835	155.7715054	2.000491386	33.02419355	57.94623656	1927.629032	2.007876919	0.045252456	0.104137091	3.364711445	0.007958888	128	0	54.7242
6.711592751	674.6505454	0.069422777	18.29510517	1585.406668	4.223813337	141.5388969	71.83268162	10926.70025	0.500699682	0.009403346	0.098580246	12.12387004	0.002163031	128	0	54.7242
5.324840673	14.89808917	0.094892288	10.49056757	35.22929936	1.986855451	25.85350318	44.60509554	1214.197452	1.933776386	0.08627904	0.112851152	2.101999824	0.031150726	2481	2	70.2177
6.895713762	152.7652733	0.245603333	2.597988027	21.65916399	161.3854411	1065.731511	8.475884244	11199.40032	0.02870777	0.005751735	0.451492388	430.0613664	0.003287232	2481	2	70.2177
6.959600925	477.3213807	0.071019399	33.56687017	1062.705996	37.58217231	727.7132867	88.97530129	74123.20949	0.117596499	0.006385888	0.204691112	99.85298	0.004404067	58	0	76.794
7.046640754	242.5150666	0.169947489	17.92631446	77.57603364	105.080567	826.5318851	35.36440084	46342.11843	0.03659232	0.0040289	0.370228938	203.0128096	0.002544763	1599	2	87.1266
6.217352693	99.74692443	0.087651076	12.48950615	181.3057996	4.014530008	53.29789104	46.04393673	2871.832162	0.938358829	0.039554591	0.142615746	6.078537845	0.012393552	255	0	68.7912
6.886263152	416.5695351	0.082407425	13.90598115	644.8860534	18.20014875	619.424728	49.31730959	31487.28783	0.080560311	0.003245847	0.16461531	85.59482566	0.00174273	255	0	68.7912
6.758649797	190.507109	0.300959098	3.588918089	19.43601896	118.4128738	859.1469194	8.557661927	11515.40284	0.016797149	0.007293633	0.532676224	363.0315187	0.00618077	1657	2	66.3409
6.612572584	1856.280942	0.057207869	24.36625009	6748.5045	3.447012717	166.6325197	101.291605	17176.09369	0.614719695	0.007387862	0.079278371	12.47990835	0.001292999	1540	2	62.141
6.359841711	84.55501814	0.102243069	20.53895945	112.0133011	36.23028706	558.7424426	51.65296252	34808.42563	0.095245132	0.008819135	0.273345097	98.6027844	0.004933676	1540	2	62.141
6.808105951	399.4356285	0.076184556	16.99236936	696.7753195	11.62992703	282.2365058	57.67404158	18376.92504	0.191649197	0.007033628	0.154144328	29.98681915	0.003475674	456	2	73.4209
7.240843418	139.7129252	0.190085612	3.603302328	28.57278912	157.212865	482.1931973	12.32789116	3688.718367	0.167289187	0.014197671	0.348751461	243.1287282	0.005002585	456	2	73.4209
6.850778203	234.9569145	0.163277911	12.25416268	91.82140375	74.72527492	867.2710215	27.77414871	32843.06393	0.03071966	0.00582406	0.385138642	221.8681307	0.004703807	1391	2	65.6345
5.330302134	16.50993377	0.10933731	17.67799658	28.85430464	3.117319416	44.29801325	47.38410596	2269.13245	1.050104179	0.051161141	0.20227496	6.97654222	0.031117339	1531	2	61.7769
7.020584305	225.531607	0.17176817	23.73160422	93.24676314	130.0194876	1120.854532	45.06854532	74138.51942	0.035737343	0.004177516	0.404879769	296.3063063	0.003002303	1531	2	61.7769
5.596207224	32.42921348	0.072874637	18.39426335	109.5752809	2.175957581	87.64494382	63.57078652	6249.703371	0.664738113	0.017679727	0.14145756	8.870607564	0.007794451	223	0	53.6591
5.781795476	37.01646091	0.076165557	16.69093465	110.0576132	1.844214127	29.5473251	65.40329218	2138.506173	2.208174863	0.055694739	0.091289704	1.976527272	0.015812864	223	0	53.6591
6.283151928	625.0872315	0.058131427	23.37275702	2549.088161	2.860235172	112.1174556	98.09160234	11333.89519	0.872979658	0.013225132	0.096337043	8.572078339	0.004462032	223	0	53.6591
5.533852021	24.82417582	0.13639657	7.548967516	21.56043956	6.422201425	165.7087912	26.96703297	5674.510989	0.148941749	0.012525301	0.15946788	20.8245108	0.006907295	223	0	53.6591
6.700730412	170.3677419	0.09159556	27.36648167	250.8129032	43.051473	654.2043011	69.96666667	55846.21183	0.096152774	0.006079588	0.260579123	101.3606062	0.004186074	223	0	53.6591
6.526610157	762.1433447	0.061932662	24.2970913	2351.074923	13.02166608	352.8735576	86.38729075	33288.17487	0.232870578	0.00592548	0.140804725	32.83280877	0.002824026	911	2	62.5955
5.47856294	39.94	0.3994	0.7244	3.88	72.55	460.64	3.48	2120.2	0.100621735	0.036169122	0.636944444	242.6236111	0.020419596	911	2	62.5955
6.602865131	139.4285714	0.31122449	1.105867347	14.63839286	90.74481824	726.9553571	4.964285714	4142.513393	0.029691514	0.010321002	0.521694568	336.9109046	0.008232624	2798	2	72.7748
6.627558646	2361.250986	0.047502434	34.31053109	12075.66018	5.86495478	354.3967772	144.4608514	51430.49278	0.411954426	0.004863431	0.079113161	22.69161124	0.001960153	159	0	65.3963
6.915864578	309.5073676	0.1232606	18.58605822	230.1804062	60.62697163	831.0597372	43.45878136	45559.78694	0.046285726	0.00462489	0.317309554	172.7775608	0.003667962	159	0	65.3963
4.531941206	8.407407407	0.15569273	3.747599451	9.481481481	2.92866941	26.11111111	17.74074074	596.962963	0.756403691	0.111788549	0.217648232	3.410999832	0.069519503	1517	2	63.3183
6.837933616	323.9324158	0.079609834	16.36884062	547.7107397	6.471188537	122.5163431	54.95281396	6556.690342	0.504303837	0.011896931	0.145003987	19.53914722	0.003018953	1517	2	63.3183
5.707555473	59.67226891	0.501447638	0.327660476	3.571428571	137.9282537	696.7142857	2.344537815	1654.663866	0.024250745	0.015162305	0.710550887	476.1718021	0.013697766	1517	2	63.3183
6.649977738	139.6184364	0.162915328	18.42884394	71.24504084	97.19241499	1040.047841	39.59743291	56534.49125	0.033079429	0.005007869	0.398465279	250.0523313	0.004263289	512	2	60.2793
6.216820825	116.9906054	0.061059815	23.04396555	447.4853862	2.075750138	52.4368476	89.94885177	4578.06524	1.871996724	0.025652892	0.085205329	4.093153527	0.00486126	258	0	76.397
6.519025303	86.82597055	0.116232892	8.092933985	75.45247657	8.697013847	127.5274431	31.04819277	4187.96921	0.277592609	0.01400858	0.151109345	16.36254582	0.005419359	258	0	76.397
6.500188714	2802.434414	0.054314955	25.56144703	12193.55341	1.91473135	74.21877665	127.6663695	9010.276649	1.894442998	0.015766741	0.049289887	4.037273033	0.001606553	258	0	76.397
6.155215256	58.32473118	0.125429529	7.270731877	51.7827957	11.09818939	238.2322581	24.69462366	5936.636559	0.111383613	0.008429335	0.245492113	54.23296783	0.004883045	1002	2	64.9555
6.765610775	499.8823939	0.057977545	29.12534969	1545.158896	6.279200546	183.4111575	96.59684528	17654.86418	0.547011851	0.009780755	0.130290838	19.67841084	0.003964422	1002	2	64.9555
5.578182378	21.31746032	0.112790795	7.98292321	27.57142857	5.885501526	148.4920635	30.40740741	4433.465608	0.224191734	0.013678282	0.202616506	23.09372041	0.008168372	132	0	49.3443
6.640806181	152.241288	0.067155398	19.05861881	382.0313189	5.082780128	199.7265108	72.83855315	14940.17909	0.368084579	0.007541567	0.117671292	18.78144175	0.002722851	132	0	49.3443
6.84160735	403.3701699	0.060648048	22.59651837	1049.153661	6.563990782	270.5104496	89.61674936	24543.58337	0.342308911	0.00748616	0.098886973	20.89368624	0.00366053	132	0	49.3443
5.724738237	35.82285714	0.10235102	10.09645714	60.74857143	3.892253061	89.74571429	35.90285714	3653.294286	0.380934906	0.01765774	0.165794002	10.76186819	0.007306847	303	1	78.7105
6.441797129	78.90322581	0.14140363	16.22456032	43.43369176	40.88679488	488.8387097	35.91397849	24725.06093	0.061469931	0.008966258	0.332945709	100.3623693	0.007405398	303	1	78.7105
5.641395511	1590.97736	0.041883256	52.71091755	17219.09809	0.779475513	46.01790133	255.8405728	12295.44058	5.409541387	0.024992453	0.040076712	1.786809072	0.002283794	70	0	60.7036
6.362225579	102.2530658	0.113994499	8.62412675	104.0189521	7.009566137	124.9632107	30.62095875	4350.32553	0.251868928	0.013850746	0.176066379	19.59865212	0.005286052	704	2	85.6263
7.28116179	1344.350664	0.092452422	34.1012236	1609.474245	71.29697545	934.1436627	78.89202943	90868.02084	0.078146197	0.00579275	0.265994701	157.4811681	0.004198611	704	2	85.6263
6.347429142	2597.60224	0.063810608	18.92009197	9006.967181	8.407303526	405.9232092	84.73926501	35705.60681	0.213299753	0.005878751	0.095503861	30.55535535	0.002442812	79	0	75.4935
6.577871164	439.2680535	0.065270142	29.23110474	1217.228826	23.18068492	530.8291233	88.25824666	52795.01545	0.16162162	0.007968311	0.173315521	58.54769481	0.00521279	391	1	86.141
6.154909651	81.4245283	0.384077964	2.351281595	6.91509434	149.8635413	889.3443396	6.018867925	8516.146226	0.01470972	0.008725237	0.631039836	453.9103697	0.007819642	391	1	86.141
7.192090523	691.6672799	0.090889261	30.62042551	955.8457293	118.5601293	1247.422996	73.83074901	111209.6961	0.078504418	0.006871303	0.259530198	232.4705047	0.003735263	493	2	87.0308
6.349007489	118.1284635	0.297552805	4.063168981	17.23677582	88.43067338	817.02267	9.705289673	11521.63728	0.015176814	0.007123121	0.550919026	344.3901776	0.006479523	1474	2	67.3785
7.224663256	485.564698	0.081703634	18.57407959	572.2444893	44.41459171	936.0846374	55.18441864	58268.35588	0.062272847	0.004959519	0.195399543	121.1619953	0.003108259	262	0	62.4011
6.292277837	221.3812907	0.065536202	19.42554214	686.6678508	2.976794436	60.80521018	79.92243931	5418.598579	1.322828327	0.024608516	0.084171607	3.760055773	0.004226513	261	0	62.4011
7.006774371	288.6749004	0.230019841	3.145971651	43.24223108	86.36045396	741.0270916	9.733067729	10246.23984	0.018558035	0.005842069	0.42947454	245.6353213	0.004494953	1990	2	66.8665
6.956184643	287.1014617	0.246862822	7.971415876	41.99742046	130.6546416	1048.124678	16.07652623	26407.49699	0.015875809	0.003642698	0.470997324	359.7578503	0.002785341	886	2	59.2936
6.854052621	149.9535452	0.183317292	3.362575547	43.39853301	36.92889958	223.49511	12.61369193	2057.622249	0.168677402	0.017270284	0.310308034	83.30606903	0.007393302	465	2	84.5722
7.57241481	1440.408185	0.109570073	13.72051666	895.6513008	61.57857129	797.1038339	36.87692074	25014.98121	0.067945251	0.005700326	0.250225472	227.7443378	0.003348086	465	2	84.5722
6.507956896	2224.907344	0.058234501	24.75751149	8437.303774	9.610353252	359.6918285	94.09323143	33052.17044	0.273041042	0.004133858	0.106425969	41.2230688	0.001220705	209	0	70.4723
6.293271348	738.1425804	0.065005952	19.64184816	2439.682166	3.705592708	203.6932629	77.64975782	16651.18934	0.369299543	0.006147676	0.103847281	17.36772489	0.001578213	265	0	43.384
6.262764196	350.8515581	0.099391376	9.124525195	559.0515581	3.808838527	95.96883853	38.11954674	3828.13881	0.420855748	0.01393095	0.133604773	11.70035398	0.003185635	265	0	43.384
6.313491263	769.9272128	0.065088107	19.6455554	2503.912503	3.966429488	202.8911151	77.25479753	16544.80844	0.36944716	0.007025242	0.104801443	17.22946775	0.002306612	265	0	43.384
6.305479894	124.0144462	0.199060106	8.593673753	45.40128411	53.68401227	591.1348315	19.75120385	15947.32103	0.033278327	0.008060118	0.438627258	177.2357038	0.006797012	265	0	43.384
6.41805383	94.87913669	0.068258372	22.12697272	250.9769784	6.951342581	190.4856115	72.71079137	13890.95324	0.392362195	0.00857037	0.135569197	24.74905376	0.00347986	197	0	74.4504
6.555247842	148.8292683	0.082499594	15.44613473	284.1252772	5.106571194	119.4329268	51.75277162	5969.059313	0.478077335	0.011702029	0.150308528	18.89257413	0.003489225	1460	2	58.6256
5.67643095	59.02439024	0.359904819	2.846371208	8.085365854	72.31688727	668.6890244	7.195121951	6505.091463	0.023407308	0.016188073	0.617518208	332.6567916	0.015605395	1460	2	58.6256
6.374985312	198.0442478	0.076200172	17.33589457	458.4274721	12.96638258	431.5852251	58.35205848	27025.80146	0.131511394	0.006280765	0.173139535	54.49056108	0.004255573	539	2	77.5441
6.47202769	757.4331965	0.069077355	21.21355214	2069.684177	19.45755692	569.8509804	73.0496124	44728.82772	0.124761927	0.004631521	0.169277007	72.41601304	0.002737059	539	2	77.5441
5.584661564	34.41007194	0.123777237	7.168469541	45.16546763	3.373699601	25.14028777	31.52517986	584.9388489	2.521091432	0.081041305	0.117461547	3.580085106	0.013645005	1399	2	61.64
6.048622673	92.51515152	0.46724824	2.502295684	5.585858586	197.5530048	870.9292929	5.808080808	10148.90909	0.024386703	0.01906551	0.709557644	449.4049796	0.018197227	1399	2	61.64
6.547290228	98.05031447	0.308334322	2.826035363	9.289308176	139.0628931	668.0628931	7.616352201	8512.402516	0.038604132	0.01068566	0.537870487	290.4704182	0.007607582	426	1	69.3525
5.762939956	57.82572227	0.053891633	28.13281173	342.3569432	1.648024153	103.6523765	116.9981361	11976.01957	1.156799887	0.011935771	0.076444064	7.077138811	0.002628212	1295	2	71.8439
6.698262341	331.6116279	0.077118983	20.30207701	652.3609302	16.57004413	474.112093	60.65116279	31280.06744	0.122735015	0.004691642	0.183795584	63.75208327	0.002668113	646	2	83.499
7.156418939	853.4685162	0.133021901	16.69029645	454.2796135	69.42468719	772.401808	37.97724439	39796.05424	0.049650779	0.006797515	0.315457065	160.5239087	0.004446828	646	2	83.499
6.061673551	56.92156863	0.101464472	10.10765726	82.36541889	4.476841393	74.87522282	35.64527629	2943.581105	0.48865559	0.022923705	0.179346063	12.18264678	0.009905726	1359	2	79.6906
6.145442454	69.37383178	0.216117856	6.161372657	19.97819315	59.20214284	636.0996885	15.01246106	13095.53271	0.031168869	0.014123866	0.455166894	209.7344868	0.013173613	1359	2	79.6906
6.37803966	511.1860202	0.057911637	22.97076232	2112.859295	6.941566236	547.8478532	101.6024697	57134.88399	0.184188115	0.003514251	0.087700643	38.14641985	0.001624607	98	0	68.961
6.676048029	1912.677605	0.068667969	23.34649427	4970.779062	33.00631708	684.4616572	74.57270051	55351.79332	0.123023902	0.008138662	0.171893645	87.57217513	0.004568271	98	0	68.961
6.510001923	1504.709102	0.067072707	18.33512589	4243.273781	13.94487188	433.5682446	72.70027637	33726.5653	0.165952642	0.005025466	0.120790552	41.4668955	0.002123038	1636	2	60.7283
6.058383636	247.8943993	0.052991535	26.87455311	1384.914066	1.478369912	72.33604104	124.9260368	9450.066268	1.700836989	0.017403046	0.064901436	3.684637339	0.003041645	280	0	70.5106
7.005985961	167.2900976	0.233319522	9.149127875	24.92189679	166.1975728	776.776848	18.70990237	25301.66388	0.103149548	0.021268774	0.478284782	254.8682354	0.011516955	1686	2	82.5298
5.853785239	210.8416031	0.050296184	29.9299627	1380.680821	1.187336965	47.26979962	134.7480916	6470.333254	2.887080249	0.027187383	0.065601307	2.764048209	0.004654066	2380	2	56.5969
6.260444955	84.07913669	0.302442938	2.459396512	10.71223022	148.0583303	858.9136691	7.179856115	8813.899281	0.127026145	0.018749849	0.554341218	371.0911868	0.005836791	2380	2	56.5969
6.300410597	290.6009292	0.067503119	22.26104481	919.0590012	13.40211358	579.4441347	74.93728223	45925.50778	0.12626542	0.005075565	0.16488915	73.22770917	0.003628875	1368	2	64.6188
6.072007132	55.02962963	0.067937814	17.0139369	179.4345679	1.925073922	33.79876543	77.39259259	2730.564198	2.481782859	0.046849157	0.088959156	3.110088934	0.009880675	476	2	65.0979
6.714444118	288.8720341	0.077012006	17.96220882	536.5323914	13.32574219	420.0506532	57.98107171	25810.11837	0.135821922	0.005188644	0.171594444	56.31584592	0.002954155	476	2	65.0979
6.548520504	162.0283737	0.112130362	13.41157122	156.9321799	30.95296752	492.6823529	36.16678201	21341.58201	0.072354048	0.009764867	0.275965799	92.16582252	0.007998157	1994	2	61.2485
5.632588855	35.35125448	0.126707005	5.203247646	43.43010753	3.766935163	44.33333333	25.56630824	1248.842294	0.740249584	0.050311012	0.161922264	6.042887466	0.011214499	201	0	77.5989
6.619939678	580.2310081	0.064348565	33.80205133	1746.022513	30.23127303	578.1504935	97.56981258	65002.2889	0.16483007	0.008101833	0.185820801	66.78434859	0.005034269	201	0	77.5989
6.981042645	226.3020344	0.088537572	16.34518614	298.8419405	29.54722326	778.4131455	48.16431925	37664.67919	0.066324896	0.004825543	0.211743367	172.9065089	0.003728051	87	0	79.039
6.175580819	62.85294118	0.102700884	10.07066726	82.2124183	5.331119975	51.46895425	37.6503268	1767.053922	1.289563323	0.033188485	0.138607224	7.646217821	0.006407746	87	0	79.039
7.461757102	273.4927273	0.124314876	13.48174463	119.0654545	222.9924626	1088.127727	33.18727273	48688.40227	0.635534936	0.016712904	0.278167061	231.1709535	0.003728241	87	0	79.039
7.284786299	472.0426813	0.12360374	30.62087065	377.2382823	157.1620617	1436.530767	63.73684211	125397.0424	0.050718135	0.003701816	0.326215575	301.5561203	0.00158473	87	0	79.039
6.222698229	731.1817894	0.057842084	23.37167832	3083.760383	2.251611314	89.84083538	99.45075548	9245.194526	1.104766948	0.015021921	0.082085469	6.748463593	0.00341046	379	1	64.5722
7.186529832	706.1123554	0.131786554	16.80834832	406.3348264	95.28844715	1064.452034	38.37066069	53883.92124	0.035354364	0.003466961	0.324694781	234.3160203	0.002179863	379	1	64.5722
6.83763637	505.5382756	0.10184091	9.923201929	503.016116	11.44595187	297.467365	34.76631749	10575.34488	0.132305765	0.006513255	0.182682564	49.52046451	0.003001797	524	2	68.2601
6.74621054	181.2168675	0.311905108	2.688912522	17.00344234	113.4715266	453.4010327	7.251290878	1618.981067	0.707359651	0.027478748	0.545674131	272.0338027	0.005834418	524	2	68.2601
6.013796796	40.225	0.125703125	5.531835938	36.65625	5.7625	51.325	27.2125	1501.14375	0.909402896	0.045243134	0.13161055	7.214721695	0.005921294	182	0	52.7748
6.015718155	130.6604378	0.069759977	18.71458775	436.0838227	1.979219122	31.12653497	74.49706353	2607.011212	2.546404238	0.057442743	0.081020338	2.202692997	0.009816687	182	0	52.7748
6.115337114	255.4003132	0.066649351	18.09793803	930.2907098	1.71990178	46.78001044	83.91440501	4092.000783	1.855508942	0.028812942	0.071213262	2.984207788	0.005536607	182	0	52.7748
5.203280695	13.06837607	0.111695522	9.737161224	23.34188034	5.173496968	154.974359	32.07692308	5014.974359	0.217554424	0.016562322	0.225239233	28.53162793	0.011632595	182	0	52.7748
6.448152429	399.7306915	0.062118212	26.55299045	1330.881896	14.8838561	429.390676	90.23760684	42011.13644	0.199240079	0.005392764	0.159669017	45.03848017	0.003219725	182	0	52.7748
6.97339543	373.0824211	0.240233368	7.056752836	60.00579524	121.0380971	933.7102382	15.37475853	22446.22923	0.019169755	0.004305582	0.473824799	322.4141607	0.00294217	182	0	52.7748
5.27047638	70.20704846	0.309282152	0.990238506	22.13656388	28.96997807	89.08370044	4.86784141	290.4757709	0.29004261	0.060442687	0.505783162	58.3708419	0.036524025	335	1	64.5859
7.173239894	1659.08068	0.093343124	13.60185186	1963.159784	83.60778331	1710.618544	42.22381006	65887.89873	0.119602209	0.009667851	0.218141171	450.7241229	0.003349392	335	1	64.5859
5.037203648	17.21656051	0.109659621	11.09343178	41.31847134	1.289950911	12.13375796	38.97452229	388.0955414	4.715269762	0.157138127	0.155026349	2.596046188	0.035110036	1315	2	70.7762
6.782357104	276.5629229	0.093559852	10.29300466	319.0981055	6.811123702	130.7838295	41.1488498	5345.92862	0.388439197	0.010378461	0.143172477	19.36845682	0.002260916	1315	2	70.7762
6.441563272	2378.412686	0.064886446	18.83387218	7497.498759	6.516832418	479.7309508	80.35757741	39887.37962	0.165578711	0.003532988	0.098660806	39.11428149	0.001487744	4202	2	59.7919
6.195066901	1188.129912	0.064313625	19.18842749	4396.932013	2.428223177	149.6142146	82.49399156	12621.99681	0.550876237	0.008231536	0.088977444	12.13865558	0.001805529	4202	2	59.7919
6.834711522	248.8493476	0.147597478	11.54993816	122.7307236	54.52703655	726.6465006	27.97983393	25786.48754	0.037547342	0.005321268	0.351158823	179.0834378	0.003992697	543	2	65.0979
5.150747374	23.48275862	0.404875149	1.252080856	2.75862069	106.8421522	465.8793103	4.344827586	3169.534483	0.049214405	0.032632492	0.655565134	236.0454646	0.029092852	4208	2	60.4709
6.26520213	428.9293591	0.073902371	16.34755932	1092.585458	6.599785623	262.9858718	59.73397657	16526.65403	0.223019622	0.007036794	0.147935405	30.53852541	0.003445706	4208	2	60.4709
5.979918526	74.91160221	0.413876255	2.764262385	6.171270718	143.1495986	879.0276243	6.524861878	9307.104972	0.054926326	0.016963855	0.666100816	461.7601128	0.008195825	3653	2	75.2663
6.350947316	75.66096866	0.215558315	7.251954124	21.10826211	74.72108181	705.002849	17.09116809	16862.75214	0.036296331	0.01175427	0.448692488	237.991996	0.009106572	639	2	67.5866
6.044614178	331.1947756	0.041997816	43.59277567	2864.95511	1.787369007	114.2452447	191.1940147	22675.94725	1.629682727	0.010587958	0.058108011	5.897708383	0.001657297	2010	2	57.063
6.008480296	53.81860465	0.062579773	23.87904813	210.7604651	3.600248783	186.6674419	84.64651163	15991.80698	0.455497175	0.007991693	0.128457734	17.89881879	0.003382071	2010	2	57.063
6.761969098	222.6806998	0.121749973	16.36079135	177.4100601	65.89175728	790.5287042	40.62274467	41286.76599	0.055026575	0.006972121	0.308532161	160.3744654	0.004515355	50	0	79.4333
6.648132435	1158.162208	0.069785624	22.54723118	2759.581345	15.59109107	423.5356712	70.82778983	33189.74452	0.158294073	0.004574365	0.169108343	51.8738792	0.00200759	308	1	74.6064
6.244926324	109.3028391	0.344803909	0.932042313	11.06940063	65.09004966	424.6529968	4.268138801	2231.971609	0.023888626	0.009740946	0.574286716	199.5094628	0.007541508	1000	2	54.9952
6.432250765	115.3316327	0.294213349	4.496850271	14.33163265	115.663467	677.4260204	10.46938776	12095.34439	0.023279915	0.011426714	0.55198447	244.6974508	0.010173118	1000	2	54.9952
6.734166153	233.6030624	0.275150839	4.339391871	30.5147232	108.5306929	961.2532391	10.5335689	15132.03769	0.012602652	0.004278721	0.528464081	363.1289265	0.003586772	1210	2	80.7036
6.445468272	2354.709812	0.058432424	25.38437724	8913.462802	12.00064665	386.8013301	99.63199166	41402.44196	0.253416835	0.007958059	0.118629333	30.9388897	0.00432635	128	0	70.7762
6.341147184	1223.593293	0.055602713	28.13532126	5285.834954	5.40716678	150.9621921	103.0365355	14440.18477	0.750525629	0.008931572	0.099360024	17.98836182	0.002108305	244	0	81.0787
6.088605647	280.4447742	0.092464482	10.52403406	538.7012859	3.307655573	107.3570722	41.69304319	4632.649522	0.401068278	0.013094605	0.142992858	14.16264495	0.003325305	1520	2	69.8946
6.722261886	2541.716782	0.09529532	10.91224415	3141.908518	23.42872482	420.3169241	38.01919616	18058.30815	0.097380054	0.007129445	0.186928675	61.05831439	0.003568653	1520	2	69.8946
6.387251141	309.9139179	0.083109123	14.21910992	635.0997586	3.50655977	82.82113167	50.90131403	4267.248056	0.658031084	0.016222051	0.138330228	11.78962339	0.004069686	4118	2	49.0404
6.413766968	712.9181876	0.05706998	29.51233435	2630.691803	7.816513981	191.3721582	102.1629843	21913.12768	0.493059583	0.009912362	0.128237031	14.99826053	0.004165404	4118	2	49.0404
6.367859063	2243.531895	0.072683834	15.10506158	5489.066544	7.873941168	258.0869537	63.42168011	17689.29167	0.237455535	0.006931708	0.116978549	21.92627753	0.002817102	271	0	53.525
6.931772953	494.7182557	0.105754223	9.301677359	421.4335186	16.21747001	283.1605387	31.81445062	9941.964301	0.115469844	0.00928578	0.209092724	48.7320943	0.005745741	685	2	85.4949
5.996412257	157.560474	0.054918255	26.81241808	809.3597072	1.487322627	40.93307773	108.1767166	4796.818055	2.558668188	0.031812984	0.083135346	2.396428971	0.006234653	87	0	67.4771
6.889297983	209.0329369	0.191246969	11.68609525	61.25251601	94.06450765	1084.672461	24.06129918	36721.29643	0.019461933	0.003254138	0.413737251	320.1873823	0.002590469	87	0	67.4771
6.498308692	352.4138445	0.075061522	20.09575909	809.6185304	11.80177249	313.4879659	62.42193823	21910.23259	0.189881535	0.009583276	0.182960088	40.88673117	0.006119064	1067	2	64.7255
6.212260117	399.074059	0.081195129	15.4109893	931.6242116	2.91439294	65.98351984	55.36419125	4012.133672	0.832465365	0.019950924	0.115971413	7.05964869	0.003748327	1067	2	64.7255
5.944830102	179.1789515	0.070626311	16.23462048	601.7504927	1.72591907	43.10169492	73.00315333	3274.992905	1.744946341	0.030735976	0.081072955	3.04234752	0.005444342	71	0	73.9877
6.749502383	1089.835468	0.077557321	19.36309455	2036.347282	25.30268074	567.8856391	59.64204384	38523.05117	0.099065245	0.00475558	0.18618247	72.46726481	0.00276936	71	0	73.9877
6.101147036	2747.418979	0.054292526	25.04201576	14643.65924	1.184772718	69.23944747	138.4196506	9572.683365	2.065303814	0.016146556	0.049914706	3.055668715	0.001553135	179	0	0
4.271370634	14.39393939	0.436179982	0.723599633	2.818181818	33.63820018	236.4848485	3.303030303	883.5757576	0.077139187	0.067773204	0.677819865	143.9419192	0.066417953	1853	2	64.0137
7.064712233	200.494855	0.187553653	7.473839237	44.3676333	75.44435451	800.7614593	17.93171188	20889.66885	0.023566272	0.005993131	0.371342288	213.0150286	0.004894201	1853	2	64.0137
5.573217033	55.86720867	0.050467217	30.90774565	421.3053297	0.758613374	26.67931346	142.403794	3649.300813	5.717958335	0.043270777	0.060335049	1.783667847	0.004450725	166	0	72.9199
6.827386827	362.1807419	0.071464235	43.71606577	878.847277	44.64981103	1044.197711	113.090371	132316.869	0.099281593	0.002879777	0.229026872	157.5675538	0.002096669	166	0	72.9199
6.763344615	208.5796178	0.26570652	5.495005883	28.60509554	128.7827433	960.4254777	12.28152866	18475.79108	0.015959574	0.005142642	0.513038489	349.7320804	0.004059776	1076	2	82.4093
6.603313718	135.2647059	0.180835168	26.57485916	64.32887701	113.5562981	853.2072193	51.60160428	64177.41578	0.057887995	0.009846958	0.428443215	226.5246782	0.007900935	703	2	78.0589
6.713488967	174.9845201	0.27087387	3.558665376	21.37151703	96.12154818	682.4210526	9.495356037	10176.24768	0.019023212	0.00709058	0.488764016	247.3631656	0.005601512	1723	2	67.2745
6.020554159	41.19950125	0.102741898	8.458305608	57.90274314	4.542732943	78.9925187	35.23441397	2629.107232	0.52392429	0.019429886	0.146625386	10.75442489	0.006634202	446	1	51.1595
5.40907934	24.9123506	0.099252393	17.8658434	57.20717131	1.963714862	27.88844622	54.49003984	1818.932271	1.878460732	0.064023436	0.115824603	2.796123922	0.01317646	446	1	51.1595
6.434132894	80.16853933	0.09007701	13.3923545	120.0674157	5.023912385	67.36292135	47.05842697	3743.619101	0.732948623	0.027992329	0.129971419	7.236337885	0.007815312	446	1	51.1595
5.831554291	32.7987013	0.10648929	7.58580705	48.98051948	3.594145303	52.5487013	31.87662338	1806.321429	0.6629727	0.03315599	0.162865529	7.116466663	0.011673415	446	1	51.1595
6.432917746	94.70402612	0.103051171	11.64762285	117.2089227	5.462930446	101.7334059	38.28400435	4262.995647	0.388145383	0.01485306	0.171799052	18.08497902	0.004782146	446	1	51.1595
6.92781077	467.8759459	0.063226479	31.34798766	1223.83	34.34647507	768.9395946	93.81351351	80373.10392	0.116314752	0.005009647	0.176415645	85.28645078	0.003434746	446	1	51.1595
5.769212806	296.607221	0.08112889	11.91581118	826.4026258	2.189921905	45.39824945	56.76477024	2394.498359	1.44163537	0.027115703	0.092563626	5.228592148	0.003225736	1802	2	74.0808
5.866823229	79.79786096	0.085345306	11.73745203	194.7240642	5.225348166	36.93368984	49.01925134	1395.100535	1.952353784	0.045654236	0.133650047	8.889397201	0.008484542	1802	2	74.0808
6.77922408	515.2319798	0.100103357	11.35477909	590.285409	30.99127901	680.0874296	36.2189625	27453.63008	0.055528327	0.005858155	0.22319349	115.1798753	0.004403061	1802	2	74.0808
5.27721123	24	0.315789474	1.130886427	3.868421053	80.2700831	292.8157895	5.026315789	1214.684211	0.144509964	0.042644149	0.516677632	154.0671601	0.026055605	1802	2	74.0808
6.616476805	196.8934338	0.105970632	17.11938599	223.547901	57.35878278	746.3223897	46.62217438	42692.32347	0.060705256	0.005202298	0.281939958	133.0473357	0.003231375	4067	2	57.295
7.469435605	813.4232821	0.065757743	28.47999388	1643.107357	152.0394507	1614.863864	83.59951496	159749.3479	0.14391087	0.004764551	0.171348732	193.3470862	0.001216022	143	0	43.2827
6.029296141	35.43870968	0.228636837	4.525868887	9.425806452	293.968949	591.5870968	11.90322581	2005.212903	0.647849458	0.043209309	0.440838097	325.0020206	0.015777063	143	0	43.2827
7.345788954	929.4261178	0.126693855	29.26589568	593.9261178	86.57166387	984.6833424	60.02181025	79189.84501	0.05250984	0.00406237	0.323653023	217.3368523	0.002855346	515	2	79.6523
6.763834715	171.4794745	0.281575492	5.90187149	22.30377668	154.6626438	1167.553366	12.65845649	23272.20033	0.014934509	0.005208429	0.533753167	446.8374546	0.004113692	1351	2	76.4928
5.695963861	45.82758621	0.395065398	0.685790725	4.517241379	75.79986623	626.0258621	3.482758621	2508.836207	0.017144844	0.012751561	0.610438218	340.1293606	0.011985715	754	2	65.1143
6.97673058	276.5770925	0.135377921	16.42556451	173.1429271	74.04408305	885.2481645	38.00734214	42723.24523	0.043298825	0.006485451	0.340810602	205.0829223	0.005144078	928	2	76.1561
6.537461155	266.4499442	0.099162614	9.404789411	345.197246	5.477547895	121.2541868	36.42389282	4585.888351	0.323961116	0.011750626	0.155681997	17.5567953	0.003576825	928	2	76.1561
6.174268819	996.8643436	0.059889717	22.03326394	4089.210754	6.395662018	429.7562631	92.54785221	40686.4033	0.213501989	0.003578894	0.101870732	38.13293637	0.001296014	547	2	64.5859
6.083630971	99.48145455	0.072350149	16.87745269	298.12	2.412209719	54.55636364	67.37527273	3869.190545	1.272679789	0.025824247	0.104965981	5.195790702	0.005987279	625	2	66.1875
5.75550022	33.26950355	0.117976963	6.935113928	41.80851064	3.82899502	37.69148936	26.70921986	1146.684397	0.902496615	0.055956305	0.195258892	6.970582715	0.014987672	625	2	66.1875
7.024162928	576.0956472	0.164975844	7.499761523	186.0904926	52.98837098	644.6675258	19.58991982	17211.38975	0.030879605	0.005571154	0.327353351	151.9085459	0.003993662	625	2	66.1875
6.229047826	58.31497006	0.069838287	19.71961705	167.4	5.413093334	160.2143713	68.55209581	11692.48024	0.414602045	0.011114805	0.141886662	18.59350556	0.005278133	625	2	66.1875
5.864450094	39.09005629	0.073339693	15.63701516	118.5272045	2.574235539	143.4840525	65.37523452	9895.356473	0.442392714	0.009878029	0.101430442	11.71080611	0.003492063	625	2	66.1875
5.9453293	78.80163043	0.053533716	30.56060964	414.5991848	2.022152647	104.8682065	112.3451087	11547.81793	1.107708455	0.012333771	0.092295147	8.163001037	0.003459971	4019	2	48.627
6.830347686	215.3094017	0.18402513	15.22203521	75.11623932	109.2382504	818.3905983	31.11282051	38062.29145	0.04598198	0.009335776	0.412754173	228.9783631	0.006101849	4019	2	48.627
6.607922442	241.4003868	0.077820886	22.1147497	458.5499678	20.18851713	412.0038685	63.72598324	30316.78143	0.150297288	0.009384366	0.196774024	53.3350193	0.005485694	4013	2	61.0924
5.539357307	34.91366906	0.251177475	3.298794058	10.17985612	27.81067233	308.5539568	9.748201439	3834.625899	0.036605254	0.013131707	0.488764183	118.4325409	0.01144649	1357	2	74.9295
6.541619387	375.1420165	0.04905741	43.77972878	2000.335949	6.783956984	304.7447365	136.3866876	43915.99778	0.430851224	0.00668548	0.122758579	27.01456407	0.003430753	1357	2	74.9295
7.162667003	600.1908118	0.078333439	26.11162118	840.9031584	35.73313237	847.008875	70.83842339	68410.89533	0.082465882	0.004671094	0.210154184	120.3955292	0.002716574	317	1	75.1075
6.672300541	285.9425341	0.067343979	19.80096642	702.4639661	3.826633373	65.95266133	75.6806406	5459.935704	1.230255742	0.025130983	0.094151198	5.748114653	0.005849534	642	2	69.1828
7.208099837	758.1102107	0.307175936	1.445152736	60.24473258	136.0455048	944.2127229	5.539708266	6830.878039	0.048417951	0.004929753	0.518231008	433.046424	0.001739732	642	2	69.1828
6.592526074	501.0869001	0.108319693	8.914841936	495.2970169	25.38427835	467.8108517	30.39904885	16202.27432	0.069272502	0.006995088	0.224992305	75.6267329	0.004232426	334	1	59.4853
6.768264105	249.7520891	0.115948045	27.6221648	247.1494893	66.58921193	786.542247	62.31940576	62824.84958	0.070597368	0.006111883	0.320060101	152.4494115	0.004680643	232	0	85.4511
7.345152344	241.3248731	0.204166559	4.090946831	38.30456853	210.0695779	783.0279188	12.12351946	11798.59814	0.079253061	0.007865207	0.392075729	296.2725691	0.00331446	130	0	47.989
6.265932893	1280.424607	0.063218357	20.80627428	4465.106152	9.199068902	301.5020243	81.14881011	25385.78325	0.271394664	0.006629553	0.116444435	31.64233605	0.002675798	130	0	47.989
7.014051627	1375.264555	0.05352057	29.89375855	4357.118384	15.51668059	544.8532846	112.2654888	64869.45704	0.204753534	0.005766667	0.114080032	43.53419623	0.003211651	492	2	58.3518
7.014718657	232.7593123	0.222310709	3.683857732	38.70009551	88.16884372	856.8404967	10.78987584	12354.73543	0.021032404	0.005850574	0.433203149	286.4992269	0.004248986	865	2	0
6.792235058	349.6326681	0.086137637	23.63884781	521.4769648	25.49986674	422.9122937	61.66814486	31080.68367	0.13482683	0.009199284	0.229203508	61.92097571	0.006439558	409	1	80.1999
6.814360667	195.2085714	0.278869388	2.368114286	22.8	106.2601531	734.4785714	7.385714286	7834.595714	0.021707456	0.009908832	0.512915025	285.8138542	0.008084981	52	0	77.4949
5.353987209	15.68292683	0.076502082	14.651279	52.5902439	1.260440214	23.1902439	64.33658537	1695.258537	2.690922239	0.061744373	0.107758979	1.688919024	0.016864158	706	2	65.0212
5.685295701	33.87366167	0.072534607	19.80418086	131.3768737	2.803763601	114.2034261	69.58672377	7840.147752	0.633719507	0.013468247	0.161634556	18.29658909	0.00511868	706	2	65.0212
6.259410331	318.887254	0.060937752	28.93001852	1260.307854	14.58982886	383.0273266	100.8960443	42341.01586	0.250653727	0.005847545	0.154952964	41.32737077	0.002966603	706	2	65.0212
5.967310728	79.63888889	0.36869856	2.120284636	8.796296296	126.2124271	775.2824074	6.083333333	7292.578704	0.040946247	0.020027804	0.627343632	354.2714632	0.016754529	635	2	61.1937
6.016144647	40.18905473	0.099972773	10.07066657	64.13930348	2.92319497	27.08457711	39.53233831	1063.069652	2.39357947	0.070436093	0.138948621	3.767924145	0.013792626	249	0	79.0965
6.606540307	2307.65009	0.052402527	28.89621311	9382.76488	8.505823631	352.9636442	117.4395395	44203.44765	0.328527567	0.006554069	0.091491381	23.65295668	0.00288846	249	0	79.0965
6.174121202	582.0183435	0.107841086	7.05112239	793.1975171	5.333967989	188.613489	31.37391143	5907.004817	0.175904382	0.007560522	0.155026755	29.48689095	0.002605927	1263	2	59.3566
6.684159482	237.8765195	0.152192271	6.085084174	119.1074856	50.34359421	660.2092131	18.57133717	14830.07486	0.0376707	0.009605436	0.32765009	163.6960948	0.007301703	1263	2	59.3566
6.231224399	106.8651503	0.086811657	12.14835673	201.0016247	4.024406066	86.56701868	47.05523964	4235.78554	0.565612153	0.01627538	0.13278264	11.71584063	0.003974408	151	0	70.7077
7.375421857	1823.251618	0.100826833	10.21522899	1476.174473	36.64745619	595.2144003	35.20638168	22368.7731	0.104763088	0.009589919	0.184963252	98.03877254	0.003959276	151	0	70.7077
6.00547478	71.6584507	0.126159244	6.694294287	69.08098592	5.809980039	55.37852113	28.13380282	1726.794014	0.764588229	0.031395155	0.139354081	7.129604209	0.00706783	151	0	70.7077
5.956462193	130.8748921	0.056460264	26.85240988	645.5884383	1.277781231	20.89603106	107.3097498	2546.817515	5.155535044	0.081833074	0.069566393	1.047165674	0.014644922	575	2	42.5133
6.001239984	73.25531915	0.070846537	16.39135917	235.4235977	2.506306844	85.23887814	69.39651838	6325.153772	0.795175719	0.017914695	0.108471689	6.669069443	0.006508644	575	2	42.5133
6.30199806	134.9483431	0.0657643	22.32289422	424.9707602	2.442862524	65.31725146	81.50487329	5680.183723	1.241347368	0.020774195	0.092015686	5.922409256	0.003946004	2472	2	61.7084
5.680324602	21.3271028	0.099659359	11.62677963	35.55140187	4.407022447	132.7102804	37.57009346	5394.831776	0.275401946	0.013727644	0.204761504	21.29169764	0.007591069	2472	2	61.7084
6.180979152	69.62761506	0.097109644	11.23637347	108.0599721	3.743853691	23.67503487	41.84797768	849.4658298	4.192418622	0.103088459	0.137987758	4.66008714	0.013212147	2472	2	61.7084
6.559291085	143.8024485	0.080023622	19.52055689	269.1892042	14.25915263	437.1713968	57.90261547	27800.28325	0.124581408	0.004407459	0.198071005	61.03896211	0.002470485	2472	2	61.7084
6.648933935	147.5166498	0.148856357	8.609055669	70.07769929	27.95319734	387.5358224	22.45105954	11499.26135	0.058411131	0.009272623	0.316649565	95.07275157	0.006390729	2472	2	61.7084
7.213669035	402.2199062	0.10479935	29.59795235	350.3387181	102.9254285	1062.439812	69.2308494	99870.36634	0.060469992	0.004307521	0.289035334	182.1215004	0.002316399	1525	2	74.5654
5.67527225	33.7310705	0.08807068	10.58191139	76.16449086	2.609711703	87.2689295	46.80156658	4367.72846	0.526097633	0.015968921	0.12592308	8.946276647	0.005260824	728	2	69.6701
6.835465335	361.6906042	0.077766202	20.35595011	625.3947538	24.79361141	480.0025801	61.96968394	34212.24425	0.123691235	0.006811785	0.201106917	64.91701655	0.00408273	728	2	69.6701
6.318217373	1862.808556	0.09014753	9.91655091	3258.517228	4.920000346	168.1841851	43.99516067	7617.854336	0.270881748	0.00916382	0.125956172	19.68422562	0.002941605	2036	2	67.4661
6.395464959	142.9691849	0.071058243	33.0374374	361.640159	17.93365528	340.2360835	88.64811133	35744.56113	0.23012145	0.008241103	0.205969312	41.05385107	0.005576229	756	2	58.809
5.975803186	307.3677852	0.068762368	16.90145369	1075.843848	2.419202538	116.990604	73.16152125	8855.652349	0.621067878	0.011548933	0.09655696	9.875400208	0.003014397	907	2	62.6639
6.08735618	62.13669065	0.223513276	5.432534548	17.24460432	62.4767481	607.3129496	13.58992806	11380.49281	0.026314971	0.009555217	0.45956998	204.2588122	0.008355188	907	2	62.6639
5.694650263	50.5	0.150297619	4.579365079	41.64285714	5.5236678	54.35714286	18.02380952	1153.541667	0.42778521	0.040649653	0.230443191	11.17904304	0.015784392	65	0	64.1916
5.497590127	22.82022472	0.12820351	7.544249463	28.73033708	3.553339225	45.87640449	26.94382022	1341.146067	0.679348474	0.045707454	0.178204757	7.547496443	0.018929627	65	0	64.1916
5.934072217	92.72322503	0.111580295	6.985784022	126.5523466	3.683135885	56.80986763	31.67388688	1891.286402	0.650139218	0.027771967	0.133904072	7.383846963	0.005977216	65	0	64.1916
5.778124081	44.13496933	0.135383341	4.539839663	40.73006135	5.151689939	47.56134969	20.49079755	884.6104294	0.6486168	0.040866614	0.210451418	11.09244239	0.014620366	65	0	64.1916
5.82918223	52.72704715	0.130836345	4.763492171	52.30521092	4.492977606	48.35483871	22.83126551	1165.57072	0.636379633	0.041946282	0.174071685	7.831771616	0.013068476	65	0	64.1916
4.769389872	22.50588235	0.264775087	1.37384083	11.18823529	4.99183391	37.95294118	6.529411765	219.6705882	0.398144216	0.071940164	0.412047286	18.02814292	0.026103025	65	0	64.1916
6.83933462	748.3354849	0.120757703	8.233610411	592.6549944	76.11208055	1044.781023	26.2573826	31920.57641	0.063958485	0.005742244	0.260711674	201.6193016	0.002539361	65	0	64.1916
6.919555866	2022.291665	0.080457198	13.95332158	3119.051959	14.95695178	338.1382136	51.24077979	19242.75974	0.154188443	0.007150704	0.145292529	38.88171613	0.003167922	555	2	81.2594
7.577875611	1530.17085	0.123490505	17.34303241	942.3821322	124.7007686	1435.560326	40.80501977	68688.69825	0.074388908	0.004276269	0.311136457	365.4347373	0.001632248	1018	2	70.1602
6.147487591	123.2596873	0.083793125	13.83056334	266.6832087	3.346498195	46.73079538	54.77838205	2924.341944	1.513404847	0.041559579	0.101696552	4.061261203	0.008195737	1018	2	70.1602
6.559327882	1310.700829	0.102542703	8.458457108	1604.962604	8.487845399	227.6561571	33.4553278	7909.525192	0.15789099	0.008727463	0.169700629	34.50284128	0.003892197	39	0	76.7201
6.153646943	70.63535912	0.390250603	0.591434938	5.44198895	115.1879979	782.5966851	3.430939227	2547.259669	0.015163464	0.00828537	0.586240025	476.7769199	0.007043393	39	0	76.7201
6.576356215	132.898285	0.078591535	13.34927212	253.89178	3.944508811	63.94973389	58.99763454	4067.172679	1.093013632	0.023898982	0.09537189	5.428049608	0.003894169	3858	2	66.9733
7.186127412	1988.573689	0.105232243	13.47842501	1552.234164	42.96578074	588.3490501	37.8474361	27919.58142	0.076063544	0.008372555	0.235625273	94.7137147	0.004831229	3858	2	66.9733
7.608800045	1157.250366	0.24225463	3.317195134	115.1264392	179.2639099	1024.141511	9.574000419	12901.59096	0.050647418	0.004354219	0.454139446	403.5413809	0.001903813	508	2	61.5852
5.518238936	22.92631579	0.12066482	6.823379501	29.53684211	4.237700831	65.98421053	25.63157895	1816.5	0.419668524	0.026574373	0.227201954	13.91548737	0.011542464	2706	2	63.8713
5.973186811	140.8656126	0.556781078	0.488431314	7.450592885	120.4431564	705.9683794	2.391304348	2035.375494	0.017625887	0.010370459	0.771299956	524.3631972	0.009042426	2706	2	63.8713
6.563950321	3361.133979	0.097514622	9.452225191	4433.972322	31.16132069	903.226703	35.7462574	35024.15133	0.04457214	0.004090084	0.192403224	133.1068695	0.00243318	33	0	85.1116
7.32011598	953.8177936	0.169718469	11.1160844	278.3548043	107.2473257	1180.975623	24.85088968	41622.29662	0.022876189	0.003941201	0.371621819	312.3627029	0.002527083	312	1	60.0383
5.437714995	28.16666667	0.106691919	9.071797521	51.54545455	2.348943985	35.84848485	32.06818182	1261.530303	0.917409588	0.044578048	0.198087878	6.108106373	0.016109555	349	1	69.8727
6.863394511	667.48572	0.133310509	9.261850904	412.0205712	62.781295	763.2276812	25.73017775	24719.69103	0.04391939	0.007371079	0.306738386	160.5142462	0.004692617	349	1	69.8727
6.003670245	74.21206226	0.072190722	15.51867931	232.692607	1.994280761	52.22762646	67.98249027	3523.877432	1.396328983	0.025414976	0.094310964	5.153480648	0.0052138	3814	2	58.1656
6.422095255	935.3625482	0.06219993	26.20760865	3010.442878	15.20098741	365.8252427	89.6555393	36724.56829	0.236789883	0.009894965	0.147933873	34.15837947	0.00559905	3814	2	58.1656
6.975400201	766.5879216	0.053091483	31.1814408	2809.318859	8.714431241	203.1487638	112.6358474	20359.69589	0.652389303	0.006857236	0.096227477	25.88695442	0.001233282	468	2	66.8337
6.306719156	1864.218345	0.090093676	10.1789889	3193.045525	10.02882596	324.3814518	42.13000193	14566.83651	0.131385162	0.006895674	0.151213339	38.60954192	0.003545048	1098	2	76.4216
5.801457608	50.53459119	0.105942539	8.453471865	84.98742138	2.943554448	67.64989518	34.89937107	2421.884696	0.553463556	0.024707653	0.143888765	9.353862666	0.01006618	1098	2	76.4216
6.249155155	64.42455243	0.082384338	17.03023266	134.2506394	5.459188846	115.2263427	54.42455243	6536.934783	0.49013218	0.021215627	0.148690311	14.48045408	0.010961243	82	0	69.674
7.226861653	242.7835218	0.196109468	5.3343999	43.58319871	98.72033231	880.957189	14.31502423	18047.36753	0.031614707	0.004299073	0.375237877	264.0560654	0.002157897	82	0	69.674
6.785338973	342.7961467	0.106524595	22.16033568	356.5102548	50.80420112	665.8688626	54.46426352	45861.63642	0.077712749	0.009759242	0.287852974	118.4885826	0.007819826	1928	2	79.8877
7.160709283	359.86462	0.181109522	6.077838613	84.57020634	78.97946972	847.5274283	16.30045294	18909.42073	0.019462433	0.003606037	0.370107852	230.7585271	0.002561163	192	0	76.4846
5.860930441	65.96794872	0.105717867	9.694269806	102.7019231	3.171833909	40.76602564	36.88782051	1747.163462	0.951482257	0.046608328	0.136735168	4.539837404	0.014006159	96	0	76.7283
7.445488169	1261.067642	0.147579595	9.636916322	464.2772382	233.6576203	1368.744295	24.84645992	35555.78982	0.31867091	0.007608556	0.346581249	395.0865134	0.001641288	96	0	76.7283
6.734224955	269.081761	0.282056353	2.222797973	34.36897275	140.3222765	1394.476939	7.077568134	11053.8501	0.042283141	0.003988957	0.508295046	623.9357623	0.002186052	448	1	66.9158
6.825840457	448.4390034	0.064209479	36.26971681	1249.709049	36.69504176	714.7441294	107.7525773	88254.00272	0.14620457	0.00712798	0.194960533	82.09386249	0.004527521	357	1	91.7043
6.632982421	419.8224458	0.071605398	22.81446651	990.8847007	16.59949785	559.5618284	68.85195293	42409.4728	0.119711695	0.005953533	0.163579311	66.35532029	0.003777296	689	2	64.7584
7.588222429	1005.915932	0.170494226	8.770322436	248.5871186	146.455425	1141.547797	21.04881356	34378.92746	0.031569879	0.003554422	0.362444274	334.3643581	0.001511781	689	2	64.7584
6.2976871	801.0160558	0.069896689	17.67240052	2245.022862	8.12376141	256.9041885	66.87050611	18624.21291	0.249865595	0.007096213	0.135517263	24.96171549	0.003022631	756	2	83.4004
7.010410843	591.7263221	0.118987799	14.08412174	420.6517193	40.37734763	552.3760306	35.73758295	25023.81058	0.064380971	0.006068428	0.269900862	107.9645433	0.003529767	756	2	83.4004
6.360351799	523.2930442	0.06920035	16.65842506	1502.03835	4.863854501	222.151415	71.36207353	15941.48413	0.32962534	0.007397457	0.107209596	22.49439282	0.002886771	267	0	82.5791
5.881732606	74.67168263	0.102150045	8.064907431	127.1723666	3.167978202	73.35157319	34.59233926	2573.028728	0.507487589	0.019344893	0.146922303	10.37981668	0.00589373	1200	2	54.694
6.151241652	145.9991618	0.122379851	6.651034359	155.3973177	7.732621628	222.2212909	24.56244761	5661.163453	0.115459708	0.008507928	0.219617486	43.82527348	0.004612872	1200	2	54.694
6.908687099	838.7636502	0.127568616	9.21292704	529.4644867	71.67358635	817.9895057	26.6313308	27476.77125	0.041028304	0.005850913	0.294730094	167.0403309	0.003474487	1200	2	54.694
5.744408186	34.47945205	0.15744042	4.221429912	23.65753425	13.42615875	387.0273973	16.23287671	6365.009132	0.048623785	0.008670303	0.261070235	94.31920076	0.006688574	1200	2	54.694
5.244951829	26.38860104	0.136728503	5.045880426	38.35751295	1.943730033	23.35233161	24.30569948	596.5751295	1.36712856	0.074445715	0.169988208	4.164575411	0.020709792	1200	2	54.694
5.968736701	92.64456982	0.130669351	4.955349416	91.63187588	4.871797422	95.88716502	22.79971791	2278.623413	0.268001886	0.014903548	0.183684373	17.60581181	0.004768482	1200	2	54.694
6.586257129	111.7987288	0.118430857	16.51962439	97.8559322	34.60016877	505.4533898	40.63771186	24973.89619	0.080860146	0.006849717	0.29951528	103.7279666	0.003314811	1661	2	78.9021
6.875321749	370.4770459	0.184868785	6.035802646	121.2125749	82.86921043	961.5893214	16.26047904	20101.86078	0.019313801	0.005148819	0.39999825	277.1393438	0.004218214	944	2	57.2402
6.772650189	754.5985262	0.095870731	14.03769847	950.9397789	38.07234087	726.1030365	41.94041418	34618.36145	0.059290827	0.005366687	0.234719012	123.0222086	0.003621734	415	1	68.1068
5.512110744	33.05847953	0.096662221	8.611880579	76.78947368	1.661810472	36.13450292	46.31578947	1678.526316	1.41799248	0.037161504	0.100830047	3.460670549	0.00841283	491	2	81.7084
6.462359583	424.2654418	0.082929132	17.47102163	768.6313526	19.91539765	408.797498	53.38663018	25066.0688	0.123471441	0.005815683	0.198592016	54.14306765	0.002924374	491	2	81.7084
6.323323911	69.18918919	0.233747261	3.185491234	16.79054054	63.1013057	688.4391892	9.743243243	8758.22973	0.026523433	0.009686712	0.452575943	243.3129734	0.007235413	491	2	81.7084
6.410812213	628.3230181	0.120023499	6.320512603	605.2055396	6.555560628	141.3283668	26.36045845	3872.05043	0.210131151	0.009517835	0.174147605	24.33875375	0.002449245	211	0	74.7433
6.1790243	93.92141757	0.14471713	8.431276279	67.2742681	42.79585756	699.3081664	23.23420647	19160.60863	0.03674326	0.009177651	0.335140671	168.6146727	0.008171859	211	0	74.7433
6.043059512	1457.10887	0.067104581	17.07539886	5122.471033	2.695101777	137.2546744	79.26250345	11149.58073	0.578606892	0.009995028	0.082452513	9.910198808	0.002679771	132	0	63.4689
6.148780665	1254.488917	0.078552844	13.29693481	3000.524358	6.098570386	206.7190983	54.59586725	11858.39186	0.267780758	0.010007328	0.13088355	21.72249304	0.00444903	1286	2	79.102
6.142895119	51.52816901	0.181437215	7.215830192	21.69014085	61.48765126	709.584507	18.92957746	17759.42254	0.027787687	0.007875949	0.404531349	196.9285781	0.006948259	1329	2	55.9151
6.788595547	348.476779	0.065257824	20.46078511	866.0138577	6.710118672	197.8640449	77.54531835	15802.3794	0.402665926	0.007971761	0.105648363	15.64764868	0.002818507	1329	2	55.9151
6.322860748	649.9849967	0.070665905	16.57777495	1805.383997	4.29861953	183.1536204	66.25896934	12350.64895	0.36781884	0.008580105	0.114238897	18.21171607	0.002935027	508	2	59.4141
6.237561528	528.009683	0.070037098	17.77002674	1504.351903	13.94325684	440.3090596	67.45204934	31881.63841	0.148339829	0.005415415	0.146800746	45.35623119	0.003225235	508	2	59.4141
6.242077059	300.0716353	0.108564267	7.490746752	371.1628075	4.266695821	59.53871201	32.7301013	1868.852026	0.72207967	0.024165695	0.141221618	9.518787238	0.004341261	515	2	63.1567
6.630857233	2111.998795	0.090877745	11.29184222	3208.2179	20.23970458	498.5256885	40.90154905	19440.78335	0.090822465	0.00380445	0.174793831	89.80136226	0.001788304	515	2	63.1567
6.448573666	295.9563688	0.104136653	9.520480715	365.1808586	4.760244691	79.32547502	37.31808586	2922.911682	0.607792515	0.018621434	0.135081391	11.65743843	0.004069343	926	2	78.7488
7.419880975	198.8594823	0.105049911	19.77527572	151.8050713	247.0515199	1550.173798	47.96671949	86550.35763	0.591971242	0.015643699	0.273285136	322.4772607	0.004680436	926	2	78.7488
6.253093092	107.1124307	0.084807942	15.55429801	220.0847189	9.397314015	282.5494854	49.55898654	14384.53523	0.176937493	0.006858252	0.198313968	49.2319755	0.003764375	3017	2	71.9425
5.829801808	149.2009041	0.074937672	13.39064666	490.1170266	1.781132626	115.0843797	68.89352084	7968.326971	0.611412728	0.010908032	0.084523911	9.328422287	0.002656863	799	2	71.6578
6.592932174	1188.22113	0.075351711	19.40446593	2571.674488	27.53241593	631.0417909	62.35354176	44012.85966	0.098474172	0.005141476	0.186744561	79.77973285	0.002901535	799	2	71.6578
6.307390921	711.8259836	0.093982834	10.05679458	1104.864537	10.17140797	258.3649327	38.53129126	10683.48957	0.156988066	0.01037597	0.169407371	36.36422288	0.005313632	298	0	85.7221
6.759906879	299.923476	0.097251451	12.67345161	327.461738	13.96446535	269.2386511	39.10051881	12168.17964	0.141803633	0.010946603	0.210027744	40.23682757	0.006924502	374	1	54.8556
5.907538603	100.7113043	0.087575047	11.06925974	228.5408696	2.275330057	39.58086957	46.52869565	1941.612174	1.278978026	0.039320831	0.118040004	4.471661263	0.009565551	405	1	69.1034
6.83686194	401.973049	0.094205074	15.89679353	541.7710335	64.66893891	1239.148582	45.96789313	65010.79423	0.050732555	0.00719179	0.240713946	208.0437441	0.004620221	405	1	69.1034
6.806267649	1618.8902	0.120920989	8.380981693	1181.512399	36.9350092	713.0748431	26.36420675	22225.17792	0.037908174	0.004165333	0.263036876	135.7232562	0.002606915	1020	2	46.3409
5.699695958	104.1422964	0.102200487	8.460053873	196.986261	2.229047509	30.9077527	34.61138371	1107.728165	1.305249883	0.057938048	0.151502279	4.106408909	0.019214933	1020	2	46.3409
5.974878403	272.2329932	0.11574532	6.53404759	351.5289116	3.714537165	52.89923469	27.84608844	1570.755527	0.591154035	0.031925274	0.168510606	8.476319842	0.009426055	311	1	56.8241
6.013598277	2912.658176	0.094389078	8.967407846	5135.781256	4.579090934	149.4046925	39.73685916	6152.289325	0.2733048	0.00956915	0.136521249	18.31926995	0.002711054	311	1	56.8241
6.329410482	451.1059822	0.093377351	9.995584389	749.2425999	8.140894805	453.2190023	39.36969572	18360.74291	0.086501166	0.003083057	0.167390001	68.45880942	0.001210628	816	2	75.2088
6.333559034	284.8986859	0.060385478	23.69185936	1065.515049	2.600453631	71.4222128	92.54175498	6992.006783	1.310383558	0.017929953	0.083127777	5.512399363	0.002764787	1850	2	70.2368
6.617630436	121.9684685	0.274703758	4.331020209	14.04504505	116.191274	655.4977477	10.24774775	11176.11937	0.056997913	0.011555689	0.518092895	260.2591524	0.006829028	1850	2	70.2368
6.771915411	517.8085106	0.071078725	21.63567101	1121.608373	18.25706198	480.8819492	68.04571036	36532.25189	0.134095602	0.005237664	0.169547453	56.99773279	0.003033688	2521	2	73.2868
5.928985142	1828.778887	0.094082667	9.002515071	3542.089001	2.900562732	139.2030044	41.4136228	5793.341187	0.30701573	0.008670876	0.122831311	16.5536828	0.001876474	196	0	53.0842
6.112776513	187.6314619	0.104297644	7.826638912	272.9855475	3.451281223	46.62034464	33.71261812	1586.265703	0.935367278	0.033693276	0.144440502	7.124156756	0.006767358	3661	2	64.7283
6.720713382	199.8565815	0.196322772	7.577128388	56.32612967	96.48458204	1005.465619	18.07269155	24797.59921	0.019971367	0.004337522	0.415739357	301.6775131	0.00327787	3661	2	64.7283
6.58535341	302.1576911	0.097438791	11.67735075	424.6362464	23.91014248	790.8303773	38.35569171	32562.34795	0.049402309	0.004713976	0.200452179	123.1296966	0.003640326	632	2	50.1958
6.872084025	804.4321073	0.093040956	13.93433709	980.5729817	27.58634404	514.7824427	42.85449919	24838.38087	0.083804219	0.005621698	0.218724787	78.2190838	0.003329196	632	2	50.1958
5.953427741	212.130255	0.073097951	14.89878508	677.5954514	1.935153565	68.73845624	64.71261199	4616.894211	0.949935079	0.018029607	0.097746001	6.184749494	0.003386876	714	2	73.0897
6.580938838	513.862263	0.076105193	17.14314304	1016.7891	13.5178356	228.2497038	57.89336493	15347.6798	0.253961363	0.012653043	0.158036409	25.30296973	0.005983214	714	2	73.0897
7.164292961	1232.423745	0.119641175	15.02456602	853.4269488	84.27838964	1150.791282	37.40598	54541.36424	0.034584695	0.003085081	0.294074233	234.787844	0.001581754	2490	2	58.1985
5.361546648	18.2027027	0.122991234	6.786705625	23.94594595	3.473703433	37.55405405	28.64864865	1318.540541	0.86088163	0.067903775	0.148890391	3.403359037	0.025612519	3642	2	70.7433
6.783127556	644.6022882	0.087796552	16.22219267	896.0149823	31.51519107	484.9580496	48.99945519	28301.46772	0.101491625	0.00756567	0.204630599	67.61081668	0.004368471	3642	2	70.7433
6.277486761	339.8615385	0.073642804	15.91025891	903.484507	2.912288512	150.0652221	64.32351029	10085.62362	0.424166625	0.008245278	0.100970709	13.77797019	0.001800693	3632	2	45.7276
6.193459128	905.3000554	0.062676548	21.10581517	3229.356134	6.689460287	263.0085849	82.2234838	23055.464	0.302683987	0.007479275	0.114424897	22.35742232	0.003382945	3632	2	45.7276
6.333384972	397.3870175	0.09771011	8.891747275	578.3848045	3.827080445	76.04573396	39.38701746	3126.503565	0.601149485	0.018088035	0.124363617	8.808188905	0.004206562	3551	2	65.117
6.761854762	258.8992248	0.200697073	6.836041103	70.04806202	61.27294033	701.4806202	16.46046512	16177.63721	0.042925881	0.005407548	0.420927112	222.6854337	0.002033836	3551	2	65.117
6.573720894	142.4903197	0.06415593	20.17545913	413.470959	2.702599577	39.57226475	87.67266997	3517.284106	2.723965899	0.040086383	0.069184939	3.024591205	0.004883938	164	0	0
4.486893332	8.735849057	0.164827341	4.283374867	8.924528302	2.944820221	26.64150943	17	505.9622642	0.745726132	0.083729383	0.251227244	6.935931764	0.037595939	342	1	45.0787
6.402073647	200.7301875	0.060716935	23.78838966	726.9134906	10.1966877	667.6863279	88.65275257	61169.13158	0.131555898	0.003327146	0.111477114	62.0400243	0.001824576	342	1	45.0787
6.133897352	184.3827672	0.076380599	15.24557452	503.5567523	2.049598998	43.66652858	60.1922121	2709.170257	1.466631867	0.030220029	0.107758297	4.367105766	0.005817223	342	1	45.0787
6.447908233	296.6099783	0.064340559	22.41565511	877.7561822	5.655452449	164.6943601	78.53882863	14211.14946	0.448544674	0.010133485	0.134142122	14.66921009	0.004361829	342	1	45.0787
5.527846659	33.32407407	0.07713906	16.03180727	118.037037	1.231861926	26.67361111	63.36111111	1571.988426	2.754448372	0.05054245	0.101723653	2.722508965	0.011313177	1543	2	75.9233
6.619414173	233.0178731	0.104118799	23.96244972	284.6970509	46.56938385	610.9396783	58.49776586	44443.95398	0.096358241	0.010434301	0.292706075	107.8608466	0.006957206	1543	2	75.9233
5.900022073	194.5315884	0.087785013	10.62578279	437.1263538	2.932697994	86.24774368	47.48646209	4340.112365	0.562560902	0.01816295	0.118335384	9.300521995	0.004513527	301	1	53.2293
5.612440381	62.13856813	0.071753543	17.06663324	230.9237875	1.342313416	21.51963048	65.80831409	1559.616628	3.244735768	0.07700905	0.108880731	2.181700678	0.015762172	601	2	68.0931
6.091989342	810.0600507	0.057094732	25.25995659	3607.54539	4.526347885	148.4417818	99.55638568	15927.9525	0.643916642	0.013291675	0.109442334	11.48245313	0.005623643	601	2	68.0931
6.028050306	57.17357002	0.112768383	7.208158756	65.91913215	4.93891048	45.50098619	29.93491124	1441.532544	1.019266551	0.05254125	0.164177203	9.344595446	0.009719295	3521	2	48.3532
6.642023468	241.5181818	0.18296832	11.27759412	80.70757576	44.56514233	495.2909091	24.06363636	17314.72727	0.041946118	0.006506154	0.394802335	135.51027	0.004787425	3521	2	48.3532
6.033056531	51.78561151	0.074511671	16.6149454	154.2057554	2.717884167	66.55683453	62.91366906	3826.257554	1.091770487	0.022665334	0.111507254	7.852575293	0.006715524	3583	2	62.9185
7.037084526	285.8758328	0.173153139	14.27811495	98.7480315	108.0708005	1129.784979	30.01271956	46257.13568	0.02578876	0.004235887	0.396975962	312.8755004	0.00331421	3583	2	62.9185
5.873327231	156.6270023	0.059735699	21.29549473	762.078566	0.992051066	20.53775744	106.0450038	2326.474447	5.38563294	0.065469367	0.055634756	1.013291493	0.007452355	316	1	64.8214
7.426215351	1234.262686	0.110656508	17.37418254	845.3528779	142.6989017	1457.863367	42.89869105	73418.12695	0.349895252	0.005304657	0.274998121	305.9026022	0.000961656	316	1	64.8214
6.001812075	144.1031977	0.104726161	7.806481122	213.2790698	4.294233686	129.0806686	31.87063953	4368.890262	0.251284734	0.012054025	0.168217663	19.77843166	0.004929566	896	2	0
6.343181926	593.1657885	0.10417383	8.49245621	732.3231472	14.57519728	281.0489989	31.69933263	9722.632771	0.128911078	0.012496369	0.195078147	43.94740817	0.006526909	896	2	0
6.244167983	220.4470219	0.06910565	18.71809986	645.8369906	3.779482906	126.3153605	70.62131661	9653.645768	0.537071195	0.011322162	0.106120128	11.47405007	0.003379707	1956	2	65.7851
6.277042763	71.48663102	0.191140725	10.31602276	26.85026738	65.76853785	665.3636364	23.69518717	22204.79679	0.03474596	0.008044251	0.429168988	186.3195703	0.006755802	1956	2	65.7851
6.163026653	287.9470958	0.053264354	27.5056053	1599.957455	1.087429644	57.52626711	123.8039216	7197.531077	2.205768205	0.019267067	0.058786303	3.302012386	0.001789176	1236	2	53.4593
6.754383656	189.4052419	0.190932704	9.907156445	59.17137097	65.59388719	688.4284274	22.08669355	21562.69859	0.03036781	0.005859669	0.42109281	202.3253784	0.004596507	1236	2	53.4593
6.626327453	146.9681021	0.234398887	3.940253708	27.30940989	67.65466806	640.062201	10.90749601	9924.320574	0.022083275	0.008728727	0.465080348	216.2485912	0.007616695	104	0	80.9637
5.986350858	58.46437346	0.143647109	5.549034404	46.00737101	8.89079922	443.5159705	20.71498771	9711.427518	0.048648451	0.005493453	0.211373023	83.13373025	0.003686524	257	0	68.4736
6.080691468	361.7429963	0.088122533	10.26651494	772.4928136	2.486784038	58.74591961	49.35566382	2932.723021	0.912768832	0.02250713	0.097155191	5.846872079	0.00380498	257	0	68.4736
6.221470049	132.1201373	0.075583603	16.34043876	357.3775744	4.373425464	268.3987414	62.6395881	17353.996	0.231235611	0.005614609	0.117587082	26.56878847	0.002266348	3494	2	71.6988
7.007931662	191.4669052	0.171258413	10.58916542	63.24150268	86.55643383	894.1735242	24.55456172	29151.07692	0.028690897	0.004645712	0.383424941	243.0156221	0.003292764	3494	2	71.6988
6.972896971	152.775641	0.244832758	4.477933925	18.36217949	158.0758444	803.9198718	11.21794872	14678.35256	0.051676672	0.009634393	0.464412466	292.5543562	0.005397086	433	1	73.8658
5.78921495	34.06887052	0.093853638	13.8219308	71.41873278	2.971260312	43.29201102	47.70523416	2034.69146	1.241313881	0.037041885	0.130812913	7.770801967	0.006760457	291	0	53.0842
6.258593505	427.074909	0.050143819	34.00190104	2324.383586	5.226649492	232.0584713	129.9277915	31372.46425	0.544287333	0.006150259	0.107931134	20.19981557	0.002059779	291	0	53.0842
5.669475678	53.8822695	0.076428751	13.63757155	177.2326241	1.328593129	24.23262411	67.81134752	1761.733333	2.951783093	0.059350517	0.084086786	1.751959541	0.009296615	660	2	77.2567
6.403095288	1549.741296	0.070436383	17.79022977	3912.429506	10.78284787	271.7297064	65.73084265	19469.5719	0.240610733	0.011068579	0.143070275	26.61019053	0.006076177	660	2	77.2567
6.249926935	429.6581113	0.059932782	31.89744319	1680.218859	15.6108259	367.881155	108.695076	45013.9124	0.276124112	0.009513226	0.15716183	33.59420228	0.006120531	753	2	78.6886
6.333027017	384.1689233	0.061922779	23.08761168	1342.354288	10.49103519	292.5512573	86.3726628	27423.2205	0.2866403	0.009497476	0.131220879	27.64482951	0.005272255	3535	2	59.8549
6.99957901	335.6577416	0.195377032	10.50854542	86.78579744	80.1843075	826.6379511	22.43073341	26681.09895	0.025229398	0.004196861	0.406787953	248.1771618	0.003028049	529	2	68.4356
6.842283254	622.930729	0.083626088	12.69467631	955.2894348	4.954367373	79.03356155	54.47912471	4619.264465	0.848901015	0.018838003	0.097645051	7.133909034	0.003262636	857	2	56.9391
6.706393585	170.8013647	0.129493074	13.96645171	118.9802881	36.62671022	514.3093252	34.21304018	22143.14329	0.072145881	0.006709143	0.314946695	113.2368328	0.003709567	857	2	56.9391
6.32534008	1051.66349	0.052196917	31.43917121	5196.713619	8.201639166	283.0505757	123.4250546	37868.55832	0.414861459	0.008728902	0.108083842	19.86614885	0.004621368	134	0	60.6959
6.130207071	1573.358625	0.070974315	16.29895359	4613.040238	4.965986681	184.6224738	66.49855648	12530.76872	0.369810544	0.009857947	0.113829953	19.30969666	0.003703395	2572	2	59.4223
5.836761001	149.8128886	0.084687896	11.34398556	378.4222725	1.874153222	46.61051441	50.18598078	2469.949124	1.104561789	0.027501622	0.113491892	5.048483416	0.005470872	573	2	66.0452
6.502216383	484.079375	0.075637402	21.35609131	1013.431875	19.37591553	384.365	65.5578125	29231.58	0.157909887	0.00685159	0.195496513	46.7427069	0.004037101	573	2	66.0452
5.863989225	43.20909091	0.098202479	9.024690083	75.83181818	2.729256198	40.27272727	41.05	1700.15	1.169137971	0.038201672	0.116368857	4.597810464	0.009825503	3040	2	67.9644
6.839006954	323.1317726	0.108070827	24.92477981	336.1337793	61.36660887	744.8655518	58.49498328	54956.30569	0.075122883	0.009525127	0.300790244	135.3760726	0.008009622	3040	2	67.9644
6.866794088	283.7006752	0.212828714	4.932729056	64.93248312	94.75663139	1064.987997	13.20105026	18452.66542	0.017166787	0.004489498	0.444117534	350.7492566	0.00310856	485	2	81.5524
6.658109364	799.3864415	0.097820172	9.76520497	998.1032795	12.91457507	295.4358786	36.53303965	11349.02594	0.140457056	0.009112872	0.169360265	44.02263364	0.004075389	3528	2	63.3977
5.916281966	760.3272107	0.052899688	27.08432665	4638.423224	1.052058622	43.67870312	125.9811452	5654.547276	2.907186431	0.027198569	0.057877356	2.417445451	0.003618359	161	0	64.1697
6.391421129	278.0652377	0.064786868	26.98762083	898.4249767	15.38628462	428.3413327	85.73205965	40309.27796	0.187466366	0.004950713	0.166458611	48.23843633	0.002719551	161	0	64.1697
6.232167568	317.2579592	0.086328696	12.91929222	638.8873469	2.818445351	34.47782313	49.73034014	1897.831293	1.77854366	0.054749558	0.117897045	3.652896116	0.011587812	193	0	73.0595
6.254828326	256.4916591	0.077795468	15.19239566	589.2590234	10.30862645	281.6135881	55.28814073	16915.11313	0.189093864	0.007390265	0.164758517	32.53098786	0.003866484	193	0	73.0595
5.82360429	304.3474408	0.055045658	24.89061451	1755.544764	1.48406431	76.7174896	115.6550913	9113.888045	1.498508171	0.017023458	0.067225154	4.214630164	0.003787102	300	0	0
5.634296875	29.953125	0.234008789	5.420898438	9.40625	57.54046631	650.5390625	13.15625	10537.99219	0.031724866	0.012227442	0.470960898	257.5057261	0.010736009	300	0	0
5.541495849	27.64166667	0.115173611	8.358055556	40.86666667	7.718315972	170.8125	28.45833333	5393.929167	0.160276758	0.013489167	0.242859035	29.71612478	0.009191784	149	0	77.399
6.737845735	246.8496732	0.115242611	17.32113237	219.1092437	35.00978082	507.1690009	43.14005602	27393.33147	0.077986215	0.007570602	0.299779226	103.1579838	0.005725079	1490	2	77.399
5.687643509	366.6636401	0.075663153	13.37903746	1206.387123	1.349920089	22.04622369	67.68675196	1484.123813	3.510031197	0.067551976	0.07616745	1.817965975	0.009745163	288	0	60.1396
6.089877784	55.62700965	0.089432491	12.38543853	102.3794212	6.400936715	181.2186495	44.41157556	8636.421222	0.243547965	0.01354006	0.162174011	22.83805606	0.008643741	288	0	60.1396
7.766247244	2921.319089	0.073910666	33.91986055	3883.746009	194.6713417	1590.647008	88.34487034	163756.8012	0.4575788	0.005435908	0.218361325	243.3365048	0.000895231	618	2	77.8836
6.328563581	247.2674129	0.076886633	14.7580227	560.5124378	3.047310091	46.86380597	58.80534826	2980.528607	1.476518834	0.033290884	0.10837343	4.306257729	0.007065136	439	1	72.783
6.492148649	335.5173603	0.077148163	20.82339325	711.8176592	24.3402857	485.0836974	65.07082088	36102.33916	0.124755964	0.005789419	0.20283931	63.07846958	0.003602188	439	1	72.783
6.63957804	877.6324547	0.082037059	17.5173985	1482.302673	31.09325425	452.7663115	54.66834922	29158.22191	0.130183198	0.011920604	0.199235424	55.7617866	0.007079976	173	0	0
5.850411477	361.7742807	0.06985408	15.80010597	1310.459741	1.612733274	72.00868894	72.05734698	5164.240394	1.03955389	0.016795981	0.091319775	6.269927036	0.003253784	2730	2	63.1923
6.115360677	2465.480145	0.069782348	16.04661629	7418.56316	4.059205701	148.5235346	69.82397894	10945.60366	0.462835485	0.009531828	0.098666706	11.84129444	0.002294697	2730	2	63.1923
6.184680655	324.842764	0.057261196	25.78509917	1513.498854	1.673180089	45.10576415	101.4011987	4662.858629	2.35012767	0.030270158	0.077612231	3.264622216	0.0047324	733	2	62.5654
6.842935592	307.1759628	0.101984051	15.82538725	272.3851262	29.21507154	381.2383798	42.84329349	21336.45219	0.10333644	0.010169823	0.242801746	61.43651058	0.006791582	733	2	62.5654
7.035909926	288.910045	0.086629699	25.0271042	349.1469265	33.91145081	501.3916042	66.00629685	40830.91484	0.116140699	0.007282959	0.244473096	70.98671143	0.005285391	527	2	76.5452
6.433603846	235.5801875	0.059685885	23.2878195	851.9759311	4.299784534	171.3752217	90.8839625	16338.61414	0.520200243	0.009371817	0.106794619	13.60790382	0.003416632	3435	2	62.8528
6.751870095	1128.681275	0.112418454	7.980664434	1087.606972	18.56690354	656.8035857	28.26294821	19447.84462	0.043170429	0.002694267	0.215791818	127.0376996	0.00143946	3402	2	49.3415
6.797988223	1017.407082	0.111876741	9.323145174	877.8856389	30.10350943	445.1713218	29.82032109	15745.17858	0.076289277	0.008914374	0.240341584	77.56016398	0.005244381	3402	2	49.3415
6.100120612	82.86842105	0.218074792	6.073434903	28.42105263	49.27791551	628.1868421	14.97894737	12338.21842	0.023959396	0.006690348	0.459900407	210.0023387	0.00589533	1235	2	59.0329
6.276841791	582.6641753	0.07508559	14.45589323	1460.968299	3.432497077	108.8863402	61.74278351	7016.881186	0.573687857	0.013324167	0.101508001	10.4242502	0.003474063	1285	2	68.7474
4.890095168	26.05454545	0.473719008	0.540826446	2.636363636	71.78380165	407.6727273	2.818181818	1586.436364	0.034213441	0.028110552	0.707070707	242.2747475	0.026803298	1285	2	68.7474
5.643207377	44.45796738	0.05578164	26.59699721	271.6223338	0.767917331	13.59096612	119.1380176	1770.441656	9.01634114	0.108920954	0.063183153	0.745388985	0.016772351	3480	2	61.7194
6.113035927	1731.939589	0.047322047	33.3616699	11544.06981	2.194828828	109.9961748	160.5657258	18558.64073	1.417705436	0.012984458	0.061204526	5.683738652	0.003086175	3480	2	61.7194
6.38224898	81.3630137	0.092880153	11.77036029	121.8584475	5.498043984	129.5559361	42.17123288	5782.05137	0.343710027	0.015028532	0.152181036	16.9563207	0.005930046	412	1	61.4593
7.288657378	842.6165829	0.211712709	5.471912578	152.2055276	105.5929221	1091.142714	13.80050251	20164.17286	0.016218541	0.003126533	0.425174069	356.602123	0.002035485	412	1	61.4593
6.33029362	295.0257235	0.094863577	10.0563617	476.8495177	5.725349097	251.8318328	40.01350482	10492.24534	0.159853822	0.00557666	0.14239086	31.44787834	0.001746928	303	1	63.5318
6.685300077	965.2954545	0.085697395	13.37415304	1448.097479	13.85566822	229.5626776	46.51633523	12397.97017	0.21280338	0.014199575	0.160040513	26.65405019	0.006776273	303	1	63.5318
6.631555648	668.2273832	0.095501984	16.06730049	866.4123196	23.83171779	477.5089324	45.05345148	25768.25497	0.091764887	0.006375243	0.227418158	76.11315537	0.003411451	113	0	78.9213
5.837262949	237.2302319	0.066283943	17.69877278	955.1397038	1.438805156	40.04945516	82.30371612	3480.32551	2.068357705	0.033609498	0.077535688	2.611968827	0.006315235	113	0	78.9213
5.838525865	149.5626767	0.07048194	16.73208815	544.799246	1.393144705	20.65457116	70.6804901	1463.590481	3.899582677	0.078184675	0.088899246	1.721454843	0.015568023	76	0	0
6.55488663	116.5183673	0.158528391	12.83564441	57.87619048	54.83229025	640.9333333	29.90884354	25084.8898	0.046484075	0.009325945	0.367379358	154.760256	0.007895289	76	0	0
6.373517866	792.1474261	0.060321918	23.4792656	3041.835059	3.688815447	232.0894761	89.98644532	21953.9981	0.376880886	0.006003151	0.096557697	19.05855591	0.001779884	154	0	62.2505
5.403878355	36.125	0.376302083	0.875	4.229166667	71.30718316	675.1354167	3.9375	3507.572917	0.017276709	0.013774853	0.585052083	314.8948611	0.013200665	154	0	62.2505
6.141413521	305.8826544	0.082514878	13.23630947	728.0882115	2.646896207	50.52792015	53.57782574	2813.830321	1.141036603	0.029936104	0.104088194	4.976519534	0.006630991	666	2	52.8569
6.110786132	1451.631173	0.062936535	19.69327016	5450.507219	4.491617882	241.518101	84.37559072	21107.34303	0.347567886	0.007464791	0.096231913	18.70370858	0.002883743	666	2	52.8569
6.059216934	177.1051616	0.085434231	13.46371106	412.5735649	2.209600429	34.76507477	54.447178	2090.105162	1.752004367	0.0442342	0.098227407	3.46301082	0.007518737	321	1	60.0986
6.044211326	795.199933	0.053279728	27.50171425	4396.91799	5.596398744	299.2278727	122.640335	38386.91966	0.399704257	0.006709408	0.087480057	18.73281898	0.003122888	321	1	60.0986
5.960193851	162.7358491	0.052939443	27.9227754	949.308393	1.279222679	51.66428107	122.0897853	6697.510085	2.307667093	0.023488901	0.06559586	2.670953931	0.00366814	3460	2	65.4839
6.719074484	343.1694861	0.055287496	40.09653849	1297.312873	30.47042181	585.7572096	124.8569357	83338.4996	0.201800242	0.006408469	0.157419634	56.94379897	0.003486638	3460	2	65.4839
6.526448741	751.6316162	0.0531865	28.67606708	3117.352109	3.7973206	125.4192613	113.0267478	14680.86124	0.897551072	0.012546412	0.09573734	8.897280626	0.004244236	232	0	66.2149
7.302743315	703.0276552	0.206833673	11.66707945	140.309797	103.1866526	1147.242718	23.02471315	37509.36687	0.020479815	0.002783079	0.437320726	375.5272026	0.001702344	720	2	59.9808
5.630685845	51.565625	0.080571289	13.463125	162.196875	1.417575684	27.6671875	58.01875	1584.095313	2.347923776	0.048488582	0.1025124	3.305770503	0.007348348	3451	2	59.8439
5.414220938	35.04664723	0.102176814	9.081777151	68.42857143	2.15942337	25.30029155	38.83673469	1101.521866	1.873843711	0.078257125	0.12019311	3.340843021	0.01091558	3451	2	59.8439
5.688562415	46.54144621	0.082083679	13.00870636	138.5626102	1.660131451	30.74779541	52.05467372	1590.059965	1.902063505	0.04557416	0.132321591	4.465342272	0.010988511	3451	2	59.8439
6.122126815	305.906238	0.058535445	22.73550013	1323.08075	1.83604033	59.13566781	100.4087256	6227.895714	1.69890643	0.021687184	0.073412764	3.604223428	0.003977109	3451	2	59.8439
7.134893841	674.4693405	0.130055793	12.56637891	371.6903201	73.24349397	884.4496722	31.46355573	36141.89896	0.039786276	0.007018835	0.310350028	183.1531993	0.004978352	3451	2	59.8439
6.520488071	1088.213942	0.072799969	15.84796514	2562.310276	5.697373636	178.1746722	62.16952101	11597.09707	0.355595565	0.010634136	0.119971148	18.61948417	0.003965965	385	1	61.6947
6.740277804	104.9130435	0.228071834	2.303327032	16.1826087	98.08194234	414.3804348	8.839130435	3901.293478	0.091814084	0.012443916	0.384991247	165.8454706	0.005700695	385	1	61.6947
5.910529329	246.5190941	0.054733369	25.07833712	1396.947602	1.129270873	31.83769982	117.0150977	3817.558393	3.812683825	0.041460838	0.061283829	1.812392616	0.006542087	177	0	72.2026
5.940844939	39.30088496	0.069559088	20.40648445	127.159292	2.641033754	73.29026549	71.6619469	5664.670796	0.943741888	0.020823684	0.128760287	7.623279934	0.007494076	177	0	72.2026
6.922267723	445.5034642	0.085739697	12.11266379	590.3460354	8.1718496	204.0694765	47.14010778	10125.09719	0.24129509	0.007174641	0.143576134	26.73917143	0.002220537	3383	2	71.2936
7.47210919	938.9197488	0.163803166	8.970807854	247.1950454	106.7248322	1078.658758	22.20202373	33125.86985	0.020946891	0.003228952	0.365989556	273.6770542	0.002217656	3383	2	71.2936
7.305053658	566.580137	0.194034293	8.616334678	120.1636986	127.9670406	1270.152397	19.69246575	35998.87295	0.015529192	0.002464597	0.415118838	381.5375197	0.001585571	699	2	53.0513
6.008445918	334.4855043	0.068290221	16.89849041	1159.21274	2.311525933	107.8621886	72.63821968	7903.784198	0.684712742	0.011511002	0.100412534	10.76485205	0.002696498	1005	2	0
6.250633979	575.4002608	0.075019591	15.59049141	1531.063103	3.405502891	129.3571056	59.45736636	7803.736506	0.470494534	0.010752372	0.123143854	15.59602014	0.003094875	1005	2	0
7.03394171	849.8475365	0.109898815	15.89062305	712.5031682	58.51709227	754.0562524	40.61722488	38552.53653	0.065865735	0.008130829	0.270913052	132.1496897	0.004880306	741	2	64.5859
6.438897938	373.8715467	0.075392528	15.14126545	896.4349667	2.694790893	48.12603347	64.00584795	3317.544061	1.455978975	0.031285342	0.094155724	4.297014685	0.006079789	741	2	64.5859
6.210945335	922.9077496	0.059206296	24.91805681	3671.7806	10.29102293	437.2536567	92.32691814	43418.77316	0.200099173	0.003881912	0.126499122	39.193774	0.0016082	217	0	81.9192
7.257445144	643.8723202	0.122153732	15.07115227	400.8975526	80.27540095	1011.746727	36.72339215	45891.91178	0.041395646	0.004504873	0.30170391	207.4470832	0.002606621	2894	2	67.4059
6.201884469	152.2421155	0.073868081	17.85152744	441.922853	2.144069255	39.70354197	66.83794275	2679.105774	1.857158741	0.034456298	0.099095096	4.357603863	0.005260722	24	0	0
7.325051161	1764.02561	0.090171528	15.14469153	2092.201145	150.0411117	1527.364208	45.87593927	83688.03987	0.055552495	0.003306259	0.210361011	248.5499905	0.001135742	24	0	0
7.257941541	1295.969831	0.110135959	10.61959431	991.6110308	65.23770843	822.6917651	32.38811932	30706.93023	0.053168288	0.005216093	0.222835005	151.4623005	0.00253678	3408	2	55.447
6.618462819	127.7181628	0.266634995	11.58105134	20.92066806	116.8039452	783.0688935	20.80793319	27048.64718	0.028321227	0.007610103	0.518393463	288.5958729	0.00642099	454	2	0
7.001606982	204.4322034	0.108279769	37.83221304	213.1567797	71.72935192	945.0132415	83.81038136	98526.84481	0.07699172	0.005504422	0.31247968	176.7650195	0.004639069	638	2	49.5113
6.242204742	64.46938776	0.263140358	3.97757601	12.82857143	103.8416327	1015.881633	9.955102041	13268.37959	0.026999034	0.00839144	0.489152391	389.1687074	0.006469604	687	2	0
5.476670489	23.25	0.090820313	10.03216553	58.265625	1.5625	17.5625	48.4140625	976.609375	3.509721646	0.113896994	0.09217028	1.238831657	0.022503898	213	0	0
6.148324759	2133.179938	0.053668955	28.15308317	10369.21003	5.503355251	207.9627393	113.7869273	25192.08979	0.525311125	0.00890151	0.101700094	14.36639639	0.003903145	213	0	0
6.760870701	339.0961086	0.088559966	13.83716863	475.3760773	13.12033558	283.27579	44.77330896	14174.54296	0.158417871	0.009424386	0.189775482	40.49460766	0.005363161	375	1	0
6.60939586	1951.482204	0.063780181	19.80204676	5857.430827	6.234720661	159.2565611	81.39507141	12383.35762	0.559517688	0.010562314	0.095474355	16.28574904	0.003369816	109	0	44.397
5.782295954	58.45070423	0.411624678	1.13786947	4.788732394	94.04150962	449.443662	4.042253521	2973.06338	0.057752011	0.023958411	0.64842723	249.879153	0.017870632	583	2	70.0151
5.610077383	37.22372881	0.126182132	6.044424016	44.57966102	3.350600402	30.85084746	24.78305085	897.8813559	1.167006385	0.0794168	0.179771631	4.186474484	0.025145551	392	1	65.5058
6.935831107	1039.929878	0.095573006	10.86549306	1243.148516	34.52555224	914.4294642	37.95119934	36043.36412	0.045030195	0.003464068	0.18703088	149.8009244	0.002130146	392	1	65.5058
5.769798758	35.95798319	0.075541981	14.95016242	110.2773109	1.988255596	56.02310924	58.18907563	3398.897059	1.042843299	0.024431098	0.128109506	6.024409038	0.007350462	1841	2	67.0363
7.158587141	163.9536208	0.133404085	16.36546942	81.53539463	91.47792466	958.8738812	37.25386493	47358.75509	0.102106444	0.010367388	0.324202521	210.9317738	0.00430274	1841	2	67.0363
5.76134325	785.7228056	0.080102233	12.28442703	2212.643389	2.015401935	75.37098583	57.13987155	4377.734122	0.778579765	0.017501671	0.100287183	7.086780735	0.00383453	609	2	76.8296
6.233089284	175.3728599	0.111206633	8.685586923	211.346227	4.651889137	88.19403932	32.94292961	3264.933418	0.394329145	0.01577953	0.151823224	11.89160189	0.003763015	609	2	76.8296
6.857134467	303.7577465	0.213913906	4.578494346	66.1943662	56.62113222	636.4471831	12.36338028	9931.488028	0.030094843	0.00859778	0.428234155	214.2946266	0.006091534	313	1	0
5.589493963	32.34137931	0.055760999	29.48787158	188.5068966	3.036013674	136.6775862	108.0241379	15246.51897	0.778085872	0.013467876	0.098206858	10.16380259	0.006288774	1463	2	69.963
6.138900217	672.2466093	0.049019003	39.74711652	4186.557678	9.647745766	320.195202	159.2024209	55533.60077	0.464075137	0.005721675	0.111016323	21.24496151	0.00236697	1463	2	69.963
6.421278329	242.5607081	0.060473874	24.12741563	851.1755173	2.980777556	87.72999252	94.87434555	9187.566442	1.036990787	0.016004839	0.076996343	5.723100065	0.003846741	3362	2	72.8761
6.874757611	196.5108434	0.118380026	13.60174917	154.3012048	44.70650457	659.686747	34.95060241	26967.68675	0.066780076	0.009560074	0.282165483	136.7878829	0.006191545	3362	2	72.8761
6.299832119	586.2082214	0.068458276	16.98195184	1811.888474	2.641800149	97.00817471	72.25960528	7114.351629	0.769492073	0.013307162	0.098594534	8.796900373	0.003050341	100	0	63.7454
6.760581219	255.4520306	0.150354344	15.53637791	139.4885227	50.14993828	584.6603885	34.23602119	26847.42672	0.058476278	0.009003261	0.361862129	139.9177602	0.006343233	100	0	63.7454
7.062770196	372.2164337	0.078826013	30.48667111	677.3252859	37.68538433	891.4957645	77.84625159	74270.93287	0.085928651	0.003199784	0.227757595	155.8497376	0.00200912	663	2	72.961
5.779591263	28.49264706	0.104752379	7.650735294	49.79411765	2.428416955	33.49264706	35.21323529	1239.014706	1.28007987	0.048275421	0.129242179	3.796890565	0.00924388	663	2	72.961
5.732622694	46.81292517	0.079613818	13.39399093	145.7414966	1.366059859	28.96428571	62.06122449	1726.756803	2.499357094	0.047651752	0.094659388	2.54288736	0.010882175	663	2	72.961
6.870456584	1281.243043	0.072317155	30.10125947	2938.568324	44.9802352	810.6860078	84.31895919	78778.6062	0.109934886	0.007623012	0.205322597	111.1397318	0.004573773	544	2	66.1191
6.694166846	130.3523132	0.231943618	5.450969466	24.79715302	107.2979446	998.3523132	13.57651246	18900.88968	0.018527539	0.006475455	0.475196041	344.6593029	0.005400078	340	1	69.41
6.728940278	254.5869203	0.084947254	30.36761909	418.9059059	23.71076382	353.5385385	76.6956957	32365.99233	0.202861143	0.012536585	0.245787971	51.7547371	0.008499273	1508	2	72.4408
6.283516979	230.0410779	0.075596805	14.37989842	582.6187972	2.958973737	80.02694709	61.46664476	4918.702596	0.815095704	0.016142836	0.101015645	7.870898509	0.003184987	361	1	78.9049
6.825356869	524.2777157	0.083630199	22.35528361	850.8931249	26.12504516	554.9489552	61.44919445	39704.94321	0.10532794	0.005833144	0.224015176	85.3671781	0.003403039	1963	2	76.7721
6.180652037	413.0863724	0.056633723	23.85245766	1889.394571	1.813295316	56.52947628	107.6901563	6374.347135	1.912239046	0.021949533	0.066753834	3.88159408	0.002808554	741	2	76.293
5.917012259	57.625	0.300130208	3.18359375	9.125	77.48166233	841.1979167	8.53125	9928.822917	0.019353939	0.012901391	0.55822448	345.1078139	0.012468899	741	2	76.293
6.445013803	222.3658316	0.050184119	39.02185343	1076.136989	2.384451863	57.62514105	132.8943805	8167.628752	2.303251418	0.024865107	0.078860119	4.300687834	0.004375748	195	0	83.989
5.958214401	72.62068966	0.417360285	0.594398203	6.103448276	98.04904875	423.9137931	3.183908046	1571.614943	0.040980793	0.020316426	0.633651022	263.6301884	0.015574211	195	0	83.989
6.342633881	717.1742872	0.046055374	36.87076703	4579.052402	4.000031684	201.5332006	161.1162343	33660.73215	0.78276142	0.007809265	0.078160242	10.77189913	0.002615911	261	0	54.7351
6.06796204	70.91304348	0.205545054	6.476488133	23.63188406	52.8236589	530.2144928	16.25797101	12084.5971	0.036457243	0.014595764	0.444809441	160.0412807	0.013489454	3247	2	0
6.688332507	162.0716561	0.129037943	29.50785022	141.8455414	59.51002069	653.3789809	61.42675159	52637.75318	0.127086166	0.015844135	0.334960702	137.1190405	0.010460796	208	0	64.0247
5.766917035	330.9908983	0.065490878	18.74799306	1436.718243	1.077944468	22.44341116	83.89275821	1909.240799	4.012336124	0.059289638	0.073068749	1.612366349	0.008436132	1634	2	72.345
6.493841212	266.6690058	0.077973394	22.49971752	571.1871345	18.21341567	497.4008772	64.43859649	36084.14006	0.118925357	0.004223714	0.203048335	70.2143587	0.002460828	1634	2	72.345
6.180257396	223.2933428	0.079492112	13.75856225	529.8187967	2.572795752	53.65788537	55.84442862	3268.542186	1.075095246	0.026165777	0.105570414	5.043197094	0.004673771	549	2	69.8645
6.166306769	1052.170269	0.077354085	13.15429739	2681.229231	2.52552778	73.80892516	59.77341567	4490.028011	0.856651731	0.018416126	0.096580215	6.758304018	0.003951247	549	2	69.8645
6.781168382	217.6634051	0.212977891	9.313345154	52.81213307	83.73808311	892.8121331	19.71428571	24126.52446	0.021938842	0.004463786	0.445015486	279.8219352	0.003468552	1208	2	0
6.860361262	199.3834746	0.211211308	3.136953282	37.74364407	60.91559425	655.7277542	10.54872881	9198.085805	0.019461191	0.004192925	0.380497613	197.4374881	0.002703583	2985	2	63.6988
5.851770838	212.3809759	0.104672733	7.285873319	347.5549532	2.798167818	39.98472154	34.24494825	1380.574174	0.995038374	0.041011341	0.136496095	5.130387329	0.012294471	2985	2	63.6988
7.034735147	284.6259398	0.267505583	2.822163491	33.54323308	116.1493548	1133.06391	8.219924812	11838.78759	0.031579048	0.005277624	0.472414819	467.9252799	0.002023972	2847	2	68.0164
6.45086964	1406.77946	0.077176841	14.3375452	2880.876783	7.132002206	165.0721418	55.54707044	10065.51311	0.332375279	0.010239483	0.131337579	16.50493329	0.003322539	744	2	77.5606
6.124116982	318.3311772	0.051476581	30.08191904	1727.499677	2.123120149	72.26374515	121.2189521	9310.668338	1.622979468	0.020808698	0.08939127	4.509947197	0.006643141	60	0	69.3443
5.955399218	121.3773873	0.092725277	9.733345161	252.3766234	2.336254677	41.26279603	43.16806723	1888.188694	1.153363431	0.036230745	0.123468113	4.294729132	0.009644996	3208	2	65.2895
6.517052727	300.6654211	0.086422944	19.46218319	530.8390342	20.51643909	415.0965795	55.51394079	26507.78068	0.126904691	0.006846805	0.228138492	62.81397545	0.00430108	3208	2	65.2895
6.393793755	282.4849368	0.068630937	18.9956705	800.5719145	5.078377856	198.116861	69.11078717	14387.11443	0.340676783	0.007182906	0.126787595	20.0398673	0.002351777	118	0	74.4203
6.56193124	213.8709542	0.089899518	22.25939914	318.6116015	24.8202439	411.1517444	58.95376208	29227.9773	0.130572183	0.008330222	0.243818818	62.03961675	0.005535325	118	0	74.4203
5.72999101	326.1028265	0.079459753	12.61207722	953.7997076	1.557684416	28.4337232	57.83966862	1653.39961	2.244125978	0.050434183	0.092017932	2.625573136	0.009921202	120	0	0
5.970721404	341.6450923	0.091373387	9.815982566	683.8499599	4.698546314	197.1056432	41.00427922	8368.833913	0.207702145	0.007258719	0.153251623	25.65104473	0.002715847	120	0	0
6.379776133	963.8639327	0.06756845	19.29449562	2774.698002	7.680828305	207.0516649	71.70438135	15124.8272	0.35197383	0.008303267	0.130961017	25.85882835	0.003175419	859	2	83.6824
6.869126107	362.2804412	0.153704048	10.55835739	157.7670768	49.42956798	604.0050912	25.54645736	20534.62707	0.042551389	0.006333632	0.354286402	145.6563645	0.004181114	1157	2	0
6.312820249	536.2412306	0.105083526	8.012172834	724.9239663	4.580324062	113.9821674	33.20458554	3945.188125	0.314528383	0.01256173	0.152995678	15.93260533	0.003341177	166	0	74.1437
7.141714169	803.9180328	0.164737302	5.26131937	248.1040984	55.12775867	662.1442623	16.20819672	13214.59016	0.026866045	0.004599806	0.332727953	165.7853731	0.00312882	166	0	74.1437
5.781582106	116.8860947	0.086454212	11.48668639	294.0162722	1.980436609	42.06656805	47.48668639	2019.553254	1.21575194	0.033713939	0.125873471	5.173742291	0.008289936	337	1	74.8118
5.931962797	775.7208734	0.063200332	19.29400706	3106.586769	2.928185372	108.9557601	85.80006518	9692.999919	0.787115336	0.01593541	0.095144501	8.272103994	0.005854498	337	1	74.8118
6.065753472	1292.554584	0.060121614	21.85065471	5400.384623	3.834871809	127.6177031	97.38671566	13060.92279	0.756431566	0.015106069	0.09204856	8.489630624	0.005604851	587	2	67.7837
6.521837388	543.8185317	0.077522243	19.99004467	1141.805702	24.98155162	481.0034212	62.43578047	34080.0181	0.127927911	0.010041961	0.200576293	62.47581016	0.007343939	3185	2	66.0534
4.981661512	13.35714286	0.119260204	6.024234694	25.875	1.633211097	17.41964286	35.10714286	585.3482143	2.725163336	0.099850735	0.098438193	1.905877507	0.023716093	1967	2	52.5777
6.152272361	59.76034858	0.065098419	19.82169251	213.6013072	1.939320584	29.59912854	82.36601307	2235.185185	3.425521172	0.048313298	0.081224951	2.864742536	0.007987564	1967	2	52.5777
6.294020407	102.9618321	0.392984092	0.938756483	7.145038168	181.058461	1017.416031	3.86259542	4730.194656	0.076106461	0.015116619	0.63539596	616.9728464	0.007767605	1967	2	52.5777
5.494231795	19.5	0.118902439	7.756841166	28.67073171	8.124628198	174.597561	28.67073171	5324.414634	0.174556529	0.021461813	0.247210359	33.66041073	0.016841228	1967	2	52.5777
6.608978506	154.5358491	0.291577074	4.544692061	19.5509434	96.01730153	761.2679245	10.50566038	12292.54717	0.015284579	0.005812699	0.538558875	293.1617369	0.004992994	1967	2	52.5777
5.155907363	15.86363636	0.180268595	5.838326446	10.72727273	14.24793388	38.79545455	19.22727273	235.0454545	5.495177666	0.192474164	0.218694643	17.2784389	0.018643632	1586	2	51.6331
6.524176948	404.3836827	0.070047407	19.5110339	1077.242855	3.290386455	97.67936948	73.38454876	7516.689936	0.756987595	0.013665593	0.094227607	8.632523199	0.003079255	1586	2	51.6331
6.202835663	119.9623188	0.347716866	1.505650074	12.63478261	71.34563327	691.1391304	5.110144928	4953.498551	0.012213803	0.006793383	0.589297303	331.5552353	0.006035188	1586	2	51.6331
6.026388149	146.3259325	0.064975991	18.93105793	587.5728242	1.297889541	51.78863233	86.29928952	4615.457371	1.715439301	0.022246532	0.07242671	3.780096448	0.002417399	1672	2	62.4641
6.746423269	2072.86528	0.067161265	28.88979535	5646.658502	56.22032435	1447.906266	88.13050804	143416.2894	0.070253838	0.003784316	0.187809493	182.4595685	0.001973905	1672	2	62.4641
6.172768772	837.7484252	0.082455554	11.97248245	1903.195079	2.531412944	41.38503937	52.21751969	2257.261811	1.434215118	0.039104461	0.108103308	4.266917888	0.008894912	183	0	0
5.938093099	4711.971474	0.077966303	12.71413144	12483.31978	2.858217778	91.36155603	59.90982196	5668.097806	0.669971465	0.016854365	0.096931943	7.652582505	0.004695921	183	0	0
6.016502866	124.3411963	0.104752482	8.773196571	199.0050548	3.68175879	75.15332772	33.63858467	2455.171862	0.509344604	0.023056735	0.162968772	11.27182475	0.009170757	444	1	77.4018
6.93676352	232.7725948	0.113106217	12.86584294	179.8289602	28.64992407	407.4232264	35.15451895	16738.84597	0.093502349	0.009987954	0.271422882	79.26658235	0.006173029	444	1	77.4018
5.523862992	28.65400844	0.060451495	23.04906621	154.9831224	1.191230928	46.0021097	92.70464135	4268.57173	2.070897166	0.032059439	0.099859712	4.172559445	0.011506126	463	2	52.6434
5.738823314	30.90769231	0.067928994	18.61063157	127.5010989	1.071001087	15.26153846	81.8043956	1132.496703	6.942507737	0.091264559	0.071268464	1.269656341	0.00973912	463	2	52.6434
6.370611087	638.3535746	0.056341887	31.29917306	2487.993116	10.89195997	246.5537511	107.4767873	30005.66425	0.401989193	0.009229254	0.135541172	19.79376982	0.004287995	463	2	52.6434
6.446730196	230.7255426	0.077036909	14.81379305	511.3005008	3.348779518	111.5365609	57.50550918	6743.921202	0.522191492	0.012650911	0.120382445	11.69974814	0.00412172	446	1	71.1513
6.713841751	870.451878	0.076929021	29.23123885	1825.283517	31.91208738	659.8408308	79.4487848	60161.63297	0.110075182	0.003966186	0.223701964	95.05480407	0.002415852	446	1	71.1513
6.283386182	1194.489383	0.060968221	22.29730008	4433.043691	6.236548161	183.299561	87.65353205	16107.26628	0.491286194	0.010116847	0.112787782	17.48121346	0.004317567	182	0	78.308
6.315936018	481.5253696	0.048094823	32.89982864	2842.189772	1.647670378	60.73112265	143.5655214	8710.934878	2.445824405	0.020006777	0.063259056	3.641464307	0.002900245	617	2	0
6.779193074	131.2482947	0.089528168	16.95425739	173.6971351	23.77528109	438.5893588	48.73124147	23917.23738	0.108558436	0.00696707	0.210673597	64.65464724	0.004763439	617	2	0
7.122243433	194.7896929	0.101400152	20.92859789	168.832379	55.08927628	728.8714211	52.37844872	47723.22228	0.066506101	0.005388379	0.274180251	119.3945288	0.003591985	1362	2	71.4493
6.058697966	146.9912505	0.053587769	28.78445661	829.0160408	0.951846273	14.26649654	117.8917244	1797.686839	9.005663608	0.110713635	0.065418385	0.915385539	0.015752597	278	0	54.8904
6.736791272	197.723869	0.102820525	44.90676051	258.4664587	42.6720248	674.5028601	93.73218929	78067.84243	0.118326356	0.005245	0.298905058	126.7336096	0.004016783	278	0	54.8904
6.287641606	272.5345622	0.089708546	12.7754881	488.0750494	3.412548362	74.89795918	46.04081633	3738.476629	0.621621679	0.019275977	0.13425883	8.637252171	0.005581151	1738	2	50.2247
6.485159235	1148.420049	0.063673766	21.49956503	3368.901087	7.169439957	196.4591927	79.51807496	16996.58782	0.387580243	0.010101097	0.122402167	16.93902829	0.004627754	1738	2	50.2247
6.948997282	467.6032019	0.080496334	23.93934943	708.5568945	23.06477999	432.665519	66.06076777	33320.84937	0.137646718	0.005738084	0.220292853	59.43502553	0.003633452	492	2	60.1945
5.982491782	42.23342175	0.056012496	27.51320983	194.7506631	1.514293353	33.61538462	109.1830239	4049.896552	3.128379929	0.04303891	0.070910116	1.617920012	0.010220335	220	0	66.7205
6.61998645	126.9777778	0.28217284	4.840869136	17.63555556	93.53798025	1006.517778	11.01333333	15967.65556	0.013987198	0.004902558	0.513673019	409.9942012	0.003977758	220	0	66.7205
6.193200244	55.51994852	0.071454245	20.33165212	158.6653797	2.110860999	25.89060489	77.73616474	2045.813385	3.492030895	0.069113716	0.076398038	1.578170795	0.012542012	1581	2	75.4329
7.572675276	1722.078478	0.130827203	22.89014493	794.4995062	120.5414902	1178.681152	47.80209679	82749.39725	0.035095608	0.001995715	0.308848904	255.2368149	0.000900205	1581	2	75.4329
6.139999673	62.44637385	0.063785877	24.13700791	226.6506639	3.430921674	89.52808989	81.62717058	7317.244127	0.941661735	0.019555449	0.124740504	9.346045272	0.00859052	166	0	88.2658
6.644098262	639.8667212	0.047563125	36.36926007	3276.933992	8.352842213	292.9996283	151.732476	46983.21638	0.509570316	0.008555094	0.094643866	17.61286952	0.003819612	166	0	88.2658
6.215429525	321.0612047	0.06218501	21.16189522	1260.33527	3.5523051	207.3178385	84.07263219	18025.16483	0.399781085	0.007002339	0.10166683	17.4455961	0.002430974	1130	2	75.4466
6.621387962	160.6824543	0.086481407	20.76318159	252.8589882	22.6929523	367.2168999	56.73735199	25074.84015	0.148382457	0.010957493	0.215652299	48.98329149	0.006515561	1130	2	75.4466
5.62267268	23.5801105	0.065138427	21.29724367	96.54696133	1.360161472	26.77624309	84.7679558	2493.743094	3.103277744	0.054233891	0.086537757	1.459475615	0.01019941	107	0	68.3178
6.701220891	299.1674969	0.093140566	26.3425937	422.0884184	31.62178025	435.9171856	65.53362391	35758.82565	0.140067568	0.010931754	0.264601881	68.70040946	0.00739645	107	0	68.3178
6.115233886	669.3431005	0.057013893	23.48031094	3129.623509	1.918401365	65.71141397	105.6250426	6770.272232	1.702210781	0.018868365	0.070839584	4.919730781	0.003131318	595	2	51.0767
6.817795839	49.52892562	0.081865993	21.56033058	75.16198347	39.97835121	221.5818182	60.90743802	8403.178512	0.475524677	0.011166934	0.212573895	96.81590775	0.004686886	284	0	80.326
6.463558967	71.75455334	0.062232917	32.53810829	241.2237641	7.967975243	246.5941023	94.13269731	23910.34258	0.378230307	0.007101987	0.158744746	34.51553527	0.003216096	284	0	80.326
6.268031871	158.6744939	0.064240686	22.44946877	530.0842105	1.845051714	27.28421053	82.64696356	2599.587854	3.060011469	0.059178303	0.099003954	2.257091575	0.013433312	330	1	79.726
6.504068174	100.26	0.143228571	18.33672653	68.09142857	57.32434898	684.97	40.53428571	36755.91	0.066983357	0.013441607	0.36421077	163.6056664	0.010255546	330	1	79.726
6.107185918	4795.84589	0.077318682	12.87394864	12389.52409	2.360034705	54.72687701	63.21513212	3567.781934	1.240880388	0.024181128	0.083118445	4.489022359	0.003272897	615	2	66.589
5.631715812	20.33333333	0.067106711	21.94556089	77.38943894	1.406681262	22.30033003	76.06270627	2040.788779	3.258755117	0.072039619	0.112775578	2.237817335	0.014285019	1013	2	75.589
6.721810048	1225.195823	0.060070397	34.9325322	3863.622671	21.16316131	522.5116199	105.2288684	61932.25098	0.185515962	0.004542275	0.170746527	54.81172253	0.002452307	1013	2	75.589
5.956453109	513.3926556	0.045982325	34.71166668	4010.004926	0.756881761	30.83716973	169.9103448	5399.799283	5.577108736	0.037456297	0.048697638	1.402435698	0.00348992	522	2	54.3616
6.26141045	97.9476584	0.26982826	4.519545568	17.27548209	68.39475142	599.4242424	10.87327824	9641.31405	0.022252353	0.008054451	0.517679746	226.5537778	0.006928186	522	2	54.3616
6.643468534	333.9701601	0.060766041	25.89775812	1048.325328	5.500273323	169.8213246	88.50800582	15750.33224	0.513916612	0.008952796	0.112141183	14.7449311	0.002751822	502	2	48.1753
6.401264563	216.9050048	0.069144088	26.17847853	567.3506535	12.46541891	238.6624163	79.96716608	22115.79343	0.30299184	0.011778527	0.181514065	26.09799016	0.007795354	502	2	48.1753
5.894885791	94.33433735	0.142069785	4.570692408	83.53915663	4.729605168	60.25903614	19.38855422	1173.25	0.445741677	0.028832093	0.210650986	11.67561902	0.011051122	2129	2	76.5781
6.520388869	94.3164557	0.170554169	6.827608082	44.8119349	56.16810493	879.6401447	18.1283906	18804.05967	0.024754042	0.00606233	0.353707421	245.4108832	0.005027983	2129	2	76.5781
5.882212069	112.0543549	0.073382027	18.86611866	385.9312377	2.21935568	130.3077931	63.84479371	8788.282908	0.4724013	0.009524082	0.136652052	14.55652043	0.002801622	715	2	77.0986
6.453733928	242.1657941	0.422627913	1.041254352	15.9877836	105.2535901	717.6649215	3.795811518	2935.724258	0.047751337	0.009723558	0.662501773	434.3735939	0.005523027	715	2	77.0986
6.738545925	382.2916186	0.088268672	11.53020726	524.7908104	12.46149742	469.8346802	44.8314477	20607.55946	0.107864954	0.005173261	0.142325289	63.73746478	0.00254005	367	1	57.9123
6.669242096	338.912128	0.068619585	23.19658235	834.2532901	25.04517798	520.2541	74.18930958	43867.32679	0.145460321	0.009923054	0.168786619	55.40046488	0.006001068	367	1	57.9123
6.611266313	299.5786782	0.058925782	26.18953168	983.8182533	5.592691524	226.5804485	91.85562549	22461.55016	0.385750958	0.006712344	0.115351262	19.88972798	0.002296312	10	0	78.2274
6.780782564	440.0910617	0.092339711	21.14732503	584.2689887	24.98310143	435.8575325	55.09274024	28695.12736	0.115883703	0.007698501	0.240715928	69.81866834	0.005185959	10	0	78.2274
5.86803065	480.656541	0.045204227	35.71246766	4163.732625	0.560013516	12.72359635	186.4641211	2516.547353	15.32907437	0.103413482	0.037106904	0.471326198	0.008177989	120	0	60.1589
6.019253225	2068.875942	0.042848064	51.06724887	16790.17012	8.46421785	290.8620661	201.4186066	64098.51644	0.643065428	0.00664131	0.09619676	16.79134907	0.002693333	120	0	60.1589
6.114475888	125.9482023	0.076750885	14.36144041	342.8379037	1.811236367	34.44241316	64.87446679	2335.652651	2.07295145	0.039517749	0.079708424	2.380431614	0.006353869	140	0	83.589
6.100398102	598.7143066	0.043791275	42.94337645	4604.616442	3.246409292	127.2220597	186.1195143	25350.80486	1.39295856	0.013821274	0.079097379	6.269042327	0.004970656	140	0	83.589
5.719116105	51.16419387	0.050607511	30.73384658	316.6953511	1.042868701	26.92087043	133.0217606	4021.850643	4.64861336	0.050594627	0.067057545	1.154904708	0.008800611	417	1	61.7945
6.255126692	2353.572932	0.042699074	40.50136443	18513.5529	2.007019386	80.06866836	203.571299	16039.41341	2.643426659	0.014192037	0.041134656	3.887294735	0.000937883	417	1	61.7945
6.587370373	108.6845992	0.057323101	32.93051327	380.3291139	10.88088069	286.5179325	107.785865	33749.51266	0.359917859	0.010615751	0.155659788	28.04684739	0.006427371	2891	2	70.5397
6.926345342	199.3166269	0.158565336	15.08052219	78.97295147	71.33893569	690.5449483	32.39856802	32021.13206	0.043324803	0.007551419	0.368918686	164.1648522	0.005937673	2040	2	67.2164
5.68938921	23.03773585	0.062096323	23.92864045	107.6522911	1.655262603	46.33962264	93.52291105	4080.247978	2.241732807	0.030849853	0.117992325	5.181671742	0.006341729	2040	2	67.2164
6.807114476	151.8082949	0.06995774	20.3745087	323.1502304	7.466974453	192.1262673	68.56497696	12971.06175	0.381311156	0.008989021	0.136153747	22.38540388	0.003603605	2879	2	72.8877
5.590253875	39.93647913	0.072479998	15.88701618	157.3339383	1.17745989	17.33756806	76.93103448	1427.254083	4.871822434	0.100060167	0.065831246	1.026263629	0.013763575	18	0	83.0548
5.579573161	345.6496058	0.047814304	33.96712114	2858.775903	0.656609637	23.36422742	161.2550837	3900.484438	6.916457731	0.051824495	0.045937766	1.042307839	0.004993126	18	0	83.0548
6.516406826	271.5421181	0.060035843	24.09894235	964.9522441	3.173570278	128.7839929	93.59252708	12413.00111	0.733581671	0.012022921	0.09191973	10.00238292	0.003435789	1358	2	57.5288
7.146404988	421.3319838	0.081228453	24.37665347	578.9791787	27.44055449	489.2305764	64.7127434	36481.31348	0.144483304	0.009495384	0.206520552	67.96124248	0.004812607	1358	2	57.5288
6.747962605	598.3915849	0.077231748	17.70156423	1186.315178	15.08656861	524.2447083	57.39416624	32010.16159	0.106514967	0.003944977	0.17708973	72.16649501	0.002250977	457	2	67.2822
6.437629655	99.06711409	0.221626653	6.514541387	25.75615213	77.25505858	881.5548098	15.51454139	18592.10515	0.020865702	0.007691441	0.461418332	296.9786007	0.006895117	457	2	67.2822
6.766965205	261.5975539	0.07617867	28.56748151	526.5975539	27.71910762	530.6199767	76.19918462	46819.53494	0.132291733	0.006380623	0.216006889	72.78142484	0.004419933	906	2	88.3863
6.220615462	70.31343284	0.209890844	4.186642905	19.58507463	39.28335041	429.080597	12.11044776	7141.61791	0.030576633	0.009291439	0.424756458	131.6582052	0.007601693	936	2	0
6.391223803	1010.629788	0.061842479	20.79706124	3506.695264	2.127072682	48.51982621	91.21649737	4697.30957	1.944845851	0.029037444	0.074614989	3.237383614	0.005441417	381	1	33.6849
5.276034284	25.59090909	0.290805785	1.714359504	5.681818182	38.52776343	333.3522727	6.181818182	2759.306818	0.038003348	0.024221821	0.508953502	131.223738	0.022551515	381	1	33.6849
6.791920402	1366.225165	0.053286991	31.57894365	5009.940052	9.242363362	282.4772417	112.3698662	33890.67109	0.384623242	0.006825069	0.113735553	22.11101591	0.002841469	301	1	88.3479
7.025667269	105.3851133	0.170526073	5.369927001	33.03883495	154.1082859	1449.29288	15.90614887	28775.48382	0.02026716	0.004813338	0.358227804	395.4076317	0.003612001	1188	2	77.1808
6.785751825	113.8007737	0.220117551	2.768284516	18.40425532	72.4928972	608.2765957	9.657640232	8048.179884	0.02944918	0.006595442	0.397126553	195.1153598	0.004159294	1188	2	77.1808
6.085059728	70.82519864	0.080391826	14.85343376	179.1203178	7.528803947	285.1804767	52.21452894	15969.65494	0.197595129	0.012603772	0.162490988	37.50681991	0.006930678	371	1	78.3425
6.753756881	297.5908733	0.11706958	14.83523385	244.9276161	25.71256951	384.7718332	37.23918175	17864.74194	0.094601888	0.009057468	0.273652428	73.51908543	0.005598083	371	1	78.3425
6.331516285	82.85150812	0.048057719	37.42718197	444.5324826	2.563165506	109.0574246	138.7540603	15245.90197	1.287632057	0.012861299	0.101033191	8.198712923	0.00446012	2017	2	71.2904
7.022774126	580.9530972	0.093959744	40.03122856	755.8089924	54.23611757	740.6286592	90.665858	85009.30503	0.103430795	0.005435025	0.278115161	121.0189982	0.004078651	2017	2	71.2904
6.851934461	199.3417015	0.139010949	13.30198857	109.0739191	63.38858106	742.6924686	31.64714086	30852.38285	0.041395717	0.005362896	0.333673344	166.0113994	0.003730317	256	0	60.0822
6.914424196	652.6912492	0.14033353	8.436910639	316.8494947	53.3611268	620.2638142	23.5198882	18998.73683	0.039774709	0.00703732	0.317608543	130.4975417	0.005185979	672	2	85.6055
5.904402734	48.19669421	0.079663957	14.12664709	121.0694215	2.43799194	29.42644628	59.44958678	2015.912397	2.173851676	0.063812707	0.099337272	2.303539815	0.016044142	806	2	72.2849
6.014644471	960.9560506	0.048211722	34.27655415	6349.061007	2.960571683	127.5810757	150.5120409	20606.52268	1.118870839	0.011763972	0.079610492	6.941571067	0.003574746	806	2	72.2849
6.743789179	437.056305	0.085446003	13.56175571	639.8492669	13.59724973	270.6054741	46.4799609	13874.79159	0.183818651	0.012166404	0.171605926	34.25478215	0.006745014	344	1	72.2219
6.206257854	82.68035516	0.0917651	10.38640258	132.709212	4.442901647	64.76803552	41.02219756	2357.032186	0.812393883	0.024515256	0.147485769	11.06745175	0.006374488	249	0	78.4164
6.549903842	93.47222222	0.185460758	3.420241245	27.03571429	30.68253575	278.8075397	12.3015873	4393.910714	0.060277499	0.015486651	0.333480333	69.31990568	0.011265226	249	0	78.4164
5.982871025	174.5126498	0.04647474	36.02147117	1347.537949	1.571758206	73.35845539	154.3645806	11666.20586	2.085718321	0.018267194	0.078271584	4.352196218	0.004491128	1059	2	59.1616
5.515352757	2402.686442	0.042883673	50.47945702	26906.03891	0.55757824	33.35337688	278.8427572	9713.687638	8.146271597	0.034659653	0.035536012	1.120133058	0.003196692	1059	2	59.1616
6.063685752	397.4993263	0.053556902	29.63710784	2226.487739	1.439762246	56.09054163	114.1670709	6826.384802	1.971404447	0.022142643	0.077981993	3.574296017	0.003990002	249	0	66.674
7.004445353	911.7858651	0.101320798	29.52947359	962.1694633	39.23254867	481.3440382	66.63529281	42644.12012	0.118166473	0.006207865	0.266330136	79.32546764	0.003483085	249	0	66.674
6.623617649	229.45451	0.08959567	12.07813353	355.4435767	14.87852525	544.8309254	42.86958219	22374.01796	0.0843919	0.002819105	0.174715216	117.1258329	0.001173232	1731	2	79.7014
6.616626324	331.1310419	0.11855748	12.23783206	300.6355174	38.31967623	665.6670247	33.6330111	26262.02721	0.050796008	0.007723838	0.297468304	133.9488034	0.006551827	1731	2	79.7014
6.321559047	118.0404172	0.051299616	39.33588121	610.3168188	5.115004511	154.0165146	129.1199478	20162.28422	0.846195294	0.015184985	0.132684419	18.17167271	0.008632203	2835	2	77.7973
6.289326062	90.96478873	0.320298552	1.26517556	10.58450704	80.9337805	744.721831	5.070422535	4748.679577	0.014005031	0.00674217	0.556108177	358.5717038	0.005731232	2835	2	77.7973
5.991443767	182.8626126	0.051481591	29.33904481	1168.817568	1.261534867	55.69369369	127.2888514	7365.168919	2.267072807	0.021696478	0.069612159	3.704719663	0.003646766	423	1	67.7288
6.216279021	1247.926134	0.042459465	47.65232923	9870.565037	5.906854469	226.6705794	203.8474703	49936.75088	0.844866039	0.007227927	0.081066521	10.9120272	0.0023305	423	1	67.7288
6.057467585	364.3411965	0.051775074	30.78542778	2068.349723	1.185265345	29.10515845	124.0669319	3981.512718	4.137677068	0.045020588	0.064848265	1.506221363	0.005782622	203	0	58.274
6.452766794	668.3719462	0.049630352	39.53737943	3398.46937	10.23394938	364.8011435	134.40848	52601.8327	0.353694406	0.007726237	0.126765654	30.27327772	0.004697144	203	0	58.274
6.227065004	102.0793651	0.27005123	2.078357269	18.43915344	64.52040116	770.4206349	7.158730159	7067.177249	0.031914818	0.009443241	0.492223212	299.3436483	0.00482123	1617	2	68.6932
6.938538441	611.052516	0.061007639	38.10837357	1665.110224	19.36418819	419.5798722	107.6016374	51054.88538	0.237192211	0.006608988	0.176242007	47.13590775	0.003916983	1617	2	68.6932
6.045585167	190.8636968	0.063452027	22.01976998	667.9853723	1.828860627	32.51928191	89.86303191	3540.186835	2.583408165	0.043728382	0.069618371	1.639771665	0.006176426	2098	2	57.1096
7.043584003	188.5630769	0.096699014	21.17172281	222.2276923	49.69020276	773.2174359	54.26666667	40985.21231	0.079473765	0.00466842	0.263084839	221.7742779	0.002734417	2098	2	57.1096
7.122883114	133.4440994	0.207211334	5.306305698	27.73291925	212.7854057	1502.978261	13.91925466	25571.51863	0.066281515	0.006580556	0.429634667	519.201564	0.003397965	280	0	74.2356
6.705537855	380.7368305	0.083918191	24.88885008	656.133348	36.24759156	534.3233414	67.59422526	43565.91206	0.121591084	0.00961241	0.237457074	75.49002163	0.006856522	882	2	68.7342
6.891628115	335.8617222	0.10555051	12.95649594	299.4632307	26.61132288	439.1275927	37.05342552	18958.7159	0.082827846	0.006208317	0.252763726	76.00036823	0.003809439	314	1	82.1534
6.962366215	943.6371905	0.119206315	11.29636639	676.3623042	31.58124972	542.8461344	31.02450733	20179.67155	0.055952118	0.004791418	0.263773981	104.1711812	0.002586937	340	1	73.2877
6.484328475	282.7456547	0.081907779	20.01840638	509.5648899	18.14722778	331.033314	58.98319815	22674.23783	0.166299544	0.009395738	0.213904662	45.01357895	0.006297315	194	0	73.1726
5.861451478	379.5162325	0.050703571	32.01538136	2335.751102	2.348381466	116.8684035	124.2908484	15039.17301	1.041695058	0.012534943	0.086101376	7.796240301	0.003944133	2802	2	71.7096
6.475865691	413.7620109	0.057618996	23.95124348	1612.218493	2.889618605	136.5510375	99.77287286	13960.69475	0.733578731	0.009369771	0.083073889	10.41041402	0.002032068	303	1	72.7616
6.66303011	894.6993402	0.060232889	24.67360778	2882.047529	9.675309098	259.4616938	88.86979938	23461.021	0.352018595	0.008626592	0.126422407	27.76643477	0.004074076	303	1	72.7616
6.199990938	177.3395415	0.063517028	20.16637794	626.5816619	2.333526485	71.51755014	82.70773639	6009.674427	1.188417281	0.017451674	0.090835689	6.44166584	0.003153458	583	2	61.8932
6.764865792	185.0955882	0.136099697	18.90568988	120.3220588	55.56120188	661.2639706	42.21470588	37117.39632	0.057653109	0.006342694	0.340263566	143.4644623	0.004398994	583	2	61.8932
6.044145986	223.2285916	0.039495505	57.17442773	2050.213376	3.34942929	159.1265039	218.2469922	36650.44073	1.311772485	0.011444226	0.084731576	8.715419472	0.005212387	243	0	67.2247
5.886711128	334.1204515	0.049624306	30.56880501	2318.855339	0.843663957	32.77380068	144.4997772	4962.37487	4.381367165	0.035894395	0.049549675	1.384604048	0.003568223	246	0	60.5315
6.370766627	115.3114187	0.199500724	9.72266855	34.61245675	56.519537	601.9602076	21.03460208	18329.8564	0.0359455	0.010292293	0.427394281	177.1380511	0.008970348	246	0	60.5315
5.842742395	126.4012612	0.041951962	46.74897152	1153.25224	0.906370657	35.75672088	185.8762031	6654.036177	5.290701771	0.033211709	0.062733509	2.121323502	0.004562997	292	0	50.8274
6.608373955	162.3444909	0.113210942	26.73365701	168.0878661	36.38892731	517.723152	60.9651325	39729.39679	0.103806395	0.006262152	0.30864199	103.4287728	0.00420162	292	0	50.8274
5.78366641	54.86075949	0.347219997	1.356833841	5.962025316	90.79302195	562.8924051	4.962025316	4133.588608	0.183320891	0.024395857	0.559875176	254.377238	0.006266762	2517	2	79.8712
5.78414712	28.85779817	0.06618761	20.3968942	110.0504587	1.30902281	19.66513761	79.36238532	1643.316514	4.339808374	0.08319343	0.092549592	1.311272307	0.018517142	409	1	69.9918
6.468664964	341.344857	0.048562364	50.41695687	1884.825864	14.57939167	392.6160193	160.2744345	69864.5907	0.376175555	0.006376089	0.143427823	33.25450874	0.00348043	409	1	69.9918
6.439152856	906.182652	0.046954902	35.59324226	5111.355873	2.984610747	134.5187315	144.8568838	20328.49873	1.052785152	0.010334862	0.075181367	7.68302933	0.002632007	648	2	65.5616
5.995070943	71.61925412	0.062115572	22.71214803	317.3712056	1.432295103	32.39722463	87.6452732	2963.84562	2.799555885	0.044133694	0.092872295	2.754648987	0.009369688	346	1	53.6712
6.571196955	720.4841434	0.062089292	28.64726724	2325.014995	21.63120465	494.4912961	92.90951396	51468.30602	0.178220111	0.005177834	0.161200458	53.33800846	0.002561946	346	1	53.6712
6.344674214	328.5677786	0.058298044	25.65375632	1352.965933	1.836150273	52.57523066	98.38112136	5450.82115	1.881144564	0.024389027	0.083276127	3.705468844	0.004383657	2772	2	66.5096
6.798047819	918.6916552	0.057296473	33.30036492	2907.404141	13.18878852	303.9514781	104.6783086	35996.60447	0.328866757	0.010745012	0.146390576	26.99722655	0.005685496	2772	2	66.5096
5.954238115	27.33673469	0.139473136	5.163785923	18.52040816	9.553727613	97.68367347	22.58163265	2644.785714	0.282182851	0.028929178	0.199514298	16.99994782	0.016829089	2429	2	73.3808
6.689143594	208.8356643	0.091274329	34.09351924	326.8715035	33.09297502	479.8203671	83.14248252	49712.78103	0.149555278	0.008420245	0.270050786	75.75608334	0.006389589	2429	2	73.3808
5.922213799	78.47509113	0.09535248	10.79984468	152.6136087	5.88239098	181.0024301	40.33900365	7983.534629	0.214805137	0.011601884	0.165055931	22.14853086	0.006782081	369	1	61.7041
6.731835811	413.47966	0.083683396	32.63080386	772.4632665	47.67401183	826.3562032	85.17202995	84207.48512	0.092295678	0.004895901	0.24966301	125.0853414	0.003590401	369	1	61.7041
6.629528608	406.3079243	0.111408808	9.172682845	369.0603236	22.5972095	355.0819852	29.81820675	12359.42528	0.090655247	0.008845311	0.240243524	60.82988816	0.005161073	1590	2	68.126
