# Supplementary material for: Towards survival prediction of cancer patients using medical images
Source: PeerJ Comput Sci. 2022 Oct 26;8:e1090. doi: 10.7717/peerj-cs.1090 (PMC9680890; doi:10.7717/peerj-cs.1090)
Supplement: Supplemental Information 1 [file peerj-cs-08-1090-s001.zip › FinalCodeV1.2/Benchmark NSCLC Feature Selection/NSCLC_Radiomic_Features_glrm.csv]

original_glrlm_GrayLevelNonUniformity	original_glrlm_GrayLevelNonUniformityNormalized	original_glrlm_GrayLevelVariance	original_glrlm_HighGrayLevelRunEmphasis	original_glrlm_LongRunEmphasis	original_glrlm_LongRunHighGrayLevelEmphasis	original_glrlm_LongRunLowGrayLevelEmphasis	original_glrlm_LowGrayLevelRunEmphasis	original_glrlm_RunEntropy	original_glrlm_RunLengthNonUniformity	original_glrlm_RunLengthNonUniformityNormalized	original_glrlm_RunPercentage	original_glrlm_RunVariance	original_glrlm_ShortRunEmphasis	original_glrlm_ShortRunHighGrayLevelEmphasis	original_glrlm_ShortRunLowGrayLevelEmphasis	Survival_days1	Survival_days	Age
1696.339066	0.112812709	45.22994567	729.1818567	2.01164962	1603.834598	0.008088541	0.006731895	4.690897996	10428.96991	0.693244173	0.79628754	0.430281877	0.858228391	607.4925308	0.006522536	2165	2	78.7515
3571.137185	0.112762822	68.59731438	896.2249195	2.532008234	2498.938178	0.014612466	0.011262112	4.960294959	19683.84914	0.620841837	0.736010448	0.676940612	0.815708593	704.5062341	0.010668187	155	0	83.8001
98.53359185	0.11047519	6.528698325	85.39329382	1.526804586	133.5634059	0.027175405	0.019753322	3.99479118	685.5003397	0.766877043	0.865944735	0.187873053	0.897666713	76.1374419	0.018271948	256	0	68.1807
622.2402551	0.177997326	2.991426233	51.71454017	2.530548089	130.9884558	0.062020033	0.028273354	3.914935109	2071.179764	0.590724371	0.726595234	0.622936182	0.796421509	41.21375852	0.023574766	256	0	68.1807
228.3658201	0.06082197	94.33205874	950.0928431	1.477316518	1540.855872	0.004572832	0.003973203	5.154181558	3032.962345	0.807586954	0.882238091	0.191470597	0.917554004	849.5793713	0.00385631	256	0	68.1807
975.3636643	0.13570681	8.916948042	266.8570574	1.977368733	540.2880506	0.010921777	0.007217602	4.206399572	4817.757414	0.66870718	0.792284791	0.37557949	0.844305016	223.3995486	0.006613676	141	0	70.8802
66.205769	0.095203573	34.37230208	446.9506495	1.78766146	893.7700801	0.012879201	0.011151558	4.633926006	505.0426132	0.725670867	0.825756883	0.314188263	0.875703895	377.2045715	0.010846394	141	0	70.8802
800.1619145	0.095093908	26.66206313	509.176271	1.774598268	963.8482458	0.006066524	0.004601907	4.677347012	6131.355175	0.728093009	0.828544584	0.314226559	0.877431155	438.1328373	0.004356981	141	0	70.8802
794.3744849	0.094639436	36.14907943	709.400938	1.784421136	1328.173507	0.006219138	0.005032295	4.730041975	6054.412577	0.720602668	0.825383253	0.312108004	0.873502564	610.0317199	0.004825147	353	1	80.4819
339.2659787	0.03874268	181.474473	1753.932637	1.378852909	2657.45009	0.001717471	0.001488194	5.658627978	7328.677646	0.836802433	0.902197349	0.149414586	0.93139787	1593.228344	0.001442621	173	0	73.8864
362.2878792	0.1536395	3.646715318	53.85028823	1.767345601	98.79378793	0.045946928	0.029388404	3.729061121	1672.592048	0.70664671	0.823738107	0.281538626	0.865328855	46.06306865	0.026349659	137	0	81.5288
80.54059726	0.0626374	52.72819779	518.0029728	1.661671848	999.0707812	0.01116878	0.010045129	4.982531089	1003.719221	0.780528407	0.854598495	0.28827981	0.903535874	448.8270536	0.009857762	137	0	81.5288
347.0698876	0.084541802	87.4149485	941.559559	1.794211048	1893.692743	0.006964102	0.005984362	5.000753199	3038.610429	0.740046192	0.829637003	0.338982574	0.883429654	803.4360566	0.005809421	77	0	71.666
1092.580621	0.121937221	12.63249536	369.0707052	1.739762443	666.1631225	0.007670089	0.005683503	4.230331386	6461.243082	0.72032649	0.829229915	0.281933186	0.873476166	318.5236486	0.005333381	131	0	56.1342
313.0380088	0.071758147	62.57750817	799.1752217	1.529254696	1328.50568	0.008645067	0.007555885	4.943783748	3439.176943	0.788024823	0.870837429	0.208710847	0.908112411	708.6248251	0.007334844	131	0	56.1342
439.9749854	0.126675324	5.693430791	129.1249003	1.696573914	226.9956961	0.01620153	0.010684698	3.976082663	2524.253936	0.725504493	0.835257335	0.258091977	0.876138808	111.8730459	0.009680902	131	0	56.1342
1026.361395	0.100189808	25.36212073	506.0419298	1.629101484	870.6922327	0.007915573	0.006677516	4.499063711	7732.479786	0.754310633	0.850343264	0.243875232	0.891309904	443.5231955	0.006451796	131	0	56.1342
74.60839779	0.114125234	5.770605056	54.58042453	1.544107832	79.11594903	0.052522174	0.032771986	3.885958051	499.5146256	0.76184128	0.862593871	0.193435133	0.894850479	49.6404564	0.029128352	2119	2	71.0554
148.7622354	0.087056752	53.571037	867.2142441	1.590331399	1453.428081	0.007571747	0.006640281	4.762118165	1311.605046	0.767029986	0.857976278	0.229053793	0.897659207	765.8432999	0.006453061	2119	2	71.0554
329.1026076	0.036042908	114.3779146	1191.75809	1.334402712	1709.532609	0.00208351	0.001722651	5.512627522	7695.532579	0.842488452	0.909679002	0.124820677	0.934277494	1093.626061	0.00164623	515	2	64.3313
263.4565766	0.125157881	9.018530375	299.9117305	1.591284555	467.9504215	0.006475797	0.004317509	4.058223566	1591.969272	0.755278816	0.855249586	0.22007721	0.89186479	269.1384052	0.003920407	85	0	71.2553
1725.352352	0.063220319	118.1030117	1130.635143	1.690995265	2129.785045	0.004405958	0.003553793	5.363451948	20572.77124	0.753582041	0.843912259	0.284600623	0.89068149	976.2020763	0.003390797	85	0	71.2553
194.7451368	0.12908805	12.85778357	390.4720662	1.738867174	704.6327307	0.007792544	0.005990614	4.166665165	1095.044153	0.72429767	0.831142397	0.282341291	0.875089074	337.8197472	0.005679874	3614	2	65.3635
54.04796481	0.022696959	203.599482	1013.061319	1.185616263	1287.121491	0.007430569	0.006469766	5.835226507	2148.926763	0.901929305	0.946028544	0.066971047	0.960505073	956.5970979	0.006289922	1247	2	66.7707
21.93110528	0.047353204	106.0810455	934.0592167	1.377054044	1482.836153	0.006194853	0.005894611	5.190402723	391.0261128	0.844293898	0.903996394	0.151749424	0.934391151	839.8749613	0.005838683	1238	2	71.7235
1073.266479	0.093496772	37.02856417	592.7479424	1.745194384	1100.834023	0.008702388	0.007193434	4.739933274	8346.08436	0.72658344	0.830588864	0.293090791	0.876840342	509.3781352	0.006910777	101	0	79.1129
42.23723883	0.119510201	7.411478058	143.4638274	1.699925339	255.2170568	0.020389852	0.014896368	4.014182105	259.8762036	0.734015696	0.83722202	0.266435376	0.880446047	124.7531548	0.013869925	220	0	73.9001
243.4490305	0.106865465	7.307555118	99.66042898	1.668970738	167.219597	0.024969468	0.015646993	4.172646201	1681.017675	0.735546806	0.841861391	0.249682819	0.880920094	87.96042669	0.013910564	220	0	73.9001
2035.105343	0.089592837	48.80306628	708.6339519	1.733335117	1322.782675	0.010223301	0.008822925	4.839321709	16718.80474	0.735481806	0.834414979	0.293772356	0.881371757	610.1966783	0.00855833	220	0	73.9001
54.56646495	0.098636648	21.04417261	487.0874163	1.432978745	716.1818476	0.006923822	0.006033253	4.290630742	440.8682545	0.796088277	0.884923077	0.15295342	0.912463987	440.8062872	0.005850035	1926	2	82.9925
1333.58678	0.099946532	60.52751927	859.8848581	2.400469519	2245.418368	0.008429432	0.006483336	4.99949646	8455.323572	0.633080956	0.748601929	0.608972595	0.823305822	685.3575434	0.006185374	1926	2	82.9925
1842.106169	0.189572312	13.5497966	275.1789357	2.981982399	900.5067592	0.018975359	0.012274989	4.141251405	5707.564646	0.586421702	0.698284449	0.916340853	0.793726716	210.811522	0.011515446	336	1	74.82
194.7135199	0.144068924	4.098613709	69.09750712	1.844593954	127.746803	0.035454928	0.021431906	3.846428432	951.7290767	0.702015322	0.814040778	0.325456914	0.862852084	59.61184943	0.01909752	139	0	76.9692
121.3443469	0.103816004	21.2289752	599.0903286	1.748130536	1049.306425	0.005870132	0.004599248	4.447216827	858.9622016	0.733500443	0.83234714	0.297948992	0.879972525	525.9258468	0.004397224	139	0	76.9692
195.2742164	0.151130482	4.753558309	138.8753519	1.902692693	272.4964858	0.017581572	0.011101185	3.885740677	889.667131	0.686173483	0.804888569	0.347785321	0.853996189	117.6109114	0.010021177	139	0	76.9692
384.9449805	0.040220168	186.9589673	1357.780048	1.63146528	2633.571079	0.003315927	0.00282402	5.739729391	7558.703938	0.789719179	0.860638776	0.279580474	0.908284572	1178.065174	0.002734073	139	0	76.9692
212.9477064	0.128221385	5.302233621	103.2263253	1.911669302	197.695346	0.025748633	0.015247523	4.079970147	1123.14669	0.673834334	0.800133393	0.337971352	0.847182564	87.54264401	0.013444726	326	1	54.6475
1310.244431	0.062041956	167.0584864	1493.070941	2.226654563	3538.109566	0.003894499	0.002616282	5.831028916	14559.13943	0.689360741	0.779412517	0.574881945	0.855472224	1257.641577	0.002422452	326	1	54.6475
500.067971	0.041582662	178.9837738	1473.66118	1.555931087	2607.557273	0.00224296	0.001799025	5.694312657	9547.921037	0.79379764	0.869839185	0.232245339	0.910690032	1297.512398	0.001714763	442	1	78.601
224.0539496	0.170544631	2.84067349	35.09102194	2.054796609	73.54376486	0.092428829	0.054467951	3.702353597	852.5659996	0.646680003	0.778806256	0.394690224	0.83101313	28.92167016	0.048248026	245	0	53.7221
10631.77303	0.191552977	10.74894491	331.2809143	2.896027757	987.9631533	0.01192113	0.006247227	4.161142232	31359.66022	0.563851457	0.695871439	0.815877005	0.779012327	254.6907487	0.005565379	245	0	53.7221
110.5224967	0.048763766	204.4761744	745.6750256	1.53630416	1293.64521	0.025532161	0.018990388	5.380887374	1772.776638	0.78178983	0.868296135	0.207147358	0.90508806	654.1508264	0.017669468	1141	2	75.7782
127.8448485	0.050343544	122.2017143	945.7004083	1.468101717	1579.23264	0.005592182	0.0050162	5.333836087	2066.656974	0.813775485	0.884937238	0.189302878	0.920340407	839.8726618	0.004903322	1141	2	75.7782
673.6995111	0.062197041	160.2116719	1434.400797	1.849231275	2717.751078	0.00512154	0.003942284	5.665149496	7979.494056	0.736434423	0.82436425	0.371691584	0.881201444	1256.775224	0.003735434	1883	2	68.1314
2211.136333	0.127394681	12.72789003	282.9245287	2.281425076	692.4070541	0.013202627	0.008975111	4.399359221	11326.55494	0.651476726	0.76412719	0.558661624	0.834132802	230.224986	0.008405233	25	0	70.3518
349.365664	0.133608454	4.356075043	54.80522418	1.841035904	103.3294381	0.04891482	0.028146884	3.939799297	1795.555583	0.683803873	0.810122963	0.303892176	0.852574327	46.3993464	0.024442571	25	0	70.3518
3.476342841	0.032774218	219.64777	833.006906	1.091019789	891.7091722	0.060305179	0.04831102	5.18597748	100.5938055	0.946441615	0.972477064	0.028882558	0.978135366	818.3455845	0.045368124	1972	2	70.1684
130.3868624	0.046650716	147.4205315	1150.282574	1.644653406	2258.501673	0.004580605	0.003893579	5.51113809	2197.042839	0.786181848	0.857682858	0.282826941	0.906424132	995.065079	0.00376343	479	2	78.6776
155.1344018	0.205788263	2.554781526	74.69016383	2.094564294	160.5080218	0.032402004	0.017819535	3.545762424	487.4220892	0.644080461	0.775964509	0.415949787	0.829249434	61.24353302	0.015533898	257	0	68.9966
503.8556505	0.112813403	27.11123526	440.5401974	2.097282729	1013.454784	0.008605234	0.006379205	4.628599412	2975.665933	0.665696726	0.780887005	0.45015899	0.842720471	358.8337244	0.006047207	257	0	68.9966
747.1098442	0.097636023	46.32526038	874.9521264	1.902921425	1760.189485	0.006536302	0.005403418	4.858702323	5378.778007	0.70227554	0.809137312	0.368940733	0.863351664	741.6146639	0.005214475	303	1	62.4476
40.0251886	0.270386119	1.060416932	12.89849571	2.216640727	27.87449066	0.242176133	0.124567755	3.026986693	91.70842497	0.612386871	0.758185404	0.428517233	0.806480983	10.48843241	0.105607168	999	2	71.7153
419.0644907	0.093284769	55.03473773	741.3484108	2.034165116	1713.14913	0.007795679	0.006488221	4.888672908	3235.494437	0.720200937	0.803799997	0.481946187	0.872325383	623.3830878	0.006299551	999	2	71.7153
1434.406798	0.2169997	10.29417754	323.6751133	4.976169207	1704.63206	0.019227667	0.007649684	4.304581018	3272.033405	0.493696628	0.591691039	2.076606468	0.729952614	230.1792111	0.006844332	543	2	75.6934
1447.75001	0.098552545	39.32803672	717.7939549	2.250660209	1667.871814	0.008925854	0.007041493	4.968278581	9799.487677	0.666353172	0.770964509	0.558412693	0.842705681	597.9184433	0.006778233	456	2	75.6934
154.1710907	0.110160795	7.451377412	93.40651535	1.885653449	194.8390833	0.0301126	0.018594762	4.128092321	982.2185863	0.699245907	0.8109699	0.351205573	0.8610354	78.37842202	0.016620763	456	2	75.6934
55.58666838	0.118189975	8.4442568	67.27627246	1.597345811	111.7208795	0.041418176	0.02833321	3.980223128	349.078203	0.738973671	0.850744193	0.204729381	0.882684297	58.73701555	0.025739483	456	2	75.6934
1106.428647	0.124330305	12.38195303	223.3966484	2.744166301	669.63273	0.018360037	0.011145328	4.572360292	5361.429244	0.60144728	0.717195848	0.785850724	0.803539777	173.376586	0.01028993	597	2	55.4305
42.78882811	0.10568877	7.20785193	88.74861202	1.687833714	157.62705	0.030562974	0.021028627	4.075957411	294.2045094	0.719720609	0.838190795	0.235715212	0.870328901	76.07106289	0.019197413	98	0	82.4066
264.3101677	0.134947291	4.419150105	50.29150985	1.79228998	95.01870134	0.064433494	0.040714326	3.881016125	1377.228893	0.701047678	0.819750781	0.294066692	0.86264751	42.64424203	0.036336425	98	0	82.4066
277.1766465	0.149030559	3.493044875	58.40170581	1.844552061	110.2080832	0.042395176	0.025422881	3.773895391	1282.604257	0.687223916	0.810071027	0.309823696	0.854713552	49.47045326	0.022440066	98	0	82.4066
939.7668684	0.084483899	69.94925458	764.3580087	2.133933001	1873.577019	0.011421491	0.009454458	5.083990832	7684.10051	0.690467056	0.786062452	0.510381785	0.856314318	625.6343536	0.009119679	98	0	82.4066
596.7424753	0.157475134	30.22746102	738.3681257	2.75456585	2172.977323	0.008791527	0.006492564	4.476908947	2262.499488	0.596215965	0.714615821	0.778598078	0.800132471	575.1501837	0.006210483	366	1	54.0068
105.0608308	0.092418834	10.31207491	146.2944061	1.675267154	257.3625225	0.017137307	0.011585583	4.351440333	838.8828726	0.735687961	0.841655754	0.254829866	0.881400926	127.496354	0.010573304	464	2	74.7543
28.49004472	0.034197517	158.2554104	1051.040257	1.264166062	1441.781331	0.006122368	0.00562027	5.519104686	728.9549534	0.874807994	0.927359945	0.099956958	0.948497288	977.3053703	0.005503682	464	2	74.7543
1111.1166	0.103144996	42.86035288	582.2691454	2.540098699	1651.80943	0.009209177	0.0066428	4.948819955	6905.471238	0.640694429	0.742879755	0.717773175	0.827543936	463.1826977	0.006310491	370	1	52.2491
188.3098712	0.141324592	12.71578878	488.6536251	1.938057028	986.8951078	0.006795803	0.004937624	4.112887308	920.8203401	0.68897695	0.802476005	0.371941235	0.855317507	412.3837288	0.004641231	370	1	52.2491
27.61354543	0.039052841	128.6764262	888.1690547	1.356114791	1414.190636	0.006566791	0.006186063	5.366046536	605.5392671	0.856312221	0.910487708	0.147575749	0.939779071	802.5434008	0.006109104	342	1	71.4168
143.1230174	0.166785104	4.753023821	111.7182991	2.033281422	242.0640841	0.026457133	0.017808755	3.807261376	566.0901124	0.65732429	0.784277879	0.393492749	0.837459331	91.49928043	0.016413051	558	2	58.6274
3545.566551	0.159884749	23.834662	458.7776943	3.199868918	1589.75648	0.012312185	0.007743108	4.541745677	12305.49201	0.554061364	0.676669329	1.00103921	0.772630602	341.3614299	0.007240401	558	2	58.6274
775.9450372	0.201566155	8.549343239	168.0443785	4.906190249	933.4160465	0.034509048	0.01420532	4.073225398	2085.481541	0.541280321	0.606140745	2.161304834	0.763164176	121.8730019	0.012905693	136	0	74.6092
2339.078158	0.159455844	12.10810724	285.0723564	2.871096288	843.1818392	0.01681794	0.01007594	4.359101791	8503.721379	0.578530488	0.702839442	0.832870575	0.788812631	221.4133211	0.009267928	134	0	72.0684
26.05017172	0.14128653	4.914601513	46.16039402	1.637068908	79.07093019	0.073828768	0.059286648	3.70718864	137.2684222	0.741370747	0.847571783	0.227862917	0.88305577	40.15404808	0.0564981	183	0	74.0561
45.65601168	0.091944103	18.62696312	439.2150056	1.401525433	631.6174926	0.00614991	0.00527488	4.344055829	406.4098047	0.817536572	0.894386694	0.14772624	0.922380998	402.2255584	0.00510324	183	0	74.0561
10.40090632	0.044632682	149.7267959	1441.077654	1.213752023	1823.592038	0.007392183	0.007075196	5.208571138	207.3822941	0.889675324	0.938895782	0.076937603	0.955077728	1361.359622	0.007000523	183	0	74.0561
1814.726136	0.087823574	43.653698	552.8167879	2.516654825	1575.072587	0.014581369	0.011467712	5.084209416	13371.97928	0.646548137	0.74637919	0.710283796	0.830870339	439.9340442	0.011012983	183	0	74.0561
107.6860873	0.143333104	4.103287646	54.23272333	2.056185438	117.0794408	0.055231975	0.031945297	3.884013921	501.5017119	0.662139628	0.787876342	0.411839552	0.838852339	44.80743724	0.028211542	170	0	50.1958
987.8199469	0.085868001	55.84968014	635.6421184	2.173132728	1583.092865	0.011469486	0.009458572	5.054014187	7858.604541	0.682745291	0.781350365	0.527662122	0.852002257	518.3618677	0.009140955	170	0	50.1958
262.3795999	0.13556638	15.41034713	248.6374083	1.983316589	516.578282	0.01856288	0.01480896	4.327041132	1341.224984	0.69232594	0.799497152	0.408628003	0.857603028	210.0385326	0.014250168	1070	2	72.6982
1075.734485	0.095238211	45.2814414	641.774121	2.395504503	1714.210071	0.008092442	0.006023732	5.012447955	7253.097536	0.641502743	0.751952805	0.618471958	0.828226247	510.9563225	0.005738681	73	0	80.2245
386.0609858	0.078926753	86.64471668	811.302958	1.910077564	1834.576262	0.010650015	0.009040975	5.077827249	3610.555361	0.738217083	0.819210133	0.415706905	0.881886927	681.6730939	0.008737162	1810	2	46.5024
359.4103445	0.19368837	3.195816002	106.3023762	2.748795909	310.2867586	0.028753227	0.012973809	3.849561848	1060.382988	0.569205503	0.707240509	0.724408557	0.782064941	81.52656564	0.010916072	1810	2	46.5024
342.8855303	0.068540917	85.74984641	1101.344254	1.763603866	1890.391363	0.006572447	0.005646584	5.387164349	3708.485857	0.740813924	0.833049098	0.317023087	0.883721648	979.5452433	0.005489644	4328	2	64.8378
11.79696272	0.042122075	83.14327803	852.3492827	1.152486392	1032.740733	0.011651211	0.010630872	5.015471711	257.8162015	0.91990838	0.955631399	0.055520335	0.967881283	814.461245	0.010380901	1670	2	80.7228
29.73361192	0.040368372	60.88510761	407.079234	1.285360718	487.9513782	0.01280035	0.010793331	5.255786611	635.17597	0.861199933	0.92163281	0.104540727	0.942427709	389.9504302	0.010367042	208	0	53.5743
1032.105188	0.137763723	25.59110027	453.9705038	3.115810262	1530.18092	0.014958649	0.010503838	4.680509622	4409.59883	0.587500989	0.692627998	1.014963909	0.794466196	348.6418958	0.010034082	210	0	51.6906
931.5879245	0.210208509	4.107752458	177.3570927	2.621816702	488.5956771	0.017116161	0.008471201	3.763547417	2619.104311	0.588845014	0.721390354	0.680341167	0.794925214	138.4895765	0.007350008	73	0	62.2313
837.6938132	0.067310573	53.76620286	678.482923	1.704758129	1310.944021	0.011175993	0.009506609	4.988173971	9593.623312	0.770694624	0.848872978	0.314689219	0.899047102	591.2304649	0.009174841	73	0	62.2313
1086.721877	0.155954585	20.94330061	365.5518776	2.912726425	1130.19641	0.01354651	0.008382105	4.495086305	4253.126857	0.609580614	0.711149366	0.920237188	0.808288886	289.4536435	0.007811558	78	0	78.7105
155.9149576	0.122810863	6.767882613	190.2595572	1.790380229	362.3494509	0.015339939	0.011161304	3.977896047	911.3506338	0.714789327	0.824511421	0.304464987	0.86954149	162.9136555	0.010423835	1076	2	79.2197
543.6738002	0.091016063	99.10737048	995.4918321	2.259628401	2692.22771	0.008953119	0.007666926	5.071339901	4197.098365	0.702914977	0.781528784	0.616405548	0.862530863	813.1448946	0.007479877	1076	2	79.2197
500.2292561	0.122643778	25.07075326	382.0393059	2.51959004	1088.649843	0.011783119	0.00824733	4.633711465	2588.054911	0.634045888	0.741066682	0.68927188	0.823648966	301.5853641	0.007798411	192	0	59.2334
2242.770581	0.16625279	5.314055811	130.2019856	2.682894869	352.2074944	0.02731629	0.01365045	4.196327823	7861.518526	0.581333449	0.714300268	0.708029802	0.790559931	102.561208	0.011887333	192	0	59.2334
56.94312214	0.157297995	3.160394869	30.029109	1.681672581	51.19683847	0.10829977	0.073995142	3.563957931	261.9606403	0.721539358	0.836027714	0.242757745	0.873715017	26.124999	0.067320326	192	0	59.2334
99.58409839	0.31553321	0.90088218	20.20684466	2.780661671	58.43441543	0.160437977	0.068890062	3.077377497	173.7166279	0.544994463	0.698959577	0.678273325	0.762690071	15.24218551	0.055938891	4454	2	0
2464.830477	0.246391592	5.345836472	193.114052	3.95948064	823.7895203	0.022117369	0.008009323	3.936178877	5055.093819	0.503751823	0.628613332	1.395072974	0.736719464	138.2517366	0.006704482	4454	2	0
1017.539338	0.170868011	11.04878446	236.1775879	2.502633776	640.3205598	0.018905743	0.012726862	4.118358072	3665.140509	0.614497273	0.735944367	0.645004188	0.811782531	186.0025189	0.011883013	98	0	74.9076
1213.633691	0.270798209	1.162309297	20.5342146	2.954354624	60.73657427	0.17666299	0.071086959	3.37257286	2443.733321	0.542930485	0.686905857	0.806652993	0.763864385	15.70197737	0.057781663	98	0	74.9076
399.126046	0.029045153	167.4902159	1268.531086	1.436827599	2149.071095	0.002997557	0.002512677	5.794786253	11635.4284	0.846653346	0.899687673	0.20044315	0.935403786	1148.681014	0.002415703	673	2	82.2779
85.74537724	0.147529854	6.875515318	133.4598854	2.193354376	327.9292951	0.027217778	0.019469282	3.964869544	387.9830217	0.663393633	0.775709585	0.500646674	0.839385239	107.6676585	0.018380568	670	2	49.2594
357.1560727	0.098437167	28.28215321	630.2843678	1.908671507	1265.432064	0.005580155	0.00421826	4.692613244	2534.826872	0.697385427	0.807041578	0.36415902	0.860471137	532.7370901	0.004004642	670	2	49.2594
39.13787955	0.158632384	4.290400922	66.97037071	1.631848209	112.4210366	0.040720472	0.030951565	3.629470474	183.7409403	0.741136878	0.847475549	0.225443309	0.882971588	58.58356246	0.029104373	51	0	83.5154
3112.236773	0.181898389	13.23233404	273.8296069	2.665352437	790.3465094	0.020220565	0.013902416	4.136528741	10234.07568	0.596921742	0.720476615	0.723569838	0.800501025	212.8476556	0.013020523	51	0	83.5154
431.1790325	0.129821772	4.890101524	60.59483686	2.002136211	126.4404928	0.053121356	0.029807771	4.070373925	2199.004562	0.659719044	0.787882106	0.378049656	0.838891458	50.19317712	0.025896863	1573	2	62.1218
22.67928363	0.028616406	104.4925394	898.5981729	1.09906142	1006.848509	0.00402308	0.003839967	5.411247168	745.0366722	0.939751828	0.968873425	0.033228655	0.976430749	872.7484798	0.003797104	1573	2	62.1218
228.3001043	0.192537326	3.216127732	86.19576543	2.596298629	229.0474211	0.03717933	0.01852285	3.868817344	681.4755526	0.572437435	0.716012085	0.624108464	0.784076163	66.90019187	0.015960468	220	0	52.7118
35.37691367	0.097088281	19.67952789	266.5839877	1.65288756	486.8789823	0.017931094	0.015844161	4.372168747	274.6543048	0.753462719	0.846690519	0.253503096	0.89042049	230.1100429	0.015481503	220	0	52.7118
196.1584943	0.193223976	9.932675887	264.2276307	2.493912213	699.826541	0.016130978	0.010863478	3.931658817	616.496703	0.605879133	0.73271454	0.616697177	0.806068937	207.9325366	0.010162688	1630	2	72.3477
73.59681805	0.191843796	2.575450043	39.11731443	2.219867075	88.24795402	0.078360964	0.04409581	3.627048029	242.5342351	0.629010105	0.760683761	0.468518422	0.819737079	31.92324618	0.038819232	632	2	78.7789
183.801434	0.105044573	40.67175855	472.7979852	2.336528425	1290.173122	0.014194024	0.011829948	4.747637783	1186.815205	0.67797408	0.767036825	0.630913464	0.848816487	381.4171959	0.011535995	632	2	78.7789
739.0402033	0.169752268	2.850924004	34.90788447	2.653416695	98.83641113	0.118777152	0.058844014	3.930319495	2496.409413	0.57050216	0.713647887	0.662567651	0.782572283	26.72799662	0.050204399	131	0	76.3395
432.2064884	0.117936504	6.286929288	97.322162	1.82556696	196.7876492	0.025140835	0.016331346	4.03955651	2611.963965	0.710796642	0.819371818	0.325844414	0.86787003	82.08063619	0.014810302	131	0	76.3395
4395.005445	0.211702891	2.132266555	49.48045601	3.779490962	183.8604548	0.092125962	0.028135176	3.993813463	10203.20784	0.488793885	0.630671046	1.225858351	0.72462261	35.77473093	0.021734894	131	0	76.3395
74.79861806	0.153555471	4.507084538	83.55395504	1.762233195	154.4775665	0.030687021	0.021706742	3.754093844	347.8487623	0.712551737	0.825162973	0.285082244	0.868876201	71.5197192	0.020106474	498	2	64.1615
35.6817803	0.157807957	3.291204989	50.36101764	1.730366207	93.14187756	0.047416915	0.032502626	3.549436571	162.4446205	0.713636051	0.830599548	0.257900335	0.867936438	42.70505975	0.029731055	498	2	64.1615
128.7872499	0.071161818	61.9193666	623.0160831	1.859332211	1349.38859	0.011521099	0.010203659	5.097430553	1342.596325	0.74188249	0.823995512	0.382235127	0.883826375	527.1349442	0.009995125	498	2	64.1615
367.6336705	0.127350936	16.96746042	254.5816672	2.296545827	656.2480141	0.019251436	0.014485498	4.416194921	1865.583448	0.645773939	0.75917004	0.555278955	0.83091787	202.7860214	0.013793289	1596	2	75.9671
1583.613765	0.143261809	27.69580165	573.7640084	2.532803936	1574.278233	0.010611113	0.007927058	4.534460361	6947.545158	0.627747323	0.740176903	0.691944365	0.819754419	457.4606263	0.00756764	916	2	79.2827
316.3414933	0.036932753	99.3590886	865.9002251	1.435770836	1417.178405	0.003851135	0.003213791	5.497883919	7069.099627	0.825045862	0.892581931	0.17885864	0.925743577	777.1134102	0.003085389	916	2	79.2827
3565.559158	0.136970755	10.74187282	289.4152596	3.094186771	865.9635083	0.013079994	0.005171767	4.649780913	14550.65622	0.55771348	0.684547766	0.941930375	0.774991374	226.5764145	0.004318183	325	1	56.8214
241.24891	0.109631813	52.11347006	733.7611257	2.096307781	1749.861885	0.006421219	0.005058683	4.75610784	1516.956485	0.689291282	0.787786049	0.479520728	0.855697836	601.0762622	0.004857196	457	2	79.6632
79.91126802	0.14419772	9.163318826	350.2312037	1.883435994	666.3904946	0.00747263	0.004955695	4.044870591	383.1872243	0.690225895	0.807019511	0.33815886	0.856463819	299.152469	0.004542014	2059	2	64.846
316.6975939	0.09646394	40.91984726	516.0014326	2.133389117	1260.339965	0.010316627	0.008251203	4.822092302	2284.315964	0.695461394	0.788309023	0.518956091	0.858944455	425.2079577	0.007950899	2059	2	64.846
146.5725424	0.118930271	5.890747802	91.41882472	1.625222821	152.5004928	0.024775289	0.017018548	3.995611709	916.1688083	0.741714997	0.848696758	0.229104541	0.884779754	80.26127227	0.015554102	377	1	71.4743
852.2740193	0.100624864	23.32524297	469.3114879	1.560294259	735.4391064	0.008238747	0.006860935	4.548551285	6526.172996	0.769689046	0.862764465	0.212623548	0.899045336	421.33846	0.006599975	377	1	71.4743
205.4584509	0.153474508	3.858881078	56.53936822	1.64543328	99.71065059	0.040993776	0.028303424	3.609488249	992.2416347	0.738920961	0.845570727	0.238078155	0.882881225	48.86993756	0.025870852	287	0	60.6872
1089.134518	0.136228343	27.14677957	489.2994391	2.515027187	1335.697327	0.009522979	0.00654527	4.578962418	4974.431068	0.621398312	0.736934713	0.665325375	0.816044207	386.7890123	0.006150421	287	0	60.6872
121.3585352	0.13791219	6.52257975	146.9262168	1.954899377	312.0142287	0.017665555	0.011790552	3.975751786	608.5886842	0.688232174	0.801556693	0.376008828	0.854237197	122.2387085	0.010857102	939	2	55.6934
1226.073777	0.10587217	23.12811688	445.7555543	2.079647534	978.2099412	0.011148269	0.008710321	4.713534836	7846.712433	0.67670076	0.786165132	0.454358873	0.848854041	371.2114414	0.008345904	939	2	55.6934
113.1805555	0.195200006	2.217316907	32.90850254	2.075807412	69.145462	0.086192551	0.047857039	3.508945965	377.6514094	0.647633551	0.779466501	0.408328436	0.831180107	27.31745659	0.041604707	128	0	54.7242
1096.578615	0.148999728	4.830822523	139.2158412	2.272103448	329.9556164	0.019198046	0.010098784	4.09432322	4638.150428	0.627691571	0.75704086	0.509828591	0.819522164	112.6857755	0.008760079	128	0	54.7242
26.61323167	0.207984456	2.236977586	25.57099	1.82581626	47.91839241	0.133566148	0.09552563	3.25713434	88.97080574	0.689867875	0.813816756	0.289011786	0.852975007	21.59598744	0.088391421	2481	2	70.2177
19.69521394	0.033492798	160.6189132	1053.948155	1.18340039	1288.750823	0.006536836	0.005867295	5.433978962	527.8960722	0.897376297	0.94521395	0.063018749	0.958723602	1002.348745	0.005705191	2481	2	70.2177
553.7061275	0.109399266	46.09012464	695.3258435	2.495586088	1936.300803	0.010113268	0.008016358	4.91385881	3341.327717	0.65992389	0.752166001	0.720292508	0.838612556	563.0962938	0.007768799	58	0	76.794
51.54607176	0.041119774	103.8737	769.9231443	1.531799825	1438.352249	0.005056421	0.004405432	5.358045314	1019.968844	0.813426596	0.877850251	0.231367781	0.91955778	673.7444816	0.004285082	1599	2	87.1266
136.9761221	0.147546099	4.335996678	51.80744391	1.824985984	101.7709186	0.061862831	0.043205065	3.79476288	652.6391514	0.701522889	0.815668514	0.314795079	0.862925384	43.73529725	0.039812628	255	0	68.7912
465.4244474	0.113678455	21.53088546	614.5621744	1.870326343	1170.998914	0.005042596	0.0036264	4.543659903	2850.797562	0.695591237	0.809586852	0.339817066	0.859851878	524.7521106	0.003395155	255	0	68.7912
17.96270099	0.029781707	117.2398976	838.9090469	1.162061225	1046.979153	0.007847356	0.007571096	5.416738252	551.8982689	0.914675545	0.952728157	0.059289609	0.965851766	796.5728262	0.00751042	1657	2	66.3409
4031.500939	0.177149642	4.330964479	165.5892159	2.853283283	479.1421321	0.019262197	0.007906317	4.11041852	12997.43147	0.569384196	0.701126536	0.802316152	0.782462266	128.8839558	0.006544143	1540	2	62.141
72.53878978	0.106361218	40.81344918	535.0705601	1.826445105	1089.337497	0.011977595	0.010218864	4.546544182	499.4605349	0.731943441	0.823923356	0.348505808	0.878875346	454.3786279	0.009905995	1540	2	62.141
483.13053	0.116146637	13.40767016	273.9183744	1.999477087	589.0689418	0.011369971	0.007971224	4.401369752	2823.867456	0.677909437	0.793145439	0.403953532	0.849732331	227.050502	0.00743895	456	2	73.4209
25.18001081	0.037041971	160.124097	496.3585373	1.27077124	578.610716	0.017978864	0.01423163	5.506511952	590.0649517	0.866768274	0.924856096	0.098514684	0.944898821	478.7834926	0.013480731	456	2	73.4209
69.02112033	0.054053301	77.81558617	830.1426075	1.454489345	1360.200093	0.006916621	0.00642559	5.127560593	1042.461483	0.816187381	0.886940717	0.181253573	0.921429472	740.2313886	0.006331761	1391	2	65.6345
20.71741786	0.165274128	3.570994543	43.57489948	1.763406299	80.21825577	0.074121587	0.057216773	3.494112303	90.58548083	0.720382693	0.828833418	0.292184334	0.872536551	37.54189971	0.0543088	1531	2	61.7769
56.12404608	0.049605927	133.5605584	1043.388729	1.66689824	2122.970093	0.005289091	0.004695163	5.37483409	908.1842964	0.803144295	0.860800281	0.314983612	0.914137221	908.8841399	0.004597509	1531	2	61.7769
76.95820353	0.221470627	2.508422426	85.11930881	2.07380472	188.995385	0.031097528	0.019689701	3.34980821	230.1339994	0.658811423	0.779948142	0.409113283	0.836812311	69.44986057	0.017930929	223	0	53.6591
76.35729407	0.203804418	2.107701631	28.78934652	2.137563398	65.17238403	0.10223186	0.061658323	3.453396514	239.4697044	0.636075833	0.770022159	0.428083747	0.824120414	23.15890392	0.055172424	223	0	53.6591
1539.938135	0.202724486	3.674842799	110.6428142	2.757910195	313.763016	0.030717112	0.015005568	3.892410739	4340.952619	0.569843317	0.705999757	0.734779955	0.782825741	85.51829691	0.013035981	223	0	53.6591
18.61765724	0.11774984	6.37513493	161.2200864	1.513199581	261.9740612	0.016532193	0.01355482	3.748913039	122.4717147	0.770567156	0.868977177	0.176546709	0.898506578	141.6393912	0.012954256	223	0	53.6591
143.6382889	0.097921673	49.85801442	616.949466	2.128237561	1513.463845	0.008936029	0.007325737	4.823296802	1017.927045	0.693900618	0.787427626	0.508066041	0.858089943	505.4135674	0.007098023	223	0	53.6591
1374.71232	0.151812593	16.52039339	341.6801139	2.516184174	924.8921086	0.011222301	0.007053609	4.375288768	5589.952806	0.616671405	0.735394867	0.659613656	0.813257435	270.2158192	0.006513801	911	2	62.5955
3.780280955	0.038789233	72.57009269	455.7962732	1.08244491	510.2618655	0.038863019	0.036255517	4.904515448	92.85421059	0.952179493	0.974615385	0.028611302	0.981207285	444.1047705	0.035605374	911	2	62.5955
14.02684956	0.032514889	90.93549436	722.3878646	1.118409009	822.0513877	0.011133169	0.010536476	5.272438096	400.428539	0.927845811	0.962912088	0.039168731	0.971601874	698.2823197	0.010411404	2798	2	72.7748
6154.730169	0.194875745	8.624528593	352.3528868	3.842094656	1365.552117	0.014139892	0.006024332	4.316056911	16151.44191	0.509771798	0.634797989	1.331328749	0.741308398	259.3366051	0.005276699	159	0	65.3963
153.5122919	0.072138658	66.17780005	793.7352962	1.695116076	1517.433514	0.005995807	0.00527388	5.00861995	1629.758841	0.765693215	0.846643997	0.296080496	0.896295262	687.145131	0.005159663	159	0	65.3963
8.296063309	0.171652105	3.011450403	25.31394751	1.441019823	39.43360594	0.139902258	0.120553238	3.031851106	39.85853023	0.813890073	0.894586895	0.148452377	0.916388491	22.60020637	0.116813743	1517	2	63.3183
402.46129	0.123639306	7.337152514	123.4231821	1.943980019	235.4105766	0.021398485	0.012504819	4.240749602	2228.265615	0.682701401	0.79955385	0.368135933	0.852177192	105.7931315	0.011083026	1517	2	63.3183
3.506584983	0.029949456	137.6128268	696.1293113	1.049673833	732.4927036	0.015614023	0.015313031	5.288897231	113.3254061	0.967704151	0.98383969	0.016147924	0.987581542	687.0384632	0.015237783	1517	2	63.3183
46.21525021	0.062533346	102.7041422	979.6642457	1.606653015	1841.176143	0.006166892	0.005684283	5.135838363	580.4205792	0.78557161	0.861502558	0.256478458	0.906368118	848.0882466	0.005603992	512	2	60.2793
277.3206927	0.199841229	2.487612587	52.64265636	2.58846108	134.0655368	0.060764831	0.02744965	3.743594464	823.0532867	0.590974455	0.723863819	0.659323186	0.796487832	41.91937059	0.023159478	258	0	76.397
61.9696744	0.097158943	9.145071484	126.4211106	1.596482677	206.7613634	0.020286545	0.014827556	4.240627073	482.7979862	0.754542982	0.854185975	0.218166683	0.890995438	111.9433779	0.01379779	258	0	76.397
6936.115264	0.206797467	2.392004044	75.60111896	3.513510876	253.9918544	0.053579795	0.016301088	3.986041492	17174.82971	0.509024584	0.649819306	1.102153335	0.739436333	56.69858708	0.012454695	258	0	76.397
42.55398764	0.104179122	12.22222522	237.7157416	1.466334076	350.3460384	0.011050756	0.008994767	4.174565277	320.8579236	0.783894593	0.877915633	0.162362878	0.906048817	214.9631779	0.008578286	1002	2	64.9555
927.2161812	0.148749028	8.123970966	182.7343748	2.693539886	493.7332701	0.021030131	0.011340273	4.341894549	3793.309977	0.607653765	0.722534482	0.767861534	0.807509588	146.778639	0.010226786	1002	2	64.9555
22.38616385	0.138209528	6.538983943	148.2102611	1.580493404	235.1908838	0.01890582	0.014815458	3.761012055	122.2673026	0.751735226	0.856328856	0.203528532	0.888789287	131.5027794	0.014030089	132	0	49.3443
260.4216204	0.151732688	6.099423002	197.4748843	2.286314489	462.1280961	0.014863596	0.008350591	4.116662438	1079.430676	0.62616407	0.756404601	0.515946564	0.818377814	159.7586372	0.007426646	132	0	49.3443
696.146667	0.144536644	8.199959357	268.2698253	2.597407082	707.7890522	0.014989841	0.008904818	4.304486817	2854.6064	0.590416114	0.723592751	0.665143981	0.796058844	211.7135486	0.008118847	132	0	49.3443
46.91018867	0.158796	4.209304327	87.83405463	1.649055254	152.7713593	0.026016904	0.018917343	3.613481371	217.3883059	0.732961084	0.843076923	0.229062153	0.878865278	75.77197952	0.01757061	303	1	78.7105
31.3898038	0.064743674	42.35561112	461.7864475	1.564139661	841.4250293	0.011011152	0.010084565	4.784897784	383.9279132	0.791600991	0.867797077	0.231285586	0.90923152	402.5098338	0.009924054	303	1	78.7105
5621.537245	0.301671658	1.279795573	44.58617423	8.654344143	413.0127174	0.190036877	0.028352389	3.813794551	7806.280059	0.417050738	0.490293995	4.438266305	0.669980666	29.35211338	0.020780015	70	0	60.7036
85.58333779	0.111179216	7.393971877	122.8955688	1.586310459	203.9949752	0.019784699	0.014689875	4.043005041	586.689368	0.759778422	0.858073922	0.218137664	0.893696163	108.4214362	0.013726775	704	2	85.6263
870.0077089	0.076540675	82.21628266	876.1900692	2.289601587	2353.531005	0.008446769	0.007104854	5.243914305	8028.319959	0.706296362	0.781054102	0.646420201	0.864383124	722.8513637	0.006932791	704	2	85.6263
5750.628922	0.194402432	10.85743166	400.4162292	2.551914981	1053.599639	0.011145133	0.007091197	3.9739417	17611.79231	0.593856591	0.72642686	0.643158579	0.798492468	315.8115123	0.00652802	79	0	75.4935
680.2430248	0.135880164	28.9016941	508.4471718	2.517785601	1413.534811	0.01293584	0.010044684	4.51834805	3207.569634	0.640310001	0.74296491	0.695970938	0.827248054	406.056272	0.00966829	391	1	86.141
6.429418396	0.031423482	148.6351797	870.976362	1.1157804	1033.394111	0.00917051	0.008986025	5.287864783	191.2424295	0.934422139	0.964804064	0.040440471	0.97401502	835.4184761	0.008941641	391	1	86.141
504.4494373	0.08430521	137.8386601	1182.892858	2.194349661	2967.232541	0.009923225	0.008299885	5.34347348	4201.523749	0.702018759	0.785636309	0.569824767	0.862311143	981.0150199	0.008008824	493	2	87.0308
15.22802245	0.040484191	89.06380592	796.8237716	1.18531467	1016.019102	0.007658747	0.007463648	5.120010086	340.8586077	0.905936983	0.947103275	0.068986104	0.962071796	752.5833425	0.007421594	1474	2	67.3785
404.9084407	0.084514169	51.56138373	908.9749492	1.929839213	1885.653618	0.006994273	0.005849971	4.915229084	3358.415622	0.700253418	0.805744315	0.38374813	0.862188114	765.0850562	0.005661407	262	0	62.4011
443.8913224	0.177688683	3.420212395	58.91102624	2.404751564	152.816194	0.051484456	0.026897184	3.843152646	1514.364742	0.604731144	0.739308649	0.562817958	0.805621227	46.23326569	0.023185964	261	0	62.4011
39.53486963	0.033519759	86.36017224	724.2577016	1.205687031	932.6189217	0.006460176	0.006102901	5.350774905	1049.583491	0.889663395	0.939748698	0.072713724	0.95542087	680.2387168	0.006020402	1990	2	66.8665
35.07140661	0.032450211	129.6342918	1009.188857	1.266831932	1430.655818	0.004116988	0.003838137	5.467090581	953.4121813	0.881872214	0.928963556	0.106586141	0.951344517	935.1769432	0.003780955	886	2	59.2936
39.11529318	0.051880778	37.46145749	227.4834435	1.275245739	275.9449091	0.021213034	0.017627757	4.917302907	645.7320348	0.855386197	0.921478277	0.094606508	0.940074122	216.7934418	0.016836488	465	2	84.5722
648.2626323	0.057700134	69.21491148	814.8908324	1.651467103	1262.96071	0.00764582	0.0063329	5.379752361	8637.60173	0.767731134	0.853380379	0.269636862	0.897329331	742.5805694	0.006115095	465	2	84.5722
4928.832487	0.179429491	12.75151111	363.0167464	2.728742907	970.9738419	0.009655117	0.004601651	4.260267627	16453.49709	0.597459268	0.718199719	0.77150373	0.800688411	292.9914173	0.004004516	209	0	70.4723
1573.89714	0.185834148	4.523328607	200.6807293	2.382106415	495.4709432	0.013232697	0.006599918	3.874754335	5241.855562	0.617223081	0.745527216	0.567938881	0.813282526	161.2131212	0.005687856	265	0	43.384
442.6061006	0.150802403	4.096829815	95.30696393	1.7128408	166.2286438	0.022525902	0.014442744	3.769624126	2104.089513	0.714782977	0.831357594	0.256665996	0.870138644	82.46821809	0.012941725	265	0	43.384
1614.234769	0.182713292	4.848992589	199.7281293	2.374407405	492.4742129	0.014399468	0.00776356	3.901771091	5479.4396	0.618479429	0.746535568	0.564963676	0.814034439	160.4827218	0.006846197	265	0	43.384
36.03298077	0.063539745	55.45057881	570.7139382	1.346647328	848.7111175	0.009229633	0.008704337	4.782004078	482.1293104	0.850064527	0.909988888	0.13809713	0.937331652	521.158475	0.008602076	265	0	43.384
158.6732796	0.149116977	8.646250626	190.2489817	2.217489851	423.0699214	0.016139864	0.00953092	4.18408227	685.581701	0.642876843	0.764914222	0.497430511	0.828839309	157.5203398	0.008583024	197	0	74.4504
206.7459929	0.14196489	5.802677859	120.1887516	1.895928726	224.0691488	0.0206099	0.012277743	4.044374512	1005.741707	0.687602653	0.806711581	0.341402576	0.854465928	103.1674386	0.01091049	1460	2	58.6256
7.30882719	0.046486987	73.35471763	657.4737208	1.136228436	783.4730102	0.017017248	0.016845114	4.869951632	144.6901274	0.91997526	0.958255159	0.045675024	0.968215148	628.1927311	0.01680441	1460	2	58.6256
313.5134823	0.152179523	15.71131671	423.6909557	1.998734264	885.3952388	0.009567456	0.007350334	4.13606784	1394.982209	0.67606952	0.792138988	0.397230266	0.848541341	353.9825573	0.007008082	539	2	77.5441
1277.743604	0.152889116	24.41353827	557.0172707	2.284285896	1342.27459	0.007753415	0.005537892	4.383655495	5422.17964	0.6480576	0.761548985	0.550956735	0.832133148	454.7378925	0.00523473	539	2	77.5441
36.627124	0.155149313	3.510507073	25.89590987	1.612205824	38.40704002	0.12917792	0.081824018	3.503852855	174.5407726	0.73422098	0.848644162	0.204620963	0.878227871	23.24976086	0.072538159	1399	2	61.64
5.211388046	0.027167152	192.7031492	841.1934536	1.104276168	1027.369083	0.01980942	0.019640544	5.475163352	180.5563243	0.940635136	0.968531469	0.036426713	0.976522452	800.0481496	0.01959957	1399	2	61.64
8.72599859	0.028753532	135.6375013	650.7572832	1.152492722	809.5450264	0.011752257	0.010941672	5.398881591	277.5437252	0.913913574	0.954281567	0.052871788	0.965680126	616.1545523	0.010754142	426	1	69.3525
188.5369887	0.2596753	2.242750634	103.7962908	3.116388824	321.4349388	0.033837089	0.012949039	3.562146561	391.6741089	0.536101776	0.675890745	0.888143648	0.757897524	78.59957979	0.010564284	1295	2	71.8439
431.2506536	0.126217235	19.80717898	463.7256761	2.035619545	996.667172	0.00750369	0.005376119	4.411760601	2361.35509	0.690369498	0.794150268	0.443563697	0.856503703	390.1250119	0.005076092	646	2	83.499
312.2341551	0.056494178	72.88527183	733.1052791	1.618849038	1368.570105	0.008558846	0.00763159	5.193839164	4346.410853	0.786345725	0.861008536	0.268116216	0.906812176	640.0344462	0.007458693	646	2	83.499
65.37458508	0.137995566	4.86896354	73.90037325	1.635448676	125.1477696	0.033555806	0.024528167	3.809746001	348.4332338	0.733023834	0.844097079	0.221826985	0.879552838	64.34584437	0.02277274	1359	2	79.6906
16.75572858	0.056459741	60.59176431	617.707909	1.273640852	854.0053239	0.015548779	0.015182383	4.809013443	257.3313098	0.866558926	0.924035466	0.10002258	0.944798483	570.8028483	0.015105144	1359	2	79.6906
1257.609622	0.20408132	9.443821404	541.8084927	2.87809366	1597.283731	0.007670738	0.004256589	4.012490705	3465.11536	0.559523756	0.697405687	0.787147065	0.775098508	415.6326217	0.003839285	98	0	68.961
2952.187949	0.138711915	40.90849274	667.0780429	2.315875774	1641.933296	0.012484509	0.010048393	4.632853447	13998.20388	0.656930271	0.76318275	0.587645581	0.837094849	546.8078428	0.009670742	98	0	68.961
2722.215297	0.160645213	17.32497286	424.9680208	2.312312434	1030.58396	0.008982169	0.005874687	4.252129296	10730.03548	0.631691662	0.754874126	0.544243219	0.8221164	343.5802864	0.00542373	1636	2	60.7283
777.4320841	0.252544142	1.917961908	70.92877794	3.333442976	246.6550537	0.051387597	0.019215787	3.649676447	1589.238777	0.513981931	0.657611734	0.991314452	0.743284738	51.76898689	0.015566112	280	0	70.5106
20.28935665	0.030756639	163.0876596	733.6986853	1.312961854	1136.856293	0.024893321	0.022323461	5.506624576	573.5158613	0.868505687	0.91953653	0.126393925	0.945110997	666.3393735	0.021720764	1686	2	82.5298
720.3105382	0.266343656	1.613164857	46.87865802	3.601125059	171.8514105	0.086345396	0.03013645	3.587653387	1385.83933	0.510035416	0.644689518	1.156843792	0.740746529	34.45758137	0.024343654	2380	2	56.5969
9.649706654	0.036330918	146.6319509	841.9585164	1.154864627	1032.6274	0.021747558	0.018599521	5.29053816	243.9145087	0.918142931	0.95489762	0.056747504	0.9672038	802.6933871	0.017820398	2380	2	56.5969
576.2815827	0.176184495	16.98430285	569.1012603	2.29612853	1363.113727	0.008304098	0.006167243	4.095397492	2106.162919	0.642968539	0.759313857	0.552820045	0.829094368	464.6856906	0.005882814	1368	2	64.6188
121.4056401	0.202533748	2.234019122	33.4963296	2.373151274	81.17504562	0.097661251	0.051408818	3.631481644	357.5244624	0.593045247	0.73960114	0.513265294	0.796967194	26.48262947	0.044349716	476	2	65.0979
368.149822	0.123368687	15.94622993	413.624999	1.993598019	855.9946757	0.008246406	0.005921026	4.388816235	2039.920006	0.682711613	0.795152062	0.405614672	0.852391031	348.0196296	0.005567173	476	2	65.0979
114.1782223	0.092361592	33.99759248	476.9657098	1.623610582	842.758395	0.012282365	0.011099906	4.588389399	950.3493269	0.768388114	0.854990684	0.252046941	0.898110576	417.6276587	0.010895993	1994	2	61.2485
36.09522931	0.149608385	3.950396001	43.77559075	1.514233586	68.26716108	0.070204206	0.052974388	3.577710933	183.3891348	0.756839568	0.864902123	0.168012931	0.891793037	38.57315243	0.049325249	201	0	77.5989
898.7776667	0.136112279	37.7536493	547.8717774	2.714799256	1686.031535	0.013499266	0.01036855	4.606596348	4202.825016	0.635972746	0.731328004	0.833548509	0.824330361	432.8808835	0.00998267	201	0	77.5989
214.2827693	0.101985728	34.97429078	779.6816406	1.81263132	1410.480549	0.006664675	0.005589208	4.714446569	1506.529203	0.716382024	0.821505959	0.325614705	0.871107212	680.5730261	0.005415791	87	0	79.039
66.00136492	0.128855272	5.328471991	52.07438554	1.700983926	85.28418531	0.056812691	0.033228993	3.788326922	372.164733	0.722388235	0.836475616	0.251365363	0.873010028	45.77919305	0.029118547	87	0	79.039
92.88284549	0.048611803	227.4792942	1045.341002	1.556440169	1823.544201	0.026206399	0.016259088	5.352896558	1501.615601	0.784604706	0.867727273	0.220848869	0.905895977	920.7823131	0.014177844	87	0	79.039
200.5701596	0.064181717	168.6056312	1329.283909	1.971152607	3214.356531	0.005276337	0.004239384	5.462140939	2331.008443	0.74631019	0.81712893	0.469749925	0.885663102	1115.021763	0.004047119	87	0	79.039
1848.330461	0.207877687	2.845246224	88.88450613	2.829855035	258.383918	0.03715209	0.016556301	3.823562318	5092.997972	0.57094492	0.702987227	0.78484718	0.783471995	69.08421382	0.014030111	379	1	64.5722
273.0925162	0.059222816	100.7923862	1014.723741	1.629383577	1885.203464	0.004496051	0.003854288	5.272132673	3616.836984	0.784400237	0.859864473	0.273865265	0.905861609	887.8455651	0.003740002	379	1	64.5722
405.5959851	0.096480065	12.15714077	296.1166924	1.636797971	490.4764145	0.009423549	0.007002185	4.374082973	3127.60288	0.74278969	0.846758197	0.237241302	0.885337723	261.1852778	0.006558558	524	2	68.2601
16.13837333	0.029045596	111.5446446	461.5171801	1.146302996	500.818292	0.037292861	0.025061584	5.452456656	511.1387175	0.919542872	0.956308751	0.051976223	0.967954799	452.3201918	0.022638679	524	2	68.2601
31.14916481	0.113256084	5.868033509	51.03233299	1.557461275	80.44812324	0.067374096	0.046478182	3.880947677	207.5139661	0.750534785	0.859375	0.18890975	0.888208765	45.08344701	0.042163087	182	0	52.7748
289.6961935	0.205796333	2.231101024	30.22911595	2.320079835	75.45927036	0.113182159	0.063554476	3.536799277	876.2164808	0.619685324	0.751201281	0.52764751	0.814094932	24.0593447	0.055846793	182	0	52.7748
606.6194755	0.217824877	2.006751912	46.24935522	2.525808414	120.1267164	0.065505997	0.031048196	3.602200468	1638.942371	0.585759612	0.726433274	0.607723359	0.79231819	36.32469196	0.02617385	182	0	52.7748
17.88025789	0.178143394	5.913532436	154.3497222	1.575680976	245.3235383	0.022003484	0.018299	3.503366404	75.51406374	0.749600661	0.856673241	0.199163796	0.887837492	136.4830393	0.017580942	182	0	52.7748
770.6566799	0.16352875	19.19719786	416.2940391	2.564240967	1144.263327	0.010020577	0.00656213	4.293656284	2898.224563	0.614257118	0.731528301	0.68269036	0.811622345	328.8937873	0.006135681	182	0	52.7748
49.11070096	0.034080812	120.3508058	897.7579257	1.270505509	1280.469095	0.004905807	0.004523979	5.447743251	1265.562391	0.878077044	0.927534796	0.106897321	0.949805293	829.4190619	0.004439993	182	0	52.7748
17.92618387	0.089908933	30.46768441	93.63330491	1.476284839	119.9750157	0.088553189	0.06124963	4.400758616	158.608325	0.792951136	0.878854626	0.176141124	0.909911579	88.50397659	0.056601688	335	1	64.5859
1384.242234	0.09347257	96.17378117	1740.338605	1.759105193	2923.706522	0.013901519	0.010734947	5.032698195	10908.75832	0.735259257	0.832694255	0.30851746	0.880804578	1553.014099	0.010164615	335	1	64.5859
31.82193623	0.242465163	1.430529337	12.47859797	1.709405322	19.84044872	0.251695469	0.162984769	2.946985182	95.90510655	0.727584758	0.835374816	0.262211201	0.876149419	11.18054413	0.146619235	1315	2	70.7762
259.9953094	0.106629391	7.008529747	131.028572	1.761401717	229.5778529	0.017757843	0.010589529	4.205587691	1740.174373	0.711934873	0.824815239	0.284229021	0.868568805	113.9866254	0.009355235	1315	2	70.7762
4891.608321	0.181054291	8.311204105	474.5815041	2.459902017	1197.441671	0.007078407	0.004055981	3.994604653	16406.15954	0.605161708	0.736780584	0.599017131	0.805523681	378.8054449	0.003645765	4202	2	59.7919
2868.751306	0.211919786	2.991170491	148.6407102	2.488862974	375.8990391	0.018776045	0.008776532	3.70462337	8121.090271	0.597701463	0.732443101	0.604267014	0.800638323	118.3909051	0.007417557	4202	2	59.7919
93.28475572	0.06266918	58.13266618	702.615558	1.477806438	1138.068088	0.006490852	0.005844622	4.986808951	1204.931927	0.809125899	0.882562278	0.192018451	0.918089302	628.9106353	0.005723602	543	2	65.0979
2.589480869	0.045959361	105.9461409	457.0768425	1.095152563	529.3750333	0.034063286	0.033425353	4.749577417	53.24659842	0.944347611	0.970822281	0.031869424	0.977765861	440.5935924	0.033267388	4208	2	60.4709
746.3406167	0.163719797	7.97975563	259.3952533	2.058742639	551.9891997	0.011898124	0.007937126	3.983816094	3051.793957	0.668302591	0.785121667	0.428309906	0.844071326	216.4213906	0.007342294	4208	2	60.4709
5.618467252	0.032199754	142.0767391	858.30502	1.116347162	1025.465605	0.01857352	0.017116656	5.290338511	162.4534049	0.931000029	0.963875903	0.039633248	0.972898114	819.7709942	0.016753651	3653	2	75.2663
17.02607427	0.052824124	76.14876816	681.8936119	1.29550542	967.6742822	0.013260707	0.012599766	4.982215347	275.4437225	0.854512275	0.917817226	0.107039414	0.939726887	624.3468168	0.012447937	639	2	67.5866
1196.262757	0.265245703	2.769402867	111.8198474	5.217577646	611.5392344	0.048122282	0.012019486	3.937338817	2075.130499	0.458159285	0.571187499	2.104511978	0.702476125	77.31759246	0.009364792	2010	2	57.063
136.1833827	0.214125161	4.625005514	185.0556954	2.408950142	453.2369945	0.016457896	0.008958796	3.676881785	385.7250674	0.60366519	0.738640429	0.551638152	0.80403599	147.4067201	0.007923806	2010	2	57.063
119.2722169	0.076770845	70.87606744	753.7214987	1.668536679	1424.710668	0.008958716	0.007913033	4.945717021	1189.331407	0.76536141	0.849013753	0.278720321	0.896401988	651.4895755	0.007715975	50	0	79.4333
1718.156565	0.134179342	18.90922006	411.4916073	2.214010732	977.5167208	0.008028977	0.005232145	4.434829929	8476.279703	0.661461687	0.771214565	0.527994002	0.840177275	337.7893532	0.004839742	308	1	74.6064
10.7479034	0.035020705	64.79429772	420.6918146	1.102512314	476.5952069	0.010384783	0.009909042	5.086076916	288.4137583	0.939174726	0.968211599	0.034791051	0.976079996	407.7122412	0.009796447	1000	2	54.9952
12.58365335	0.03397524	114.3250268	650.9397326	1.190373769	867.1513004	0.012319648	0.012002122	5.269628603	332.7252344	0.897933345	0.944466248	0.067582846	0.958802641	605.2513051	0.011927673	1000	2	54.9952
27.00512974	0.033733947	108.7717658	933.5769564	1.199137257	1217.229532	0.004680991	0.004474547	5.366683782	718.9706629	0.897859895	0.942738063	0.07305764	0.958685576	875.6722517	0.004428519	1210	2	80.7036
5035.748103	0.176452574	15.86125778	375.3513424	2.844225774	1140.220659	0.014990844	0.010163909	4.279208738	16706.36971	0.583852597	0.707049787	0.816768773	0.791957371	289.4571453	0.009569305	128	0	70.7762
2911.104935	0.187292167	7.102315732	155.0805843	2.890815789	421.6045314	0.023385924	0.009596144	4.137099391	9139.24764	0.587037213	0.705594278	0.867449112	0.794295927	125.9082181	0.008070251	244	0	81.0787
413.4073456	0.165449404	3.680823151	106.6691299	1.763583068	191.237547	0.02130121	0.013767349	3.687099819	1772.992232	0.708261849	0.8237338	0.283526132	0.866868351	91.98787734	0.012419561	1520	2	69.8946
2296.935081	0.102699803	26.13177767	411.341704	1.701928545	740.7743611	0.009903664	0.007949724	4.58471746	16499.24776	0.737108351	0.838214088	0.274758145	0.882307864	356.8496174	0.007589688	1520	2	69.8946
473.0002455	0.157393878	3.947883579	82.72531115	1.89636775	157.2507833	0.028770869	0.016936834	3.834370652	2071.201619	0.68741141	0.805516018	0.344285893	0.85489131	70.63181161	0.014991238	4118	2	49.0404
1440.235192	0.162096615	9.932517978	182.8401165	2.809653693	569.28638	0.020841624	0.011897619	4.24763593	5290.764106	0.594831464	0.710633267	0.818944294	0.799415801	140.6098398	0.010844988	4118	2	49.0404
3704.214374	0.155589293	9.446378525	252.5752009	2.152302861	572.1187691	0.012243936	0.007843858	4.093932116	15443.4897	0.647834687	0.771114783	0.464602743	0.832293791	206.3752021	0.007180812	271	0	53.525
334.5569871	0.083535842	17.78513028	278.9667255	1.590947876	461.6944703	0.012383437	0.010229144	4.612715914	3043.023303	0.759209563	0.855970665	0.223418712	0.893923791	246.4588104	0.009827999	685	2	85.4949
472.1686756	0.237766137	1.83910164	39.6790162	2.876281463	122.2109603	0.080532507	0.035046965	3.564358182	1092.184831	0.547561848	0.69153015	0.756804485	0.767456281	29.59947691	0.029170428	87	0	67.4771
46.32563298	0.046906279	96.13161394	1042.789761	1.39142744	1626.111142	0.003828096	0.003516539	5.215136697	835.2808619	0.845382946	0.903159969	0.163219034	0.934768672	948.173389	0.003460737	87	0	67.4771
537.3354473	0.145113024	14.01217687	304.404414	2.062647454	675.0593949	0.014599953	0.011316864	4.195866078	2518.387702	0.679472292	0.788236258	0.447303934	0.850478257	252.8364478	0.010826661	1067	2	64.7255
675.0119637	0.172610947	3.242390033	64.86478081	1.970052357	133.8186423	0.03620535	0.020959202	3.698967241	2649.537234	0.675710362	0.795351749	0.378493564	0.848241108	54.34501155	0.018452858	1067	2	64.7255
404.8339158	0.213085044	2.003890205	42.64094194	2.322195356	101.5676777	0.065196486	0.032720479	3.540118562	1166.835287	0.611703729	0.748673479	0.517932204	0.809384136	34.18729731	0.027894128	71	0	73.9877
1324.569897	0.118583431	29.69156184	549.5720166	2.038487063	1216.229244	0.007306869	0.005535583	4.555954285	7722.853068	0.690847689	0.794362697	0.447772683	0.856816591	458.8884915	0.005272429	71	0	73.9877
8097.155476	0.254342526	1.524138528	69.13437496	3.784226061	261.8534644	0.058469399	0.016848888	3.713225224	15593.91032	0.487418274	0.628927175	1.216772974	0.723610535	49.88255843	0.012700086	179	0	0
2.707867133	0.083921017	34.0946365	235.3729312	1.080128205	258.1065851	0.069690647	0.069363891	3.883755891	30.92692308	0.957780449	0.976689977	0.028289263	0.982816952	230.6125947	0.069290996	1853	2	64.0137
37.45035265	0.038315709	75.81189422	773.1036233	1.320786001	1128.710333	0.006843181	0.0064384	5.285335968	834.0046748	0.852595671	0.914082176	0.121511705	0.938490596	707.1440035	0.006356634	1853	2	64.0137
211.7570804	0.302230998	1.028531552	27.15855063	3.697744115	96.49112458	0.153899809	0.044897266	3.377785526	343.984712	0.487088916	0.632339657	1.140446292	0.722737625	19.92153413	0.03359916	166	0	72.9199
422.0286434	0.115764936	57.69977196	993.5954056	2.956941999	3283.96049	0.00537358	0.003670972	4.885194872	2327.179402	0.638286746	0.718110619	1.006125931	0.825263323	788.5666989	0.003514803	166	0	72.9199
24.53536906	0.033301107	128.0486266	928.0715148	1.218012023	1247.554569	0.005674705	0.00539355	5.42055659	655.9945971	0.890173463	0.938265556	0.080901038	0.955425064	864.3257922	0.005329975	1076	2	82.4093
37.33454714	0.058866094	118.570494	784.6324352	1.744134466	1704.126706	0.012344383	0.01139775	5.217294236	496.1091859	0.783177501	0.846051008	0.3421426	0.904062784	668.2425797	0.011248474	703	2	78.0589
19.54128569	0.032015481	95.28145877	662.3589366	1.190180573	858.9773174	0.00774542	0.007395416	5.334999144	549.819823	0.900458976	0.94474875	0.068789333	0.959846438	621.8061739	0.007315343	1723	2	67.2745
45.41547308	0.134821516	4.96435354	79.44726905	1.660145254	129.8274762	0.030061352	0.020335856	3.836785531	244.6330211	0.72385397	0.839439862	0.229704321	0.8747747	69.77452846	0.018482602	446	1	51.1595
41.16731977	0.203097377	2.150101063	26.95569169	1.967086196	57.94484128	0.107882303	0.069821134	3.283199884	142.811047	0.698780137	0.805700276	0.381060394	0.858799784	22.59280465	0.063669738	446	1	51.1595
92.59833441	0.127577393	5.345806631	65.30634139	1.816142191	128.0528193	0.044465855	0.03036666	3.981955227	506.3989984	0.694954009	0.815298185	0.297679487	0.858987623	54.66615176	0.027791151	446	1	51.1595
39.69758174	0.151768617	3.864176238	51.85412687	1.622244557	87.20179508	0.048511855	0.035239887	3.605878007	194.3404127	0.739180346	0.848901099	0.219122303	0.882011576	45.23084677	0.032630507	446	1	51.1595
94.02440061	0.121801906	5.860665208	100.6822542	1.673364279	173.5888502	0.022805077	0.015622936	3.987179954	564.3952284	0.729373309	0.839959823	0.247385319	0.87821524	87.80537205	0.014270355	446	1	51.1595
677.9863752	0.124578068	43.65784218	737.9747589	2.601083969	2107.850317	0.008375235	0.006361842	4.760309039	3417.713719	0.627442914	0.734480249	0.735805628	0.819569423	584.3652449	0.006116351	446	1	51.1595
592.0775137	0.207385102	2.53080958	46.17957461	2.061635819	91.29504562	0.054690265	0.027519417	3.487644322	1868.522508	0.651861267	0.780887056	0.407246555	0.83384196	39.0595299	0.023228117	1802	2	74.0808
142.1854675	0.189152906	6.155563761	38.86785244	1.896285261	64.75245098	0.083201557	0.046876892	3.637911026	513.3250981	0.680697612	0.80361991	0.334807401	0.850967304	34.48327109	0.04076577	1802	2	74.0808
442.9948682	0.101626498	34.82196424	667.1327233	1.650240749	1157.003703	0.007619623	0.00664629	4.583878392	3264.38338	0.748352121	0.846676929	0.252173047	0.888280401	583.4999932	0.006471428	1802	2	74.0808
3.666926587	0.050116654	80.38791888	294.4394803	1.125951116	326.6861411	0.047217089	0.043190504	4.655982985	68.21322136	0.930901053	0.962550607	0.043755369	0.972106914	287.5622078	0.042500802	1802	2	74.0808
146.9601822	0.095290327	64.05602073	713.0154766	1.773142705	1417.089442	0.007071989	0.005966509	4.789363105	1131.902645	0.733837391	0.829552041	0.317355334	0.880364471	604.825902	0.005777038	4067	2	57.295
921.1613532	0.098726823	171.1468632	1536.067576	2.417604432	4207.342225	0.008476913	0.005498599	5.199571936	6015.486443	0.644051875	0.752913376	0.640703013	0.829527375	1226.982644	0.004965655	143	0	43.2827
8.04746504	0.055494223	297.9753526	617.0360361	1.233288641	669.1898657	0.055340295	0.042427239	4.974441063	127.7273434	0.880026354	0.933995037	0.081800405	0.950286797	604.1377803	0.039816854	143	0	43.2827
335.0902249	0.05530885	93.12774649	920.7771435	1.91867005	2116.042195	0.005574128	0.004711035	5.426661563	4608.761335	0.760805273	0.82516148	0.447042721	0.892909315	785.7252894	0.004590781	515	2	79.6523
18.76462636	0.03282094	154.3173659	1126.708875	1.222819593	1529.230177	0.005732514	0.005467324	5.47322508	511.7806604	0.895070203	0.938486801	0.08646765	0.957256231	1051.35884	0.005407704	1351	2	76.4928
4.372176445	0.038692615	76.43963068	622.6810378	1.080816249	683.3085728	0.013194751	0.013045232	4.956046097	107.24979	0.948389026	0.974137931	0.025805487	0.979795938	607.5241541	0.013007853	754	2	65.1143
118.6946877	0.067534281	80.1628961	848.5953952	1.61530929	1534.579185	0.008056408	0.007347491	5.098358534	1373.252221	0.781232041	0.859783877	0.260317687	0.904376116	743.2939063	0.007221724	928	2	76.1561
277.6631348	0.123224981	5.898813538	120.638471	1.67786056	205.0597666	0.01841568	0.012262018	4.02820704	1646.477136	0.728150612	0.838538834	0.24530268	0.877023504	105.3601987	0.011129745	928	2	76.1561
2468.477175	0.207144822	8.562736889	426.023357	2.708094072	1176.515971	0.008034704	0.00408276	3.925533629	7015.371838	0.586482043	0.715488597	0.73152823	0.793284984	335.3789511	0.003596952	547	2	64.5859
202.5339801	0.192484402	2.788269532	53.90503524	2.180458437	120.9189319	0.05085152	0.027686295	3.647640545	668.0138954	0.631175986	0.765146853	0.451464338	0.820868556	43.80693047	0.024066115	625	2	66.1875
35.30763851	0.144240948	3.987593405	37.15472763	1.530625271	58.96866552	0.078548824	0.058694379	3.56799853	188.9490606	0.769517988	0.867430442	0.190070423	0.898505853	32.97522699	0.054680243	625	2	66.1875
155.193727	0.049114196	54.0305532	624.6060641	1.366704216	934.7996054	0.006579191	0.00598311	5.072787851	2652.990139	0.839033383	0.904727289	0.143039172	0.932379902	569.1780305	0.005865073	625	2	66.1875
109.3153934	0.169938745	6.600082422	157.3053342	2.158889205	354.6570601	0.019660345	0.01262347	3.953308462	415.8704114	0.644915337	0.769691386	0.458386009	0.829995917	128.5283822	0.011569199	625	2	66.1875
81.91633818	0.200044985	3.054325824	141.4649763	2.171407559	317.6063504	0.018783491	0.010819185	3.579275765	259.085492	0.630598821	0.767210276	0.449818138	0.82111048	114.7323437	0.009588222	625	2	66.1875
230.3017999	0.226273361	2.722798245	105.343923	3.010837239	313.2642393	0.033236045	0.013486431	3.682445645	575.8763807	0.562503609	0.690635452	0.870760451	0.777179478	82.09340639	0.011300475	4019	2	48.627
51.36031364	0.049558328	111.4076843	770.8869094	1.485572534	1352.221632	0.01119162	0.010271485	5.257994169	853.7753248	0.823922144	0.885141354	0.207413671	0.92453263	683.2399575	0.010079529	4019	2	48.627
293.2936526	0.119537154	23.77405956	396.6303834	2.067298979	900.1879176	0.013889743	0.011175691	4.456903218	1685.190755	0.685648247	0.790358578	0.457539078	0.853598289	328.3775412	0.010750139	4013	2	61.0924
9.157961606	0.069999789	28.52468924	303.1053796	1.198495561	381.3638381	0.014356616	0.013789596	4.401208887	116.2093231	0.886861451	0.940785833	0.064865164	0.953791878	284.9647893	0.013656086	1357	2	74.9295
958.6207639	0.187078329	9.475613096	296.4670068	3.571815622	1124.434739	0.016573152	0.008435296	4.217041883	2899.703771	0.565020537	0.668336502	1.301996714	0.779625024	225.8918019	0.007713667	1357	2	74.9295
533.5586015	0.089027402	42.15136166	814.1376556	2.149496532	1921.48395	0.007052517	0.005617881	4.920206928	4069.438309	0.678256446	0.781238078	0.501236913	0.849417318	669.2024086	0.005402217	317	1	75.1075
473.5146141	0.14845981	4.304118566	64.60710039	2.322216162	158.3351116	0.050266876	0.027586484	4.060506879	1985.868168	0.62113296	0.750951121	0.537487208	0.815856457	51.91825114	0.024166437	642	2	69.1828
57.90217897	0.02442297	134.6918643	933.9326981	1.127662481	1087.158159	0.005857561	0.004773014	5.67354532	2193.35085	0.924902399	0.960634584	0.04359191	0.970393888	898.7829281	0.004505269	642	2	69.1828
381.4281448	0.095829756	27.92943722	457.9518166	1.571428873	760.6545419	0.009099742	0.007735732	4.517838758	3051.304259	0.766325592	0.860188234	0.217920321	0.897633853	404.0495022	0.007475886	334	1	59.4853
140.1146897	0.080048281	74.19431142	737.2068177	1.958752196	1699.359279	0.008366947	0.007246028	5.010519095	1282.121527	0.732623267	0.811906292	0.438407661	0.878724077	616.9540817	0.007083661	232	0	85.4511
34.15749733	0.031085803	205.8588683	774.3000715	1.2482489	999.656628	0.00963648	0.007936063	5.622076984	959.7875848	0.873195258	0.92945464	0.089689003	0.948131607	728.3333245	0.007570921	130	0	47.989
2727.71815	0.181934729	11.79904221	298.0689784	2.468340034	756.2230272	0.012778479	0.007734345	4.122010221	9284.642373	0.617933281	0.739690545	0.62759647	0.813738895	240.3121334	0.007056569	130	0	47.989
2536.355166	0.143015756	20.97652078	530.6669456	3.05914885	1719.295652	0.011366078	0.007511281	4.599033302	10071.87235	0.56652623	0.68938895	0.932612835	0.780767787	404.7136178	0.007064259	492	2	58.3518
34.7454611	0.035454284	89.32534741	839.1978606	1.222157746	1087.920677	0.006547032	0.006112797	5.356289901	866.9993828	0.884374681	0.935934171	0.079689431	0.95300897	787.2408686	0.00601211	865	2	0
331.5818305	0.101890939	29.34965268	404.3721444	1.994133946	901.6257808	0.013141468	0.010908209	4.650892047	2299.87165	0.70649947	0.801277313	0.432844859	0.865282082	337.9071232	0.010574988	409	1	80.1999
21.06864038	0.031603269	106.3173296	719.1202881	1.158689181	884.8039919	0.010665252	0.010281978	5.358583728	607.7244206	0.911391811	0.952307692	0.055460047	0.964664426	682.5564841	0.010190945	52	0	77.4949
37.52682613	0.238352996	1.408999829	22.45596498	2.12093573	51.31195715	0.115972084	0.067138399	3.170717443	98.62442063	0.622858641	0.767354597	0.396749251	0.815618438	17.79624191	0.058759163	706	2	65.0212
88.99666102	0.247981931	3.501034091	114.3050749	2.15193538	244.9616174	0.02530913	0.014809108	3.420673306	229.6173614	0.637127549	0.767089442	0.43189168	0.824174435	94.1866176	0.013198905	706	2	65.0212
684.5615101	0.183362821	19.13021079	369.1111081	2.761998124	1106.559294	0.011659174	0.007168633	4.293663209	2208.929259	0.591334052	0.71218157	0.775147513	0.797224848	284.9102349	0.006623449	706	2	65.0212
8.0016553	0.038492176	126.0424528	757.0153563	1.125911613	912.8003012	0.021295956	0.020596406	5.1347421	193.0257298	0.928484687	0.961894587	0.044043864	0.971678748	722.2696475	0.020423895	635	2	61.1937
52.6770102	0.157872792	2.969086962	27.02836654	1.740007635	47.13252544	0.117311804	0.072500333	3.519275707	240.1351679	0.715541693	0.829697666	0.268307729	0.86948422	23.4396165	0.064535322	249	0	79.0965
5012.11575	0.168056712	11.19619719	343.8626037	3.251077118	1188.653598	0.014733724	0.008296678	4.343029511	16553.81861	0.552770508	0.676548217	1.030770397	0.770997401	259.6504147	0.007581831	249	0	79.0965
636.2943282	0.138894348	5.890123655	188.719864	1.618991081	305.2043002	0.0113795	0.007905855	3.900082238	3411.43502	0.743599989	0.848776386	0.226891871	0.88576245	167.2573604	0.007259242	1263	2	59.3566
97.9001193	0.069382574	53.25793272	646.4805608	1.363537201	934.055164	0.011139102	0.010424773	4.822086701	1173.450674	0.831310811	0.90255426	0.134466283	0.92902504	591.0194702	0.010271422	1263	2	59.3566
150.5290613	0.150641675	4.547959526	86.01918865	1.865800303	163.2245889	0.027855604	0.017158243	3.864768196	698.1568691	0.69676323	0.811222896	0.334474591	0.859942862	73.64681961	0.015367013	151	0	70.7077
1130.163318	0.073827699	40.72854338	588.9496948	1.651588258	1000.169736	0.012978962	0.010630249	5.021903663	11437.74368	0.746566586	0.846187877	0.251340735	0.887331914	518.2496398	0.010148033	151	0	70.7077
58.90997716	0.120532947	5.690467734	54.81726746	1.552133984	86.81891539	0.047525017	0.032021602	3.820603342	369.8327014	0.754604848	0.860373781	0.192660703	0.891333714	48.35173331	0.029071956	151	0	70.7077
388.2973999	0.24136316	1.508887215	19.97694498	2.905981648	64.38740979	0.19244867	0.094197554	3.461125435	898.8949436	0.555438296	0.693469171	0.785492321	0.772359649	14.86951278	0.080850778	575	2	42.5133
163.5562762	0.208434347	2.961443053	83.52281912	2.236310461	195.5314185	0.034272113	0.019948179	3.574817126	491.6948265	0.622989299	0.758443684	0.471663244	0.815750836	66.88547582	0.017780134	575	2	42.5133
280.7804748	0.184148318	2.878295457	64.38740916	2.417898567	161.7499314	0.044776925	0.022413687	3.783300725	942.6833473	0.615310283	0.742577598	0.580779661	0.811366504	51.72942841	0.019285747	2472	2	61.7084
27.20127093	0.15071701	4.898204204	130.6749404	1.671424483	226.9252238	0.019836521	0.014957427	3.607786161	134.1635734	0.740356578	0.84255931	0.246852252	0.882572426	113.8318018	0.014096794	2472	2	61.7084
86.29958337	0.145758111	3.855594799	24.34119759	1.756819595	39.6435982	0.18159277	0.103071503	3.697063631	421.1331361	0.709039697	0.825662483	0.278163595	0.866973916	21.56223413	0.089435849	2472	2	61.7084
182.0886161	0.126485153	16.86126145	426.7252264	1.956140914	884.8974432	0.007033505	0.004972444	4.313658976	992.6203168	0.688247826	0.800179787	0.383750132	0.855194694	357.5836127	0.004655386	2472	2	61.7084
58.46349341	0.065878535	28.77613328	376.260593	1.397137291	570.6289397	0.011116396	0.010028848	4.652138922	728.4818479	0.820178522	0.895365986	0.147594508	0.923643119	339.9408726	0.009802069	2472	2	61.7084
192.3089617	0.062850998	111.1856883	973.9589768	2.074890308	2502.225126	0.006246766	0.00511068	5.367076352	2177.514861	0.711614549	0.796328216	0.492494812	0.867491315	790.5626246	0.004927745	1525	2	74.5654
56.82962542	0.183846341	2.934285673	86.01046639	1.840964055	164.0297691	0.026638465	0.017069023	3.513558467	209.9640598	0.675575664	0.806989355	0.291136521	0.846838049	71.92949059	0.01530209	728	2	69.6701
401.2800468	0.109078553	29.15086068	462.4242916	2.044389383	1035.307592	0.01023542	0.008046763	4.658849866	2510.506534	0.681919666	0.790351124	0.437522702	0.851862798	382.0733124	0.00770435	728	2	69.6701
2455.466627	0.145980193	5.553892482	167.2776753	1.831004809	310.6348463	0.01501598	0.009816006	3.954742961	11744.81033	0.69728933	0.813935049	0.316678477	0.860869811	143.3970526	0.008922999	2036	2	67.4661
193.6389678	0.127865973	21.48127652	320.604575	2.433504137	895.2005303	0.013843715	0.010093078	4.448199095	986.9294933	0.651296414	0.751643982	0.653650345	0.83359112	254.6528791	0.009630876	756	2	58.809
711.4764718	0.212195315	2.93801443	115.8477651	2.33652839	277.0164375	0.023991981	0.012521652	3.626789912	2080.69407	0.618902525	0.749974187	0.5461982	0.814303901	93.54651853	0.010895238	907	2	62.6639
14.52662102	0.056236955	63.75531375	590.3572992	1.256524969	803.0914048	0.010568397	0.010175068	4.821757563	225.7062974	0.873322922	0.928610957	0.094481646	0.947899066	547.5626321	0.010091032	907	2	62.6639
36.15960755	0.1199209	5.67345248	53.57180583	1.389488482	77.59688679	0.052285621	0.042292543	3.695207743	247.754612	0.819256294	0.897435897	0.140206208	0.922825256	48.91331461	0.040158693	65	0	64.1916
23.91847359	0.154517679	3.768355812	45.50337952	1.505831646	69.79849547	0.062188968	0.048560431	3.446486727	119.5710476	0.770367154	0.869057908	0.17380479	0.898561208	40.56457712	0.045801978	65	0	64.1916
101.8577136	0.144625201	3.932372795	56.45787175	1.633094861	93.65057582	0.042556602	0.028802428	3.68622432	522.7213016	0.740533671	0.847357216	0.232741027	0.883993367	49.65664431	0.026178531	65	0	64.1916
35.10027728	0.121661406	5.409232473	48.01898856	1.423423092	66.56364935	0.055482568	0.042088076	3.745809341	228.7459786	0.79129416	0.884851345	0.14154303	0.909917617	44.01450596	0.039247926	65	0	64.1916
44.9495414	0.127462681	4.64826836	48.04610998	1.486310704	72.71254721	0.057709567	0.04378914	3.685310726	276.1905104	0.781396671	0.87497614	0.173891857	0.904775945	43.26395573	0.040945699	65	0	64.1916
10.51067365	0.129995489	5.082413978	38.18707785	1.160162561	43.58157696	0.08266614	0.072243755	3.353892671	73.31959678	0.905774164	0.951131222	0.052573714	0.962151261	36.93179152	0.069690865	65	0	64.1916
463.7499343	0.085472311	81.86582844	1022.469589	1.49956749	1624.954436	0.007520965	0.006138773	4.799187123	4289.768829	0.790072508	0.875175333	0.190746522	0.909203566	914.1513962	0.005843026	65	0	64.1916
2198.582975	0.108804273	17.05976452	330.620093	1.928758874	675.2134093	0.01106408	0.008093916	4.536699903	13985.89544	0.691271249	0.803602087	0.373943947	0.857324099	278.4319178	0.007597859	555	2	81.2594
629.1835999	0.059535255	137.3263284	1397.419806	1.668816518	2511.770094	0.00605926	0.004583484	5.558297778	8171.41553	0.773168337	0.852163171	0.288562135	0.900213874	1233.88763	0.004291554	1018	2	70.1602
193.1641512	0.165689355	3.519416829	45.59969555	1.975731641	96.0846714	0.073910073	0.044207838	3.693187995	780.5849161	0.667089736	0.792344297	0.370547015	0.842862761	37.71472672	0.039063378	1018	2	70.1602
1275.051227	0.117883241	9.392725556	226.2154498	1.635639896	376.0968338	0.012491217	0.009427368	4.178105811	8025.617733	0.741315625	0.846165882	0.23624153	0.884815389	199.1266115	0.008852213	39	0	76.7201
5.276334665	0.029940345	115.7159289	784.017133	1.081465098	843.5101046	0.008667947	0.008431565	5.299476166	166.9839679	0.947355509	0.973650659	0.026322246	0.979633726	769.1438901	0.00837247	39	0	76.7201
188.3637602	0.14307776	4.196846547	62.9744609	2.056002701	134.6148385	0.045532951	0.025072709	3.978228746	852.4154883	0.645539311	0.778601647	0.395671457	0.830619969	51.66166984	0.021627437	3858	2	66.9733
1128.662053	0.070358031	46.16720565	565.7309	1.659281222	1041.976534	0.010964933	0.009413918	4.974950734	12167.88947	0.758148159	0.848596236	0.26789455	0.893078732	490.4065697	0.009110381	3858	2	66.9733
105.9988014	0.023547586	175.1667368	1008.487101	1.20033392	1268.291018	0.005331177	0.00430906	5.805851533	4033.997665	0.895484696	0.942255358	0.072347008	0.957680986	955.4937467	0.004094463	508	2	61.5852
24.17316676	0.145784169	4.540838266	65.4334952	1.483675996	99.28967538	0.036136472	0.027999572	3.549645634	127.6321177	0.767778329	0.871659919	0.158983886	0.89757392	58.33928353	0.026222263	2706	2	63.8713
7.317052326	0.02934912	120.0002706	703.4653388	1.04595001	744.2094928	0.010693076	0.010441445	5.292454675	242.3698769	0.972002832	0.985405898	0.015829408	0.98920319	694.2090062	0.01037907	2706	2	63.8713
3346.936357	0.115397531	35.49695303	889.4710394	1.675085179	1549.120066	0.005492032	0.004607613	4.444088346	21439.38077	0.738519854	0.841239589	0.258281331	0.883135722	775.6672607	0.004439935	33	0	85.1116
211.3661701	0.041962002	109.1767443	1131.965611	1.422376959	1818.676687	0.004718411	0.004264855	5.433524072	4193.744699	0.832516715	0.895921161	0.175157727	0.929133842	1020.716276	0.004173731	312	1	60.0383
41.32173472	0.183241957	2.557474908	35.41273305	1.588459969	58.03174687	0.064769967	0.04704684	3.304053378	169.2539397	0.748784765	0.854020979	0.209700432	0.888343641	31.1366279	0.043631057	349	1	69.8727
316.2838941	0.071571838	66.68329523	739.3773749	1.472594472	1187.582554	0.008993709	0.008075654	4.906602916	3561.019341	0.805611254	0.882380053	0.186944795	0.91671693	661.6879911	0.007883311	349	1	69.8727
159.826937	0.204545307	2.324147715	52.30629141	2.226776111	116.0358135	0.052325892	0.026854164	3.585986966	491.0254176	0.625564033	0.759877282	0.474149472	0.81791582	42.82423861	0.023003785	3814	2	58.1656
1691.218791	0.153448444	19.12335947	350.7454661	2.584500489	997.056967	0.016863336	0.012467036	4.365568	6810.60339	0.617408011	0.732099195	0.708080718	0.813613795	275.2964859	0.011882956	3814	2	58.1656
1545.150905	0.154536564	11.25621924	212.1237453	3.028937178	581.5057688	0.019127259	0.007294968	4.530062339	5696.567201	0.568229957	0.691338096	0.912360868	0.781723155	171.6692573	0.005992393	468	2	66.8337
2373.715296	0.139699748	11.56398621	320.127802	1.793611302	593.5488923	0.010214825	0.007701987	4.086521156	12074.60029	0.709751489	0.821056819	0.305853045	0.86768122	274.7571381	0.007267587	1098	2	76.4216
67.88925852	0.169283411	3.208656735	67.39227115	1.650120214	112.2144761	0.036770323	0.026345858	3.498433552	292.2577723	0.727362203	0.84067086	0.229935777	0.877084247	58.92107521	0.0243437	1098	2	76.4216
94.53151061	0.150309531	6.385163567	114.1114313	1.934326267	225.8330812	0.032802922	0.024157598	3.958726846	433.5230886	0.687320878	0.803265788	0.367493222	0.854596061	96.68058129	0.022755981	82	0	69.674
38.08262095	0.033313469	97.63003367	857.4086707	1.284566948	1195.115832	0.005155803	0.00443159	5.433431513	992.133696	0.866962408	0.923201193	0.108300624	0.944956118	795.1440073	0.00426996	82	0	69.674
219.2793734	0.083043936	56.48407437	629.3316426	1.884735384	1368.802281	0.01285026	0.01157771	4.914446326	1941.291709	0.735246748	0.819859444	0.393831597	0.880491357	530.7314115	0.01138327	1928	2	79.8877
72.42887152	0.039807977	80.37777874	823.3414602	1.310358907	1170.824491	0.004200751	0.003825148	5.31444313	1550.989298	0.852190977	0.915489141	0.115992878	0.938681387	756.2020978	0.003746636	192	0	76.4846
81.50361539	0.15586656	3.380681098	39.823788	1.691295927	71.64232807	0.06967223	0.050036263	3.574886051	382.1574307	0.727490998	0.837894477	0.251620583	0.876368983	34.26329965	0.046289267	96	0	76.7283
366.092664	0.048205658	224.0901296	1355.347109	1.444309412	2004.119882	0.012496602	0.00710836	5.503269513	6195.968366	0.815605498	0.888463789	0.175641581	0.921406794	1238.19468	0.006244927	96	0	76.7283
32.04345795	0.035214628	136.9205364	1384.517706	1.153515796	1630.084995	0.004733828	0.00393854	5.37253342	831.2572614	0.913329232	0.953717142	0.053489712	0.965523931	1329.316436	0.00377351	448	1	66.9158
637.5816326	0.127812257	47.01549621	674.3378924	2.869232834	2202.864707	0.012083417	0.009373831	4.797269241	3069.238437	0.615044974	0.713278703	0.893071039	0.81167996	521.7151684	0.009036572	357	1	91.7043
632.7850298	0.138684112	20.10717074	545.1656371	2.169343604	1261.03576	0.009220825	0.007143971	4.337771899	3053.151465	0.66814941	0.777496425	0.504738895	0.843795549	450.5240473	0.006845381	689	2	64.7584
196.0268022	0.036750883	146.1484414	1101.737	1.372665829	1677.772457	0.004424785	0.00371463	5.626037534	4473.654883	0.838585562	0.9036897	0.146724289	0.932195346	1001.697012	0.003562625	689	2	64.7584
1477.17715	0.16760467	9.861416877	250.9542298	2.192044293	581.7981255	0.012611149	0.00807401	4.029096123	5721.456676	0.64815151	0.768687072	0.490750295	0.832345047	204.8127499	0.007409682	756	2	83.4004
303.1103238	0.07088153	43.07176521	531.8308592	1.608853441	949.0677403	0.007932145	0.006714508	4.900049031	3328.435423	0.778116023	0.859487386	0.252776262	0.90294215	467.0606926	0.006489886	756	2	83.4004
1012.910248	0.177577185	6.06072675	221.6356892	2.297769626	511.6568154	0.014315893	0.008301661	3.963251428	3572.034933	0.624250964	0.753992635	0.521652359	0.81751413	180.7551414	0.007444166	267	0	82.5791
100.9682953	0.164330791	3.483035712	73.21654712	1.657942025	122.1280509	0.029928728	0.020188988	3.603235183	448.3126384	0.728313167	0.8403662	0.236543789	0.877711847	64.19824964	0.018343147	1200	2	54.694
129.3752694	0.12382157	8.406794169	221.0261519	1.479314019	331.4934343	0.011281394	0.009061491	3.951624297	819.1179801	0.782441697	0.875685086	0.169964661	0.905383595	199.2000991	0.008619378	1200	2	54.694
400.2097138	0.069308048	75.85987459	791.3814421	1.49048056	1289.551812	0.007314862	0.006402964	4.990267522	4602.35999	0.796700016	0.877940918	0.190869638	0.912456988	703.9169101	0.006229526	1200	2	54.694
20.48672925	0.10330838	14.40212758	386.4176614	1.341581252	520.8472829	0.010211159	0.009309661	4.055074304	164.2369704	0.826640528	0.90516333	0.116432427	0.926578571	357.6367898	0.009114607	1200	2	54.694
32.80588639	0.195430691	2.005576892	23.25041319	1.499249882	35.44774828	0.10556621	0.076831306	3.092710677	128.8735934	0.763521176	0.869669191	0.162402852	0.895020477	20.77945761	0.070456539	1200	2	54.694
78.70083853	0.126701486	5.074450757	95.53084691	1.468524369	142.0059005	0.020846377	0.015331738	3.766307235	484.8016767	0.779228517	0.875990018	0.161497101	0.904006936	86.17021433	0.014174281	1200	2	54.694
67.9630833	0.08467755	38.07350497	486.9460245	1.658300023	889.2405238	0.009137806	0.007634705	4.688825443	612.1488024	0.762606949	0.849576271	0.269904575	0.895147154	423.3088576	0.007356009	1661	2	78.9021
100.9358564	0.055007083	86.20087847	937.6434244	1.310366404	1318.229849	0.005854003	0.005524126	5.086921832	1565.332373	0.852917096	0.915476739	0.116385364	0.938991591	863.6498056	0.005454841	944	2	57.2402
673.380365	0.102369222	43.32392339	707.878763	1.731805202	1308.864989	0.007196816	0.006129464	4.68677025	4854.120436	0.737484057	0.835296072	0.294924057	0.88237358	612.1444453	0.005941254	415	1	68.1068
58.60741625	0.213577604	1.828744416	36.12562124	1.865695071	67.38467066	0.065517768	0.038681657	3.298275596	184.4772054	0.669044804	0.802294197	0.297804116	0.842700947	30.42503427	0.033773195	491	2	81.7084
511.9515708	0.123788196	23.0098927	395.4814997	1.92264366	826.0965474	0.008837996	0.0066065	4.37738723	2921.403485	0.705919005	0.807962952	0.386241162	0.865261509	333.2905394	0.006251969	491	2	81.7084
14.94524114	0.053703745	64.2937351	675.7181398	1.203566426	856.4994544	0.010663375	0.010139173	4.847010463	247.5619451	0.889080071	0.939968815	0.070318813	0.955010607	635.9611599	0.010015127	491	2	81.7084
507.4020465	0.111882668	6.835274288	140.8119703	1.530103893	217.7587174	0.014031989	0.009729366	4.022996163	3492.385282	0.767970198	0.866284623	0.189385675	0.898029415	126.1305376	0.00889047	211	0	74.7433
53.09700902	0.091824121	46.32984778	683.9053748	1.423832457	1033.638982	0.010699432	0.010153337	4.499249056	470.6787409	0.813354254	0.890482399	0.159774821	0.920331228	618.4467354	0.010048447	211	0	74.7433
3306.715962	0.20711218	3.324593426	136.2208827	2.463284692	341.6735443	0.021701875	0.010931844	3.732955714	9649.663894	0.602513423	0.735158459	0.597407548	0.803867063	108.8194386	0.009460849	132	0	63.4689
2104.527761	0.166506555	7.258587527	204.1196721	2.010734674	423.3131494	0.016379815	0.011310661	3.91720154	8526.381468	0.672970738	0.791291364	0.403208167	0.846695819	171.0033777	0.010505091	1286	2	79.102
17.7916225	0.068972132	64.24631674	686.8599022	1.351265382	1013.523619	0.00899632	0.008572411	4.730538235	216.6664538	0.839339031	0.906825569	0.128541622	0.932120247	624.3229445	0.008487321	1329	2	55.9151
554.3077436	0.138676589	7.949576248	195.7704926	2.363327332	473.6383213	0.01602482	0.008886049	4.328722909	2482.499635	0.619388301	0.74786805	0.559787805	0.814577327	157.9541695	0.007890288	1329	2	55.9151
1235.583198	0.174993992	5.217184406	182.0647806	2.190244418	404.1162412	0.016143517	0.009478559	3.902887202	4542.361678	0.641731364	0.767365815	0.480407782	0.828230961	149.9612445	0.008498119	508	2	59.4141
977.7669936	0.168881372	17.29166606	430.8275818	2.213391894	1003.548994	0.009057378	0.006393144	4.101748405	3762.765904	0.648726878	0.767363556	0.503348198	0.832496599	352.0355715	0.006015023	508	2	59.4141
304.8189452	0.130480922	4.447433033	59.94482959	1.636519105	96.20361008	0.038733525	0.024498582	3.806828348	1724.788528	0.736939553	0.845235445	0.231976794	0.882300707	53.15545138	0.021862654	515	2	63.1567
2347.938676	0.121799788	23.31267156	502.3077379	1.757784786	865.123599	0.005812792	0.004129623	4.451761969	13985.81383	0.724679143	0.829173838	0.298177363	0.87561658	442.3053989	0.003848969	515	2	63.1567
300.6320842	0.126586597	4.904717208	79.65750258	1.68964571	133.063401	0.030397693	0.01906171	3.913674337	1721.470232	0.722907503	0.835679099	0.250202273	0.874585726	69.88183223	0.017009063	926	2	78.7488
103.0486734	0.065184157	250.1000661	1507.493356	1.765157782	2873.321788	0.025973035	0.015972161	5.358416715	1178.181644	0.744569352	0.834247633	0.3218806	0.885495521	1308.474758	0.014256078	926	2	78.7488
156.4215936	0.152019337	11.17570255	280.6354092	1.857286726	529.896442	0.010658917	0.007616991	4.079932098	727.0142867	0.705304195	0.814178695	0.340843761	0.864756273	241.2844767	0.007132122	3017	2	71.9425
340.7858664	0.227633041	2.113668321	114.889568	2.283403955	263.7482638	0.022946144	0.01158404	3.463084814	922.4747978	0.613332197	0.751922111	0.493635	0.810167371	92.96940276	0.009890171	799	2	71.6578
1647.838878	0.132790408	32.95878127	611.7431379	2.077879161	1370.075848	0.007880451	0.006068718	4.474436689	8406.994166	0.676976592	0.786401752	0.455075874	0.849122658	506.2584836	0.005792126	799	2	71.6578
829.964072	0.131491126	11.58345135	254.9838278	1.720615333	453.8205904	0.014644345	0.011588391	4.135733501	4590.950274	0.726346604	0.833225001	0.275438548	0.876586117	221.1463243	0.011030995	298	0	85.7221
251.0798417	0.096814248	15.45942241	262.2234976	1.690015357	474.6600135	0.014860332	0.012306844	4.432416217	1928.180965	0.742885569	0.840741295	0.272227697	0.885259167	227.3634966	0.01185584	374	1	54.8556
172.1052147	0.184785496	2.5103681	39.2624753	1.870190427	75.02433794	0.066736045	0.041736549	3.492519053	644.7755301	0.689027578	0.809431438	0.324789628	0.855072847	33.37228268	0.037391628	405	1	69.1034
375.904972	0.106369773	74.16145464	1204.408288	1.782920863	2307.142864	0.009431443	0.008389725	4.721246008	2575.68364	0.728219717	0.82754953	0.317336037	0.877273342	1032.648664	0.008180698	405	1	69.1034
924.9105612	0.07890429	39.80479468	696.4102072	1.494828595	1109.091162	0.005277664	0.004541327	4.749606088	9262.22245	0.789861183	0.875359105	0.188072361	0.909290452	621.6388787	0.004396729	1020	2	46.3409
157.9841091	0.184200242	2.414507177	30.76104759	1.65209743	51.49455049	0.086922503	0.061354349	3.361207685	627.9246743	0.730861314	0.841775496	0.236095186	0.87918497	26.94787848	0.056427972	1020	2	46.3409
289.6832754	0.143081643	3.958014907	52.48206485	1.554681726	83.30655802	0.045884589	0.033421204	3.674575212	1542.93213	0.760105702	0.860903977	0.198217232	0.894043834	46.62649599	0.030964312	311	1	56.8241
3901.101206	0.153209037	5.168879183	148.3907145	1.764732703	266.442594	0.015465214	0.010096656	3.820703234	18191.38763	0.713342657	0.825114545	0.290663314	0.869615392	128.3266676	0.00915838	311	1	56.8241
570.6990376	0.142293089	9.364172326	450.7166395	1.741179139	796.0838756	0.004887678	0.003266795	4.0157094	2897.540477	0.721176781	0.830008121	0.282968202	0.873736891	392.0586939	0.002988769	816	2	75.2088
646.9689698	0.190506083	3.096177526	70.36308681	2.646941857	193.7342009	0.043037845	0.019122242	3.86111404	2002.413601	0.587326172	0.719323703	0.691540001	0.79385166	55.28829422	0.015942895	1850	2	70.2368
12.7884438	0.030477757	113.7410807	634.7207079	1.191807604	830.6753049	0.013134392	0.011804998	5.351553368	378.8891847	0.902620778	0.944906445	0.070743332	0.960591534	595.5910681	0.011497099	1850	2	70.2368
707.233802	0.124921412	21.89327618	466.6682245	2.171406054	1091.063608	0.008515961	0.006160232	4.505932926	3778.594509	0.666320609	0.776442638	0.501912825	0.842654984	383.9916186	0.005823858	2521	2	73.2868
2709.487453	0.170118515	3.249219789	139.0553881	1.797026712	250.5965858	0.014875641	0.008935414	3.633735854	11237.02502	0.703825713	0.819497099	0.300205263	0.864200483	120.0756772	0.007914724	196	0	53.0842
222.9952989	0.147055157	3.634506701	46.62829876	1.646076724	76.77817084	0.053084137	0.034584325	3.675701193	1111.874336	0.731329251	0.842775901	0.229965418	0.879080774	41.01362429	0.031023485	3661	2	64.7283
44.97741642	0.048316806	98.8355429	973.584145	1.330319805	1420.453385	0.005005113	0.004637543	5.179347596	797.5669066	0.856542682	0.913858244	0.130663194	0.940123321	894.182377	0.004561743	3661	2	64.7283
324.8610434	0.124648351	27.49827761	779.9408152	1.694591619	1369.013058	0.006234641	0.005388236	4.297545742	1925.251321	0.737380961	0.839803537	0.267087742	0.882177524	680.2682119	0.005242507	632	2	50.1958
695.8909054	0.096728782	31.35167384	502.081067	1.747726439	934.205146	0.007859085	0.006339317	4.717781326	5257.876166	0.730389107	0.831625118	0.297483276	0.878721512	432.2198777	0.006073851	632	2	50.1958
472.5447309	0.212194346	2.247228337	68.13455377	2.154600037	150.0564344	0.036174162	0.018949503	3.52243996	1413.283182	0.631664603	0.767004188	0.433218216	0.821414672	55.56779195	0.016228852	714	2	73.0897
672.8629024	0.125542834	15.45404459	220.1191072	2.030131679	489.3795044	0.019580911	0.014660899	4.345396503	3670.845226	0.683654765	0.792938844	0.427641315	0.852526468	182.3732113	0.013857438	714	2	73.0897
591.8976449	0.067041747	90.26497659	1104.655366	1.630994855	2011.661503	0.004096038	0.003406071	5.162208842	6848.166853	0.775433084	0.85650385	0.264646321	0.901489515	965.9962614	0.003278716	2490	2	58.1985
19.83925032	0.156077893	3.598464526	36.39766792	1.546300034	60.91599376	0.091801247	0.0734884	3.450593404	95.65311913	0.749138289	0.858627859	0.179573234	0.887273019	31.45601478	0.069418822	3642	2	70.7433
597.5776101	0.099364225	35.53704861	466.7567942	1.853748804	953.7249476	0.010653844	0.00872305	4.712746509	4319.393736	0.717771268	0.81826373	0.353648862	0.871675404	394.8033355	0.00839189	3642	2	70.7433
633.0386377	0.17791404	3.350920728	148.6317483	2.161269941	329.6624028	0.016442957	0.008695372	3.761735049	2301.87742	0.644557637	0.770847571	0.462266946	0.829519641	122.4468441	0.007528005	3632	2	45.7276
1985.645661	0.186192459	8.50256444	257.5030127	2.495001028	675.451988	0.014376135	0.008801716	3.988930774	6580.94968	0.615602137	0.73777773	0.642782896	0.812192818	205.5003631	0.008071058	3632	2	45.7276
469.8446719	0.13984443	3.940745101	75.60644569	1.744172825	133.8734833	0.030125686	0.018649633	3.783659566	2383.53709	0.706459346	0.82606722	0.265935139	0.865185345	65.11273069	0.016557649	3551	2	65.117
58.70710661	0.049493275	61.78940331	680.002232	1.296534811	963.1836404	0.006584041	0.005552246	5.002930476	1020.021067	0.859541252	0.919141324	0.111110978	0.941742935	625.804352	0.005309764	3551	2	65.117
270.4053394	0.16840078	3.056683185	39.62052668	2.550179742	101.3606164	0.092801096	0.042598916	3.957959143	935.6673188	0.579878039	0.722474284	0.609243495	0.788505773	31.36328815	0.03513921	164	0	0
7.731387964	0.16172756	3.10012253	26.38603222	1.346083196	36.43125908	0.104045277	0.087797245	3.156704697	38.98602282	0.812712016	0.901306241	0.106692606	0.919096384	24.05694045	0.083913496	342	1	45.0787
451.6514994	0.187362861	13.37498849	659.754038	2.561826754	1735.468054	0.006335758	0.004017141	4.033309169	1448.303241	0.598817942	0.728698404	0.659870515	0.80152335	523.1233825	0.003716862	342	1	45.0787
366.0922016	0.194181064	2.307422407	43.37747827	2.061569209	90.92926227	0.058083351	0.031665459	3.563680977	1230.426135	0.649931411	0.780606717	0.403224641	0.832801147	35.9275258	0.027406632	342	1	45.0787
567.2953639	0.163867484	6.895099092	159.7287812	2.363910595	405.4058038	0.019454828	0.011576882	4.025678409	2177.974453	0.627640321	0.75032538	0.572697927	0.819704581	127.5401119	0.010507116	342	1	45.0787
82.54775408	0.246773467	1.427102801	27.03661507	2.14951359	56.13933108	0.102328155	0.052683065	3.191951214	217.9141137	0.647917602	0.773860399	0.453472657	0.831375048	22.72398617	0.045300133	1543	2	75.9233
172.7612903	0.094937501	52.56181951	577.8994502	1.928898333	1280.545272	0.01409812	0.012384798	4.780357891	1318.964287	0.724780334	0.812435554	0.410122048	0.874916886	484.1645854	0.01209762	1543	2	75.9233
324.4298549	0.181864374	3.306123142	85.33084436	1.887508026	165.6106929	0.030477959	0.019525988	3.613134318	1224.387682	0.6846008	0.804950014	0.335058379	0.853305649	72.20563452	0.017629282	301	1	53.2293
158.1796708	0.23702817	1.526776002	21.02979211	2.129557028	47.34630489	0.143597976	0.083695095	3.231209126	425.8229485	0.635115255	0.769941375	0.421485413	0.823638428	16.99067873	0.073483062	601	2	68.0931
2083.376818	0.207477632	5.909411079	144.214733	2.831391566	436.4309953	0.028090735	0.016039762	3.896873029	5868.137463	0.582752252	0.70694086	0.808285992	0.79116371	111.365727	0.014582511	601	2	68.0931
54.07944932	0.124672649	5.18717186	45.41679645	1.589282206	72.83903892	0.077191769	0.054747806	3.834390149	326.2980271	0.749183569	0.855105447	0.209213927	0.887849273	40.32231309	0.050057023	3521	2	48.3532
64.72693895	0.054394723	45.17429811	474.1349734	1.391251167	746.3069837	0.007729334	0.007017919	4.879781151	995.5233089	0.835922226	0.900932401	0.155797357	0.930613185	427.3688771	0.006879568	3521	2	48.3532
106.7219881	0.19728951	3.183887755	67.78089747	2.160243382	139.5293818	0.044287848	0.024236814	3.62956542	355.8564908	0.655134901	0.776757056	0.473805567	0.83548588	57.37074928	0.021383755	3583	2	62.9185
71.06283006	0.048570366	112.4225545	1080.544044	1.474221025	1801.961102	0.0050841	0.004661837	5.325901564	1200.351328	0.820291061	0.885896659	0.198672538	0.923181546	965.6118687	0.004584581	3583	2	62.9185
470.3428092	0.262000886	1.161459032	20.10867989	2.962007608	62.54751347	0.174069298	0.070855483	3.392372341	965.1244727	0.5338085	0.684386552	0.784103031	0.756451972	14.94465797	0.057225243	316	1	64.8214
576.0948446	0.061143324	138.5176177	1414.670298	1.700653334	2608.486709	0.010086016	0.004916409	5.365331035	7142.348501	0.757923946	0.844146977	0.294494492	0.892702169	1234.942337	0.004128531	316	1	64.8214
171.3867483	0.146545968	4.665698893	127.9654416	1.610510858	210.5519873	0.01765137	0.012771281	3.730682167	870.6778546	0.743294249	0.849787567	0.220744832	0.885676824	112.4814872	0.011848682	896	2	0
566.3821523	0.116554932	16.30120908	277.0606	1.611061921	463.2965357	0.016574874	0.013868907	4.267252385	3679.706908	0.756579498	0.853178785	0.233775828	0.892456881	244.4470578	0.013360016	896	2	0
424.0121118	0.174534582	4.473482589	123.8668889	2.233437601	290.4672391	0.022002611	0.012396079	3.881432157	1545.228565	0.634825563	0.761369665	0.499563385	0.824352171	100.5267522	0.010974755	1956	2	65.7851
20.41068539	0.060737347	67.85456244	635.9171962	1.398336147	1004.453892	0.009354813	0.008804097	4.877115709	279.065523	0.830231923	0.897778692	0.154734863	0.928003424	569.8196345	0.008697987	1956	2	65.7851
945.3298314	0.264376999	1.341583908	57.3212606	3.286238677	189.9277415	0.060901909	0.01990907	3.55529226	1863.048146	0.51771472	0.661031902	0.955818574	0.745655797	42.62937252	0.015280693	1236	2	53.4593
46.49416933	0.05181483	66.86746299	660.5372017	1.374686923	1020.533099	0.006841329	0.006330587	5.018293408	755.9002532	0.842338985	0.904233871	0.15045457	0.933767457	598.4355712	0.00623014	1236	2	53.4593
24.32952263	0.041406817	68.07542799	623.3667963	1.220372864	820.3493227	0.009554542	0.009211918	5.091956084	521.6180731	0.887334236	0.936940253	0.079901746	0.954125602	583.1263742	0.009136429	104	0	80.9637
39.49774492	0.109199011	9.462909396	440.7657974	1.422990853	637.4699388	0.006853827	0.005911133	3.945711966	291.3765025	0.802577762	0.888678889	0.14704283	0.914528135	401.0372352	0.005720135	257	0	68.4736
579.6644848	0.176958388	2.753854754	58.64112743	1.927527654	113.632538	0.040889449	0.023388456	3.640191657	2207.200063	0.671585625	0.797994941	0.345588245	0.845679964	49.53997277	0.020404776	257	0	68.4736
246.5327834	0.181443343	5.230865423	266.2008316	2.100928779	570.6260179	0.010228924	0.006170295	3.818027531	885.6723267	0.650027136	0.776755853	0.430674121	0.833173444	220.2673134	0.005549185	3494	2	71.6988
47.66314271	0.047614367	90.15057832	862.1185256	1.413450136	1346.337992	0.005575975	0.005038523	5.304764636	826.9146935	0.825968468	0.8947296	0.162083089	0.926115884	776.6622652	0.004938857	3494	2	71.6988
16.18790972	0.027635697	153.890583	779.2073951	1.213035182	1037.86336	0.011058295	0.009877501	5.56363226	520.7005995	0.888874892	0.938609467	0.077525666	0.955082138	727.9137325	0.009590672	433	1	73.8658
52.76689492	0.178289635	3.40596188	43.53314926	1.821730511	78.39637315	0.061669506	0.039100723	3.587311609	207.0465905	0.697795111	0.81457936	0.303532629	0.860430896	37.67559056	0.035042574	291	0	53.0842
1204.352455	0.213280712	7.454666707	227.5225002	3.438816054	815.9170454	0.017392646	0.007144232	4.09632706	3061.56821	0.540899635	0.661762448	1.122953582	0.763335261	170.6713609	0.006132128	291	0	53.0842
123.5067759	0.231957058	1.494050628	23.7912976	2.261438117	56.24472489	0.121000074	0.063592671	3.293877376	329.3039746	0.6141869	0.755373704	0.474581887	0.810169628	18.97850295	0.054484442	660	2	77.2567
2537.307181	0.149270329	13.09203723	264.9324917	2.173268519	611.3925927	0.017642459	0.013192504	4.215647917	11141.26227	0.654546934	0.772157077	0.488155642	0.836114352	216.8133731	0.012520153	660	2	77.2567
870.4574983	0.172721149	20.32547282	348.6571884	2.930780511	1145.966278	0.017461252	0.012454197	4.318854296	2958.433739	0.58665049	0.701406698	0.877975042	0.794011712	263.9226799	0.011873373	753	2	78.6886
805.2527004	0.176985281	13.40593912	284.2105664	2.532516858	768.7512662	0.016918855	0.011717129	4.166679592	2769.065348	0.607237932	0.732492685	0.651457457	0.807051815	223.6751634	0.011017021	3535	2	59.8549
67.86470033	0.043605434	81.36285815	794.1761411	1.368086481	1218.293252	0.004945389	0.004503785	5.238918362	1315.427591	0.845137115	0.905659533	0.14793172	0.935027795	721.5306519	0.004416937	529	2	68.4356
737.6976718	0.125388187	5.116890468	78.07469017	1.987307848	160.0845436	0.035368588	0.019562592	4.136197737	3905.799816	0.66182939	0.789842725	0.373619366	0.840272271	64.96095055	0.016958035	857	2	56.9391
87.18136453	0.07632549	39.0829001	495.2726952	1.568118454	858.4494663	0.008746706	0.00735071	4.751000892	895.2211473	0.783146823	0.865399195	0.228728466	0.905354101	435.560701	0.007083403	857	2	56.9391
2731.474419	0.202176559	11.26789906	272.5543575	3.322035761	983.659889	0.01924928	0.011339615	4.163058499	7433.8782	0.548913255	0.669579725	1.066439895	0.768737294	202.8277151	0.010500042	134	0	60.6959
3083.113513	0.181526567	6.101628606	183.6256722	2.221092246	413.4731398	0.018044398	0.011119197	3.894917901	10964.72054	0.643715727	0.765955084	0.503511241	0.829338344	151.6336966	0.010109831	2572	2	59.4223
283.4196182	0.200508645	2.079802324	46.16087355	1.914697403	90.60286869	0.049380294	0.028696072	3.425533282	951.1804939	0.670378932	0.79875636	0.333092647	0.844859938	38.69968178	0.025111481	573	2	66.0452
633.5941804	0.126386208	22.81942721	368.3818309	2.116014352	863.1406975	0.010837242	0.008049952	4.430580439	3391.077141	0.675891523	0.782752404	0.477947329	0.848363221	301.7899881	0.00764967	573	2	66.0452
59.38341588	0.164412324	2.954798097	40.21940561	1.778102622	71.57307414	0.06331502	0.040021912	3.565699457	254.0097479	0.700799137	0.820804196	0.281480674	0.86234023	34.6138718	0.035872996	3040	2	67.9644
206.5649834	0.084599131	68.52789268	702.400292	1.92180637	1564.705075	0.012562607	0.011387531	4.936664076	1785.500472	0.731283964	0.815616156	0.413242283	0.878246963	589.6857007	0.011213007	3040	2	67.9644
55.47921863	0.04484579	97.23580489	1040.23097	1.253424956	1391.775006	0.005078534	0.004727806	5.238613511	1076.687973	0.870138333	0.927866582	0.09103294	0.946823137	967.0397636	0.004648052	485	2	81.5524
766.2049752	0.111641381	14.56412971	292.8165212	1.695318106	508.4497134	0.01292139	0.010050985	4.360785518	5060.757395	0.736251231	0.839470613	0.269129572	0.881819474	256.4319904	0.009530076	3528	2	63.3977
2600.302323	0.27557304	1.357712265	43.33379197	3.455742122	153.3779439	0.086191777	0.029069077	3.525179596	4915.776131	0.517626032	0.65597354	1.079183019	0.745305208	32.16780813	0.022902474	161	0	64.1697
519.9234172	0.16266679	19.42528065	414.4760217	2.460298764	1099.933893	0.009114882	0.005895936	4.292321295	2011.485681	0.628313126	0.743673382	0.63694058	0.820021139	330.5124246	0.005484532	161	0	64.1697
484.372877	0.163679412	3.008446156	33.8751243	1.895007433	67.28610515	0.092847158	0.058398635	3.656485852	2033.497899	0.684724808	0.805107274	0.339661869	0.853041272	28.51525885	0.052294797	193	0	73.0595
405.6704236	0.154679464	12.27519896	275.4649632	1.99071709	577.8761249	0.01182568	0.008404002	4.083347634	1788.293861	0.680901356	0.794918457	0.399467068	0.851348589	230.1215176	0.007875437	193	0	73.0595
989.9778101	0.266272467	1.97178904	75.83558559	3.177655941	247.1653278	0.04735656	0.018929312	3.541874595	1994.845248	0.534085163	0.672036952	0.933176924	0.757566071	56.85276551	0.015698306	300	0	0
8.039023387	0.067368581	59.63543458	640.1253048	1.246257306	835.7239119	0.013460653	0.012991636	4.601239637	104.6453879	0.876360661	0.931490385	0.090521788	0.949226318	600.2360879	0.012887319	300	0	0
31.93780314	0.153595681	8.597988612	167.9754233	1.544471206	270.9612759	0.017716714	0.014752629	3.728465984	161.9702626	0.776506728	0.866025641	0.202913547	0.901354818	149.3520666	0.014215724	149	0	77.399
150.7910653	0.083427756	38.26679572	485.5437638	1.712869275	932.9994608	0.009933455	0.00863498	4.756500983	1366.080962	0.755471973	0.84302952	0.301130383	0.891351095	418.6115237	0.008418636	1490	2	77.399
830.6837235	0.22705342	1.553408394	22.09376392	2.271763531	49.95965139	0.140124534	0.071788327	3.37063926	2280.083553	0.620467788	0.755023969	0.498145525	0.814606795	18.03059467	0.061442144	288	0	60.1396
76.36708853	0.149541882	7.337695096	178.6781558	1.788680516	331.1141611	0.019597325	0.015322152	3.883837293	361.9783401	0.707157881	0.820801385	0.296507865	0.86576443	152.8813067	0.014584278	288	0	60.1396
2107.750854	0.070552283	198.745433	1513.958303	2.473821251	4236.833806	0.012992802	0.005419271	5.577068678	19785.77437	0.662067723	0.754718046	0.708706914	0.839872633	1225.808131	0.00448877	618	2	77.8836
405.7250406	0.161063447	3.275188071	46.09365636	2.057328318	98.74612712	0.062924084	0.035157267	3.767458849	1663.892217	0.65824045	0.783199388	0.413450648	0.837929634	38.1032958	0.03075337	439	1	72.783
444.4100989	0.130479807	29.01526765	466.661779	2.114049909	1082.632827	0.009022778	0.006847385	4.460162643	2293.915363	0.673074296	0.782620231	0.475455243	0.846924426	382.6836245	0.006530523	439	1	72.783
965.0179126	0.112128981	35.71794529	434.4315797	1.949474907	937.5398896	0.016671111	0.014128501	4.591875051	6028.653026	0.700025832	0.804032386	0.398123985	0.862029879	362.0611495	0.013682547	173	0	0
883.8890863	0.227483041	1.922069475	72.01250731	2.305490477	165.863989	0.036447607	0.017573098	3.466665524	2390.803481	0.613305678	0.749981434	0.51063347	0.810746193	58.36213575	0.01482108	2730	2	63.1923
4910.790499	0.183689815	4.915367162	146.1897845	2.289169599	347.5377871	0.019126116	0.010396794	3.842891392	16886.1398	0.629615542	0.756411345	0.525803135	0.820755597	118.3969123	0.009137655	2730	2	63.1923
913.4664606	0.228564982	2.07376957	44.86430668	2.822659719	128.492481	0.076041064	0.032795331	3.653232081	2297.535522	0.572163137	0.704009546	0.776226899	0.78373722	35.03600164	0.027332784	733	2	62.5654
189.0856404	0.074823739	31.28608115	362.3854728	1.72225652	712.6210155	0.013476839	0.011610794	4.806687141	1886.236687	0.746067524	0.838543263	0.296755708	0.886739089	309.0962165	0.011280793	733	2	62.5654
220.6186035	0.083379223	38.64721797	472.6139764	2.062961747	1125.042755	0.010617627	0.008721891	4.886978369	1835.075291	0.693221269	0.792250029	0.461556917	0.85783399	386.5597904	0.00844819	527	2	76.5452
525.2663717	0.18415214	5.463360955	168.3225605	2.597447468	454.8536769	0.019985943	0.010743136	4.003878918	1686.162186	0.589426489	0.722242794	0.663544709	0.79564666	131.7402447	0.009532082	3435	2	62.8528
873.6527391	0.100544001	20.66274291	652.4398649	1.542225107	1024.040091	0.003698178	0.00287931	4.4788571	6710.397877	0.77115944	0.865246705	0.201715553	0.899847732	583.9561623	0.002726691	3402	2	49.3415
676.7644206	0.086068425	32.58266068	433.7627201	1.556108425	723.2254618	0.011414194	0.009857409	4.648145846	6094.889057	0.774383695	0.864331512	0.213882113	0.901372999	383.1244141	0.00954767	3402	2	49.3415
23.68427864	0.06743169	50.96698377	612.3045985	1.280435152	842.5951743	0.007501094	0.007138766	4.671534247	305.1400095	0.868561677	0.923684211	0.106368706	0.945656799	567.9879079	0.007067087	1235	2	59.0329
1018.716572	0.16958043	4.000150184	107.9384327	2.137587631	236.2023668	0.025221111	0.014408837	3.870559736	3914.962588	0.649471563	0.773978985	0.453022955	0.832652089	89.30880894	0.012759716	1285	2	68.7474
2.557011445	0.047419342	71.33117051	403.3382756	1.063764529	443.1305579	0.028835685	0.028604819	4.640364145	51.98103077	0.963512992	0.98041958	0.022510686	0.985702523	394.5013161	0.028549533	1285	2	68.7474
156.8909372	0.294352059	0.923555095	13.17677741	3.201959745	45.41532706	0.297265661	0.122284968	3.218911172	279.7752308	0.51968229	0.668468295	0.894547827	0.746335892	9.594005321	0.10024002	3480	2	61.7194
5506.441243	0.248416743	3.185583321	107.2142038	4.461119717	506.6524081	0.046376097	0.015551307	3.964999607	10701.4676	0.480776593	0.60467394	1.676271839	0.719352656	75.55684803	0.012912451	3480	2	61.7194
94.93895728	0.131118098	6.073218953	128.3213029	1.762085466	232.131413	0.022815749	0.016391808	3.985054064	519.2590833	0.714850568	0.826396207	0.288247171	0.869793046	110.8074619	0.015238491	412	1	61.4593
131.3011576	0.035565891	107.3066404	1065.689941	1.262672142	1440.602427	0.003604393	0.003267054	5.476387276	3225.314573	0.873430735	0.927464244	0.09932528	0.948102115	992.9852075	0.003194422	412	1	61.4593
370.846331	0.143974418	6.429345377	249.9872636	1.749460132	445.4871012	0.008927139	0.005890763	3.91752675	1850.020765	0.716580805	0.827949542	0.282379715	0.871133731	216.4512398	0.005359503	303	1	63.5318
1036.038605	0.112526557	15.52443644	222.7206939	1.833647964	441.3488061	0.020419396	0.016190559	4.394115227	6527.375975	0.708172184	0.817041357	0.330481104	0.866693878	188.4584234	0.015422968	303	1	63.5318
604.0410843	0.103783721	26.39063819	460.5671105	1.765317459	892.5742263	0.008899817	0.0071953	4.50855025	4283.989922	0.735660108	0.831389277	0.315041848	0.881288563	394.6304401	0.006895488	113	0	78.9213
620.4970225	0.237601154	1.710112826	39.38658351	2.480520813	101.5818056	0.074494921	0.036415191	3.450891452	1539.121791	0.58718436	0.72931846	0.58148807	0.793681016	30.81419198	0.030899585	113	0	78.9213
371.3055099	0.231397201	1.615223193	20.62963116	2.26593025	46.83977644	0.157189826	0.084608015	3.371787399	1001.948414	0.621624307	0.75596317	0.496119783	0.815429812	16.80395043	0.073473172	76	0	0
42.22383863	0.065268363	58.18070962	615.0415305	1.493615846	1026.198842	0.011117944	0.010404088	4.907022003	520.8951741	0.805033668	0.879539508	0.198268688	0.916088579	545.9105466	0.010272188	76	0	0
1910.510555	0.200578114	4.617313339	228.6234311	2.62037967	622.0982497	0.013515001	0.006663733	3.858748742	5706.16567	0.596984936	0.724800253	0.695161881	0.800245819	180.836972	0.005793175	154	0	62.2505
4.046226583	0.043387181	71.79777621	667.6464225	1.090713989	751.357632	0.014268303	0.014152914	4.825051234	87.95954146	0.942462789	0.971153846	0.028768606	0.977321503	646.7186201	0.014124067	154	0	62.2505
527.4226507	0.179080367	2.957828449	50.12370541	2.030130754	104.0585022	0.054679578	0.031891887	3.663308203	1996.370787	0.673129412	0.794173186	0.408519803	0.84545096	42.11878725	0.028303472	666	2	52.8569
3395.967463	0.201851543	5.767769113	238.5867153	2.561565513	628.7245912	0.015209757	0.008679903	3.848111893	10149.84456	0.600808363	0.729133386	0.658775784	0.802383658	189.444621	0.007827759	666	2	52.8569
307.7797672	0.187374214	2.379015369	34.27554787	1.964953501	70.05167493	0.080054606	0.046555589	3.525588991	1092.262773	0.662113953	0.792237189	0.356412553	0.839958676	28.51018421	0.040711747	321	1	60.0986
2366.491467	0.238823049	7.930308237	292.8789396	3.33077225	1021.59702	0.01609166	0.008445416	3.895763412	5291.892331	0.53221464	0.663311429	1.0317773	0.756921355	217.4151815	0.007620178	321	1	60.0986
543.4604104	0.265508425	1.613675797	50.36899247	3.21681788	171.0750408	0.068119205	0.02555072	3.531622943	1073.472706	0.522235648	0.66523197	0.926322607	0.749268026	36.8695431	0.020584995	3460	2	65.4839
602.7501647	0.141606285	40.19429036	550.7253208	3.27517748	2062.27354	0.012424524	0.008535524	4.720830457	2496.549358	0.586231801	0.684363808	1.120721909	0.793519146	415.4019766	0.008109057	3460	2	65.4839
1767.840555	0.182452292	5.022881409	123.2167997	3.074923787	392.3102215	0.031257996	0.014612147	4.116905852	5413.157898	0.557303713	0.685220667	0.928048149	0.774672713	93.79599117	0.012763663	232	0	66.2149
113.7850069	0.036821038	104.6481118	1105.398141	1.362443449	1680.152747	0.003329251	0.002948578	5.465273233	2635.410666	0.852626749	0.908841967	0.150322123	0.938298574	1010.796575	0.002870802	720	2	59.9808
117.2189016	0.234122072	1.61201137	27.76881283	2.049742019	56.42036738	0.093915588	0.050341664	3.260634005	327.7932097	0.650487869	0.781730769	0.387862855	0.8322715	23.18337279	0.043181518	3451	2	59.8439
53.29039378	0.187485241	2.327745222	24.95411436	1.801655648	46.55798788	0.130631569	0.082291348	3.330359451	206.6184032	0.717648755	0.828661135	0.293222811	0.867845428	21.42442663	0.074373489	3451	2	59.8439
102.1095423	0.225440727	1.882979975	30.88304946	1.950032072	59.91867448	0.082709406	0.047596331	3.30150915	307.9425247	0.675975941	0.798127798	0.358007821	0.846928612	26.31291296	0.041664886	3451	2	59.8439
790.1636401	0.216070337	2.250056475	58.20355587	2.85153009	172.3255302	0.055391406	0.023501037	3.717592069	2069.571175	0.563157147	0.699490712	0.778274036	0.777682073	44.69016848	0.019512898	3451	2	59.8439
273.0321676	0.060404832	77.82528006	849.6004975	1.533311285	1451.370593	0.008578344	0.007838945	5.145009364	3575.129647	0.790755659	0.871265834	0.214267782	0.909404853	749.22401	0.007692026	3451	2	59.8439
1756.291981	0.15121869	6.75593698	176.184035	2.122731337	384.6230657	0.018600123	0.011969829	4.102287333	7630.260838	0.655592877	0.776692534	0.455102505	0.836598774	146.0769776	0.01095798	385	1	61.6947
14.9588851	0.034585604	96.9153465	413.8278033	1.200488181	499.0176168	0.014678181	0.012563591	5.263821731	383.9597269	0.887109795	0.940133779	0.067495233	0.954308241	394.6181403	0.012078273	385	1	61.6947
798.6628529	0.264570323	1.425175125	31.60709559	3.233459145	104.4248595	0.119142392	0.045252552	3.519471892	1613.787628	0.531118284	0.669678235	0.956246322	0.754978791	23.77249772	0.036670009	177	0	72.2026
84.74392146	0.196366426	3.158631113	71.8087563	2.225839659	167.7396874	0.039578352	0.023096272	3.60556904	278.6661567	0.643849072	0.763104152	0.493913204	0.828987026	58.51642641	0.020738313	177	0	72.2026
450.9934568	0.107020031	9.044235314	202.4013319	1.855016936	384.0320008	0.012088336	0.007615076	4.378217975	2926.029752	0.692565119	0.810830817	0.32452868	0.857895248	172.5984631	0.006848076	3383	2	71.2936
196.0640756	0.038059483	109.0689046	1037.587457	1.393785307	1610.825954	0.003871017	0.003475156	5.523694251	4278.730503	0.830290486	0.898558699	0.153973577	0.928344919	935.6296346	0.003394821	3383	2	71.2936
95.76031588	0.03600836	129.194418	1222.127868	1.344617891	1834.767808	0.002919659	0.002615988	5.530318612	2262.959562	0.850784276	0.910458377	0.137033499	0.937697039	1114.371265	0.002553943	699	2	53.0513
771.8904714	0.209671365	2.81468632	107.6806035	2.332352854	252.4457437	0.024785968	0.012175386	3.642073003	2298.539857	0.622872986	0.751311367	0.548110887	0.816852628	87.879298	0.01041817	1005	2	0
1072.977318	0.178433261	4.006661202	128.9723772	2.073840752	269.6226216	0.020085542	0.011498715	3.795181519	4000.500534	0.663821624	0.783722796	0.435711941	0.841441145	108.2940758	0.010202827	1005	2	0
492.5491123	0.075095056	63.64758727	722.1722131	1.689929532	1368.928313	0.010566133	0.009212857	4.9859864	5009.04871	0.763350311	0.847208268	0.291529475	0.895222618	625.9088671	0.008953311	741	2	64.5859
650.5497175	0.170418684	2.94161373	47.43853002	2.155125455	106.2585904	0.060835264	0.033378807	3.783029744	2440.36675	0.636284176	0.769603053	0.446453353	0.824493718	38.70235698	0.028961415	741	2	64.5859
2133.533787	0.189222854	13.37816182	425.6650792	2.660873182	1204.420542	0.008162091	0.004526648	4.080321806	6806.883081	0.602428294	0.722681155	0.730099688	0.804011586	334.5299238	0.004083613	217	0	81.9192
287.477802	0.063420628	86.83182134	974.9947014	1.614514335	1737.653493	0.005834518	0.005008315	5.196510358	3540.033254	0.78063729	0.859492433	0.25805789	0.904001868	857.2329423	0.004858512	2894	2	67.4059
312.4263118	0.196960181	2.453212578	39.76995021	2.145097722	85.18610105	0.06902247	0.0360491	3.611115351	1012.712109	0.635383993	0.769268092	0.434694857	0.823700491	32.84589185	0.030795099	24	0	0
1416.334639	0.087627508	163.8837842	1474.951432	1.798849882	2905.927778	0.004853914	0.003657559	5.207134942	11711.56003	0.724041776	0.825247032	0.323920421	0.875061236	1256.445386	0.003423863	24	0	0
733.3140591	0.072506455	71.08422296	805.8284789	1.592599098	1358.240069	0.006866296	0.005740253	5.133976909	7779.814808	0.768711873	0.859012493	0.233628764	0.898517013	712.9026198	0.005514283	3408	2	55.447
16.27088502	0.036836698	115.5484348	744.0921519	1.306820551	1129.745433	0.008562173	0.008130731	5.303941854	387.1321254	0.876371332	0.921631604	0.12795921	0.948520373	681.6501225	0.008043696	454	2	0
112.1121534	0.07623276	82.99240269	879.2871279	2.267466646	2368.249965	0.007960822	0.006824368	5.171014478	1029.798172	0.700527616	0.777664602	0.607073321	0.860897552	716.4618553	0.006692556	638	2	49.5113
11.2647405	0.048660222	105.6223383	998.159259	1.193271148	1253.112234	0.009247792	0.008717206	4.989164395	208.4335084	0.899918351	0.944427002	0.070163552	0.959428199	945.155549	0.008590309	687	2	0
44.65196469	0.217865957	1.651099108	17.08345841	1.933330811	35.20891617	0.198228816	0.122074363	3.181302912	139.8228455	0.676668875	0.800180288	0.343091458	0.846770928	14.09747111	0.109578585	213	0	0
5632.385514	0.207398732	7.477854588	202.0735153	3.149486919	677.3368866	0.020866746	0.010866506	3.993609772	15264.79946	0.560648947	0.682544014	0.981391925	0.776718803	153.0146836	0.00979028	213	0	0
354.3420278	0.112200735	14.86807492	277.1781667	1.780421029	521.6496118	0.01353217	0.010632197	4.362224118	2266.05326	0.716926763	0.824537437	0.305673967	0.871640921	237.4072231	0.010136514	375	1	0
3663.308839	0.162311855	7.803718994	161.3072899	2.499265162	390.5305279	0.022295594	0.011847471	4.236285317	13821.82422	0.610027654	0.736610678	0.63156449	0.808312733	131.6672602	0.010486985	109	0	44.397
4.635969801	0.033558534	92.7085697	441.7991878	1.090089951	507.4771936	0.025725751	0.024232239	5.078940187	131.3010306	0.949974999	0.97291441	0.032750658	0.98035582	427.7551597	0.024021631	583	2	70.0151
37.94910099	0.147549449	3.462269128	30.23707952	1.496653795	47.52762535	0.109807689	0.083152615	3.468297236	200.038003	0.774736399	0.871968709	0.172301677	0.900856522	26.75829767	0.077679897	392	1	65.5058
937.3816694	0.102729805	39.74861465	907.8637509	1.695531643	1567.726001	0.004748073	0.003896393	4.686219271	6720.871803	0.735693554	0.838292578	0.268140145	0.881478491	795.5057683	0.003748577	392	1	65.5058
78.36920114	0.20942396	2.318390536	55.44613417	2.016076382	114.4673815	0.044629051	0.026147799	3.437368134	245.7666576	0.653030447	0.785552683	0.373075005	0.833842108	45.78311056	0.023096426	1841	2	67.0363
57.21366177	0.053941353	96.18629785	914.9629098	1.595391909	1656.377946	0.013621704	0.011279317	5.263330528	833.2237038	0.785301763	0.862677599	0.249418347	0.906353025	800.8879116	0.010746162	1841	2	67.0363
1578.615362	0.206101066	2.343157199	75.0708532	2.066304303	156.666054	0.033234793	0.018519796	3.483812846	5027.818512	0.654260544	0.780868433	0.413635016	0.835456097	62.50709016	0.016206603	609	2	76.8296
172.8471853	0.129080631	4.825107742	86.91670362	1.622455075	146.767283	0.024158815	0.016313006	3.822038851	998.0963086	0.743685215	0.849031755	0.228222465	0.885709056	76.14771086	0.014818977	609	2	76.8296
58.60495314	0.044314683	58.18603515	624.7251518	1.248401218	823.025252	0.009657583	0.009042314	5.103729176	1162.920374	0.87905157	0.931148429	0.093852855	0.95057677	585.7146403	0.008904486	313	1	0
105.0287589	0.25917172	4.16347093	135.005595	2.8857488	400.5673826	0.029819331	0.016190832	3.522524901	231.0292284	0.567662884	0.697612732	0.799587795	0.780489665	104.2631305	0.014571342	1463	2	69.963
1874.452552	0.220612163	14.18915684	303.8436093	4.209264131	1422.802858	0.01686116	0.007415713	4.251517418	4286.53313	0.503792372	0.618093806	1.55844976	0.737334433	213.5794118	0.006597386	1463	2	69.963
523.1840335	0.182292281	3.525262629	85.26567058	2.701967931	247.3290441	0.036991919	0.017781647	3.932801635	1681.813602	0.583719995	0.714956945	0.721909158	0.791653764	66.08750488	0.015273826	3362	2	72.8761
112.5204705	0.078685778	49.40259886	642.8110138	1.596238559	1099.238127	0.012033401	0.01072961	4.876777345	1113.145474	0.777977114	0.860750695	0.242644493	0.902750904	568.867437	0.010471749	3362	2	72.8761
1233.807843	0.191397885	3.121187536	96.65856974	2.297707472	224.2877095	0.028065318	0.014133689	3.768054168	4001.670579	0.618432159	0.752504065	0.513614274	0.813677119	78.44178952	0.012096674	100	0	63.7454
100.333337	0.067668285	52.89500566	557.6453218	1.542145489	977.1404161	0.011056145	0.010028829	4.877073417	1184.554709	0.798774266	0.872141984	0.22510251	0.91289038	491.4446253	0.00983285	100	0	63.7454
396.0748861	0.108237044	46.42797059	872.0515262	2.273003566	2088.397317	0.005230352	0.003805682	4.88022853	2494.266475	0.681191509	0.773775779	0.591931336	0.850731818	728.757972	0.003628084	663	2	72.961
40.92215427	0.179746867	2.535894144	33.25380403	1.677230085	56.57054591	0.076200197	0.050208436	3.387200833	164.5006796	0.71882578	0.836538462	0.233399187	0.871075527	28.7410859	0.045194038	663	2	72.961
105.8107939	0.233409712	1.526894473	29.09268601	2.11900295	60.80901883	0.094515036	0.050076125	3.282420763	287.8078239	0.629515883	0.77014652	0.399764069	0.818104819	23.84254476	0.042854218	663	2	72.961
1625.150645	0.121179558	54.72270947	772.7356783	2.438669185	2110.90552	0.011703549	0.009579722	4.800858078	8822.212579	0.657646244	0.755258965	0.671103131	0.837291015	622.8988485	0.009268159	544	2	66.1191
21.03160879	0.040253703	108.986521	969.0949212	1.260200581	1329.654915	0.007191406	0.006880579	5.268703244	457.7040732	0.875631387	0.928825623	0.097886688	0.948755967	899.2988261	0.006812289	340	1	69.41
245.197838	0.105197333	27.91607769	334.1641621	2.227696938	850.8065886	0.018727978	0.015317106	4.63691023	1597.958678	0.685202632	0.77667411	0.561191563	0.852860528	272.4534367	0.014845245	1508	2	72.4408
410.8273948	0.174267871	3.417630768	79.99310488	2.106551926	168.4911797	0.03178154	0.01691666	3.815376195	1528.569622	0.646945359	0.774539296	0.430352174	0.831583918	66.45917527	0.014625436	361	1	78.9049
538.0711326	0.107436808	30.30507775	533.7049941	2.026912719	1192.648002	0.008701795	0.0068338	4.669560718	3510.56413	0.700471303	0.797980294	0.448792093	0.861876801	446.2128258	0.006550969	1963	2	76.7721
1116.826238	0.222955974	2.258162112	55.77473926	2.997268007	173.2399488	0.059685438	0.023540601	3.750997075	2753.839211	0.54703901	0.686296429	0.841363096	0.766273054	42.3644424	0.019083326	741	2	76.293
8.159996736	0.044755208	78.60227826	823.1221893	1.169298591	1022.794229	0.013693111	0.013541728	4.946075439	165.474253	0.907396224	0.949519231	0.05962499	0.96284979	779.2409248	0.013508531	741	2	76.293
553.7770573	0.187538399	3.05979719	56.33032319	3.54816255	212.2253968	0.073256235	0.027970353	3.993854978	1652.578042	0.557523733	0.665816017	1.26518019	0.774132876	43.02473871	0.023417418	195	0	83.989
5.933899074	0.034918783	97.95962423	422.3861255	1.073898672	458.0133573	0.021349888	0.020544755	5.077501202	162.2109406	0.954020509	0.976569408	0.024320536	0.982043333	413.5419957	0.020347752	195	0	83.989
2221.885209	0.233650394	6.016034026	196.5936445	4.270878539	879.3870191	0.025665084	0.009677392	4.096478103	4628.761603	0.485261014	0.609748266	1.541567553	0.723317635	138.6379529	0.008293753	261	0	54.7351
19.48296287	0.061456242	54.1645548	512.2813086	1.303467099	734.967949	0.016241397	0.015764003	4.736279071	272.3932966	0.859040582	0.918171683	0.114999987	0.941437797	469.7939497	0.015669978	3247	2	0
82.33844262	0.079714184	65.12117593	611.1217904	1.899891421	1376.865383	0.021369143	0.018585008	4.922914453	770.3331409	0.746256313	0.821166095	0.412059278	0.885694564	515.2545361	0.018190374	208	0	64.0247
939.3338338	0.255237614	1.272750658	22.38253846	2.578987811	58.27915002	0.140108736	0.062911019	3.310646001	2195.995354	0.591933374	0.728029588	0.644966995	0.795588633	17.78092416	0.05250034	1634	2	72.345
359.0047289	0.132769246	21.64465372	481.6634522	2.090756722	1090.45753	0.006876599	0.00485695	4.383617716	1860.258942	0.687104244	0.789383716	0.473237628	0.854286205	401.1704804	0.004577543	1634	2	72.345
388.5788738	0.175316195	2.823262116	52.74472129	2.002156708	110.2919571	0.047907251	0.02766395	3.653080947	1476.284628	0.663969647	0.788947613	0.38304743	0.841352507	43.79289564	0.024293251	549	2	69.8645
1916.932543	0.181627678	2.870612107	73.47918384	2.102202747	156.2785328	0.035515264	0.019502205	3.697145989	6852.533718	0.647544703	0.775853099	0.429945968	0.831796514	60.90877634	0.016995492	549	2	69.8645
41.9260175	0.044841736	85.8667074	862.7358354	1.32466122	1258.261608	0.005136166	0.004775104	5.209783284	800.5228202	0.855920655	0.914421195	0.126715359	0.939958462	790.478466	0.004701718	1208	2	0
34.22943355	0.038831218	61.05872957	642.9918375	1.225761427	832.4709106	0.004777267	0.004356041	5.159436196	773.7661626	0.877489309	0.93375163	0.078143097	0.95019436	601.724098	0.004259067	2985	2	63.6988
277.4048404	0.163017522	3.036392725	39.92882533	1.681694708	67.42968458	0.063442263	0.043157771	3.563895454	1246.683866	0.730445377	0.838761042	0.250871404	0.878399913	35.0402994	0.039476382	2985	2	63.6988
30.80061672	0.030497912	116.0507335	1119.775304	1.173321209	1361.959314	0.006081403	0.005306359	5.521212879	916.2770354	0.906931207	0.949103528	0.062280638	0.962687583	1069.12632	0.00511659	2847	2	68.0164
1998.216695	0.138442842	8.238885172	161.4092301	2.012532947	343.4420231	0.017573224	0.011259782	4.142771638	9761.869887	0.675290143	0.791559055	0.409356997	0.84819624	134.4289182	0.010258148	744	2	77.5606
947.6058196	0.22805381	2.818128164	70.36838945	3.249764679	242.9378137	0.054690007	0.024301777	3.780703902	2262.543051	0.542847624	0.6712857	1.005241813	0.764542715	52.60308196	0.020987711	60	0	69.3443
195.692467	0.183090712	2.525320487	40.82757775	1.820430703	76.40077354	0.060661244	0.038159328	3.50147355	746.8934357	0.69546737	0.816066287	0.300361464	0.858871559	34.76740226	0.034156471	3208	2	65.2895
350.4193715	0.124639637	23.7672515	400.89072	1.923652897	840.5196332	0.010080558	0.007906249	4.394176169	1980.779434	0.704080555	0.807526478	0.384355878	0.86426527	336.7994697	0.007561494	3208	2	65.2895
532.438031	0.168714738	6.175402514	195.2723787	2.182175621	440.6018239	0.013741588	0.007850426	3.985933782	2020.854605	0.638956125	0.766184496	0.467003721	0.826732753	159.3805199	0.006973244	118	0	74.4203
201.0852804	0.104887175	28.31494172	391.8658642	1.946614389	858.2176561	0.011942225	0.009772828	4.559505818	1353.935067	0.705982021	0.805477415	0.402240718	0.865224779	326.1099182	0.00943533	118	0	74.4203
684.0437456	0.213725459	1.773360147	28.41200483	2.077970362	59.24241003	0.096117159	0.05333852	3.377736211	2097.450696	0.652833314	0.779802069	0.417425507	0.834491557	23.7061182	0.046547538	120	0	0
518.0261914	0.168167018	5.389898642	195.6026719	1.771403528	353.0532082	0.011636373	0.007727941	3.715686094	2193.602045	0.710735884	0.823667373	0.290455196	0.868045794	168.6707096	0.007053714	120	0	0
1762.805812	0.162348946	9.646036651	206.0467141	2.312367882	482.6641523	0.01587791	0.00934924	4.179234038	6985.585263	0.641304523	0.760020491	0.556848792	0.827645337	169.9308277	0.008461053	859	2	83.6824
121.7763078	0.058063086	51.43593835	581.5648151	1.43713577	926.6309967	0.007679248	0.006885408	4.966407154	1716.89277	0.8184451	0.88955974	0.171999404	0.922654447	521.4958359	0.006728282	1157	2	0
585.6957781	0.135752415	4.899760016	113.2961216	1.638993102	188.6773365	0.019279537	0.013069957	3.863506394	3191.917497	0.737903188	0.845415216	0.232038062	0.882541039	99.51359597	0.01190241	166	0	74.1437
211.6197873	0.047586186	57.26006589	648.6950118	1.325827394	910.9220238	0.005420627	0.00488416	5.154681419	3754.993744	0.844000376	0.91120744	0.12026048	0.934998548	597.1181296	0.004770417	166	0	74.1437
220.7550798	0.202078235	2.232960028	42.02153798	1.864380625	78.57739091	0.058153955	0.035453989	3.412973569	752.1650123	0.686294309	0.807692308	0.31987641	0.85401918	35.86198666	0.031535166	337	1	74.8118
1934.240145	0.217284034	3.736926126	107.520134	2.602764783	288.3059549	0.033355661	0.018439157	3.712305153	5313.239591	0.594553516	0.724802898	0.674546638	0.798538349	84.85171072	0.016499168	337	1	74.8118
3170.972346	0.20931496	5.005159783	125.0151291	2.802205593	366.4041319	0.032406473	0.018071572	3.884802683	8704.645079	0.573183064	0.704186599	0.769280685	0.785066228	96.31965	0.016280418	587	2	67.7837
723.7542793	0.130827684	29.76109431	464.2066136	2.080061148	1052.05377	0.014420329	0.012183344	4.459060247	3774.744591	0.681611526	0.787883108	0.461188959	0.851498564	383.8659394	0.011847625	3185	2	66.0534
20.7121706	0.222318291	1.753160721	17.5795081	1.697279269	29.21358371	0.159152971	0.103950039	3.056392323	66.1424171	0.703862063	0.831043956	0.223505662	0.861081545	15.27526171	0.092534915	1967	2	52.5777
141.4220681	0.20959756	2.299497038	30.36583352	2.453203847	70.00917778	0.111727658	0.050481631	3.647552582	404.221028	0.595842624	0.734288587	0.565941477	0.798578587	24.77412199	0.041817359	1967	2	52.5777
6.821941063	0.026768058	179.3698543	1012.106968	1.089510665	1119.020401	0.016884503	0.014915184	5.506923906	242.0676921	0.949295205	0.972695244	0.031535428	0.980006087	987.7575782	0.014465507	1967	2	52.5777
22.63807224	0.159925325	9.122447335	172.6429945	1.532450319	272.0138383	0.027016983	0.024011358	3.669097812	107.3157596	0.756314849	0.862570356	0.1812303	0.891876897	152.4591422	0.023396033	1967	2	52.5777
17.45230849	0.034856374	95.98754777	738.2807853	1.190474027	958.9754288	0.00631109	0.006082832	5.263754554	450.6322403	0.899838574	0.944557329	0.0688807	0.959650008	692.2338059	0.006031589	1967	2	52.5777
8.952462495	0.113269692	14.72772113	41.38044059	1.392812097	47.30189572	0.2920233	0.182866202	3.793103791	65.36526184	0.825674457	0.897727273	0.146669547	0.925293651	40.0210322	0.162597142	1586	2	51.6331
729.8588803	0.167112969	3.833304986	96.64615958	2.283271384	226.9493777	0.028158258	0.014629397	3.942476086	2743.635531	0.625677128	0.756159309	0.515581167	0.818132389	78.46326303	0.012638986	1586	2	51.6331
12.08800311	0.036291461	71.18614562	681.0913871	1.111625737	789.6652817	0.007151307	0.006982998	5.100875854	311.2798098	0.934289444	0.965440357	0.038235715	0.97417091	656.0957307	0.006943276	1586	2	51.6331
392.9894074	0.24132851	1.47827471	51.49549118	2.524930694	132.2653332	0.053753765	0.022934743	3.430542706	941.8334097	0.57459376	0.722776336	0.580593737	0.784423569	40.27425728	0.018446954	1672	2	62.4641
3128.876679	0.136270913	69.92664173	1388.566145	2.528877285	3869.718871	0.006163432	0.004744898	4.734449296	14622.78118	0.636517064	0.742430813	0.700125091	0.824963941	1106.852384	0.004533049	1672	2	62.4641
1410.199029	0.174705813	2.800912466	41.06459128	1.961155939	82.23573575	0.069168388	0.041664997	3.661969385	5422.472514	0.6699315	0.794465475	0.366731022	0.84498006	34.49961403	0.036985393	183	0	0
8706.493079	0.186065006	3.359172009	90.52804417	2.123224593	196.5619764	0.031246109	0.018403875	3.697168084	30385.44788	0.647346493	0.774234155	0.442434702	0.831490739	74.69804124	0.016413235	183	0	0
157.7277703	0.156902815	4.037963396	75.27333327	1.638068853	122.5356134	0.034172099	0.024489048	3.676325708	747.9750841	0.742390867	0.846672283	0.235783915	0.884898564	66.6484683	0.022723594	444	1	77.4018
137.6330418	0.078003949	31.36406335	396.1461417	1.600126982	681.2924051	0.012912835	0.011156524	4.734917086	1353.611433	0.766679334	0.856881214	0.234531668	0.897424578	347.5993141	0.010830581	444	1	77.4018
95.44905015	0.280350461	1.520714383	46.02477209	2.599196965	119.5619804	0.071723965	0.035901545	3.237459531	196.5482357	0.574269728	0.717461863	0.622825168	0.784497775	36.11464528	0.031037853	463	2	52.6434
86.32591217	0.258843038	1.22370427	15.65276744	2.437868668	35.89956341	0.216378444	0.093334103	3.231127192	196.374222	0.582630234	0.73271344	0.527616315	0.788594884	12.60329515	0.075183664	463	2	52.6434
1307.887149	0.164016645	13.9535715	233.8686301	2.93066228	770.4279948	0.018908966	0.01146209	4.287453869	4706.835277	0.589322154	0.702770045	0.888583319	0.795614526	177.8623829	0.010598649	463	2	52.6434
380.3205612	0.161261338	3.749397629	110.2806876	2.018530172	228.6904981	0.022934375	0.013595194	3.83151855	1560.149635	0.658576986	0.787158084	0.386683308	0.837913624	91.51486611	0.012089778	446	1	71.1513
1039.878517	0.11982008	38.61501745	630.5734375	2.321447928	1629.924705	0.006607572	0.004740433	4.684552618	5813.05207	0.669589308	0.765906387	0.608133226	0.844281426	513.381229	0.004505391	446	1	71.1513
2650.783589	0.185694529	8.142925435	182.7967527	2.593485556	476.4767036	0.020784104	0.011795488	4.110707947	8619.658002	0.601970726	0.727526149	0.681241498	0.803382609	146.397752	0.010658185	182	0	78.308
1470.560841	0.231363393	2.238136804	60.80433156	3.860708216	234.7046856	0.070540297	0.021584274	3.902930174	3224.508758	0.503496774	0.633854759	1.303103936	0.735445984	44.79645344	0.016923714	617	2	0
123.1964012	0.10213846	27.3882676	427.5377427	1.840384568	839.2681093	0.009874426	0.007998712	4.568023973	871.3102453	0.721308011	0.821649701	0.348709273	0.873345177	365.8066904	0.007703519	617	2	0
114.9366375	0.072593801	61.28489892	691.9667943	1.858874665	1468.748938	0.007404482	0.006251197	5.054121749	1161.670986	0.733725919	0.82276859	0.373806588	0.879750137	584.8656541	0.006066381	1362	2	71.4493
497.2546407	0.268123125	1.131441293	13.97846873	3.116497877	45.73053487	0.294592834	0.124028619	3.398125744	984.0463534	0.52614733	0.675397515	0.864492714	0.751010015	10.329243	0.102123101	278	0	54.8904
122.2556883	0.082461746	49.66537953	628.9363993	2.44929937	1832.22701	0.008266713	0.006431362	4.947524848	1050.816362	0.709300121	0.769710788	0.754795387	0.864968255	518.292116	0.00624829	278	0	54.8904
376.0100144	0.151511055	3.735608917	73.77437089	1.825923015	140.0937429	0.031960924	0.020456662	3.768822663	1745.083103	0.70065278	0.816630374	0.31211526	0.86208772	62.84773612	0.018482209	1738	2	50.2247
2082.14777	0.154743957	8.878664917	191.2035766	2.419471796	493.0145848	0.018887912	0.011835471	4.203967445	8418.286028	0.624519014	0.745500452	0.608218918	0.817936859	152.8523312	0.010889943	1738	2	50.2247
449.3968654	0.097960313	26.99175087	414.2982717	2.088039854	961.1551188	0.008994286	0.006708805	4.70927135	3155.66285	0.687294746	0.788842247	0.472630552	0.854614096	341.8493996	0.006388972	492	2	60.1945
114.5890472	0.21949655	1.833576297	32.29393112	3.028657061	106.4567384	0.109510528	0.048992866	3.575565604	289.9028124	0.54908136	0.690879412	0.84433768	0.766932891	23.86217689	0.041755094	220	0	66.7205
15.69146461	0.036971983	93.8672232	982.3489937	1.200446094	1266.074468	0.005362329	0.005126708	5.238869414	381.6614428	0.898996139	0.942905983	0.074463296	0.959120196	925.6265562	0.005074068	220	0	66.7205
106.1790852	0.182843234	2.409054048	25.6600023	2.302884172	60.22007818	0.138050252	0.07598929	3.675545271	352.6223571	0.604366724	0.747054747	0.487975591	0.804592545	20.44115376	0.065996257	1581	2	75.4329
486.3610448	0.043614091	121.0473902	1096.389356	1.748788607	2350.369416	0.00282578	0.00218579	5.564002863	8679.702713	0.778403919	0.846492792	0.350553734	0.902344705	943.0168885	0.002079707	1581	2	75.4329
142.5268187	0.194594804	4.326838248	89.15597649	2.389159317	214.3198896	0.038349286	0.022301733	3.830524877	455.4704173	0.620065602	0.746837432	0.573038041	0.81482272	72.28292709	0.020141549	166	0	88.2658
1614.724717	0.19166304	12.23555736	282.9888857	3.941178468	1192.150985	0.021747475	0.011575831	4.41201042	4223.937425	0.500080911	0.625356655	1.354609754	0.73450516	200.7763003	0.010580818	166	0	88.2658
812.5067683	0.214411754	4.505024302	204.9943377	2.499221098	526.1163437	0.014960875	0.007812923	3.740057861	2291.943823	0.602655808	0.733398889	0.62009876	0.803897484	163.2110316	0.006863028	1130	2	75.4466
163.2690085	0.108654291	25.76820851	350.8395765	1.935881845	760.8379465	0.015538992	0.012860644	4.520389039	1063.182765	0.706555461	0.80777511	0.393698355	0.865221088	292.6989027	0.0124143	1130	2	75.4466
62.32942125	0.234990988	1.591202342	25.8759369	2.402711875	66.96201275	0.113432716	0.060029643	3.361380819	154.9235695	0.581260801	0.732044199	0.508543942	0.789145585	19.74001876	0.051690353	107	0	68.3178
251.8415853	0.09818584	35.7395379	409.8788995	2.024465695	964.4895224	0.015455182	0.013088032	4.697527997	1804.437774	0.70350622	0.79768177	0.447946787	0.863502235	337.0882973	0.012715855	107	0	68.3178
1835.415921	0.226361885	2.476207097	66.29533913	3.016324653	195.82095	0.0527201	0.020063466	3.751916393	4535.679929	0.555241066	0.689870266	0.867692287	0.771686051	51.52119204	0.016324757	595	2	51.0767
50.18207279	0.103843909	47.96046233	242.924837	1.977090396	377.9995032	0.019724398	0.011988641	4.727493512	330.9612536	0.683600797	0.797202797	0.388790531	0.852326295	222.2501137	0.010795546	284	0	80.326
139.6218987	0.164138613	10.36119985	243.8222867	2.542652383	635.9093217	0.014436911	0.008194711	4.182431162	533.9059994	0.626154056	0.736606845	0.680552924	0.818288529	197.5908796	0.007441259	284	0	80.326
366.9613184	0.200609016	2.054077668	26.31553442	2.41126573	69.51977299	0.121287786	0.065691388	3.606339995	1106.405246	0.601486071	0.740049829	0.556984679	0.802661585	20.54696247	0.057194784	330	1	79.726
45.29191458	0.075382437	61.00651838	649.823183	1.614241555	1201.343503	0.016513144	0.015356395	4.82002447	466.8492356	0.776567484	0.857252747	0.247994269	0.901599563	562.4008694	0.015129531	330	1	79.726
8658.686237	0.182333092	2.674004335	54.39593282	2.190494167	121.2176516	0.049302235	0.025300664	3.710628442	30307.96254	0.636385214	0.765571073	0.472085733	0.82496829	44.69350151	0.021616158	615	2	66.589
54.54251717	0.237975449	1.548493813	21.3242008	2.233481204	52.76311193	0.138745962	0.079616488	3.233045528	141.2876626	0.6129391	0.755521706	0.452106962	0.808861981	16.57327288	0.06988356	1013	2	75.589
2031.250386	0.138860535	27.00744491	497.0127688	2.851741793	1583.535451	0.00895624	0.005620099	4.577717872	8989.747523	0.613954045	0.715988806	0.885993866	0.811025929	386.5599476	0.00525631	1013	2	75.589
2021.627074	0.305821248	1.016123998	30.43110859	4.616807083	145.468363	0.159360202	0.040162448	3.565152116	3041.282434	0.456187711	0.591250129	1.662136255	0.698731412	21.0948078	0.029776639	522	2	54.3616
15.20211225	0.044472625	68.49443674	582.7127336	1.200066555	757.1593888	0.008791454	0.008446478	4.975230954	305.6152394	0.893960212	0.941513032	0.071371403	0.957169652	545.7965504	0.008368738	522	2	54.3616
640.6066976	0.158633253	6.899381658	166.9614009	2.509922872	434.902934	0.01897678	0.010037566	4.188625306	2470.307485	0.610019263	0.734128317	0.637939152	0.808705019	132.9810313	0.008870113	502	2	48.1753
332.3584545	0.139900618	15.08780695	227.3185812	2.356319657	600.6050689	0.019506372	0.014340648	4.319532189	1543.565034	0.649039665	0.756381648	0.598040615	0.832456357	181.8221925	0.013670189	502	2	48.1753
73.90664774	0.125019496	4.799483735	60.14069083	1.398082717	84.28269439	0.038647641	0.029622891	3.660311112	473.4632851	0.799034322	0.890407785	0.131939301	0.91371656	54.79659219	0.027706308	2129	2	76.5781
36.86995398	0.073267677	59.32115963	864.5072535	1.346532045	1222.693466	0.006968299	0.006548449	4.749260743	426.1484465	0.846534915	0.909166783	0.133285894	0.9356295	798.5526398	0.006465167	2129	2	76.5781
267.3984401	0.224042121	2.618820078	128.4299453	2.093514939	278.3414073	0.018249738	0.010114194	3.426914415	785.4775067	0.655070517	0.780514836	0.427220145	0.835530885	105.976262	0.008878615	715	2	77.0986
15.62018882	0.027971073	103.9703288	714.5653482	1.079369798	780.3367346	0.010645093	0.009654533	5.376011111	530.7023663	0.950043204	0.974627467	0.026187562	0.980626897	698.1880833	0.009417971	715	2	77.0986
407.2706266	0.115145394	14.30168088	470.8847701	1.837367102	858.2341658	0.007901342	0.005781815	4.315998693	2490.37189	0.701648311	0.816510666	0.323399398	0.862728631	406.583707	0.005445609	367	1	57.9123
507.5876858	0.13442516	30.37998153	499.8221886	2.275129488	1249.787781	0.01503538	0.012297839	4.488146308	2469.047199	0.652740166	0.763810799	0.55039199	0.83463947	403.5083237	0.011874837	367	1	57.9123
600.8433226	0.162515237	6.973287527	220.866967	2.588951616	606.9166605	0.014395048	0.007617077	4.138186326	2231.380694	0.601896579	0.726789929	0.680377203	0.803664064	173.7686611	0.006749578	10	0	78.2274
382.2455316	0.098400651	28.33903618	417.9034845	1.903859826	885.0439325	0.010901654	0.008953376	4.639910013	2802.30384	0.720951571	0.814374254	0.390361811	0.873111751	353.1617912	0.008656739	10	0	78.2274
2072.451345	0.343894779	0.71807641	12.38241402	4.986476817	66.13582569	0.448376406	0.116117939	3.449662384	2580.720197	0.424220669	0.566227058	1.758522197	0.67198756	8.196360764	0.085708164	120	0	60.1589
6204.869368	0.226084434	13.26188412	272.1056397	5.87610432	1824.035256	0.024894468	0.009204249	4.296702096	13380.21796	0.48666215	0.566854445	2.714923245	0.724707602	186.6048727	0.008234553	120	0	60.1589
249.0688814	0.198359312	1.985829854	34.10981604	2.153930147	75.16151198	0.079455599	0.041472079	3.52215602	787.0639955	0.62357955	0.765105705	0.425715471	0.816396376	27.610245	0.035281272	140	0	83.589
2015.481126	0.254502233	4.986317083	121.334342	5.053041221	673.5947385	0.048879371	0.018316058	4.026770751	3715.774873	0.468062038	0.578245263	2.023013733	0.710613167	82.57214049	0.015995312	140	0	83.589
175.18706	0.266480698	1.297360163	25.51755798	3.379623014	96.33916917	0.144169733	0.058008286	3.443714126	328.250463	0.497130174	0.649471201	0.968539781	0.730634811	17.6871514	0.047662868	417	1	61.7945
7452.525818	0.24605638	3.111809361	81.33510585	6.203285096	491.4960963	0.082756385	0.015017647	4.198509849	13291.2449	0.435618952	0.547312158	2.690184292	0.68359526	56.52135476	0.010741685	417	1	61.7945
215.5666933	0.160778104	14.34626622	275.5612212	2.866553556	859.4325576	0.01996848	0.013637231	4.297349131	788.130103	0.586504678	0.705696203	0.83091225	0.793627122	211.2167076	0.012890295	2891	2	70.5397
57.63231888	0.052151696	73.5513849	653.6830451	1.507646631	1142.906405	0.009106805	0.008402274	5.147356976	892.5460371	0.807198369	0.878404014	0.207526992	0.916776441	575.2705427	0.008272837	2040	2	67.2164
66.66384328	0.25008318	2.102030706	47.01435559	2.577024121	116.922568	0.071500873	0.033544455	3.487053187	153.5301389	0.572154954	0.717603152	0.59928721	0.782987306	37.20483754	0.028276428	2040	2	67.2164
216.1124981	0.128911996	8.934259566	192.20734	2.192054719	419.4031965	0.016668528	0.009999585	4.352735377	1101.6105	0.654883323	0.77146402	0.492779892	0.835534163	160.3885785	0.009063539	2879	2	72.8877
104.7442067	0.257357657	1.359736053	16.98787333	2.370648043	42.16023713	0.207940202	0.110748068	3.263779726	240.5677991	0.587124964	0.737958956	0.501183048	0.792403261	13.19568872	0.095895736	18	0	83.0548
1375.13925	0.314498474	0.896391469	23.03230756	4.34312473	103.611236	0.201929787	0.056617449	3.385073631	2087.681013	0.473529483	0.604530896	1.533907617	0.712039882	16.2488905	0.043280064	18	0	83.0548
608.3944662	0.187125547	3.949564549	127.4873981	2.634465963	343.5412735	0.026635513	0.013610723	3.968665461	1892.281508	0.578816995	0.717835337	0.66036504	0.787933696	99.53842455	0.011871445	1358	2	57.5288
371.5431238	0.090086226	31.90627412	470.9997193	2.063484302	1067.429177	0.014037457	0.011221745	4.842241316	2874.059892	0.695899582	0.794189616	0.467949526	0.859242049	392.6965563	0.010764542	1358	2	57.5288
827.0552075	0.13393655	18.12565599	515.801144	1.982446698	1062.886531	0.006301931	0.004484694	4.347993983	4216.533797	0.681463097	0.796145904	0.393532922	0.851460977	433.1072697	0.004205808	457	2	67.2822
21.83760996	0.052897974	79.41015597	856.3387061	1.276125495	1184.318235	0.008534124	0.008249352	4.96218328	356.7485327	0.863725439	0.923076923	0.100181957	0.943680254	790.237893	0.008188371	457	2	67.2822
306.9112782	0.115484768	33.09532589	507.0410081	2.259188296	1278.372178	0.009941042	0.007731736	4.65290178	1805.857524	0.679128242	0.773016442	0.578051688	0.849680081	415.7971889	0.007446596	906	2	88.3863
17.33540988	0.055617692	39.93336852	418.0034904	1.244771787	559.5353063	0.010360399	0.009825392	4.714769402	272.6032248	0.874141611	0.930195178	0.087376087	0.948461776	388.4965171	0.009708065	936	2	0
2249.677483	0.192247871	2.488855942	47.73154972	2.691263031	134.1402815	0.06868739	0.031672957	3.816993148	6818.730689	0.579609611	0.71570658	0.708748959	0.788490476	37.20432243	0.026747727	381	1	33.6849
5.305886545	0.062960616	38.93868929	328.1206897	1.142124862	391.809698	0.025604719	0.025190178	4.357074049	77.54578988	0.91937442	0.957167832	0.048243474	0.967583491	313.579295	0.025093702	381	1	33.6849
2711.506681	0.1524957	12.25978774	274.0733643	3.056671786	892.9617715	0.015471835	0.008289182	4.463773731	10264.43379	0.576075571	0.692754728	0.955231572	0.787057249	209.9250654	0.007512173	301	1	88.3479
27.59534499	0.048831874	158.9863261	1418.939554	1.318493921	1984.49923	0.005557457	0.005146355	5.343191405	479.3891321	0.847916675	0.913617127	0.116844757	0.936574671	1307.676638	0.005058021	1188	2	77.1808
17.07921403	0.035236192	71.44419484	596.338251	1.213568051	766.0010146	0.007484005	0.006824577	5.221653485	428.7854999	0.884223109	0.937509299	0.074935553	0.953112321	559.896099	0.006671521	1188	2	77.1808
130.0742992	0.183516713	8.896339429	280.645032	1.918025735	559.463533	0.018441158	0.014680026	3.752756544	486.6354368	0.684168103	0.803370296	0.35109509	0.852532665	235.9981415	0.014010505	371	1	78.3425
181.4683878	0.083323204	27.73409798	370.7658256	1.615908232	661.3904241	0.011794657	0.010093745	4.629579427	1679.376739	0.770653774	0.856412274	0.249424213	0.899270833	324.1663945	0.009780024	371	1	78.3425
236.1346548	0.209956703	3.588941666	107.9343043	3.513791288	384.9580799	0.038111888	0.014843104	3.963584132	589.1606655	0.521622099	0.651302873	1.118632712	0.749216352	79.80541506	0.012540624	2017	2	71.2904
377.8570982	0.079776299	62.45552812	683.2615078	2.456447394	2042.530917	0.008422998	0.006743197	5.096170611	3280.975686	0.693034455	0.76477687	0.7398385	0.856695898	552.0807161	0.006558121	2017	2	71.2904
78.31202026	0.062477081	67.05997642	712.0522522	1.529986374	1221.120244	0.006702102	0.005926591	5.028678746	1001.888352	0.798891946	0.873725995	0.21737802	0.91304153	629.9686638	0.005797569	256	0	60.0822
248.6317097	0.060107549	55.91078961	599.308374	1.435817222	945.4877691	0.008448854	0.007695633	4.985544683	3368.924386	0.814162594	0.889089195	0.169006467	0.920827434	537.6115932	0.007549605	672	2	85.6055
85.7408587	0.18164998	2.68947823	28.55515957	2.072621336	63.67022784	0.113837512	0.070254567	3.574426496	307.9933757	0.648798225	0.779529561	0.402411149	0.831467914	23.1526496	0.063073789	806	2	72.2849
3092.506426	0.248332635	4.235821548	122.8177484	4.055629236	540.5522872	0.037171233	0.014275933	3.886481399	6261.754072	0.50108022	0.623797836	1.447776989	0.734692903	87.30809519	0.012185741	806	2	72.2849
463.0742496	0.11067849	15.54184031	265.0558552	1.82515351	509.8892817	0.017382961	0.013908669	4.419192658	2970.125306	0.708890124	0.817790811	0.324386868	0.867111844	226.0406706	0.01328869	344	1	72.2219
102.372257	0.137588234	4.952641184	65.93401485	1.754915827	110.412865	0.040450365	0.025514557	3.899937922	529.4141713	0.709833601	0.825578417	0.279123853	0.86754467	58.03360577	0.0228703	249	0	78.4164
24.62349339	0.052867212	31.21622602	273.4933419	1.280084075	370.1129503	0.017676359	0.016392395	4.790247165	402.621071	0.862597006	0.923840049	0.101940756	0.94302939	254.262343	0.016110656	249	0	78.4164
683.3948801	0.292852768	2.265706963	72.00069763	3.959158935	295.7163839	0.061319163	0.021118029	3.654776091	1128.747351	0.481577642	0.620055311	1.303640244	0.719757231	50.86433526	0.017226103	1059	2	59.1616
8576.939187	0.334416476	0.957268762	32.17895709	10.21781324	354.8402596	0.308172264	0.040236835	3.774999129	9897.604901	0.382408333	0.457242533	5.266240052	0.639029407	20.15514931	0.028803821	1059	2	59.1616
1285.95671	0.252666451	1.816258144	54.84242491	3.033157411	175.5390698	0.059846168	0.024132371	3.572329085	2805.97401	0.547969647	0.68484547	0.857076242	0.767099515	41.33772089	0.019854952	249	0	66.674
563.5208984	0.077751542	42.47411043	446.932965	2.054360382	1112.196078	0.009256627	0.007213033	4.920327734	5257.020967	0.725506952	0.804174823	0.502180267	0.874927616	370.743658	0.006918167	249	0	66.674
270.6222091	0.128035767	17.47258885	550.4639255	1.76657557	948.5494516	0.00450571	0.003001222	4.235721638	1513.665934	0.714675272	0.825038296	0.290305235	0.870058393	483.1888574	0.002744694	1731	2	79.7014
221.886719	0.092264539	42.43121748	647.0202943	1.584279854	1103.537105	0.009559878	0.008756766	4.648909865	1860.105066	0.772863183	0.860557988	0.230011905	0.900427183	569.5299783	0.008615574	1731	2	79.7014
315.9516376	0.203161845	7.280708745	152.7404357	3.272383048	508.2348003	0.034279207	0.019394685	4.12595416	870.4257841	0.558787856	0.674021329	1.039107883	0.775475543	117.520731	0.017889807	2835	2	77.7973
10.07151548	0.03680607	80.7386295	737.2181756	1.11662791	847.0140176	0.007152528	0.006924364	5.088322738	254.2703535	0.928999826	0.963434453	0.038755722	0.972100197	710.9440852	0.006869367	2835	2	77.7973
656.9910326	0.280744929	1.656571213	54.94202043	3.317993992	188.3280066	0.065266916	0.02352414	3.560045192	1207.793427	0.513309193	0.657809252	0.962435448	0.742578833	40.37794175	0.018744224	423	1	67.7288
3964.454303	0.241160388	9.343733197	213.3819288	5.783550339	1384.149878	0.029592124	0.009594115	4.269943189	7592.967346	0.461056532	0.557776713	2.515150308	0.705477825	142.4167097	0.008280728	423	1	67.7288
1182.013781	0.251601211	1.440155154	27.96600111	3.273657871	99.98690902	0.128339499	0.049842935	3.524279388	2498.673612	0.5290654	0.66699096	0.986483837	0.75440166	20.37031693	0.040779297	203	0	58.274
1656.263884	0.184973353	14.40105827	351.9477985	3.539802001	1346.310478	0.017016669	0.010287725	4.290390611	4982.648319	0.55541827	0.663839242	1.246893052	0.773307426	263.9408465	0.009646462	203	0	58.274
16.91708643	0.047012728	65.52155849	759.2708858	1.158721542	916.5531988	0.010480078	0.009648905	4.934532319	327.1178266	0.908901853	0.951770452	0.054116948	0.963678811	723.39981	0.009444679	1617	2	68.6932
858.7200709	0.119276106	24.59165219	399.042003	2.846572909	1272.42791	0.012462594	0.008303565	4.7199782	4476.231156	0.62132909	0.717836078	0.893597945	0.815600938	312.5765859	0.007850159	1617	2	68.6932
440.2580163	0.202716223	1.988006159	30.68249548	2.609989703	91.96037977	0.097942387	0.048228868	3.593913632	1277.903503	0.584973297	0.721665303	0.660036447	0.791986114	23.16832735	0.041145009	2098	2	57.1096
142.2574909	0.089126636	59.69085987	778.1295122	1.87405973	1435.789362	0.006710969	0.005359078	5.078378751	1153.677523	0.722391669	0.817199211	0.36904589	0.873737438	683.3975714	0.005144144	2098	2	57.1096
22.9454763	0.038472266	215.9879668	1477.998106	1.265729232	1958.160491	0.008129418	0.006679742	5.641722262	517.5140865	0.866651584	0.925585284	0.094809069	0.944771797	1377.765331	0.006393682	280	0	74.2356
389.8924466	0.109057445	42.13333789	506.1065591	2.119208914	1223.563635	0.013792783	0.011679794	4.700303973	2474.723755	0.691863015	0.787117885	0.49884539	0.856908856	415.4712469	0.011363263	882	2	68.7342
223.1670667	0.082507572	29.44982513	426.9870981	1.641276598	753.22273	0.008397527	0.006887278	4.721714175	2046.737285	0.756100733	0.84965914	0.25255404	0.892009033	372.3763163	0.006624849	314	1	82.1534
523.0151297	0.076133697	34.05196507	528.2612414	1.544874386	877.8717894	0.006271553	0.005217624	4.774319428	5376.208069	0.782190232	0.867629339	0.214479498	0.905299873	468.2811408	0.005018045	340	1	73.2877
328.3790727	0.11905793	21.06573799	318.103995	1.987264216	696.2716468	0.013856631	0.011038648	4.435614671	1910.988913	0.692357935	0.798377752	0.412605664	0.857731024	264.0113212	0.010606191	194	0	73.1726
1218.786953	0.24321409	3.25503768	114.9039276	3.368125924	401.2840224	0.034517248	0.014552754	3.696540527	2764.402032	0.549539512	0.668999538	1.105330172	0.768704065	87.00950849	0.012560816	2802	2	71.7096
986.571679	0.195150309	3.648595823	135.573988	2.784322253	384.5738352	0.023406011	0.010168428	3.96356962	2876.485157	0.566748351	0.703555322	0.741034879	0.780367064	105.2459442	0.008500109	303	1	72.7616
1732.553656	0.159514275	12.58387788	257.5858824	2.578349433	674.6354883	0.016675653	0.010309213	4.364433634	6644.172506	0.610486091	0.730297977	0.687219471	0.80906051	207.0061256	0.009498295	303	1	72.7616
402.434758	0.19614671	2.839490051	71.3239868	2.456246809	176.8972482	0.039637045	0.018443513	3.780041819	1228.845479	0.596939281	0.73429579	0.580636559	0.800304972	57.02181016	0.01545379	583	2	61.8932
80.91882872	0.069720484	59.31024085	625.9872104	1.650625895	1191.635391	0.008133307	0.007172138	4.948525568	897.9870231	0.773657458	0.852771493	0.272564778	0.900357398	540.534931	0.007003863	583	2	61.8932
702.4823694	0.225450064	5.556190267	152.462174	6.330656211	1047.696698	0.047903654	0.015871912	4.164725085	1486.310235	0.475549832	0.550329359	2.97409971	0.716290509	105.3822493	0.014102075	243	0	67.2247
1220.144194	0.288493806	1.082774107	32.10899401	3.79837062	127.7673063	0.124612682	0.038634916	3.473280426	2064.662438	0.484775869	0.627929029	1.208498115	0.721079425	22.7659817	0.029658044	246	0	60.5315
27.95981038	0.053188533	57.37276905	578.0170906	1.344650526	870.667525	0.011688795	0.011168829	4.900900496	444.3870955	0.845329656	0.909103008	0.13328491	0.935372895	524.4048236	0.011063414	246	0	60.5315
490.3645531	0.278018532	1.357378708	35.732616	4.998201662	178.9911979	0.150505179	0.036273599	3.629598177	851.4872483	0.480253836	0.584799203	2.020212351	0.719124933	25.68976333	0.027971913	292	0	50.8274
102.0444366	0.087340366	40.42355143	488.0918028	1.94153949	1098.310407	0.008959176	0.007275793	4.752330794	854.1581441	0.731373119	0.813432035	0.423557576	0.878114987	409.8458516	0.007029775	292	0	50.8274
5.704153439	0.03739428	89.68324307	553.6300529	1.116593195	651.2514846	0.028525423	0.023656854	5.008862743	142.9359181	0.936546615	0.965433301	0.042707321	0.974880721	533.5621592	0.022443481	2517	2	79.8712
74.52774298	0.229790464	1.506739262	19.25890537	2.38109451	48.03349453	0.170813645	0.092291079	3.31332712	194.9694596	0.593346387	0.743119266	0.507419411	0.794540285	14.97437751	0.080127396	409	1	69.9918
767.6165104	0.171518829	20.7116817	368.9692762	4.190800423	1758.974659	0.016219302	0.00865377	4.491507605	2454.993204	0.547984203	0.635334931	1.689232028	0.768123694	269.1628425	0.008057697	409	1	69.9918
2519.112432	0.204813121	4.179346555	131.5831488	3.912198987	540.0734972	0.033316093	0.012015706	4.107454899	6397.691497	0.518137	0.636425961	1.403028352	0.747042336	96.45652245	0.010091994	648	2	65.5616
202.3698558	0.240719622	1.708550467	32.0054381	2.496759796	82.21150978	0.097414112	0.048106991	3.458018494	495.3202284	0.587077407	0.728534258	0.591858389	0.793787044	25.13968949	0.040987574	346	1	53.6712
1278.353221	0.150597129	27.29044586	473.8958185	2.620181076	1367.69003	0.009573753	0.006333658	4.521070315	5250.190807	0.618072047	0.730139474	0.729235874	0.813860983	372.1477594	0.005923208	346	1	53.6712
844.7238229	0.210796273	2.196462839	51.64792105	2.746482786	147.9517901	0.060335969	0.026274883	3.713234429	2324.261122	0.577311965	0.710460228	0.735216216	0.787334196	40.06923372	0.021965638	2772	2	66.5096
1589.369432	0.138811727	16.73348005	289.2846311	2.843623646	920.5290309	0.019757388	0.013668364	4.509732724	6958.914109	0.607097033	0.713517429	0.868688403	0.80704319	224.1869693	0.012926716	2772	2	66.5096
15.75221551	0.091529883	9.860820108	95.91377089	1.457067662	146.9732028	0.03701623	0.031138195	4.124693234	134.2320221	0.778784086	0.877943485	0.155259576	0.904099113	85.49476521	0.029836563	2429	2	73.3808
174.6662085	0.099107451	38.27873658	445.926569	2.302110905	1220.552606	0.012760646	0.01039562	4.785167836	1198.346533	0.680085767	0.769096288	0.604216794	0.849920687	357.7398845	0.010097255	2429	2	73.3808
115.9354303	0.169646716	6.696327839	177.8709338	1.733183136	321.7797556	0.016798178	0.012918931	3.72090391	489.2839893	0.713587507	0.829423311	0.265630642	0.86912861	152.296608	0.012219328	369	1	61.7041
414.0861309	0.110136631	56.95440264	776.9634351	2.373428408	2130.602174	0.007602915	0.006092066	4.832468135	2500.125644	0.665120011	0.75967182	0.632665212	0.841595716	622.4279684	0.005902071	369	1	61.7041
286.806922	0.091031989	24.62204762	346.6193598	1.558667247	575.8600064	0.011530302	0.00971403	4.528236493	2443.59367	0.775073768	0.863702516	0.215596224	0.90174573	306.720251	0.009368583	1590	2	68.126
