# Supplementary material for: Towards survival prediction of cancer patients using medical images
Source: PeerJ Comput Sci. 2022 Oct 26;8:e1090. doi: 10.7717/peerj-cs.1090 (PMC9680890; doi:10.7717/peerj-cs.1090)
Supplement: Supplemental Information 1 [file peerj-cs-08-1090-s001.zip › FinalCodeV1.2/Benchmark NSCLC Feature Selection/NSCLC_Radiomic_Features_glszm.csv]

original_glszm_GrayLevelNonUniformity	original_glszm_GrayLevelNonUniformityNormalized	original_glszm_GrayLevelVariance	original_glszm_HighGrayLevelZoneEmphasis	original_glszm_LargeAreaEmphasis	original_glszm_LargeAreaHighGrayLevelEmphasis	original_glszm_LargeAreaLowGrayLevelEmphasis	original_glszm_LowGrayLevelZoneEmphasis	original_glszm_SizeZoneNonUniformity	original_glszm_SizeZoneNonUniformityNormalized	original_glszm_SmallAreaEmphasis	original_glszm_SmallAreaHighGrayLevelEmphasis	original_glszm_SmallAreaLowGrayLevelEmphasis	original_glszm_ZoneEntropy	original_glszm_ZonePercentage	original_glszm_ZoneVariance	Survival_days1	Survival_days	Age
156.4941708	0.037233921	72.58196028	471.3457054	9687.314299	8441942.362	11.16483099	0.018561291	2341.381156	0.557073794	0.774689796	338.5279034	0.016628137	6.239913929	0.222710894	9667.153067	2165	2	78.7515
204.6456924	0.030086106	101.5100715	550.735666	33170.8943	35220952.99	31.5700068	0.026300906	3352.406057	0.492855933	0.72988547	385.3682771	0.018368495	6.759089348	0.158204442	33130.94008	155	0	83.8001
16.1957672	0.08569189	11.22348199	83.33862434	200.2222222	18527.66667	2.542877487	0.032463788	53.94179894	0.285406344	0.547196008	44.60677259	0.023282836	5.710661063	0.183495146	170.5226058	256	0	68.1807
26.61654135	0.100062186	10.73849568	56.9887218	15696.15038	818520.2669	316.0827004	0.060721051	94.4962406	0.355249025	0.618463013	36.4248807	0.040015091	5.470605163	0.055301455	15369.16609	256	0	68.1807
46.22349936	0.029516922	100.333366	685.4418902	496.5498084	641644.1807	0.398761907	0.00666459	829.6360153	0.529780342	0.756209727	489.2136218	0.005548879	6.504876997	0.368037603	489.1671018	256	0	68.1807
68.91274594	0.058950168	27.37171045	215.289136	5213.313088	1426089.509	19.26214785	0.022260023	518.9281437	0.443907736	0.692767263	138.3778184	0.019007035	6.03671496	0.128900651	5153.127878	141	0	70.8802
11.49166667	0.047881944	41.53706597	296.8708333	290.0958333	167637.6083	0.538588517	0.02499017	121.475	0.506145833	0.739003112	205.0482262	0.021585724	5.666081057	0.285374554	277.8166493	141	0	70.8802
92.44424132	0.042250567	49.27976661	378.6823583	2813.947898	1696420.943	4.704448423	0.010902939	1044.88117	0.477550809	0.7184524	255.9881243	0.009405713	6.377660708	0.215524035	2792.419655	141	0	70.8802
75.88505747	0.036343418	78.67302667	528.5680077	3487.576628	2743656.144	4.477122946	0.01377469	1119.899425	0.536350299	0.760114051	378.1426102	0.011838129	6.400222755	0.205390517	3463.871669	353	1	80.4819
89.98746988	0.021683728	171.5343225	1288.688434	497.1195181	1247848.215	0.202425986	0.002188114	2424.58747	0.584237945	0.792126155	978.9645422	0.001851408	6.835926988	0.427658697	491.6518092	173	0	73.8864
41.93506494	0.108922247	6.611327374	50.85974026	303.0233766	17850.6961	6.040373557	0.04916136	94.19480519	0.244661832	0.510647423	26.55635719	0.030667437	6.030268879	0.134521314	247.7624962	137	0	81.5288
23.04130809	0.039658017	52.15116675	345.4388985	174.0740103	127966.0207	0.26006544	0.018614973	325.2581756	0.559824743	0.776167697	242.8429142	0.016873505	5.89392344	0.386560213	167.3818599	137	0	81.5288
41.47184604	0.029559406	103.785886	592.406985	1590.885246	1944457.403	1.328937557	0.012628349	782.6094084	0.55781141	0.775026893	431.9736744	0.010531912	6.383497027	0.283663567	1578.457485	77	0	71.666
108.208238	0.061904026	30.81126518	279.6853547	5601.342105	2286604.491	13.82477708	0.016269454	801.0114416	0.458244532	0.703787726	185.1389506	0.014035548	5.989715499	0.161791929	5563.140088	131	0	56.1342
52.82545932	0.034662375	78.15692705	563.6883202	876.5656168	914082.4869	0.879790298	0.014199605	733.675853	0.481414602	0.721176994	378.307266	0.01105891	6.495653133	0.304313099	865.7672343	131	0	56.1342
49.62565905	0.08721557	11.70021714	105.4393673	1374.818981	198514.1582	9.87742746	0.020188589	208.3673111	0.366199141	0.628743274	66.03093685	0.014919217	5.758739705	0.136844637	1321.41859	131	0	56.1342
125.0715067	0.045629882	46.89298811	367.8008026	3930.167457	2318354.44	6.711378202	0.018093397	1328.716892	0.484756254	0.72386944	247.6148495	0.01616151	6.232489641	0.227563304	3910.856867	131	0	56.1342
13.6119403	0.101581644	7.807083983	68.50746269	206.119403	7304.783582	7.885131858	0.037626565	43.17910448	0.322232123	0.588070925	40.3892472	0.026711081	5.379756986	0.176781003	174.1209624	2119	2	71.0554
18.03096539	0.032843289	94.03469796	629.8433515	500.9380692	505032.7632	0.526864078	0.016194205	312.3588342	0.568959625	0.78132045	443.1633626	0.014904034	6.192427157	0.275740834	487.7858866	2119	2	71.0554
107.7110634	0.028923486	92.89779853	959.0966702	455.132116	847688.0448	0.258335324	0.002238356	1670.877551	0.448678182	0.696182816	661.1303423	0.001648768	6.904989214	0.371064169	447.8693515	515	2	64.3313
29.05620609	0.068047321	28.53255379	353.882904	1433.454333	405700.6323	5.12689865	0.006594256	173.1311475	0.405459362	0.661582666	249.7019466	0.005091547	5.918109736	0.173506705	1400.236792	85	0	71.2553
223.1222047	0.025200159	129.3247884	794.1363226	6501.915518	9901171.118	4.30828151	0.006181432	4186.793991	0.47287034	0.714933161	562.2636923	0.004583467	7.059183139	0.273897173	6488.585679	85	0	71.2553
19.50764526	0.059656408	35.70879743	322.6330275	1005.107034	428628.5535	2.386128719	0.017920346	148.5902141	0.454404324	0.700282067	215.6771711	0.016575207	5.936100302	0.180264609	974.3333801	3614	2	65.3635
29.88937409	0.021753547	167.252417	850.3100437	18.65720524	34596.87555	0.037396465	0.006733125	710.5473071	0.517137778	0.747340068	616.4119878	0.004723323	6.904945922	0.545887962	15.30142923	1247	2	66.7707
8.768115942	0.031768536	94.36935518	671.0652174	38.86231884	57288.32971	0.035348712	0.009137173	186.2318841	0.674753203	0.846716616	525.6347707	0.008827009	5.755490826	0.5390625	35.42102499	1238	2	71.7235
103.5115937	0.038097753	61.22139655	400.4074347	5922.494663	4125116.876	8.599812876	0.019757607	1278.807876	0.470669075	0.713097439	270.8905044	0.016565612	6.466911915	0.196627587	5896.629746	101	0	79.1129
8.037037037	0.099222679	11.69486359	117.962963	216.1234568	36027.76543	1.396728946	0.027582553	24.90123457	0.307422649	0.563466967	59.21547664	0.013800781	5.067839898	0.191943128	188.9806432	220	0	73.9001
33.98058252	0.082477142	12.08522834	109.3373786	631.9902913	67239.63835	6.903856346	0.019665721	116.0873786	0.281765482	0.545994537	59.46963892	0.012183921	6.039446228	0.15225425	588.8521774	220	0	73.9001
221.5186735	0.035659799	77.81300102	480.2313265	9294.853831	7881636.985	11.04248737	0.022290573	3138.777849	0.505276537	0.738851977	333.6832296	0.017914211	6.511965737	0.228264864	9275.661759	220	0	73.9001
8.846153846	0.052344106	44.23262491	398.295858	152.9053254	81006.46746	0.305524295	0.014569903	75.57988166	0.447218235	0.695295133	248.039656	0.013325186	5.739450889	0.2704	139.2284584	1926	2	82.9925
85.50501557	0.029576277	107.1906951	547.5371844	11145.54998	11200116.41	11.21109413	0.018303839	1438.970253	0.497741353	0.733348232	391.9910271	0.014254599	6.721795276	0.162297199	11107.58546	1926	2	82.9925
114.7192612	0.060537869	27.65633322	169.8131926	20413.74987	6448143.709	64.85904711	0.041555889	930.0722955	0.490803322	0.728179256	112.7139959	0.035107478	5.747846196	0.136330935	20359.94629	336	1	74.82
24.7007874	0.097247194	8.946571393	68.06692913	574.2519685	39303.99606	9.041585293	0.036879391	90.76377953	0.357337715	0.62042997	41.8909285	0.027612721	5.444876927	0.153012048	531.5400831	139	0	76.9692
14.95302013	0.05017792	57.26837755	511.4731544	509.5973154	295973.3658	0.895330588	0.013196382	140.8053691	0.472501239	0.713382498	323.8502716	0.012699798	5.947929801	0.212250712	487.3999369	139	0	76.9692
17.32673267	0.085775904	13.48671699	121.5643564	1636.133663	239384.1881	11.44081895	0.028014939	89.00990099	0.440643074	0.687872914	81.30453488	0.023679104	5.381508547	0.125856698	1573.001985	139	0	76.9692
97.39210285	0.02235815	153.2785689	912.1065197	1005.581038	2134116.111	0.484285027	0.004272215	2369.627181	0.543991547	0.766058833	680.0175627	0.003434089	6.85566633	0.391902834	999.0701052	139	0	76.9692
15.65591398	0.084171581	13.63637415	116.4516129	2039.526882	202906.8333	22.38049086	0.034804353	52.15053763	0.280379235	0.546159598	66.82475327	0.02244193	5.741676667	0.089595376	1914.95248	326	1	54.6475
113.8929119	0.017473598	257.0166756	1389.548788	8320.231973	14293926.49	5.044144554	0.004014499	2992.920528	0.459177743	0.704409399	981.9940579	0.002999254	7.59276993	0.240854334	8302.993807	326	1	54.6475
114.2402301	0.022662216	155.5599555	1082.116842	1256.044237	2735140.263	0.588238427	0.002466686	2624.525491	0.520635884	0.749768219	797.1999806	0.001895171	6.982182985	0.364787611	1248.529396	442	1	78.601
17.10071942	0.123026758	7.010817245	30.24460432	3233.316547	120887.3741	95.90903415	0.157899918	52.74100719	0.379431706	0.637233308	18.79115418	0.120574401	4.829302731	0.082394784	3086.017287	245	0	53.7221
413.9990452	0.056472384	39.81848359	247.0983495	185664.0452	64678949.42	535.4281479	0.023541064	3489.69022	0.476018309	0.71716293	167.6944943	0.019943644	6.101189429	0.091967433	185545.814	245	0	53.7221
18.4929972	0.025900556	140.3180194	578.2058824	358.4971989	454008.1583	1.767839707	0.022089766	336.0252101	0.470623544	0.713083732	416.1596539	0.015508281	6.740665981	0.273668072	345.1450325	1141	2	75.7782
31.44386874	0.0271536	112.0723151	631.3454231	315.3972366	450980.475	0.235724217	0.008298441	668.492228	0.577281717	0.787968095	478.2709834	0.007006305	6.408444715	0.40376569	309.2632733	1141	2	75.7782
68.70805637	0.018268561	258.9089335	1399.106886	2876.038288	4425426.816	1.918630686	0.005875115	1912.711247	0.508564543	0.741065076	1041.058869	0.004272425	7.379986603	0.286617894	2863.865406	1883	2	68.1314
214.9529807	0.060160364	25.39694379	187.8827316	16590.77442	5285788.428	52.43818779	0.028045913	1710.31766	0.478678326	0.719364925	121.6319733	0.025166996	5.909496913	0.157407815	16550.41477	25	0	70.3518
36.93103448	0.115771268	6.144161319	53.79310345	1126.420063	51775.15987	30.8180756	0.039547179	86.54231975	0.271292538	0.539303075	28.79203135	0.023761757	5.74844429	0.0988228	1024.023427	25	0	70.3518
2.368421053	0.031163435	179.2622922	875.25	2.855263158	1943.842105	0.239121408	0.025677064	42.73684211	0.56232687	0.777938596	680.829693	0.006139676	5.497670276	0.697247706	0.798303324	1972	2	70.1684
33.48134044	0.025499878	129.625216	810.624524	323.6892612	579001.7464	0.195782719	0.005353822	738.780655	0.56266615	0.778534467	609.1318936	0.003842345	6.56223455	0.403255528	317.5397678	479	2	78.6776
13.8976378	0.109430219	6.92987786	61.48031496	806.9055118	62251.95276	10.71936035	0.03654259	49.78740157	0.392026784	0.64937894	36.43649447	0.030112987	4.920860133	0.130792997	748.4492529	257	0	68.9966
50.42470694	0.045468627	41.65943209	256.1009919	3446.781785	1795410.824	6.66685374	0.017961275	633.5103697	0.571244698	0.783653859	183.84524	0.01619412	5.790351305	0.194050744	3420.225375	257	0	68.9966
66.2	0.032292683	95.50696109	653.7570732	3273.909756	3268233.258	3.312750609	0.014904258	1054.853659	0.51456276	0.745121225	450.9101086	0.013360794	6.599554528	0.216954175	3252.664402	303	1	62.4476
3	0.1875	2.984375	14.375	633.9375	7630.1875	60.24800347	0.272586806	3.25	0.203125	0.434418437	5.738014825	0.204293602	3.702819531	0.082051282	485.4023438	999	2	71.7153
57.63405573	0.035686722	71.98326831	518.3306502	1985.148607	1891525.752	2.106488319	0.013947424	851.9609907	0.527530025	0.75460976	366.5064155	0.012385802	6.32850101	0.289271001	1973.197993	999	2	71.7153
59.36030829	0.057187195	31.81770654	215.8930636	33009.06936	11451368.42	95.46230489	0.030735782	539.3834297	0.519637215	0.748272627	142.9777803	0.028464875	5.718693607	0.093077475	32893.64146	543	2	75.6934
112.5136876	0.03019691	101.2119257	606.0136876	8072.711755	6200405.9	10.58011455	0.021130168	1947.355878	0.522639795	0.750829864	433.7809087	0.019490205	6.729541924	0.195754965	8046.615726	456	2	75.6934
24.576	0.098304	8.560576	83.072	666.324	81477.904	7.296016263	0.030179085	74.008	0.296032	0.559700389	45.96606317	0.022051782	5.696207156	0.144927536	618.714	456	2	75.6934
7.879120879	0.086583746	10.86293926	67.85714286	222.4285714	12926.68132	5.029142101	0.048127122	25.24175824	0.277381959	0.532278637	33.76881905	0.03576526	5.41995158	0.164556962	185.4995773	456	2	75.6934
101.3976119	0.060535888	22.48577411	137.519403	11851.63522	3076185.968	46.14370256	0.035917851	753.0262687	0.449567922	0.697365564	86.38844119	0.031327942	5.908293941	0.135113334	11796.85755	597	2	55.4305
7.358974359	0.094345825	10.1374096	77.46153846	154.5512821	16291.16667	1.984178631	0.040541421	15.74358974	0.201840894	0.450907415	35.56844961	0.027156586	5.49842686	0.161490683	116.2066075	98	0	82.4066
29.47222222	0.102334105	7.758572049	44.89236111	740.0034722	41399.13542	16.10984541	0.077454489	83.91666667	0.291377315	0.55732792	25.48426906	0.050008962	5.646964224	0.120552532	671.194143	98	0	82.4066
31.5106383	0.111739852	6.802386701	53.10992908	858.6382979	50653.21631	16.0309459	0.042838265	92.85815603	0.329284241	0.595005775	31.02723412	0.027683607	5.442180494	0.1228223	792.3486746	98	0	82.4066
112.9827039	0.032569243	81.85779213	468.8434707	5261.318536	5249410.002	5.344187189	0.020195072	1745.27789	0.503106916	0.737153733	319.0843349	0.016225136	6.50885442	0.24533239	5244.703923	98	0	82.4066
37.69524913	0.043679315	67.49108247	509.1239861	5904.534183	4829632.248	7.258349134	0.021699305	474.7844728	0.55015582	0.769561762	357.2709906	0.019442484	6.010248058	0.163045532	5866.917353	366	1	54.0068
16.99082569	0.077939567	15.6149314	140.2752294	291.7752294	42388.38991	2.461559794	0.022586448	80.06422018	0.367267065	0.628408903	85.10525084	0.018978275	5.70545931	0.161361954	253.3693502	464	2	74.7543
11.56950673	0.025940598	144.3701663	824.573991	27.25560538	42777.69283	0.034481672	0.007931504	224.5336323	0.503438637	0.736654416	566.9843183	0.006704127	6.496526846	0.496659243	23.20161274	464	2	74.7543
104.8393657	0.036139044	63.5385908	374.2019993	8236.188211	5807076.748	11.75248575	0.016149941	1506.180972	0.519193717	0.748726988	264.6947084	0.013037865	6.3470984	0.200317636	8211.267431	370	1	52.2491
18.06338028	0.063603452	35.11188256	397.1830986	551.9542254	292904.1479	1.062761912	0.014508092	121.5	0.427816901	0.678764054	240.3083352	0.012901944	5.854017838	0.171187462	517.8305272	370	1	52.2491
11.62222222	0.028696845	102.7737479	633.5925926	44.94814815	70177.40247	0.040432041	0.009314897	242.6790123	0.599207438	0.802136007	484.8089469	0.008487015	6.126635809	0.521907216	41.27690291	342	1	71.4168
12.03030303	0.091138659	11.91660927	76.03787879	1340.5	172151.0985	10.68735836	0.064176644	53.92424242	0.408516988	0.663402655	44.89733975	0.059359124	5.101797549	0.120658135	1271.811065	558	2	58.6274
178.2157655	0.045026722	45.87807936	260.7175341	51024.48358	26330336.68	99.27151317	0.02899367	2022.348156	0.510952035	0.742754035	180.3453933	0.025178107	6.096382898	0.120891875	50956.06	558	2	58.6274
62.54204398	0.080908207	13.73419533	94.2923674	16932.34023	3338152.788	86.08702726	0.042811402	389.8745149	0.504365478	0.737866453	64.48161781	0.036466216	5.16725178	0.121905062	16865.0493	136	0	74.6092
115.0134831	0.051691453	34.43202141	192.8750562	34322.11685	10254995.51	115.7716821	0.038348787	1059.48	0.476170787	0.717461879	126.3632855	0.031457751	6.048481152	0.106663471	34234.22096	134	0	72.0684
5.290909091	0.096198347	10.00330579	43.85454545	81.83636364	4098.763636	1.879251543	0.125831468	18.2	0.330909091	0.591468875	26.99836505	0.102718314	4.749922333	0.253456221	66.26975207	183	0	74.0561
9.543478261	0.05186673	36.41868502	391.8641304	80.25543478	38826.05978	0.176033689	0.010290252	86.5326087	0.470285917	0.711923681	259.9183951	0.009483701	5.638896112	0.331531532	71.15734286	183	0	74.0561
3.957142857	0.028265306	171.9781122	1252.978571	10.95714286	19442.15714	0.019643975	0.010139208	80.92857143	0.578061224	0.78798932	921.1349072	0.008998558	5.917161996	0.564516129	7.819183673	183	0	74.0561
190.6998677	0.036042311	63.91450969	346.4352674	12318.89586	8632172.504	17.75842387	0.029680281	2498.78454	0.47227075	0.714403944	231.1671832	0.023867569	6.571843914	0.191356239	12291.5863	183	0	74.0561
11.95495495	0.107702297	8.409707004	50.01801802	859.2342342	50660.7027	16.8124298	0.060433511	40.02702703	0.360603847	0.623474629	30.74090096	0.044425648	5.008660458	0.116474292	785.5219544	170	0	50.1958
113.1266968	0.0341257	68.89115347	390.7444947	5733.666365	4750951.887	6.990777491	0.023640748	1624.88537	0.490161499	0.727818596	266.4668207	0.020252732	6.492136821	0.225418197	5713.986503	170	0	50.1958
30.09122807	0.052791628	35.92851954	210.8175439	1351.005263	368430.7965	5.015176686	0.039568557	295.9649123	0.519236688	0.748272305	152.5808935	0.03747315	5.764073532	0.235829541	1333.024688	1070	2	72.6982
97.88408927	0.035235453	66.28706265	389.199424	8610.334773	6786397.206	10.99365414	0.016868769	1422.12455	0.511923884	0.743555842	272.7237499	0.014493488	6.402038546	0.185101279	8581.148331	73	0	80.2245
62.96782564	0.032676609	82.72427086	515.4592631	1052.79917	1208916.075	0.95884045	0.01542709	1080.283861	0.560603976	0.777103089	380.6071725	0.011710231	6.299758174	0.323105298	1043.220353	1810	2	46.5024
16.91812865	0.098936425	10.45949181	83.25730994	8086.865497	958835.8947	69.47648117	0.039163138	66.90643275	0.391265689	0.647823211	52.15418986	0.03273878	5.216174374	0.065217391	7851.754386	1810	2	46.5024
37.80072029	0.022689508	179.0492763	1110.251501	1174.255102	1175527.981	1.196082928	0.013095878	837.5690276	0.502742514	0.736917448	792.0840617	0.011380423	7.075052444	0.277712952	1161.289051	4328	2	64.8378
6.375	0.036221591	85.45544938	705.3522727	6.085227273	6904.1875	0.032928437	0.010936235	101.7045455	0.577866736	0.787369133	503.2450884	0.006307132	5.779498651	0.600682594	3.313759039	1670	2	80.7228
9.939297125	0.031754943	81.26958528	503.6837061	27.79233227	6961.13099	0.180697543	0.014134816	119.5814696	0.382049424	0.639693077	342.3056956	0.00965067	6.604430419	0.391739675	21.27597505	208	0	53.5743
69.77591558	0.043312176	47.91504018	268.3389199	12001.73743	6089988.285	23.78653349	0.036889718	898.6201117	0.557802676	0.77493241	187.5708237	0.033439773	5.921475195	0.149070047	11956.73674	210	0	51.6906
52.1558669	0.091341273	13.38442711	132.2364273	10434.3275	1996824.979	54.86483201	0.026074283	238.2714536	0.41728801	0.67127094	83.61420145	0.022768286	5.558457162	0.093011891	10318.73675	73	0	62.2313
155.7031437	0.037365765	63.59221105	465.0141589	2472.417087	2324834.922	2.699664126	0.017441298	1948.868491	0.467691022	0.711198557	306.921114	0.012961489	6.54937067	0.284359219	2460.050058	73	0	62.2313
65.3589404	0.043284066	56.28967194	308.8470199	13572.12185	5452942.57	33.91109233	0.023146689	721.2635762	0.477657997	0.71788706	227.4052655	0.018766984	6.279729399	0.154302064	13530.12115	78	0	78.7105
21.79166667	0.090798611	13.88873264	163.2375	323.3625	67373.075	1.720264084	0.03068096	83.61666667	0.348402778	0.61330003	92.88486977	0.02488623	5.71021658	0.155945419	282.2423438	1076	2	79.2197
71.88898094	0.029780025	106.438502	636.9067937	2943.138774	4007292.855	2.18831215	0.015004906	1434.159072	0.594100693	0.798951153	472.7410878	0.013060724	6.281856907	0.31634124	2933.145947	1076	2	79.2197
47.05438066	0.047386083	40.75837205	238.2839879	4415.436052	2084683.369	9.416779573	0.022776539	497.0805639	0.500584657	0.735371715	164.373829	0.019686904	5.966178615	0.180611131	4384.780371	192	0	59.2334
114.1182796	0.072181075	18.04516153	116.0063251	25996.66603	3371220.485	203.7232973	0.043539958	606.8519924	0.383840602	0.643813847	71.3435698	0.033882867	6.046977279	0.083752715	25854.10455	192	0	59.2334
7.385964912	0.129578332	6.576792859	30.19298246	387.8070175	12064.40351	15.0285591	0.145214464	13.73684211	0.24099723	0.499435913	16.54686383	0.082558565	4.944658602	0.131639723	330.1003386	192	0	59.2334
7.518518519	0.278463649	2.814814815	21.59259259	2553.814815	54526.77778	126.7350412	0.117736626	8.111111111	0.300411523	0.558839743	13.44548706	0.044568502	3.467669447	0.059866962	2274.801097	4454	2	0
106.7044025	0.083887109	18.63128375	134.2444969	58447.17767	12413377.34	276.5904388	0.025019728	586.5849057	0.461151655	0.706154545	85.91207046	0.021070527	5.49135834	0.080040272	58291.08487	4454	2	0
71.9490566	0.067876468	22.759199	148.8339623	11737.80943	3185340.967	43.54803419	0.042793245	471.6358491	0.44493948	0.693025537	96.44409025	0.035133317	5.67686565	0.131090774	11679.61844	98	0	74.9076
78.17391304	0.212429112	4.094805943	21.8125	27352.70652	557903.087	1415.174355	0.159189	120.0054348	0.326101725	0.58960221	13.34709878	0.103039777	4.745546781	0.05642441	27038.60796	98	0	74.9076
161.8848994	0.023437802	137.8370686	994.6302302	533.2839149	1212962.091	0.246914757	0.00297825	3391.694658	0.491051782	0.728481932	706.3426711	0.002191568	7.022454775	0.45232482	528.3962754	673	2	82.2779
12.66666667	0.100529101	10.55662635	86.35714286	554.2857143	91709.4127	3.445230185	0.059624728	37.88888889	0.300705467	0.563979978	40.3185053	0.053114501	5.278841159	0.168449198	519.0435878	670	2	49.2594
42.31203408	0.045060739	57.26014919	456.1533546	1452.602769	1038817.825	2.05492574	0.011397939	477.2406816	0.508243537	0.740013564	303.1805391	0.01045334	6.188656329	0.20903829	1429.717906	670	2	49.2594
5.964285714	0.106505102	8.492028061	51.91071429	174.8392857	12082.26786	2.690442832	0.077531728	15.42857143	0.275510204	0.530635727	21.01485607	0.064515216	4.907988351	0.192439863	147.8364158	51	0	83.5154
153.9337926	0.058910751	30.0284995	168.7956372	43779.00918	13643279.15	141.240868	0.051937373	1152.530042	0.441075408	0.690059525	111.240672	0.040204756	5.968649979	0.110136986	43696.57001	51	0	83.5154
38.6185567	0.099532363	8.386704219	54.2628866	1435.368557	95447.4433	27.20405872	0.053116216	115.2371134	0.29700287	0.565305211	30.66044219	0.033669634	5.870454574	0.092052195	1317.355052	1573	2	62.1218
14.88148148	0.027558299	104.2796262	817.2685185	3.477777778	3665.222222	0.008871518	0.004740518	296.0592593	0.548257888	0.769027264	586.2729034	0.004231323	6.320271029	0.660146699	1.183113855	1573	2	62.1218
15.02453988	0.092175091	10.65760849	71.93865031	1570.214724	140062.8037	18.11043893	0.055804773	60.98773006	0.374157853	0.634673506	42.83469734	0.048537394	5.337864279	0.098489426	1467.123716	220	0	52.7118
8.628571429	0.061632653	27.58959184	200.7	108.9428571	37477.40714	0.354893792	0.034766146	80.97142857	0.578367347	0.785308696	153.2270661	0.033219735	5.17782724	0.325581395	99.50918367	220	0	52.7118
14.81188119	0.073326144	25.50740124	181.6336634	2021.831683	590958.7228	6.992465324	0.038028178	106.2970297	0.526222919	0.752756785	124.4572135	0.03526494	5.18933752	0.145953757	1974.888834	1630	2	72.3477
7.596491228	0.133271776	7.57156048	41.70175439	891.1578947	35274.26316	24.06584569	0.094586023	21.87719298	0.383810403	0.640714983	27.68249595	0.061321851	4.543244839	0.113095238	812.9750693	632	2	78.7789
29.37781109	0.044044694	49.59788621	302.05997	1065.563718	653599.024	1.770058089	0.026454798	409.5127436	0.613962134	0.81110294	224.768677	0.024708322	5.65041764	0.292672225	1053.889253	632	2	78.7789
46.07049608	0.120288502	6.432506868	30.65535248	12846.12272	538409.3629	339.8919357	0.133318094	130.0966057	0.339677822	0.603250673	19.80478242	0.072730414	5.27622507	0.06279718	12592.53996	131	0	76.3395
70.31490015	0.108010599	8.027909325	77.93394777	956.1628264	122301.4946	8.049326781	0.02823611	184.1551459	0.282880408	0.549359535	42.97221109	0.018998411	5.935601129	0.145572451	908.9737353	131	0	76.3395
143.1569966	0.122147608	6.837472626	45.49573379	199498.6971	9874753.702	4218.826436	0.06369901	386.6791809	0.329931042	0.593896879	27.3027126	0.040262453	5.573968566	0.035617687	198710.4388	131	0	76.3395
9.12244898	0.093086214	9.811016243	67.60204082	417.6938776	39080.21429	4.672582116	0.052103469	36.06122449	0.367971678	0.627472626	39.80647054	0.042496962	5.074386279	0.166101695	381.4485631	498	2	64.1615
6.395348837	0.148729043	5.265548945	39.88372093	184.744186	11493.93023	3.355784811	0.065855446	10.72093023	0.249323959	0.508018327	16.77373173	0.050655033	4.658368243	0.158088235	144.7312061	498	2	64.1615
26.02912621	0.036101423	74.26020649	439.1178918	541.4174757	471055.9972	0.65493048	0.020851225	394.0679612	0.546557505	0.766985846	324.1365645	0.018746472	6.173214338	0.328623519	532.1576521	498	2	64.1615
41.10413476	0.062946608	23.10522057	146.4410413	3256.339969	1031887.407	10.40710243	0.043118903	294.8683002	0.451559418	0.698651961	92.87820931	0.036408798	5.709910601	0.171842105	3222.475769	1596	2	75.9671
105.2053323	0.041864438	61.58451342	405.6995623	12692.56188	8328806.313	19.41515748	0.024309218	1279.949463	0.509331263	0.741258798	280.4592575	0.020261838	6.357570099	0.16858983	12657.37852	916	2	79.2827
109.6084089	0.030120475	83.10752065	664.1970322	455.7287716	664668.1627	0.330274196	0.004413007	1604.245947	0.440848021	0.690400209	447.174695	0.003317854	6.886312812	0.379339101	448.7794122	916	2	79.2827
163.2915811	0.047900141	40.53275814	293.6497507	55192.54679	15210464.74	202.7731964	0.013205803	1527.2335	0.44800044	0.69614778	195.2006779	0.011041485	6.443935712	0.089719971	55068.31814	325	1	56.8214
28.81358189	0.038366953	63.68757502	465.5539281	1286.335553	1202812.948	1.393245396	0.011014321	438.677763	0.584124851	0.791290494	338.0058851	0.009744999	5.980141363	0.269175627	1272.533981	457	2	79.6632
9.385964912	0.082333026	31.62273007	355.9385965	507.6315789	184809.8246	1.413886691	0.012486477	39.75438596	0.348722684	0.611285669	237.0371857	0.011043074	5.591459808	0.166180758	471.4207448	2059	2	64.846
42.15019763	0.041650393	51.41489869	330.3577075	1863.724308	1240974.941	2.836761078	0.019632196	498.6660079	0.492752972	0.729766498	222.3946541	0.017093997	6.176817522	0.243210767	1846.81856	2059	2	64.846
16.63076923	0.085285996	12.06664037	81.42564103	781.4153846	78559.50256	8.363107653	0.032619128	62.11794872	0.318553583	0.582648324	50.30380125	0.021716595	5.709861641	0.134297521	725.9701775	377	1	71.4743
100.447774	0.042999903	57.88936641	446.9717466	1349.828339	639677.1027	2.887275496	0.01675365	1098.214041	0.470125874	0.712987593	306.777683	0.014241715	6.524436983	0.238051564	1332.181866	377	1	71.4743
45.22478386	0.130330789	4.906992002	46.17002882	176.4927954	12429.21326	2.789276899	0.040405423	91.49567723	0.263676303	0.524880923	22.89824667	0.024322765	5.513401778	0.219204043	155.6813195	287	0	60.6872
77.7562744	0.043366578	48.90660868	305.8176241	10270.12716	5764543.025	18.38006549	0.018959308	911.8878974	0.508582207	0.740842904	209.7988224	0.015931063	6.103086942	0.165375392	10233.56278	287	0	60.6872
17.01058201	0.090003079	11.75499006	109.1269841	759.9100529	134389.6243	4.38203689	0.027826684	72.22751323	0.382156155	0.640104471	69.62868448	0.023103542	5.420755038	0.172288058	726.2209345	939	2	55.6934
111.8265828	0.043974276	46.62877237	302.742037	7735.665749	3682980.485	16.3611529	0.028659441	1244.011404	0.489190485	0.726881141	197.9574898	0.025614984	6.266199576	0.172734683	7702.150619	939	2	55.6934
12.56756757	0.169831994	5.323776479	32.39189189	1365.945946	45224.32432	44.49080091	0.091047931	29.81081081	0.402848795	0.657821119	21.13134679	0.057933003	4.343059664	0.099462366	1264.861943	128	0	54.7242
67.88863375	0.077943322	15.12447389	120.2870264	12840.53731	1870977.37	89.7613524	0.024904834	348.2146958	0.399787251	0.657563014	74.95060973	0.019768878	5.901995037	0.089627495	12716.05218	128	0	54.7242
3	0.15	5.2275	20.05	246.15	6479.75	10.86305733	0.273467474	4.5	0.225	0.453842287	5.19179725	0.19740485	3.88418372	0.127388535	184.5275	2481	2	70.2177
8.921921922	0.026792558	149.0927324	955.6186186	10.09009009	14654.47748	0.025944724	0.007196169	157.6666667	0.473473473	0.71465937	661.1956105	0.005607835	6.495135622	0.535369775	6.601159718	2481	2	70.2177
52.17009602	0.035781959	74.81057916	475.2496571	4390.431413	3673031.438	5.288476545	0.021409443	780.0109739	0.534986951	0.759483123	332.855771	0.019216717	6.348118357	0.216932004	4369.181716	58	0	76.794
18.94352159	0.031467644	80.7914289	549.6362126	126.4734219	170407.3704	0.109919336	0.006599226	300.3388704	0.498901778	0.733776773	374.6411376	0.005547866	6.32564129	0.42186405	120.8544746	1599	2	87.1266
17.75308642	0.109586953	8.108558147	40.99382716	555.6666667	35864.58642	9.6293351	0.097666897	60.30864198	0.372275568	0.633710707	25.28402014	0.069627531	5.186484992	0.142355009	506.320378	255	0	68.7912
32.61057692	0.039195405	65.56819613	511.6814904	2862.748798	1809964.063	4.56139858	0.010934376	399.9951923	0.480763452	0.720690519	343.0119647	0.009971578	6.415781412	0.164589515	2825.834411	255	0	68.7912
11.04675325	0.028692866	105.2184179	698.8051948	7.457142857	9694.088312	0.018636051	0.010552959	212.3974026	0.551681565	0.771190583	500.2497794	0.009862789	6.235937741	0.60821485	4.753894417	1657	2	66.3409
180.6013805	0.077912589	17.01978514	155.13805	73408.09318	12491592.55	435.8875817	0.018592286	934.285591	0.403056769	0.660383902	101.3468673	0.014392057	6.073604925	0.071437377	73212.1415	1540	2	62.141
12.05349794	0.049602872	49.84477299	352.5761317	337.5843621	228982.3045	0.536336835	0.019942681	138.1193416	0.568392352	0.781084571	254.4055232	0.014946059	5.486650459	0.293833132	326.0019645	1540	2	62.141
48.33816425	0.058379425	25.14182945	180.3067633	3448.692029	1100272.498	10.92292997	0.023268104	357.6425121	0.431935401	0.683349135	113.4441271	0.020200545	5.990788095	0.157924852	3408.596214	456	2	73.4209
7.278911565	0.024758203	183.2845574	698.6054422	34.26870748	5689.911565	0.490327348	0.014283122	125.6394558	0.427345088	0.678475621	526.1761283	0.009649365	6.755638186	0.4	28.01870748	456	2	73.4209
20.56146179	0.034155252	74.9653867	567.1860465	134.1611296	161256.4867	0.125327887	0.011735809	359.3920266	0.596996722	0.800311122	423.1921644	0.010891631	6.0223625	0.418346074	128.4472826	1391	2	65.6345
4.72972973	0.127830533	6.543462381	34.89189189	90.67567568	4296.72973	2.095894869	0.133668246	11.37837838	0.30752374	0.559545465	16.35161383	0.119227754	4.371087149	0.245033113	74.02045289	1531	2	61.7769
16.39041096	0.028065772	113.1806038	725.4041096	159.8133562	266590.7192	0.107300419	0.00726865	350.369863	0.599948396	0.802417175	549.7776747	0.006394686	6.223518831	0.44478294	154.7585587	1531	2	61.7769
9.941176471	0.146193772	5.362240484	62.72058824	459.4558824	44053.38235	4.90724667	0.052433284	25.08823529	0.368944637	0.629648816	33.86225341	0.047069898	4.616403652	0.152808989	416.6304066	223	0	53.6591
6.795918367	0.138692212	4.612244898	21.7755102	771.8367347	24249.38776	26.62518202	0.169415264	10.18367347	0.207830071	0.447782351	7.838998957	0.126484205	4.734721773	0.100823045	673.4627239	223	0	53.6591
92.61077844	0.092425927	12.46727702	85.00598802	23809.03493	2754528.512	208.5109293	0.049662446	462.0818363	0.461159517	0.706119881	56.43517956	0.043650826	5.375211856	0.093183298	23693.86905	223	0	53.6591
3.888888889	0.108024691	8.944444444	129.9444444	73.94444444	14390.41667	0.441372997	0.036795566	7.611111111	0.211419753	0.420179211	47.65712211	0.032001553	4.892147224	0.197802198	48.38580247	223	0	53.6591
20.60531309	0.039099266	59.90747815	385.2751423	765.7419355	615094.8349	0.97536531	0.015982491	298.6736243	0.56674312	0.780922952	270.041503	0.01403062	5.878169823	0.283333333	753.2851881	223	0	53.6591
91.96375991	0.052074609	35.74248354	217.6562854	14795.36467	5720506.941	38.43998475	0.021097798	882.2151755	0.499555592	0.734425092	148.3518962	0.017982853	5.937696613	0.143507232	14746.8076	911	2	62.5955
2.780821918	0.038093451	71.44604992	404.3835616	2.410958904	1310.328767	0.078900479	0.03509957	43.49315068	0.595796585	0.800418569	291.4256088	0.024387348	5.282089456	0.73	0.534434228	911	2	62.5955
8.276119403	0.030881043	94.04492927	654.9216418	4.880597015	4071.455224	0.027994216	0.014456813	138.3955224	0.516401203	0.746616828	461.8415639	0.013321849	6.215640919	0.598214286	2.086210737	2798	2	72.7748
206.9522276	0.055542734	38.9145559	277.0228127	149887.5529	53646767.66	420.5434305	0.027298805	1762.035963	0.472902835	0.714953442	180.3616061	0.024489061	6.167177526	0.074957753	149709.5746	159	0	65.3963
30.38073394	0.034840291	76.08712309	538.0905963	482.8612385	512384.8062	0.466989169	0.010899513	483.2133028	0.554143696	0.772597173	380.0665803	0.010280277	6.182295753	0.347272003	474.5692163	159	0	65.3963
2.333333333	0.155555556	3.573333333	16.53333333	26.53333333	850.5333333	1.2713322	0.271045729	4.333333333	0.288888889	0.511518519	5.749722222	0.233083178	3.589898095	0.277777778	13.57333333	1517	2	63.3183
41.61165049	0.067332768	17.43453671	139.5048544	1343.464401	152287.856	12.25277716	0.021559711	228.5695793	0.369853688	0.631916585	87.75097678	0.016006195	6.036767888	0.151880069	1300.11347	1517	2	63.3183
2.726315789	0.028698061	135.1319668	680.2315789	1.821052632	1298.915789	0.022247124	0.017691245	61.14736842	0.64365651	0.829824561	548.4494152	0.016914091	5.659020608	0.798319328	0.251966759	1517	2	63.3183
11.24930748	0.031161517	92.76730535	621.8947368	137.8698061	197269.277	0.107203225	0.010406864	245.3601108	0.679667897	0.849312216	485.8652583	0.009924092	5.821327841	0.421236873	132.2341142	512	2	60.2793
19.5875	0.122421875	7.419960938	47.03125	4177.0375	206822.5813	86.7693536	0.064416858	52.25	0.3265625	0.585895211	26.63605069	0.045162689	5.110674068	0.083507307	4033.636875	258	0	76.397
8.490909091	0.077190083	16.21066116	105.4272727	343.8272727	45310.33636	2.912207027	0.037979724	33.30909091	0.302809917	0.568879153	53.11056119	0.031766417	5.493498323	0.147255689	297.7108264	258	0	76.397
204.3285164	0.098424141	10.74438579	84.65799615	278181.9268	19792892.06	4012.923394	0.038183837	724.973025	0.349216293	0.611971057	51.58075765	0.030090181	5.795420144	0.040235677	277564.2271	258	0	76.397
7.604651163	0.058950784	27.35364461	221.8372093	78.53488372	18902.52713	0.350128314	0.018524652	53.09302326	0.411573824	0.656768399	138.717205	0.016445871	5.478044071	0.277419355	65.54137372	1002	2	64.9555
70.79545455	0.061884139	23.09918578	149.7797203	9889.244755	1824844.863	54.30001383	0.032109883	523.215035	0.4573558	0.703349185	95.23275689	0.026924465	5.855299312	0.132683832	9832.442708	1002	2	64.9555
4.170731707	0.101725164	13.11243308	115.0731707	84.90243902	13215.19512	0.594577103	0.03838642	18.36585366	0.44794765	0.674536786	61.56771616	0.035983546	4.354639432	0.216931217	63.65258775	132	0	49.3443
22.09090909	0.080330579	16.6424595	154.8545455	1597.356364	321966.4727	8.07868808	0.023644724	111.3709091	0.404985124	0.660291497	95.31950872	0.020274538	5.580304922	0.12130569	1529.398823	132	0	49.3443
36.46031746	0.05787352	29.40217687	202.3873016	8143.357143	2318173.57	29.10914295	0.040080827	274.9079365	0.436361804	0.686698573	122.9473846	0.036516199	6.003934827	0.094722598	8031.903878	132	0	49.3443
8.938461538	0.137514793	6.119763314	63.64615385	134.0615385	13710.53846	1.40403847	0.041927738	19.03076923	0.292781065	0.557950155	29.0023477	0.034385715	4.756511276	0.185714286	105.0674556	303	1	78.7105
10.00478469	0.047869783	39.95741856	300.8803828	80.03827751	55126.54545	0.137479948	0.020364592	104.4545455	0.499782514	0.734649011	196.2652294	0.019270949	5.642516265	0.374551971	72.910144	303	1	78.7105
233.0736677	0.182659614	5.806956987	45.80564263	443971.5815	21267635.62	9343.405779	0.067545225	473.3636364	0.370974637	0.632995707	28.13385036	0.05065485	5.111003418	0.033591323	443085.3529	70	0	60.7036
14.33333333	0.083820663	13.42936288	109.2631579	273.3274854	38690.64327	2.095972968	0.029696741	57.44444444	0.335932424	0.597027351	65.62542639	0.023459246	5.563688191	0.190635452	245.8110188	704	2	85.6263
124.6179829	0.029642717	95.61270155	573.7069458	4616.187203	5396544.26	3.975846887	0.015517394	2325.436251	0.55314849	0.772090899	417.1879795	0.013853782	6.516413562	0.289113541	4604.223568	704	2	85.6263
248.8109232	0.068980018	40.96005034	297.7324647	87615.85195	37075772.06	207.9953989	0.030690845	1683.280011	0.466670366	0.710371552	201.6285916	0.024261671	5.95085479	0.088606662	87488.48193	79	0	75.4935
57.97985496	0.04672027	51.33544275	325.6768735	5809.353747	3493819.961	9.722576795	0.030500388	609.4141821	0.491067028	0.728462909	212.6973615	0.026836097	6.099150511	0.184398217	5779.94432	391	1	86.141
4.175675676	0.028214025	134.6599708	739.5540541	4.310810811	5661.182432	0.015734347	0.011558686	95.56756757	0.645726808	0.830510045	573.1812662	0.010989229	5.807837214	0.698113208	2.258948137	391	1	86.141
48.4137931	0.022560015	185.2632037	864.2712022	2942.910531	4480710.092	1.99327342	0.014652034	1178.529357	0.54917491	0.769521142	655.8332788	0.011679934	6.906361699	0.281997372	2930.335477	493	2	87.0308
8.116666667	0.033819444	87.16414931	634.5291667	13.22083333	15989.64167	0.021498758	0.010936171	152.7416667	0.636423611	0.824726245	489.0463945	0.010566819	5.737159326	0.604534005	10.48456597	1474	2	67.3785
39.87722269	0.033765642	89.01844976	583.8831499	2006.767993	2079300.363	1.984269957	0.017066976	615.4894157	0.521159539	0.749826686	393.9622761	0.014459366	6.42285982	0.198721185	1981.445197	262	0	62.4011
35.59622642	0.134325383	6.403075828	42.08679245	3835.381132	259930.2113	59.21109137	0.05561045	82.3509434	0.310758277	0.578304277	21.41175131	0.038244109	5.242471826	0.078448786	3672.890794	261	0	62.4011
19.33653846	0.030988042	82.30151833	571.25	15.78365385	17403.34135	0.026951755	0.009599483	298.525641	0.478406476	0.71918632	383.4112913	0.008642383	6.445481063	0.497211155	11.73865621	1990	2	66.8665
16.75922953	0.02690085	110.5284274	770.5152488	33.60674157	57561.3756	0.027153472	0.00550649	336.1781701	0.53961183	0.762605192	543.3521672	0.004962613	6.390092013	0.535683577	30.12189762	886	2	59.2936
13.64724919	0.044165855	42.74527917	263.6860841	21.42394822	3446.66343	0.267259575	0.023880513	109.8478964	0.35549481	0.615678291	172.8024426	0.016498456	6.335669947	0.377750611	14.41601994	465	2	84.5722
89.13770128	0.024746724	137.0573147	945.2770683	1858.109939	1264073.797	2.772694142	0.013432387	1649.860078	0.458039999	0.703654419	648.4806221	0.011177981	7.134266022	0.273999696	1844.790073	465	2	84.5722
195.9122109	0.048722261	53.03033249	396.9617011	72370.77294	25254702.58	208.2547278	0.012300204	1721.960458	0.428241845	0.680170955	265.6004446	0.010107882	6.543209741	0.105245249	72280.49223	209	0	70.4723
97.63101604	0.087015166	15.1409129	160.3627451	19298.55169	4154480.965	90.26423205	0.016156174	467.3190731	0.416505413	0.671213843	101.0097836	0.013740278	5.675410216	0.098811096	19196.1308	265	0	43.384
48.20910973	0.099811821	8.655710299	86.00828157	469.7971014	47715.37474	4.932218151	0.02514503	150.0144928	0.310589012	0.578004769	47.75867173	0.017621581	5.858580046	0.136827195	416.3830956	265	0	43.384
101.3408521	0.084662366	16.002225	157.3876358	19380.86299	4169839.608	90.71108682	0.02351217	483.0835422	0.403578565	0.660252089	96.92802019	0.020339287	5.743459213	0.101191986	19283.205	265	0	43.384
11.84912281	0.041575869	54.09886119	394.0807018	67.68070175	55910.0807	0.09814827	0.015274789	193.2736842	0.678153278	0.845566541	313.4659237	0.01449701	5.534013948	0.457463884	62.90225916	265	0	43.384
11.98461538	0.061459566	30.99934254	183.7435897	1494.574359	283035.5744	7.983965735	0.025793942	79.83076923	0.40938856	0.664514746	118.203556	0.022755548	5.732073327	0.14028777	1443.763051	197	0	74.4504
22.58762887	0.077620718	14.38688726	128.9725086	633.6975945	71794.80756	5.760642219	0.02251125	102.7800687	0.353196112	0.617521262	79.39408023	0.018372593	5.83199364	0.161308204	595.2661164	1460	2	58.6256
4.054545455	0.036859504	78.1153719	557.3272727	5.181818182	4475.7	0.028382022	0.023437781	76.4	0.694545455	0.855162093	441.4660817	0.023151883	5.3767825	0.670731707	2.959008264	1460	2	58.6256
25.32286996	0.056777735	41.83786623	307.17713	2249.450673	1040929.188	4.905674546	0.025171627	242.1300448	0.542892477	0.763674014	208.717471	0.024050226	5.639242357	0.171604463	2215.492615	539	2	77.5441
82.43982961	0.043897673	62.62317814	411.0079872	10477.94515	6413225.164	17.17900252	0.016964696	1057.923323	0.563324453	0.77838913	306.2227881	0.015116379	6.104123033	0.17127223	10443.85523	539	2	77.5441
4.828571429	0.137959184	6.290612245	33.62857143	271.1428571	4463.742857	21.06083179	0.131385865	6.257142857	0.17877551	0.417257005	13.94570737	0.067641506	4.650571945	0.125899281	208.0538776	1399	2	61.64
4.01986755	0.026621639	159.2004737	667.986755	3.231788079	4753.417219	0.027290488	0.024198709	113.0397351	0.748607517	0.883933715	536.3387515	0.02367603	5.736110991	0.762626263	1.512389807	1399	2	61.64
5.727272727	0.02892562	109.7111774	543.3181818	5.070707071	5186.838384	0.030497658	0.013411585	108.1212121	0.546066728	0.766043507	396.5486951	0.011539795	5.988367258	0.622641509	2.4912764	426	1	69.3525
9.790697674	0.113845322	9.716062737	91.97674419	4054.174419	419028.9186	39.601903	0.034491832	30.88372093	0.359113034	0.604735436	51.32878372	0.028802207	4.810060646	0.080149115	3898.505273	1295	2	71.8439
38.06798517	0.047055606	43.42508033	335.8393078	2226.145859	1148091.451	4.347849616	0.014823698	404.1199011	0.499530162	0.73382503	223.9723634	0.013312415	6.079437175	0.188139535	2197.894466	646	2	83.499
75.85927225	0.033257024	72.15290562	499.270057	843.1758001	906828.5164	0.808660275	0.014023176	1121.92854	0.491858194	0.728807206	337.6106965	0.011569085	6.476099166	0.355517456	835.2639484	646	2	83.499
10.31034483	0.088882283	10.58880797	68.00862069	124.387931	10282.90517	1.654723475	0.051157388	39.62068966	0.341557669	0.603486202	40.29819095	0.043114825	5.313372996	0.206773619	100.9990339	1359	2	79.6906
6.7	0.041875	62.15	462.15	22.48125	19849.425	0.051826954	0.026735466	96.55	0.6034375	0.802625589	342.7878345	0.026195489	5.497194772	0.498442368	18.45621094	1359	2	79.6906
47.24829468	0.064458792	45.42004396	419.8663029	22233.15007	12449257.19	39.81572671	0.020457273	341.2291951	0.465524141	0.708847885	268.8549105	0.018438636	5.981246533	0.083040671	22088.13327	98	0	68.961
181.9785528	0.036475958	88.44682892	488.944077	25112.19242	18691039	33.87332691	0.028740577	2525.641812	0.506242095	0.739538007	344.4947329	0.022948314	6.566365716	0.179112515	25081.02161	98	0	68.961
132.2387387	0.049639166	52.12352161	320.1043544	31984.13739	14831285.82	69.28933805	0.019848231	1197.496246	0.449510603	0.696856638	219.8821338	0.015831158	6.353945055	0.118748328	31913.22126	1636	2	60.7283
41.13380282	0.144837334	6.276334061	52.74647887	19642.33099	1472315.239	265.890711	0.05346844	106.4788732	0.37492561	0.63472146	31.31974944	0.040513512	5.062110497	0.060709705	19371.00977	280	0	70.5106
10.24934383	0.026901165	123.161593	530.1207349	24.65879265	33651.77165	0.134326183	0.024883472	227.1994751	0.596324082	0.79965368	405.2994574	0.018968643	6.159197208	0.531380753	21.11728357	1686	2	82.5298
33.176	0.132704	6.6916	40.1	21872.688	1046552.524	466.1181271	0.084005345	100.248	0.400992	0.656247049	26.34144584	0.062833873	4.917992995	0.059637405	21591.52218	2380	2	56.5969
4.635294118	0.027266436	119.8596886	677.6529412	7.223529412	9016.764706	0.097650521	0.014193416	106.8588235	0.628581315	0.818321498	518.5815758	0.006668455	5.815289949	0.611510791	4.549342561	2380	2	56.5969
35.36574746	0.051329096	48.9553443	429.0072569	5133.278665	3153147.136	8.397577842	0.022765564	423.5515239	0.614733707	0.809598195	328.434159	0.022232037	5.666258292	0.160046458	5094.238839	1368	2	64.6188
8.6	0.122857143	6.352857143	34.44285714	1712.685714	59649.38571	52.76516318	0.125163358	25.11428571	0.35877551	0.618176516	22.69147605	0.089639717	4.707156231	0.086419753	1578.787755	476	2	65.0979
32.47812971	0.048986621	40.60008781	320.7963801	2056.161388	916650.0633	4.651199576	0.017392498	313.1809955	0.472369526	0.714432354	210.8034539	0.015806659	6.08769877	0.176752866	2024.152759	476	2	65.0979
19.23887588	0.045055915	46.46161609	324.1873536	401.9789227	239247.6909	0.707126776	0.027673758	228.3021077	0.534665358	0.759233936	226.2194436	0.02651306	5.818717568	0.29550173	390.5269595	1994	2	61.2485
6.098039216	0.119569396	6.202998847	37.43137255	159.9411765	7778.607843	3.902462851	0.089533673	14.09803922	0.276432141	0.540509078	18.56591908	0.037567632	4.591652489	0.182795699	130.0138408	201	0	77.5989
74.24431818	0.042184272	57.8264692	340.1619318	8242.363068	5506961.534	12.415199	0.027579045	961.2318182	0.546154442	0.767283875	244.7669647	0.023933984	6.033731553	0.195186869	8216.114912	201	0	77.5989
19.62142857	0.035038265	107.5539254	824.3589286	895.3214286	715320.7107	1.143466599	0.017110563	292.3	0.521964286	0.749343183	619.9498267	0.016691304	6.475414415	0.219092332	874.4887245	87	0	79.039
11.44897959	0.116826322	6.907955019	57.34693878	186.4285714	7717.94898	6.745992229	0.044082946	25.18367347	0.25697626	0.503550244	27.81675494	0.029934582	5.090909692	0.160130719	147.4298209	87	0	79.039
20.01007194	0.02879147	223.9380777	800.2834532	117.8100719	192089.5324	0.505497154	0.016026603	302.5568345	0.435333575	0.686088301	537.4260145	0.008752604	6.869220662	0.315909091	107.7898867	87	0	79.039
32.49567723	0.023411871	154.1911007	900.4884726	863.8623919	1723347.492	0.454073662	0.00553498	769.6095101	0.55447371	0.773132052	668.2350539	0.003715275	6.651492086	0.363445928	856.2919648	87	0	79.039
92.79135933	0.097778039	11.24635882	80.38672287	32986.39094	3049231.41	361.5161786	0.047738545	392.3298209	0.413413931	0.668681647	52.71805932	0.038034535	5.527291015	0.075073175	32808.95955	379	1	64.5722
55.02610966	0.028734261	101.1689236	704.2240209	702.1399478	1010562.477	0.501631858	0.006676007	1023.177546	0.534296369	0.759371948	504.0019447	0.00562615	6.538702893	0.357409481	694.3116405	379	1	64.5722
62.34112646	0.066249869	24.759935	267.0733262	1111.51966	387568.7099	3.323582688	0.016941869	381.7353879	0.405669913	0.662401918	170.9521662	0.014267625	6.132179273	0.189564867	1083.691512	524	2	68.2601
10.82320442	0.029898355	103.1873569	502.3038674	5.820441989	1478.110497	0.536832468	0.013419749	200.7569061	0.554577089	0.773021596	388.2716198	0.006608183	6.172359968	0.623063683	3.244505662	524	2	68.2601
5.941176471	0.116493656	7.454056132	52.68627451	123.2941176	6853.45098	3.702969136	0.05601321	9.588235294	0.188004614	0.418384212	25.30213128	0.016131329	5.010181469	0.159375	83.92464437	182	0	52.7748
17.73529412	0.130406574	5.370891003	27.10294118	4783.154412	162210.6176	152.3774683	0.143108873	38.41176471	0.282439446	0.5432825	14.77432106	0.085573101	5.077019687	0.072610785	4593.484808	182	0	52.7748
31.15702479	0.128748036	6.404907452	41.0785124	12618.27273	616073.0372	267.9831567	0.08844707	78.76859504	0.325490062	0.585034575	22.56969124	0.070895651	5.150921383	0.063152401	12367.53466	182	0	52.7748
2.806451613	0.090530697	13.73777315	133.3225806	73.06451613	11393.74194	0.511095573	0.044917049	11.90322581	0.383975026	0.633072928	70.30554824	0.042549422	4.32484873	0.264957265	58.81997919	182	0	52.7748
52.95371263	0.051064332	40.4203506	268.6721311	7587.952748	3546967.201	16.30293384	0.020631284	604.7974928	0.583218412	0.790655779	194.2853479	0.019164547	5.659502206	0.161149961	7549.445757	182	0	52.7748
23.30266344	0.028211457	101.1339399	672.6101695	53.17070218	82958.66102	0.043707616	0.006150205	467.9588378	0.566536123	0.781151091	501.0977305	0.005165506	6.327750972	0.531873793	49.63575591	182	0	52.7748
9.07518797	0.068234496	36.05415795	110.4285714	5.165413534	310.1654135	0.30794053	0.06727804	65.82706767	0.494940358	0.730908398	91.02029123	0.056403467	5.208720002	0.585903084	2.252360224	335	1	64.5859
108.4430504	0.026677257	222.3063324	2102.600738	6625.957688	10286427.99	4.487868012	0.018459167	2045.56925	0.503215068	0.737243394	1594.882585	0.011683335	7.091716275	0.22870485	6606.839388	335	1	64.5859
4.615384615	0.177514793	3.213017751	16.84615385	199.0384615	2154.346154	21.50158621	0.234844758	9.384615385	0.360946746	0.60459544	11.60753483	0.153634311	3.840265565	0.165605096	162.5754438	1315	2	70.7762
30.90074442	0.076676785	13.99327623	137.8486352	1169.930521	145581.7047	10.79286161	0.016646388	168.8411911	0.418960772	0.672919875	92.20662888	0.012910597	5.593033423	0.136332882	1116.128478	1315	2	70.7762
220.4583715	0.067233416	39.03192337	381.4568466	45635.02623	22576222.51	92.63827662	0.016986838	1594.89936	0.486398097	0.724840132	257.2650797	0.015520852	5.988263977	0.089455736	45510.0626	4202	2	59.7919
153.3586667	0.102239111	12.94720489	134.1966667	20788.48533	3123410.611	139.8165417	0.02222307	624.6813333	0.416454222	0.670764031	86.7799321	0.018763263	5.609359403	0.081195193	20636.80148	4202	2	59.7919
22.45283019	0.035303192	72.16900785	504.168239	205.4150943	192487.5755	0.233805956	0.011011922	368.1918239	0.578917962	0.788469502	368.2453423	0.010109737	6.058275042	0.377224199	198.3875934	543	2	65.0979
1.619047619	0.038548753	92.10657596	374.6666667	2.952380952	1925.833333	0.052672814	0.041727804	28.19047619	0.671201814	0.843544974	286.9748942	0.039388366	4.99339153	0.724137931	1.045351474	4208	2	60.4709
59.44233056	0.070680536	23.57929592	199.7015458	6069.676576	1675242.071	22.13028267	0.02463066	408.9785969	0.486300353	0.724699376	132.6556962	0.022141775	5.642626266	0.144900069	6022.048524	4208	2	60.4709
3.676923077	0.028284024	127.7017751	707.4	4.7	6338.907692	0.04163697	0.01542094	93.04615385	0.715739645	0.869363893	576.0733083	0.009395744	5.609115702	0.718232044	2.76147929	3653	2	75.2663
6.794285714	0.03882449	73.69619592	526.2914286	29.46857143	29739.25714	0.056183796	0.019709786	102.6457143	0.586546939	0.792875808	401.8165971	0.01745155	5.676978167	0.498575499	25.44568163	639	2	67.5866
40.83796296	0.094532322	13.01812736	97.85416667	50168.90741	5901041.519	429.0206156	0.032256265	170.7407407	0.395233196	0.652824035	63.24900453	0.024568855	5.537840341	0.054780624	49835.6759	2010	2	57.063
11.33333333	0.099415205	14.36080332	139.4473684	1249.333333	241451.8772	6.529046214	0.025807886	52.61403509	0.461526624	0.703986159	83.24606514	0.024073452	4.868963949	0.13255814	1192.423515	2010	2	57.063
22.41157556	0.036031472	73.83267336	508.1061093	421.085209	434699.8505	0.435464513	0.01486355	339.4951768	0.545812181	0.766173698	364.2947002	0.012311878	6.055448691	0.340076545	412.4385837	50	0	79.4333
145.0707351	0.050301919	40.30642483	292.4927184	13401.87656	6303667.006	28.6029549	0.012733224	1451.837032	0.503410899	0.737370266	203.3943044	0.010345215	6.092003627	0.173776814	13368.7622	308	1	74.6064
7.650717703	0.036606305	59.86557084	367.5406699	3.421052632	1692.196172	0.022217835	0.012288283	116.138756	0.555687828	0.773216998	251.2815061	0.010940643	5.749613319	0.659305994	1.120532955	1000	2	54.9952
7.410041841	0.031004359	91.29402496	458.2008368	11.90794979	14039.54393	0.028988721	0.017218568	152.7824268	0.639257016	0.826080322	335.4445312	0.016393697	5.740803132	0.609693878	9.217800809	1000	2	54.9952
14.32121212	0.028931742	96.60143251	703.8505051	18.89090909	28180.50101	0.019525373	0.006397446	310.0222222	0.62630752	0.818475677	523.3330943	0.00599313	6.037413606	0.583038869	15.94916437	1210	2	80.7036
257.1037129	0.053329955	40.05958616	244.1327525	68147.66978	28418997.27	163.9674371	0.039537671	2318.712093	0.480960816	0.720908161	161.5359586	0.033313392	6.082816055	0.119633729	68077.79946	128	0	70.7762
148.6651334	0.068383226	24.89617957	189.7598896	49125.63845	6765362.331	359.5420339	0.022033346	834.6034959	0.383902252	0.643597282	120.4052771	0.018358055	6.19153305	0.098791239	49023.17638	244	0	81.0787
43.30260047	0.102370214	9.667432333	96.69030733	1555.576832	173022.7092	14.27356932	0.026830946	168.5130024	0.398375892	0.656368933	63.03166052	0.018484514	5.468788258	0.139465875	1504.164881	1520	2	69.8946
229.7815779	0.044652464	50.34366831	308.0441119	12936.84454	6271964.419	26.85516847	0.020620876	2237.481928	0.434800219	0.685243985	204.7436425	0.016400044	6.51831083	0.192936413	12909.98048	1520	2	69.8946
47.42616822	0.088647043	10.64188663	85.89345794	733.4224299	58990.96449	9.49428452	0.02976405	193.2990654	0.361306664	0.625067264	54.39968597	0.023159169	5.756728344	0.143470099	684.8402271	4118	2	49.0404
121.3457383	0.072836578	16.72579476	106.4405762	18015.88355	3874105.925	84.30754104	0.034451879	739.1464586	0.443665341	0.692039753	67.3879151	0.027986806	5.602261338	0.133365354	17959.66056	4118	2	49.0404
235.494213	0.068140687	24.88946759	168.8894676	43992.86198	12372425.55	157.7730775	0.02698784	1516.243634	0.438727903	0.688259257	110.4503249	0.022569829	5.844718381	0.111964234	43913.09165	271	0	53.525
47.88423154	0.047788654	36.0498763	224.4131737	1255.107784	386546.1946	4.183872699	0.027984243	455.4710579	0.454561934	0.701180446	150.7534974	0.025232155	6.142609659	0.2141941	1233.311373	685	2	85.4949
38.31896552	0.165167955	4.286396403	27.63362069	2810.478448	125259.9267	65.06224142	0.081134472	85.70689655	0.369426278	0.631641588	14.92215458	0.062184184	4.76936189	0.080864413	2657.551111	87	0	67.4771
15.72691552	0.030897673	94.94216867	782.8447937	72.8546169	113495.3851	0.052946769	0.005797965	276.0569745	0.54235162	0.764673423	548.759095	0.005380721	6.251204908	0.465690759	68.24351458	87	0	67.4771
52.20935412	0.058139593	29.02888379	216.4565702	2922.687082	1029609.935	8.373000215	0.033853106	444.1982183	0.494652804	0.730699602	145.7367803	0.030386233	5.804704123	0.191267306	2895.352118	1067	2	64.7255
65.92567568	0.111360939	7.544235642	59.20439189	2292.603041	168627.272	32.26052591	0.034508974	167.7364865	0.28333866	0.544903911	32.8309325	0.021789398	5.748680449	0.120447609	2223.673778	1067	2	64.7255
25.69565217	0.139650284	5.603703922	35.08152174	7070.592391	309362.1793	166.9218008	0.078395249	61.33695652	0.333353025	0.598641086	20.75455402	0.05711132	5.091679194	0.072526606	6880.482248	71	0	73.9877
116.1547445	0.042392243	53.05471722	370.4536496	8572.351825	5576394.316	13.23481003	0.015265072	1323.237956	0.482933561	0.72242491	246.4165777	0.013228613	6.277633644	0.194990037	8546.050649	71	0	73.9877
300.3232371	0.142131205	6.520662995	57.38665405	331736.726	23136442.77	4858.02563	0.036377752	849.7960246	0.402175118	0.657875435	36.21587961	0.027397432	5.052756831	0.041755592	331163.1768	179	0	0
1.8	0.072	38.3296	220.04	2.28	589.84	0.093255803	0.088137494	16.44	0.6576	0.836944444	172.7511111	0.087431897	4.13366069	0.757575758	0.5376	1853	2	64.0137
15.17105263	0.033269852	71.47512696	570.0570175	46.3004386	56623.35526	0.052361899	0.011872668	211.3859649	0.463565713	0.707257426	368.9745578	0.011120765	6.357344801	0.426566885	40.80470433	1853	2	64.0137
10.63934426	0.17441548	4.169846815	30.83606557	7131.688525	182204.7869	285.2992922	0.077826018	27.49180328	0.4506853	0.69081085	20.60488192	0.063517696	4.081152948	0.055103884	6802.355281	166	0	72.9199
42.86104218	0.035451648	88.60811901	674.7766749	3264.478081	3840581.309	2.786413318	0.008967739	776.318445	0.642116166	0.827338178	522.2861752	0.008580655	6.012762756	0.238555643	3246.906105	166	0	72.9199
12.50224215	0.028031933	106.4821784	690.3654709	17.83183857	27673.05381	0.021153644	0.00761283	269.7623318	0.604848278	0.804980344	508.3813709	0.006859568	6.10529723	0.568152866	14.73392286	1076	2	82.4093
10.42774566	0.030137993	100.0647282	521.0260116	120.0809249	151363.4595	0.120620232	0.017914478	233.6358382	0.675248087	0.848019581	425.7203625	0.01641886	5.811484521	0.462566845	115.4073307	703	2	78.0589
11.55401662	0.032005586	81.15470262	503.9639889	13.31855956	14823.47922	0.025231564	0.010708573	194.2299169	0.538033011	0.758919678	358.3142069	0.009612536	6.073926217	0.558823529	10.11634349	1723	2	67.2745
7	0.102941176	10.36851211	76.26470588	169.25	12606.05882	2.481002491	0.041437829	18.67647059	0.274653979	0.53944992	35.64632716	0.034118578	5.138502179	0.16957606	134.4746972	446	1	51.1595
5.484848485	0.16620753	3.652892562	21.90909091	317.8484848	10607.39394	10.54974348	0.134917156	6.757575758	0.204775023	0.451336088	10.61914047	0.065161793	4.415458134	0.131474104	259.9963269	446	1	51.1595
14.09230769	0.108402367	8.350532544	51.70769231	342.7538462	27457.53077	4.836584449	0.063209116	32.92307692	0.253254438	0.508132241	27.93459281	0.040580127	5.42700361	0.146067416	295.8840237	446	1	51.1595
6.533333333	0.108888889	7.233333333	43.23333333	141.0333333	7850.85	2.77802185	0.069469488	17.13333333	0.285555556	0.551828927	22.56415681	0.050170414	4.883822629	0.194805195	114.6822222	446	1	51.1595
14.85964912	0.086898533	11.97722376	103.3976608	206.7076023	23165.19883	2.047297224	0.027480963	60.4502924	0.353510482	0.617265556	68.44873986	0.021501663	5.557926328	0.186071817	177.824835	446	1	51.1595
48.04705882	0.03532872	76.65562067	461.45	5682.654412	4900990.377	6.624675345	0.019663911	745.5852941	0.548224481	0.768375018	322.4171067	0.017883055	6.236922993	0.183783784	5653.04801	446	1	51.1595
41.33670034	0.139180809	8.649525559	61.54208754	9194.047138	384451.9663	232.1296861	0.037155469	108.8047138	0.366345838	0.62517613	38.95873872	0.025313361	4.971512838	0.081236324	9042.516841	1802	2	74.0808
11.01709402	0.094163197	20.36438016	77.70940171	1323.068376	37422.11111	50.38758539	0.067140303	55.95726496	0.478267222	0.716187214	56.24583892	0.050672009	4.948911729	0.12513369	1259.205055	1802	2	74.0808
48.69782972	0.040649274	67.13469583	500.2470785	1680.323038	1287411.386	2.223904229	0.019332417	595.1619366	0.496796274	0.732508519	340.7655566	0.018322632	6.334766235	0.232756946	1661.864611	1802	2	74.0808
2.106382979	0.044816659	77.21231326	301.5744681	3.872340426	1003.744681	0.131384384	0.048088146	22.78723404	0.484834767	0.721595745	212.7607861	0.037346632	4.963643373	0.618421053	1.257582617	1802	2	74.0808
19.91171171	0.035876958	74.67775668	450.6882883	660.436036	611924.7874	0.734969302	0.011838888	334.0774775	0.601941401	0.803957979	345.803975	0.009915393	5.890578885	0.298708288	649.2286211	4067	2	57.295
55.84186472	0.025521876	188.1256001	1081.091865	6909.380256	13752803.08	4.100114236	0.007458323	1129.701097	0.516316772	0.745965685	771.2657707	0.005278706	6.935936968	0.176879547	6877.41746	143	0	43.2827
2.675	0.0334375	287.1248438	766.1875	9.5125	2205.3	0.509471688	0.035696045	39.575	0.4946875	0.7298499	538.3595824	0.024856635	5.65462712	0.516129032	5.75859375	143	0	43.2827
76.52874433	0.028944306	98.61293117	660.683056	1236.226929	1655611.588	0.936440638	0.008488059	1405.970499	0.531758888	0.757546207	477.2240597	0.007510042	6.630139313	0.360414395	1228.528613	515	2	79.6523
9.146067416	0.025691201	133.450535	845.7106742	18.87921348	35205.15169	0.020005709	0.007511437	224.1966292	0.629765812	0.820345016	641.4398954	0.006731932	6.158281538	0.58456486	15.95280741	1351	2	76.4928
2.951219512	0.035990482	84.61094587	580.4878049	2.682926829	1815.256098	0.020331725	0.017243958	46.14634146	0.562760262	0.777144309	418.857456	0.016781989	5.497438285	0.706896552	0.681737061	754	2	65.1143
23.19277108	0.031047886	93.47236335	587.5970549	334.0789826	379059.4137	0.313207793	0.014716332	444.1432396	0.594569263	0.79836004	441.3316279	0.013621107	6.220556993	0.365638767	326.5990871	928	2	76.1561
34.8185941	0.078953728	12.81673788	113.6802721	365.9931973	42553.52834	3.386069572	0.022919205	149.2131519	0.338351818	0.604234232	65.33539513	0.018127984	6.016172528	0.164123558	328.8689075	928	2	76.1561
111.2318296	0.069694129	42.57647055	365.6973684	39541.78133	17441742.82	89.95903545	0.014099159	804.887218	0.5043153	0.73778334	259.9198183	0.012386794	5.896364435	0.09588465	39433.01316	547	2	64.5859
17.05755396	0.122716216	7.439366492	47.3381295	2446.669065	142851.3453	43.15604047	0.06180718	52.36690647	0.376740334	0.632972618	30.4401258	0.047758275	5.077092246	0.101090909	2348.815693	625	2	66.1875
7.24137931	0.124851367	6.181034483	36.43103448	121.1034483	4709.637931	4.185118354	0.088567537	21.72413793	0.374554102	0.633199865	22.92148915	0.051223478	4.413318065	0.205673759	97.46373365	625	2	66.1875
50.05981595	0.038389429	55.07575029	454.5544479	192.7837423	180905.0621	0.221982972	0.011342232	574.607362	0.440649817	0.689320785	288.1823371	0.010123164	6.462301457	0.373424971	185.6125183	625	2	66.1875
9.548387097	0.077003122	18.80931322	125.0322581	944.6854839	161905.25	5.597601738	0.037017475	51.98387097	0.419224766	0.67249511	83.29259636	0.033001661	5.300217126	0.148502994	899.3404657	625	2	66.1875
5.692307692	0.109467456	10.75850592	114.25	1049.134615	156312.6731	7.157328473	0.035610474	17.07692308	0.328402367	0.58910079	57.78904471	0.03226824	4.781700535	0.097560976	944.0721154	625	2	66.1875
13.19548872	0.099214201	10.86969303	88.65413534	4244.150376	437520.3609	41.61411063	0.03838366	54.42857143	0.409237379	0.664428468	49.52338894	0.034823131	5.00091157	0.090353261	4121.657075	4019	2	48.627
16.04135338	0.03015292	97.90412121	542.0676692	119.3195489	149182.1372	0.12389865	0.015279181	309.8571429	0.582438238	0.791226422	415.1277449	0.012294256	6.137242624	0.454700855	114.4828566	4019	2	48.627
31.89968652	0.049999509	41.17606205	258.484326	1755.661442	840597.8966	3.730978955	0.030159185	328.5485893	0.514966441	0.745385363	176.5588875	0.024439919	5.865156302	0.205673759	1732.021727	4013	2	61.0924
4.113924051	0.052074988	32.71815414	253.9367089	7.379746835	2845.658228	0.037754055	0.020729886	43.4556962	0.550072104	0.768937041	176.7267793	0.019799009	5.108798115	0.568345324	4.283928858	1357	2	74.9295
65.30529595	0.06781443	25.30445163	214.3883697	13358.60748	4342230.659	41.19011739	0.028519713	474.482866	0.492713257	0.729320823	141.1163454	0.025810672	5.687613246	0.125931738	13295.55101	1357	2	74.9295
75.41918903	0.043072067	61.30103676	555.7601371	2617.774986	2524775.665	2.745807898	0.013337219	856.7738435	0.48930545	0.727176793	374.1577302	0.0107986	6.282696742	0.22853041	2598.627489	317	1	75.1075
32.53760446	0.090633996	10.82876452	60.72980501	6322.81337	466588.2089	90.40204926	0.071443607	127.5236769	0.355219156	0.617817657	37.37643283	0.05501849	5.585023933	0.084550165	6182.928391	642	2	69.1828
37.32906271	0.025171317	121.5526809	834.1510452	5.308159137	6715.729602	0.028327139	0.003865969	758.7585974	0.511637625	0.74322765	603.6567102	0.002430068	6.752580855	0.60089141	2.538616798	642	2	69.1828
49.33802817	0.046326787	46.51615332	316.1849765	1508.298592	827660.7972	2.797106034	0.019766678	518.8835681	0.487214618	0.725563833	212.4335212	0.016933271	6.09717424	0.230220493	1489.431192	334	1	59.4853
25.31923602	0.034541932	75.52137118	463.7135061	636.7994543	646085.4816	0.646559128	0.01444663	461.7639836	0.629964507	0.820660836	355.2297184	0.013286193	5.924178238	0.340297122	628.1640346	232	0	85.4511
12.84060721	0.024365479	170.1470426	750.0702087	28.53510436	27177.27324	0.179147594	0.008557457	252.8026565	0.479701436	0.719296596	547.2790217	0.006205535	6.696043849	0.445854484	23.5045746	130	0	47.989
128.3235674	0.055288051	43.90449785	261.1779405	36059.2193	11301067.17	115.6321001	0.025225807	1036.501939	0.446575588	0.694449743	184.0392799	0.02080802	6.21943072	0.114594648	35983.06905	130	0	47.989
119.5778547	0.04137642	59.61233474	355.2024221	33896.34879	19875493.89	58.15168424	0.031180013	1505.283045	0.520859185	0.749570981	249.932381	0.026647275	6.264607817	0.112468867	33817.29269	492	2	58.3518
14.91439689	0.029016336	92.65272752	667.1595331	20.82684825	23752.19066	0.032112089	0.009394437	262.8793774	0.511438477	0.743052791	455.9450269	0.008228611	6.416005665	0.490926457	16.67762192	865	2	0
45.42799189	0.046073014	40.7447274	257.4553753	1740.861055	878456.9787	3.497205311	0.028113845	512.9939148	0.520277804	0.749362872	176.6703711	0.025272481	5.932849202	0.242916975	1723.914389	409	1	80.1999
11.62871287	0.028783943	99.30498848	568.9282178	7.712871287	8241.04703	0.025963269	0.014844298	226.2128713	0.55993285	0.775807179	401.8448065	0.013502611	6.25014403	0.577142857	4.710714636	52	0	77.4949
5.333333333	0.222222222	2.831597222	15.375	393.4583333	9999.75	16.80333522	0.156995465	8.75	0.364583333	0.617249254	8.234485747	0.123944275	3.601227481	0.117073171	320.4982639	706	2	65.0212
9.506024096	0.114530411	11.06024096	111.060241	403.5301205	45628.73494	3.642230967	0.031448659	37.40963855	0.450718537	0.696292647	78.71975464	0.026033321	4.649624229	0.177730193	371.8725504	706	2	65.0212
45.49114522	0.053708554	42.36591958	259.9893743	7385.682409	3099918.468	17.67848547	0.019285868	449.9492326	0.531226957	0.756254218	184.2263515	0.016942663	5.869085488	0.161857443	7347.511311	706	2	65.0212
4.444444444	0.030864198	111.7877604	576.7291667	7.097222222	8619.5625	0.045039287	0.025963232	104.6805556	0.726948302	0.873586183	462.5715268	0.024155245	5.56248486	0.666666667	4.847222222	635	2	61.1937
8.2	0.136666667	4.320833333	26.88333333	188.0333333	5134.2	10.41114807	0.107457843	18.26666667	0.304444444	0.568843869	16.3431262	0.061979561	4.694739663	0.149253731	143.1433333	249	0	79.0965
225.2685161	0.058955382	37.14808431	241.0075896	97821.43025	37645222.47	255.9499966	0.036184551	1844.519498	0.482732138	0.722205931	160.5770284	0.030112011	6.018198304	0.086767945	97688.60478	249	0	79.0965
59.55886158	0.07704898	19.01955554	192.5226391	3924.606727	739635.5537	21.17829086	0.018161113	324.2393273	0.419455792	0.673679264	128.3064825	0.015613027	5.869866112	0.143227719	3875.859957	1263	2	59.3566
19.65099458	0.035535252	75.02143495	485.8716094	178.0669078	148055.8825	0.244142639	0.022008753	289.1121157	0.522806719	0.750617217	344.8617104	0.019717199	6.184682469	0.353806782	170.0783626	1263	2	59.3566
15.19631902	0.093228951	13.27863299	83.50920245	1222.865031	109259.362	14.23895005	0.03304405	58.39877301	0.358274681	0.616301403	56.74154302	0.023182056	5.348304222	0.132412673	1165.830103	151	0	70.7077
106.8251239	0.031135274	88.92206034	509.4529292	4963.182454	3191005.717	7.91104906	0.024900052	1402.950452	0.408904241	0.66447426	339.5424657	0.016930458	7.078681804	0.189736216	4935.404547	151	0	70.7077
10.57446809	0.112494341	6.511204165	51.28723404	125.3829787	6442.712766	3.680130675	0.048611477	17.23404255	0.183340878	0.423520549	20.77475716	0.030253258	5.446727517	0.165492958	88.87052965	151	0	70.7077
30.03947368	0.197628116	2.821978878	13.25657895	3103.934211	70803.19079	147.9413091	0.247976638	44.47368421	0.292590028	0.559485446	7.053577494	0.161890531	4.764031196	0.06557377	2871.371711	575	2	42.5133
13	0.115044248	7.51131647	57.13274336	1124.849558	102837.0354	12.70494947	0.062722693	45.61946903	0.403712115	0.653262186	33.68190184	0.053885136	4.828430402	0.109284333	1041.11896	575	2	42.5133
19.19251337	0.102633761	9.162000629	64.09625668	4013.294118	275880.0909	60.80121571	0.048535586	59.45989305	0.317967343	0.581752449	38.42032979	0.032613794	5.455805268	0.091130604	3892.881638	2472	2	61.7084
5.775510204	0.117867555	8.807163682	103.5714286	117.2244898	17281.71429	0.837324367	0.034432756	19.6122449	0.400249896	0.653374228	61.58194012	0.031064924	4.554012529	0.228971963	98.15077051	2472	2	61.7084
12.05050505	0.121722273	5.605142332	37.37373737	432.6767677	7530.414141	35.8921373	0.104449523	34.93939394	0.352923171	0.616034031	24.38715018	0.054061931	4.805998734	0.138075314	380.2240588	2472	2	61.7084
21.54794521	0.059035466	32.0743404	298.3452055	1069.515068	514109.0219	2.247107014	0.012569232	195.6465753	0.536018015	0.759384886	204.9113991	0.011505314	5.564598513	0.203116305	1045.276307	2472	2	61.7084
18.76338028	0.052854592	36.11421543	296.0957746	49.05633803	25487.62254	0.122762649	0.01923984	163.2591549	0.459884943	0.704546172	198.8646483	0.016795699	5.913372719	0.358224016	41.26359056	2472	2	61.7084
36.78466558	0.030003806	91.14277189	607.3515498	938.0652529	1367273.085	0.66572824	0.008490281	672.8955954	0.548854482	0.769235995	450.7340329	0.006425003	6.373418382	0.319437207	928.2651869	1525	2	74.5654
7.269230769	0.139792899	6.897559172	67.55769231	483.9807692	45492.57692	5.305580506	0.041034194	17.38461538	0.334319527	0.59559106	38.07332053	0.034059949	4.488525295	0.135770235	429.7318787	728	2	69.6701
41.13821138	0.041807125	49.20064838	308.3648374	2410.179878	1343500.242	4.370680054	0.021144572	519.5386179	0.5279864	0.754536642	218.7378526	0.017994219	6.084002492	0.211567405	2387.838885	728	2	69.6701
180.5110132	0.07952027	18.70751324	152.2779736	24407.8326	4278373.517	141.7246139	0.02780206	1032.770925	0.454965165	0.701352433	105.6166088	0.02265163	5.737291778	0.109852884	24324.96647	2036	2	67.4661
25.1489842	0.056769716	27.09396736	190.5643341	1446.659142	584985.7088	3.615558764	0.026328722	237.7494357	0.536680442	0.760505334	131.191704	0.024430933	5.466425589	0.220178926	1426.031552	756	2	58.809
42.19693095	0.10792054	11.35789274	96.88491049	11165.82609	1348814.665	93.71107523	0.036129822	171.9002558	0.439642598	0.689142514	66.02986737	0.02940085	5.18213926	0.087472036	11035.13032	907	2	62.6639
5.553191489	0.039384337	62.72672401	440.0780142	21.04964539	17655.92199	0.04234871	0.016952504	83.62411348	0.593078819	0.796842133	330.9987262	0.016154616	5.451583627	0.507194245	17.16231578	907	2	62.6639
9.989473684	0.105152355	7.507368421	45.94736842	64.21052632	4171.663158	1.220590999	0.068392478	28.05263158	0.295290859	0.553677676	25.89332948	0.046252222	5.141805578	0.282738095	51.70127424	65	0	64.1916
4.142857143	0.118367347	7.129795918	41.77142857	109.1428571	5258.285714	2.678406337	0.107820038	10.48571429	0.299591837	0.536411275	21.87122818	0.081564536	4.422000517	0.196629213	83.27836735	65	0	64.1916
12.52830189	0.118191527	8.194820221	52.17924528	718.4245283	45230.74528	12.44810039	0.051612582	32.28301887	0.304556782	0.568974394	31.22786997	0.033117904	5.085916978	0.12755716	656.9648451	65	0	64.1916
7.181818182	0.093270366	9.923089897	53.79220779	73.37662338	3045.727273	2.464256831	0.068323439	27.12987013	0.352335976	0.607419985	33.00457034	0.051804476	5.03439884	0.236196319	55.45184685	65	0	64.1916
7.56	0.1008	7.945955556	43.62666667	164.0133333	8472.626667	3.977410313	0.08373051	23.8	0.317333333	0.574151264	25.12529505	0.05416122	4.967440571	0.186104218	135.1406222	65	0	64.1916
4.904761905	0.116780045	6.473922902	41.9047619	8.833333333	286.3333333	0.475862764	0.074560454	17	0.404761905	0.658441583	30.23367185	0.039218992	4.395310209	0.494117647	4.737528345	65	0	64.1916
54.26421801	0.032147049	118.0767278	733.0462085	1498.726896	1875859.838	1.276314781	0.010676834	851.0983412	0.504205178	0.737841024	510.5134837	0.008013509	6.581892001	0.272389866	1485.249124	65	0	64.1916
176.8096298	0.049209471	38.46312491	248.4750905	16583.60618	6388429.953	43.41138773	0.024503704	1523.881158	0.424125009	0.677056247	166.9428129	0.019444581	6.446887487	0.14294808	16534.6685	555	2	81.2594
88.43686088	0.021031358	194.8427917	1156.078716	1739.040428	2982006.372	1.089819039	0.005463691	2273.149346	0.540582484	0.763492877	862.7952982	0.003995537	7.104964811	0.339359212	1730.35721	1018	2	70.1602
19.34965035	0.13531224	5.831483202	39.6013986	2098.440559	115586.6643	43.7168854	0.089269786	41.41958042	0.289647416	0.556663388	21.20505624	0.062658285	5.200750227	0.09721278	1992.624089	1018	2	70.1602
126.1702638	0.060513316	24.92692787	198.9390887	4698.123741	1116988.18	20.16212827	0.025443484	925.8786571	0.444066502	0.693143377	133.0039736	0.021218298	6.078369616	0.163120013	4660.541255	39	0	76.7201
3.656	0.029248	122.022144	807.624	2.728	2028.96	0.01579491	0.010651155	65.688	0.525504	0.75114	619.2570333	0.009893203	5.957678137	0.690607735	0.631296	39	0	76.7201
15.73684211	0.103531856	8.1966759	56.82894737	2122.717105	154668.3092	31.97929034	0.045238993	50.57894737	0.332756233	0.597118079	32.63797987	0.031130625	5.263041799	0.08988764	1998.95148	3858	2	66.9733
188.1672878	0.038958031	56.01377695	379.6635611	3771.401035	2857437.313	5.048690226	0.021154794	2161.034369	0.447419124	0.695357185	249.5818899	0.017144497	6.597109093	0.255596126	3756.093986	3858	2	66.9733
57.66212425	0.023111072	139.7291731	883.8925852	15.52344689	22711.86693	0.078907178	0.004170917	1254.171944	0.502674126	0.737020847	634.0977481	0.003134441	6.942926389	0.522294327	11.8576417	508	2	61.5852
5.901960784	0.115724721	7.763168012	62.11764706	70.62745098	5062.568627	1.100284811	0.047539156	18.49019608	0.362552864	0.619946107	37.42418424	0.037836541	4.623720568	0.268421053	56.74817378	2706	2	63.8713
5.952380952	0.028344671	116.4239456	681.5047619	1.823809524	1465.542857	0.015821773	0.011268777	155.3333333	0.73968254	0.88356279	596.3544326	0.010601236	5.734596833	0.830039526	0.372358277	2706	2	63.8713
279.5638576	0.043069459	82.06698157	651.8573409	18903.80496	18634708.24	19.25699611	0.014006085	3395.428902	0.523097967	0.751363703	463.2973231	0.011944943	6.381345663	0.188319601	18875.60757	33	0	85.1116
65.84618662	0.028055469	101.4908149	824.7043034	360.3749467	630214.0004	0.218173153	0.006816123	1198.769919	0.510766902	0.742833272	580.7231317	0.005540416	6.682236104	0.417615658	354.6410951	312	1	60.0383
8.754385965	0.153585719	5.138196368	31.56140351	167.1929825	6736.877193	4.533396678	0.082361368	22.96491228	0.402893198	0.656396797	19.15653794	0.062472668	4.223265348	0.215909091	145.7414589	349	1	69.8727
55.60639606	0.034198276	78.86959335	494.9944649	868.6291513	859438.1851	0.9131507	0.015828079	874.7761378	0.537992705	0.761707814	354.8146181	0.013220357	6.326156041	0.324745357	859.1468424	349	1	69.8727
10.46067416	0.117535665	7.977023103	57.29213483	2351.191011	119581.8202	48.22282884	0.060340926	33.80898876	0.379876278	0.638269783	36.43189496	0.048226683	4.916474927	0.086575875	2217.775533	3814	2	58.1656
122.2123317	0.053066579	35.87698803	216.2618324	18175.3756	7483910.462	44.35225577	0.040710845	1122.960921	0.487607868	0.72577944	143.9917538	0.033485169	5.932179719	0.153145365	18132.73804	3814	2	58.1656
78.00353857	0.055204203	30.49281042	284.3007785	24748.13234	4527320.34	136.6038032	0.013375055	520.9631989	0.368692993	0.629597033	179.4675643	0.009933159	6.437308225	0.097859963	24643.71085	468	2	66.8337
189.1546811	0.064163732	32.78822751	238.8100407	19203.48779	6668915.548	55.78772936	0.026375327	1430.082768	0.485102703	0.724073169	163.4054144	0.022928154	5.881397686	0.14247052	19154.22148	1098	2	76.4216
8.072463768	0.116992229	8.510817055	64.65217391	406.4202899	27131.23188	6.424705906	0.071061371	22.68115942	0.328712455	0.589598183	37.57033526	0.062186684	4.90332858	0.144654088	358.6301197	1098	2	76.4216
9.821705426	0.076137251	16.83769004	99.37984496	315.8604651	37170.48837	2.840076163	0.072459604	42.5503876	0.329847966	0.590706753	51.78859008	0.060954968	5.541158097	0.164961637	279.1124331	82	0	69.674
16.77407407	0.0310631	83.63821674	692.4481481	33.38148148	46027.16111	0.046140179	0.005751145	240.1740741	0.444766804	0.693518788	461.9235282	0.004373468	6.567418862	0.436187399	28.12550069	82	0	69.674
37.92765114	0.037589347	64.2164425	401.8434093	980.96333	836093.108	1.184793341	0.026076376	567.5391477	0.562476856	0.778436368	290.4530132	0.024175048	6.010336983	0.313548788	970.7917189	1928	2	79.8877
25.67067308	0.030854174	82.47346524	611.9158654	61.31610577	75510.90505	0.058419361	0.00652027	402.4543269	0.483719143	0.722784179	411.7808673	0.005792104	6.50781433	0.418721691	55.61250549	192	0	76.4846
13.06666667	0.145185185	5.642469136	29.11111111	522.3333333	25243.86667	11.82094332	0.115964651	24.71111111	0.274567901	0.538343809	16.49501119	0.076124429	4.874257054	0.144230769	474.2622222	96	0	76.7283
77.69194313	0.024547217	163.1084191	1128.501422	517.4157978	875646.6376	4.319703908	0.004447166	1816.804107	0.574029734	0.78577013	846.9170829	0.003481703	6.743639204	0.370392042	510.1266508	96	0	76.7283
17.17689531	0.031005226	110.2249345	1249.592058	7.841155235	12979.56498	0.036063455	0.004074236	298.1083032	0.53810163	0.761760269	899.690563	0.003448238	6.291521804	0.580712788	4.875796635	448	1	66.9158
51.3915493	0.036191232	68.0889759	402.4894366	5598.822535	4605868.563	6.859207252	0.024655422	862.8492958	0.607640349	0.807181595	302.1202273	0.020896846	5.997370538	0.203321879	5574.632763	357	1	91.7043
52.39877301	0.053577478	47.30316032	389.4396728	4218.428425	2588126.126	6.920467711	0.024113264	472.2351738	0.482858051	0.722121257	257.1251606	0.021409189	6.125816168	0.166808801	4182.489749	689	2	64.7584
60.23083299	0.024960975	128.3929588	900.2793203	287.7795276	526446.1417	0.185836371	0.004442935	1182.123083	0.489897672	0.727698848	654.9034823	0.003042112	6.947457969	0.408983051	281.8010668	689	2	64.7584
103.2190164	0.067684601	23.59312271	169.7731148	14744.67803	4125920.721	53.03502084	0.024402669	721.5206557	0.473128299	0.715316971	113.930229	0.020457671	5.724398188	0.133071553	14688.2065	756	2	83.4004
59.23751687	0.039971334	52.70277974	385.4574899	954.1788124	685886.9447	1.357512471	0.013022348	675.8461538	0.456036541	0.702189974	258.7028738	0.01070949	6.411237865	0.29800925	942.9187574	756	2	83.4004
48.54495913	0.066137546	30.26471538	207.5463215	13838.55313	3103836.971	62.33131993	0.030127025	362.0762943	0.493291954	0.729716851	149.1416452	0.027131873	5.78588414	0.097064269	13732.41261	267	0	82.5791
10.2	0.097142857	10.0431746	69.84761905	649.647619	49129.04762	9.020607689	0.042579417	36.88571429	0.351292517	0.613954246	41.51464355	0.034280288	5.189512599	0.143638851	601.1795011	1200	2	54.694
20.99293286	0.074179975	18.51043214	198.335689	244.5265018	57895.65371	1.064434274	0.020292306	113.3109541	0.400392064	0.657949562	124.8256044	0.017952211	5.702391978	0.2372171	226.7556593	1200	2	54.694
69.33927711	0.033416519	83.84197045	534.426988	1264.971084	1347865.775	1.21943154	0.012126128	1090.726265	0.525651212	0.753365705	388.2019364	0.009897574	6.401917223	0.315589354	1254.930585	1200	2	54.694
4.797101449	0.069523209	30.19071624	373.7826087	47.34782609	18049.05797	0.145060243	0.021698905	23.46376812	0.34005461	0.594523613	206.1700523	0.020589784	5.229840537	0.315068493	37.27410208	1200	2	54.694
6.076923077	0.15581854	3.062458909	24.12820513	63.66666667	1532.846154	3.639740283	0.115032742	11.35897436	0.291255753	0.550364133	14.31410202	0.08052036	4.426177219	0.202072539	39.17685733	1200	2	54.694
13.20143885	0.09497438	10.44480099	94.18705036	144.3381295	14588.89209	1.582583408	0.025961903	47.07194245	0.338647068	0.602088036	58.84989485	0.019938223	5.425505624	0.196050776	118.3207908	1200	2	54.694
13.87539936	0.044330349	47.96192673	344.1757188	223.2076677	139591.5783	0.382863787	0.012481405	165.4025559	0.528442671	0.753769187	238.0009698	0.008536326	5.721994109	0.331567797	214.1115659	1661	2	78.9021
26.50861079	0.030434685	99.57607617	688.989667	100.9621125	129492.3502	0.090000893	0.010090605	496.7887486	0.570365957	0.783050385	492.5639546	0.009428113	6.305197129	0.434630739	95.66841497	944	2	57.2402
65.70105263	0.034579501	79.45547784	505.0089474	3096.797368	2581652.867	3.746656567	0.016007281	1045.82	0.550431579	0.769950793	362.7467686	0.014250775	6.337704084	0.241392453	3079.635972	415	1	68.1068
4.125	0.12890625	5.8125	36.0625	740.625	25921.375	22.80321794	0.087582126	12	0.375	0.628016936	20.20203829	0.07504393	4.176108501	0.093567251	626.4023438	491	2	81.7084
53.82575758	0.050971361	36.61535813	255.5208333	3190.064394	1513438.227	6.774812551	0.015752774	528.1856061	0.500175763	0.735009888	174.2224894	0.012735438	5.884726125	0.206411259	3166.593305	491	2	81.7084
5.8	0.038666667	69.91328889	539.6466667	13.84	12579.53333	0.036563702	0.015602074	80.84	0.538933333	0.761125785	380.5332079	0.013522511	5.789415397	0.506756757	9.945955556	491	2	81.7084
75.67165775	0.080932254	12.59612114	138.9721925	389.3486631	58697.6107	2.868068037	0.014308545	324.0438503	0.346570963	0.61056564	85.82068647	0.010388698	6.053799521	0.17860554	358.0006406	211	0	74.7433
10.28947368	0.045129271	69.30799861	495.5131579	121.9692982	101923.2149	0.169225054	0.02350595	132.8333333	0.582602339	0.789662441	356.0707025	0.022962226	5.654015698	0.351309707	113.8667859	211	0	74.7433
172.2190476	0.109345427	14.47457556	115.8634921	65514.44698	9255387.168	469.3229129	0.037751096	656.3879365	0.416754245	0.669237115	73.31837072	0.032262116	5.4534232	0.072533849	65324.37481	132	0	63.4689
152.4870493	0.077443905	22.75878555	156.3026917	21739.93804	4746984.395	100.599931	0.038950789	936.61097	0.475678502	0.717006703	106.854838	0.032547123	5.624229821	0.123293676	21674.15432	1286	2	79.102
5.111111111	0.040564374	73.96403376	493.5634921	28.0952381	26237.12698	0.045700821	0.015969424	74.41269841	0.590576972	0.794563334	354.1892733	0.015422925	5.552161769	0.443661972	23.01486521	1329	2	55.9151
35.22390892	0.066838537	20.6264308	136.7096774	6542.611006	1291581.37	33.64110626	0.029687436	223.170778	0.423473962	0.67571173	79.33476733	0.025782023	5.850832153	0.098689139	6439.936816	1329	2	55.9151
77.44710579	0.077292521	19.0659599	154.6187625	14051.91417	2628452.197	75.99098564	0.02895147	422.2295409	0.421386767	0.674410916	98.94483652	0.023657507	5.742278476	0.108936725	13967.64837	508	2	59.4141
58.50093458	0.054673771	44.09093895	286.2859813	9665.314953	4575991.239	20.51454976	0.023335341	595.1196262	0.556186567	0.774025322	206.9982839	0.021733428	5.676670739	0.141928638	9615.671735	508	2	59.4141
38.11640212	0.100837043	8.595336077	69.66666667	1359.603175	65262.12963	31.19768345	0.032400648	128.047619	0.338750315	0.603229435	43.62214347	0.021265294	5.485254033	0.136758321	1306.135355	515	2	63.1567
183.4120428	0.045636239	67.84541765	528.4331923	14952.26574	6986310.317	32.19986637	0.01068486	1887.521025	0.469649422	0.712674209	361.5331363	0.009468187	6.545855898	0.172934596	14918.82805	515	2	63.1567
35.62176166	0.092284357	9.589707106	91.15025907	690.2590674	43831.34974	12.64534684	0.03113064	119.4196891	0.309377433	0.577147879	51.820434	0.022696263	5.919713814	0.135819845	636.0498	926	2	78.7488
14.18505338	0.025240309	213.6841099	1186.857651	308.6352313	618473.8843	1.120809375	0.01680071	300.0996441	0.533985132	0.75804875	829.6212168	0.013346054	6.605459528	0.296883254	297.2896018	926	2	78.7488
14.22709163	0.05668164	32.0961572	247.752988	921.1434263	265965.9203	3.230826335	0.019399719	138.5697211	0.552070602	0.770603487	182.2650723	0.017878383	5.421564085	0.198733175	895.8236853	3017	2	71.9425
17.11188811	0.119663553	10.61646046	109.0839161	6011.895105	699633.1119	52.55177292	0.035672445	63.65734266	0.445156242	0.691534608	74.44562544	0.032392887	5.031856291	0.071823204	5818.043034	799	2	71.6578
124.4372294	0.041437639	61.5599552	402.1302031	11692.94073	8318574.386	16.50326293	0.016549179	1632.096237	0.54348859	0.765373483	288.8467849	0.013949954	6.166091447	0.190436933	11665.36686	799	2	71.6578
81.54877082	0.064669921	30.81158604	202.4195083	5417.99207	1528960.087	19.41999445	0.034951269	582.5384615	0.461965473	0.706048268	140.5134591	0.028681413	5.887984592	0.166490626	5381.915899	298	0	85.7221
37.59939759	0.056625599	26.37037306	180.6686747	945.4036145	292714.1777	3.148442665	0.033929728	317.6837349	0.47843936	0.718918895	119.9899283	0.030164553	5.79344669	0.215304799	923.8315067	374	1	54.8556
16.65671642	0.124303854	6.351748719	37.17910448	957.3731343	38897.80597	25.27973046	0.091001876	42.1641791	0.314658053	0.579463594	21.47107993	0.063920441	5.121458823	0.116521739	883.7208732	405	1	69.1034
34.87269373	0.032170382	125.499663	849.2287823	1585.176199	2254398.649	1.155646818	0.020546177	591.5055351	0.545669313	0.766562876	592.748489	0.016923986	6.430364264	0.254042653	1569.681373	405	1	69.1034
145.8178844	0.039754058	57.53880774	490.9231189	2999.549073	2587951.613	3.505308431	0.010175733	1873.682661	0.51081861	0.74276083	341.2443332	0.008855185	6.30939295	0.273976696	2986.226971	1020	2	46.3409
19.78911565	0.134619834	5.640982924	27.67346939	744.4829932	23496.17007	26.51802969	0.137940737	58.00680272	0.3946041	0.650531871	15.83759567	0.110453611	4.664325123	0.144259078	696.4307464	1020	2	46.3409
44.43276284	0.108637562	8.077833107	48.98777506	436.3080685	23151.08802	8.932948948	0.06182738	142.5501222	0.348533306	0.61327383	30.77801464	0.041963582	5.444661305	0.173894558	403.2385387	311	1	56.8241
381.6668401	0.099263157	15.75654641	128.5856957	35521.13758	5501966.557	233.7961648	0.022814267	1677.86606	0.436376088	0.687045092	87.31069394	0.01767351	5.493994337	0.12460302	35456.72913	311	1	56.8241
52.46614583	0.068315294	31.80235291	401.6132813	3599.415365	1710842.207	7.615490539	0.007591563	393.2083333	0.511990017	0.742893954	289.7279944	0.006878437	5.738360743	0.158973297	3559.846678	816	2	75.2088
41.76883117	0.108490471	8.385063248	66.81818182	7222.94026	555628.4571	96.09237563	0.035161591	121.0779221	0.314488109	0.581658224	37.54789937	0.025100326	5.642375674	0.081602374	7072.766375	1850	2	70.2368
8.0390625	0.031402588	90.34519958	497.7226563	10.125	10965.76953	0.04850595	0.013308853	150.84375	0.589233398	0.794788878	380.8756272	0.010736611	5.887941688	0.576576577	7.116943359	1850	2	70.2368
61.56805665	0.048440643	45.86140503	325.4429583	4933.712825	2687794.334	9.11138301	0.018213745	629.2863887	0.495111242	0.731066421	214.2707783	0.016280889	6.114352574	0.174468085	4900.860356	2521	2	73.2868
244.9528393	0.117879133	11.02448586	133.639076	26977.01444	3791359.723	195.0827326	0.017082917	884.8719923	0.425828678	0.678507158	88.97706155	0.013628237	5.308167558	0.106904002	26889.51363	196	0	53.0842
28.29545455	0.107179752	7.098126148	49.59469697	441.1098485	19630.07576	12.14617808	0.050133077	82.90909091	0.314049587	0.5788132	29.97796733	0.031666124	5.401583038	0.146748193	394.6738837	3661	2	64.7283
14.54564756	0.030882479	97.06536664	723.1273885	75.51167728	107220.3609	0.063349103	0.007524525	258.8004246	0.549470116	0.769778733	517.1147545	0.006773069	6.205411584	0.462671906	70.84020537	3661	2	64.7283
30.4015748	0.047876496	68.76580073	602.8488189	586.615748	499413.6866	0.708733899	0.017987671	311.1448819	0.48999194	0.726595642	397.4835611	0.017372779	6.223843534	0.204772654	562.7675219	632	2	50.1958
80.45631068	0.041112065	53.51147943	341.7301993	3409.401124	1965351.193	5.963077833	0.015846409	1008.090445	0.515120309	0.745646034	232.3136987	0.013683634	6.202432282	0.226347444	3389.882518	632	2	50.1958
37.65217391	0.13642092	6.943118568	60.88043478	2418.956522	170433.1196	35.299945	0.037889456	92.62318841	0.335591262	0.60064592	36.50843086	0.027364749	5.262510393	0.095106823	2308.401964	714	2	73.0897
65.68807339	0.060264288	25.92396684	148.2394495	5335.256881	1430954.415	20.18424058	0.040565826	479.2825688	0.439708779	0.689577213	98.26336937	0.032670008	5.948394858	0.161433649	5296.885107	714	2	73.0897
98.92768906	0.029806475	97.72788789	768.021392	1888.905996	2812538.525	1.284354426	0.005686745	1709.249473	0.514989296	0.745847633	546.3001732	0.004306263	6.61892606	0.322201728	1879.273379	2490	2	58.1985
4.142857143	0.147959184	4.015306122	23	85.5	3815.428571	2.497745609	0.168270171	6.142857143	0.219387755	0.444498401	6.64457357	0.110470665	4.280394654	0.189189189	57.56122449	3642	2	70.7433
64.33457944	0.04008385	54.25623742	308.1869159	3361.709657	1964805.226	5.814286679	0.02188461	741.8211838	0.462193884	0.706842274	208.4949526	0.018182435	6.39114334	0.218605285	3340.78402	3642	2	70.7433
43.46606335	0.09833951	10.41774841	134.0701357	5992.830317	951190.8529	38.2189634	0.019238411	158.2760181	0.358090539	0.620777403	80.47238908	0.01525435	5.616200957	0.095774648	5883.812151	3632	2	45.7276
104.7769424	0.065649713	26.89324305	182.4078947	26859.2193	7545879.202	96.14986645	0.032760935	751.9573935	0.471151249	0.713578547	121.7170914	0.028114343	5.789464385	0.110495708	26777.31453	3632	2	45.7276
57.06666667	0.105679012	7.207115912	71.95	438.012963	33017.28148	6.706736125	0.033121788	146.7703704	0.271796982	0.539479927	36.33904359	0.025122001	5.981824962	0.132776002	381.2897497	3551	2	65.117
23.75533662	0.039007121	57.12658238	524.3678161	46.53858785	48263.25123	0.066077659	0.005952351	328.5862069	0.539550422	0.762529378	379.5544831	0.003574053	6.044776453	0.472093023	42.05170392	3551	2	65.117
14.51515152	0.109963269	7.02318641	47.71212121	5436.780303	217873.0758	151.0635019	0.078294582	39.34848485	0.298094582	0.565016929	25.74555049	0.055503896	5.350107517	0.059432688	5153.674185	164	0	0
2.444444444	0.135802469	4.978395062	27.27777778	18.5	505.6666667	0.967594718	0.132387172	5.222222222	0.290123457	0.526018519	16.00688272	0.092547381	3.794653474	0.339622642	9.830246914	342	1	45.0787
21.16246499	0.059278613	54.81229354	541.1568627	5894.795518	4055151.695	8.609126514	0.017429339	170.8431373	0.478552205	0.718502589	368.5719913	0.016113616	5.927581642	0.107985481	5809.03858	342	1	45.0787
35.59124088	0.12989504	5.588576909	40.02919708	1659.963504	74023.18613	38.84893204	0.055715897	81.54014599	0.297591774	0.564785363	21.93840389	0.038507604	5.426133259	0.113504557	1582.343545	342	1	45.0787
49.52229299	0.078857154	14.36581606	101.3184713	5221.761146	952033.5621	28.98476108	0.033650319	285.2197452	0.454171569	0.700002481	63.85249318	0.029338812	5.33988311	0.136225597	5167.874326	342	1	45.0787
8.627906977	0.200648999	4.694429421	28.09302326	1096.883721	28763.37209	44.39798908	0.114815994	14.6744186	0.341265549	0.598892162	15.10337281	0.094919046	4.048099059	0.099537037	995.951325	1543	2	75.9233
27.21449275	0.039441294	58.9400231	356.6275362	809.684058	620999.7986	1.098019625	0.025268566	433.257971	0.627910103	0.819288053	271.582126	0.020996212	5.77629616	0.308310992	799.1639067	1543	2	75.9233
25.87288136	0.109630853	9.850815139	74.32627119	3367.127119	312912.2585	37.18549799	0.049444183	102.8135593	0.435650675	0.68599671	52.33943075	0.032671512	5.111695744	0.106498195	3278.958202	301	1	53.2293
16.96039604	0.167924713	3.379864719	18.75247525	714.7128713	17006.73267	32.78547952	0.161369483	30.54455446	0.302421331	0.567525861	11.72957092	0.1014573	4.663148334	0.116628176	641.1949809	601	2	68.0931
128.2564767	0.083067666	16.56603533	97.47279793	30656.90285	4884108.338	193.8962324	0.05630355	722.8704663	0.468180354	0.711548217	65.16439516	0.046709827	5.473361987	0.108824359	30572.46294	601	2	68.0931
8.741935484	0.093999306	8.831309978	54.43010753	158.2688172	7272.182796	4.752846927	0.074926111	28.78494624	0.309515551	0.572549877	37.93950892	0.03264021	5.185499506	0.183431953	128.548734	3521	2	48.3532
25.88054608	0.044164754	42.05440075	343.1894198	87.12627986	64314.25939	0.132125413	0.011478038	308.6109215	0.526639798	0.753947896	238.0899231	0.010258921	5.849068106	0.443939394	82.05225454	3521	2	48.3532
7.911392405	0.100144208	9.113924051	73.11392405	1092.139241	65236.56962	18.91385056	0.06145683	25.55696203	0.323505848	0.588540708	40.79403752	0.050832789	5.143670109	0.113669065	1014.743791	3583	2	62.9185
20.98079561	0.028780241	110.321936	785.2524005	149.8477366	236787.3484	0.104941395	0.007889896	414.4320988	0.568493963	0.782312884	576.8803081	0.007240568	6.332449097	0.441550575	144.7186611	3583	2	62.9185
24.85714286	0.197278912	3.522045855	17.79365079	11895.77778	239420.8095	629.5863309	0.166299896	40.46031746	0.321113631	0.587064092	10.25972001	0.106914069	4.558197805	0.04805492	11462.7415	316	1	64.8214
102.7261337	0.030646221	102.217519	1086.570704	1859.416468	3590428.194	2.552245295	0.003298879	1681.529833	0.501649711	0.736256315	765.7551159	0.002480098	6.686730369	0.300519993	1848.343775	316	1	64.8214
22.40969163	0.098721109	11.36598808	115.3700441	727.1101322	102360.6123	5.320704863	0.030211065	91.11453744	0.401385628	0.658317617	74.93562659	0.026488805	5.253541807	0.16497093	690.3662404	896	2	0
63.85944494	0.057170497	37.18692238	212.8621307	3068.227395	941256.8926	10.18104213	0.037856822	516.5004476	0.462399685	0.70671398	144.8091638	0.029387445	5.953258298	0.196171409	3042.242044	896	2	0
26.46749226	0.0819427	14.07878921	103.126935	5100.055728	698722.613	37.75716855	0.034375788	121.873065	0.377315991	0.634749196	64.69709078	0.028720164	5.598867018	0.101253918	5002.517172	1956	2	65.7851
6.725714286	0.038432653	65.32068571	443.2342857	43.06285714	40266.10286	0.06254157	0.014952324	109.3085714	0.624620408	0.816950459	329.0317761	0.014072206	5.55196647	0.467914439	38.49547755	1956	2	65.7851
42.66901408	0.150243007	5.355038683	55.84507042	19686.3662	1083516.419	365.485066	0.033164225	97.12676056	0.341995636	0.606121186	33.39327577	0.023680953	5.126621777	0.052534221	19324.02693	1236	2	53.4593
17.36521739	0.037750473	60.77094045	478.0847826	65.49130435	65502.88478	0.078690459	0.010338781	266.7391304	0.579867675	0.789147274	353.8333406	0.009531538	5.905917166	0.463709677	60.84071834	1236	2	53.4593
11.57846154	0.035626036	63.68331361	468.6215385	22.10769231	20955.33846	0.039366516	0.015094753	184.0215385	0.566220118	0.780410321	333.8122803	0.014411193	5.878272153	0.518341308	18.38576095	104	0	80.9637
7.673684211	0.080775623	20.01218837	397.1894737	86.03157895	40109.18947	0.202411167	0.016037634	30.6	0.322105263	0.586001667	213.5718169	0.015038616	5.381499261	0.233415233	67.67711911	257	0	68.4736
38.94827586	0.111920333	8.261296076	58.96551724	7342.985632	442108.9023	127.3556745	0.046502923	122.6551724	0.352457392	0.610999677	38.17487847	0.031643902	5.306426165	0.084774665	7203.840559	257	0	68.4736
16.64356436	0.082393883	18.81884129	225.4950495	1529.079208	423931.8465	5.57041446	0.01966225	84.97029703	0.420645035	0.672135468	137.3713955	0.018211411	5.535086207	0.115560641	1454.196745	3494	2	71.6988
14.65618449	0.030725754	91.35288249	630.4297694	102.4192872	124275.782	0.097651087	0.008211759	259.1341719	0.543258222	0.765366651	448.8660632	0.007244102	6.271304069	0.426654741	96.92581605	3494	2	71.6988
8.712538226	0.026643848	114.4168747	625.2874618	16.47094801	22753.44343	0.064569301	0.011267033	174.9877676	0.535130788	0.759574921	455.4174651	0.009119533	6.286385508	0.524038462	12.82950369	433	1	73.8658
5.692307692	0.109467456	10.26442308	55.82692308	237.6346154	10059.01923	6.164811722	0.061496803	14.42307692	0.277366864	0.54165381	39.66508169	0.029210558	4.962660334	0.143250689	188.9034763	291	0	53.0842
60.89439655	0.065618962	27.10912883	180.9439655	20101.87608	4861859.593	83.4949177	0.019885579	462.7607759	0.498664629	0.733695645	128.0005447	0.017282925	5.666639696	0.108958553	20017.64403	291	0	53.0842
10.96363636	0.199338843	3.63107438	20.21818182	2083.690909	53107.6	88.99289043	0.132682643	20.23636364	0.367933884	0.622096774	12.43363819	0.083088244	4.075023869	0.078014184	1919.385124	660	2	77.2567
183.6359593	0.058334168	30.02087851	173.1378653	24204.28844	7176633.055	82.20467378	0.046624268	1497.726811	0.475770906	0.716916258	112.7998127	0.039102285	5.917950405	0.143077902	24155.43953	660	2	77.2567
67.81108312	0.056936258	32.05835679	203.7321579	9513.853065	3963322.685	22.94755124	0.03914162	628.6439966	0.527828713	0.754623048	139.6728193	0.034912679	5.629609511	0.166131957	9477.620954	753	2	78.6886
47.35083532	0.056504577	35.2394951	198.9451074	9129.48926	2901086.007	28.92382633	0.042176719	396.7040573	0.473393863	0.715297008	136.2040147	0.036455878	5.873455643	0.135074146	9074.679798	3535	2	59.8549
25.72704082	0.032815103	78.76598292	598.8852041	103.1836735	127895.3444	0.092780733	0.00711979	413.8979592	0.52793107	0.754505856	430.8780511	0.006276442	6.289728655	0.456344587	98.38176151	529	2	68.4356
61.59643917	0.091389376	9.236043727	71.5148368	3934.586053	312879.9926	55.01180808	0.036959899	211.0830861	0.313179653	0.580624347	41.54410151	0.026198903	5.98951357	0.090481944	3812.440924	857	2	56.9391
20.95206972	0.045647211	43.13968512	354.4814815	222.5163399	146827.4684	0.365630333	0.012065898	239.0958606	0.520906014	0.74975229	246.8960592	0.009627237	5.86714073	0.347990902	214.2585425	857	2	56.9391
146.2311828	0.065515763	28.30393667	172.7020609	43873.70968	13487201.99	143.2873963	0.044794326	1054.055556	0.472247113	0.714200628	111.2804407	0.039132375	5.787283371	0.110780226	43792.22508	134	0	60.6959
203.1197505	0.084457277	23.72246731	166.3883576	38461.87609	7238764.957	206.4978553	0.037122608	1052.178378	0.437496207	0.687447827	111.8383796	0.030270851	5.747077371	0.108489715	38376.91446	2572	2	59.4223
27.75490196	0.136053441	5.446054402	43.53431373	775.504902	37120.55882	17.20979396	0.050803584	66.99019608	0.328383314	0.59491741	26.52017926	0.036060002	5.142505005	0.115319389	700.3087995	573	2	66.0452
66.95366795	0.051701674	33.86455539	225.0725869	4514.067954	2022653.805	10.14737081	0.021091075	693.0185328	0.535149446	0.759673143	157.2443376	0.01864737	5.761018779	0.20234375	4489.64375	573	2	66.0452
6.529411765	0.128027682	6.821991542	43.29411765	522.1568627	19320.5098	16.07377718	0.083818044	15.39215686	0.301806997	0.562949503	20.50415127	0.069865284	4.718091333	0.115909091	447.7239523	3040	2	67.9644
33.63522013	0.035257044	72.74395352	434.3815514	910.2662474	866097.1614	0.989074506	0.02580364	588.706499	0.617092766	0.813160879	330.7086538	0.024598146	5.949303811	0.319063545	900.4432138	3040	2	67.9644
18.78683386	0.029446448	101.572943	783.2084639	57.79780564	83947.75705	0.050359318	0.007201966	385.3573668	0.604008412	0.803815359	585.9158157	0.006059502	6.242855298	0.478619655	53.43245693	485	2	81.5524
68.99556869	0.050956845	39.03292395	250.3766617	4569.697194	1430818.991	14.8272819	0.027184503	592.1314623	0.437320135	0.687596022	168.9536884	0.021175897	6.263455832	0.165687714	4533.270531	3528	2	63.3977
114.9067215	0.157622389	5.983057385	41.72016461	73568.46502	3257611.896	1699.643909	0.070375724	262.3388203	0.359861208	0.62302989	24.97264085	0.056223855	5.199575102	0.0507201	73179.74242	161	0	64.1697
39.54739653	0.052800262	38.08876633	280.2256342	4609.732977	2161204.84	9.874107608	0.016384172	379.8758344	0.507177349	0.739776115	188.2790262	0.014685326	5.794229741	0.174510718	4576.896558	161	0	64.1697
53.53364269	0.124207988	5.575271451	30.45939675	1471.324826	59384.25986	40.56441159	0.113012011	131.5475638	0.305214765	0.57193788	17.39900451	0.070321104	5.551162885	0.117278912	1398.620518	193	0	73.0595
33.36022514	0.062589541	27.54034123	184.3302064	3160.324578	961849.576	10.47672377	0.025286484	286.1969981	0.536954968	0.760578797	130.2088478	0.022256373	5.495984266	0.161662117	3122.061185	193	0	73.0595
43.01183432	0.127253948	8.600504184	58.93491124	27203.34615	2128724.612	352.2626243	0.064896653	133.8224852	0.395924512	0.651279716	35.68947593	0.053181329	5.032244411	0.061132212	26935.76238	300	0	0
3.264705882	0.048010381	72.01448962	556.6617647	10.94117647	8602.132353	0.037720698	0.020642559	38.44117647	0.565311419	0.778792552	409.8223517	0.019757344	5.15862079	0.53125	7.397923875	300	0	0
5.59375	0.087402344	16.68359375	125.625	109.21875	20670.73438	0.610940376	0.035180094	29.96875	0.468261719	0.70617384	73.75664799	0.033233627	4.851813384	0.266666667	95.15625	149	0	77.399
30.47474747	0.043975105	46.88990086	337.3636364	470.4473304	302392.8427	0.755469776	0.018405341	387.6637807	0.559399395	0.775637044	243.0087376	0.017133323	5.875459802	0.323529412	460.8936114	1490	2	77.399
58.33561644	0.199779508	5.328333177	23.85958904	18180.10274	400634.2123	890.3902018	0.168488768	112.3287671	0.384687559	0.64359149	16.58580924	0.107002075	4.450282519	0.060255881	17904.67916	288	0	60.1396
7.823529412	0.076701269	19.57862361	138.4313725	516.0392157	100579.6471	2.736043771	0.053350213	45.64705882	0.447520185	0.694042743	86.13409337	0.050712918	5.05948901	0.163987138	478.8531334	288	0	60.1396
227.030108	0.02476602	152.8765438	1077.349624	13624.48925	27762965.16	18.30474279	0.004240408	5120.447366	0.558573946	0.775496956	805.6581097	0.002906074	6.823538992	0.231929159	13605.89883	618	2	77.8836
41.23214286	0.122714711	6.282729238	38.90178571	1751.267857	91564.02976	38.09086293	0.070199409	114.3511905	0.340330924	0.605728892	21.86313393	0.052794619	5.370606493	0.104477612	1659.655612	439	1	72.783
42.15243243	0.045570197	45.88939547	296.5210811	2837.707027	1580622.308	5.129918133	0.017994917	509.2854054	0.550578817	0.769695334	211.7889676	0.016013477	5.848695116	0.212692573	2815.601781	439	1	72.783
98.06388642	0.043506604	48.02193321	255.4125998	6185.173026	3326708.263	11.61282289	0.038233131	1116.950311	0.495541398	0.731496881	176.4369884	0.030731099	6.090711833	0.210693588	6162.646337	173	0	0
59.90776699	0.145407201	7.48696272	66.94902913	14367.6432	1036928.881	202.3443632	0.040059559	181.276699	0.439991988	0.689373999	45.58811523	0.033367325	4.862207048	0.079552037	14209.62854	2730	2	63.1923
291.4252409	0.090589133	15.11727593	109.2862916	73217.69195	11544013.01	469.8053335	0.027546924	1296.11346	0.402895076	0.659166251	71.42147669	0.02003171	5.649756211	0.091053183	73097.07461	2730	2	63.1923
52.61336516	0.125568891	6.340223626	41.2601432	9052.732697	416406.1981	201.9317858	0.070955148	131.4391408	0.313697233	0.579339927	22.93964361	0.046625993	5.487285689	0.073858629	8869.4179	733	2	62.5654
36.67709637	0.04590375	38.80621428	241.3429287	756.563204	386611.4643	1.531099155	0.02746665	371.4505632	0.464894322	0.708922125	163.3510882	0.024015664	6.120434507	0.265272244	742.3524744	733	2	62.5654
37.63364055	0.043356729	42.96210899	278.0967742	1058.18318	659915.6394	1.729674681	0.02121351	491.0345622	0.565708021	0.780040751	198.9483403	0.019547645	5.827585541	0.260269865	1043.420941	527	2	76.5452
30.76296296	0.075957933	16.62362445	119.8592593	7246.175309	1306188.869	40.56896398	0.035543234	192.4765432	0.475250724	0.716378567	78.51010504	0.030109548	5.436299562	0.102609577	7151.197049	3435	2	62.8528
102.6480572	0.045845492	54.1495695	585.5560518	1254.467173	863884.4788	1.836486722	0.006610928	1013.286735	0.452562186	0.699621428	392.3971479	0.00598941	6.548652251	0.223007968	1234.359619	3402	2	49.3415
99.41099476	0.043373034	48.02747758	303.9297557	2480.5637	1344788.097	4.64930287	0.023153969	1102.518325	0.481028937	0.72119936	208.5452406	0.018947279	6.246806387	0.252034308	2464.820947	3402	2	49.3415
7.834224599	0.041894249	55.91260831	457.6256684	35.83957219	30275.90909	0.053456841	0.012152597	120.315508	0.643398439	0.827585785	348.7859271	0.011804565	5.487747029	0.492105263	31.71020046	1235	2	59.0329
63.89875173	0.088625176	14.31824731	100.1054092	12203.16505	1394618.688	108.5352933	0.040134631	274.9583911	0.381356992	0.641915001	64.7626315	0.030801691	5.77652631	0.092912371	12087.32655	1285	2	68.7474
1.80952381	0.0430839	66.7329932	353.3095238	2.357142857	1178.285714	0.039935538	0.035587148	29.61904762	0.70521542	0.860079365	282.1643122	0.034808101	4.784941827	0.763636364	0.642290249	1285	2	68.7474
11.25	0.234375	2.326388889	10.83333333	3898.1875	55635	298.8657292	0.301521991	15.45833333	0.322048611	0.582781675	6.45553028	0.209204978	3.940078056	0.060225847	3622.489149	3480	2	61.7194
205.0586566	0.097000311	14.59528203	88.51135289	190935.587	21834225.04	1683.573784	0.058219191	885.8192999	0.419025213	0.672842851	59.66748278	0.046030558	5.643575532	0.057761141	190635.8582	3480	2	61.7194
11.16551724	0.077003567	14.42644471	112.6413793	309.6275862	41807.46897	2.45645599	0.040922669	50.26896552	0.346682521	0.607360983	62.70319798	0.031021224	5.522439825	0.165525114	273.1293222	412	1	61.4593
50.73445732	0.026730483	109.0095062	840.7718651	72.9662803	113236.8051	0.055041227	0.004719028	995.3888303	0.524440901	0.752305315	586.848236	0.00395641	6.698600381	0.476884422	68.56910552	412	1	61.4593
33.72234763	0.076122681	18.34399156	216.8803612	967.6297968	249389.9391	3.83491504	0.012927271	162.3182844	0.366406963	0.629115988	128.2828769	0.010230007	5.930623559	0.14244373	918.3449597	303	1	63.5318
102.5314534	0.05560274	27.4905924	150.9246204	7139.841649	1918282.245	26.96170468	0.046924093	742.8709328	0.402858423	0.659170374	97.35744463	0.035959129	6.182374664	0.163707386	7102.528367	303	1	63.5318
92.27632344	0.053680235	36.23893987	318.3577661	2733.143106	1581812.086	4.76747887	0.015572231	805.1803374	0.468400429	0.711597467	215.6269554	0.012376787	6.034405039	0.245676719	2716.575034	113	0	78.9213
37.94308943	0.154240201	5.340752859	31.03658537	12530.50813	525748.3537	307.5614928	0.097992945	92.31707317	0.375272655	0.633479045	19.67678409	0.071774415	4.765842822	0.068734283	12318.84112	113	0	78.9213
31.48618785	0.173956839	4.127224444	18.82872928	3431.889503	70165.43094	179.2905704	0.204081171	56.24861878	0.31076585	0.575626026	10.55560964	0.136697142	4.892870178	0.08529689	3294.443027	76	0	0
11.2020202	0.03771724	64.09314242	426.3737374	106.2861953	89960.10774	0.147992516	0.020103735	166.6835017	0.561223911	0.77725554	294.6883233	0.0190751	5.825453887	0.404081633	100.1618202	76	0	0
99.51380753	0.083275153	18.32714693	190.958159	17063.53975	4124687.263	71.05795488	0.020032584	502.9665272	0.420892491	0.674452578	122.7684212	0.017142872	5.826271955	0.090999086	16942.77896	154	0	62.2505
2.636363636	0.039944904	76.97153352	579.8181818	3.151515152	2640.984848	0.022014977	0.019424387	36.03030303	0.545913682	0.762126473	384.2939815	0.019071429	5.25099218	0.6875	1.035812672	154	0	62.2505
42.74262735	0.114591494	7.448540563	46.97319035	2634.50134	140472.0027	51.68189427	0.072167917	108.6729223	0.291348317	0.553286971	26.03458503	0.049686144	5.599422559	0.100620448	2535.730782	666	2	52.8569
185.0681265	0.090057482	23.82707088	183.8034063	56540.02676	14175914.32	226.916391	0.034752987	945.7591241	0.460223418	0.705242396	121.5202628	0.029018077	5.59877826	0.089096033	56414.05208	666	2	52.8569
26.5942029	0.12847441	5.086326402	34.62318841	1010.014493	36167.47826	32.22907561	0.082462704	53.14492754	0.25673878	0.523612545	19.3430652	0.052703314	5.5108905	0.099855282	909.7244276	321	1	60.0986
92.51548848	0.073483311	30.21894402	200.7505957	49154.98411	15338877.44	158.0794865	0.039183748	608.6854647	0.483467406	0.722637365	131.0664592	0.034780404	5.688997056	0.084355109	49014.45147	321	1	60.0986
30.81151832	0.16131685	5.224801952	38.27225131	14501.04712	798762.733	268.972442	0.062044894	65.98429319	0.345467504	0.606497295	21.6074846	0.04674132	4.811626316	0.062134027	14242.02253	3460	2	65.4839
41.73151751	0.040594861	64.6049098	339.9776265	7383.786965	4938490.707	11.11435391	0.023015678	544.618677	0.529784705	0.756034572	245.8630449	0.018977925	6.124777723	0.165619462	7347.330273	3460	2	65.4839
100.873494	0.075958956	15.09225758	88.21536145	29622.96536	3830988.454	231.9451902	0.047899862	583.876506	0.439666044	0.689243542	55.15580796	0.040460011	5.59960995	0.093971129	29509.72243	232	0	66.2149
47.59178744	0.028739002	98.53615604	858.6437198	91.11775362	153862.7742	0.061115438	0.003961009	933.2548309	0.563559681	0.778951952	629.0573112	0.003200246	6.475044779	0.487202118	86.90484864	720	2	59.9808
10.0877193	0.176977532	5.367189905	33.43859649	1688	47039.38596	65.26825532	0.085722502	24.50877193	0.429978455	0.679431746	24.60345482	0.057191188	4.064876842	0.0890625	1561.93044	3451	2	59.8439
8.244444444	0.183209877	4.990617284	26.35555556	407.8444444	11565.24444	17.1545298	0.109093446	11.35555556	0.252345679	0.50703967	16.169497	0.040161031	4.394429141	0.131195335	349.7461728	3451	2	59.8439
9.602739726	0.13154438	5.718896603	34.84931507	708.0958904	22085.17808	24.17061722	0.087495643	32.01369863	0.438543817	0.685313135	24.20216083	0.070273271	4.463969259	0.128747795	647.7676862	3451	2	59.8439
40.03592814	0.119868048	7.295385277	46.67664671	19105.75449	1195859.71	312.7563591	0.062993123	135.6526946	0.406145792	0.662432819	28.6526965	0.050544607	5.06891357	0.063911213	18860.93506	3451	2	59.8439
55.60904408	0.031831164	88.47006218	569.3520321	751.9484831	881138.2244	0.666961165	0.016149933	919.4957069	0.526328395	0.75359349	398.3520957	0.013932293	6.474091138	0.336868492	743.1363872	3451	2	59.8439
118.6647332	0.068831052	21.58151738	149.7018561	13279.21578	2524017.825	70.66628816	0.037591841	712.1415313	0.413075134	0.668155927	97.02972449	0.029616177	6.022518977	0.115333155	13204.03762	385	1	61.6947
7.184331797	0.03310752	88.29030134	427.7327189	9.705069124	4133.110599	0.105169614	0.014015642	84.95391705	0.391492705	0.646826136	286.5838828	0.010124337	6.291785581	0.47173913	5.211450657	385	1	61.6947
38.51260504	0.161817668	5.285078737	30.03361345	13297.93277	436012.5	421.3515958	0.122583897	87.31932773	0.366887932	0.628629355	17.2013026	0.099261635	4.795996544	0.052841918	12939.801	177	0	72.2026
7.764705882	0.114186851	9.154628028	55.51470588	960.2205882	75979.98529	12.51587487	0.064469736	34	0.5	0.730272396	40.00461514	0.055338922	4.448846342	0.120353982	891.1840398	177	0	72.2026
43.55858311	0.059344119	23.37831783	186.7234332	1322.504087	286161.936	6.396702763	0.016368901	321.3024523	0.437741761	0.687779607	122.0883721	0.013527023	6.032569935	0.14126251	1272.391576	3383	2	71.2936
63.89948007	0.027686083	98.55361804	724.0736568	312.8058925	488380.8302	0.210429496	0.005903441	1233.12305	0.534282084	0.759264956	521.6907644	0.005174554	6.628809582	0.402651779	306.6379438	3383	2	71.2936
35.48773234	0.026384931	111.570949	897.1539033	113.3144981	216082.0126	0.065771336	0.003816076	746.5301115	0.555040975	0.773352966	666.5308336	0.003174857	6.522016374	0.460616438	108.601241	699	2	53.0513
47.14864865	0.10619065	12.43996023	108.6036036	11559.32883	1246611.178	108.8255835	0.028956891	202.5135135	0.456111517	0.70182954	74.80928512	0.025508801	5.216481437	0.090649245	11437.63414	1005	2	0
79.16611296	0.087670114	14.06487787	127.2292359	6097.607973	791283.2636	47.65365669	0.027294571	377.0531561	0.417556098	0.671854583	84.53079363	0.02238907	5.70352819	0.117731421	6025.46148	1005	2	0
77.25218914	0.0338232	74.6127824	467.3778459	1822.680823	1754396.806	1.940171782	0.018525594	1152.588441	0.50463592	0.738146188	318.3227297	0.015001632	6.428436425	0.295357559	1811.217677	741	2	64.5859
47.75	0.106584821	6.941441127	45.03348214	4404.162946	211322.0022	98.50380378	0.072523738	144.8035714	0.323222258	0.58830745	26.80066395	0.05160706	5.581826026	0.090340795	4281.635837	741	2	64.5859
120.3489318	0.061215123	35.7913709	292.0844354	26808.13123	12605140.62	57.1749624	0.013678889	982.3652085	0.499677115	0.73467624	199.1462709	0.011650313	5.85870593	0.126122658	26745.26553	217	0	81.9192
51.04173913	0.029589414	99.98086116	666.2828986	749.537971	951099.7977	0.611456936	0.009023539	922.76	0.534933333	0.75955962	470.9086643	0.007172494	6.517077233	0.327262379	740.2009608	2894	2	67.4059
24.06280193	0.11624542	6.81873556	44.40096618	1236.864734	49001.45411	33.15853736	0.059290367	58.74879227	0.283810591	0.552215495	25.77272082	0.035583277	5.573355571	0.100436681	1137.732409	24	0	0
100.2836231	0.0229377	205.9181811	1117.386322	7212.076167	13638128.88	4.016876797	0.005741505	2074.165142	0.474420206	0.716122579	815.7947903	0.004082061	7.259617056	0.223483106	7192.054021	24	0	0
78.12226148	0.027605039	120.0482974	650.3657244	2995.795406	2921442.052	3.123545883	0.012315396	1184.520141	0.418558354	0.671480976	432.9838604	0.009147778	7.127737879	0.240503102	2978.506854	3408	2	55.447
8.066176471	0.029655061	96.78022275	555.5588235	21.81985294	28402.83088	0.031874019	0.011701676	171.1764706	0.62932526	0.820119869	429.472659	0.011021463	5.924706586	0.567849687	18.71862835	454	2	0
20.18979266	0.032200626	88.30450056	558.2328549	551.1834131	654818.1994	0.47931476	0.014279951	406.814992	0.648827738	0.832108687	429.6745813	0.013728247	5.931328457	0.332097458	542.1163028	638	2	49.5113
4.664233577	0.034045501	114.3193564	823.7445255	7.496350365	9685.919708	0.024757113	0.012401408	72.29927007	0.527731898	0.75279713	550.7651562	0.011196232	5.891649649	0.559183673	4.298257765	687	2	0
5.25	0.21875	2.873263889	11.625	562.5	10530.25	37.54855867	0.290642007	6.083333333	0.253472222	0.491997925	5.867844437	0.176731621	3.736440502	0.09375	448.7222222	213	0	0
290.4389439	0.073734182	21.28488054	129.547347	99741.37675	22090733.55	452.9226693	0.041631567	1954.63544	0.496226311	0.732067637	88.57585252	0.036539307	5.514002293	0.099101819	99639.55589	213	0	0
38.15300546	0.052121592	30.89079996	203.7486339	1480.04235	464634.3675	4.806156138	0.029705353	359.5491803	0.491187405	0.728249908	138.5303564	0.025996684	5.893877742	0.19117263	1452.680304	375	1	0
158.1945568	0.058181154	29.43533964	174.5939684	58613.22361	8822414.926	394.1150215	0.039912024	1101.353807	0.405058406	0.661754176	112.4007024	0.033080349	6.300507323	0.088864921	58486.59283	109	0	44.397
3.446601942	0.033462155	82.92845697	387.9902913	2.796116505	1721.873786	0.051915023	0.026376467	65.05825243	0.631633519	0.821434736	310.2524056	0.022994858	5.490786785	0.725352113	0.895466114	583	2	70.0151
9.698412698	0.153943059	4.528092719	23.03174603	82.07936508	2788.714286	3.410897866	0.142109371	17.12698413	0.271856891	0.5266804	10.59679118	0.093802892	4.628173281	0.213559322	60.1531872	392	1	65.5058
63.87679367	0.031606528	114.9064883	788.0791687	4637.340426	4439258.095	4.877247833	0.012091084	974.7456705	0.482308595	0.721983483	544.097303	0.010709905	6.87016978	0.185736605	4608.353311	392	1	65.5058
7.3125	0.114257813	6.33984375	47.78125	398.25	23999.45313	6.871045152	0.057340349	23.71875	0.370605469	0.629548009	26.9439519	0.047119991	4.645514892	0.134453782	342.9335938	1841	2	67.0363
14.12727273	0.032107438	92.48181302	644.625	159.025	205563.9682	0.220300127	0.013849337	231.7136364	0.526621901	0.753268019	447.8791052	0.009879248	6.268503582	0.358014646	151.2231353	1841	2	67.0363
133.9807475	0.151733576	8.523393302	68.49377123	21929.29898	1689953.608	291.4494463	0.045175798	361.398641	0.409284984	0.66348779	45.23129854	0.033870817	4.93797394	0.09001937	21805.89531	609	2	76.8296
27.85820896	0.103948541	7.533025173	78.26865672	255.3171642	25586.47761	2.811012226	0.024795136	71.49253731	0.266763199	0.532387203	39.5629197	0.016438804	5.758939107	0.16994293	220.691844	609	2	76.8296
23.34080717	0.034889099	67.0114867	498.1479821	32.87294469	27064.42601	0.06082551	0.014264152	365.941704	0.546998063	0.767393147	358.4285684	0.0121162	6.193226898	0.471126761	28.36763704	313	1	0
4.827586207	0.083234245	16.99286564	103.0344828	1773.862069	248166.9483	12.82149327	0.06525673	23.20689655	0.400118906	0.654724443	54.97421517	0.059428499	4.778167366	0.1	1673.862069	1463	2	69.963
98.78836634	0.061131415	28.58563767	184.0476485	34552.07673	12027651.14	99.55837371	0.021899676	801.8304455	0.496182206	0.732295169	120.3283224	0.018341646	5.683134879	0.117835788	34480.05798	1463	2	69.963
25.51929825	0.089541397	11.48501077	72.70877193	9270.649123	892188.6211	98.4932616	0.055245937	94.22105263	0.330600185	0.59619146	41.02145815	0.045906894	5.67949918	0.0710546	9072.580536	3362	2	72.8761
17.76023392	0.034620339	78.60573244	484.5536062	330.588694	257609.9844	0.469409989	0.021719831	254.5750487	0.496247658	0.73203376	321.8494302	0.018237207	6.295742427	0.309036145	320.1178558	3362	2	72.8761
75.23037975	0.095228329	11.17094216	89.79620253	8196.125316	786831.6013	87.26747394	0.033606249	322.6506329	0.408418523	0.664264739	55.41832542	0.027833843	5.535417626	0.092257386	8078.636182	100	0	63.7454
26.6735905	0.03957506	54.82400347	384.995549	220.9183976	175703.2671	0.303371927	0.01758189	380.0593472	0.563886272	0.779106667	274.9411941	0.015030701	5.930014455	0.396703943	214.5641086	100	0	63.7454
39.22299652	0.034166373	92.0639341	687.8405923	2021.543554	1904640.21	2.160475402	0.008794207	631.9006969	0.550436147	0.769032582	485.1204693	0.007815755	6.377699622	0.243117323	2004.624807	663	2	72.961
5.789473684	0.152354571	3.842105263	28.84210526	183.6315789	6481.421053	6.274146813	0.084939855	9.947368421	0.261772853	0.518343421	13.6022574	0.043112546	4.396229409	0.139705882	132.3961219	663	2	72.961
8.793103448	0.151605232	4.172711058	26.32758621	1061.62069	30040.18966	39.45938055	0.117140976	18.75862069	0.323424495	0.584383157	14.94768165	0.093111166	4.581890159	0.098639456	958.843044	663	2	72.961
144.6148528	0.037033253	82.40274549	523.0478873	11708.31319	11002731.68	12.52650894	0.023134138	2053.825608	0.525947659	0.753448577	371.9733484	0.018879003	6.410654235	0.220409776	11687.72878	544	2	66.1191
8.76109215	0.029901338	102.7773649	724.5392491	25.5221843	36137.16041	0.030756619	0.010841831	180.0307167	0.614439306	0.810712393	550.1057177	0.01006913	5.960715559	0.521352313	21.8431199	340	1	69.41
39.63556116	0.049981792	34.59956524	206.4640605	1318.48802	560173.4792	3.165960758	0.03446993	444.258512	0.56022511	0.776574911	144.2781553	0.030188374	5.620593406	0.264597931	1304.204768	1508	2	72.4408
25.50359712	0.091739558	11.24037317	75.64388489	5514.838129	439290.1007	71.35350247	0.035970864	108.2877698	0.389524352	0.646095643	49.24241352	0.026934245	5.299987496	0.091357213	5395.022269	361	1	78.9049
67.01601067	0.044707145	46.93018828	369.418946	2851.500334	1850584.25	4.429386865	0.015633119	785.06004	0.523722508	0.751731478	259.4203252	0.013026292	6.090161245	0.239113096	2834.010194	1963	2	76.7721
47.14285714	0.108624095	8.911677887	57.52534562	22889.38249	1368420.465	392.0079171	0.048752468	154.078341	0.355019219	0.616873326	38.54383538	0.033564134	5.440271993	0.05950096	22606.92567	741	2	76.293
4.095652174	0.035614367	78.78835539	637.3913043	8.573913043	9835.426087	0.027328653	0.02090715	77.7826087	0.67637051	0.842399922	480.5065702	0.020722953	5.392891521	0.598958333	5.786465028	741	2	76.293
32.75830816	0.098967698	8.769598671	53.06646526	12538.60121	770720.9879	208.6898691	0.061988457	116.4501511	0.351813145	0.615970212	33.68273749	0.044894633	5.536317732	0.07470097	12359.39729	195	0	83.989
4.174603175	0.033131771	97.24313429	408.7936508	2.571428571	1241.468254	0.037947476	0.023571591	73.84126984	0.586041824	0.792962963	329.1973457	0.020413971	5.744555221	0.724137931	0.664399093	195	0	83.989
87.19191919	0.073393871	18.92563897	126.8021886	56241.10606	11809784.95	269.2432629	0.03691462	560.5791246	0.47186795	0.714037446	82.88914382	0.031080298	5.56409216	0.076290778	56069.29311	261	0	54.7351
7.011976048	0.041987881	55.98895622	367.3952096	30.13772455	22628.05988	0.068348422	0.028159774	103.8023952	0.621571229	0.813307079	269.7156749	0.027594181	5.480860114	0.484057971	25.86991287	3247	2	0
18.69296375	0.039857066	66.33271353	414.326226	322.4051173	278971.6247	0.46015368	0.02951605	261.6908316	0.557976187	0.775327969	288.9053329	0.025801824	5.822188599	0.373407643	315.2332277	208	0	64.0247
58.91463415	0.179617787	4.155404149	22.29573171	13602.12195	291809.3262	674.4956532	0.135972274	107.902439	0.328970851	0.590379475	12.98437313	0.091699781	4.792487558	0.06489909	13364.69895	1634	2	72.345
37.8662069	0.052229251	38.27082806	333.8262069	2260.929655	1264775.748	4.062750142	0.012131088	378.4731034	0.522031867	0.750336437	230.591478	0.010973723	5.859235263	0.211988304	2238.677289	1634	2	72.345
34.21649485	0.117582457	6.151155513	46.17525773	2220.917526	132794.8969	38.88150302	0.051010697	86.5395189	0.297386663	0.561229814	25.70202047	0.031156143	5.47636901	0.103595586	2127.738643	549	2	69.8645
133.245614	0.116882118	9.015786396	67.76666667	22589.30175	1760767.541	298.3266289	0.04828168	458.4877193	0.40218221	0.65961757	45.16509347	0.037361734	5.381465129	0.083811204	22446.93918	549	2	69.8645
16.07326733	0.031828252	80.93408097	634.7207921	56.69306931	70745.50495	0.054294301	0.007405444	292.2990099	0.578809921	0.789052192	458.0294448	0.006726397	6.061476171	0.494129159	52.59745515	1208	2	0
15.56872038	0.036892702	57.41658992	513.8767773	25.36966825	24535.83649	0.036452852	0.006660155	181.056872	0.42904472	0.679726111	329.3793887	0.005577902	6.340270494	0.447033898	20.36564767	2985	2	63.6988
31.75720165	0.130688073	7.87850768	37.07407407	2342.670782	89283.32099	66.8856835	0.106145972	99.73251029	0.410421853	0.665119662	23.3454922	0.083494562	4.863509236	0.11976343	2272.951718	2985	2	63.6988
15.68034188	0.026804003	113.0815224	996.6444444	11.79487179	18064.96752	0.02825601	0.005168961	287.8136752	0.491989188	0.728831515	693.8645583	0.002828989	6.610105552	0.54981203	8.486825919	2847	2	68.0164
165.9215602	0.0711194	18.10163206	114.5503643	18888.53408	3480949.274	103.8633349	0.028491931	957.4320617	0.410386653	0.665580014	74.42836419	0.021635877	5.87506768	0.127989906	18827.48929	744	2	77.5606
62.08270677	0.116696817	7.865718102	46.69360902	18814.40602	1426083.336	252.0557755	0.081574308	247.6616541	0.465529425	0.709323926	29.80368336	0.069294522	4.949192096	0.086028461	18679.28724	60	0	69.3443
20.43225806	0.13182102	5.356253902	33.75483871	780.6258065	35185	18.71841349	0.083889793	57.19354839	0.368990635	0.629915113	19.43785655	0.067078735	4.991799192	0.118411001	709.3050572	3208	2	65.2895
42.32125604	0.051112628	35.92430979	264.3429952	1706.266908	822439.1703	3.576966854	0.019095743	462.4178744	0.558475694	0.775347639	188.629208	0.017097978	5.680048303	0.237999425	1688.612702	3208	2	65.2895
40.01908397	0.076372298	17.7629618	151.8187023	3953.927481	845449.7424	18.64461675	0.019673633	214.5763359	0.409496824	0.664127529	92.63333877	0.016131738	5.692572682	0.127308066	3892.227056	118	0	74.4203
31.54632588	0.050393492	36.22320581	247.4936102	957.9249201	475420.1502	1.964968063	0.022631142	334.7284345	0.534709959	0.75910055	170.1700557	0.019895926	5.675744929	0.263135771	943.4824919	118	0	74.4203
55.80966767	0.168609268	5.753854017	29.09063444	10025.91541	286392.7009	373.3173182	0.127072548	110.6314199	0.334233897	0.595321127	16.89685727	0.092807208	4.857327662	0.080653021	9872.185376	120	0	0
51.87751371	0.094840062	16.06473067	160.8555759	3848.809872	791693.4406	18.94122023	0.018918674	261.6617916	0.478357937	0.718767506	110.2884081	0.016553588	5.262434715	0.146295801	3802.086274	120	0	0
105.4687169	0.055921907	34.44312335	195.6765642	18402.66649	3900630.2	87.4265812	0.025762755	834.0731707	0.442244523	0.690793981	134.3565713	0.021407193	6.081281451	0.132211707	18345.45804	859	2	83.6824
35.94852136	0.039374065	52.08515192	401.9759036	137.6089814	114085.4436	0.184188619	0.011970022	497.8105148	0.545247004	0.76640643	285.7315879	0.010037493	6.02758761	0.38735681	130.9443273	1157	2	0
71.23346304	0.092391003	10.46752495	102.1400778	897.9753567	110195.6693	7.667653557	0.024170654	278.4111543	0.361103962	0.624838554	61.39098095	0.017181594	5.819083241	0.151087596	854.1684709	166	0	74.1437
59.48906338	0.03336459	69.53652131	483.65788	275.8597869	238459.7768	0.333531267	0.009145353	858.7005048	0.481604321	0.721522213	325.2138746	0.008045269	6.537146748	0.365368852	268.3688359	166	0	74.1437
21.07017544	0.1232174	6.46564755	41.90643275	771.6608187	31166.83041	20.40634973	0.070993497	61.78362573	0.361307753	0.623869801	24.89279362	0.052840517	5.023701431	0.12647929	709.1491399	337	1	74.8118
108.7826484	0.099344884	13.61003816	80.89497717	31817.30959	3593698.587	285.0054712	0.070036032	492.2018265	0.449499385	0.696830179	54.08218427	0.058527753	5.268812258	0.089212971	31691.66494	337	1	74.8118
167.7358588	0.087045075	14.68985646	83.22625843	55962.97717	7527357.006	420.0652163	0.069777947	815.5272444	0.423210817	0.675144744	53.13747941	0.055083205	5.493383376	0.089632076	55838.50476	587	2	67.7837
64.09454796	0.044233642	50.61353467	294.805383	4757.612836	2611794.31	8.736228089	0.037455274	805.2898551	0.555755594	0.773674931	210.8188197	0.034188661	5.900893363	0.206557377	4734.174943	3185	2	66.0534
2.6	0.173333333	3.448888889	20.53333333	154.5333333	2288.066667	12.695887	0.199990174	2.733333333	0.182222222	0.345750466	6.802259822	0.142183688	3.506890596	0.133928571	98.78222222	1967	2	52.5777
8.154929577	0.114858163	7.402499504	38.1971831	2389.464789	62832.19718	98.02558241	0.10437271	19.70422535	0.277524301	0.540349074	19.18112303	0.080134377	5.044064113	0.077342048	2222.290815	1967	2	52.5777
4.614973262	0.024679001	162.3410449	965.3208556	3.454545455	4547.59893	0.044910886	0.013341912	116.7540107	0.624352998	0.81793672	790.5261081	0.00977722	6.049030445	0.713740458	1.491549658	1967	2	52.5777
3.727272727	0.084710744	19.19989669	138.7045455	78.27272727	14434	0.490573978	0.063867666	22.5	0.511363636	0.735045365	90.5581029	0.061431783	4.570353994	0.268292683	64.38016529	1967	2	52.5777
9.748427673	0.030655433	85.75685297	561.490566	12.00628931	14049.27673	0.018967282	0.008644827	192.0566038	0.603951584	0.805036623	404.239646	0.008122898	5.960798291	0.6	9.22851153	1967	2	52.5777
2.285714286	0.081632653	18.61607143	71.17857143	25.42857143	337.0714286	6.33885284	0.111289773	7.714285714	0.275510204	0.435219019	45.25704487	0.021699194	4.521640636	0.318181818	15.55102041	1586	2	51.6331
45.22135922	0.087808465	12.08205863	90.27572816	4669.47767	473846.9223	47.00008901	0.03563634	173	0.33592233	0.601732036	53.65255746	0.028239511	5.948490807	0.089208384	4543.8201	1586	2	51.6331
7.881057269	0.034718314	68.37668109	581.4889868	4.374449339	3991.343612	0.013917827	0.009428272	137.0088106	0.603563042	0.804348237	430.5906441	0.00898343	5.80975847	0.657971014	2.064584991	1586	2	51.6331
25.0125	0.156328125	4.47484375	53.65	5061.2	252833.2625	104.7926537	0.034677227	48.8875	0.305546875	0.563646514	29.40448835	0.023632289	4.922782363	0.071047957	4863.094375	1672	2	62.4641
212.6615789	0.034902606	111.4403026	936.1188249	26052.3998	42553926.91	16.00200701	0.01130353	3364.44986	0.55218281	0.771368569	679.8036856	0.008972537	6.440321369	0.197414463	26026.74066	1672	2	62.4641
120.9546798	0.119167172	7.223849159	38.42955665	4928.742857	217676.4768	118.2416642	0.095530843	362.737931	0.357377272	0.620983165	24.15177696	0.06901047	5.470192224	0.099901575	4828.545716	183	0	0
632.1699271	0.121244712	11.58228705	74.85097814	130966.0035	12492883.05	1403.778579	0.058385952	2100.118143	0.402784454	0.658249746	47.93778494	0.045174954	5.292152059	0.086273082	130831.6498	183	0	0
19.82857143	0.094421769	9.56952381	70.40952381	256.1761905	18220.10952	3.810379656	0.055954753	68.28571429	0.325170068	0.589247192	38.0257492	0.04532898	5.560421334	0.176916596	224.22678	444	1	77.4018
26.89666667	0.044827778	42.35399722	281.005	303.63	148407.0083	0.670081813	0.023323751	306.13	0.510216667	0.74218363	196.3313815	0.019406609	5.957697692	0.29154519	291.8651	444	1	77.4018
9.117647059	0.178777393	5.54863514	41.78431373	1278.078431	59146.45098	28.23078335	0.109759864	19.19607843	0.376393695	0.630882519	24.27458545	0.099870861	4.120297587	0.107594937	1191.697809	463	2	52.6434
7.5	0.234375	3.18359375	18.6875	1503.71875	20616.25	122.4021439	0.144903982	7.5	0.234375	0.485337199	8.418207366	0.091086562	4.027518266	0.07032967	1301.545898	463	2	52.6434
104.5291202	0.064764015	21.51110712	133.1053284	16381.43866	4579564.981	58.90549404	0.033458775	762.1251549	0.472196502	0.714501904	88.91536279	0.027225079	5.645041144	0.142453663	16332.1607	463	2	52.6434
36.344	0.096917333	9.786126222	95.70666667	1081.016	123133.2213	9.913520945	0.033970777	125.9546667	0.335879111	0.600092758	54.27507662	0.029028937	5.713617316	0.125208681	1017.229156	446	1	71.1513
111.4777902	0.041611717	56.66333939	413.0399403	6714.311683	5108432.784	8.853222825	0.010873242	1526.648376	0.56985755	0.782870633	298.4606918	0.009609468	6.020461001	0.236765356	6696.472963	446	1	71.1513
142.9909829	0.064468432	28.59042155	154.3881876	18877.21641	3454044.401	103.8716906	0.040510021	961.7655546	0.433618374	0.684766007	94.28234346	0.03506411	6.014453844	0.113209473	18799.19129	182	0	78.308
61.22680412	0.105200694	8.834626422	58.12371134	43407.69072	2596125.684	738.2650527	0.050366858	214.532646	0.368612794	0.630138661	33.59874079	0.039818251	5.456261818	0.058130244	43111.75614	617	2	0
13.72171254	0.041962424	51.09908444	297.8868502	597.1987768	292914.7523	1.251168046	0.022108622	158.9021407	0.485939268	0.724443978	194.0175558	0.020512158	5.98497288	0.223055935	577.09987	617	2	0
19.53832442	0.034827673	66.25895317	416.969697	459.7486631	418882.1783	0.526617427	0.013263156	323.9518717	0.577454317	0.787852802	301.6174881	0.011521578	5.991766083	0.292035398	448.0232269	1362	2	71.4493
34.57142857	0.189952904	3.119701727	14.39010989	6058.510989	92897.84066	418.1266682	0.273721001	46.18681319	0.253773699	0.515474748	7.422842632	0.163058313	4.941151464	0.066350711	5831.36303	278	0	54.8904
25.26451613	0.04074922	57.85573361	427.7354839	681.9887097	569814.6661	0.831248445	0.012780575	371.3258065	0.598912591	0.801227047	309.0530632	0.012071363	5.798857465	0.322412897	672.3687071	278	0	54.8904
46.06363636	0.104690083	7.849746901	63.86136364	772.2363636	60072.26364	10.41862897	0.041424853	127.0090909	0.288657025	0.555467607	33.67233419	0.031315669	5.831479804	0.144832126	724.5636157	1738	2	50.2247
143.2593764	0.064735371	22.23874043	128.4134659	23715.68007	5090582.969	111.2708759	0.040269719	954.666516	0.431390202	0.68285346	80.71751942	0.034486439	5.910375215	0.122699046	23649.2572	1738	2	50.2247
62.37658464	0.046514977	37.938806	259.1073826	2355.715884	1202144.101	4.651893365	0.016471888	730.9716629	0.545094454	0.765942044	178.2853593	0.014952441	5.871581949	0.230848683	2336.951029	492	2	60.1945
7.68	0.1536	4.4324	22.58	2497.48	91439.32	71.19017925	0.157221372	14.64	0.2928	0.549705108	9.167424828	0.127938353	4.460631001	0.066312997	2270.0736	220	0	66.7205
8.023076923	0.030857988	90.53136095	807.1230769	11.07692308	15988.85769	0.016089427	0.007272939	146.6461538	0.564023669	0.779222487	588.5616135	0.006629475	6.078036418	0.577777778	8.081360947	220	0	66.7205
8.923076923	0.171597633	4.69341716	19.63461538	2076.096154	52557.28846	91.98525698	0.205467339	14.38461538	0.276627219	0.53994237	9.440692438	0.127857723	4.556020968	0.066924067	1852.823595	1581	2	75.4329
131.47473	0.02839627	93.68980967	800.0438445	1575.73067	2844369.333	0.885894297	0.002963122	2179.333909	0.470698469	0.71318508	561.9931192	0.002182086	6.85010467	0.351743524	1567.648131	1581	2	75.4329
10.968	0.087744	13.922176	74.264	1614.664	145631.504	18.2298002	0.070047783	52.808	0.422464	0.675493865	45.27760369	0.062625009	5.038214513	0.127681307	1553.323776	166	0	88.2658
70.43557312	0.055680295	30.0447837	170.5375494	32898.45138	10166974.19	107.0168518	0.044859477	658.2474308	0.5203537	0.74919995	118.9013797	0.036566489	5.766110388	0.094031071	32785.35278	166	0	88.2658
43.64285714	0.086592971	18.07879819	165.5277778	8567.418651	1873534.159	39.41066812	0.025325507	216.8055556	0.430169753	0.681259694	105.299921	0.022608851	5.519800022	0.097617664	8462.478139	1130	2	75.4466
22.73932584	0.051099609	33.52938265	219.1011236	806.1393258	360381.773	1.860785633	0.030849851	202.8292135	0.455795985	0.700574473	135.7021256	0.024895407	5.813945453	0.239504844	788.7063553	1130	2	75.4466
7.114285714	0.203265306	2.788571429	17.22857143	683.6	20473.05714	24.33499259	0.131068716	8.942857143	0.255510204	0.51210916	6.253197052	0.075041494	4.011585432	0.096685083	576.6253061	107	0	68.3178
42.71553611	0.046734722	39.08969279	250.8654267	659.321663	362149.8009	1.248684189	0.027987651	522.0568928	0.57117822	0.783489875	181.8814499	0.024328155	5.70224552	0.284557908	646.9718984	107	0	68.3178
77.64447403	0.103388115	11.14240223	70.80825566	45853.22237	2937907.111	731.6773489	0.049347972	285.9613848	0.380774148	0.640582982	44.9550914	0.039619802	5.528531553	0.063969336	45608.84763	595	2	51.0767
4.854014599	0.035430763	97.79647291	461.8540146	258.1970803	36014.9854	1.966026989	0.021212795	72.19708029	0.526985988	0.75213018	387.0088846	0.019184829	5.817128591	0.226446281	238.6955086	284	0	80.326
11.89005236	0.062251583	30.68731669	214.2827225	1322.015707	338097.8796	5.220292547	0.020574708	94.22513089	0.493325293	0.729779073	153.6691376	0.017961192	5.560540492	0.165654814	1285.574573	284	0	80.326
38.28838951	0.143402208	4.262677271	22.20599251	890.7790262	28494.77154	31.94434378	0.14515219	79.76404494	0.298741741	0.566679769	12.26642702	0.098251437	5.264425204	0.108097166	805.1992032	330	1	79.726
11.7311828	0.04204725	60.56425277	450.874552	99.62724014	91284.37634	0.147939123	0.027817208	168.9856631	0.60568338	0.804197633	337.776621	0.02456097	5.672684558	0.398571429	93.33235698	330	1	79.726
538.1185951	0.129448784	8.189622855	54.40149146	164772.0941	9347935.047	3037.983277	0.046986563	1667.747655	0.401190198	0.65784743	36.02239473	0.032058701	5.20871562	0.067019201	164549.4549	615	2	66.589
7.421052632	0.195290859	3.288781163	19.5	494.0263158	11428.97368	23.51830141	0.143281269	11.05263158	0.290858726	0.552114404	11.58222162	0.079439905	4.069745936	0.125412541	430.4466759	1013	2	75.589
176.4209086	0.048281584	41.31557292	305.0979748	19670.05473	11616652.79	33.39662065	0.01476503	1971.478927	0.539539936	0.762816612	214.9510077	0.012747942	5.904912359	0.179152775	19638.89793	1013	2	75.589
94.14570858	0.187915586	4.083218792	28.40918164	74863.74251	2356015.156	2457.725528	0.080438146	174.740519	0.348783471	0.612073211	16.85690222	0.05660155	4.87857217	0.044872369	74367.10216	522	2	54.3616
7.830917874	0.037830521	61.11745898	443.1594203	13.5410628	12233.19324	0.028333623	0.012547002	126.2753623	0.610025905	0.807917701	326.8584282	0.011896062	5.630531539	0.570247934	10.46586852	522	2	54.3616
41.84244373	0.06727081	19.78145646	127.7475884	7873.202572	1408154.987	44.41398823	0.02670613	239.3858521	0.384864714	0.644097853	73.6618019	0.020838885	5.888604389	0.113173217	7795.127449	502	2	48.1753
38.38788871	0.062827968	23.20154505	137.8772504	2576.410802	713386.2291	9.392686741	0.041543538	302.4828151	0.49506189	0.73124393	90.63165593	0.038424796	5.509710192	0.194772075	2550.050728	502	2	48.1753
18.07602339	0.105707739	6.787934749	58.2748538	56.77192982	2996.444444	1.381069756	0.047125996	46.33333333	0.270955166	0.534842245	28.21924929	0.036360638	5.504319281	0.25753012	41.69392292	2129	2	76.5781
8.212669683	0.037161401	82.09750005	704.8371041	47.57918552	50056.71041	0.060514205	0.012871331	106.8280543	0.483384861	0.721339618	464.021191	0.01222892	6.077760208	0.399638336	41.31786818	2129	2	76.5781
30.49137931	0.131428359	6.607294144	106.1767241	748.2887931	105052.819	5.378051823	0.019661202	81.76724138	0.352445006	0.616023884	59.37026743	0.016032342	5.160591909	0.151931893	704.9674309	715	2	77.0986
12.21411765	0.0287391	94.11995017	670.4588235	2.524705882	1975.849412	0.026228397	0.009027905	270.92	0.637458824	0.825907353	529.4914596	0.006602206	6.030423253	0.741710297	0.706967474	715	2	77.0986
29.35666667	0.048927778	55.553975	451.365	1596.218333	696864.9033	3.76502706	0.019411621	252.54	0.4209	0.674372995	289.888098	0.016489911	6.365185694	0.138536135	1544.113997	367	1	57.9123
39.50284414	0.044940665	52.26956115	308.5244596	4083.875995	2437067.264	6.929982935	0.037687055	429.6461889	0.488789748	0.726473208	204.9175442	0.030832554	6.042366014	0.177971249	4052.304126	367	1	57.9123
42.04810997	0.072247612	19.42309668	164.290378	7092.896907	1742551.098	29.09312782	0.02152787	253.3264605	0.435268832	0.686027593	105.4511484	0.017726534	5.718895382	0.11447679	7016.589778	10	0	78.2274
57.64163265	0.047054394	39.51077051	277.677551	1803.30449	945111.1633	3.478290905	0.021536707	637.8081633	0.520659725	0.749476117	194.2473275	0.019135373	5.92142795	0.257028955	1788.167626	10	0	78.2274
76.8597561	0.234328525	2.689879536	12.8597561	94706.05183	1287760.799	7511.99803	0.266507453	104.7012195	0.319211035	0.585914968	7.59122645	0.175530833	4.679122449	0.030847362	93655.14566	120	0	60.1589
308.5836401	0.063105039	27.7681	163.3357873	162115.4765	51371573.41	512.7384456	0.02936878	2338.092843	0.478137596	0.718612128	108.3610491	0.024155357	5.768200887	0.101275785	162017.98	120	0	60.1589
17.48780488	0.142177275	5.061801838	30.63414634	2384.902439	77918.11382	79.96933161	0.086674512	31.89430894	0.259303325	0.5185478	13.77149481	0.061114522	5.053320179	0.074954296	2206.907793	140	0	83.589
101.9754322	0.092789292	11.9143849	71.56505914	55738.76433	7568701.465	413.4868969	0.068300379	499.8826206	0.454852248	0.700338189	46.55020562	0.055773308	5.234100556	0.080383265	55584.00077	140	0	83.589
16.23943662	0.228724459	2.984725253	16.91549296	4265.760563	125763.4225	150.7735521	0.145542381	21.81690141	0.307280302	0.563760304	8.015170248	0.096982256	4.09217948	0.070227498	4062.999008	417	1	61.7945
193.4198161	0.09878438	13.64804302	98.91317671	502844.5342	38761775.93	6593.046361	0.025971431	647.0051073	0.330441832	0.592992728	59.44897898	0.017274184	5.933970724	0.035522496	502052.0456	417	1	61.7945
17.4717608	0.058045717	29.64867937	174.8471761	2070.830565	646353.9601	6.725933808	0.043399356	174.1694352	0.578635997	0.787437652	122.9642462	0.038283606	5.347301102	0.158755274	2031.153122	2891	2	70.5397
18.26195029	0.034917687	68.88118627	445.0038241	117.7609943	117389.9637	0.136840547	0.015076241	277.8833652	0.531325746	0.757162837	307.0941937	0.013749399	6.080350462	0.416070008	111.9844623	2040	2	67.2164
6.234042553	0.132639203	6.200090539	45.59574468	785.4680851	34499.06383	18.50281871	0.062956993	22.14893617	0.471253961	0.708184498	29.0556254	0.039545273	4.041959406	0.126684636	723.1588954	2040	2	67.2164
18.04377104	0.060753438	24.47097235	165.3367003	1898.983165	353294.1549	10.37899902	0.027686765	127.5050505	0.429309934	0.680981581	100.2484604	0.023698969	5.765974298	0.136866359	1845.599723	2879	2	72.8877
7.114285714	0.203265306	4.016326531	15.77142857	2254.314286	40920.65714	134.7988351	0.256169906	8.257142857	0.235918367	0.487009752	8.0246137	0.122917978	4.24015686	0.063520871	2006.476735	18	0	83.0548
56.89189189	0.219659814	3.746843368	23.15444015	67142.27413	1591667.961	2928.780779	0.13674729	91.38610039	0.352842086	0.615690988	13.91021602	0.096007853	4.533150244	0.035827915	66363.23922	18	0	83.0548
33.0798005	0.082493268	13.8789311	105.723192	3138.157107	420487.5262	23.84437503	0.04342765	159.3042394	0.39726743	0.654927266	64.73452724	0.032971274	5.669371898	0.08865797	3010.934459	1358	2	57.5288
49.11448395	0.042597124	46.92697883	315.6253252	1739.893322	986515.2134	3.147169775	0.025428782	546.6114484	0.474077579	0.715528708	207.2593687	0.019036357	6.233102568	0.222286485	1719.655029	1358	2	57.5288
70.98466899	0.049466668	46.79139968	403.1721254	1374.195122	776453.3477	2.454066613	0.01257059	687.9644599	0.479417742	0.719517244	265.1013169	0.011539817	6.247217904	0.185209086	1345.042648	457	2	67.2822
8.460176991	0.037434411	84.71211528	650.1415929	23.94247788	28986.73894	0.033802615	0.013937573	136.8318584	0.605450701	0.804020239	480.2269392	0.013430935	5.775344468	0.505592841	20.03048398	457	2	67.2822
34.33248082	0.043903428	47.0771139	321.4411765	1928.350384	1183637.216	3.172837085	0.020252014	435.6547315	0.557103237	0.774110759	231.074654	0.018605942	5.879314664	0.227722772	1909.06683	906	2	88.3863
7.15483871	0.04616025	40.69469303	305.0193548	22.61290323	13470.99355	0.055759495	0.017032473	85.76129032	0.553298647	0.770280372	216.5447653	0.015908765	5.515347696	0.462686567	17.94172737	936	2	0
121.9302752	0.111862638	7.490999074	42.42018349	33301.33761	1725582.588	669.5303536	0.085367158	393.7137615	0.361205286	0.624487751	25.47994794	0.064631874	5.5428817	0.066699302	33076.55774	381	1	33.6849
2.846153846	0.054733728	42.63017751	272.2692308	5.5	2326.826923	0.051052115	0.038707992	26.76923077	0.514792899	0.744886496	178.5085524	0.037704177	5.01755943	0.590909091	2.636094675	381	1	33.6849
157.9662692	0.053821557	28.67748242	180.4078365	37182.38467	11274814.62	123.1691014	0.02671747	1335.349574	0.454974301	0.701156804	117.4696787	0.022292837	6.110319895	0.114474043	37106.07388	301	1	88.3479
6.193548387	0.024973985	181.5070239	1109.790323	29.5483871	54748.67339	0.032979401	0.009516567	123.3548387	0.497398543	0.731826715	745.2509657	0.008635749	6.553206194	0.401294498	23.33864464	1188	2	77.1808
8.975103734	0.037241094	59.40066459	489.8340249	12.67634855	10976.64315	0.037058698	0.009853588	106.1701245	0.440539936	0.688726504	319.9274669	0.0081375	6.079568775	0.46615087	8.07434445	1188	2	77.1808
13.50632911	0.085483096	23.12369813	228.8101266	331.1835443	99928.81013	1.193439606	0.041700035	62.72151899	0.396971639	0.654228483	139.5593034	0.034480646	5.474684749	0.179341657	300.092333	371	1	78.3425
38.5006502	0.050065865	34.81128448	261.7269181	504.7256177	245395.6567	1.076562418	0.020399122	361.7256177	0.470384418	0.712789672	172.4211056	0.017058413	5.958539845	0.302517703	493.7986813	371	1	78.3425
18.30726257	0.10227521	11.02050498	78.92178771	3685.888268	409143.5251	33.62006042	0.043866664	84.77653631	0.473611935	0.714074349	50.551923	0.040261865	4.831063131	0.103828306	3593.126619	2017	2	71.2904
67.18318157	0.035984564	65.78752952	428.8869845	2053.012855	1935450.291	2.196911708	0.01415255	1083.259239	0.58021384	0.789544451	310.5890062	0.013040562	6.102120292	0.301956979	2042.045299	2017	2	71.2904
18.25769231	0.035110947	71.79039941	483.1	214.7307692	214634.3019	0.231864464	0.010953458	282.9423077	0.544119822	0.765546605	345.5022574	0.009631723	6.097257136	0.362622036	207.1259024	256	0	60.0822
58.2768937	0.037095413	59.15856341	388.7740293	600.7352005	504340.9453	0.740349063	0.016176683	843.8580522	0.537147073	0.76111037	275.3826566	0.014619363	6.208781629	0.337776822	591.9704349	672	2	85.6055
8.968253968	0.142353238	5.614512472	23.17460317	898.8730159	29518.26984	30.34716182	0.173762895	18.20634921	0.28898967	0.553485108	11.53571848	0.121390271	4.796890591	0.104132231	806.6520534	806	2	72.2849
164.0646579	0.102990997	12.12989346	80.92718142	75984.16573	10339297.13	562.387917	0.048277657	682.3182674	0.42832283	0.680664658	51.10853175	0.039779621	5.349595911	0.079921734	75827.60955	806	2	72.2849
47.26785714	0.052754305	31.59733239	186.4553571	2575.003348	774522.7176	8.716444185	0.04195819	402.84375	0.4496024	0.697199345	121.0685835	0.035431674	6.019395429	0.175171065	2542.414031	344	1	72.2219
12.14492754	0.088006721	13.39849821	77.2826087	613.6594203	35012.78261	11.48486313	0.046493406	50.68115942	0.367254778	0.623248995	48.39504432	0.033140363	5.25850772	0.153163152	571.0317685	249	0	78.4164
9.63	0.04815	36.167975	217.205	17.71	6112.355	0.0958188	0.030313787	77.44	0.3872	0.646311808	118.2241582	0.026856094	5.993420503	0.396825397	11.3596	249	0	78.4164
31.14134276	0.11004008	7.66961755	52.8869258	11888.40636	920440.9717	155.1569406	0.062360889	131.8833922	0.466019054	0.708622101	34.79573185	0.05206716	4.947546008	0.075366178	11712.35191	1059	2	59.1616
360.5452436	0.209132972	4.7098153	32.22969838	857170.1926	29700667.36	25101.67118	0.106929837	628.6032483	0.364619054	0.624645499	19.40448269	0.079386797	4.832652075	0.030770329	856114.018	1059	2	59.1616
82.7199341	0.136276662	5.405377678	45.40527183	6346	389053.6969	104.97659	0.052968449	186.1202636	0.306623169	0.571633316	23.42736177	0.039086046	5.499621927	0.081783886	6196.49197	249	0	66.674
120.8022954	0.044725026	40.654446	291.2336172	1929.68197	1234204.182	3.048260581	0.012972382	1296.842281	0.480134128	0.720361838	194.5525949	0.010500506	6.140542009	0.30014446	1918.581552	249	0	66.674
24.41463415	0.054134444	61.60288298	681.8447894	897.5676275	470707.694	1.728429692	0.006666164	212.1396896	0.470376252	0.712554501	518.3636405	0.006096469	6.1453817	0.176103085	865.3223534	1731	2	79.7014
35.99078341	0.041464036	61.47760624	443.797235	594.9781106	473783.1083	0.770630207	0.021334825	515.1290323	0.593466627	0.7970025	318.2703197	0.020706475	5.885259665	0.310776942	584.6242474	1731	2	79.7014
21.54716981	0.067758396	25.21914679	137.0597484	4185.902516	660110.0943	26.79118857	0.064885159	159.1194969	0.500375776	0.734455031	96.75777505	0.059828767	5.477151483	0.138200782	4133.545004	2835	2	77.7973
6.133333333	0.034074074	77.14333333	654.7444444	4.477777778	4138.083333	0.01522693	0.009394497	102.1555556	0.567530864	0.780797668	486.5380912	0.008796125	5.866310286	0.633802817	1.988395062	2835	2	77.7973
33.10084034	0.139079161	7.373790693	54.56722689	9541.016807	552601.7227	168.0369446	0.054751959	85.5210084	0.359331968	0.622724325	32.74677361	0.04483047	5.124614483	0.067004505	9318.279994	423	1	67.7288
176.3685474	0.070575649	19.52335636	123.687475	113491.9404	27816523.31	464.8829052	0.030254643	1095.460984	0.438359738	0.688226043	78.4151683	0.024168322	5.709008426	0.085026028	113353.6168	423	1	67.7288
85.15384615	0.192655761	3.454966115	22.28506787	8731.988688	274588.0204	289.337772	0.097901729	124.6696833	0.282058107	0.546967728	12.06864024	0.06138477	5.05026841	0.062810857	8478.516354	203	0	58.274
98.05335628	0.056255511	34.14082656	228.1858864	23407.01606	9161071.422	59.99454845	0.038122055	918.0935169	0.526731794	0.753744697	154.7208549	0.034833631	5.751228902	0.129427489	23347.31983	203	0	58.274
7.468899522	0.035736361	71.48375724	622.4976077	11.39712919	11641.7177	0.036045934	0.011302633	114.9808612	0.550147661	0.768965275	435.3008911	0.007353093	5.864901641	0.552910053	8.126050228	1617	2	68.6932
87.79144385	0.046947296	38.87396265	255.9240642	7626.680214	3620191.283	16.14351087	0.022303894	969.4898396	0.518443764	0.74800288	176.3815541	0.019709519	6.000211574	0.186701278	7597.991874	1617	2	68.6932
35.08	0.1754	3.6816	21.49	3966.37	152653.77	110.4051751	0.103411716	49.52	0.2476	0.509827334	11.0734402	0.060192022	5.053032279	0.066489362	3740.1684	2098	2	57.1096
15.01441441	0.027052999	138.1196786	839.0810811	601.5135135	453344.5405	0.816355332	0.010764456	302.2576577	0.544608392	0.765348016	660.4223254	0.008839793	6.571623297	0.284615385	589.1687363	2098	2	57.1096
6.536507937	0.020750819	224.1108592	1240	22.94603175	43109.80952	0.075248107	0.007656835	167.0190476	0.530219199	0.756175011	858.6561908	0.006366093	6.657404866	0.489130435	18.76627866	280	0	74.2356
46.9721497	0.040880896	52.45204935	305.5361184	2226.801567	1445865.808	3.479979367	0.028671437	648.2950392	0.564225447	0.779078032	218.4583461	0.025784804	5.947969365	0.253251047	2211.209722	882	2	68.7342
37.62645012	0.043650174	42.85543925	295.8573086	718.0881671	369756.8469	1.425745282	0.014936449	434.6287703	0.50420971	0.737851358	194.5079143	0.013111937	6.06087587	0.270898806	704.46162	314	1	82.1534
95.84280639	0.042558973	47.2649155	380.0195382	1126.946714	747106.8881	1.722588138	0.010295135	1061.493783	0.471356032	0.713855041	252.6651471	0.008155546	6.335744611	0.284487115	1114.590802	340	1	73.2877
42.23491656	0.054216838	30.66375542	201.7394095	1930.320924	750025.4673	5.025483725	0.029250482	412.745828	0.529840601	0.756028965	139.5356915	0.026641045	5.664033885	0.22566628	1910.684308	194	0	73.1726
58.06260575	0.09824468	12.67263321	84.59221658	28155.9577	3412522.423	234.1030351	0.052192601	279.3688663	0.472705358	0.714508629	56.59533197	0.044758966	5.161624408	0.078957916	27995.55612	2802	2	71.7096
47.32212389	0.083755971	14.49424074	124.6884956	15432.24248	2160278.09	111.3185235	0.026610077	217.7823009	0.3854554	0.64463816	76.45156585	0.021687711	5.713674754	0.07867985	15270.70513	303	1	72.7616
93.88982604	0.049493846	40.25916014	216.2235108	20216.9457	5336863.736	77.15031967	0.034288855	878.9072219	0.463314297	0.707915682	142.2512435	0.029297706	6.175216167	0.127709708	20155.63276	303	1	72.7616
26.03585657	0.103728512	9.785241504	72.07569721	5257.123506	383565.4861	73.54982293	0.036374959	85.52589641	0.340740623	0.604964488	42.76440999	0.027548662	5.4960488	0.089899713	5133.391121	583	2	61.8932
19.80550098	0.038910611	60.00682412	417.43222	247.9960707	218978.7014	0.298732838	0.012874986	285.1571709	0.560230198	0.776792529	298.4794074	0.011062342	5.926703004	0.374264706	240.8569907	583	2	61.8932
37.36820084	0.078176152	15.84343761	97.59832636	23139.62343	3862333.475	139.0667893	0.063830748	239.4476987	0.500936608	0.735122452	63.14284635	0.058595119	5.217765362	0.084571833	22999.81012	243	0	67.2247
46.34545455	0.168528926	3.58947438	25.56	23463.92364	791578.1818	715.3393502	0.088225511	96.97090909	0.352621488	0.616446822	15.53977821	0.06104055	4.842553717	0.040843606	22864.47519	246	0	60.5315
11.72	0.042618182	55.00694215	422.9490909	25.06181818	21484.40364	0.050071214	0.019344375	154.0472727	0.560171901	0.775744666	294.039637	0.018470678	5.644193463	0.475778547	20.64417851	246	0	60.5315
23.65882353	0.13916955	5.135951557	33.85294118	18471.42941	658445.6647	524.1826598	0.079841337	68.51764706	0.403044983	0.659089771	21.27709115	0.06410013	4.758881164	0.056422171	18157.30592	292	0	50.8274
22.36929461	0.046409325	42.86145211	328.4854772	416.5103734	275327.0353	0.652773683	0.013133485	280.2946058	0.581524078	0.790867434	244.722935	0.011754222	5.564614785	0.336122734	407.6591312	292	0	50.8274
3.854368932	0.037421058	77.83598831	464.3592233	3.883495146	3040.68932	0.099647746	0.016632078	55.33009709	0.537185409	0.758869187	325.4970821	0.007139499	5.532191275	0.651898734	1.530398718	2517	2	79.8712
8.234042553	0.175192395	2.67270258	14.55319149	433.6595745	9053.702128	23.67548077	0.206660395	10.87234043	0.231326392	0.484448172	5.434374507	0.13052439	4.495558266	0.107798165	347.6043459	409	1	69.9918
56.16274694	0.052834193	33.58399744	221.9680151	11565.23142	5028044.783	26.67369478	0.024972528	579.3593603	0.545022917	0.766256743	155.3740491	0.021600459	5.657204228	0.151230616	11521.50735	409	1	69.9918
115.1393324	0.083555394	13.91682694	94.13497823	66125.90058	9204504.287	478.7775454	0.039627996	578.6357039	0.4199098	0.673165494	59.43696799	0.032093455	5.619354606	0.071402663	65929.75832	648	2	65.5616
15.2970297	0.15145574	4.99990197	29.9009901	3243.891089	106937.0891	102.5206613	0.112883263	39.65346535	0.392608568	0.650073673	19.02382029	0.085473972	4.621650402	0.087597572	3113.56965	346	1	53.6712
89.93718338	0.045560883	49.57006946	312.1610942	12191.75887	6770313.616	22.03134135	0.016766642	998.2624113	0.505705376	0.739036951	220.8799372	0.013696146	6.161286413	0.170113754	12157.20305	346	1	53.6712
57.4111349	0.122936049	5.759868677	43.02997859	5113.601713	287841.7045	93.35008255	0.05594336	149.8308351	0.320836906	0.588126624	24.26643059	0.041393252	5.50213905	0.082860185	4967.952478	2772	2	66.5096
134.4778325	0.055204365	27.65612066	171.2524631	16689.65517	5716407.325	49.00902781	0.041757343	1193.176519	0.489809737	0.727466925	113.452251	0.034034948	5.867811322	0.151927155	16646.33111	2772	2	66.5096
3.355555556	0.074567901	15.96839506	82.84444444	56.26666667	6578.133333	0.693202221	0.076862432	15	0.333333333	0.588693382	48.51053079	0.068553393	4.819305041	0.229591837	37.29580247	2429	2	73.3808
31.1490313	0.046421805	40.88955026	275.9701937	998.4888227	599060.8241	1.694120806	0.022620997	396.195231	0.59045489	0.796348605	203.0478208	0.021091953	5.626190307	0.293269231	986.8618407	2429	2	73.3808
12.6	0.081290323	16.08965661	136.5225806	230.0451613	45022.70323	1.221614379	0.037337308	54.16129032	0.34942768	0.612942061	70.47449588	0.03421866	5.540866484	0.188335358	201.852487	369	1	61.7041
49.49315068	0.03766602	70.88431167	490.3234399	2601.872907	2582510.91	2.641412202	0.014175302	794.2450533	0.60444829	0.805024231	364.2782121	0.013022915	5.943166787	0.265938069	2587.733247	369	1	61.7041
44.41073384	0.048642644	37.51338162	238.7305586	1077.659365	451091.2596	2.636456464	0.022305119	451.2475356	0.494247027	0.730830156	162.8722281	0.018881232	5.935139146	0.250342747	1061.703146	1590	2	68.126
