# Supplementary material for: Towards survival prediction of cancer patients using medical images
Source: PeerJ Comput Sci. 2022 Oct 26;8:e1090. doi: 10.7717/peerj-cs.1090 (PMC9680890; doi:10.7717/peerj-cs.1090)
Supplement: Supplemental Information 1 [file peerj-cs-08-1090-s001.zip › FinalCodeV1.2/Benchmark NSCLC Feature Selection/NSCLC_Radiomic_Features_ngtdm.csv]

original_ngtdm_Busyness	original_ngtdm_Coarseness	original_ngtdm_Complexity	original_ngtdm_Contrast	original_ngtdm_Strength	Survival_days1	Survival_days	Age
1.582543658	0.00032287	2049.64204	0.09107915	0.475542386	2165	2	78.7515
2.196753956	0.000194467	1759.586682	0.085619439	0.37685475	155	0	83.8001
0.796053483	0.008111813	132.709436	0.067441923	0.663619835	256	0	68.1807
3.831639788	0.0017853	76.90974754	0.018662042	0.180052673	256	0	68.1807
0.378134985	0.001518079	2610.492669	0.361429846	1.745392703	256	0	68.1807
1.474539175	0.000961327	417.5549878	0.024315956	0.386883542	141	0	70.8802
0.153788681	0.007707731	743.0806552	0.19068919	3.912608589	141	0	70.8802
0.968353358	0.000785242	1241.127972	0.065906215	0.591867271	141	0	70.8802
0.706145747	0.000768133	1846.323289	0.071380101	0.840046516	353	1	80.4819
0.415423504	0.000753704	6857.629661	0.452185656	1.522369484	173	0	73.8864
3.052573616	0.002914531	63.52981863	0.040300048	0.173619664	137	0	81.5288
0.234702792	0.004486583	1238.123891	0.311736568	2.303749794	137	0	81.5288
0.403016982	0.001279485	2281.091392	0.27314826	1.694559963	77	0	71.666
1.695043351	0.000691814	599.3328618	0.042436774	0.348366031	131	0	56.1342
0.475351916	0.001440005	1618.31968	0.241813112	1.329232941	131	0	56.1342
2.139530977	0.001936685	154.26287	0.047537017	0.228767493	131	0	56.1342
1.637151428	0.0005698	949.6243798	0.09620686	0.357193058	131	0	56.1342
1.040706832	0.011234785	92.28603974	0.073084396	0.709329384	2119	2	71.0554
0.157521603	0.003594329	1920.857439	0.171145145	3.649458318	2119	2	71.0554
0.486489162	0.001022749	3503.302823	0.275767665	1.291274235	515	2	64.3313
0.42264921	0.002984922	650.5489621	0.02590056	1.626153561	85	0	71.2553
1.070708012	0.000283967	4768.900828	0.137977985	0.706168887	85	0	71.2553
0.25908161	0.00373897	818.0458473	0.035451394	2.509877352	3614	2	65.3635
0.217398022	0.003441196	5676.317538	0.742510317	3.778473406	1247	2	66.7707
0.072131285	0.008862209	3728.060277	0.68643225	9.507197235	1238	2	71.7235
1.344724253	0.000589131	1009.880834	0.105201603	0.455123287	101	0	79.1129
0.215413978	0.018984946	161.8486577	0.064828893	2.340190826	220	0	73.9001
1.330718725	0.003440129	177.9932013	0.048699138	0.4412523	220	0	73.9001
2.556128801	0.000267994	1333.676013	0.147772886	0.251490919	220	0	73.9001
0.092523517	0.011387035	866.9597252	0.09596951	5.881266774	1926	2	82.9925
0.744301536	0.000496759	2439.885987	0.055581252	1.111126984	1926	2	82.9925
3.011234984	0.000416581	479.981196	0.034044238	0.272565628	336	1	74.82
1.365980593	0.004872671	98.25467923	0.037158723	0.387412917	139	0	76.9692
0.143561692	0.005594942	971.079903	0.061113239	4.0925532	139	0	76.9692
0.647281545	0.00526629	149.0488866	0.028904993	0.76444286	139	0	76.9692
0.532956409	0.000741351	4911.680723	0.489152521	1.207017228	139	0	76.9692
0.980864092	0.004515434	138.1812724	0.032529881	0.554052557	326	1	54.6475
0.655902538	0.000385244	4748.593501	0.120426528	1.433921427	326	1	54.6475
0.505727887	0.000638275	6062.758136	0.336308754	1.269688556	442	1	78.601
3.393609754	0.004689636	34.17895036	0.050441014	0.146956611	245	0	53.7221
11.53970991	8.44E-05	550.0999086	0.016563753	0.075105815	245	0	53.7221
0.178723029	0.004188566	1887.500223	0.539603479	5.131736697	1141	2	75.7782
0.237925264	0.002355222	3219.012638	0.456572281	2.695977453	1141	2	75.7782
0.414705398	0.00064233	5537.424102	0.145456289	2.364540214	1883	2	68.1314
4.458136588	0.00035316	370.6216524	0.04845072	0.122711304	25	0	70.3518
3.215157235	0.002910939	71.54275904	0.041394603	0.205751752	25	0	70.3518
0.046912692	0.023505433	9231.560092	3.063659628	27.22198616	1972	2	70.1684
0.188329555	0.002221252	4221.477489	0.392126719	3.585878643	479	2	78.6776
0.878722173	0.007376987	67.26636841	0.025616348	0.54715797	257	0	68.9966
0.942066745	0.00115676	673.7723108	0.106183224	0.683471597	257	0	68.9966
0.582571882	0.000775805	2091.511028	0.080323378	1.133665909	303	1	62.4476
1.299244303	0.038035288	8.06474069	0.03665899	0.397212576	999	2	71.7153
0.586960695	0.000976223	2012.11371	0.16400461	1.190349681	999	2	71.7153
2.037063322	0.000636183	275.1326664	0.020750108	0.395582715	543	2	75.6934
1.128897682	0.000405901	2216.708551	0.048847923	0.67562669	456	2	75.6934
1.199613315	0.005135583	108.7802838	0.079745196	0.464870367	456	2	75.6934
0.50404352	0.016035187	113.1164793	0.076290743	1.635132433	456	2	75.6934
2.575563066	0.000722258	292.7279853	0.043133484	0.204481101	597	2	55.4305
0.287581975	0.025428796	77.13520461	0.058911503	1.912961911	98	0	82.4066
3.086354644	0.003747167	54.98932464	0.064248705	0.16588185	98	0	82.4066
2.14661881	0.003693358	78.17755768	0.033895604	0.255947408	98	0	82.4066
1.1843696	0.00051421	1563.171187	0.196592535	0.556732451	98	0	82.4066
0.571395277	0.001126994	902.2606915	0.066153221	1.680158603	366	1	54.0068
0.551111392	0.007945091	164.4344715	0.068950345	1.075967438	464	2	74.7543
0.071804203	0.008369011	4088.017046	0.636590722	8.741468798	464	2	74.7543
1.312137237	0.000509429	1279.271151	0.090374645	0.496956231	370	1	52.2491
0.211345027	0.004663638	551.0957421	0.036756854	3.061882821	370	1	52.2491
0.096270062	0.007408311	3408.057884	0.72437941	7.31151381	342	1	71.4168
0.62997861	0.007253588	97.53295685	0.039312547	0.801190857	558	2	58.6274
4.13184266	0.000217855	564.8673665	0.047875545	0.188968484	558	2	58.6274
2.784606537	0.000982796	136.5940635	0.043174182	0.248325849	136	0	74.6092
3.163229494	0.000365443	511.7311467	0.022545468	0.230936921	134	0	72.0684
0.284034192	0.035888413	76.10697345	0.066677882	1.896059307	183	0	74.0561
0.087575527	0.014011964	717.2001713	0.088211237	5.171366536	183	0	74.0561
0.021008623	0.024454906	4143.361955	0.698757837	30.46795086	183	0	74.0561
1.79944316	0.000335421	1568.496095	0.067000515	0.361684638	183	0	74.0561
0.952856994	0.009632759	62.72353589	0.044447782	0.536577862	170	0	50.1958
1.378551631	0.000536368	1137.669521	0.161834595	0.46174412	170	0	50.1958
0.520737326	0.002780971	573.060016	0.052018645	1.211339596	1070	2	72.6982
1.050069564	0.000574419	1359.938172	0.081959229	0.599780129	73	0	80.2245
0.605096624	0.0010489	1720.507014	0.31765646	1.238677389	1810	2	46.5024
1.371579334	0.003192642	78.0633224	0.019024095	0.41160475	1810	2	46.5024
0.256654722	0.001397911	3658.026334	0.101722732	3.098653158	4328	2	64.8378
0.044449721	0.019326129	2977.721172	0.610759261	12.43658981	1670	2	80.7228
0.12370362	0.012176382	1958.812658	0.231128278	6.562373948	208	0	53.5743
1.365783389	0.000658714	689.1343514	0.059443511	0.485365582	210	0	51.6906
2.181132484	0.001205468	134.2055623	0.018096899	0.312592653	73	0	62.2313
1.539316751	0.000472137	1619.194859	0.206168963	0.386591553	73	0	62.2313
1.28982031	0.000667116	780.6585678	0.03177479	0.73292114	78	0	78.7105
0.491569047	0.005478813	205.8476569	0.03744443	1.185119143	1076	2	79.2197
0.79962449	0.000622051	2453.89352	0.353697386	1.072752428	1076	2	79.2197
0.689420061	0.001286723	895.0489222	0.054307346	1.011778846	192	0	59.2334
6.181722093	0.00045691	162.5396068	0.017617871	0.104792573	192	0	59.2334
1.03166909	0.018413101	37.08455753	0.064271072	0.536815898	192	0	59.2334
2.348020573	0.013532245	9.195684886	0.029602981	0.2043868	4454	2	0
4.840382541	0.000393247	187.452287	0.012915589	0.180504541	4454	2	0
2.48746896	0.000793195	251.6828844	0.051088031	0.279013465	98	0	74.9076
22.29720978	0.000998126	17.46562504	0.022113108	0.023331891	98	0	74.9076
0.842311277	0.000559038	5094.809434	0.519117411	0.740387401	673	2	82.2779
0.401358785	0.010553531	109.9624015	0.06508807	1.320849469	670	2	49.2594
0.420010962	0.001797916	1027.547116	0.080897339	1.353093034	670	2	49.2594
0.298369935	0.026885526	70.7388526	0.054744743	1.534194532	51	0	83.5154
5.590187881	0.000289526	272.0251408	0.044328789	0.134558349	51	0	83.5154
3.471457838	0.002352019	70.63625628	0.04565324	0.157026967	1573	2	62.1218
0.116012034	0.008373981	3947.125196	0.620249275	5.297860761	1573	2	62.1218
0.912407723	0.005077858	84.41394203	0.016427148	0.618358264	220	0	52.7118
0.125983691	0.013992638	596.5006051	0.134297996	4.374460133	220	0	52.7118
0.426969162	0.004523099	237.1142439	0.049937378	1.738905588	1630	2	72.3477
0.751871154	0.015923784	38.95576747	0.031990876	0.66031327	632	2	78.7789
0.403328278	0.002484422	914.6458763	0.194242089	1.580590232	632	2	78.7789
10.18995538	0.00152191	28.63126671	0.041864321	0.049004239	131	0	76.3395
2.590413416	0.001810989	146.1708729	0.052880848	0.199049915	131	0	76.3395
32.80141832	0.000271155	36.81881848	0.015490528	0.0171534	131	0	76.3395
0.462383515	0.013414885	84.70738153	0.048238103	0.983879411	498	2	64.1615
0.366560381	0.032006266	41.75291038	0.049652336	1.289215118	498	2	64.1615
0.181829407	0.00328668	2358.133759	0.149441454	3.745874493	498	2	64.1615
1.013152018	0.002007231	270.8802298	0.097646126	0.57779291	1596	2	75.9671
1.201306763	0.000471844	1364.062263	0.038307604	0.668929453	916	2	79.2827
0.634800738	0.001039886	2527.377457	0.309214719	0.918897787	916	2	79.2827
4.859562932	0.000256854	402.1318055	0.017604124	0.144541524	325	1	56.8214
0.370185215	0.001894662	1281.311147	0.199799423	2.267107631	457	2	79.6632
0.11339041	0.012183023	429.7618624	0.03057396	5.735413844	2059	2	64.846
0.497762953	0.001642908	1102.982111	0.125561233	1.274016384	2059	2	64.846
0.860913671	0.005626698	168.3495795	0.044798776	0.654051674	377	1	71.4743
1.046402942	0.000727502	1421.351469	0.05218133	0.653734324	377	1	71.4743
1.740751934	0.004817331	71.45943623	0.047863141	0.289288976	287	0	60.6872
1.347893485	0.000648104	704.0385334	0.067493076	0.521199258	287	0	60.6872
0.513097274	0.006926434	156.9739995	0.053145959	0.981086203	939	2	55.6934
1.688841037	0.000569472	729.7471922	0.059587733	0.352381791	939	2	55.6934
1.470131247	0.010578538	32.19501955	0.03577392	0.342583393	128	0	54.7242
2.818185878	0.000972598	179.8808803	0.018533952	0.194202758	128	0	54.7242
0.490836867	0.048953455	19.41984287	0.059964234	0.89065064	2481	2	70.2177
0.039694792	0.01612649	3228.298857	0.513152511	16.34108883	2481	2	70.2177
0.585839556	0.000937512	1569.614971	0.082917415	1.352730642	58	0	76.794
0.161389285	0.005316837	1990.543711	0.522363872	4.070788026	1599	2	87.1266
1.245966189	0.007129511	70.51448833	0.052977555	0.399863776	255	0	68.7912
0.379139595	0.00158921	1255.366703	0.035140126	1.750227964	255	0	68.7912
0.077038633	0.011134828	3711.029183	0.640462282	8.202896089	1657	2	66.3409
7.720547424	0.000262721	214.274619	0.010322629	0.092063847	1540	2	62.141
0.154413725	0.006224306	1056.139951	0.228617564	4.382423907	1540	2	62.141
1.199094436	0.001540447	330.7086664	0.066362866	0.458430753	456	2	73.4209
0.076536707	0.017945679	3389.671923	0.273161784	29.50411798	456	2	73.4209
0.154588113	0.004403623	2318.05238	0.379652275	3.856461258	1391	2	65.6345
0.237865055	0.050964492	50.65340622	0.064154735	1.710826865	1531	2	61.7769
0.126618637	0.004243833	3491.014226	0.600309744	5.706184936	1531	2	61.7769
0.36661467	0.017469898	54.28368575	0.025918324	1.483726781	223	0	53.6591
1.069630517	0.016609245	22.97154691	0.036635737	0.444365087	223	0	53.6591
4.775268971	0.000715004	121.2187197	0.015984097	0.120146871	223	0	53.6591
0.125205922	0.051818244	78.79365788	0.087762326	3.882679318	223	0	53.6591
0.239882467	0.003351932	1128.771175	0.203246934	2.752214718	223	0	53.6591
1.756824467	0.000559443	698.1956369	0.033988725	0.418395122	911	2	62.5955
0.032085719	0.056493825	2050.395643	0.707264165	21.44012116	911	2	62.5955
0.063814462	0.015129678	3407.781739	0.541061813	9.186544311	2798	2	72.7748
5.473342113	0.000160392	509.05812	0.008926173	0.168435191	159	0	65.3963
0.290096074	0.002353619	1893.364982	0.304707262	2.212570629	159	0	65.3963
0.271355004	0.134460342	16.5060444	0.137448498	1.997263795	1517	2	63.3183
1.536644962	0.002387832	176.3005598	0.037240956	0.357779008	1517	2	63.3183
0.029313861	0.042459084	5139.770031	1.01054891	32.72784987	1517	2	63.3183
0.108824988	0.005199289	3252.696085	0.550712711	6.824584292	512	2	60.2793
1.850232669	0.004294303	55.38275158	0.020574668	0.282324474	258	0	76.397
0.329230813	0.013624231	167.9555492	0.059367633	1.721789559	258	0	76.397
30.6946449	0.000161725	78.30264799	0.010902832	0.021025614	258	0	76.397
0.13895795	0.01712662	348.9849507	0.087077709	3.165519746	1002	2	64.9555
2.182815091	0.000945147	268.4959052	0.025784122	0.269436687	1002	2	64.9555
0.109223149	0.042641755	121.9840381	0.075707996	3.640053231	132	0	49.3443
0.640899957	0.003848478	178.9138355	0.027046673	0.876878315	132	0	49.3443
1.127067646	0.00141859	287.7415348	0.022847711	0.497491657	132	0	49.3443
0.301749576	0.022128781	79.74418426	0.057206774	1.492029543	303	1	78.7105
0.109947681	0.011943082	895.8932425	0.299630612	5.454574389	303	1	78.7105
33.71117511	0.000225447	28.16171178	0.005091468	0.018681765	70	0	60.7036
0.407728391	0.008781289	237.9504695	0.051637879	1.317497098	704	2	85.6263
0.957065186	0.000470822	2836.358004	0.176250445	0.691249285	704	2	85.6263
5.387259286	0.000168726	511.1250918	0.017174845	0.170233235	79	0	75.4935
1.0449651	0.000914323	697.8350751	0.105103958	0.701759665	391	1	86.141
0.042497184	0.023099918	4647.926691	1.23406897	18.34212331	391	1	86.141
0.315460998	0.000906523	5030.836251	0.149048912	3.095091836	493	2	87.0308
0.058438649	0.014230576	3098.337464	0.62662771	9.878007195	1474	2	67.3785
0.381827391	0.00147928	1379.245701	0.123923926	1.703296292	262	0	62.4011
3.3713284	0.002483342	48.4977094	0.036238032	0.142488091	261	0	62.4011
0.121383432	0.007348137	2466.98848	0.371886685	4.527228621	1990	2	66.8665
0.104887285	0.006395565	3679.535347	0.619354297	5.609176769	886	2	59.2936
0.269865822	0.010500932	1023.431939	0.195847454	3.874121182	465	2	84.5722
0.833559891	0.000652393	2921.688169	0.119673649	0.889996708	465	2	84.5722
5.274692507	0.000175674	593.4228469	0.018499215	0.17934931	209	0	70.4723
3.248763013	0.00065352	193.1125555	0.016497921	0.198766355	265	0	43.384
2.20010888	0.002233836	113.461566	0.032551213	0.232198968	265	0	43.384
3.421724456	0.000624195	196.6470308	0.0181887	0.185342257	265	0	43.384
0.11192509	0.008763497	1653.194416	0.374867591	5.246168253	265	0	43.384
0.310279372	0.005955816	327.020367	0.024999423	2.02295247	197	0	74.4504
0.711756913	0.004818122	174.6561653	0.02804581	0.815811363	1460	2	58.6256
0.035972206	0.03174932	2247.267768	0.713535555	15.26082557	1460	2	58.6256
0.451247529	0.002414132	607.9046083	0.057340385	1.537244662	539	2	77.5441
1.112630445	0.000508045	1556.432793	0.036247443	0.827144778	539	2	77.5441
1.365836294	0.026937308	28.7952578	0.091556226	0.672832936	1399	2	61.64
0.040209257	0.021130809	7798.632008	1.445699736	22.99919717	1399	2	61.64
0.066010563	0.018211621	3982.973344	0.94426367	13.02283423	426	1	69.3525
0.588920081	0.007068729	68.30743351	0.010264653	1.056967877	1295	2	71.8439
0.531044032	0.001730713	765.4915726	0.057410971	1.088962174	646	2	83.499
0.568109231	0.001294342	1640.691991	0.282087441	0.990558335	646	2	83.499
0.416417741	0.015526517	97.25974542	0.046496877	1.142342978	1359	2	79.6906
0.062309043	0.016878555	1724.059114	0.489365759	9.224852948	1359	2	79.6906
0.969284237	0.000827131	491.3334007	0.015136414	0.967120675	98	0	68.961
2.294006966	0.000211499	1935.162099	0.054269479	0.419921658	98	0	68.961
2.502455081	0.000300892	859.5335174	0.025336192	0.358498603	1636	2	60.7283
3.740625728	0.001595999	50.45315741	0.01190832	0.161619177	280	0	70.5106
0.089993408	0.009898017	3298.925759	0.92793566	7.881839597	1686	2	82.5298
4.756634013	0.001707944	40.15866361	0.011330454	0.119873924	2380	2	56.5969
0.034511605	0.021951334	3624.510261	0.854018923	19.23076337	2380	2	56.5969
0.576236329	0.001400468	712.328703	0.044772131	1.428784747	1368	2	64.6188
1.471973663	0.010000392	28.93866053	0.030935261	0.34815171	476	2	65.0979
0.464903083	0.002107961	712.5116234	0.043398109	1.183285659	476	2	65.0979
0.251182682	0.004073599	1077.080708	0.178114764	2.272435959	1994	2	61.2485
0.501213978	0.027217313	48.44001782	0.074214705	1.011741451	201	0	77.5989
1.216657908	0.000622353	1032.63391	0.101999899	0.666608239	201	0	77.5989
0.175917166	0.002501525	2578.994106	0.052394064	4.42214442	87	0	79.039
1.140614266	0.011938788	64.80986785	0.087901053	0.6246293	87	0	79.039
0.088703531	0.004926622	3451.456965	0.431178859	8.678406788	87	0	79.039
0.234571183	0.001584914	4342.685251	0.485736376	3.184638788	87	0	79.039
6.816345446	0.000597093	102.258027	0.013327074	0.088145274	379	1	64.5722
0.386899637	0.001302392	2818.880787	0.322658291	1.653918877	379	1	64.5722
0.673239489	0.00187765	643.5734991	0.033128514	0.869935617	524	2	68.2601
0.133817569	0.013894609	3711.563223	0.511987043	10.73431347	524	2	68.2601
0.385933573	0.032207825	63.46532634	0.069584171	1.799764206	182	0	52.7748
4.411978702	0.003825386	25.76448553	0.043411983	0.107162602	182	0	52.7748
4.486240136	0.00197767	45.04035422	0.018698258	0.119422902	182	0	52.7748
0.082459001	0.053900887	128.6586208	0.085235017	5.098305521	182	0	52.7748
1.165668847	0.000915927	588.6370825	0.065327658	0.600407305	182	0	52.7748
0.163660264	0.004265823	3879.802811	0.600713498	3.774763626	182	0	52.7748
0.200648556	0.032584428	527.3446647	0.179918838	12.82671199	335	1	64.5859
0.583006329	0.00034958	7461.364567	0.085739051	1.662667326	335	1	64.5859
1.129634162	0.039084097	16.62097513	0.054157773	0.585579286	1315	2	70.7762
1.173079743	0.003319374	194.0767624	0.041143713	0.477068025	1315	2	70.7762
3.475536701	0.000192818	795.7532399	0.009602609	0.265554188	4202	2	59.7919
5.905624312	0.000387439	188.3351487	0.008862117	0.121697919	4202	2	59.7919
0.150663563	0.004545619	2007.663006	0.216381079	3.38713705	543	2	65.0979
0.028571005	0.058573203	2695.950123	1.531457552	35.11659042	4208	2	60.4709
1.29795273	0.00120661	361.4851528	0.028551995	0.44918539	4208	2	60.4709
0.03295581	0.025421216	5095.789715	1.231323403	20.51127719	3653	2	75.2663
0.056645469	0.014957409	2368.561872	0.478006154	11.2906032	639	2	67.5866
3.068445613	0.000954821	95.57908614	0.006146162	0.263488397	2010	2	57.063
0.396056804	0.007676718	133.7029284	0.029011406	1.909498266	2010	2	57.063
0.212815476	0.003353274	1638.861266	0.311331552	3.235946061	50	0	79.4333
1.970876565	0.000396857	1069.092511	0.035941141	0.385233357	308	1	74.6064
0.100139689	0.023484213	1838.362917	0.462547468	8.830836392	1000	2	54.9952
0.067957585	0.016205923	2706.260575	0.810618598	9.765384277	1000	2	54.9952
0.093081383	0.007634595	3903.193537	0.598327885	6.254313061	1210	2	80.7036
5.178259196	0.000159588	791.4325792	0.024132556	0.170161211	128	0	70.7762
7.547276655	0.000314335	221.0299603	0.021035425	0.104940065	244	0	81.0787
1.604957827	0.002355346	157.0585228	0.023422171	0.346600353	1520	2	69.8946
2.995462024	0.000283373	1102.025981	0.057449536	0.237790976	1520	2	69.8946
2.183237026	0.002212419	117.8315973	0.024652983	0.262382908	4118	2	49.0404
4.58958088	0.000557915	178.9526498	0.052813017	0.132713851	4118	2	49.0404
7.522874779	0.000233883	302.5271852	0.036675611	0.087635002	271	0	53.525
0.838887563	0.001973619	569.1207041	0.079230407	0.550002322	685	2	85.4949
4.399545606	0.002614957	28.48062336	0.021903164	0.108838979	87	0	67.4771
0.096872796	0.005856456	3259.741056	0.442034358	6.263907707	87	0	67.4771
1.141801541	0.001359981	393.862658	0.06620932	0.55084561	1067	2	64.7255
3.91470805	0.001547001	89.56512963	0.025297346	0.144551615	1067	2	64.7255
3.740680812	0.002854456	40.87190064	0.024947827	0.129940439	71	0	73.9877
1.688635033	0.00046986	979.3269777	0.086024008	0.393561096	71	0	73.9877
38.95903766	0.000144073	57.35081988	0.008173717	0.015861226	179	0	0
0.04062297	0.116582704	574.3077966	0.883314484	21.23523359	1853	2	64.0137
0.087359561	0.009442633	1892.042015	0.295953795	5.960717029	1853	2	64.0137
2.138651085	0.007194707	18.3038408	0.011007526	0.231394275	166	0	72.9199
0.451761979	0.001063478	1888.013742	0.151050586	1.803355462	166	0	72.9199
0.093739119	0.007396568	4448.720232	0.723617473	6.833049989	1076	2	82.4093
0.119798768	0.006004108	2782.603195	0.748071501	6.429183363	703	2	78.0589
0.090416934	0.012109872	2597.674777	0.552580097	6.715603609	1723	2	67.2745
0.317593417	0.021364139	94.73146286	0.045055783	1.695687381	446	1	51.1595
0.750333564	0.029761378	19.14033433	0.057370749	0.589403919	446	1	51.1595
0.760516349	0.010375544	77.2636393	0.055188861	0.67444457	446	1	51.1595
0.427392085	0.024338053	64.22500263	0.062033886	1.077885514	446	1	51.1595
0.493791381	0.00930769	167.3712968	0.043516471	1.085640904	446	1	51.1595
0.725164574	0.000867002	1162.970725	0.110886804	1.034621329	446	1	51.1595
4.592162609	0.001720712	83.56761505	0.022780063	0.156139188	1802	2	74.0808
0.953922129	0.007214726	195.2042936	0.032056564	2.104170257	1802	2	74.0808
0.472226652	0.001356917	1457.333874	0.090858734	1.329143582	1802	2	74.0808
0.042816196	0.06894924	1543.10362	0.747841864	35.97548327	1802	2	74.0808
0.189687725	0.003426579	1658.052074	0.208655033	3.68856122	4067	2	57.295
0.425133416	0.000581686	4210.172342	0.178016303	2.408317588	143	0	43.2827
0.042182668	0.040609334	3805.458204	1.21031887	106.2904481	143	0	43.2827
0.366280798	0.00103269	4790.042927	0.165693487	1.844133445	515	2	79.6523
0.057134169	0.009941577	5190.107729	0.774334423	10.82622911	1351	2	76.4928
0.023827124	0.055891821	2186.557577	0.588423548	25.83125347	754	2	65.1143
0.196617534	0.002846894	2846.200636	0.30892802	3.02517708	928	2	76.1561
1.045481483	0.003368548	193.9425646	0.033252127	0.500705806	928	2	76.1561
1.822963724	0.000396974	709.9539809	0.00977885	0.542891136	547	2	64.5859
1.326792541	0.005808916	58.78000644	0.025404083	0.378918837	625	2	66.1875
0.534679167	0.024819722	66.37432874	0.065846857	1.215430308	625	2	66.1875
0.375636522	0.002470322	1492.909733	0.240978956	1.402082231	625	2	66.1875
0.258189957	0.009074681	245.1580062	0.02644579	2.318837317	625	2	66.1875
0.249714313	0.015360982	95.82592497	0.021000172	2.150703728	625	2	66.1875
0.728837646	0.005405116	91.63987848	0.013534683	0.70280098	4019	2	48.627
0.136869199	0.005477704	2270.809848	0.547118837	5.027192233	4019	2	48.627
0.486501132	0.002108069	828.711437	0.083029644	1.237024988	4013	2	61.0924
0.063528906	0.035897956	790.4796762	0.360328657	8.300879024	1357	2	74.9295
1.493866783	0.000934502	288.8645411	0.023653347	0.480979708	1357	2	74.9295
0.679614214	0.00094304	1241.45953	0.118751061	1.092043747	317	1	75.1075
3.038621377	0.002105664	83.6206543	0.032263519	0.179630052	642	2	69.1828
0.208486568	0.003624401	5972.280517	0.432841521	3.707678416	642	2	69.1828
0.721216159	0.001579218	760.5057577	0.129801909	0.795923646	334	1	59.4853
0.28008762	0.002420695	1916.739541	0.332779225	2.497160762	232	0	85.4511
0.10804764	0.007800285	4539.274963	0.607430542	10.23072475	130	0	47.989
3.448508055	0.000317194	532.76222	0.021974648	0.252837884	130	0	47.989
1.938317525	0.000309596	1119.568586	0.023943254	0.405260214	492	2	58.3518
0.084500009	0.008327037	3111.967507	0.358980421	5.953315775	865	2	0
0.741510311	0.001640818	668.9938587	0.139518131	0.802451432	409	1	80.1999
0.091556538	0.01083387	2858.910802	0.601452459	6.632252307	52	0	77.4949
0.814374768	0.035059451	13.03300711	0.040882348	0.574189876	706	2	65.0212
0.255294105	0.013835411	126.3372338	0.01979592	2.445502807	706	2	65.0212
0.88959692	0.001051006	695.6821324	0.038732625	1.02668696	706	2	65.0212
0.042775451	0.020070212	4346.450269	1.065812005	16.32959199	635	2	61.1937
1.247927724	0.022009705	24.82706077	0.066405411	0.525453674	249	0	79.0965
5.610878178	0.000169623	555.5060047	0.017172684	0.146414972	249	0	79.0965
1.541314997	0.00128773	385.8276104	0.025136518	0.37760802	1263	2	59.3566
0.174347358	0.004495684	1665.737977	0.223915805	3.145161682	1263	2	59.3566
0.773596896	0.006205806	135.7227696	0.033496817	0.683957895	151	0	70.7077
1.116351272	0.00055655	1556.504299	0.062043141	0.618207347	151	0	70.7077
0.968214027	0.013621416	80.51562443	0.08882889	0.760450236	151	0	70.7077
8.350501753	0.003337358	11.64724336	0.036966598	0.054299634	575	2	42.5133
0.93615808	0.007188883	55.58059797	0.03175408	0.587374208	575	2	42.5133
1.470550241	0.004010035	80.06782121	0.019228154	0.373505748	2472	2	61.7084
0.187337181	0.034569825	82.06378779	0.082983123	2.480672806	2472	2	61.7084
3.247881186	0.009868543	42.47098549	0.091906585	0.329929743	2472	2	61.7084
0.290695113	0.004044928	571.5429973	0.070648991	2.039352475	2472	2	61.7084
0.173637906	0.007856418	962.7605927	0.155084578	3.206067772	2472	2	61.7084
0.274420145	0.001991573	1971.400555	0.35179427	2.610488555	1525	2	74.5654
0.366074172	0.01935467	58.58364774	0.036470794	1.270683185	728	2	69.6701
0.547091909	0.001606085	907.6934251	0.080589436	1.088477063	728	2	69.6701
6.572804324	0.000344064	295.9046139	0.024489061	0.08754592	2036	2	67.4661
0.540460112	0.002811022	444.7210192	0.118348592	1.251962497	756	2	58.809
2.436915222	0.001579397	106.1506188	0.017984724	0.228912648	907	2	62.6639
0.051569311	0.021495287	1579.791776	0.47778705	11.59375375	907	2	62.6639
0.602996303	0.017763879	104.3461263	0.112461454	0.951322759	65	0	64.1916
0.405518631	0.037186045	45.80052223	0.095801711	1.186768931	65	0	64.1916
1.258139311	0.008316325	68.66077764	0.06743855	0.387686588	65	0	64.1916
0.610418965	0.021833991	90.41663176	0.0929782	1.09849458	65	0	64.1916
0.885234547	0.018259529	54.98870402	0.101296353	0.655125332	65	0	64.1916
0.229873348	0.071660627	87.57441501	0.123200373	3.030714846	65	0	64.1916
0.498086924	0.000971481	2511.868464	0.248891071	1.472659344	65	0	64.1916
3.08019581	0.000338791	745.9967281	0.038311261	0.209799428	555	2	81.2594
0.507772095	0.000527025	7258.704889	0.181469732	1.714992842	1018	2	70.1602
2.491239481	0.00532847	35.23856169	0.066024115	0.195674406	1018	2	70.1602
3.02053676	0.00059151	436.3978858	0.039174269	0.180194566	39	0	76.7201
0.037344765	0.035099868	4079.13343	0.731609228	23.61134376	39	0	76.7201
1.336764806	0.005643517	69.18272521	0.036677652	0.396369676	3858	2	66.9733
1.555317139	0.000434174	1809.22739	0.113978829	0.37987147	3858	2	66.9733
0.308364264	0.002223898	4716.039215	0.537002927	2.254456596	508	2	61.5852
0.257406698	0.036836587	71.89932996	0.076534489	1.937409185	2706	2	63.8713
0.061209835	0.01829001	5804.249982	1.009618699	12.46569457	2706	2	63.8713
1.972931247	0.000185331	2902.341691	0.045185391	0.421490007	33	0	85.1116
0.381516725	0.001319338	3608.147361	0.384997592	1.586666021	312	1	60.0383
0.657317569	0.023045235	44.96313291	0.060653639	0.696425293	349	1	69.8727
0.54697618	0.001357394	1616.992538	0.291377235	1.151572049	349	1	69.8727
1.081746409	0.007313042	58.6319887	0.020887108	0.495411873	3814	2	58.1656
2.399158135	0.000429055	655.9915855	0.046909202	0.307074909	3814	2	58.1656
3.137518338	0.00058127	294.7987356	0.023366493	0.275712119	468	2	66.8337
4.137020249	0.000322414	510.2051615	0.043301377	0.146941574	1098	2	76.4216
0.597528523	0.014382017	69.05881115	0.049055097	0.788825224	1098	2	76.4216
0.325855758	0.011727908	143.0313142	0.040159088	1.363290657	82	0	69.674
0.08166753	0.009824472	1838.229988	0.314645789	6.843987275	82	0	69.674
0.410098726	0.001961517	1296.674216	0.246004528	1.55850805	1928	2	79.8877
0.150959035	0.004641263	2467.914726	0.299929018	3.353876641	192	0	76.4846
1.371573843	0.01150728	40.6319121	0.07584179	0.352104094	96	0	76.7283
0.433509965	0.000668513	10055.18024	0.464329334	2.242130012	96	0	76.7283
0.076470754	0.005936677	6367.359564	0.63357954	7.96967965	448	1	66.9158
0.74217796	0.000817116	1381.646789	0.110830147	1.032802938	357	1	91.7043
0.676996966	0.001172209	796.7599051	0.050631978	1.035537003	689	2	64.7584
0.258162373	0.001440576	6865.076718	0.271453431	2.932394036	689	2	64.7584
3.208102385	0.000572272	283.8142382	0.044035353	0.204307335	756	2	83.4004
0.568220291	0.001638967	1089.74748	0.163658279	0.9797043	756	2	83.4004
1.551529474	0.00095287	379.9138288	0.014147579	0.472629125	267	0	82.5791
0.67621118	0.008868988	113.8603302	0.036066225	0.754515982	1200	2	54.694
0.349422717	0.006013927	367.3385769	0.049209953	1.406492932	1200	2	54.694
0.63928255	0.001064416	1749.378171	0.283710329	1.051150212	1200	2	54.694
0.069122196	0.030714888	486.171749	0.151029405	6.437398472	1200	2	54.694
0.881852103	0.031043626	23.84042277	0.066952726	0.61972387	1200	2	54.694
0.447176095	0.010444423	180.253877	0.041158488	1.248780956	1200	2	54.694
0.159047352	0.006846594	999.6136977	0.218409899	3.424523008	1661	2	78.9021
0.207420079	0.002763453	3433.963716	0.416112255	2.794739704	944	2	57.2402
0.651116516	0.000805458	2209.348455	0.094671859	1.025052676	415	1	68.1068
0.709602495	0.020008302	34.18723842	0.030502371	0.71152915	491	2	81.7084
0.937657431	0.001307284	581.3304847	0.101021167	0.675105863	491	2	81.7084
0.04230981	0.021640189	1849.765067	0.387197193	13.49775187	491	2	81.7084
2.059998655	0.001518703	258.3999924	0.042072969	0.259501499	211	0	74.7433
0.087235424	0.008803951	1488.717381	0.22376545	7.32331953	211	0	74.7433
7.861304946	0.000322652	182.9889263	0.011645896	0.084668281	132	0	63.4689
4.296074455	0.000409089	364.3826621	0.026019212	0.145430632	1286	2	79.102
0.050494528	0.016697062	2068.424722	0.468684954	12.37802656	1329	2	55.9151
1.376333368	0.001774286	183.0718101	0.031420037	0.410823829	1329	2	55.9151
2.526561163	0.000770527	281.9318082	0.016911622	0.254614326	508	2	59.4141
1.395448733	0.000787594	540.6853919	0.061816977	0.546886984	508	2	59.4141
4.024229353	0.002694545	83.31844296	0.066165593	0.14352448	515	2	63.1567
2.498813475	0.000291401	1225.4333	0.043704244	0.320818927	515	2	63.1567
2.184519469	0.002881356	119.0340949	0.043698669	0.266044867	926	2	78.7488
0.104690541	0.00318535	5579.739897	0.683630148	8.124703863	926	2	78.7488
0.267405281	0.005184051	513.4500248	0.039475483	2.244941927	3017	2	71.9425
0.92920323	0.003317627	143.7313799	0.008873676	0.742183627	799	2	71.6578
1.443816947	0.000396111	1580.854606	0.059724558	0.546274415	799	2	71.6578
1.503840095	0.00089079	635.0429222	0.036579115	0.431204071	298	0	85.7221
0.714074716	0.002539171	481.2685865	0.086467378	0.659742176	374	1	54.8556
2.234805969	0.006358881	35.36463132	0.04486168	0.213553691	405	1	69.1034
0.304795135	0.001341513	2457.445435	0.18641055	2.756470925	405	1	69.1034
1.426988939	0.000497027	1605.114657	0.148794952	0.411967	1020	2	46.3409
3.369324386	0.006029877	33.56421295	0.068362606	0.144342878	1020	2	46.3409
3.298902047	0.002946573	85.51984565	0.060365506	0.154486794	311	1	56.8241
12.66555754	0.000209369	266.0816803	0.029156179	0.043073662	311	1	56.8241
0.544038675	0.001412623	941.6255725	0.018247743	1.316026467	816	2	75.2088
3.178392617	0.001734418	73.8039986	0.018587324	0.18092523	1850	2	70.2368
0.06642298	0.017594319	2439.023348	0.691168333	10.09310603	1850	2	70.2368
1.070060239	0.000890023	707.821541	0.066631702	0.644926659	2521	2	73.2868
8.739799427	0.000326392	226.4236778	0.018488708	0.065269914	196	0	53.0842
2.781959411	0.004191295	60.74550063	0.054972347	0.19508676	3661	2	64.7283
0.095420266	0.006151853	3221.030257	0.446352753	6.421099274	3661	2	64.7283
0.277393092	0.002105265	1312.963823	0.066338	2.654952157	632	2	50.1958
0.885813285	0.000825404	1475.95009	0.074190534	0.728245643	632	2	50.1958
2.292377779	0.002401569	83.15406694	0.015172925	0.259071194	714	2	73.0897
1.538872824	0.001105636	429.6148843	0.058628303	0.393442536	714	2	73.0897
0.710249881	0.000673822	2565.515443	0.271813649	0.976367403	2490	2	58.1985
0.358862659	0.056994754	26.85285143	0.093561257	1.359966131	3642	2	70.7433
0.755653507	0.000975	1398.742654	0.077032324	0.945263293	3642	2	70.7433
1.932148317	0.001586835	146.0893086	0.018033321	0.302585078	3632	2	45.7276
2.734072062	0.000463909	439.5879293	0.018326375	0.28390408	3632	2	45.7276
2.992395664	0.002207282	87.63022583	0.032868425	0.186025872	3551	2	65.117
0.212387268	0.004406766	2063.64089	0.417789569	2.733267861	3551	2	65.117
3.154715751	0.004175021	34.38049643	0.035316475	0.17514018	164	0	0
0.252258622	0.127180289	25.9798533	0.12367356	2.138566917	342	1	45.0787
0.320786302	0.002069491	673.2205246	0.021092799	3.061541465	342	1	45.0787
3.632608653	0.003194947	39.89926624	0.029906861	0.139144813	342	1	45.0787
2.041237373	0.001573778	148.0965102	0.047724094	0.274377236	342	1	45.0787
1.068895157	0.016378491	25.14949053	0.025731723	0.437755863	1543	2	75.9233
0.371818355	0.002361851	1239.778649	0.272388886	1.818397784	1543	2	75.9233
1.740375563	0.002977784	104.4059448	0.029597925	0.292183116	301	1	53.2293
2.864636282	0.008011107	19.14403785	0.035250294	0.165644646	601	2	68.0931
5.220986913	0.000437415	229.8851301	0.019890331	0.137549266	601	2	68.0931
0.642213094	0.018166826	65.8286411	0.062890817	0.998412588	3521	2	48.3532
0.232809029	0.005085772	1326.082691	0.289127833	2.29307613	3521	2	48.3532
0.681639078	0.010852825	60.90683968	0.03081642	0.748622729	3583	2	62.9185
0.121191331	0.004161187	3527.983197	0.430041651	4.824756457	3583	2	62.9185
9.862340353	0.002836625	11.82584596	0.028069409	0.046452769	316	1	64.8214
0.508991936	0.000644398	4003.065231	0.282784701	1.551646936	316	1	64.8214
0.763295533	0.005117728	158.9221801	0.038381648	0.67093994	896	2	0
1.099998229	0.001173413	759.7667974	0.056162779	0.57536872	896	2	0
1.221777118	0.002390543	168.2687425	0.019040621	0.489331483	1956	2	65.7851
0.064115606	0.014787995	1714.030561	0.480875869	9.712959568	1956	2	65.7851
4.790389773	0.001409192	44.59783075	0.008016125	0.128396285	1236	2	53.4593
0.152935603	0.006255355	1775.518192	0.432509759	4.029511412	1236	2	53.4593
0.107379391	0.010448026	1983.03968	0.492537075	5.030772149	104	0	80.9637
0.113599948	0.018724512	307.695199	0.081631321	4.752872582	257	0	68.4736
4.874272615	0.001647129	72.58976069	0.032180724	0.105025719	257	0	68.4736
0.390963911	0.004524673	240.3710938	0.019025927	1.682609076	3494	2	71.6988
0.093721056	0.006314749	3268.59786	0.334753341	5.900117375	3494	2	71.6988
0.064614714	0.015116936	2821.869432	0.658703197	11.72763168	433	1	73.8658
0.389322315	0.022129145	75.14470174	0.030039123	1.722463781	291	0	53.0842
1.989019587	0.000728439	336.3639934	0.015310329	0.418954066	291	0	53.0842
2.957916505	0.009643285	14.86421784	0.048476761	0.15410268	660	2	77.2567
4.814978343	0.000310956	434.5214535	0.048146749	0.120642542	660	2	77.2567
1.921687117	0.000710825	417.2489228	0.088308169	0.440963097	753	2	78.6886
1.171101374	0.001009166	506.4634942	0.029722102	0.683386633	3535	2	59.8549
0.170031307	0.004383227	2336.149513	0.379021508	3.283309233	529	2	68.4356
4.489365902	0.001375324	93.04195645	0.035807237	0.129852791	857	2	56.9391
0.217118701	0.004933953	1068.708848	0.215399491	2.594124106	857	2	56.9391
4.637198003	0.00029517	346.2907702	0.02770442	0.173802402	134	0	60.6959
6.322831255	0.000293086	315.4006515	0.018954419	0.112531217	2572	2	59.4223
2.591073263	0.004188314	42.26036624	0.028079782	0.186357917	573	2	66.0452
1.356143487	0.000966963	544.558634	0.109807064	0.472184495	573	2	66.0452
0.823915944	0.016959955	46.74771445	0.048340565	0.654176928	3040	2	67.9644
0.411867447	0.001778265	1649.784756	0.327669332	1.692563913	3040	2	67.9644
0.111394203	0.004827951	3918.141623	0.418319219	4.987262945	485	2	81.5524
1.395240693	0.000914197	653.2676447	0.043936207	0.448740694	3528	2	63.3977
17.85072375	0.000470412	40.39477403	0.009953841	0.034681223	161	0	64.1697
0.719489522	0.00132637	708.8734845	0.054025501	1.022461828	161	0	64.1697
6.85044407	0.00203353	46.65094485	0.047888748	0.083006257	193	0	73.0595
0.762851348	0.001930528	471.5604648	0.048899753	0.801243204	193	0	73.0595
3.854706507	0.001243675	71.37581689	0.009814825	0.160997953	300	0	0
0.028764425	0.03712368	1817.411378	0.515132664	21.89759957	300	0	0
0.120477803	0.025520359	222.6324847	0.083668161	4.099961813	149	0	77.399
0.302172524	0.002932919	1353.271222	0.15205484	1.936169885	1490	2	77.399
18.70044528	0.001309625	21.31367882	0.040609503	0.025879604	288	0	60.1396
0.219607163	0.011757091	231.1572116	0.044362399	2.298220504	288	0	60.1396
1.192996372	0.000192437	6280.110029	0.215569971	0.806928698	618	2	77.8836
4.197779565	0.002462203	54.86870747	0.042418777	0.121666322	439	1	72.783
0.722724409	0.001353794	809.1886832	0.113845907	0.918389535	439	1	72.783
1.780978924	0.000618338	716.0001014	0.148634281	0.367974591	173	0	0
4.040024596	0.001298592	84.10626837	0.012615747	0.144091938	2730	2	63.1923
12.59739751	0.000186821	235.933661	0.018348654	0.053168092	2730	2	63.1923
6.702361392	0.001333391	42.10282862	0.017443664	0.083605491	733	2	62.5654
0.387197126	0.002898012	904.0519517	0.105603572	1.448874592	733	2	62.5654
0.499859419	0.00224259	779.8363572	0.191838681	1.11879984	527	2	76.5452
1.374441643	0.001928193	158.7744185	0.025052801	0.414153992	3435	2	62.8528
0.632038261	0.000770234	2271.082432	0.031373427	1.09166743	3402	2	49.3415
1.290148322	0.000784842	1069.558865	0.128688593	0.429829462	3402	2	49.3415
0.085872333	0.01106017	2098.108128	0.41996376	7.325767009	1235	2	59.0329
3.631418143	0.000947277	158.5792193	0.02010587	0.163802813	1285	2	68.7474
0.030859086	0.075906951	1749.21861	0.96904178	30.50891904	1285	2	68.7474
4.321878372	0.009192949	7.630485693	0.027108831	0.104953056	3480	2	61.7194
16.36234678	0.000185811	114.9288778	0.008994094	0.047920271	3480	2	61.7194
0.380433222	0.010022712	148.4355071	0.039698084	1.305660146	412	1	61.4593
0.258371527	0.0021068	3924.464491	0.379301314	2.023840829	412	1	61.4593
0.793740224	0.002490126	279.7341881	0.030458689	0.731194229	303	1	63.5318
2.445642246	0.000683781	496.6578088	0.059097505	0.24855499	303	1	63.5318
1.038541207	0.000847445	1193.838578	0.089880058	0.687115732	113	0	78.9213
7.250696224	0.001953335	25.03235548	0.028477354	0.067610649	113	0	78.9213
7.685842743	0.003265275	18.61103765	0.037312412	0.066917707	76	0	0
0.103622426	0.008640925	1550.040673	0.335108609	5.291601208	76	0	0
2.540529018	0.000546013	324.6229191	0.00863683	0.333981175	154	0	62.2505
0.023857881	0.051738771	2289.370502	0.717746439	24.42341248	154	0	62.2505
4.317338855	0.00197479	68.05070156	0.032770317	0.120952336	666	2	52.8569
4.936662555	0.000286851	357.7467522	0.013296842	0.153219535	666	2	52.8569
4.138120286	0.003637257	33.36039666	0.040370742	0.123235065	321	1	60.0986
3.410783302	0.000415632	263.9472714	0.019153701	0.255358287	321	1	60.0986
4.426830547	0.002260305	28.81039863	0.01758213	0.127111482	3460	2	65.4839
0.560959179	0.001071253	1244.631781	0.055986254	1.649109174	3460	2	65.4839
5.318034188	0.000581387	144.1943278	0.020373148	0.102155772	232	0	66.2149
0.202995146	0.002337045	4535.833585	0.338524102	2.668232393	720	2	59.9808
1.728132899	0.010449828	25.53069867	0.030391348	0.295150423	3451	2	59.8439
1.135580648	0.018494252	30.94101247	0.058571468	0.476276784	3451	2	59.8439
1.211322319	0.012341371	34.0678919	0.031504702	0.409807213	3451	2	59.8439
4.208645982	0.001509749	63.73209384	0.014795152	0.132181291	3451	2	59.8439
0.389664759	0.001412002	2515.053006	0.235205453	1.530523073	3451	2	59.8439
3.719362314	0.000524129	316.7246354	0.021739771	0.168645478	385	1	61.6947
0.104599578	0.020968499	1817.479505	0.42938054	12.89421477	385	1	61.6947
8.237441232	0.001548446	27.16152057	0.015775523	0.066264719	177	0	72.2026
0.494937492	0.013192325	66.70952516	0.031363982	0.924821197	177	0	72.2026
1.002876428	0.001950199	351.0458869	0.030910566	0.526447495	3383	2	71.2936
0.293097867	0.001740547	3320.243661	0.288196259	1.84694313	3383	2	71.2936
0.177126085	0.002649696	4482.12424	0.420251991	3.382168551	699	2	53.0513
2.331739868	0.001402008	144.9401877	0.012155483	0.279421006	1005	2	0
2.940026663	0.000937775	196.5782204	0.016479613	0.216196905	1005	2	0
0.747286569	0.000909989	1636.072607	0.224685342	0.82288424	741	2	64.5859
5.096655014	0.001754351	56.17113535	0.026787395	0.113347397	741	2	64.5859
2.020445997	0.000379275	787.8671636	0.020462183	0.467291791	217	0	81.9192
0.32358748	0.00142447	2995.054209	0.212445604	1.940670422	2894	2	67.4059
2.797717371	0.003811463	46.4209575	0.02499982	0.214852061	24	0	0
0.523668331	0.000420568	5823.70639	0.126658788	2.012173741	24	0	0
0.549981227	0.000814409	2459.413288	0.090018736	1.432363247	3408	2	55.447
0.068372246	0.012613276	2964.385334	0.71857694	9.68532742	454	2	0
0.194944886	0.002959342	2172.307403	0.33561277	3.451187994	638	2	49.5113
0.031736546	0.020482483	3547.804065	0.672241821	20.34140894	687	2	0
1.246253235	0.028657326	13.05730651	0.052073172	0.434655117	213	0	0
9.750092804	0.000162023	326.4781503	0.017134514	0.080528876	213	0	0
0.787977545	0.002028483	480.2543582	0.067744303	0.637456798	375	1	0
9.062944233	0.000247962	251.5885986	0.023574662	0.081427203	109	0	44.397
0.043079275	0.042848489	2378.859158	0.789351236	20.3962622	583	2	70.0151
1.015636047	0.025478805	30.26349328	0.100898465	0.567166097	392	1	65.5058
0.520083789	0.000703275	2571.366363	0.042183561	1.625437361	392	1	65.5058
0.56970964	0.016666268	39.87109099	0.028355886	0.813899585	1841	2	67.0363
0.088200775	0.006424746	2283.155205	0.303595276	7.091535416	1841	2	67.0363
9.141809538	0.000635587	88.04063618	0.022052168	0.055614178	609	2	76.8296
0.972974652	0.005175373	135.2810375	0.036667592	0.576641808	609	2	76.8296
0.146836204	0.005665563	2457.869981	0.256303647	3.254772726	313	1	0
0.330427806	0.011932863	83.84142129	0.029527334	1.82967754	1463	2	69.963
3.476097987	0.000400864	308.3135242	0.040001983	0.256313598	1463	2	69.963
1.991210933	0.002130336	98.09303401	0.016881446	0.29740196	3362	2	72.8761
0.131427713	0.004477287	2229.00767	0.114284679	4.717365884	3362	2	72.8761
4.292578251	0.000880045	125.3255272	0.015046604	0.142824372	100	0	63.7454
0.268008731	0.003712091	1287.294693	0.310806698	2.196166794	100	0	63.7454
0.374662459	0.001340986	1765.722941	0.097175124	1.907048292	663	2	72.961
0.814318362	0.026876545	27.87597694	0.06112674	0.688223189	663	2	72.961
1.766401103	0.012327984	18.27230703	0.034077026	0.279858981	663	2	72.961
1.396047333	0.000325211	2240.862835	0.091076199	0.59416155	544	2	66.1191
0.057860641	0.011566061	3253.311194	0.590774044	9.409856792	340	1	69.41
0.720310277	0.002089804	562.7799511	0.176944118	0.76269739	1508	2	72.4408
1.982530242	0.002593748	104.0193842	0.023575418	0.267126775	361	1	78.9049
0.617553726	0.001026804	1697.604743	0.063067575	1.164345319	1963	2	76.7721
6.367123438	0.001018852	60.29833466	0.013918197	0.099331785	741	2	76.293
0.037433531	0.02578988	2530.325405	0.774847255	13.87789572	741	2	76.293
3.254145905	0.002041934	58.26709445	0.018246252	0.169142544	195	0	83.989
0.073254168	0.026501668	3386.919069	0.906403062	15.28859722	195	0	83.989
4.920545643	0.000437114	154.8170125	0.01731416	0.155811279	261	0	54.7351
0.073136919	0.015758181	1451.192403	0.435824645	7.824395386	3247	2	0
0.244062562	0.003526606	1597.453117	0.395958294	3.05860067	208	0	64.0247
17.15378693	0.001300388	18.83591998	0.027771815	0.027835978	1634	2	72.345
0.527990143	0.001683355	900.0779621	0.07292476	1.248727601	1634	2	72.345
3.428556223	0.00269482	54.74261914	0.035213209	0.141010415	549	2	69.8645
10.99867509	0.00050923	96.95941997	0.023339726	0.04861428	549	2	69.8645
0.107783257	0.006456132	2827.287943	0.438956627	5.210690711	1208	2	0
0.100496102	0.010278299	1684.245551	0.25726166	5.355388417	2985	2	63.6988
4.558404934	0.003073382	57.63170761	0.062004001	0.113947837	2985	2	63.6988
0.059879116	0.008808409	4423.306063	0.342304527	9.257840871	2847	2	68.0164
5.912471459	0.000409369	269.7830653	0.039080472	0.092530866	744	2	77.5606
4.817267899	0.001156081	68.78056223	0.018175083	0.116325166	60	0	69.3443
2.093303789	0.005797153	42.05547556	0.035936455	0.246204971	3208	2	65.2895
0.748042625	0.001633303	654.9393617	0.12192504	0.8599768	3208	2	65.2895
1.110196767	0.001900795	226.9077769	0.023493715	0.510750969	118	0	74.4203
0.464872639	0.002722815	654.367634	0.149339758	1.26254834	118	0	74.4203
12.24531143	0.001525483	30.04237419	0.039860782	0.039317524	120	0	0
1.490445407	0.001716539	223.9738238	0.035029945	0.396069612	120	0	0
3.787815099	0.000464434	349.328972	0.029323158	0.188954954	859	2	83.6824
0.324726958	0.003113036	1304.582152	0.281265403	1.705497983	1157	2	0
2.695663964	0.001480833	167.9638365	0.035863696	0.190901263	166	0	74.1437
0.433307419	0.00188762	1884.222303	0.21257459	1.120064183	166	0	74.1437
2.133582404	0.004713168	57.70218845	0.028511883	0.260158352	337	1	74.8118
6.218902702	0.000510143	157.7735922	0.016288845	0.107458074	337	1	74.8118
10.43965561	0.00030233	141.025381	0.024338727	0.057586814	587	2	67.7837
1.151135914	0.000859496	762.7986186	0.112764992	0.584456521	3185	2	66.0534
0.619953972	0.064798627	13.55114055	0.059187067	0.925374571	1967	2	52.5777
1.418800487	0.008616895	46.49776869	0.021772269	0.543203078	1967	2	52.5777
0.033067182	0.021361457	7074.587602	1.089196519	20.76938831	1967	2	52.5777
0.089163357	0.036745257	215.7217435	0.101409879	5.719657546	1967	2	52.5777
0.085453231	0.011386243	3003.049759	0.682329826	6.900365183	1967	2	52.5777
0.385181316	0.064464964	190.8575606	0.261115251	8.756333039	1586	2	51.6331
2.63723284	0.001490973	119.9330269	0.018390351	0.220618189	1586	2	51.6331
0.055301397	0.019094923	2791.032157	0.473636511	10.20217581	1586	2	51.6331
2.507092646	0.003267653	42.90483541	0.012892335	0.220775002	1672	2	62.4641
2.0118396	0.00016586	2395.54236	0.11590438	0.570811454	1672	2	62.4641
15.08880543	0.000715073	57.10722814	0.036487948	0.036052104	183	0	0
39.05650718	0.000106837	138.5399187	0.022283314	0.014338887	183	0	0
0.858856281	0.0065369	117.9808505	0.033908705	0.608207506	444	1	77.4018
0.376726361	0.003487217	850.0519775	0.181086175	1.302068661	444	1	77.4018
0.869609304	0.013977648	25.41742184	0.023717956	0.502985256	463	2	52.6434
2.301269622	0.015812296	12.44906787	0.032352637	0.248596333	463	2	52.6434
3.692310721	0.000566151	234.412258	0.074231028	0.184517407	463	2	52.6434
1.59834286	0.002768362	104.3601324	0.025791773	0.326166774	446	1	71.1513
1.205065906	0.000459775	2094.348664	0.08465649	0.641620861	446	1	71.1513
5.782944586	0.000328684	290.2765197	0.02305357	0.134236836	182	0	78.308
8.724695636	0.000782309	46.83261498	0.013657392	0.064744084	617	2	0
0.212838516	0.004958728	839.9462049	0.106975075	2.483180424	617	2	0
0.188831764	0.003819646	1508.48776	0.221550461	3.146753556	1362	2	71.4493
14.89156786	0.002947832	7.073395511	0.034008899	0.031758883	278	0	54.8904
0.248545703	0.003143334	1286.214726	0.210464513	2.520655613	278	0	54.8904
2.292245135	0.002658524	96.53155793	0.03313341	0.215869843	1738	2	50.2247
4.928028417	0.000410824	280.1967169	0.034623682	0.113265132	1738	2	50.2247
0.935588755	0.001229876	729.0149971	0.119363117	0.572656777	492	2	60.1945
1.766189194	0.010622769	16.64808305	0.034252393	0.272172632	220	0	66.7205
0.044494537	0.015110263	3435.098706	0.48099617	12.38572237	220	0	66.7205
1.882322515	0.011599076	21.62663547	0.041163575	0.290149865	1581	2	75.4329
0.617395268	0.000715376	3449.783088	0.266029125	1.063459914	1581	2	75.4329
0.597575814	0.007729805	102.243072	0.028422349	0.831463974	166	0	88.2658
2.226753044	0.000559763	365.924463	0.021998659	0.340796901	166	0	88.2658
1.53773713	0.00132934	191.3559776	0.015406994	0.454986596	1130	2	75.4466
0.416200593	0.003560883	508.5477802	0.148185912	1.450908463	1130	2	75.4466
1.001011832	0.020993503	16.35017425	0.031166155	0.475574228	107	0	68.3178
0.668770806	0.001886749	695.354536	0.2082635	0.942408773	107	0	68.3178
9.428391993	0.000593436	74.21126662	0.013828001	0.069502395	595	2	51.0767
0.127706203	0.012051601	1403.085765	0.111043325	15.12291597	284	0	80.326
0.244245079	0.006122151	430.2980015	0.031182689	2.581552259	284	0	80.326
5.555477941	0.00354856	20.75627042	0.033636356	0.09453387	330	1	79.726
0.115352651	0.007403133	1549.581506	0.354463437	6.146557354	330	1	79.726
72.64628217	0.000110102	70.00135883	0.029061803	0.007164076	615	2	66.589
1.261027946	0.023547644	13.63779269	0.049187769	0.360713072	1013	2	75.589
3.243887798	0.000293914	670.7916062	0.091266814	0.236779549	1013	2	75.589
20.12634861	0.000610051	23.69173796	0.008848239	0.030670153	522	2	54.3616
0.070660893	0.016232447	1979.513656	0.528401864	8.444644963	522	2	54.3616
1.472819096	0.001568566	213.3791758	0.024486768	0.369695259	502	2	48.1753
0.869981774	0.002039262	398.1000006	0.07061064	0.67034772	502	2	48.1753
0.982077994	0.010924148	86.07258884	0.076450319	0.588020604	2129	2	76.5781
0.064805286	0.010098311	2141.724856	0.274029666	10.07352206	2129	2	76.5781
0.847179249	0.004584945	97.02686779	0.018337863	0.722205902	715	2	77.0986
0.109695247	0.010863321	4110.055849	0.730886619	6.304298484	715	2	77.0986
0.37982555	0.001930068	1038.125432	0.022903781	1.999736382	367	1	57.9123
0.71887055	0.001353569	645.8859909	0.103322497	1.038745062	367	1	57.9123
1.227385601	0.001589829	224.378072	0.024660071	0.485771978	10	0	78.2274
0.737658127	0.001372212	981.2407429	0.110725901	0.785447209	10	0	78.2274
61.12654979	0.000626515	6.773926294	0.016945574	0.008644905	120	0	60.1589
9.588706007	0.000115803	451.677212	0.019644823	0.106888198	120	0	60.1589
3.820671926	0.004704539	25.19496087	0.038536372	0.128677296	140	0	83.589
8.015965386	0.000461996	80.0025829	0.023273588	0.092515846	140	0	83.589
3.312638887	0.007029546	12.37147287	0.029859398	0.143354968	417	1	61.7945
31.56557454	0.000133377	74.04137214	0.008433616	0.028100377	417	1	61.7945
0.468694346	0.003503973	328.336417	0.059951051	1.323839447	2891	2	70.5397
0.156641744	0.005375432	1945.324729	0.388126735	3.584764926	2040	2	67.2164
0.567519896	0.01747358	37.74940216	0.023194686	0.932846152	2040	2	67.2164
0.43239897	0.004672453	307.2961305	0.030335771	1.130785471	2879	2	72.8877
2.255824519	0.01395433	11.27774809	0.033831285	0.218039384	18	0	83.0548
18.47830144	0.001007177	14.28233355	0.012014711	0.025820139	18	0	83.0548
1.61815479	0.002043884	110.6292943	0.016523629	0.329778301	1358	2	57.5288
0.531961901	0.001781835	817.4914292	0.094603429	0.996127804	1358	2	57.5288
0.688914127	0.001024063	1030.107322	0.034185959	0.9192463	457	2	67.2822
0.05673098	0.012567176	2648.145267	0.482489862	10.19576161	457	2	67.2822
0.472452417	0.001878561	877.5035147	0.111918963	1.378066635	906	2	88.3863
0.072871479	0.020687685	1060.489851	0.318617088	6.92871981	936	2	0
19.13234576	0.000483857	45.87000087	0.024389646	0.02744143	381	1	33.6849
0.038746393	0.06198633	800.0981626	0.576414286	14.09855057	381	1	33.6849
3.826490584	0.000319143	462.1530851	0.024024507	0.176371629	301	1	88.3479
0.023639734	0.015425626	3983.643659	0.336357666	26.03451974	1188	2	77.1808
0.058793541	0.020610338	1546.229209	0.288621277	10.90930192	1188	2	77.1808
0.227365346	0.008055694	261.4864657	0.042701027	2.928854899	371	1	78.3425
0.532777311	0.002691489	695.3201937	0.173153931	0.996414421	371	1	78.3425
0.898714632	0.004761787	77.53221674	0.019204903	0.588587006	2017	2	71.2904
0.734628561	0.000990061	1411.902506	0.252429152	0.913551774	2017	2	71.2904
0.172234694	0.004407804	1887.124711	0.319516771	3.493726503	256	0	60.0822
0.554208406	0.001632337	1431.473342	0.260228081	0.980909955	672	2	85.6055
1.096314168	0.014846627	29.14605972	0.038767172	0.498068366	806	2	72.2849
11.70122513	0.000318844	82.33590567	0.021302616	0.063020029	806	2	72.2849
1.080228219	0.00160875	415.2271136	0.073265761	0.452251271	344	1	72.2219
0.789944521	0.009363191	101.4167602	0.048656261	0.67072835	249	0	78.4164
0.098044255	0.020975101	735.0219907	0.152547873	5.816185454	249	0	78.4164
2.931945682	0.001776591	56.74870466	0.011112315	0.217522309	1059	2	59.1616
80.36779142	0.000135642	19.20457297	0.005242934	0.007473576	1059	2	59.1616
6.890724992	0.000990437	48.23974945	0.011833631	0.085209022	249	0	66.674
1.457327537	0.000770106	862.1773137	0.208257583	0.41778656	249	0	66.674
0.189580192	0.002980424	1596.389426	0.02100344	6.012153571	1731	2	79.7014
0.404101758	0.001882587	1651.457734	0.203138882	1.523774357	1731	2	79.7014
0.775569449	0.002847365	244.2019895	0.022526557	0.881959413	2835	2	77.7973
0.044137146	0.024233905	2317.209234	0.53505919	13.10238418	2835	2	77.7973
3.2388525	0.001895201	54.05859153	0.008531023	0.224510238	423	1	67.7288
7.911695146	0.00020389	245.0111321	0.018163953	0.124933233	423	1	67.7288
14.65344389	0.001061888	20.88985983	0.01963652	0.03402093	203	0	58.274
2.440173664	0.000456404	495.890084	0.035799771	0.315513232	203	0	58.274
0.061497064	0.014049837	2757.335443	0.478553154	8.939607397	1617	2	68.6932
1.498527644	0.000731726	604.2213545	0.080894113	0.390647341	1617	2	68.6932
5.207325288	0.002725371	29.00913519	0.02734976	0.099597112	2098	2	57.1096
0.130326514	0.003652136	2597.37108	0.07950415	7.086825353	2098	2	57.1096
0.032810633	0.01079598	7217.832757	0.489056307	24.45739052	280	0	74.2356
0.738258473	0.001327051	865.6881524	0.187316997	0.927412265	882	2	68.7342
0.447502651	0.00241948	1001.973959	0.130159124	1.047785698	314	1	82.1534
0.831021143	0.000985328	1415.180716	0.111624082	0.659329106	340	1	73.2877
0.683141849	0.001915125	640.7233868	0.087510656	0.885252139	194	0	73.1726
2.892402352	0.000961612	146.0174761	0.009715295	0.24229926	2802	2	71.7096
2.24344448	0.001154075	153.8035688	0.010776981	0.297747524	303	1	72.7616
2.799617377	0.000473334	446.8304514	0.026282826	0.289478758	303	1	72.7616
1.952984976	0.002879577	74.9364392	0.017443069	0.28887632	583	2	61.8932
0.172519832	0.004582466	1647.653106	0.272782792	3.437321664	583	2	61.8932
2.144191142	0.001243472	115.6623817	0.017350851	0.31464621	243	0	67.2247
12.44071335	0.001112294	19.12180442	0.012321026	0.04034227	246	0	60.5315
0.091898436	0.01182927	1401.570469	0.396937987	5.999945208	246	0	60.5315
4.243368961	0.002717433	23.34369731	0.01102307	0.113030693	292	0	50.8274
0.303590658	0.003606734	1042.639739	0.261761621	2.140257816	292	0	50.8274
0.041853328	0.033041768	2475.284433	0.791236551	17.20711799	2517	2	79.8712
1.673236856	0.018800346	11.64017312	0.03888378	0.277448489	409	1	69.9918
1.388437929	0.000851703	421.2073314	0.061721669	0.570756149	409	1	69.9918
6.595389994	0.000405715	144.6937965	0.012564502	0.096326217	648	2	65.5616
2.097741886	0.006381056	28.87246017	0.022082477	0.242180085	346	1	53.6712
1.265221095	0.000518363	1275.583451	0.042493827	0.711479687	346	1	53.6712
6.102774331	0.001402588	43.86016973	0.019702973	0.085026927	2772	2	66.5096
3.280953894	0.000434102	420.4802149	0.057757757	0.18696982	2772	2	66.5096
0.123599522	0.054448793	118.5187538	0.105199338	3.903438881	2429	2	73.3808
0.42321432	0.002587165	782.9104306	0.185562807	1.567170667	2429	2	73.3808
0.335341085	0.008581721	179.0560675	0.047372339	1.659192526	369	1	61.7041
0.635550834	0.001018806	1437.334051	0.210298273	1.337456091	369	1	61.7041
0.713083315	0.001958937	705.8825567	0.13005309	0.718463693	1590	2	68.126
