# Supplementary material for: Towards survival prediction of cancer patients using medical images
Source: PeerJ Comput Sci. 2022 Oct 26;8:e1090. doi: 10.7717/peerj-cs.1090 (PMC9680890; doi:10.7717/peerj-cs.1090)
Supplement: Supplemental Information 1 [file peerj-cs-08-1090-s001.zip › FinalCodeV1.2/Benchmark NSCLC Feature Selection/NSCLC_Radiomic_Features_shape.csv]

original_shape_Elongation	original_shape_Flatness	original_shape_LeastAxisLength	original_shape_MajorAxisLength	original_shape_Maximum2DDiameterColumn	original_shape_Maximum2DDiameterRow	original_shape_Maximum2DDiameterSlice	original_shape_Maximum3DDiameter	original_shape_MeshVolume	original_shape_MinorAxisLength	original_shape_Sphericity	original_shape_SurfaceArea	original_shape_SurfaceVolumeRatio	Survival_days1	Survival_days	Age
0.725056329	0.542669347	45.88974071	84.56298651	94.33981132	82.87339742	94.33981132	95.83318841	155537.6667	61.31292861	0.622802746	22457.28887	0.14438489	2165	2	78.7515
0.879931943	0.754730174	69.80926901	92.49566454	114.7693339	102.0784012	103.247276	124.6434916	355183.3333	81.38988985	0.707152245	34298.32564	0.096565132	155	0	83.8001
0.362973952	0.249876048	17.21510261	68.89456898	53.36665626	32.80243893	54.58937626	55.82114295	8015	25.00693397	0.557245804	3475.679067	0.433646796	256	0	68.1807
0.795794616	0.755101977	34.32110116	45.45227293	46.17358552	51.6139516	53.14132102	54.58937626	38462.66667	36.17067409	0.737985691	7466.707017	0.194128688	256	0	68.1807
0.523305022	0.329181294	24.436223	74.23332812	55.31726674	84.38009244	62.60990337	84.97058314	33823	38.84667342	0.572508912	8834.391139	0.261194783	256	0	68.1807
0.463509728	0.293648643	35.12212704	119.6059573	82.09750301	83.45058418	92.80086206	125.7457753	73904.33333	55.4385247	0.40236374	21166.31351	0.286401521	141	0	70.8802
0.750237714	0.634980173	17.51735293	27.58724395	30	28.63564213	26	31.04834939	6752.666667	20.69699083	0.780414671	2213.819665	0.327843765	141	0	70.8802
0.491670558	0.286639731	30.72431216	107.1879047	110.7248843	110.1453585	68.26419266	117.7285012	83286.66667	52.70113696	0.501336068	18396.65348	0.220883537	141	0	70.8802
0.704987168	0.448753823	35.19011264	78.41741019	77.82030583	85.60373824	84.40379138	102.8007782	83721.33333	55.28326791	0.489375028	18911.80921	0.225889967	353	1	80.4819
0.963215992	0.638623633	38.66692399	60.54728015	72.11102551	75.17978452	70.22819946	75.55130707	77293	58.32010851	0.506572724	17322.17541	0.224110533	173	0	73.8864
0.812144184	0.22735868	29.8133913	131.1293295	129.8768648	100.5783277	122.8006515	130.751673	21915	106.4959222	0.31559298	12000.08824	0.547574184	137	0	81.5288
0.923883195	0.845830257	24.54911414	29.02368879	35.60898763	36.76955262	35.77708764	37.57658846	11956.33333	26.81449833	0.717566606	3523.875703	0.294728794	137	0	81.5288
0.867631108	0.749199932	34.02509056	45.41523446	50.99019514	51.10772936	53.85164807	56.46237685	39830.33333	39.40367022	0.730401787	7722.031898	0.193873143	77	0	71.666
0.747685335	0.425142568	36.87794913	86.74254683	88.76936408	90.35485598	77.66595136	105.470375	88387	64.8561302	0.483213377	19858.08835	0.224672049	131	0	56.1342
0.685655601	0.531918277	29.62981718	55.70370203	63.65532185	58.41232747	48.66210024	64.15605973	40571.33333	38.1935553	0.675890745	8447.998186	0.208225796	131	0	56.1342
0.300143521	0.23448511	26.52657662	113.126913	82.96987405	93.23089617	39.29376541	100.5982107	33367.66667	33.95431002	0.507212488	9881.997637	0.29615489	131	0	56.1342
0.685398914	0.529077263	43.98879409	83.14247678	74.24284477	96.76776323	90.70832376	106.6958293	98711	56.98576328	0.479691059	21532.75185	0.218139335	131	0	56.1342
0.553666807	0.417688392	15.88951641	38.04155611	43.08131846	29.52964612	30.2654919	44.22668877	5928.666667	21.06234691	0.590360432	2683.314463	0.452599988	2119	2	71.0554
0.805081576	0.520186886	20.80832779	40.00163855	42.19004622	41.76122604	48.37354649	53.14132102	16158.66667	32.20458221	0.611199044	5057.141895	0.312967771	2119	2	71.0554
0.795929233	0.378804271	28.36999363	74.89354203	86.092973	72.71863585	85.08818954	90.64215355	79988.66667	59.60995944	0.585566478	15331.81451	0.191674835	515	2	64.3313
0.862922889	0.772626512	28.09005636	36.3565784	42.80186912	42.19004622	37.94733192	44.45222154	20033.33333	31.37292369	0.678266597	5259.193777	0.262522152	85	0	71.2553
0.826254357	0.73930406	64.43004616	87.14959057	97.67292358	103.8460399	95.35197953	106.6958293	258396	72.00772892	0.561270445	34954.45015	0.135274734	85	0	71.2553
0.663272645	0.562741047	22.84473028	40.59545753	45.69463864	34.92849839	41.23105626	46.77606225	14884	26.9258565	0.732366266	3995.479438	0.268441241	3614	2	65.3635
0.374715989	0.319691542	20.02409333	62.63566818	67.08203932	67.91170739	30.06659276	68.87670143	19914	23.47058634	0.688059633	5163.732233	0.259301609	1247	2	66.7707
0.961158912	0.654900931	14.29514605	21.82795193	25.29822128	26	25.29822128	29.59729717	3984	20.98013052	0.742356096	1637.1359	0.410927686	1238	2	71.7235
0.800921815	0.759045157	49.07153204	64.64902858	77.17512553	75.07329752	65.51335742	79.27168473	113577.3333	51.77881731	0.718275512	15790.19557	0.13902594	101	0	79.1129
0.705511583	0.54090292	13.1701389	24.34843373	22.8035085	28.8444102	21.63330765	29.46183973	3326.333333	17.17810201	0.746263018	1444.007281	0.434113823	220	0	73.9001
0.316577511	0.275527706	30.7584857	111.6348196	77.66595136	53.66563146	56.32051136	90.77444574	21532.33333	35.34107329	0.499098664	7499.375735	0.348284397	220	0	73.9001
0.603246256	0.417075887	55.01132526	131.8976402	121.0619676	143.1782106	104.019229	143.5270009	223405.3333	79.56675766	0.42236561	42155.85801	0.18869674	220	0	73.9001
0.444890866	0.432875251	15.70347426	36.27713578	36.76955262	21.63330765	34.525353	37.25587202	5041.666667	16.13936637	0.703894466	2020.037009	0.400668498	1926	2	82.9925
0.885811716	0.670939879	47.63454951	70.99674798	75.17978452	84.40379138	74.40430095	87.3842091	147269.6667	62.88975118	0.760369287	17736.52059	0.120435667	1926	2	82.9925
0.514491954	0.428339179	48.23818061	112.6167836	74.40430095	102.3132445	127.9531164	129.0736224	114154.6667	57.94042898	0.495424566	22970.42516	0.201221955	336	1	74.82
0.363700968	0.117024469	17.99596628	153.7795167	79.39773297	114.5425685	31.6227766	115.1694404	13190.33333	55.9297591	0.470158048	5742.188303	0.43533307	139	0	76.9692
0.615189909	0.494269517	20.45809096	41.39055767	32.55764119	45.65084884	46.81879964	52.07686627	11432.66667	25.46305339	0.589638085	4162.270412	0.364068203	139	0	76.9692
0.401730071	0.3127966	18.60839512	59.49040082	41.61730409	58.41232747	34.23448554	62.12889827	12847.33333	23.89908296	0.549374061	4828.637866	0.375847481	139	0	76.9692
0.835118641	0.624710802	39.38593112	63.04666257	60.92618485	80.52328856	73.34848328	82.09750301	88613	52.65144316	0.704867625	13636.6655	0.153890123	139	0	76.9692
0.884388681	0.640069958	23.04881993	36.00984492	46.64761516	41.61730409	38.62641583	49.03060269	16747	31.84669925	0.731879004	4325.166691	0.258265163	326	1	54.6475
0.883388108	0.594710449	50.24037625	84.47871795	97.20082304	98.79271228	90.55385138	100.4191217	216434.6667	74.62749482	0.695074619	25080.5608	0.115880516	326	1	54.6475
0.757551092	0.541403203	39.8385688	73.58391787	88.02272434	87.31551981	72.49827584	99.07572861	110162.3333	55.74357735	0.674603897	16473.68267	0.149540067	442	1	78.601
0.706266918	0.473298039	19.14434175	40.44880849	39.39543121	48.41487375	34.23448554	49.07137659	13417.66667	28.56765533	0.701891852	3890.438815	0.289948984	245	0	53.7221
0.754086192	0.713145323	85.52534855	119.926957	113.2254388	134.714513	133.4166406	135.3218386	660920.6667	90.4352623	0.785538158	46710.70189	0.070675202	245	0	53.7221
0.645828943	0.569909473	24.53805714	43.0560612	44.94441011	48.37354649	32.55764119	49.39635614	20700.33333	27.80685047	0.803647853	4536.66344	0.219158956	1141	2	75.7782
0.769279174	0.726447247	28.25154396	38.89001446	41.76122604	46.64761516	37.20215048	47.03190407	22764	29.91727822	0.782890482	4961.528561	0.217955041	1141	2	75.7782
0.93808321	0.605340816	40.4591476	66.83697274	79.64923101	74.21590126	83.52245207	89.55445271	104831.6667	62.69864191	0.60051639	17904.17247	0.170789734	1883	2	68.1314
0.516134104	0.292269094	45.03476928	154.0866624	146.6969666	146.6969666	103.7304198	150.5323885	186112.3333	79.52938145	0.379284372	41562.59085	0.223319917	25	0	70.3518
0.148322402	0.119160371	27.59476141	231.5766659	101.8430165	174.9514218	34.17601498	200.0099998	25320.66667	34.34800735	0.399542749	10436.88654	0.412188458	25	0	70.3518
0.515338455	0.420845341	7.53556812	17.90578957	18.43908891	11.66190379	18.43908891	20.78460969	816.6666667	9.227541927	0.81396934	519.085978	0.635615483	1972	2	70.1684
0.65862219	0.589740566	28.34140236	48.05740692	40.49691346	57.30619513	60.7289058	60.7289058	25825.33333	31.65167458	0.640818715	6593.452701	0.255309491	479	2	78.6776
0.467831837	0.203488785	18.52166711	91.02057947	72.47068373	47.70744177	66.2721661	74.45804188	7710	42.58232491	0.533631139	3536.816642	0.458731082	257	0	68.9966
0.775768415	0.572341843	31.59902691	55.21005896	50.99019514	66.75327707	68.9637586	72.38784428	46858	42.83021992	0.681975123	9216.614521	0.196692444	257	0	68.9966
0.67160113	0.523394768	42.33675048	80.88875364	92.45539465	84.89994111	67.05221846	96.95359715	78016	54.32497838	0.45613938	19357.19134	0.248118224	303	1	62.4476
0.672195437	0.430874106	8.804073948	20.43305415	22.36067977	16.4924225	17.88854382	24.49489743	1496	13.73500577	0.72706239	870.0285553	0.58156989	999	2	71.7153
0.63690936	0.434206347	29.55660534	68.07041298	57.68882041	72.11102551	78.10249676	80.04998438	45348.33333	43.35468319	0.568942386	10809.11295	0.238357447	999	2	71.7153
0.598128819	0.529765566	42.70453309	80.61024691	84.11896338	83.52245207	64.89992296	86.37129153	91588	48.21531179	0.543005157	18095.58191	0.197575904	543	2	75.6934
0.779539587	0.708455541	59.83421938	84.45726784	93.50935782	98.79271228	103.3247308	116.2927341	156462	65.83778372	0.435484667	32244.1184	0.206082745	456	2	75.6934
0.694798102	0.394260086	19.33476839	49.04064374	44.40720662	49.51767361	39.29376541	52.03844733	13618.33333	34.0733462	0.559769056	4926.719966	0.361771139	456	2	75.6934
0.58609499	0.355872427	13.07883727	36.75147688	36.05551275	41.61730409	26.68332813	42.84857057	4251.666667	21.53985649	0.566852418	2238.997421	0.526616406	456	2	75.6934
0.886069318	0.801166597	48.32828027	60.32238542	69.05070601	75.2861209	67.20119047	78.46018098	101772	53.4498149	0.62674193	16819.54514	0.165266922	597	2	55.4305
0.337954879	0.225768282	14.03884475	62.18253776	28.28427125	44.72135955	42.19004622	51.65268628	3669	21.01489205	0.462568326	2486.986193	0.677837611	98	0	82.4066
0.331581775	0.250491024	23.63825268	94.36766344	93.74433316	56.32051136	40.19950248	95.20504188	18858.66667	31.29059735	0.491138031	6976.236832	0.369922061	98	0	82.4066
0.544551919	0.236961548	25.67301737	108.3425459	79.12016178	82.46211251	62.60990337	104.2688832	17997.66667	58.99814126	0.447835368	7416.116402	0.412059882	98	0	82.4066
0.737834143	0.53751862	42.35545045	78.79810836	79.32212806	108.2589488	93.63759929	114.5774847	114657	58.13993472	0.601456819	18976.38085	0.165505646	98	0	82.4066
0.735318314	0.683265225	36.63292266	53.61449891	59.46427499	60.8276253	63.56099433	63.8435588	43860.66667	39.42372293	0.550618547	10923.20558	0.249043309	366	1	54.0068
0.314463282	0.244011352	18.12219738	74.26784532	60	36.7151195	36.05551275	70.1997151	10592	23.35451042	0.510651972	4567.491622	0.431220886	464	2	74.7543
0.725640809	0.668350166	19.80602487	29.63420355	31.2409987	31.2409987	29.52964612	34.23448554	7052	21.50378744	0.683740335	2600.96471	0.368826533	464	2	74.7543
0.844484396	0.559090659	41.05522957	73.43215072	83.35466394	84.30895563	75.15317691	93.14504818	118928.3333	62.01230541	0.653945418	17884.06249	0.150376802	370	1	52.2491
0.383963023	0.178582551	18.83918358	105.4928574	68.9637586	69.33974329	66.48308055	102	13356.33333	40.50535646	0.479670397	5675.437872	0.424924845	370	1	52.2491
0.673875512	0.529302958	16.57736228	31.31923224	34.40930107	28.63564213	27.20294102	42	6016.666667	21.10526366	0.667513393	2396.595698	0.398326155	342	1	71.4168
0.437935506	0.359642749	15.88968006	44.18184464	47.20169488	34.525353	28.63564213	47.58150901	8800.333333	19.34879848	0.676403445	3047.504777	0.346294244	558	2	58.6274
0.750012838	0.597762121	56.99844921	95.35306304	89.55445271	114.5425685	101.6070864	118.5242591	271963.6667	71.51602141	0.727968409	27885.52657	0.102534015	558	2	58.6274
0.807348279	0.738231708	37.71708745	51.0911236	67.05221846	54.03702434	61.3514466	67.08203932	52078	41.24833072	0.725122457	9300.557181	0.178588985	136	0	74.6092
0.82015805	0.729068972	54.59433424	74.88226264	80.49844719	93.0376268	75.31268154	94.10632285	172480.6667	61.41529053	0.714958789	20958.6544	0.121513065	134	0	72.0684
0.72600176	0.320990845	7.519957712	23.4273277	20.59126028	24.16609195	23.32380758	27.92848009	1659.666667	17.00828113	0.630905051	1074.485851	0.647410635	183	0	74.0561
0.644644629	0.535096884	15.40703757	28.7929869	24.16609195	38.47076812	26.30589288	38.93584467	4410.333333	18.56124435	0.608541745	2137.181267	0.484584975	183	0	74.0561
0.586796722	0.463026941	12.46631301	26.92351545	19.6977156	30.2654919	34.17601498	36.3868108	1865	15.79863061	0.629720292	1163.560564	0.623893064	183	0	74.0561
0.488180456	0.346289103	45.16545048	130.4270047	147.6346843	126.2537128	90.55385138	152.2235199	226827.6667	63.6719146	0.560601715	32084.38504	0.141448288	183	0	74.0561
0.505327103	0.335579156	14.73756442	43.91680513	45.65084884	41.76122604	29.12043956	50.35871325	7421.333333	22.19235191	0.600694566	3063.033266	0.412733552	170	0	50.1958
0.796177502	0.591982379	44.65610219	75.43485038	91.21403401	80.99382693	79.62411695	99.63934966	119453.6667	60.05953076	0.576605906	20342.51733	0.170296299	170	0	50.1958
0.48717997	0.248572135	17.50014554	70.40268426	42.3792402	69.85699679	73.75635566	85.18215776	19662.66667	34.2987776	0.471964286	7464.543717	0.379630283	1070	2	72.6982
0.873308772	0.680674092	46.17053418	67.83060315	76.94153625	78.10249676	70.71067812	81.0185164	123148.3333	59.23706075	0.648764732	18450.83041	0.149826067	73	0	80.2245
0.366072967	0.295475226	30.13494291	101.9880528	97.67292358	63.78087488	57.68882041	97.75479528	47509.66667	37.33506911	0.506878287	12515.12214	0.263422647	1810	2	46.5024
0.562096612	0.398785867	23.21375097	58.21106739	79.64923101	55.78530272	58.85575588	84.92349498	20953.33333	32.72024377	0.62559204	5875.276699	0.280398188	1810	2	46.5024
0.898535297	0.570599694	31.88650896	55.88245011	63.5295207	66.57326791	61.18823416	72.71863585	48863	50.2123539	0.550705316	11736.85144	0.240199158	4328	2	64.8378
0.680023141	0.447868238	10.39082302	23.20062492	20	26	29.12043956	29.12043956	2263.666667	15.77696183	0.696233758	1197.486699	0.529003107	1670	2	80.7228
0.341851736	0.228234006	11.53807212	50.55369413	48.66210024	21.54065923	49.39635614	54.99090834	6314	17.28186811	0.646054824	2557.12016	0.404992106	208	0	53.5743
0.972447445	0.796284223	43.81450116	55.02369619	63.15061362	64.03124237	68.35202996	69.19537557	89381.33333	53.50765275	0.784202912	12327.83727	0.13792407	210	0	51.6906
0.50449795	0.324945255	35.99307433	110.7665792	84.97058314	110.7248843	69.85699679	122.2129289	49372.66667	55.88151216	0.40470608	16081.82945	0.325723331	73	0	62.2313
0.72689334	0.615470164	46.52980348	75.60042093	84.11896338	70.9365914	76.15773106	91.60785992	119314.3333	54.95344246	0.64249942	18242.02851	0.152890504	73	0	62.2313
0.80774624	0.538006866	35.04284455	65.13456748	61.3514466	68.26419266	75.47184906	80.72174428	80143	52.61220198	0.674266371	13332.03223	0.166353047	78	0	78.7105
0.38127757	0.157975419	19.62329213	124.217377	54.91812087	95.01578816	74.40430095	116.5847331	12141.33333	47.36129967	0.408319933	6256.4474	0.51530151	1076	2	79.2197
0.468819219	0.407096392	34.4591567	84.64618548	54.91812087	92.47702417	87.86353055	93.33809512	61410	39.68375857	0.494429159	15224.3741	0.247913599	1076	2	79.2197
0.972992432	0.838632118	36.68555388	43.74451336	56.92099788	59.09314681	50	59.53150426	45073	42.56308046	0.751533746	8149.793693	0.180813207	192	0	59.2334
0.755094043	0.418543915	48.65122928	116.2392463	127.6401191	94.82615673	119.3649865	144.7065997	154161.3333	87.77156252	0.487310656	28531.75732	0.185077261	192	0	59.2334
0.51496605	0.405038761	12.16445112	30.03280743	30.46309242	30.46309242	18.11077028	31.04834939	3379	15.46587622	0.719908243	1512.629059	0.447655833	192	0	59.2334
0.84373734	0.572170306	13.32070203	23.28100897	23.32380758	26.90724809	23.40939982	28.28427125	3541.666667	19.64305658	0.741815406	1514.700372	0.427680105	4454	2	0
0.72704755	0.622587109	51.33591223	82.45579053	92.19544457	100.4390362	70.9365914	103.8652974	130514.6667	59.94928045	0.530021578	23476.32533	0.179874997	4454	2	0
0.775551319	0.608167401	35.95506103	59.12033593	69.77105417	66.75327707	59.09314681	70.48404075	66611.66667	45.85085449	0.704781192	11275.34965	0.169269892	98	0	74.9076
0.640056217	0.406996589	29.91914501	73.51202891	87.20091743	71.69379332	62.28964601	90.62008607	52284.33333	47.05183111	0.570689417	11848.5541	0.226617676	98	0	74.9076
0.698559135	0.653725368	48.2670401	73.83381834	83.73768566	81.41252975	69.85699679	85.06468127	121796	51.57728829	0.672360753	17672.73588	0.145101119	673	2	82.2779
0.723497755	0.463686284	14.52731612	31.33005355	33.10589071	31.2409987	29.73213749	37.62977544	6023.333333	22.6672234	0.68827797	2326.009694	0.386166524	670	2	49.2594
0.834357511	0.498901632	29.23463006	58.59798445	80.9197133	78.81624198	65.60487787	94.53041838	36785.33333	48.89166847	0.509907179	10490.01546	0.285168422	670	2	49.2594
0.58249217	0.33840492	9.212897785	27.22447944	27.78488798	26	18.97366596	29.93325909	2277.333333	15.8580461	0.694138388	1205.931012	0.529536451	51	0	83.5154
0.701922418	0.596062632	55.49314124	93.09951385	96.33275663	108.0740487	89.55445271	121.9508098	195796.6667	65.34863586	0.540404771	30174.15699	0.154109656	51	0	83.5154
0.260970707	0.1966089	30.88302504	157.078469	121.2765435	129.0736224	35.60898763	142.3376268	33308	40.99287911	0.460271145	10876.84014	0.326553385	1573	2	62.1218
0.518660764	0.363015638	14.61237541	40.25274361	32.24903099	30.59411708	41.03656906	45.475268	6397.666667	20.87751873	0.626991338	2658.093924	0.415478652	1573	2	62.1218
0.550027684	0.317267129	19.43018401	61.2423482	64.56004957	52.95280918	49.47726751	64.59102105	13178.33333	33.68498697	0.559895381	4818.933117	0.365670908	220	0	52.7118
0.839437428	0.747897968	15.5274631	20.76147249	25.29822128	25.29822128	27.20294102	27.85677655	3430	17.42795707	0.778122125	1413.510722	0.412102251	220	0	52.7118
0.799446753	0.69867451	22.51059274	32.21899812	37.73592453	36.49657518	32.55764119	38.78143886	11267.33333	25.75737344	0.68335235	3556.751535	0.315669327	1630	2	72.3477
0.860441987	0.648742784	14.44091539	22.25984742	26.68332813	26.68332813	26.30589288	28.91366459	3968.666667	19.15330735	0.773949564	1566.274509	0.394660132	632	2	78.7789
0.74916879	0.695303373	25.93436821	37.29935627	45.12205669	36.87817783	43.68065934	48.33218389	18437.33333	27.94351361	0.754772778	4471.63796	0.242531709	632	2	78.7789
0.752498837	0.356653166	24.64291065	69.09488823	75.2861209	67.08203932	71.02112362	75.94735018	48875	51.99382307	0.591986386	10920.19145	0.223431027	131	0	76.3395
0.510245298	0.396650833	41.1421655	103.7238853	95.60334722	67.67569726	78.91767863	98.02040604	35479.66667	52.92462474	0.455303078	11468.41038	0.323238955	131	0	76.3395
0.564084417	0.442601431	54.4612446	123.0480536	156.01282	120.3328717	96.5194281	161.0093165	265627	69.40948964	0.528164663	37835.21983	0.142437402	131	0	76.3395
0.70256745	0.424821452	13.59248963	31.99577035	34.92849839	32.984845	34	35.94440151	4673	22.47918678	0.609538992	2217.582671	0.474552251	498	2	64.1615
0.398587011	0.203814442	7.315827347	35.89454832	25.05992817	27.85677655	18.97366596	40.29888336	2075	14.30710074	0.579516954	1357.573584	0.65425233	498	2	64.1615
0.72970445	0.535638287	21.9765081	41.02863559	44.94441011	44.27188724	36	46.77606225	17545	29.93877799	0.711898999	4586.710443	0.261425503	498	2	64.1615
0.908709481	0.702142049	28.99483158	41.29482292	47.20169488	43.08131846	48.37354649	49.55804677	31036	37.52499711	0.801952646	5955.422286	0.191887559	1596	2	75.9671
0.714843268	0.396800868	44.60340865	112.4075381	138.1593283	136.0147051	114.7693339	146.3830591	122865.3333	80.35377191	0.409350389	29197.24178	0.237636126	916	2	79.2827
0.604060473	0.565654437	44.7296417	79.07591416	85.51023331	75.47184906	91.76055798	94.17005894	76361	47.76663414	0.504259925	17261.4553	0.226050671	916	2	79.2827
0.810167448	0.652995094	66.169822	101.3328011	151.0099334	153.3101432	105.2235715	155.4991961	309506	82.09653687	0.557181314	39713.0854	0.128311197	325	1	56.8214
0.704039656	0.501006404	23.71702443	47.33876503	43.26661531	52.49761899	48.08326112	58.13776741	22711.33333	33.32836783	0.629581887	6160.183565	0.271238305	457	2	79.6632
0.593272275	0.46356164	14.68747427	31.6839725	33.28663395	33.10589071	22.09072203	35.83294573	5461.333333	18.79722244	0.71993006	2083.177488	0.38144119	2059	2	64.846
0.746206371	0.648020496	31.25120302	48.22563982	57.30619513	55.6057551	44.27188724	59.16079783	33708	35.9862797	0.654135283	7714.454229	0.228861227	2059	2	64.846
0.648898019	0.481193135	19.07807107	39.64742982	43.68065934	44.27188724	30.52867504	45.65084884	11535.33333	25.72713867	0.658403741	3749.833062	0.325073663	377	1	71.4743
0.412599567	0.231590783	33.49472473	144.6289198	123.5475617	119.0798052	78.23042886	125.7457753	80137.66667	59.67382974	0.365028086	24625.34393	0.307288008	377	1	71.4743
0.651130884	0.359887675	47.36859447	131.6204966	80.22468448	84.11896338	100.4390362	110.4536102	11665.66667	85.70217033	0.307005112	8102.360431	0.69454757	287	0	60.6872
0.848306602	0.615800855	39.79407986	64.6216704	62.80127387	78.40918314	78.23042886	81.46164742	89650.66667	54.81898962	0.630176121	15371.79312	0.171463233	287	0	60.6872
0.589988374	0.312065222	13.39336418	42.91847745	43.8634244	41.76122604	29.12043956	49.71921158	8859.333333	25.32140273	0.656899546	3151.997452	0.355782691	939	2	55.6934
0.392068616	0.32301071	39.50523123	122.303162	129.5221989	127.5774275	62.76941931	131.4838393	120631	47.95123142	0.475535979	24827.90236	0.205816932	939	2	55.6934
0.825564481	0.673957909	17.59192313	26.10240625	28.0713377	32.55764119	30.52867504	33.76388603	5879	21.54921947	0.70372431	2238.466216	0.380756288	128	0	54.7242
0.529421751	0.233165529	29.59270248	126.9171418	93.63759929	115.4123044	86.20904825	142.4780685	78457	67.19269547	0.386441359	22934.4496	0.292318717	128	0	54.7242
0.764909713	0.645304535	10.09405203	15.64230759	18.43908891	13.41640786	18.11077028	18.54723699	1202.333333	11.96495301	0.821982975	665.2290815	0.553281742	2481	2	70.2177
0.447441101	0.26437997	16.65475502	62.99552493	47.70744177	42.3792402	36.05551275	49.71921158	4778	28.18678704	0.49563324	2767.925921	0.579306388	2481	2	70.2177
0.708337455	0.519464452	33.55259073	64.59073501	66.48308055	73.23933369	88.58893836	88.61151167	55422	45.75203684	0.560134827	12550.07567	0.226445738	58	0	76.794
0.996131084	0.811255005	22.17103526	27.32930476	31.2409987	34.40930107	31.30495168	34.92849839	11302	27.22356997	0.819551084	2971.745617	0.2629398	1599	2	87.1266
0.296138959	0.224064816	17.49164695	78.06512091	32.80243893	57.20139858	25.29822128	62.92853089	8933	23.11812363	0.573680064	3629.214096	0.406270469	255	0	68.7912
0.587245744	0.443461855	30.16512003	68.0219047	66.84309987	62.76941931	47.07440918	72.49827584	41461.66667	39.94557401	0.562550635	10298.01869	0.248374451	255	0	68.7912
0.804959129	0.581117754	15.87237155	27.31352024	28.42534081	32.24903099	24.16609195	33.22649545	4936.666667	21.98626745	0.662068734	2117.728339	0.428979407	1657	2	66.3409
0.613950139	0.536165679	67.08554331	125.1209206	151.4331536	143.1782106	118.9621789	186.9866305	262922	76.81800653	0.420931461	47150.97623	0.179334465	1540	2	62.141
0.89857664	0.77269782	18.80909599	24.34211084	30.46309242	26.83281573	29.12043956	30.52867504	6673.666667	21.87325216	0.810641259	2114.617203	0.316859878	1540	2	62.141
0.772515351	0.559432171	30.33967938	54.23299007	60.03332408	57.72347876	61.74139616	69.88562084	43027	41.89581734	0.655808326	9054.571649	0.210439297	456	2	73.4209
0.655683451	0.490661449	15.31877831	31.2206682	25.61249695	33.10589071	36.7151195	39.29376541	5802	20.47087546	0.70015456	2230.190796	0.384383109	456	2	73.4209
0.789461545	0.688246578	21.90385962	31.82559903	31.30495168	36.87817783	37.94733192	40.24922359	11478	25.12508658	0.764368979	3219.278517	0.280473821	1391	2	65.6345
0.609791871	0.550195941	10.18811583	18.51725009	20	18.97366596	14.14213562	20.09975124	1180.666667	11.29166858	0.712965272	757.7058083	0.64176099	1531	2	61.7769
0.779169209	0.570671267	19.10549039	33.47897731	38.83297568	39.29376541	31.6227766	40.29888336	10362	26.08578828	0.717114818	3205.219823	0.309324438	1531	2	61.7769
0.168195985	0.133185889	14.27638435	107.1914187	24	22	85.44003745	85.65045242	3466.666667	18.0291662	0.540091375	2050.965108	0.59162455	223	0	53.6591
0.54787111	0.371916381	15.73146823	42.29840097	30.2654919	32.31098884	44.04543109	48.82622246	3728.666667	23.17407189	0.579646715	2006.117899	0.538025541	223	0	53.6591
0.866973003	0.487367187	39.4088476	80.86069126	94.84724561	93.23089617	75.70997292	106.7707825	87116.66667	70.10403632	0.46614324	20387.5748	0.234026112	223	0	53.6591
0.832424989	0.624674453	10.1418662	16.23544257	19.6977156	17.20465053	16.1245155	19.79898987	1428	13.5147881	0.817412442	750.2310234	0.525371865	223	0	53.6591
0.852131838	0.775138997	25.13992909	32.43280132	38.20994635	36.05551275	36.49657518	40.19950248	15062	27.63702259	0.775809791	3801.753581	0.252406957	223	0	53.6591
0.864828811	0.638842922	41.46603131	64.90802334	65.78753681	70.9365914	71.02112362	82.68010643	101503.3333	56.13432861	0.666861256	15779.82472	0.155461148	911	2	62.5955
0.818739339	0.793397121	10.69082651	13.4747483	14.4222051	16.1245155	15.62049935	17.54992877	732.6666667	11.03230651	0.690939843	568.8287121	0.776381318	911	2	62.5955
0.879276069	0.672885915	14.05952417	20.89436539	23.40939982	24.16609195	22.8035085	26.15339366	3485.666667	18.37191546	0.798333902	1392.590583	0.39951915	2798	2	72.7748
0.54203612	0.461898532	67.06115784	145.185908	144.2775104	190.2524638	101.9215384	190.4205871	407840	78.69600631	0.566510884	46946.41263	0.115109878	159	0	65.3963
0.857206935	0.631748129	25.04450353	39.64317799	47.07440918	50.59644256	40.49691346	52.49761899	20257	33.98240708	0.676322348	5313.49739	0.26230426	159	0	65.3963
0.460641906	0.38820754	5.915362119	15.23762811	10.77032961	10.77032961	15.62049935	17.66352173	386	7.019090051	0.758151566	338.1579677	0.876056911	1517	2	63.3183
0.359208115	0.274142056	36.92494817	134.6927526	142.5622671	81.43709229	67.67569726	170.1881312	32514	48.38272976	0.390651743	12610.76092	0.387856336	1517	2	63.3183
0.644531975	0.558664797	9.42081743	16.8630948	14.4222051	17.88854382	14.56021978	18	889	10.8688038	0.749366515	596.6564623	0.671154626	1517	2	63.3183
0.816722439	0.761411777	19.15889952	25.16233672	29.73213749	29.73213749	25.05992817	30.33150178	6753	20.55064502	0.813141629	2124.78877	0.31464368	512	2	60.2793
0.540571702	0.322844907	17.24717233	53.42246984	53.85164807	57.5847202	36.87817783	62.38589584	15302.66667	28.87867546	0.622062783	4791.75551	0.313132058	258	0	76.397
0.808837653	0.611992067	16.67202816	27.2422292	27.85677655	30.2654919	31.6227766	32.86335345	5930.333333	22.03454073	0.715219588	2215.291056	0.373552536	258	0	76.397
0.713498222	0.623546998	70.02309896	112.2980292	128.8099375	116.3615057	97.75479528	140.1427843	416454.6667	80.12444417	0.709973218	37985.74483	0.091212196	258	0	76.397
0.517844649	0.380405049	12.61566629	33.16377195	25.29822128	32.80243893	20.59126028	33.346664	3687	17.17368186	0.64360392	1793.27765	0.486378533	1002	2	64.9555
0.74758213	0.683019478	42.21393637	61.80487927	76.55063684	70.71067812	69.57010852	78.99367063	70242	46.20422331	0.578578202	14229.40157	0.202576828	1002	2	64.9555
0.843716004	0.75219794	11.78277383	15.66445906	15.62049935	17.88854382	18.86796226	19.79898987	1486.333333	13.21635481	0.798749307	788.5291909	0.530519752	132	0	49.3443
0.326446259	0.211985131	20.42497541	96.35098146	79.92496481	69.05070601	38.83297568	80.54812226	18362.66667	31.45341745	0.571671325	5887.915242	0.32064598	132	0	49.3443
0.915113037	0.700563314	37.81757709	53.98166921	64.03124237	58.30951895	61.77378085	71.27411872	54645.33333	49.39932925	0.586420113	11875.28351	0.217315602	132	0	49.3443
0.266271497	0.228868387	11.58436295	50.61582825	34.17601498	18.97366596	35.60898763	43.08131846	2703.333333	13.47755235	0.621698973	1509.513638	0.558389755	303	1	78.7105
0.872547363	0.782004409	16.58458873	21.20779441	24.41311123	24.41311123	22.36067977	25.13961018	4385.333333	18.5048051	0.839919103	1542.582519	0.351759468	303	1	78.7105
0.606698762	0.455466051	59.83889322	131.3794806	163.4870025	186.601179	122.8006515	187.3712892	307118.3333	79.70776823	0.532599007	41332.11224	0.134580413	70	0	60.7036
0.809246418	0.365280275	12.5131519	34.25630334	38.62641583	37.94733192	31.2409987	40.19950248	7189	27.72179079	0.645156976	2792.100518	0.388385105	704	2	85.6263
0.601650472	0.534723817	45.22680248	84.57974197	94.59386872	66.21178143	97.01546269	101.0742301	117822.6667	50.88744168	0.638461374	18204.0797	0.154504054	704	2	85.6263
0.765162237	0.648245949	71.92877937	110.9590882	128.7633488	133.7011593	106.6770828	133.8357202	338076	84.90170414	0.506276109	46356.03174	0.137117192	79	0	75.4935
0.800228028	0.61254545	33.77381517	55.13683137	54.40588203	63.2455532	64.49806199	70.42726745	55573.66667	44.12203781	0.713189214	9874.733704	0.177687281	391	1	86.141
0.799919207	0.744342661	12.09847719	16.25390807	16.4924225	17.88854382	19.6977156	20.09975124	1628	13.00181325	0.821490521	814.6752102	0.500414748	391	1	86.141
0.780224	0.502611001	32.27892388	64.2224779	64.77653896	95.07891459	68.35202996	95.60334722	60743.66667	50.10791862	0.581309369	12855.15955	0.211629628	493	2	87.0308
0.866643624	0.554912385	12.08979417	21.7868523	24.33105012	23.40939982	25.61249695	28.98275349	3083	18.88143663	0.760236434	1347.465937	0.43706323	1474	2	67.3785
0.715369351	0.444599373	28.64817343	64.43592857	70.22819946	77.89736838	60.5309838	78.99367063	49073.33333	46.09548841	0.593706586	10917.98845	0.222483123	262	0	62.4011
0.302252801	0.231333197	22.77531164	98.45241373	55.71355311	91.38927727	38.20994635	94.33981132	26959.66667	29.75751781	0.558784845	7781.246698	0.288625479	261	0	62.4011
0.670211367	0.617382802	20.70318363	33.53378741	34.98571137	38.83297568	31.6227766	40.6939799	9881.333333	22.47472549	0.693899334	3209.20914	0.32477491	1990	2	66.8665
0.367727445	0.258378585	15.48254287	59.92192772	28.8444102	54.40588203	43.8634244	64.89992296	9113.333333	22.03493739	0.564814372	3735.624566	0.409907597	886	2	59.2936
0.91688632	0.685401877	17.54056301	25.59164717	30.06659276	31.04834939	30.2654919	31.6227766	6457	23.46463121	0.67206499	2495.13114	0.386422664	465	2	84.5722
0.555583554	0.292100046	30.2939415	103.7108413	72.11102551	79.64923101	92.13034245	133.4016492	106747.3333	57.6200378	0.58498369	18602.80312	0.174269488	465	2	84.5722
0.731477197	0.508733963	55.32585871	108.7520447	126.5069168	103.9422917	101.3903348	129.1510743	316357.6667	79.54964085	0.573720771	39135.34143	0.123706	209	0	70.4723
0.537143447	0.368759972	40.40480974	109.5694024	109.6357606	121.2765435	70.34202158	123.0772115	91801	58.85448648	0.40373204	24375.63001	0.265526846	265	0	43.384
0.485223184	0.177501838	32.12391763	180.9779435	145.4372717	161.6168308	68.26419266	167.7855774	27677	87.81469397	0.339961963	13015.66828	0.470270198	265	0	43.384
0.539794431	0.378981778	41.25109873	108.8471823	109.6357606	121.2765435	71.80529228	122.9146045	95611.33333	58.7551029	0.412881297	24490.54768	0.256146911	265	0	43.384
0.730445829	0.693634904	17.60820126	25.38540256	29.73213749	23.40939982	28.0713377	33.82306905	4892.333333	18.5426614	0.719143885	1937.963941	0.396122629	265	0	43.384
0.823671661	0.734110108	23.12369539	31.49894702	37.57658846	42.19004622	42.19004622	42.3792402	11274.66667	25.94479001	0.687158488	3538.585414	0.313852774	197	0	74.4504
0.791536076	0.246217148	18.54487064	75.31916768	80.99382693	73.34848328	54.03702434	81.21576202	14202.66667	59.6178384	0.431997506	6565.22299	0.462252839	1460	2	58.6256
0.343963095	0.29478839	7.945045571	26.95169088	13.41640786	32.55764119	28	32.61901286	1232.666667	9.270387016	0.69452377	800.4989726	0.64940425	1460	2	58.6256
0.734647733	0.596053251	25.44524921	42.68955698	47.5394573	40.44749683	47.20169488	55.20869497	21227	31.36178627	0.692092247	5356.887842	0.252361984	539	2	77.5441
0.912110934	0.600539132	38.01424295	63.30019299	74.3236167	78.63841301	77.66595136	79.54872721	90778.66667	57.73679814	0.680662189	14350.76429	0.158085207	539	2	77.5441
0.572906454	0.369569487	10.12989449	27.4099861	24.73863375	29.52964612	17.88854382	31.2409987	2131.333333	15.70335795	0.682858306	1172.882337	0.550304506	1399	2	61.64
0.986957928	0.744816908	11.05622224	14.8442149	17.20465053	17.20465053	17.88854382	19.28730152	1518.333333	14.65061558	0.808116354	790.5359904	0.520660367	1399	2	61.64
0.84856004	0.700027782	13.12342964	18.7470126	18.97366596	22.36067977	22.36067977	23.74868417	2465	15.90796577	0.785205114	1123.860189	0.455927054	426	1	69.3525
0.677496627	0.649066886	20.65813419	31.82743509	37.36308338	37.94733192	29.12043956	39.24283374	8601.666667	21.56297991	0.725862663	2796.950235	0.325163755	1295	2	71.8439
0.386828564	0.286898053	30.84196112	107.5014655	104.019229	63.15061362	60.92618485	117.7115118	35338.33333	41.58463747	0.500532371	10404.375	0.29442178	646	2	83.499
0.790806143	0.696314137	40.42908758	58.06156363	59.93329626	73.34848328	62.80127387	78.61297603	51220.33333	45.91544117	0.573401136	11631.98524	0.227097023	646	2	83.499
0.452162524	0.237543336	14.99030875	63.10557479	45.607017	41.23105626	35.38361203	56.56854249	4345.666667	28.53397598	0.536688983	2399.564258	0.552174026	1359	2	79.6906
0.811367819	0.632831629	12.36427195	19.53801198	22.36067977	18.86796226	21.26029163	23.83275058	2511.333333	15.85251416	0.819139478	1090.759929	0.434334986	1359	2	79.6906
0.6296473	0.418018557	33.8885465	81.06947864	98.81295462	82.36504113	74.24284477	103.7496988	72732	51.04517832	0.530742349	15876.35259	0.218285659	98	0	68.961
0.669408379	0.634671112	58.98439483	92.93694599	95.51963149	104.995238	79.39773297	110.2361102	230259.6667	62.21277038	0.677306392	26823.2171	0.116491166	98	0	68.961
0.784058003	0.725417815	57.59452283	79.39496612	86.76404785	96.60227741	91.58602513	97.05668447	186529.3333	62.25025857	0.619949986	25465.89215	0.136524866	1636	2	60.7283
0.401008904	0.248929263	31.33830491	125.8924105	58.85575588	50	54.58937626	141.5485782	37649.33333	50.48397758	0.556887946	9754.862835	0.25909789	280	0	70.5106
0.968006463	0.830726559	18.20635365	21.91618102	26.90724809	24.41311123	26.30589288	27.5680975	5632.666667	21.21500487	0.818258111	1870.982992	0.332166468	1686	2	82.5298
0.821558684	0.553870814	26.99188294	48.73317434	54.58937626	58.30951895	50.15974482	58.99152482	33701.33333	40.03716259	0.659530424	7650.338982	0.227004045	2380	2	56.5969
0.568065805	0.545467237	14.88926187	27.29634496	25.61249695	34.40930107	20	34.64101615	2091.333333	15.50612018	0.616208771	1283.428726	0.613689222	2380	2	56.5969
0.876077203	0.848393135	38.20418219	45.03122504	89.19641248	60.16643583	57.27128425	92.3255111	35329	39.45082966	0.546020012	9535.93161	0.26991796	1368	2	64.6188
0.509443323	0.346498368	13.69809663	39.53293262	41.18252056	36.87817783	26.68332813	41.37632173	6410.333333	20.13978858	0.677688698	2462.488951	0.384143667	476	2	65.0979
0.538281952	0.470328023	28.69951775	61.02021642	54.40588203	69.42621983	38.83297568	71.21797526	30691	32.84608118	0.608531189	7790.081035	0.253822979	476	2	65.0979
0.965190735	0.682696814	20.35739155	29.81908094	35.60898763	34.98571137	36.05551275	38.41874542	11659.66667	28.78110063	0.758744302	3277.274143	0.281077859	1994	2	61.2485
0.639851599	0.411148855	10.41238051	25.32508699	26	18.86796226	27.20294102	31.04834939	2172.333333	16.2042974	0.64865032	1250.521411	0.575658161	201	0	77.5989
0.992273456	0.590539533	34.29269363	58.07010657	72.277244	73.430239	69.05070601	77.35631842	74400	57.62142536	0.691418957	12372.51907	0.166297299	201	0	77.5989
0.827321538	0.637725874	28.18779786	44.20049274	49.1934955	53.85164807	51.41984053	56.0357029	20974.66667	36.56801964	0.563124862	6531.44791	0.311396983	87	0	79.039
0.157246222	0.081401387	12.14399567	149.1865935	100.4987562	24.16609195	94.08506789	100.518655	4713	23.45902817	0.567999556	2393.321752	0.507812805	87	0	79.039
0.360204881	0.300933591	31.35690897	104.1987664	62.28964601	78.10249676	48.33218389	98.69143833	17013.66667	37.53290428	0.3680935	8690.763314	0.51081072	87	0	79.039
0.736680258	0.49320402	26.9733571	54.6900593	57.20139858	54.62600113	61.05735009	67.58698099	30289.66667	40.28908698	0.519606018	9043.563961	0.29856928	87	0	79.039
0.43861234	0.382038201	41.89231614	109.6547834	106.4706532	102.5280449	73.430239	115.8792475	102171.3333	48.09594114	0.500326579	21124.34527	0.206754131	379	1	64.5722
0.683337542	0.51649369	33.092291	64.07104611	66.57326791	62.03224968	64.40496875	75.55130707	42606.66667	43.78215118	0.590945175	9982.867478	0.234302945	379	1	64.5722
0.373462474	0.282769521	40.40994301	142.9077042	108.9036271	142.3516772	77.66595136	148.0945644	39859.66667	53.37066473	0.338544459	16668.28266	0.418174161	524	2	68.2601
0.770936176	0.580383864	15.54375798	26.78185758	28.63564213	30.59411708	29.12043956	32.18695388	4528.666667	20.64710287	0.671258441	1972.00465	0.435449282	524	2	68.2601
0.545234101	0.324569023	10.34877122	31.88465466	27.85677655	31.6227766	20.39607805	32.984845	2458.333333	17.38460101	0.582383782	1512.523154	0.615263656	182	0	52.7748
0.614742722	0.351580537	18.08095372	51.42762983	43.68065934	42.19004622	50.47771786	53.77731864	14851.33333	31.61476116	0.57072916	5119.541011	0.344719285	182	0	52.7748
0.785093255	0.469058928	26.93275649	57.41870563	62.76941931	68.02940541	68.35202996	71.63797875	30741.66667	45.07903853	0.481365411	9858.878559	0.320700848	182	0	52.7748
0.91942176	0.497547057	7.626317316	15.32783121	17.88854382	16.1245155	17.08800749	18	905.6666667	14.09274155	0.719712903	628.9803702	0.694494336	182	0	52.7748
0.700748728	0.502418194	30.91163852	61.52571479	74.02702209	64.40496875	55.4616985	74.05403433	53064.66667	43.11406637	0.670010006	10192.32186	0.192073606	182	0	52.7748
0.876670527	0.425288835	16.10678477	37.87257846	41.23105626	44.27188724	46.86149806	48.33218389	12224.66667	33.20177331	0.632652641	4056.425305	0.331822979	182	0	52.7748
0.613992045	0	0	45.17469414	46	28	46.04345773	46.04345773	2594	27.73690286	0.444039413	2056.092201	0.792633848	335	1	64.5859
0.45840748	0.345001598	43.08241313	124.8759815	128.7012043	83.35466394	80.89499366	132.8307193	148986.6667	57.24408406	0.571956749	23762.15756	0.15949184	335	1	64.5859
0.853618654	0.587983095	9.795855667	16.66009747	16.1245155	20.39607805	20.39607805	20.78460969	1210.333333	14.22136998	0.674636694	814.1120094	0.672634544	1315	2	70.7762
0.766709809	0.447889727	23.82837519	53.20143278	48.82622246	62.09669879	56.56854249	63.65532185	23664	40.79006038	0.503099675	7922.985456	0.334811759	1315	2	70.7762
0.372815812	0.33531206	62.2261733	185.5769019	152.9705854	185.6986807	98.18350167	193.3494246	301443.3333	69.18600345	0.403306989	53907.8691	0.178832514	4202	2	59.7919
0.417804637	0.33727624	56.96070831	168.884438	139.7426206	164.924225	97.09788875	172.1743303	149829	70.56070127	0.340901695	40017.70858	0.267089206	4202	2	59.7919
0.52583527	0.380793551	18.86048714	49.52942892	33.28663395	58.13776741	39.44616585	59.36328832	13506.33333	26.04432063	0.60367151	4543.338417	0.336385776	543	2	65.0979
0.971463941	0.546641814	6.176765429	11.29947485	12.16552506	13.41640786	13.41640786	14.69693846	416	10.97703237	0.764224471	352.6349916	0.847680268	4208	2	60.4709
0.789462263	0.757331377	39.94263048	52.74128564	62.51399843	67.23094526	58.85575588	73.45747069	47312	41.63725473	0.554906795	11400.17767	0.240957425	4208	2	60.4709
0.761785038	0.587346207	10.16060801	17.29918042	17.08800749	18.86796226	18.43908891	19.79898987	1376.333333	13.17825681	0.773918542	773.1634074	0.561755927	3653	2	75.2663
0.844900782	0.592883462	11.94218448	20.1425495	22.8035085	20	19.6977156	24.8997992	2739.333333	17.01845583	0.822949617	1150.466911	0.41998062	639	2	67.5866
0.818304806	0.531660779	33.57042076	63.14255652	64.40496875	71.80529228	78.71467462	80.59776672	64318.66667	51.66985747	0.603375791	12866.31753	0.200040178	2010	2	57.063
0.374245224	0.268463204	15.13597381	56.38006832	44.18144407	27.85677655	53.85164807	57.16642371	6840	21.09997128	0.54932612	3172.180875	0.463769134	2010	2	57.063
0.822255816	0.755962945	24.79052032	32.7933009	36.76955262	39.44616585	34.17601498	40.93897898	14619.66667	26.96448238	0.781177884	3701.341575	0.253175511	50	0	79.4333
0.482122943	0.394866106	42.46498155	107.5427365	76.55063684	101.6070864	106.0188662	124.6274448	135929	51.84882063	0.533011084	23985.89707	0.176459012	308	1	74.6064
0.832110237	0.58091201	11.93086544	20.53816283	20.59126028	21.54065923	24.41311123	26.38181192	2452.333333	17.09001554	0.725413756	1212.322052	0.494354514	1000	2	54.9952
0.559067357	0.44429638	11.9537407	26.90487982	28.8444102	26	18.11077028	29.39387691	3042.666667	15.04164004	0.727074159	1396.609524	0.459008389	1000	2	54.9952
0.438857906	0.288198725	15.48899057	53.74413284	29.52964612	54.58937626	32.31098884	55.92852582	6598	23.5860376	0.620887087	2739.973556	0.415273349	1210	2	80.7036
0.697368813	0.577985865	62.37363826	107.9155081	106.1508361	123.5475617	100.1798383	127.1219887	333170.3333	75.25690981	0.612887449	37921.10168	0.113818963	128	0	70.7762
0.684440809	0.429144331	41.99231475	97.85126281	114.0175425	88.81441324	90	121.3589717	180152.3333	66.97339745	0.572438571	26947.29415	0.1495806	244	0	81.0787
0.965097181	0.3380512	26.02023133	76.9712733	77.17512553	82.80096618	83.52245207	88.90444308	24178.33333	74.28475891	0.40978817	9867.541184	0.408115028	1520	2	69.8946
0.961341512	0.916396492	68.21740735	74.44093029	103.3247308	93.50935782	95.07891459	104.019229	219090.6667	71.56315644	0.551713817	31855.62878	0.145399296	1520	2	69.8946
0.379057879	0.287931783	48.29082847	167.7162137	120.0666482	141.3647764	69.85699679	143.1502707	29539.66667	63.57415234	0.351020102	13165.05052	0.445673631	4118	2	49.0404
0.879327209	0.679897637	44.52032014	65.48091615	78.10249676	72.80109889	81.60882305	88.29496022	102345.6667	57.57915126	0.624293932	16948.89218	0.165604395	4118	2	49.0404
0.756424745	0.529974798	53.71942468	101.362225	97.67292358	117.3882447	131.5294644	135.4400236	254298.3333	76.67289521	0.601651214	32262.7713	0.126869771	271	0	53.525
0.919935352	0.595969966	28.14390278	47.22369308	62.12889827	50.6359556	63.15061362	64.89992296	38037.66667	43.44274471	0.699292307	7821.702364	0.205630446	685	2	85.4949
0.866501152	0.329815117	26.34553761	79.87971523	76.15773106	77.20103626	66.48308055	78.46018098	22793	69.21586523	0.463065727	8395.421	0.368333304	87	0	67.4771
0.883257617	0.645497569	18.94683119	29.352289	32.55764119	37.57658846	32.24903099	38.83297568	8652.333333	25.92563282	0.685890667	2971.561523	0.343440481	87	0	67.4771
0.734380877	0.557395845	38.01430033	68.19982719	62.28964601	81.41252975	80	104.8045801	38178	50.08464889	0.458807187	11950.77383	0.31302776	1067	2	64.7255
0.592535623	0.434088405	46.79497472	107.8005636	106.5082156	96.93296653	83.95236745	108.3697375	38848.66667	63.87567412	0.325944941	17018.60499	0.438074365	1067	2	64.7255
0.793391937	0.468099083	22.0010722	47.00088722	52.95280918	53.85164807	48.08326112	54.18486874	20207.33333	37.29012494	0.60076395	5971.997226	0.295536137	71	0	73.9877
0.779181152	0.668492581	45.73295348	68.41205833	78.10249676	66.60330322	81.58431222	82.12186067	115647.3333	53.30538642	0.681691548	16839.14217	0.1456077	71	0	73.9877
0.8460486	0.691005818	70.04618374	101.3684429	112.4455424	117.5925168	109.6357606	128.5145906	410480.3333	85.76262919	0.655652793	40738.5073	0.099245942	179	0	0
0.924050014	0.757949632	6.462643113	8.526480972	10.77032961	10	10.19803903	10.77032961	230.3333333	7.878894861	0.787567975	230.728161	1.001714158	1853	2	64.0137
0.938724569	0.905809817	22.12243062	24.42282057	31.6227766	27.78488798	31.04834939	31.68595904	8450	22.92630172	0.805547373	2490.562883	0.29474117	1853	2	64.0137
0.714836394	0.57789079	19.71632383	34.11773329	32.55764119	36.05551275	40.24922359	42.23742416	8811	24.38859742	0.659711492	3127.136767	0.35491281	166	0	72.9199
0.955998474	0.8541647	35.87576437	42.00099159	50.99019514	50.59644256	48.66210024	54.07402334	41943	40.15288385	0.76546235	7626.640644	0.181833456	166	0	72.9199
0.95986983	0.676999568	16.55760896	24.45734053	27.78488798	28.8444102	27.78488798	29.12043956	6164.666667	23.47586329	0.753128999	2158.843463	0.350196301	1076	2	82.4093
0.853052559	0.787674116	18.4958534	23.48160619	27.20294102	26.07680962	24.73863375	29.93325909	5869.666667	20.03104426	0.788001027	1996.945902	0.340214533	703	2	78.0589
0.675946666	0.670909679	17.21929493	25.66559326	28.8444102	28.63564213	21.63330765	29.12043956	5060.333333	17.3485722	0.771082978	1848.569397	0.365305855	1723	2	67.2745
0.284260285	0.185386143	11.57827184	62.45489346	49.1934955	39.29376541	24	55.78530272	3112.666667	17.75344582	0.604557749	1705.302422	0.547858992	446	1	51.1595
0.715003268	0.427855466	9.583454265	22.39881227	25.61249695	20.88061302	22.09072203	25.92296279	1922	16.01522396	0.681774477	1096.50927	0.570504303	446	1	51.1595
0.434093068	0.238837406	12.41991675	52.00155611	51.10772936	33.10589071	39.29376541	51.14684741	6995	22.57351504	0.579612686	3051.673418	0.436264963	446	1	51.1595
0.45852589	0.434282888	12.08958409	27.83803926	24.73863375	28.8444102	19.6977156	30.52867504	2381.666667	12.76446174	0.699890203	1232.276584	0.517400945	446	1	51.1595
0.316154852	0.203956505	15.86249048	77.77388861	65.51335742	69.85699679	28.0713377	73.83765977	7163.666667	24.58859225	0.506660381	3546.969268	0.495133209	446	1	51.1595
0.922629665	0.816309308	41.46277432	50.79297018	62.12889827	62.64183905	61.18823416	65.7267069	61139.33333	46.86310104	0.706074238	10629.53397	0.173857538	446	1	51.1595
0.709853467	0.522930184	26.02470641	49.7670764	53.14132102	43.9089968	54.91812087	63.68673331	29857.33333	35.32733174	0.721740795	6448.670923	0.215982816	1802	2	74.0808
0.957270541	0.609146976	16.64470389	27.32461056	32.24903099	28.42534081	31.04834939	34.525353	7671.666667	26.15704474	0.734774285	2560.098401	0.333708243	1802	2	74.0808
0.844888177	0.69290353	35.99040982	51.94144386	55.6057551	62.80127387	64.03124237	68.41052551	42203.33333	43.88471181	0.592613154	9891.84586	0.234385416	1802	2	74.0808
0.743514528	0.696266879	8.375895907	12.02972044	10	13.41640786	12.16552506	13.56465997	563.3333333	8.94427191	0.865465723	381.1341692	0.676569531	1802	2	74.0808
0.92308649	0.837866993	25.56859381	30.516292	34.98571137	36.87817783	34.98571137	39.44616585	14892	28.16917687	0.76199458	3841.500793	0.257957346	4067	2	57.295
0.643282719	0.439497416	38.069759	86.62112129	82.60750571	96.20810777	80	102.9757253	98276	55.72187045	0.430182439	23940.30953	0.243602808	143	0	43.2827
0.539414873	0.355206046	8.309003217	23.39206582	24.08318916	21.63330765	16.1245155	26.83281573	1143.333333	12.61802821	0.643754056	821.3836554	0.71841136	143	0	43.2827
0.782447191	0.715703128	38.81192532	54.22908436	54.58937626	67.91170739	71.02112362	72.13875519	58638.33333	42.43139473	0.653488808	11169.49958	0.190481191	515	2	79.6523
0.859256218	0.637570784	15.72942471	24.67086809	25.29822128	27.85677655	33.28663395	35.21363372	4745	21.19859681	0.672640337	2030.13707	0.427847644	1351	2	76.4928
0.901874539	0.437187415	6.594641586	15.08424387	16.1245155	16.4924225	17.08800749	17.20465053	875.6666667	13.60409549	0.785155305	563.7515737	0.643797001	754	2	65.1143
0.711883343	0.661591453	25.02073682	37.81901458	37.20215048	44.40720662	36.05551275	48.12483766	16356.33333	26.92272654	0.748850368	4161.146875	0.254405849	928	2	76.1561
0.763498093	0.17588352	20.9607403	119.1739869	112.1605991	93.0376268	112.1605991	118.692881	21231.66667	90.98911168	0.390661981	9491.591421	0.447048815	928	2	76.1561
0.834322044	0.449923645	37.61882506	83.61157611	81.60882305	86.02325267	92.45539465	106.3578864	136534.3333	69.75898111	0.56057621	22874.10153	0.167533696	547	2	64.5859
0.324116116	0.297325306	17.69078872	59.4997748	62.48199741	32.31098884	32.55764119	63.30876717	10833.66667	19.28483588	0.54792128	4321.318426	0.398878658	625	2	66.1875
0.923520681	0.477031196	9.699853504	20.33379283	21.54065923	22.8035085	23.32380758	24.8997992	2204.333333	18.77867819	0.708546613	1156.024957	0.524432915	625	2	66.1875
0.767021562	0.705586857	31.01047624	43.9499063	43.26661531	50.15974482	52	55.78530272	28073.33333	33.71052577	0.653021483	6840.470547	0.243664351	625	2	66.1875
0.666505774	0.504539861	16.26872483	32.24467697	32.55764119	34.92849839	30.59411708	35.44009029	6696.666667	21.49126337	0.675177955	2544.710167	0.379996541	625	2	66.1875
0.750561178	0.575202641	14.53338696	25.26655116	28.8444102	22.8035085	27.78488798	29.93325909	4205	18.96409241	0.743081447	1695.476234	0.403204812	625	2	66.1875
0.613662465	0.505135931	20.29198751	40.17134056	46.38965402	53.85164807	32.31098884	54.44263036	11854	24.65164387	0.641648922	3918.290254	0.330545829	4019	2	48.627
0.677956195	0.5679099	18.88064844	33.24585191	34.40930107	29.73213749	37.20215048	40.29888336	9230.666667	22.53923125	0.745553136	2854.264627	0.309215437	4019	2	48.627
0.826743782	0.643811888	29.06088707	45.13878608	46.64761516	50.47771786	50.15974482	54.95452666	25311	37.3182107	0.576645464	7229.608508	0.28563109	4013	2	61.0924
0.579104075	0.435209641	8.884321707	20.41388992	16.4924225	20.39607805	21.54065923	23.06512519	1052	11.82176684	0.649251703	770.4566131	0.732373206	1357	2	74.9295
0.649374988	0.545643172	43.80836576	80.28757258	80.99382693	84.02380615	79.24645102	100.1998004	62391.33333	52.13674151	0.380271026	20005.08493	0.320638843	1357	2	74.9295
0.787241037	0.680596479	40.89246058	60.08326792	55.1724569	84.02380615	85.15867542	87.22384995	63205	47.30001414	0.62683237	12241.47263	0.193678864	317	1	75.1075
0.645389724	0.518598	29.88432062	57.62521376	58.54912467	65.29931087	46.38965402	69.91423317	34031.66667	37.19072079	0.566173233	8969.955131	0.263576722	642	2	69.1828
0.60457269	0.498315371	23.22194826	46.60090703	51.41984053	36.22154055	50.59644256	54.73572873	19541.33333	28.17363571	0.647650092	5417.261762	0.277220682	642	2	69.1828
0.748766106	0.530277152	27.68408256	52.20681761	56.92099788	54.91812087	50	57.23635209	37845.33333	39.09069553	0.733174563	7435.068239	0.196459314	334	1	59.4853
0.825653595	0.757615638	26.2355074	34.62904681	36.05551275	37.94733192	41.61730409	41.80908992	17223.33333	28.59159699	0.77435708	4165.057381	0.24182644	232	0	85.4511
0.758201898	0.679198734	20.5464358	30.25099249	31.30495168	33.28663395	27.85677655	36.44173432	9314	22.93635994	0.725231077	2951.878928	0.316929239	130	0	47.989
0.874708668	0.863717655	60.30917082	69.82509909	92.34717104	79.24645102	92.64987858	93.46657156	167558	61.07661944	0.612503609	23996.74028	0.14321453	130	0	47.989
0.738146484	0.622360475	55.3189885	88.88576746	86.02325267	119.3314711	89.37561189	124.2738911	213235	65.61071676	0.649937984	26557.33749	0.124544927	492	2	58.3518
0.847005868	0.810695461	21.8593718	26.96372789	34.23448554	31.2409987	34.23448554	35.15679166	8230	22.83843575	0.727627882	2709.201758	0.329186119	865	2	0
0.640273451	0.548734197	29.91888217	54.52345114	56.63920903	47.41307836	62.03224968	67.49814812	33078.33333	34.9099182	0.646282701	7710.644363	0.233102566	409	1	80.1999
0.607748914	0.455667703	14.42239932	31.65113354	24.41311123	27.78488798	34.40930107	39.74921383	5484.333333	19.23594204	0.727693623	2066.734952	0.376843424	52	0	77.4949
0.629099013	0.534654038	11.26142555	21.0630141	22.36067977	22.36067977	17.08800749	23.15167381	1605.666667	13.25072139	0.724527483	915.2354952	0.570003422	706	2	65.0212
0.595245987	0.454357582	14.68660163	32.32388364	26.83281573	31.2409987	22.36067977	32.18695388	3669.333333	19.24066201	0.576829896	1994.471376	0.543551429	706	2	65.0212
0.867754815	0.701005893	33.56607599	47.88273011	61.6116872	51.26402247	49.1934955	62.12889827	43108	41.55046962	0.719221408	8266.597035	0.191764801	706	2	65.0212
0.49660522	0.294592907	7.913150777	26.8613079	21.63330765	18.86796226	19.6977156	31.68595904	1638.666667	13.33946572	0.664480051	1011.56996	0.617312832	635	2	61.1937
0.565461552	0.40983137	14.37162598	35.06716917	24.08318916	40.44749683	39.29376541	41.66533331	3080.333333	19.8291359	0.534414999	1915.743215	0.621927242	249	0	79.0965
0.623774336	0.418173209	56.65076418	135.4720078	141.1523999	167.5231327	112.0892502	167.7140423	364288.3333	84.50396167	0.552611871	44636.90662	0.122531804	249	0	79.0965
0.825484802	0.629872766	34.25103091	54.37769774	57.72347876	71.21797526	55.02726597	71.91661839	43704	44.88796303	0.557693991	10758.92675	0.246177164	1263	2	59.3566
0.9189525	0.422530452	15.4841195	36.64616224	44.18144407	38.47076812	46.5188134	46.5188134	12573.33333	33.67608239	0.655209505	3990.900393	0.317409893	1263	2	59.3566
0.676300175	0.522104465	19.18425253	36.74408823	38.47076812	37.57658846	30.46309242	42.84857057	9843.666667	24.85003331	0.667612743	3327.086606	0.337992612	151	0	70.7077
0.669431352	0.483460274	44.64227714	92.33908052	89.19641248	101.9803903	91.08238029	108.3143573	148074.3333	61.81467551	0.516336619	26214.26721	0.177034511	151	0	70.7077
0.391546418	0.357113654	13.83399833	38.73836289	28.8444102	38.47076812	23.40939982	43.31281566	4414.666667	15.16786723	0.62715618	2075.106368	0.470048256	151	0	70.7077
0.17150902	0.083538697	18.64489315	223.1887004	167.1406593	78.71467462	27.20294102	177.6400856	18414.33333	38.27887538	0.467008581	7220.987569	0.392139506	575	2	42.5133
0.512174624	0.417647562	20.22248451	48.41997496	44.18144407	36.87817783	44.72135955	46.38965402	8236.666667	24.79948247	0.550268403	3584.351089	0.435170104	575	2	42.5133
0.447594852	0.31710998	20.09456654	63.36781497	44.94441011	68	36.05551275	68.11754546	16336.33333	28.36310778	0.562679111	5533.412621	0.338718151	2472	2	61.7084
0.501464724	0.409464242	9.671301694	23.61940483	26	25.29822128	14.4222051	26.07680962	1645	11.84429833	0.723034998	932.0418351	0.566590781	2472	2	61.7084
0.571830549	0.38957817	14.32265264	36.76451546	36.87817783	34.98571137	27.20294102	37.36308338	5611.333333	21.02307305	0.623952985	2447.42638	0.436157725	2472	2	61.7084
0.524256871	0.336554226	17.85625801	53.05610991	37.94733192	51.92301994	47.5394573	59.76621119	14627	27.81503016	0.604628377	4783.720231	0.327047257	2472	2	61.7084
0.671742066	0.212023656	16.24763119	76.63121876	57.68882041	54.40588203	29.73213749	70.14271167	7838	51.47641318	0.512252435	3725.091391	0.475260448	2472	2	61.7084
0.764386354	0.630966004	28.64524908	45.39903719	51.10772936	45.607017	48.08326112	52.57375771	30497	34.70240451	0.771699124	6117.033567	0.200578207	1525	2	74.5654
0.673740929	0.442025219	11.669568	26.40023122	20.39607805	28.28427125	26.68332813	28.56571371	3026	17.78691631	0.690937406	1464.281925	0.483900174	728	2	69.6701
0.913746362	0.854655776	36.16155644	42.31125264	51.10772936	50.15974482	53.85164807	56.49778757	38151.66667	38.66175317	0.699754042	7832.151004	0.205289878	728	2	69.6701
0.836825947	0.634419008	51.42294547	81.05517777	94.53041838	105.6030303	98.06120538	106.1508361	168530.3333	67.82907591	0.57709756	25567.42201	0.151708132	2036	2	67.4661
0.86295525	0.637251302	23.18275005	36.37929018	41.03656906	44.40720662	41.23105626	44.810713	16317	31.39369945	0.6995112	4447.503801	0.27256872	756	2	58.809
0.680949334	0.627960708	33.08692465	52.6894824	57.20139858	56.88585061	56.32051136	73.53910524	36062.33333	35.87886795	0.606609163	8701.838931	0.241299942	907	2	62.6639
0.848014801	0.66265998	12.3100437	18.57671214	18.86796226	21.63330765	20	22.89104628	2128	15.75332684	0.742155843	1078.044684	0.506599946	907	2	62.6639
0.398590472	0.341894355	10.98259229	32.12276581	32.24903099	28.63564213	17.88854382	32.49615362	2574.333333	12.80382838	0.648477241	1400.767014	0.544128064	65	0	64.1916
0.484428171	0.367710734	8.563812846	23.28953726	21.54065923	24.41311123	14.14213562	24.49489743	1353.333333	11.28210794	0.730632675	809.8194807	0.598388779	65	0	64.1916
0.781846562	0.746730143	19.38692161	25.96242001	29.73213749	25.05992817	29.73213749	32.86335345	6562.333333	20.29862882	0.752899832	2251.398897	0.343079021	65	0	64.1916
0.52792706	0.45057973	12.41081327	27.54410026	24.16609195	27.78488798	18.43908891	29.52964612	2526	14.54127587	0.646354567	1387.721128	0.549374952	65	0	64.1916
0.693210994	0.485876453	12.39110133	25.50257633	26.07680962	26	21.63330765	27.92848009	3107.333333	17.6786663	0.656778155	1567.920317	0.5045871	65	0	64.1916
0.498845797	0.336707188	7.039725406	20.90755904	15.23154621	18.86796226	15.23154621	23.06512519	595	10.42964794	0.573296416	596.7368741	1.002919116	65	0	64.1916
0.864277634	0.693451407	36.76939541	53.02375198	63.78087488	65.11528238	59.36328832	69.77105417	50133.33333	45.8272429	0.553955958	11869.34102	0.236755473	65	0	64.1916
0.631629635	0.554801498	54.41261688	98.07582899	114.5425685	109.8362417	82.87339742	116.9786305	206303	61.94760003	0.582103316	29005.9936	0.140598991	555	2	81.2594
0.88344406	0.55091664	41.44219183	75.22406984	85.90692638	92.45539465	87.658428	98.50888285	99431.33333	66.45625765	0.540815039	19191.8809	0.193016429	1018	2	70.1602
0.604938736	0.409144196	19.05181053	46.565027	57.20139858	34.98571137	38.83297568	65.90902821	11623.66667	28.16898859	0.581629914	4266.445033	0.367048123	1018	2	70.1602
0.582803024	0.471508551	44.30052418	93.95486899	87.658428	92.19544457	81.04319836	116.4302366	104274.6667	54.75718173	0.449360585	23841.94538	0.228645616	39	0	76.7201
0.753033282	0.297153921	6.168286199	20.75788257	16.4924225	22.36067977	22.36067977	22.44994432	1388	15.63137643	0.758837337	792.9791052	0.571310595	39	0	76.7201
0.742528108	0.448511639	18.53935981	41.33529255	43.68065934	45.69463864	36.7151195	50.6359556	13402	30.69261657	0.66851896	4081.471839	0.304541997	3858	2	66.9733
0.944321696	0.801203713	56.15543472	70.0888348	87.86353055	85.08818954	79.12016178	93.08061023	153528.6667	66.18640738	0.602672088	23007.14337	0.149855684	3858	2	66.9733
0.669092861	0.438126514	33.21572571	75.81309204	82.60750571	78.91767863	85.60373824	88.02272434	37568.33333	50.72599866	0.437672199	12394.14147	0.329909271	508	2	61.5852
0.43501649	0.271316778	9.030536673	33.28410699	23.40939982	28.42534081	22.8035085	34.23448554	1437	14.47913539	0.575779353	1069.54538	0.744290453	2706	2	63.8713
0.747725192	0.352742383	8.465485602	23.99905996	19.6977156	25.61249695	26	28.35489376	1932.333333	17.94470172	0.650778838	1152.848042	0.596609302	2706	2	63.8713
0.739348912	0.692631069	64.60834556	93.27959499	103.3247308	102.8396811	93.50935782	109.0687856	287212.3333	68.96616703	0.685398872	30714.45377	0.106939885	33	0	85.1116
0.974728726	0.812773535	36.59546313	45.02541184	54.62600113	56.88585061	54.62600113	61.514226	44828.66667	43.88756233	0.595995292	10239.49434	0.228413984	312	1	60.0383
0.691585543	0.39514776	9.099251918	23.02746679	18.97366596	24.73863375	26	26.68332813	2049.333333	15.92546312	0.702361601	1110.874762	0.54206641	349	1	69.8727
0.582856534	0.469999354	30.49665708	64.88659358	61.77378085	68.81860214	52.80151513	74.35052118	40262.33333	37.81957501	0.529902084	10720.65015	0.266269967	349	1	69.8727
0.901002761	0.543891824	16.78415248	30.85935796	39.29376541	35.77708764	36.49657518	39.44616585	8155	27.80436673	0.635017104	3085.422759	0.378347365	3814	2	58.1656
0.756044442	0.713981247	49.33312709	69.09583028	76.02631123	66.48308055	79.62411695	82.68010643	124161.3333	52.23951845	0.732005902	16442.21996	0.132426252	3814	2	58.1656
0.867199154	0.34964088	32.32069671	92.43969611	114.8564321	113.7717012	97.32420048	116.0344776	117634	80.16362626	0.421982566	27513.43781	0.233890183	468	2	66.8337
0.686712076	0.553029504	52.62263008	95.15338634	101.8626526	101.133575	98.95453501	109.8544492	170676.3333	65.34297945	0.555853997	26769.4179	0.156843174	1098	2	76.4216
0.68649268	0.555318798	14.33999125	25.82298908	30	22.36067977	24.16609195	30.59411708	3774	17.72729298	0.704114836	1664.850446	0.441136843	1098	2	76.4216
0.664474353	0.382684116	17.90026665	46.77556731	46.04345773	42.52058325	38.41874542	47.87483681	6194.666667	31.08116483	0.584754643	2789.474571	0.45030261	82	0	69.674
0.273176664	0.191928034	17.92763209	93.40809548	28.8444102	28.8444102	66.21178143	67.4388612	9740	25.51691194	0.644123431	3424.16222	0.351556696	82	0	69.674
0.902104705	0.718756979	28.52932764	39.69259217	46.64761516	46.5188134	46.86149806	52.64978632	25957.33333	35.80687416	0.697882674	6074.936707	0.23403547	1928	2	79.8877
0.875104569	0.832935366	26.37819282	31.66895525	35.60898763	39.69886648	34.92849839	39.89987469	15722.33333	27.71364744	0.780869149	3886.725408	0.24721047	192	0	76.4846
0.510808835	0.26767869	10.47287237	39.12478944	41.61730409	36.49657518	26.30589288	41.66533331	4879	19.9852881	0.639080594	2176.785854	0.4461541	96	0	76.7283
0.650455217	0.515266935	38.37201401	74.47016569	113.137085	112.6410227	61.22091146	113.507709	67989.33333	48.43950777	0.597820372	13475.36703	0.198198252	96	0	76.7283
0.615013322	0.577449717	19.23266492	33.30621585	38.41874542	35.60898763	28.63564213	42.75511665	7476.333333	20.48376645	0.651044604	2840.092498	0.379877725	448	1	66.9158
0.756121906	0.554371137	32.60781878	58.81947415	55.31726674	77.17512553	63.56099433	77.58865897	57504.66667	44.47469291	0.731293436	9852.078032	0.171326583	357	1	91.7043
0.626147917	0.287552714	29.47881133	102.5161993	95.85405573	81.70679286	60.16643583	127.8436545	48120	64.19030468	0.468676775	13650.89431	0.28368442	689	2	64.7584
0.543531637	0.484628654	36.21672619	74.73088085	66.24198065	67.94115101	56.88585061	85.29947245	46816.33333	40.61859804	0.508496341	12353.62907	0.26387434	689	2	64.7584
0.805468589	0.57104684	41.00599378	71.80845927	70.9365914	92.02173656	89.10667764	92.36882591	94190.66667	57.83945834	0.527027868	18995.72141	0.201673075	756	2	83.4004
0.866105793	0.550658716	28.83846703	52.37085361	57.72347876	58.13776741	60.8276253	69.5413546	40175.66667	45.3586997	0.597216567	9498.630763	0.236427458	756	2	83.4004
0.649272615	0.538379166	34.44654941	63.98195098	64.49806199	72.49827584	50.99019514	75.20638271	61954.33333	41.54172865	0.78325807	9667.044221	0.156034997	267	0	82.5791
0.566005239	0.377035596	13.4801545	35.75300222	38.41874542	31.04834939	28.63564213	38.83297568	5758	20.23638655	0.671199826	2314.621928	0.401983662	1200	2	54.694
0.5095287	0.268895364	16.45753878	61.20424878	44.40720662	60.95900262	35.77708764	63.62389488	9488	31.1853213	0.445151861	4868.84238	0.513157924	1200	2	54.694
0.858408749	0.639639146	33.40625376	52.22671871	66.60330322	55.31726674	51.92301994	67.08203932	52683	44.83187229	0.724089198	9385.823602	0.178156589	1200	2	54.694
0.770072848	0.537851359	10.93152307	20.32443141	17.20465053	24.16609195	21.54065923	24.8997992	1735.666667	15.65129278	0.647069809	1079.387049	0.621886143	1200	2	54.694
0.375006452	0.254389847	8.658501001	34.03634654	20.39607805	17.20465053	28.42534081	34.92849839	1439	12.76384954	0.581222443	1060.512059	0.736978499	1200	2	54.694
0.458980949	0.418061562	17.97523431	42.99662042	25.29822128	44.27188724	42.75511665	45.38722287	5638.666667	19.73462964	0.529385437	2893.985934	0.513239407	1200	2	54.694
0.941912702	0.7612688	19.0164678	24.97996478	28.8444102	29.52964612	31.6227766	32.55764119	7585.666667	23.52894611	0.800685768	2331.763602	0.307390728	1661	2	78.9021
0.349431541	0.260891825	19.31513877	74.03504808	73.23933369	38.83297568	39.29376541	75.31268154	15910.66667	25.87018092	0.540820404	5656.615266	0.35552346	944	2	57.2402
0.572820577	0.542753105	37.95438106	69.929367	50.99019514	82.21921916	80.02499609	88.79189152	64664	40.05698032	0.583398782	13354.48004	0.206521094	415	1	68.1068
0.617697209	0.496439706	11.96608839	24.10381008	27.78488798	18.86796226	23.40939982	28.0713377	2668	14.88885621	0.728574302	1276.833178	0.478573155	491	2	81.7084
0.787125304	0.694310405	34.19766911	49.25415038	49.39635614	64.03124237	64.77653896	64.80740698	41962.66667	38.76918809	0.644411563	9062.113964	0.21595658	491	2	81.7084
0.570895809	0.372213306	10.09409758	27.11912068	20.39607805	25.61249695	20.88061302	31.11269837	2270.666667	15.48219235	0.679589449	1229.343039	0.541401808	491	2	81.7084
0.359113408	0.158377246	36.64188073	231.3582384	195.9795908	154.2076522	79.84985911	196.0204071	41395	83.08384554	0.348340546	16612.89628	0.401326157	211	0	74.7433
0.848463278	0.460642395	13.00502315	28.23236265	32.55764119	29.73213749	33.52610923	34.40930107	5219	23.95412295	0.685453278	2122.74486	0.406734022	211	0	74.7433
0.688233826	0.547504547	50.92929963	93.0207793	99.2975327	90.97252332	93.74433316	107.4988372	177175	64.02004681	0.59499165	25639.42106	0.144712409	132	0	63.4689
0.810661296	0.684386407	48.28804508	70.55669807	86.02325267	78.71467462	73.34848328	87.15503428	131292	57.1975843	0.651973259	19160.77998	0.145940194	1286	2	79.102
0.933703329	0.538579075	10.18430161	18.90957536	20.59126028	19.6977156	21.63330765	22.71563338	2224	17.65593346	0.782138764	1053.473226	0.473684005	1329	2	55.9151
0.674729129	0.556574789	34.75059605	62.43652553	68.9637586	61.18823416	61.6116872	76.83749085	43329	42.12774246	0.55138831	10819.62845	0.249708704	1329	2	55.9151
0.412523211	0.372011235	34.47551698	92.67332203	90.44335244	67.67569726	61.6116872	103.9038017	74823.66667	38.22989641	0.534381074	16069.13059	0.214759999	508	2	59.4141
0.795905686	0.727989107	39.23283268	53.89206007	64.40496875	62.09669879	52.80151513	64.68384652	62477.33333	42.89299706	0.726551685	10480.11223	0.16774263	508	2	59.4141
0.424139829	0.349903722	24.54666196	70.15261746	74.72616677	37.20215048	75.31268154	75.3923073	21905.33333	29.7545192	0.533901771	7091.247996	0.323722442	515	2	63.1567
0.918481385	0.589221563	50.84797166	86.29686165	104.7854952	103.9422917	101.3903348	111.4450537	191731.3333	79.26206102	0.538055559	29884.94061	0.15586884	515	2	63.1567
0.766789146	0.33346047	31.16697779	93.46528469	105.7733426	75.17978452	90.62008607	108.3697375	22181.33333	71.66816581	0.387317602	9856.937174	0.444379832	926	2	78.7488
0.653743647	0.504812283	21.62554173	42.8387788	48.16637832	44.04543109	41.23105626	50.75431016	14953	28.00557947	0.624224169	4702.142287	0.314461465	926	2	78.7488
0.515842108	0.412026424	17.80770565	43.21981455	48.16637832	32.984845	27.85677655	48.82622246	10204	22.29460024	0.64822403	3509.7213	0.343955439	3017	2	71.9425
0.93151406	0.565030213	20.5927048	36.44531625	45.12205669	39.39543121	41.23105626	45.51922671	15945.66667	33.94932452	0.689660272	4442.328834	0.278591603	799	2	71.6578
0.612615284	0.446434291	41.20510367	92.29824981	117.5925168	75.2861209	76.15773106	123.7739876	130009.6667	56.54331853	0.546299721	22718.0077	0.174740912	799	2	71.6578
0.624276078	0.417116687	29.59975525	70.96276929	62.03224968	59.93329626	66.60330322	85.51023331	62010.33333	44.3003593	0.604473583	12533.80237	0.202124415	298	0	85.7221
0.725540947	0.468399734	23.11857581	49.35650931	41.23105626	50.99019514	52.83937925	60.5309838	25006.33333	35.81016851	0.670889872	6164.051133	0.246499599	374	1	54.8556
0.299434785	0.261280568	17.0866232	65.3956906	56.32051136	60.92618485	27.85677655	63.5295207	8973.333333	19.58174457	0.489101246	4269.606878	0.475810573	405	1	69.1034
0.893256704	0.890020754	38.40798096	43.15402849	53.85164807	52.49761899	51.92301994	59.16079783	35272.66667	38.54762524	0.557505147	9329.551639	0.264498052	405	1	69.1034
0.907088269	0.802363479	48.66711281	60.65469592	73.430239	67.94115101	68.02940541	79.27168473	109774.3333	55.01916315	0.705712195	15710.51329	0.143116454	1020	2	46.3409
0.239268002	0.176936978	16.3850256	92.60373842	40.19950248	90.37698822	22.36067977	90.97252332	7949	22.15711146	0.511720682	3764.085553	0.473529444	1020	2	46.3409
0.208650387	0.187187098	30.36719027	162.2290781	108.240473	124.739729	43.26661531	136.8648969	18424	33.84915985	0.443792864	7601.39136	0.412580947	311	1	56.8241
0.784634298	0.562873313	55.66230353	98.88957642	93.63759929	120.4159458	116.8417734	120.8304597	252326.3333	77.59215333	0.56231418	34341.04238	0.136097735	311	1	56.8241
0.69325362	0.453289517	29.6415285	65.39204505	66.75327707	75.07329752	60.8276253	75.52483035	39439.33333	45.33327198	0.547068611	10242.24996	0.259696326	816	2	75.2088
0.54114496	0.28837812	30.60587447	106.1310561	110.941426	78.23042886	67.46851117	114.9608629	37589	57.43228608	0.449238951	12079.45205	0.321356036	1850	2	70.2368
0.727885716	0.545173687	13.18578929	24.18640078	24.33105012	28.28427125	27.85677655	29.39387691	3464	17.60493565	0.764305917	1448.556674	0.41817456	1850	2	70.2368
0.639628823	0.414895217	32.31319744	77.88279087	82.3893197	92.08691547	67.91170739	92.10863152	59946	49.81607785	0.50537007	14657.10096	0.244505071	2521	2	73.2868
0.658924557	0.528907837	49.84758209	94.24625346	110.1453585	100.895986	85.08818954	112.4455424	156832.3333	62.10117078	0.509674738	27594.00588	0.175945899	196	0	53.0842
0.355514314	0.25092098	32.04842405	127.723174	92.13034245	52.15361924	50.15974482	158.8080602	13973.33333	45.40741662	0.426089382	6584.408383	0.471212432	3661	2	64.7283
0.633271715	0.442145641	15.46326242	34.97323273	27.20294102	39.84971769	32.24903099	40.29888336	8023.666667	22.14755906	0.750567223	2582.318352	0.321837691	3661	2	64.7283
0.417644979	0.199637288	19.55469742	97.95112752	82.46211251	80.52328856	52	102.8785692	25431	40.90879655	0.45192959	9253.84681	0.363880571	632	2	50.1958
0.747641206	0.657848307	39.80461369	60.50728302	55.78530272	70.71067812	66.84309987	76.34133874	70845.33333	45.23773803	0.654283982	12654.89855	0.17862713	632	2	50.1958
0.421655181	0.221122375	21.47240005	97.10641023	51.6139516	90.62008607	49.39635614	92.02173656	23052	40.94542096	0.454619175	8616.061333	0.373766325	714	2	73.0897
0.748612773	0.413387455	28.09439378	67.96140874	75.07329752	64.62197769	74.43117626	85.18215776	54922.66667	50.87677865	0.61314391	11396.09644	0.207493502	714	2	73.0897
0.563297518	0.471675983	38.0389406	80.64633772	76.55063684	90	58.30951895	90.55385138	83651.66667	45.42788185	0.618871524	14946.28834	0.17867293	2490	2	58.1985
0.653364241	0.463070176	8.637755157	18.65323143	18.97366596	20.59126028	14.4222051	20.68816087	1115	12.18735439	0.719907726	722.3104008	0.647812019	3642	2	70.7433
0.958083182	0.729244987	36.92717227	50.63754008	62.12889827	63.78087488	64.03124237	64.28063472	59797.33333	48.51497552	0.704780648	10492.63821	0.175470002	3642	2	70.7433
0.378974893	0.228999308	26.0863172	113.914393	119.0798052	119.6829144	54.40588203	120.4989627	36992	43.17069494	0.48663619	11032.77927	0.298247709	3632	2	45.7276
0.694456039	0.627371387	47.48669691	75.6915248	85.08818954	74.72616677	84.8763807	89.10667764	118151	52.56443652	0.625007769	18630.46279	0.157683496	3632	2	45.7276
0.677643482	0.253588711	46.49239413	183.3377912	206.2425756	212.6029163	115.4123044	213.6726468	31355.33333	124.2376592	0.275982494	17423.8265	0.555689404	3551	2	65.117
0.988957069	0.657874208	19.37250694	29.44712944	36.87817783	34.23448554	38.62641583	39.59797975	10264	29.12194682	0.725570405	3147.861819	0.306689577	3551	2	65.117
0.672816213	0.340632636	18.76289628	55.08249744	61.18823416	60.29925373	41.61730409	61.31883887	17637	37.06039735	0.560147034	5849.677098	0.331670755	164	0	0
0.622580144	0.484168174	6.451927767	13.32579898	15.23154621	10.77032961	12.16552506	15.3622915	370.3333333	8.296377851	0.753506545	330.9727956	0.89371592	342	1	45.0787
0.809518454	0.670493864	31.26246614	46.62602872	56.85068161	62.60990337	47.20169488	76.34133874	27243.33333	37.7446307	0.614923333	7120.382346	0.261362377	342	1	45.0787
0.60246311	0.24220603	27.65548609	114.1816579	106.976633	139.8427689	62.12889827	139.8999643	18917.66667	68.79023671	0.383721576	8947.731648	0.472982837	342	1	45.0787
0.469804147	0.3433948	25.48664972	74.21967278	58.85575588	92.45539465	43.68065934	94.48809449	37676.33333	34.86871005	0.610152679	8907.544942	0.236422819	342	1	45.0787
0.628576138	0.443682715	12.5803649	28.35441739	29.12043956	21.63330765	29.12043956	30.33150178	3422	17.82291018	0.669503516	1640.279785	0.47933366	1543	2	75.9233
0.918883903	0.714724992	24.85683808	34.77818512	42.04759208	42.75511665	42.19004622	44.98888752	17957.66667	31.95711448	0.720906373	4600.148628	0.256166278	1543	2	75.9233
0.762364597	0.516807941	22.27537838	43.10185009	38.62641583	48.37354649	49.47726751	51.41984053	17819.66667	32.85932459	0.626268841	5268.128631	0.295635644	301	1	53.2293
0.346987102	0.190307992	17.92047655	94.16565429	55.6057551	48.16637832	43.17406629	76.57675888	6658.666667	32.67426754	0.470238511	3639.911137	0.546642642	601	2	68.0931
0.642662755	0.572278908	45.93187041	80.26133725	92.77930804	93.38094024	66.75327707	94.93155429	116056.3333	51.58097213	0.581521038	19786.30004	0.170488757	601	2	68.0931
0.484078209	0.103313717	14.45682053	139.931278	107.6475731	21.26029163	20.88061302	114.9782588	3885.333333	67.73768239	0.539335235	2216.039616	0.570360231	3521	2	48.3532
0.673118428	0.281964068	13.32353152	47.25258652	53.14132102	38.62641583	38.83297568	61.77378085	10426	31.80658678	0.554675433	4160.929334	0.39909163	3521	2	48.3532
0.301594399	0.186394907	12.77726866	68.54945162	60.46486583	37.36308338	24.33105012	61.28621378	5469.333333	20.67413067	0.570320247	2632.216435	0.481268241	3583	2	62.9185
0.644749199	0.615698198	22.92393006	37.23241378	49.1934955	31.04834939	40.44749683	51.34199061	13044	24.00556896	0.714195952	3752.095929	0.287649182	3583	2	62.9185
0.404369326	0.237181283	19.273513	81.26068264	47.70744177	78.89233169	41.23105626	79.72452571	20902	32.85932743	0.57743567	6354.856454	0.304031024	316	1	64.8214
0.860795361	0.661286576	40.70671913	61.55685084	70.9365914	71.69379332	64.77653896	72.47068373	88903.66667	52.98785164	0.660030754	14594.85332	0.164164808	316	1	64.8214
0.334979791	0.203637258	17.684326	86.84229106	59.05929224	40	29.52964612	76.75936425	10996.33333	29.09041254	0.586841344	4075.010065	0.370578987	896	2	0
0.800911711	0.743228313	36.3505551	48.9090021	47.70744177	58.85575588	58.13776741	60.19966777	46641	39.17179254	0.736228871	8511.050799	0.182480024	896	2	0
0.546398624	0.485697652	34.63196987	71.3035563	95.41488354	66.84309987	62.03224968	99.05553998	25829.33333	38.96016505	0.509030916	8301.350718	0.321392372	1956	2	65.7851
0.850686725	0.540895306	11.65256746	21.54311073	25.29822128	24.73863375	22.36067977	26.98147513	2901.666667	18.32643832	0.739131829	1331.048562	0.458718631	1956	2	65.7851
0.63901642	0.496350888	41.29370197	83.19457661	72.24956747	77.89736838	74.67261881	100.7372821	42840	53.16270052	0.401185872	14758.3612	0.344499561	1236	2	53.4593
0.642506478	0.446689903	17.06563597	38.20466021	28.63564213	32.55764119	44.40720662	46.73328578	7749	24.54674168	0.627236519	3019.139841	0.389616704	1236	2	53.4593
0.639896993	0.591671368	16.31969962	27.58237173	27.20294102	31.2409987	23.40939982	34.05877273	4900	17.64987672	0.711738574	1960.172719	0.400035249	104	0	80.9637
0.730736496	0.582908406	14.03739058	24.08164032	24.73863375	26.83281573	24.16609195	27.49545417	3234.333333	17.59733348	0.669596582	1579.528309	0.48836287	257	0	68.4736
0.65921973	0.400140774	23.65325967	59.11234549	49.1934955	56.35601121	59.46427499	64.93073232	33002.66667	38.96802444	0.63349779	7854.255812	0.23798852	257	0	68.4736
0.282069494	0.233502955	21.48372171	92.00620909	48.08326112	48.08326112	43.68065934	81.43709229	14088.33333	25.9521448	0.52447537	5378.552827	0.381773536	3494	2	71.6988
0.866129728	0.746283672	20.30102886	27.20283134	32.80243893	32.55764119	30.59411708	33.76388603	8841.666667	23.5611809	0.791767913	2611.613984	0.295375757	3494	2	71.6988
0.678756645	0.54501945	15.48643032	28.41445441	31.04834939	34.40930107	25.29822128	34.64101615	4828	19.28649975	0.656277438	2104.948581	0.435987693	433	1	73.8658
0.081537394	0.070421434	12.15428725	172.5935785	18.97366596	25.61249695	15.23154621	103.247276	2842	14.07283054	0.61919424	1567.015406	0.551377694	291	0	53.0842
0.613028151	0.565865142	39.11523151	69.12465285	85.08818954	72.49827584	61.6116872	91.17017056	70060.66667	42.3753581	0.630932978	13026.17996	0.185927148	291	0	53.0842
0.617899997	0.382170795	12.49742426	32.70114937	33.52610923	34.17601498	24.33105012	35.44009029	5606	20.2060401	0.752626773	2027.713178	0.361704099	660	2	77.2567
0.721001958	0.691647184	57.01517156	82.43389537	84.11896338	107.6289924	84.89994111	107.7961038	181151.3333	59.43499995	0.66709895	23208.91782	0.128118946	660	2	77.2567
0.652842095	0.527104753	33.91699239	64.3458292	78.10249676	77.27871635	51.2249939	78.20485918	58885	42.00766591	0.698587293	10477.71455	0.177935205	753	2	78.6886
0.825940683	0.607372839	32.83051862	54.05332033	61.74139616	59.09314681	60.5309838	64.34283177	51071.33333	44.64483629	0.668231569	9961.894385	0.195058436	3535	2	59.8549
0.818125349	0.749350165	25.70555229	34.30379214	34.525353	44.72135955	38.47076812	45.12205669	13553	28.06480193	0.636003467	4322.300266	0.31891834	529	2	68.4356
0.796636372	0.365654884	42.25226151	115.5522964	130.1383879	143.6802004	82.46211251	144.5268141	58847.66667	92.05316217	0.347946531	21027.66801	0.357323734	857	2	56.9391
0.638601312	0.545445427	20.56582936	37.70465079	39.39543121	36.05551275	44.94441011	52.61178575	10547.33333	24.07823945	0.645588582	3602.660996	0.341570792	857	2	56.9391
0.725445064	0.531884817	47.22992756	88.79728484	77.82030583	96.5194281	102.9563014	107.1260939	166529.3333	64.41755198	0.576013758	25412.3657	0.152599937	134	0	60.6959
0.832166905	0.660730455	53.62011357	81.15278046	84.38009244	90.24411338	94.82615673	100.339424	182567.3333	67.53265813	0.611129262	25466.33378	0.13949009	2572	2	59.4223
0.383145206	0.182024825	21.76674613	119.5811955	63.90618123	60.92618485	69.97142274	125.1239386	13751.66667	45.81696183	0.422742732	6566.16108	0.477481111	573	2	66.0452
0.884543578	0.625868522	32.96899435	52.67718887	60.13318551	64.03124237	65.29931087	69.828361	52493	46.59526913	0.668434674	10142.8363	0.193222645	573	2	66.0452
0.623619705	0.380554207	11.51592703	30.26093741	27.85677655	34.05877273	25.29822128	34.11744422	3399.333333	18.87131686	0.659811409	1657.016396	0.487453343	3040	2	67.9644
0.617803005	0.520559831	25.2303006	48.46762869	50.35871325	53.36665626	43.17406629	55.71355311	24042.66667	29.94344665	0.745798986	5401.537878	0.224664674	3040	2	67.9644
0.763617014	0.649946139	20.95528873	32.24157736	33.28663395	39.69886648	29.52964612	40.49691346	10563.33333	24.62021704	0.717334347	3245.61116	0.307252555	485	2	81.5524
0.849894237	0.550067405	33.53782866	60.97039808	76.57675888	63.56099433	66.21178143	77.5112895	67195.66667	51.81838994	0.632671237	12633.78684	0.188014904	3528	2	63.3977
0.569807058	0.4085942	52.27837883	127.946943	142.8005602	165.1302516	86.55634003	170.1058494	115595.3333	72.9050712	0.412963205	27788.57658	0.240395315	161	0	64.1697
0.632331945	0.522046031	29.19349793	55.92130994	54.58937626	62.76941931	45.12205669	62.89674077	35015.66667	35.36083069	0.655664179	7894.25104	0.225449114	161	0	64.1697
0.306462907	0.210999281	43.19261642	204.7050409	121.6552506	143.1083506	79.12016178	187.147001	28761	62.73450185	0.388701641	11678.94836	0.406068925	193	0	73.0595
0.696964347	0.407862008	21.94322979	53.80062221	44.72135955	56.56854249	59.46427499	65.87867637	26984	37.49711552	0.638729583	6811.424996	0.252424585	193	0	73.0595
0.869059639	0.648574842	35.53280718	54.78597821	68.41052551	64.56004957	55.78530272	69.16646586	44856.33333	47.61228247	0.550531073	11089.65755	0.247226127	300	0	0
0.382367634	0.335158344	7.85208775	23.42799423	18.97366596	26	12.64911064	27.12931993	960	8.958106726	0.691598576	680.4729351	0.708825974	300	0	0
0.688213209	0.485259474	10.61742047	21.8798829	21.54065923	20.59126028	21.26029163	24.49489743	1838.666667	15.05802441	0.673568066	1077.551339	0.586050402	149	0	77.399
0.766867736	0.551486356	22.88706222	41.50068624	45.65084884	57.27128425	49.03060269	57.5847202	17286.66667	31.82553731	0.606376983	5331.90319	0.308440215	1490	2	77.399
0.705888498	0.590573148	31.11710802	52.68967635	62.76941931	58.30951895	48.37354649	64.89992296	38863.33333	37.1930365	0.705875953	7860.480643	0.202259559	288	0	60.1396
0.677959534	0.462686603	13.4011747	28.96382697	24.33105012	28.28427125	32.80243893	36.49657518	5024.666667	19.63630264	0.757736981	1872.278624	0.372617479	288	0	60.1396
0.874130401	0.642098637	61.85434718	96.33153479	114.0175425	113.8771268	108.9036271	121.9180052	315629	84.20632316	0.617235303	36320.4566	0.115073256	618	2	77.8836
0.280911444	0.192616322	28.81627229	149.6045196	86.64871609	120.1665511	56.92099788	120.6150903	25409.33333	42.02562164	0.462091375	9045.205591	0.35597965	439	1	72.783
0.815811281	0.667404337	30.96524258	46.39652586	49.39635614	56.0357029	48.66210024	56.17828762	35627.33333	37.85080922	0.687959095	7611.035001	0.213629096	439	1	72.783
0.903760154	0.877668483	47.23217964	53.815513	62.03224968	65.3911309	57.68882041	68.14690015	87204.33333	48.63631631	0.75974769	12517.18815	0.143538603	173	0	0
0.423089842	0.236130208	26.19693077	110.9427338	100.4390362	49.51767361	91.76055798	100.9554357	41634.33333	46.93874367	0.477861713	12156.71679	0.291987786	2730	2	63.1923
0.88915254	0.578678528	55.10581976	95.22699927	111.5706054	113.8419958	106.5269919	114.6472852	290167.6667	84.67132832	0.665221365	31862.80072	0.10980824	2730	2	63.1923
0.431127089	0.282155611	41.1503536	145.8427621	95.03683496	143.1083506	89.55445271	145.6159332	45376	62.8767654	0.407785452	15087.01084	0.332488779	733	2	62.5654
0.68407779	0.505972174	23.93650156	47.30794062	54.03702434	42.52058325	50	54.73572873	24191.33333	32.36231147	0.69246085	5841.559042	0.241473215	733	2	62.5654
0.583938829	0.517274237	26.5796602	51.38407888	53.85164807	41.23105626	56.88585061	60.19966777	27052.66667	30.00515888	0.718494753	6065.508903	0.224211128	527	2	76.5452
0.819810072	0.769642655	35.46825438	46.08405491	56.85068161	47.41307836	51.41984053	56.9912274	32141	37.7801724	0.618569352	7903.181988	0.24589098	3435	2	62.8528
0.780564988	0.346775436	40.17983696	115.8670216	138.3618445	104.7091209	141.1523999	146.4650129	80474	90.44174039	0.384968168	23415.11866	0.290965015	3402	2	49.3415
0.776981284	0.544755024	35.73667578	65.6013698	76.55063684	61.22091146	75.47184906	80.47359815	73783.33333	50.97103652	0.571956496	14873.96111	0.201589715	3402	2	49.3415
0.691316288	0.529405841	12.75821133	24.09911326	24.73863375	27.85677655	24.16609195	27.92848009	2982	16.66010951	0.686086227	1460.305933	0.489706886	1235	2	59.0329
0.619448316	0.389443695	33.90553942	87.06146699	102.4499878	68.9637586	101.3903348	111.4271062	62589.66667	53.93007912	0.587385543	12978.64331	0.207360799	1285	2	68.7474
0.849902667	0.716714349	7.953193312	11.09674074	10.77032961	12.80624847	12.16552506	12.9614814	386	9.431149548	0.73930457	346.7785851	0.898390117	1285	2	68.7474
0.433398353	0.325449136	14.04916382	43.16853931	41.18252056	41.18252056	25.05992817	43.35896678	6288	18.70917386	0.642555959	2563.981323	0.407757844	3480	2	61.7194
0.780840126	0.557788684	56.28127501	100.9007114	119.2811804	108.240473	97.52948272	121.2270597	300304	78.7873242	0.647793346	33477.65681	0.111479224	3480	2	61.7194
0.117114935	0.109963834	18.1918248	165.434617	96.66436779	26.68332813	26.83281573	106.7520492	6918.666667	19.37486447	0.517964998	3389.991814	0.489977618	412	1	61.4593
0.512705199	0.429310051	30.47210695	70.9792536	79.32212806	71.69379332	45.69463864	84.68766144	31560.66667	36.39143233	0.587486014	8220.862249	0.260478092	412	1	61.4593
0.530497661	0.26408264	27.4284043	103.8629587	84.21401309	62.76941931	84.85281374	92.21713507	25002.66667	55.09905663	0.453649068	9114.96466	0.3645597	303	1	63.5318
0.901172591	0.737563788	44.31514237	60.08313188	79.62411695	69.42621983	73.75635566	79.64923101	92102	54.14527161	0.659139637	14963.02505	0.162461456	303	1	63.5318
0.727055814	0.636617275	36.79891803	57.80383207	70.22819946	53.85164807	62.09669879	76.21023553	57206	42.02661219	0.63563329	11295.49354	0.197452951	113	0	78.9213
0.527087185	0.355714197	24.31334927	68.35079809	69.97142274	46.69047012	48.41487375	74.35052118	28621.33333	36.02682973	0.532644358	8495.195306	0.296813402	113	0	78.9213
0.671863908	0.401668484	29.27647251	72.88715357	75.89466384	58.41232747	61.22091146	77.76888838	16789	48.97024783	0.480903214	6593.403646	0.392721642	76	0	0
0.920453066	0.781561244	17.88205722	22.87991806	24.73863375	27.85677655	26.07680962	28.98275349	5790.666667	21.05989074	0.77789296	2004.702786	0.346195508	76	0	0
0.568414997	0.418739254	64.85306932	154.8769758	173.3666635	161.0465771	100.4987562	179.4881612	106121.3333	88.03439578	0.345681131	31357.65537	0.295488705	154	0	62.2505
0.883725323	0.489402882	6.996381742	14.29575102	15.62049935	15.23154621	14.4222051	17.20465053	704.3333333	12.63351719	0.726880843	526.671393	0.747758722	154	0	62.2505
0.390448402	0.363607199	56.66763991	155.8485092	123.6931688	102.019606	78.89233169	145.0792887	29398.33333	60.85080131	0.448109366	10279.73477	0.349670665	666	2	52.8569
0.604399234	0.472324312	48.73352129	103.1780919	115.4123044	117.3882447	82.46211251	119.5658814	189584.6667	62.36075972	0.626754337	25463.74343	0.134313306	666	2	52.8569
0.266964114	0.127503965	28.15079672	220.7836958	57.20139858	128.8875479	56.0357029	147.3770674	16079.66667	58.94132362	0.400625587	7690.067205	0.478247924	321	1	60.0986
0.762950723	0.607424488	46.11764386	75.92325429	82.96987405	94.02127419	87.8179936	94.10632285	123041.3333	57.92570174	0.585868138	20419.80531	0.165958908	321	1	60.0986
0.492611308	0.242487389	20.10703779	82.91993205	38.47076812	76.65507159	76.10519036	77.07139547	24496.33333	40.84729616	0.495407482	8233.584591	0.33611498	3460	2	65.4839
0.874556349	0.748092646	36.55938475	48.87012987	60.46486583	54.03702434	63.15061362	63.5295207	50966	42.73968234	0.704931335	9430.274653	0.1850307	3460	2	65.4839
0.836286971	0.698191368	47.35931363	67.83142242	83.73768566	80.9197133	72.80109889	100.339424	115273	56.72653476	0.625421972	18314.54163	0.158879717	232	0	66.2149
0.338343695	0.308038027	27.17644617	88.22432214	47.70744177	62.80127387	76.02631123	100.4987562	26878	29.85014317	0.475157503	9132.250852	0.339766755	720	2	59.9808
0.636514269	0.311141443	11.60599292	37.30134048	31.04834939	34.98571137	34.17601498	42.23742416	5023.333333	23.74283546	0.586844582	2417.06886	0.48116832	3451	2	59.8439
0.602830761	0.485108408	11.93420838	24.60111633	29.12043956	17.88854382	26.68332813	29.39387691	2653.333333	14.83030967	0.75761934	1223.378792	0.461072409	3451	2	59.8439
0.613882235	0.465779283	14.86362939	31.91131495	32.24903099	31.30495168	25.05992817	36.11094017	4452.333333	19.58978933	0.59887128	2185.457771	0.490856728	3451	2	59.8439
0.805134601	0.551080291	29.21717873	53.01800702	53.81449619	60.92618485	61.77378085	65.29931087	42060.33333	42.68663191	0.628367099	9307.916826	0.221299169	3451	2	59.8439
0.964051006	0.760550953	33.23124991	43.69365364	55.56977596	50.99019514	50.6359556	55.71355311	41640	42.12291076	0.726888159	7992.641694	0.191946246	3451	2	59.8439
0.500457863	0.346422866	42.03943045	121.3529318	137.7679208	119.6160524	78	165.1786911	121922.6667	60.73202896	0.493246489	24106.99571	0.197723659	385	1	61.6947
0.790651006	0.655830891	14.39960932	21.95628401	24.73863375	25.29822128	23.40939982	26.68332813	3585.666667	17.35975805	0.793334507	1428.042247	0.398264083	385	1	61.6947
0.258708887	0.223405911	26.30426319	117.7420195	71.38627319	102.6255329	43.17406629	105.2805775	36117	30.46090677	0.550711819	9594.761266	0.265657759	177	0	72.2026
0.816780699	0.63982728	16.11197004	25.1817491	29.73213749	26	29.73213749	30.72458299	4524.666667	20.56796664	0.654434239	2021.509742	0.446775396	177	0	72.2026
0.351269295	0.197052269	26.3406851	133.6735946	108.8117641	90.24411338	66.48308055	122.7191917	41650.66667	46.95542933	0.425700663	13649.84655	0.327722163	3383	2	71.2936
0.775873956	0.60985567	32.92075142	53.98121728	56.35601121	68.9637586	59.05929224	72.47068373	45599.66667	41.8826206	0.633471927	9743.863612	0.213682782	3383	2	71.2936
0.640767006	0.567466864	26.12880849	46.0446418	59.05929224	36.05551275	46.17358552	59.36328832	23186.33333	29.50388728	0.716182805	5490.538634	0.236800643	699	2	53.0513
0.491799302	0.364426495	28.10035279	77.1084242	48.37354649	96.5194281	94.19129471	96.54014709	39551.66667	37.92186918	0.580051866	9678.182839	0.244697219	1005	2	0
0.618559955	0.448971356	49.54913269	110.3614562	98.08159868	96.60227741	94.19129471	122	61334	68.26517743	0.377763824	19909.69551	0.324611072	1005	2	0
0.708272996	0.456814047	30.60805772	67.00331984	77.82030583	80.52328856	61.18823416	82.60750571	62521	47.45664211	0.635366103	11989.76563	0.191771815	741	2	64.5859
0.692363973	0.339029202	34.28514467	101.1274088	87.13208364	122.6539849	70.45565982	128.3900308	39267.66667	70.01697458	0.362373082	15417.65271	0.392629713	741	2	64.5859
0.830676613	0.654237692	46.76147927	71.47475578	78.89233169	82.46211251	79.84985911	97.54998719	128059	59.37240802	0.597913417	20548.77306	0.160463326	217	0	81.9192
0.572456316	0.443046586	29.88241545	67.44756968	56.14267539	75.2861209	71.38627319	81.60882305	42283	38.61078726	0.53525553	10965.62753	0.259338919	2894	2	67.4059
0.326517151	0.17383124	24.36358139	140.1565183	103.576059	114.4901743	41.76122604	114.7693339	16352.66667	45.76350706	0.41825095	7449.141852	0.45553071	24	0	0
0.691240475	0.541973962	49.44238764	91.22650005	93.63759929	94.08506789	103.7304198	111.96428	155942	63.05944924	0.549307588	25506.09227	0.163561403	24	0	0
0.860011733	0.783057864	47.30494994	60.41054193	72.47068373	63.2455532	73.75635566	77.84600182	95029	51.95377487	0.620159764	16238.70198	0.170881541	3408	2	55.447
0.731705143	0.611486505	14.38327783	23.52182379	27.20294102	26	21.63330765	28.63564213	3732	17.21103944	0.754496043	1542.132114	0.41321868	454	2	0
0.947877891	0.766024511	24.21299378	31.60864102	37.73592453	38.83297568	34.92849839	42	15194.66667	29.961132	0.773439904	3835.762135	0.252441348	638	2	49.5113
0.675121218	0.607929204	13.30052923	21.87841798	21.26029163	21.63330765	17.20465053	22.09072203	1838.666667	14.77058419	0.606471192	1196.766112	0.650888023	687	2	0
0.522952543	0.354006628	9.592411472	27.09670021	24.16609195	24.16609195	23.32380758	31.6227766	1965	14.17028827	0.629794843	1204.647715	0.613052272	213	0	0
0.63863289	0.3918972	50.81111462	129.6541916	110.4355015	133.7011593	123.2233744	157.5563391	327521	82.80143103	0.57407263	40026.10993	0.122209293	213	0	0
0.772997875	0.666962912	34.71132778	52.04386502	60.16643583	52.83937925	53.85164807	60.46486583	31165.66667	40.22979709	0.49346531	9705.362873	0.311412009	375	1	0
0.967872961	0.719941604	58.79775967	81.67017896	92.13034245	99.2975327	103.2279032	106.9018241	252348	79.04635793	0.68951992	28007.2554	0.110986635	109	0	44.397
0.805794588	0.643669655	10.30681773	16.01258914	17.08800749	18.86796226	17.20465053	19.79898987	1066.666667	12.90285767	0.696933124	724.4006544	0.679125613	583	2	70.0151
0.118804499	0.1098398	12.34705615	112.409674	17.08800749	17.08800749	66.21178143	70.9083916	2236.333333	13.35477503	0.632171402	1308.198471	0.584974723	392	1	65.5058
0.897913235	0.655900093	42.96781277	65.50969156	76.55063684	82.3893197	77.27871635	83.06623863	90730.33333	58.82201907	0.521729503	18715.7427	0.206278783	392	1	65.5058
0.321295924	0.292386281	14.34229316	49.05255169	25.29822128	42.19004622	20	44.45222154	3732	15.7603849	0.574925613	2023.796736	0.542282084	1841	2	67.0363
0.827422916	0.628835995	19.20802517	30.5453653	38.62641583	36.05551275	29.73213749	39.44616585	9715.333333	25.27393523	0.747364693	2946.162413	0.303248722	1841	2	67.0363
0.695619319	0.600865123	40.43561306	67.29565668	77.89736838	68.02940541	70	87.40709353	79540.33333	46.81215889	0.656056543	13633.30417	0.171401145	609	2	76.8296
0.414721582	0.282899398	29.55896894	104.4857964	100.895986	56.0357029	76.65507159	102.9368739	12162.33333	43.3325148	0.393910668	6492.78442	0.53384365	609	2	76.8296
0.659840181	0.429193643	17.34141362	40.40463764	34.23448554	41.23105626	36.05551275	49.2341345	11306.33333	26.66060341	0.663768364	3670.135499	0.324608818	313	1	0
0.712789952	0.545073665	14.65212448	26.88099871	28.63564213	23.32380758	30.52867504	32.86335345	4655.333333	19.16050577	0.734860253	1834.76264	0.394120573	1463	2	69.963
0.891047503	0.781395857	48.94053005	62.63218525	79.84985911	72.80109889	72.80109889	82.31646251	113268.6667	55.80825225	0.711622069	15908.93994	0.14045314	1463	2	69.963
0.612419107	0.308407742	24.82711145	80.5009346	82.60750571	62.09669879	87.20091743	87.68124087	32173.66667	49.30031049	0.505055891	9686.013171	0.301054066	3362	2	72.8761
0.847111875	0.616248543	21.09057617	34.22413963	37.73592453	44.27188724	40.19950248	44.45222154	13483	28.99167509	0.703309108	3895.192328	0.288896561	3362	2	72.8761
0.581529605	0.307166392	36.84091136	119.9379631	93.29523032	121.0784869	93.05912099	122.9146045	69054.33333	69.74747634	0.386292441	21071.48804	0.305143603	100	0	63.7454
0.441066615	0.377983447	20.87522866	55.22789111	34.92849839	55.56977596	44.94441011	74.77967638	13424.33333	24.35917899	0.553608029	4934.12593	0.36755091	100	0	63.7454
0.585080046	0.411364482	28.29401343	68.7808857	74	75.3923073	50.59644256	82.94576541	38896	40.24232379	0.501713217	11065.3514	0.284485587	663	2	72.961
0.126800553	0.074147147	12.02042375	162.1157962	28.8444102	115.9482643	20	136.3084737	2079	20.55637263	0.574593304	1370.965598	0.659435112	663	2	72.961
0.677259645	0.295523188	12.35821576	41.81809168	43.8634244	31.6227766	38.47076812	44.27188724	4562.666667	28.32170593	0.541816873	2455.335032	0.538135965	663	2	72.961
0.660998389	0.460470823	45.33014268	98.44302918	85.27602242	100.4987562	100.3194896	110.2905254	145931	65.07068373	0.55574804	24119.66234	0.165281279	544	2	66.1191
0.874306946	0.690297338	15.57837868	22.56763544	25.61249695	26.30589288	26.83281573	28.4956137	4376	19.73104042	0.754078468	1715.743886	0.392080413	340	1	69.41
0.717719602	0.509875968	24.08875019	47.2443333	44.72135955	56.88585061	58.85575588	59.36328832	24303	33.90818409	0.694681534	5840.790479	0.240332078	1508	2	72.4408
0.866010439	0.591887058	25.58318551	43.2230865	50.59644256	48.66210024	42.42640687	51.38093031	24546.33333	37.43164411	0.64773563	6305.856581	0.256896071	361	1	78.9049
0.658157334	0.562052697	34.42461534	61.24802092	72.47068373	70.68238819	57.20139858	77.22693831	51210.33333	40.31083419	0.587417435	11352.95789	0.221692716	1963	2	76.7721
0.668558026	0.482339849	41.47182133	85.98049985	86.34813258	69.97142274	88.81441324	88.83692926	58990.33333	57.48295322	0.53481822	13702.45855	0.232283118	741	2	76.293
0.665060689	0.597277093	10.76144756	18.01751263	20.59126028	18.97366596	14.56021978	20.68816087	1469	11.98273937	0.785263429	795.8232379	0.541744886	741	2	76.293
0.990474766	0.66887353	31.91571407	47.71561834	58.13776741	58.85575588	65.29931087	70.48404075	35564.66667	47.2611159	0.521003168	10038.2095	0.282252315	195	0	83.989
0.064803969	0.045840725	10.86707577	237.0616009	18.97366596	18.43908891	14.14213562	131.8938968	1281	15.36253255	0.581074015	981.6396442	0.766307294	195	0	83.989
0.692470167	0.525321725	45.18914334	86.02184378	86.02325267	89.55445271	95.77055915	108.0740487	127737.3333	59.56756055	0.558910002	21945.93761	0.171805196	261	0	54.7351
0.759548257	0.536079778	11.88298267	22.16644453	22.36067977	24.41311123	24.16609195	27.20294102	2698.333333	16.8364843	0.748797748	1251.747292	0.463896464	3247	2	0
0.960883352	0.758975704	20.85351698	27.47586896	34.525353	32.80243893	34.525353	34.75629439	10012	26.40110507	0.771707775	2911.019689	0.290753065	208	0	64.0247
0.531118075	0.331115393	29.83074426	90.09168662	83.23460819	98.08159868	59.09314681	98.26494797	40271.33333	47.84932317	0.446925277	12712.95606	0.315682522	1634	2	72.345
0.80140909	0.551136576	25.47317449	46.21935037	52	50.99019514	45.65084884	55.82114295	27804	37.04060752	0.641414408	6919.641586	0.248872162	1634	2	72.345
0.260735617	0.218369192	26.02416135	119.1750591	54.58937626	106.8269629	43.68065934	107.2939886	22215	31.07318252	0.488315881	7826.137754	0.352290693	549	2	69.8645
0.637707922	0.385093976	40.27002755	104.5719489	95.77055915	98.67117107	91.38927727	120.6316708	109706.3333	66.68636019	0.518674686	21366.99944	0.194765414	549	2	69.8645
0.788031369	0.538422919	17.30987504	32.14921658	30.59411708	38.20994635	41.23105626	41.27953488	8030	25.33459116	0.684204189	2834.275696	0.352960859	1208	2	0
0.678694141	0.53483252	16.88509383	31.57080618	32.31098884	34.98571137	28.63564213	35.88871689	7423	21.42692118	0.728578741	2525.770791	0.340262804	2985	2	63.6988
0.609578217	0.495211482	21.48930096	43.39418959	50.99019514	34.98571137	45.12205669	51.76871642	16178.33333	26.45215274	0.704761447	4389.326013	0.271308912	2985	2	63.6988
0.65110813	0.421557116	15.80966572	37.50302185	34.17601498	32.80243893	37.20215048	41.71330723	8370.333333	24.41852241	0.668053894	2984.244899	0.356526411	2847	2	68.0164
0.867102904	0.70762855	50.29087389	71.0695942	76.83749085	84.8763807	81.63332653	87.08616423	149057.6667	61.62465149	0.692579536	19629.86661	0.131693103	744	2	77.5606
0.777478999	0.706441478	38.03706293	53.84319029	60.95900262	62.48199741	60.8276253	71.13367698	50353	41.86194972	0.572330282	11521.81683	0.228820861	60	0	69.3443
0.533063675	0.202226015	16.99882031	84.05852392	58.13776741	80	51.6139516	87.56711712	10033.66667	44.80854569	0.40172051	5600.153072	0.558136248	3208	2	65.2895
0.512930102	0.401322074	25.79840746	64.28354964	69.07966416	62.28964601	43.08131846	75.73638492	28238.66667	32.97296766	0.550645774	8144.065768	0.288401215	3208	2	65.2895
0.425355576	0.294283697	28.61565886	97.23834219	99.63934966	57.27128425	66.48308055	99.7196069	33274.66667	41.36087104	0.449797809	11122.67544	0.334268576	118	0	74.4203
0.567352053	0.521744142	25.22537926	48.34817918	46.17358552	41.23105626	55.6057551	60.19966777	19182.33333	27.43043874	0.632488034	5478.976445	0.285626172	118	0	74.4203
0.66070187	0.364106265	22.60205464	62.0754345	64.56004957	71.80529228	58.13776741	76.96752562	32883.33333	41.01335568	0.592154332	8382.362471	0.254912189	120	0	0
0.832980915	0.661746131	31.24331169	47.2134407	53.85164807	50.6359556	48.08326112	59.86651819	30494.66667	39.32789503	0.578013265	8166.367365	0.267796578	120	0	0
0.940718401	0.51830526	37.33906951	72.04069189	89.88882022	89.88882022	79.64923101	94.86832981	117681	67.77000447	0.634054864	18315.89672	0.15564022	859	2	83.6824
0.393792282	0.356811804	23.32714117	65.37659598	51.26402247	54.58937626	36.76955262	59.39696962	18826	25.74479893	0.620592384	5514.630086	0.292926277	1157	2	0
0.557291949	0.300093023	38.07725174	126.8848284	89.28605714	113.1724348	74.21590126	131.1640195	40394.66667	70.71189329	0.359431031	15839.85645	0.392127421	166	0	74.1437
0.972434744	0.713948235	31.51006024	44.13493683	58.13776741	54.91812087	55.02726597	59.89991653	39050.66667	42.91834598	0.699744036	7954.823605	0.203705193	166	0	74.1437
0.614092539	0.203582341	18.00772602	88.45426336	76	60.8276253	76.65507159	79.52358141	10718.33333	54.31910318	0.501406184	4688.629813	0.437440194	337	1	74.8118
0.854447886	0.624591905	41.37798559	66.2480337	81.60882305	79.24645102	69.65629907	87.47571091	100836.3333	56.60549238	0.665493204	15742.91668	0.156123454	337	1	74.8118
0.678552596	0.640405092	54.29247226	84.77832694	80.52328856	102.1567423	84.11896338	105.9245014	176760.3333	57.52655384	0.666728588	22845.02241	0.129242924	587	2	67.7837
0.848871064	0.482691255	28.86441605	59.79892065	72.80109889	62.80127387	65.11528238	72.91090453	57562.33333	50.76157343	0.636884256	11320.07241	0.196657636	3185	2	66.0534
0.6432739	0.508260737	8.321837524	16.37316621	16.1245155	16.1245155	12.16552506	17.20465053	842.6666667	10.53243049	0.769108188	560.9625902	0.665699276	1967	2	52.5777
0.732126538	0.446048035	14.54642021	32.61177963	35.44009029	36.76955262	27.20294102	38.93584467	7278.333333	23.8759493	0.720211164	2521.809266	0.346481694	1967	2	52.5777
0.559746548	0.474857846	11.56127425	24.34681103	30.59411708	17.20465053	24.16609195	31.17691454	2000	13.62804342	0.638531869	1202.231798	0.601115899	1967	2	52.5777
0.556794739	0.545338726	10.77511442	19.75857188	17.08800749	20.59126028	17.08800749	22.89104628	1272	11.00146888	0.696401651	815.2342302	0.640907414	1967	2	52.5777
0.855921423	0.439362512	11.97973372	27.26617175	28.8444102	25.29822128	27.85677655	35.09985755	4113.333333	23.33770053	0.656411474	1891.344165	0.459808144	1967	2	52.5777
0.422532576	0.408749443	7.579727248	18.54370048	10.77032961	16.4924225	15.23154621	19.59591794	657.6666667	7.83531754	0.748534208	488.5882583	0.742911695	1586	2	51.6331
0.486230404	0.231804873	28.38622109	122.4573956	129.7690256	111.9464158	78	136.9525465	46197.66667	59.54250896	0.411532736	15129.56461	0.327496294	1586	2	51.6331
0.539499299	0.473784875	13.20921165	27.88018856	20.09975124	34	21.54065923	34.58323293	2654.333333	15.04134219	0.641651347	1444.847426	0.544335336	1586	2	51.6331
0.777365801	0.389716476	29.88260485	76.67780726	73.53910524	43.08131846	45.12205669	93.12357381	17826	59.60670507	0.456165233	7234.322696	0.405829838	1672	2	62.4641
0.527519618	0.494458115	57.31364361	115.9120294	113.4372073	125.6025477	80.62257748	137.3608387	261066	61.14586946	0.62819696	31445.2586	0.12044946	1672	2	62.4641
0.621810962	0.367173497	57.79324328	157.4003674	122.8006515	132.438665	111.5706054	168.3448841	80902.33333	97.87327378	0.374323291	24166.36363	0.298710342	183	0	0
0.785901493	0.549677663	66.5074783	120.9935982	130.8739852	123.6931688	113.7717012	147.3363499	493983.3333	95.08904945	0.65266468	46302.26232	0.093732438	183	0	0
0.370108894	0.19099687	21.7365389	113.8057338	63.56099433	44.40720662	62.28964601	110.0727032	9235	42.12051431	0.414881794	5130.791267	0.555581079	444	1	77.4018
0.438291095	0.34165233	19.76126587	57.84027835	62.28964601	42.42640687	36.05551275	65.63535633	16570.33333	25.35087895	0.628616019	5000.186196	0.301755318	444	1	77.4018
0.654710753	0.553162599	14.75836794	26.67998158	32.55764119	26	24.08318916	32.80243893	3748.333333	17.46767084	0.673697775	1732.119357	0.462103875	463	2	52.6434
0.508438463	0.330633579	10.7490452	32.51044625	30.59411708	32.31098884	20.39607805	34.92849839	3562.666667	16.52956133	0.711195917	1586.152706	0.445215019	463	2	52.6434
0.823807236	0.729309949	44.96174527	61.64970781	69.42621983	72.80109889	64.89992296	74.13501197	93011	50.7874754	0.737946117	13452.89281	0.144637654	463	2	52.6434
0.55725802	0.318564805	34.01994739	106.7912928	97.20082304	101.2126474	70.11419257	132.7554142	23801.33333	59.5103043	0.392112193	10204.88154	0.428752516	446	1	71.1513
0.566868633	0.543936222	43.01396599	79.0790616	77.20103626	74.96665926	81.41252975	88.9269363	92737.66667	44.82743952	0.596735181	16603.76553	0.179040148	446	1	71.1513
0.214254262	0.167617847	50.77658321	302.9306497	216.9331694	84.97058314	208.173005	217.0161284	160602.6667	64.90418265	0.550614217	25950.07026	0.161579324	182	0	78.308
0.56851912	0.336056533	32.99586898	98.18547098	88.5663593	98.79271228	68.11754546	105.1665346	81017	55.8203176	0.527865293	17153.19882	0.211723451	617	2	0
0.85470394	0.573142736	20.04237478	34.96925549	44.18144407	39.39543121	44.72135955	48.57983121	11818.66667	29.88836043	0.649823215	3861.309008	0.326712743	617	2	0
0.670627014	0.598509056	23.15738496	38.69178705	44.72135955	41.76122604	30.52867504	46.73328578	15453.33333	25.94775762	0.752662388	3986.257588	0.257954546	1362	2	71.4493
0.444900005	0.232175254	25.72189646	110.7865548	93.50935782	88.76936408	58.30951895	102.0392082	21449.66667	49.28893875	0.356542362	10470.96446	0.488164437	278	0	54.8904
0.723434422	0.610872855	23.0170414	37.67893956	32.24903099	42.19004622	41.61730409	43.35896678	15612	27.25824186	0.753717654	4007.877743	0.256717765	278	0	54.8904
0.370016307	0.196626351	38.30515788	194.8119248	218.5497655	107.5174404	84.02380615	235.168025	23924.66667	72.08358897	0.35365768	11353.54872	0.474554103	1738	2	50.2247
0.685658699	0.604258663	48.85799475	80.85609315	108.2589488	108.2589488	66.84309987	110.8692924	148335.6667	55.43968362	0.709393027	19102.67856	0.128780077	1738	2	50.2247
0.785989469	0.67590952	36.59139121	54.13652293	70.88018059	54.91812087	72.44308111	72.47068373	47349	42.55073692	0.567035877	11162.13988	0.235741829	492	2	60.1945
0.500016815	0.321500007	12.72873509	39.59171016	38.83297568	43.8634244	26.83281573	44.27188724	6047.666667	19.79652083	0.679590071	2362.08577	0.390578036	220	0	66.7205
0.967167583	0.712053314	14.35992101	20.16691831	24.08318916	24.41311123	23.40939982	26.15339366	3518.333333	19.50478965	0.767512743	1457.549071	0.414272592	220	0	66.7205
0.47079	0.317924872	13.3898471	42.11638747	36.87817783	37.36308338	25.05992817	41.85689907	6136.666667	19.82797406	0.659792634	2456.772925	0.400343225	1581	2	75.4329
0.878543509	0.580512852	41.92780015	72.22544687	80.62257748	87.658428	107.424392	107.4430081	104846.3333	63.45319755	0.534508529	20117.08185	0.191872059	1581	2	75.4329
0.686522778	0.470853047	16.52737136	35.10091198	36.7151195	37.73592453	31.6227766	38.62641583	7866	24.09757559	0.667553091	2865.283561	0.364261831	166	0	88.2658
0.687459002	0.536265169	41.34674017	77.10129715	67.91170739	87.20091743	67.08203932	88.76936408	110853.6667	53.00398081	0.710508272	15706.5823	0.141687531	166	0	88.2658
0.448035504	0.345275631	33.99284613	98.45133297	88.81441324	58.30951895	71.80529228	97.91833332	41500.33333	44.10969258	0.415338501	13956.70793	0.336303514	1130	2	75.4466
0.780575531	0.70370614	24.82307416	35.27477274	35.77708764	45.3431362	34.92849839	47.9165942	15024	27.53462448	0.706998585	4164.753448	0.277206699	1130	2	75.4466
0.37357677	0.307183422	13.32868703	43.38999464	37.20215048	20.59126028	33.10589071	38.05259518	2814.333333	16.20949404	0.693242367	1390.53754	0.494091273	107	0	68.3178
0.292125049	0.163553728	20.66440648	126.3462885	68.81860214	86.83317338	52.49761899	101.4297787	25886	36.9089157	0.586841691	7211.182093	0.2785746	107	0	68.3178
0.695622815	0.635301678	44.34024476	69.79399911	88.81441324	67.91170739	70.9365914	95.20504188	96369.33333	48.55029811	0.649298973	15655.4412	0.162452522	595	2	51.0767
0.656273228	0.52304824	15.21475275	29.08862243	26.07680962	32.80243893	24.08318916	33.76388603	4860	19.09008414	0.722098815	1921.520425	0.395374573	284	0	80.326
0.718197232	0.632124544	20.03931254	31.70152581	37.20215048	28.63564213	29.73213749	37.41657387	9352.666667	22.76794808	0.752126511	2854.194282	0.305174383	284	0	80.326
0.717412052	0.15299263	24.18896719	158.1054407	122.40915	140.4279175	120.266371	159.5619002	18946	113.4267487	0.331836608	10357.10037	0.546664223	330	1	79.726
0.139709415	0.132990029	15.95545179	119.9747974	26	26.83281573	21.54065923	88.13625815	5522	16.76160876	0.645425005	2340.826755	0.423909228	330	1	79.726
0.737674527	0.48510586	62.54028408	128.9209001	150.146595	128.9496026	116.5160933	150.6253631	500406	95.10166398	0.60224063	50613.03861	0.101143948	615	2	66.589
0.767152376	0.42668767	9.954711081	23.33020565	27.20294102	20.88061302	22.8035085	27.49545417	2348.333333	17.89782271	0.704625917	1212.547256	0.516343757	1013	2	75.589
0.715770338	0.507455442	47.14251581	92.89981325	84.89994111	87.20091743	97.83659847	110.0727032	167919.6667	66.49493072	0.626627497	23489.60524	0.139885969	1013	2	75.589
0.430207748	0.357493369	42.29596649	118.3125902	145.8355238	114.4901743	64.49806199	157.2895419	89757	50.89899294	0.456242723	21248.76659	0.236736595	522	2	54.3616
0.595126876	0.507035273	13.18462485	26.00336809	24.73863375	28.8444102	23.40939982	30.33150178	2790.333333	15.47530321	0.650668061	1473.088006	0.527925459	522	2	54.3616
0.854748244	0.476637304	31.28528261	65.63750335	75.2861209	68.02940541	69.85699679	76.26270386	44656.33333	56.10354073	0.496754838	12253.61017	0.274398036	502	2	48.1753
0.62519015	0.459364458	24.02114779	52.29213403	40.24922359	43.8634244	53.81449619	58.03447251	25626.33333	32.6925271	0.703929956	5971.438877	0.233019636	502	2	48.1753
0.382070145	0.230128221	19.4494597	84.51575206	39.39543121	73.53910524	60.7289058	73.53910524	5061.333333	32.29094564	0.458438758	3109.658928	0.614395204	2129	2	76.5781
0.771869407	0.628204139	16.9610469	26.99926002	26.83281573	31.2409987	25.29822128	32.24903099	4361.333333	20.83990281	0.55261276	2336.01738	0.535620005	2129	2	76.5781
0.57973342	0.228585442	24.89460308	108.9072114	114.1402646	71.69379332	134.714513	134.9518433	11726.66667	63.13715018	0.333975372	7473.993835	0.637350242	715	2	77.0986
0.380438977	0.080124162	17.84823856	222.7572567	93.38094024	40.44749683	158.492902	178.0449381	4271	84.74554291	0.444410771	2864.524863	0.670691843	715	2	77.0986
0.413324831	0.257305725	24.78671119	96.33175153	80.04998438	99.31767214	44.72135955	106	35294.66667	39.81630488	0.50617142	10279.98689	0.291261764	367	1	57.9123
0.658004964	0.481426156	28.8714604	59.97069346	58.13776741	62.03224968	59.36328832	82.99397568	40650	39.46101398	0.625523681	9140.025384	0.224846873	367	1	57.9123
0.430939969	0.377434643	32.56900611	86.2904525	59.66573556	52.80151513	98.08159868	100.9752445	41464.33333	37.18600491	0.510293978	11353.07412	0.273803368	10	0	78.2274
0.677261891	0.602853546	32.77693693	54.36965101	55.31726674	51.41984053	66.84309987	69.07966416	38801.66667	36.82249263	0.6238781	8884.19271	0.228964204	10	0	78.2274
0.498009829	0.328940145	42.79940382	130.1130447	138.4629914	138.101412	70.71067812	154.4668249	85279.33333	64.79757509	0.394875322	23727.5736	0.278233573	120	0	60.1589
0.838049262	0.659604306	67.33319131	102.0811882	106.6770828	119.6327714	117.0469991	122.5724276	400106.6667	85.54906447	0.683606225	38411.56256	0.096003306	120	0	60.1589
0.272373093	0.213695592	19.60434552	91.73958762	45.3431362	63.65532185	40	88.06815543	12948.66667	24.98739527	0.522202733	5106.558966	0.394369482	140	0	83.589
0.809330605	0.677165363	46.10157739	68.08023556	71.55417528	76.23647421	80.62257748	88.90444308	112375	55.09941826	0.682173964	16508.29119	0.146903592	140	0	83.589
0.620246836	0.488337541	16.6608515	34.11749066	38.62641583	36.05551275	24.73863375	39.84971769	8102.333333	21.16126562	0.766664734	2544.59523	0.31405709	417	1	61.7945
0.736046028	0.584062033	67.18091852	115.0236015	138.9244399	132.196823	96.54014709	144.5683229	452478	84.66266492	0.690504903	41277.7171	0.09122591	417	1	61.7945
0.816928713	0.62584309	22.85182561	36.5136661	40.49691346	39.44616585	44.94441011	47.07440918	15499.33333	29.82906224	0.682515289	4404.673811	0.284184727	2891	2	70.5397
0.790026646	0.564386428	18.29370377	32.41343672	32.24903099	37.57658846	32.24903099	39.03844259	9935.666667	25.60747868	0.750268778	2978.964027	0.299825279	2040	2	67.2164
0.571435502	0.380174064	10.62558084	27.94925233	25.61249695	27.20294102	18.43908891	31.55946768	2922.333333	15.97119504	0.701716041	1408.669856	0.482035995	2040	2	67.2164
0.724871786	0.563061079	22.84733628	40.57701221	35.60898763	46.5188134	36.87817783	51.02940329	17541	29.41313133	0.705273671	4629.094206	0.263901386	2879	2	72.8877
0.245420977	0.197833888	11.65834209	58.92995496	47.70744177	35.77708764	19.6977156	52.9905652	4323	14.46264712	0.598623255	2143.815291	0.495909158	18	0	83.0548
0.741601965	0.464056169	33.22582571	71.59871563	93.74433316	75.2861209	82.36504113	100.4390362	57872	53.09774817	0.5972028	12115.49837	0.209349917	18	0	83.0548
0.41930668	0.181390923	24.40194897	134.5268468	105.2615789	67.46851117	81.63332653	128.2809417	36192.33333	56.40800547	0.414817163	12755.72445	0.352442721	1358	2	57.5288
0.479530423	0.426392442	30.47893196	71.48093858	80.9197133	72.11102551	49.47726751	84.99411744	42400.66667	34.2772847	0.605155537	9717.000752	0.229170943	1358	2	57.5288
0.610757311	0.284624922	33.9840655	119.3994724	141.1523999	138.2461573	76.96752562	186.4725181	62661	72.92410069	0.316939211	24071.67809	0.38415726	457	2	67.2822
0.457106691	0.350686563	12.78323022	36.45201031	36.22154055	37.94733192	20.09975124	38.15756806	3469	16.6624578	0.60393934	1834.961702	0.528959845	457	2	67.2822
0.709637195	0.555303223	27.22654097	49.0300431	50.59644256	60.16643583	46.69047012	60.29925373	28085	34.79354227	0.652271313	6850.234911	0.243910803	906	2	88.3863
0.699223923	0.544099096	11.79385857	21.67593854	23.40939982	23.40939982	18.97366596	23.74868417	2604.666667	15.15633478	0.809250645	1131.277558	0.434327191	936	2	0
0.485293171	0.30206345	44.7990958	148.3102171	124.4025723	147.8512766	91.78235124	177.9100897	131131.6667	71.97393548	0.384120807	32495.35946	0.247807111	381	1	33.6849
0.869696686	0.607914096	7.911406229	13.01402003	15.23154621	16.4924225	16.4924225	16.61324773	654	11.3182501	0.752531442	484.1849731	0.740343995	381	1	33.6849
0.754735376	0.650705071	58.11528418	89.31125141	108.1665383	92.64987858	94.82615673	110.4536102	210803.6667	67.40636088	0.577059179	29683.55265	0.140811368	301	1	88.3479
0.661828642	0.424851843	13.03096723	30.67179168	26	34.40930107	30.2654919	34.92849839	4831.333333	20.29947023	0.693419737	1993.116083	0.412539551	1188	2	77.1808
0.682311081	0.495259562	13.20104942	26.65480978	29.73213749	30.46309242	22.36067977	32.06243908	4022.666667	18.18687207	0.71831641	1702.855127	0.423314997	1188	2	77.1808
0.277471304	0.164013776	15.52852938	94.67820178	73.34848328	33.52610923	35.60898763	74.67261881	6978.666667	26.27048414	0.464412948	3802.723732	0.544906916	371	1	78.3425
0.821874045	0.62565933	25.29784843	40.43390261	42.19004622	46.86149806	51.6139516	53.40411969	20616.66667	33.23157507	0.621263259	5852.670668	0.28388055	371	1	78.3425
0.590327553	0.465861183	21.23752061	45.58765871	48.41487375	40.24922359	36.7151195	53.85164807	13989.33333	26.911651	0.649484125	4322.950508	0.309017621	2017	2	71.2904
0.774394443	0.664623998	36.5345932	54.97031906	62.80127387	56.88585061	77.66595136	79.04429138	49993	42.56870964	0.643353004	10200.95716	0.20404771	2017	2	71.2904
0.796167436	0.611767452	20.11071149	32.87313085	39.29376541	33.28663395	38.47076812	40.98780306	11400.66667	26.1725163	0.72577725	3375.211088	0.296053835	256	0	60.0822
0.791948944	0.482534842	25.94897129	53.77636811	60.8276253	62.76941931	58.24087911	67.94115101	37191	42.58813793	0.643222736	8376.860984	0.225238928	672	2	85.6055
0.686489037	0.367705731	15.83661605	43.0687224	46.38965402	46.69047012	34.05877273	47.70744177	4637	29.56620578	0.547479346	2456.260639	0.529709001	806	2	72.2849
0.715402555	0.678272105	54.84147111	80.85467572	91.60785992	98.48857802	84.09518417	99.979998	163475.6667	57.84364163	0.584153524	24750.98774	0.151404721	806	2	72.2849
0.851717031	0.629558879	31.10367958	49.4055133	54.03702434	56.32051136	59.66573556	62.51399843	41683.33333	42.07951709	0.688439064	8444.881885	0.202596127	344	1	72.2219
0.783799549	0.702598611	19.69330412	28.02923862	28.8444102	34.40930107	27.20294102	36.49657518	7217	21.96930461	0.701156043	2575.770984	0.356903282	249	0	78.4164
0.31442127	0.23653137	14.49819787	61.29503199	21.63330765	27.85677655	24.73863375	56.07138308	3921	19.27246181	0.643837859	1867.693076	0.476330802	249	0	78.4164
0.554311277	0.381118545	33.84229681	88.79729744	88.20430828	58.30951895	94.76286192	95.93747964	30256	49.22134335	0.456878907	10277.57585	0.339687198	1059	2	59.1616
0.8234576	0.610804457	69.31507867	113.4816191	124.4025723	130.4300579	118.6086	135.6613431	454686	93.44730172	0.652335153	43835.00532	0.096407203	1059	2	59.1616
0.524748217	0.252063294	43.63419011	173.108069	150.3329638	140.9113196	124.4829306	178.2133553	58633	90.83815052	0.308300826	23673.95656	0.403765057	249	0	66.674
0.961417002	0.468635482	34.48031401	73.57597825	77.20103626	93.0376268	86.37129153	94.10632285	71986	70.73719646	0.451802431	18522.55627	0.257307758	249	0	66.674
0.283568696	0.255909645	26.41227081	103.2093606	75.60423269	67.23094526	44.18144407	96.93296653	20576	29.26694377	0.46090114	7878.62282	0.38290352	1731	2	79.7014
0.54128742	0.364545608	21.48687958	58.94154008	50.99019514	54.91812087	42.52058325	72.47068373	22661.66667	31.90431414	0.584600871	6624.491765	0.292321472	1731	2	79.7014
0.773995165	0.640595165	26.27057837	41.00964197	52.83937925	47.41307836	39.44616585	52.87721627	18773.33333	31.74126462	0.662227466	5158.275448	0.274766093	2835	2	77.7973
0.077664567	0.048922187	10.06845721	205.8055422	120.8139065	20	16.4924225	120.8304597	2289.333333	15.9837984	0.662142201	1268.641393	0.5541532	2835	2	77.7973
0.601244435	0.389680831	38.42219008	98.59912786	79.62411695	90.19977827	86.37129153	99.13626985	28328.66667	59.28217691	0.432317068	10395.19159	0.366949554	423	1	67.7288
0.80395832	0.569863271	52.54822513	92.21198809	95.77055915	91.30169768	108.0740487	111.6064514	242930.6667	74.13459502	0.693573155	27146.4729	0.111745764	423	1	67.7288
0.452225973	0.296220319	44.59351546	150.5417171	109.1787525	132.9661611	74.96665926	161.666323	55872.66667	68.07887449	0.349130419	20243.98627	0.36232361	203	0	58.274
0.664607378	0.451486279	40.11231655	88.8450401	122.6539849	86.83317338	72.44308111	159.0723106	110744.3333	59.04706917	0.552567869	20182.71118	0.182245995	203	0	58.274
0.610172817	0.55703662	13.7134236	24.61853153	24.41311123	25.05992817	22.36067977	28.98275349	2959.666667	15.02155874	0.723084643	1378.65898	0.465815626	1617	2	68.6932
0.672872832	0.565411228	39.43401957	69.74396271	75.89466384	80.49844719	59.09314681	81.80464534	82352.66667	46.92881773	0.684061184	13381.58698	0.162491241	1617	2	68.6932
0.442985953	0.288176538	26.13011503	90.67398487	100.9554357	58.54912467	72.11102551	105.3375527	23633.66667	40.16730158	0.447001699	8909.685092	0.376991231	2098	2	57.1096
0.517524077	0.379044966	18.78013247	49.54592236	42.19004622	49.67896939	36.49657518	60.29925373	15919	25.64120776	0.680055665	4500.044936	0.282683896	2098	2	57.1096
0.574302364	0.32360198	11.34779653	35.06714189	35.60898763	24.33105012	24.33105012	42.94182111	5053.666667	20.13914249	0.677514767	2102.017952	0.415939177	280	0	74.2356
0.870042525	0.723307209	32.73664827	45.25967371	50	56.56854249	56.88585061	59.09314681	36829.33333	39.37784081	0.666384924	8033.192969	0.218119424	882	2	68.7342
0.656610269	0.550164733	26.67368558	48.4830888	54.58937626	58.30951895	40.49691346	58.61740356	25831	31.83449398	0.679930933	6215.081164	0.240605519	314	1	82.1534
0.526871531	0.362562035	31.52863123	86.96065282	86.76404785	54.58937626	84.40379138	93.59487165	64429.33333	45.81709228	0.52945739	14679.41905	0.227837513	340	1	73.2877
0.731328906	0.51881527	24.81681262	47.83362025	50.15974482	53.66563146	45.65084884	57.20139858	28217.33333	34.98210917	0.757405153	5917.884908	0.209725166	194	0	73.1726
0.799589431	0.593123575	36.35539764	61.29481132	61.22091146	78.40918314	76.96752562	79.44809626	60909	49.01068332	0.590000887	12688.75775	0.208323199	2802	2	71.7096
0.935600673	0.594815645	36.5858161	61.5078242	77.20103626	67.20119047	70.22819946	79.72452571	57962.33333	57.54676174	0.513750206	14098.16824	0.243229826	303	1	72.7616
0.670917321	0.653271224	52.0354744	79.65370661	86.57944329	77.20103626	103.4794666	106.6958293	121911	53.44105144	0.559762797	21241.0194	0.174233821	303	1	72.7616
0.439869647	0.354496467	25.66761522	72.40584218	51.6139516	85.0411665	40.24922359	94.86832981	22323.66667	31.84913222	0.52149388	7352.108838	0.329341454	583	2	61.8932
0.812829136	0.574452377	18.69701963	32.54755377	36.76955262	35.44009029	33.52610923	37.78888726	10854.66667	26.45560001	0.767430856	3089.269962	0.284602932	583	2	61.8932
0.718006476	0.652474638	34.26707038	52.51862426	60.7289058	59.22837158	49.39635614	61.02458521	46134.66667	37.70871234	0.785770185	7916.626751	0.171598222	243	0	67.2247
0.531597184	0.286533605	34.01431094	118.7096742	121.4907404	120.8801059	76.55063684	124.2416999	53848.33333	63.10572853	0.433360992	15912.89334	0.295513201	246	0	60.5315
0.214030448	0.193518789	16.2101566	83.76528546	24.08318916	56.46237685	45.607017	60.95900262	4453.666667	17.92832161	0.588443854	2224.628854	0.499505019	246	0	60.5315
0.899230245	0.619619273	26.05547099	42.05077558	46.04345773	47.20169488	48.37354649	52.49761899	24404.66667	37.81332924	0.667702837	6093.724606	0.249695056	292	0	50.8274
0.848593541	0.674205801	21.47028929	31.84530487	39.69886648	32.55764119	33.10589071	40.93897898	11535.66667	27.02372001	0.764793491	3228.259273	0.279850256	292	0	50.8274
0.761257958	0.641087925	10.32891283	16.11153857	16.1245155	19.6977156	17.08800749	19.79898987	1199.333333	12.26503695	0.77996267	699.9014768	0.583575439	2517	2	79.8712
0.239635228	0.172161609	12.0297698	69.87486854	34.525353	60.16643583	21.54065923	60.46486583	3335.666667	16.74448002	0.538238395	2005.847353	0.601333273	409	1	69.9918
0.605245851	0.472618003	33.55196893	70.99172848	61.22091146	90.55385138	58.30951895	90.64215355	57719	42.9674491	0.60260647	11985.68519	0.207655801	409	1	69.9918
0.696712344	0.499708757	44.71834106	89.48880814	97.01546269	104.4030651	85.90692638	111.7497204	157873.3333	62.34795728	0.623423064	22658.98465	0.143526359	648	2	65.5616
0.422358011	0.27185873	16.79408201	61.77503302	48.66210024	56.35601121	37.73592453	60.8276253	9121	26.09118007	0.52886199	3991.811943	0.43765069	346	1	53.6712
0.973392087	0.528517576	40.25650228	76.16871064	103.3247308	118.92855	146.013698	147.0374102	94697.33333	74.14202019	0.590411041	17017.202	0.179700963	346	1	53.6712
0.535560144	0.277031264	35.7508001	129.0496948	106.9018241	110.6345335	72.11102551	140.1998573	44746	69.11387309	0.368112197	16557.95617	0.37004327	2772	2	66.5096
0.649528273	0.498221882	43.5573248	87.42555543	71.47027354	107.424392	94.14881837	108.9587078	131708	56.78537002	0.5992877	20889.28285	0.158602992	2772	2	66.5096
0.601287091	0.508255827	10.07332713	19.81940311	20.88061302	20.88061302	14.4222051	22.36067977	1511	11.91715125	0.766538591	830.729711	0.549788028	2429	2	73.3808
0.880406627	0.691235771	24.36671821	35.2509509	42.52058325	41.03656906	41.76122604	43.17406629	18479	31.03517079	0.789608241	4280.798271	0.231657464	2429	2	73.3808
0.504823587	0.146375925	22.71755213	155.2000589	104.3455797	100.5783277	92.19544457	122.40915	6440.333333	78.34865046	0.443780258	3772.144984	0.585706483	369	1	61.7041
0.758648244	0.632808947	32.7157759	51.6992942	56.85068161	56.85068161	63.2455532	68.05879811	40450.33333	39.22157874	0.70022912	8138.143816	0.201188548	369	1	61.7041
0.921263828	0.789185972	31.07521388	39.3762877	52	50	44.27188724	52.15361924	29585.33333	36.27594953	0.738699438	6262.301896	0.211669134	1590	2	68.126
