# Supplementary material for: Towards survival prediction of cancer patients using medical images
Source: PeerJ Comput Sci. 2022 Oct 26;8:e1090. doi: 10.7717/peerj-cs.1090 (PMC9680890; doi:10.7717/peerj-cs.1090)
Supplement: Supplemental Information 1 [file peerj-cs-08-1090-s001.zip › FinalCodeV1.2/Benchmark NSCLC Feature Selection/Results.ipynb]

# %% [code]
import csv
import pandas as pd
import numpy as np
import seaborn as sns
import json
from numpy import mean
from numpy import std
from sklearn import *
from sklearn import svm
from sklearn.model_selection import train_test_split,RepeatedStratifiedKFold,cross_val_score
from sklearn.feature_selection import RFECV,SelectKBest,f_regression,f_classif, mutual_info_regression,mutual_info_classif, chi2, RFE
from sklearn.tree import DecisionTreeClassifier, DecisionTreeRegressor
from sklearn.linear_model import LinearRegression,LogisticRegression, Lasso
from mlxtend.feature_selection import SequentialFeatureSelector as SFS
from sklearn.ensemble import RandomForestRegressor, RandomForestClassifier
from sklearn.preprocessing import PolynomialFeatures,StandardScaler   
from sklearn.metrics import mean_absolute_error, accuracy_score, mean_squared_error, median_absolute_error, precision_score,f1_score,recall_score
from sklearn.neural_network import MLPClassifier, MLPRegressor
from sklearn.pipeline import Pipeline
from sklearn.svm import SVC
from sklearn.model_selection import RepeatedKFold
from matplotlib import pyplot
import statsmodels.api as sm
from multiprocessing import Process
import time

processes=20

def process_creator(lst):
    fact = len(lst) / processes
    index=[]
    for i in range(-1,processes):
        index.append(int(np.ceil(fact*(i+1))))
    lsit_list=[]

    for i in range(len(index)-1):
        lsit_list.append(lst[index[i]:index[i+1]])
    return  (lsit_list)

# feature selection
def select_features(X_train, y_train, X_test,m,feature):
	#print("select_features", m,feature)# configure to select all features
	fs = SelectKBest(score_func=feature, k=m)
	# learn relationship from training data
	fs.fit(X_train, y_train)
	X_train_fs = fs.transform(X_train)
	#print(X_train_fs)# transform test input data
	X_test_fs = fs.transform(X_test)
	return X_train_fs, X_test_fs, fs

# feature selection
def select_features1(X_train, y_train, X_test,m,feature):
	#print("select_features", m,feature)# configure to select all features
	fs = SelectKBest(score_func=feature, k=m)
	# learn relationship from training data
	fs.fit(X_train, y_train)
	df_scores = pd.DataFrame(fs.scores_)
	feature_scores = df_scores
	feature_scores.columns = ['Score']  # name output columns
	p=feature_scores.nlargest(int(m),'Score') 
	p = p.index.tolist()
	X_train_fs = fs.transform(X_train)
	#print(X_train_fs)# transform test input data
	X_test_fs = fs.transform(X_test)
	return X_train_fs, X_test_fs, fs,p

#df = pd.read_csv("NSCLC_Radiomic_Features_first_order.csv")
#df = pd.read_csv("NSCLC_Radiomic_Features_shape.csv")
#df = pd.read_csv("NSCLC_Radiomic_Features_glcm.csv")
#df = pd.read_csv("NSCLC_Radiomic_Features_gldm.csv")
#df = pd.read_csv("NSCLC_Radiomic_Features_glrm.csv")
#df = pd.read_csv("NSCLC_Radiomic_Features_glszm.csv")
df = pd.read_csv("NSCLC_Radiomic_Features_ngtdm.csv")
#df = pd.read_csv("NSCLC_Radiomic_Features.csv")
#df = pd.read_csv("HF_Train_Brats2020.csv")
#df = pd.read_csv("NSCLC_Radiomic_Features_first_order+shape.csv")
#df = pd.read_csv("NSCLC_Radiomic_Features_glcm+gldm+glrm+glszm+ngtdm.csv")
#df = pd.read_csv("NSCLC_Radiomic_Features_shape+glrm+ngtdm.csv")


#print(type(df))
df = df.dropna()
df = df.drop([ 'Survival_days1'],axis=1)
#df = df.drop(['diagnostics_Image-original_Mean', 'diagnostics_Image-original_Maximum', 'original_shape_MajorAxisLength','original_shape_MinorAxisLength', 'original_shape_Sphericity',
#             'original_shape_SurfaceVolumeRatio','original_firstorder_10Percentile','original_shape_SurfaceArea','original_firstorder_90Percentile','original_firstorder_Entropy'],axis=1)
df = df.astype('float')
#df = df.apply(abs)
#df = list(df)
#print(df)
#df.info()
df.head()
X = df.drop(['Survival_days'], axis=1)
y = df['Survival_days']
#print(X)
X = np.array(X)
y= np.array(y)
X_train, X_test, y_train, y_test = train_test_split(X, y, test_size=0.20, random_state=1)
print('Train', X_train.shape, y_train.shape)
print('Test', X_test.shape, y_test.shape)
#pyplot.bar([i for i in range(len(fs.scores_))], fs.scores_)
#pyplot.show()

FeatureExtract = {"classification-fg": df}
FeatureSelect = {"mutual_info_regression":mutual_info_regression}#"f_classif":f_classif, 
                 #"f_regression":f_regression, 
                 #"mutual_info_regression":mutual_info_regression, 
                 #"mutual_info_classif":mutual_info_classif
                #}
ModelSelect = {"Decision Tree Classifier":DecisionTreeClassifier()}#"Logistic Regression1":LogisticRegression(max_iter=20000),
               #"MLP Classifier":MLPClassifier(),
               #"SVM":svm.LinearSVC(), 
               #"Random Forest Classifier":RandomForestClassifier(),
               #"Decision Tree Classifier":DecisionTreeClassifier(), 
              #}
NumberOfFeatureSelect = {"5":5}#,"2":2,"3":3,"4":4,"5":5,"6":6,"7":7,"8":8,"9":9,"10":10,
                      #  "11":11,"12":12,"13":13 ,"14":14,"15":15,"16":16,"17":17,"18":18,"19":19,"20":20,"21":21,"22":22
                      #}# #}
#"SVM1":svm.SVC(),
#"SVM2":svm.SVC(kernel='sigmoid'),
#"MLP Classifier1":MLPClassifier(alpha=1e-5, random_state=1),
#"Logistic Regression":LogisticRegression(solver='liblinear'),
#NumberOfFeatureSelect = {"all":"all"}

FA=list(FeatureExtract.keys())
FS=list(FeatureSelect.keys())
MS=list(ModelSelect.keys())
NF=list(NumberOfFeatureSelect.keys())

#print(FA)
#print(FS)
#print(MS)
L1 = [[i, j, k,l] for i in FA  
                 for j in FS 
                 for k in MS
                for l in NF] 
print(len(L1))
def Nmaxelements(list1, N): 
    final_list = [] 
  
    for i in range(0, N):  
        max1 = 0
          
        for j in range(len(list1.scores_)):      
            if list1.scores_[j] > max1: 
                max1 = list1.scores_[j]; 
                  
        #list1.scores_.remove(max1); 
        final_list.append(max1) 
          
    print(final_list) 
train_accuracy = []
test_accuracy = []
model_name = []
Precision1 = []
Recall1 = []
Fscore1 = []
Precision2 = []
Recall2 = []
Fscore2 = []
train_time = []
test_time = []
def compute(x):
    check = L1[x][0]+'-'+L1[x][1]+'-'+L1[x][2]+'-'+L1[x][3]
    model = ModelSelect[L1[x][2]]
    f = open(check+".json","a+")
    m = NumberOfFeatureSelect[L1[x][3]]
    feature = FeatureSelect[L1[x][1]]
    #print(model)
    #print(type(int(m)))
    #print(feature)
    if (m!= "all"):
        X_train_fs, X_test_fs, fs,p = select_features1(X_train, y_train, X_test,m, feature)
        q = []
        for i in range(len(p)):
            #print(p)
            q.append(df.columns[p[i]])
        
    else:
        X_train_fs, X_test_fs, fs = select_features(X_train, y_train, X_test,m, feature)
        q = ["all"]
    start = time.time()    
    model.fit(X_train_fs, y_train)
    end = time.time()
    training_time = end-start
    yhat = model.predict(X_train_fs)
    ypred = model.predict(X_test_fs)
    acuracy = model.score(X_train_fs, y_train)
    #print(acuracy)
    accuracy = model.score(X_test_fs, y_test)
    # print("test R2",float(accuracy))
    # print("train R2",float(acuracy))
    #mae = mean_absolute_error(yhat, y_train)
    #mse = mean_squared_error(yhat, y_train)
    #MAE = median_absolute_error(yhat, y_train)
    #mae1 = mean_absolute_error(ytest, y_test)
    #mse1 = mean_squared_error(ytest, y_test)
    #MAE1 = median_absolute_error(ytest, y_test)
    p1 = precision_score(ypred, y_test,average='micro')
    r1 = recall_score(ypred, y_test,average='micro')
    f1 = f1_score(ypred,y_test,average='micro')
    p2 = precision_score(ypred, y_test,average='macro')
    r2 = recall_score(ypred, y_test,average='macro')
    f2 = f1_score(ypred,y_test,average='macro')
    if acuracy>-1:
        train_accuracy.append(acuracy)
    else:
        train_accuracy.append(0)
    if accuracy>-1:
        test_accuracy.append(accuracy)
    else:
        test_accuracy.append(0)
    f1 = {"Model Name": L1[x][2],
          "Micro Precision": p1,
          "Micro Recall": r1,
          "Micro F1 Score": f1,
          "Macro Precision": p2,
          "Macro Recall": r2,
          "Macro F1 Score": f2,
          "Train score": acuracy,
          "Test score": accuracy,
          "Training Time": training_time,
          "Selected Features": q}
    json.dump(f1, f)
for i in range(len(L1)):
    #print(i)
    compute(i)
#compute(x)
#print(model_name)
#print("& Training Accuracy &")
#print("{:.2f}".format(train_accuracy[0]),"&","{:.2f}".format(train_accuracy[1]),"&","{:.2f}".format(train_accuracy[2]),"&","{:.2f}".format(train_accuracy[3]),"&","{:.2f}".format(train_accuracy[4]),"&","{:.2f}".format(train_accuracy[5]),"&","{:.2f}".format(train_accuracy[6]),"&","{:.2f}".format(train_accuracy[7]),"&","{:.2f}".format(train_accuracy[8]))
#print("\\\\ \cline{2-11} & Testing Accuracy  &")
#print("{:.2f}".format(test_accuracy[0]),"&","{:.2f}".format(test_accuracy[1]),"&","{:.2f}".format(test_accuracy[2]),"&","{:.2f}".format(test_accuracy[3]),"&","{:.2f}".format(test_accuracy[4]),"&","{:.2f}".format(test_accuracy[5]),"&","{:.2f}".format(test_accuracy[6]),"&","{:.2f}".format(test_accuracy[7]),"&","{:.2f}".format(test_accuracy[8]))
#print(" \\\\ \cline{2-11}  & Testing MAE       &")
#print("{:.2f}".format(mean_AE[0]),"&","{:.2f}".format(mean_AE[1]),"&","{:.2f}".format(mean_AE[2]),"&","{:.2f}".format(mean_AE[3]),"&","{:.2f}".format(mean_AE[4]),"&","{:.2f}".format(mean_AE[5]),"&","{:.2f}".format(mean_AE[6]),"&","{:.2f}".format(mean_AE[7]),"&","{:.2f}".format(mean_AE[8]))
#print("\\\\ \cline{1-11}")


# %% [code]
import csv
import pandas as pd
import numpy as np
import seaborn as sns
import json
from numpy import mean
from numpy import std
from sklearn import *
from sklearn import svm
from sklearn.model_selection import train_test_split,RepeatedStratifiedKFold,cross_val_score
from sklearn.feature_selection import RFECV,SelectKBest,f_regression,f_classif, mutual_info_regression,mutual_info_classif, chi2, RFE
from sklearn.tree import DecisionTreeClassifier, DecisionTreeRegressor
from sklearn.linear_model import LinearRegression,LogisticRegression, Lasso
from mlxtend.feature_selection import SequentialFeatureSelector as SFS
from sklearn.ensemble import RandomForestRegressor, RandomForestClassifier
from sklearn.preprocessing import PolynomialFeatures,StandardScaler   
from sklearn.metrics import mean_absolute_error, accuracy_score, mean_squared_error, median_absolute_error, precision_score,f1_score,recall_score
from sklearn.neural_network import MLPClassifier, MLPRegressor
from sklearn.pipeline import Pipeline
from sklearn.svm import SVC
from sklearn.model_selection import RepeatedKFold
from matplotlib import pyplot
import statsmodels.api as sm
from multiprocessing import Process
import time

processes=20

def process_creator(lst):
    fact = len(lst) / processes
    index=[]
    for i in range(-1,processes):
        index.append(int(np.ceil(fact*(i+1))))
    lsit_list=[]

    for i in range(len(index)-1):
        lsit_list.append(lst[index[i]:index[i+1]])
    return  (lsit_list)

# feature selection
def select_features(X_train, y_train, X_test,m,feature):
	#print("select_features", m,feature)# configure to select all features
	fs = SelectKBest(score_func=feature, k=m)
	# learn relationship from training data
	fs.fit(X_train, y_train)
	X_train_fs = fs.transform(X_train)
	#print(X_train_fs)# transform test input data
	X_test_fs = fs.transform(X_test)
	return X_train_fs, X_test_fs, fs

# feature selection
def select_features1(X_train, y_train, X_test,m,feature):
	#print("select_features", m,feature)# configure to select all features
	fs = SelectKBest(score_func=feature, k=m)
	# learn relationship from training data
	fs.fit(X_train, y_train)
	df_scores = pd.DataFrame(fs.scores_)
	feature_scores = df_scores
	feature_scores.columns = ['Score']  # name output columns
	p=feature_scores.nlargest(int(m),'Score') 
	p = p.index.tolist()
	X_train_fs = fs.transform(X_train)
	#print(X_train_fs)# transform test input data
	X_test_fs = fs.transform(X_test)
	return X_train_fs, X_test_fs, fs,p

df = pd.read_csv("NSCLC_Radiomic_Features_first_order.csv")
#df = pd.read_csv("NSCLC_Radiomic_Features_shape.csv")
#df = pd.read_csv("NSCLC_Radiomic_Features_glcm.csv")
#df = pd.read_csv("NSCLC_Radiomic_Features_gldm.csv")
#df = pd.read_csv("NSCLC_Radiomic_Features_glrm.csv")
#df = pd.read_csv("NSCLC_Radiomic_Features_glszm.csv")
#df = pd.read_csv("NSCLC_Radiomic_Features_ngtdm.csv")
#df = pd.read_csv("NSCLC_Radiomic_Features.csv")
#df = pd.read_csv("HF_Train_Brats2020.csv")
#df = pd.read_csv("NSCLC_Radiomic_Features_first_order+shape.csv")
#df = pd.read_csv("NSCLC_Radiomic_Features_glcm+gldm+glrm+glszm+ngtdm.csv")
#df = pd.read_csv("NSCLC_Radiomic_Features_shape+glrm+ngtdm.csv")
#print(type(df))
df = df.dropna()
df = df.drop(['Survival_days'],axis=1)
df = df.astype('float')
df.head()
X = df.drop(['Survival_days1'], axis=1)
y = df['Survival_days1']
#print(X)
X = np.array(X)
y= np.array(y)
X_train, X_test, y_train, y_test = train_test_split(X, y, test_size=0.20, random_state=1)
y_test1 = []
for i in range(len(y_test)):
    if y_test[i]<=300:
        y_test1.append(0)
    elif ((y_test[i]>300) & (y_test[i]<=450)):
        y_test1.append(1)
    else:
        y_test1.append(2)
print('Train', X_train.shape, y_train.shape)
print('Test', X_test.shape, y_test.shape)
#pyplot.bar([i for i in range(len(fs.scores_))], fs.scores_)
#pyplot.show()

FeatureExtract = {"classification-rfg": df}
FeatureSelect = {"mutual_info_regression":mutual_info_regression}#, 
                # "f_regression":f_regression, 
                # "mutual_info_regression":mutual_info_regression, 
                # "mutual_info_classif":mutual_info_classif
                #}
ModelSelect = {"Decision Tree Regressor":DecisionTreeRegressor()}#"Linear Regression":LinearRegression(),
               #"MLP Regressor":MLPRegressor(), 
               #"Random Forest Regressor":RandomForestRegressor(), 
               #"Decision Tree Regressor":DecisionTreeRegressor() 
              #}
NumberOfFeatureSelect = {"2":2}#,"2":2,"3":3,"4":4,"5":5,"6":6,"7":7,"8":8,"9":9,"10":10,
                     #  "11":11,"12":12,"13":13 ,"14":14,"15":15,"16":16,"17":17,"18":18,"19":19,"20":20,"21":21,"22":22
                     # }# #}
#"SVM1":svm.SVC(),
#"SVM2":svm.SVC(kernel='sigmoid'),
#"MLP Classifier1":MLPClassifier(alpha=1e-5, random_state=1),
#"Logistic Regression":LogisticRegression(solver='liblinear'),
#NumberOfFeatureSelect = {"all":"all"}

FA=list(FeatureExtract.keys())
FS=list(FeatureSelect.keys())
MS=list(ModelSelect.keys())
NF=list(NumberOfFeatureSelect.keys())

#print(FA)
#print(FS)
#print(MS)
L1 = [[i, j, k,l] for i in FA  
                 for j in FS 
                 for k in MS
                for l in NF] 
print(len(L1))
def Nmaxelements(list1, N): 
    final_list = [] 
  
    for i in range(0, N):  
        max1 = 0
          
        for j in range(len(list1.scores_)):      
            if list1.scores_[j] > max1: 
                max1 = list1.scores_[j]; 
                  
        #list1.scores_.remove(max1); 
        final_list.append(max1) 
          
    print(final_list) 
train_accuracy = []
test_accuracy = []
model_name = []
Precision1 = []
Recall1 = []
Fscore1 = []
Precision2 = []
Recall2 = []
Fscore2 = []
train_time = []
test_time = []
def compute(x):
    ypred1 = []
    check = L1[x][0]+'-'+L1[x][1]+'-'+L1[x][2]+'-'+L1[x][3]
    model = ModelSelect[L1[x][2]]
    f = open(check+".json","a+")
    m = NumberOfFeatureSelect[L1[x][3]]
    feature = FeatureSelect[L1[x][1]]
    #print(model)
    #print(type(int(m)))
    #print(feature)
    if (m!= "all"):
        X_train_fs, X_test_fs, fs,p = select_features1(X_train, y_train, X_test,m, feature)
        q = []
        for i in range(len(p)):
            #print(p)
            q.append(df.columns[p[i]])
        
    else:
        X_train_fs, X_test_fs, fs = select_features(X_train, y_train, X_test,m, feature)
        q = ["all"]
    start = time.time()    
    model.fit(X_train_fs, y_train)
    end = time.time()
    training_time = end-start
    yhat = model.predict(X_train_fs)
    ypred = model.predict(X_test_fs)
    for i in range(len(ypred)):
        if ypred[i]<=300:
            ypred1.append(0)
        elif ((ypred[i]>300) & (ypred[i]<=450)):
            ypred1.append(1)
        else:
            ypred1.append(2)
    acuracy = model.score(X_train_fs, y_train)
    #print(acuracy)
    accuracy = accuracy_score(ypred1, y_test1)
    # print("test R2",float(accuracy))
    # print("train R2",float(acuracy))
    #mae = mean_absolute_error(yhat, y_train)
    #mse = mean_squared_error(yhat, y_train)
    #MAE = median_absolute_error(yhat, y_train)
    #mae1 = mean_absolute_error(ytest, y_test)
    #mse1 = mean_squared_error(ytest, y_test)
    #MAE1 = median_absolute_error(ytest, y_test)
    p1 = mean_absolute_error(ypred, y_test)
    r1 = mean_squared_error(ypred, y_test)
    f1 = median_absolute_error(ypred, y_test)
    if acuracy>-1:
        train_accuracy.append(acuracy)
    else:
        train_accuracy.append(0)
    if accuracy>-1:
        test_accuracy.append(accuracy)
    else:
        test_accuracy.append(0)
    f1 = {"Model Name": L1[x][2],
          "MAE": p1,
          "MSE": r1,
          "MedAE": f1,
          "Train score": acuracy,
          "Test score": accuracy,
          "Training Time": training_time,
          "Selected Features": q}
    json.dump(f1, f)
for i in range(len(L1)):
    #print(i)
    compute(i)
#compute(x)
#print(model_name)
#print("& Training Accuracy &")
#print("{:.2f}".format(train_accuracy[0]),"&","{:.2f}".format(train_accuracy[1]),"&","{:.2f}".format(train_accuracy[2]),"&","{:.2f}".format(train_accuracy[3]),"&","{:.2f}".format(train_accuracy[4]),"&","{:.2f}".format(train_accuracy[5]),"&","{:.2f}".format(train_accuracy[6]),"&","{:.2f}".format(train_accuracy[7]),"&","{:.2f}".format(train_accuracy[8]))
#print("\\\\ \cline{2-11} & Testing Accuracy  &")
#print("{:.2f}".format(test_accuracy[0]),"&","{:.2f}".format(test_accuracy[1]),"&","{:.2f}".format(test_accuracy[2]),"&","{:.2f}".format(test_accuracy[3]),"&","{:.2f}".format(test_accuracy[4]),"&","{:.2f}".format(test_accuracy[5]),"&","{:.2f}".format(test_accuracy[6]),"&","{:.2f}".format(test_accuracy[7]),"&","{:.2f}".format(test_accuracy[8]))
#print(" \\\\ \cline{2-11}  & Testing MAE       &")
#print("{:.2f}".format(mean_AE[0]),"&","{:.2f}".format(mean_AE[1]),"&","{:.2f}".format(mean_AE[2]),"&","{:.2f}".format(mean_AE[3]),"&","{:.2f}".format(mean_AE[4]),"&","{:.2f}".format(mean_AE[5]),"&","{:.2f}".format(mean_AE[6]),"&","{:.2f}".format(mean_AE[7]),"&","{:.2f}".format(mean_AE[8]))
#print("\\\\ \cline{1-11}")


# %% [code]


# %% [code]
import csv
import pandas as pd
import numpy as np
import seaborn as sns
import json
from numpy import mean
from numpy import std
from sklearn import *
from sklearn import svm
from sklearn.model_selection import train_test_split,RepeatedStratifiedKFold,cross_val_score
from sklearn.feature_selection import RFECV,SelectKBest,f_regression,f_classif, mutual_info_regression,mutual_info_classif, chi2, RFE
from sklearn.tree import DecisionTreeClassifier, DecisionTreeRegressor
from sklearn.linear_model import LinearRegression,LogisticRegression, Lasso
from mlxtend.feature_selection import SequentialFeatureSelector as SFS
from sklearn.ensemble import RandomForestRegressor, RandomForestClassifier
from sklearn.preprocessing import PolynomialFeatures,StandardScaler   
from sklearn.metrics import mean_absolute_error, accuracy_score, mean_squared_error, median_absolute_error
from sklearn.neural_network import MLPClassifier, MLPRegressor
from sklearn.pipeline import Pipeline
from sklearn.svm import SVC
from sklearn.model_selection import RepeatedKFold
from matplotlib import pyplot
import statsmodels.api as sm
from multiprocessing import Process

processes=20

def process_creator(lst):
    fact = len(lst) / processes
    index=[]
    for i in range(-1,processes):
        index.append(int(np.ceil(fact*(i+1))))
    lsit_list=[]

    for i in range(len(index)-1):
        lsit_list.append(lst[index[i]:index[i+1]])
    return  (lsit_list)

# feature selection
def select_features(X_train, y_train, X_test,m,feature):
	#print("select_features", m,feature)# configure to select all features
	fs = SelectKBest(score_func=feature, k=m)
	# learn relationship from training data
	fs.fit(X_train, y_train)
	X_train_fs = fs.transform(X_train)
	#print(X_train_fs)# transform test input data
	X_test_fs = fs.transform(X_test)
	return X_train_fs, X_test_fs, fs

# feature selection
def select_features1(X_train, y_train, X_test,m,feature):
	#print("select_features", m,feature)# configure to select all features
	fs = SelectKBest(score_func=feature, k=m)
	# learn relationship from training data
	fs.fit(X_train, y_train)
	df_scores = pd.DataFrame(fs.scores_)
	feature_scores = df_scores
	feature_scores.columns = ['Score']  # name output columns
	p=feature_scores.nlargest(int(m),'Score') 
	p = p.index.tolist()
	X_train_fs = fs.transform(X_train)
	#print(X_train_fs)# transform test input data
	X_test_fs = fs.transform(X_test)
	return X_train_fs, X_test_fs, fs,p

df = pd.read_csv("NSCLC_Radiomic_Features_shape.csv")
#print(type(df))
df = df.dropna()
df = df.drop([ 'Survival_days1'],axis=1)
#df = df.drop(['diagnostics_Image-original_Mean', 'diagnostics_Image-original_Maximum', 'original_shape_MajorAxisLength','original_shape_MinorAxisLength', 'original_shape_Sphericity',
#             'original_shape_SurfaceVolumeRatio','original_firstorder_10Percentile','original_shape_SurfaceArea','original_firstorder_90Percentile','original_firstorder_Entropy'],axis=1)
df = df.astype('float')
#df = df.apply(abs)
#df = list(df)
#print(df)
#df.info()
df.head()
X = df.drop(['Survival_days'], axis=1)
y = df['Survival_days']
X = np.array(X)
y= np.array(y)
X_train, X_test, y_train, y_test = train_test_split(X, y, test_size=0.20, random_state=1)
print('Train', X_train.shape, y_train.shape)
print('Test', X_test.shape, y_test.shape)
#pyplot.bar([i for i in range(len(fs.scores_))], fs.scores_)
#pyplot.show()

FeatureExtract = {"combination": df}
#FeatureSelect = {"f_classif":f_classif, 
##                 "f_regression":f_regression, 
#                 "mutual_info_regression":mutual_info_regression, 
#                 "mutual_info_classif":mutual_info_classif
#                }
ModelSelect = {"Linear Regression":LinearRegression(),
               "Logistic Regression1":LogisticRegression(),
               "MLP Classifier":MLPClassifier(),
               "MLP Regressor":MLPRegressor(), 
               "SVM":svm.LinearSVC(),
               "Random Forest Regressor":RandomForestRegressor(), 
               "Random Forest Classifier":RandomForestClassifier(),
               "Decision Tree Classifier":DecisionTreeClassifier(), 
               "Decision Tree Regressor":DecisionTreeRegressor() 
              }
#"SVM1":svm.SVC(),
#"SVM2":svm.SVC(kernel='sigmoid'),
#"MLP Classifier1":MLPClassifier(alpha=1e-5, random_state=1),
#"Logistic Regression":LogisticRegression(solver='liblinear'),
NumberOfFeatureSelect = {"all":"all"}

FA=list(FeatureExtract.keys())
#FS=list(FeatureSelect.keys())
MS=list(ModelSelect.keys())
#NF=list(NumberOfFeatureSelect.keys())

#print(FA)
#print(FS)
#print(MS)
L1 = [[i,k] for i in FA   
                 for k in MS] 
print(len(L1))
def Nmaxelements(list1, N): 
    final_list = [] 
  
    for i in range(0, N):  
        max1 = 0
          
        for j in range(len(list1.scores_)):      
            if list1.scores_[j] > max1: 
                max1 = list1.scores_[j]; 
                  
        #list1.scores_.remove(max1); 
        final_list.append(max1) 
          
    print(final_list) 
train_accuracy = []
test_accuracy = []
model_name = []
mean_AE = []
def compute(x):
    check = L1[x][0]+'-'+L1[x][1]
    model = ModelSelect[L1[x][1]]

    model.fit(X_train, y_train)
    yhat = model.predict(X_train)
    ytest = model.predict(X_test)
    acuracy = model.score(X_train, y_train)
    #print(acuracy)
    accuracy = model.score(X_test, y_test)
    # print("test R2",float(accuracy))
    # print("train R2",float(acuracy))
    mae = mean_absolute_error(yhat, y_train)
    mse = mean_squared_error(yhat, y_train)
    MAE = median_absolute_error(yhat, y_train)
    mae1 = mean_absolute_error(ytest, y_test)
    mse1 = mean_squared_error(ytest, y_test)
    MAE1 = median_absolute_error(ytest, y_test)
    if acuracy>-1:
        train_accuracy.append(acuracy)
    else:
        train_accuracy.append(0)
    if accuracy>-1:
        test_accuracy.append(accuracy)
    else:
        test_accuracy.append(0)
    model_name.append(model)
    mean_AE.append(mae1)
    #print(train_accuracy)
    #A = accuracy_score(y_train, yhat)
    #A1 = accuracy_score(y_test, ytest)
    # print('MAE: %.3f' % mae)
    #print(p[x])
    f1 = {"Model Name": L1[x][1],
          "Training Mean Absolute Error": mae,
          "Training Mean Squared Error": mse,
          "Training Median Absolute Error": MAE,
          "Testing Mean Absolute Error": mae1,
          "Testing Mean Squared Error": mse1,
          "Testing Median Absolute Error": MAE1,
          "Train Accuracy": acuracy,
          "Test Accuracy": accuracy,
          "Selected Features": 0}
    #json.dump(f1, f)

for i in range(len(L1)):
    #print(i)
    compute(i)
#compute(x)
print(model_name)
print("& Training Accuracy &")
print("{:.2f}".format(train_accuracy[0]),"&","{:.2f}".format(train_accuracy[1]),"&","{:.2f}".format(train_accuracy[2]),"&","{:.2f}".format(train_accuracy[3]),"&","{:.2f}".format(train_accuracy[4]),"&","{:.2f}".format(train_accuracy[5]),"&","{:.2f}".format(train_accuracy[6]),"&","{:.2f}".format(train_accuracy[7]),"&","{:.2f}".format(train_accuracy[8]))
print("\\\\ \cline{2-11} & Testing Accuracy  &")
print("{:.2f}".format(test_accuracy[0]),"&","{:.2f}".format(test_accuracy[1]),"&","{:.2f}".format(test_accuracy[2]),"&","{:.2f}".format(test_accuracy[3]),"&","{:.2f}".format(test_accuracy[4]),"&","{:.2f}".format(test_accuracy[5]),"&","{:.2f}".format(test_accuracy[6]),"&","{:.2f}".format(test_accuracy[7]),"&","{:.2f}".format(test_accuracy[8]))
print(" \\\\ \cline{2-11}  & Testing MAE       &")
print("{:.2f}".format(mean_AE[0]),"&","{:.2f}".format(mean_AE[1]),"&","{:.2f}".format(mean_AE[2]),"&","{:.2f}".format(mean_AE[3]),"&","{:.2f}".format(mean_AE[4]),"&","{:.2f}".format(mean_AE[5]),"&","{:.2f}".format(mean_AE[6]),"&","{:.2f}".format(mean_AE[7]),"&","{:.2f}".format(mean_AE[8]))
print("\\\\ \cline{1-11}")


# %% [code]
import csv
import pandas as pd
import numpy as np
import seaborn as sns
import json
from numpy import mean
from numpy import std
from sklearn import *
from sklearn import svm
from sklearn.model_selection import train_test_split,RepeatedStratifiedKFold,cross_val_score
from sklearn.feature_selection import RFECV,SelectKBest,f_regression,f_classif, mutual_info_regression,mutual_info_classif, chi2, RFE
from sklearn.tree import DecisionTreeClassifier, DecisionTreeRegressor
from sklearn.linear_model import LinearRegression,LogisticRegression, Lasso
from mlxtend.feature_selection import SequentialFeatureSelector as SFS
from sklearn.ensemble import RandomForestRegressor, RandomForestClassifier
from sklearn.preprocessing import PolynomialFeatures,StandardScaler   
from sklearn.metrics import mean_absolute_error, accuracy_score, mean_squared_error, median_absolute_error
from sklearn.neural_network import MLPClassifier, MLPRegressor
from sklearn.pipeline import Pipeline
from sklearn.svm import SVC
from sklearn.model_selection import RepeatedKFold
from matplotlib import pyplot
import statsmodels.api as sm
from multiprocessing import Process

processes=20

def process_creator(lst):
    fact = len(lst) / processes
    index=[]
    for i in range(-1,processes):
        index.append(int(np.ceil(fact*(i+1))))
    lsit_list=[]

    for i in range(len(index)-1):
        lsit_list.append(lst[index[i]:index[i+1]])
    return  (lsit_list)

# feature selection
def select_features(X_train, y_train, X_test,m,feature):
	#print("select_features", m,feature)# configure to select all features
	fs = SelectKBest(score_func=feature, k=m)
	# learn relationship from training data
	fs.fit(X_train, y_train)
	X_train_fs = fs.transform(X_train)
	#print(X_train_fs)# transform test input data
	X_test_fs = fs.transform(X_test)
	return X_train_fs, X_test_fs, fs

# feature selection
def select_features1(X_train, y_train, X_test,m,feature):
	#print("select_features", m,feature)# configure to select all features
	fs = SelectKBest(score_func=feature, k=m)
	# learn relationship from training data
	fs.fit(X_train, y_train)
	df_scores = pd.DataFrame(fs.scores_)
	feature_scores = df_scores
	feature_scores.columns = ['Score']  # name output columns
	p=feature_scores.nlargest(int(m),'Score') 
	p = p.index.tolist()
	X_train_fs = fs.transform(X_train)
	#print(X_train_fs)# transform test input data
	X_test_fs = fs.transform(X_test)
	return X_train_fs, X_test_fs, fs,p

df = pd.read_csv("NSCLC_Radiomic_Features_glcm.csv")
#print(type(df))
df = df.dropna()
df = df.drop([ 'Survival_days1'],axis=1)
#df = df.drop(['diagnostics_Image-original_Mean', 'diagnostics_Image-original_Maximum', 'original_shape_MajorAxisLength','original_shape_MinorAxisLength', 'original_shape_Sphericity',
#             'original_shape_SurfaceVolumeRatio','original_firstorder_10Percentile','original_shape_SurfaceArea','original_firstorder_90Percentile','original_firstorder_Entropy'],axis=1)
df = df.astype('float')
#df = df.apply(abs)
#df = list(df)
#print(df)
#df.info()
df.head()
X = df.drop(['Survival_days'], axis=1)
y = df['Survival_days']
X = np.array(X)
y= np.array(y)
X_train, X_test, y_train, y_test = train_test_split(X, y, test_size=0.20, random_state=1)
print('Train', X_train.shape, y_train.shape)
print('Test', X_test.shape, y_test.shape)
#pyplot.bar([i for i in range(len(fs.scores_))], fs.scores_)
#pyplot.show()

FeatureExtract = {"combination": df}
#FeatureSelect = {"f_classif":f_classif, 
##                 "f_regression":f_regression, 
#                 "mutual_info_regression":mutual_info_regression, 
#                 "mutual_info_classif":mutual_info_classif
#                }
ModelSelect = {"Linear Regression":LinearRegression(),
               "Logistic Regression1":LogisticRegression(),
               "MLP Classifier":MLPClassifier(),
               "MLP Regressor":MLPRegressor(), 
               "SVM":svm.LinearSVC(),
               "Random Forest Regressor":RandomForestRegressor(), 
               "Random Forest Classifier":RandomForestClassifier(),
               "Decision Tree Classifier":DecisionTreeClassifier(), 
               "Decision Tree Regressor":DecisionTreeRegressor() 
              }
#"SVM1":svm.SVC(),
#"SVM2":svm.SVC(kernel='sigmoid'),
#"MLP Classifier1":MLPClassifier(alpha=1e-5, random_state=1),
#"Logistic Regression":LogisticRegression(solver='liblinear'),
NumberOfFeatureSelect = {"all":"all"}

FA=list(FeatureExtract.keys())
#FS=list(FeatureSelect.keys())
MS=list(ModelSelect.keys())
#NF=list(NumberOfFeatureSelect.keys())

#print(FA)
#print(FS)
#print(MS)
L1 = [[i,k] for i in FA   
                 for k in MS] 
print(len(L1))
def Nmaxelements(list1, N): 
    final_list = [] 
  
    for i in range(0, N):  
        max1 = 0
          
        for j in range(len(list1.scores_)):      
            if list1.scores_[j] > max1: 
                max1 = list1.scores_[j]; 
                  
        #list1.scores_.remove(max1); 
        final_list.append(max1) 
          
    print(final_list) 
train_accuracy = []
test_accuracy = []
model_name = []
mean_AE = []
def compute(x):
    check = L1[x][0]+'-'+L1[x][1]
    model = ModelSelect[L1[x][1]]

    model.fit(X_train, y_train)
    yhat = model.predict(X_train)
    ytest = model.predict(X_test)
    acuracy = model.score(X_train, y_train)
    #print(acuracy)
    accuracy = model.score(X_test, y_test)
    # print("test R2",float(accuracy))
    # print("train R2",float(acuracy))
    mae = mean_absolute_error(yhat, y_train)
    mse = mean_squared_error(yhat, y_train)
    MAE = median_absolute_error(yhat, y_train)
    mae1 = mean_absolute_error(ytest, y_test)
    mse1 = mean_squared_error(ytest, y_test)
    MAE1 = median_absolute_error(ytest, y_test)
    if acuracy>-1:
        train_accuracy.append(acuracy)
    else:
        train_accuracy.append(0)
    if accuracy>-1:
        test_accuracy.append(accuracy)
    else:
        test_accuracy.append(0)
    model_name.append(model)
    mean_AE.append(mae1)
    #print(train_accuracy)
    #A = accuracy_score(y_train, yhat)
    #A1 = accuracy_score(y_test, ytest)
    # print('MAE: %.3f' % mae)
    #print(p[x])
    f1 = {"Model Name": L1[x][1],
          "Training Mean Absolute Error": mae,
          "Training Mean Squared Error": mse,
          "Training Median Absolute Error": MAE,
          "Testing Mean Absolute Error": mae1,
          "Testing Mean Squared Error": mse1,
          "Testing Median Absolute Error": MAE1,
          "Train Accuracy": acuracy,
          "Test Accuracy": accuracy,
          "Selected Features": 0}
    #json.dump(f1, f)

for i in range(len(L1)):
    #print(i)
    compute(i)
#compute(x)
print(model_name)
print("& Training Accuracy &")
print("{:.2f}".format(train_accuracy[0]),"&","{:.2f}".format(train_accuracy[1]),"&","{:.2f}".format(train_accuracy[2]),"&","{:.2f}".format(train_accuracy[3]),"&","{:.2f}".format(train_accuracy[4]),"&","{:.2f}".format(train_accuracy[5]),"&","{:.2f}".format(train_accuracy[6]),"&","{:.2f}".format(train_accuracy[7]),"&","{:.2f}".format(train_accuracy[8]))
print("\\\\ \cline{2-11} & Testing Accuracy  &")
print("{:.2f}".format(test_accuracy[0]),"&","{:.2f}".format(test_accuracy[1]),"&","{:.2f}".format(test_accuracy[2]),"&","{:.2f}".format(test_accuracy[3]),"&","{:.2f}".format(test_accuracy[4]),"&","{:.2f}".format(test_accuracy[5]),"&","{:.2f}".format(test_accuracy[6]),"&","{:.2f}".format(test_accuracy[7]),"&","{:.2f}".format(test_accuracy[8]))
print(" \\\\ \cline{2-11}  & Testing MAE       &")
print("{:.2f}".format(mean_AE[0]),"&","{:.2f}".format(mean_AE[1]),"&","{:.2f}".format(mean_AE[2]),"&","{:.2f}".format(mean_AE[3]),"&","{:.2f}".format(mean_AE[4]),"&","{:.2f}".format(mean_AE[5]),"&","{:.2f}".format(mean_AE[6]),"&","{:.2f}".format(mean_AE[7]),"&","{:.2f}".format(mean_AE[8]))
print("\\\\ \cline{1-11}")


# %% [code]
import csv
import pandas as pd
import numpy as np
import seaborn as sns
import json
from numpy import mean
from numpy import std
from sklearn import *
from sklearn import svm
from sklearn.model_selection import train_test_split,RepeatedStratifiedKFold,cross_val_score
from sklearn.feature_selection import RFECV,SelectKBest,f_regression,f_classif, mutual_info_regression,mutual_info_classif, chi2, RFE
from sklearn.tree import DecisionTreeClassifier, DecisionTreeRegressor
from sklearn.linear_model import LinearRegression,LogisticRegression, Lasso
from mlxtend.feature_selection import SequentialFeatureSelector as SFS
from sklearn.ensemble import RandomForestRegressor, RandomForestClassifier
from sklearn.preprocessing import PolynomialFeatures,StandardScaler   
from sklearn.metrics import mean_absolute_error, accuracy_score, mean_squared_error, median_absolute_error
from sklearn.neural_network import MLPClassifier, MLPRegressor
from sklearn.pipeline import Pipeline
from sklearn.svm import SVC
from sklearn.model_selection import RepeatedKFold
from matplotlib import pyplot
import statsmodels.api as sm
from multiprocessing import Process

processes=20

def process_creator(lst):
    fact = len(lst) / processes
    index=[]
    for i in range(-1,processes):
        index.append(int(np.ceil(fact*(i+1))))
    lsit_list=[]

    for i in range(len(index)-1):
        lsit_list.append(lst[index[i]:index[i+1]])
    return  (lsit_list)

# feature selection
def select_features(X_train, y_train, X_test,m,feature):
	#print("select_features", m,feature)# configure to select all features
	fs = SelectKBest(score_func=feature, k=m)
	# learn relationship from training data
	fs.fit(X_train, y_train)
	X_train_fs = fs.transform(X_train)
	#print(X_train_fs)# transform test input data
	X_test_fs = fs.transform(X_test)
	return X_train_fs, X_test_fs, fs

# feature selection
def select_features1(X_train, y_train, X_test,m,feature):
	#print("select_features", m,feature)# configure to select all features
	fs = SelectKBest(score_func=feature, k=m)
	# learn relationship from training data
	fs.fit(X_train, y_train)
	df_scores = pd.DataFrame(fs.scores_)
	feature_scores = df_scores
	feature_scores.columns = ['Score']  # name output columns
	p=feature_scores.nlargest(int(m),'Score') 
	p = p.index.tolist()
	X_train_fs = fs.transform(X_train)
	#print(X_train_fs)# transform test input data
	X_test_fs = fs.transform(X_test)
	return X_train_fs, X_test_fs, fs,p

df = pd.read_csv("NSCLC_Radiomic_Features_gldm.csv")
#print(type(df))
df = df.dropna()
df = df.drop([ 'Survival_days1'],axis=1)
#df = df.drop(['diagnostics_Image-original_Mean', 'diagnostics_Image-original_Maximum', 'original_shape_MajorAxisLength','original_shape_MinorAxisLength', 'original_shape_Sphericity',
#             'original_shape_SurfaceVolumeRatio','original_firstorder_10Percentile','original_shape_SurfaceArea','original_firstorder_90Percentile','original_firstorder_Entropy'],axis=1)
df = df.astype('float')
#df = df.apply(abs)
#df = list(df)
#print(df)
#df.info()
df.head()
X = df.drop(['Survival_days'], axis=1)
y = df['Survival_days']
X = np.array(X)
y= np.array(y)
X_train, X_test, y_train, y_test = train_test_split(X, y, test_size=0.20, random_state=1)
print('Train', X_train.shape, y_train.shape)
print('Test', X_test.shape, y_test.shape)
#pyplot.bar([i for i in range(len(fs.scores_))], fs.scores_)
#pyplot.show()

FeatureExtract = {"combination": df}
#FeatureSelect = {"f_classif":f_classif, 
##                 "f_regression":f_regression, 
#                 "mutual_info_regression":mutual_info_regression, 
#                 "mutual_info_classif":mutual_info_classif
#                }
ModelSelect = {"Linear Regression":LinearRegression(),
               "Logistic Regression1":LogisticRegression(),
               "MLP Classifier":MLPClassifier(),
               "MLP Regressor":MLPRegressor(), 
               "SVM":svm.LinearSVC(),
               "Random Forest Regressor":RandomForestRegressor(), 
               "Random Forest Classifier":RandomForestClassifier(),
               "Decision Tree Classifier":DecisionTreeClassifier(), 
               "Decision Tree Regressor":DecisionTreeRegressor() 
              }
#"SVM1":svm.SVC(),
#"SVM2":svm.SVC(kernel='sigmoid'),
#"MLP Classifier1":MLPClassifier(alpha=1e-5, random_state=1),
#"Logistic Regression":LogisticRegression(solver='liblinear'),
NumberOfFeatureSelect = {"all":"all"}

FA=list(FeatureExtract.keys())
#FS=list(FeatureSelect.keys())
MS=list(ModelSelect.keys())
#NF=list(NumberOfFeatureSelect.keys())

#print(FA)
#print(FS)
#print(MS)
L1 = [[i,k] for i in FA   
                 for k in MS] 
print(len(L1))
def Nmaxelements(list1, N): 
    final_list = [] 
  
    for i in range(0, N):  
        max1 = 0
          
        for j in range(len(list1.scores_)):      
            if list1.scores_[j] > max1: 
                max1 = list1.scores_[j]; 
                  
        #list1.scores_.remove(max1); 
        final_list.append(max1) 
          
    print(final_list) 
train_accuracy = []
test_accuracy = []
model_name = []
mean_AE = []
def compute(x):
    check = L1[x][0]+'-'+L1[x][1]
    model = ModelSelect[L1[x][1]]

    model.fit(X_train, y_train)
    yhat = model.predict(X_train)
    ytest = model.predict(X_test)
    acuracy = model.score(X_train, y_train)
    #print(acuracy)
    accuracy = model.score(X_test, y_test)
    # print("test R2",float(accuracy))
    # print("train R2",float(acuracy))
    mae = mean_absolute_error(yhat, y_train)
    mse = mean_squared_error(yhat, y_train)
    MAE = median_absolute_error(yhat, y_train)
    mae1 = mean_absolute_error(ytest, y_test)
    mse1 = mean_squared_error(ytest, y_test)
    MAE1 = median_absolute_error(ytest, y_test)
    if acuracy>-1:
        train_accuracy.append(acuracy)
    else:
        train_accuracy.append(0)
    if accuracy>-1:
        test_accuracy.append(accuracy)
    else:
        test_accuracy.append(0)
    model_name.append(model)
    mean_AE.append(mae1)
    #print(train_accuracy)
    #A = accuracy_score(y_train, yhat)
    #A1 = accuracy_score(y_test, ytest)
    # print('MAE: %.3f' % mae)
    #print(p[x])
    f1 = {"Model Name": L1[x][1],
          "Training Mean Absolute Error": mae,
          "Training Mean Squared Error": mse,
          "Training Median Absolute Error": MAE,
          "Testing Mean Absolute Error": mae1,
          "Testing Mean Squared Error": mse1,
          "Testing Median Absolute Error": MAE1,
          "Train Accuracy": acuracy,
          "Test Accuracy": accuracy,
          "Selected Features": 0}
    #json.dump(f1, f)

for i in range(len(L1)):
    #print(i)
    compute(i)
#compute(x)
print(model_name)
print("& Training Accuracy &")
print("{:.2f}".format(train_accuracy[0]),"&","{:.2f}".format(train_accuracy[1]),"&","{:.2f}".format(train_accuracy[2]),"&","{:.2f}".format(train_accuracy[3]),"&","{:.2f}".format(train_accuracy[4]),"&","{:.2f}".format(train_accuracy[5]),"&","{:.2f}".format(train_accuracy[6]),"&","{:.2f}".format(train_accuracy[7]),"&","{:.2f}".format(train_accuracy[8]))
print("\\\\ \cline{2-11} & Testing Accuracy  &")
print("{:.2f}".format(test_accuracy[0]),"&","{:.2f}".format(test_accuracy[1]),"&","{:.2f}".format(test_accuracy[2]),"&","{:.2f}".format(test_accuracy[3]),"&","{:.2f}".format(test_accuracy[4]),"&","{:.2f}".format(test_accuracy[5]),"&","{:.2f}".format(test_accuracy[6]),"&","{:.2f}".format(test_accuracy[7]),"&","{:.2f}".format(test_accuracy[8]))
print(" \\\\ \cline{2-11}  & Testing MAE       &")
print("{:.2f}".format(mean_AE[0]),"&","{:.2f}".format(mean_AE[1]),"&","{:.2f}".format(mean_AE[2]),"&","{:.2f}".format(mean_AE[3]),"&","{:.2f}".format(mean_AE[4]),"&","{:.2f}".format(mean_AE[5]),"&","{:.2f}".format(mean_AE[6]),"&","{:.2f}".format(mean_AE[7]),"&","{:.2f}".format(mean_AE[8]))
print("\\\\ \cline{1-11}")


# %% [code]
import csv
import pandas as pd
import numpy as np
import seaborn as sns
import json
from numpy import mean
from numpy import std
from sklearn import *
from sklearn import svm
from sklearn.model_selection import train_test_split,RepeatedStratifiedKFold,cross_val_score
from sklearn.feature_selection import RFECV,SelectKBest,f_regression,f_classif, mutual_info_regression,mutual_info_classif, chi2, RFE
from sklearn.tree import DecisionTreeClassifier, DecisionTreeRegressor
from sklearn.linear_model import LinearRegression,LogisticRegression, Lasso
from mlxtend.feature_selection import SequentialFeatureSelector as SFS
from sklearn.ensemble import RandomForestRegressor, RandomForestClassifier
from sklearn.preprocessing import PolynomialFeatures,StandardScaler   
from sklearn.metrics import mean_absolute_error, accuracy_score, mean_squared_error, median_absolute_error
from sklearn.neural_network import MLPClassifier, MLPRegressor
from sklearn.pipeline import Pipeline
from sklearn.svm import SVC
from sklearn.model_selection import RepeatedKFold
from matplotlib import pyplot
import statsmodels.api as sm
from multiprocessing import Process

processes=20

def process_creator(lst):
    fact = len(lst) / processes
    index=[]
    for i in range(-1,processes):
        index.append(int(np.ceil(fact*(i+1))))
    lsit_list=[]

    for i in range(len(index)-1):
        lsit_list.append(lst[index[i]:index[i+1]])
    return  (lsit_list)

# feature selection
def select_features(X_train, y_train, X_test,m,feature):
	#print("select_features", m,feature)# configure to select all features
	fs = SelectKBest(score_func=feature, k=m)
	# learn relationship from training data
	fs.fit(X_train, y_train)
	X_train_fs = fs.transform(X_train)
	#print(X_train_fs)# transform test input data
	X_test_fs = fs.transform(X_test)
	return X_train_fs, X_test_fs, fs

# feature selection
def select_features1(X_train, y_train, X_test,m,feature):
	#print("select_features", m,feature)# configure to select all features
	fs = SelectKBest(score_func=feature, k=m)
	# learn relationship from training data
	fs.fit(X_train, y_train)
	df_scores = pd.DataFrame(fs.scores_)
	feature_scores = df_scores
	feature_scores.columns = ['Score']  # name output columns
	p=feature_scores.nlargest(int(m),'Score') 
	p = p.index.tolist()
	X_train_fs = fs.transform(X_train)
	#print(X_train_fs)# transform test input data
	X_test_fs = fs.transform(X_test)
	return X_train_fs, X_test_fs, fs,p

df = pd.read_csv("NSCLC_Radiomic_Features_glrm.csv")
#print(type(df))
df = df.dropna()
df = df.drop([ 'Survival_days1'],axis=1)
#df = df.drop(['diagnostics_Image-original_Mean', 'diagnostics_Image-original_Maximum', 'original_shape_MajorAxisLength','original_shape_MinorAxisLength', 'original_shape_Sphericity',
#             'original_shape_SurfaceVolumeRatio','original_firstorder_10Percentile','original_shape_SurfaceArea','original_firstorder_90Percentile','original_firstorder_Entropy'],axis=1)
df = df.astype('float')
#df = df.apply(abs)
#df = list(df)
#print(df)
#df.info()
df.head()
X = df.drop(['Survival_days'], axis=1)
y = df['Survival_days']
X = np.array(X)
y= np.array(y)
X_train, X_test, y_train, y_test = train_test_split(X, y, test_size=0.20, random_state=1)
print('Train', X_train.shape, y_train.shape)
print('Test', X_test.shape, y_test.shape)
#pyplot.bar([i for i in range(len(fs.scores_))], fs.scores_)
#pyplot.show()

FeatureExtract = {"combination": df}
#FeatureSelect = {"f_classif":f_classif, 
##                 "f_regression":f_regression, 
#                 "mutual_info_regression":mutual_info_regression, 
#                 "mutual_info_classif":mutual_info_classif
#                }
ModelSelect = {"Linear Regression":LinearRegression(),
               "Logistic Regression1":LogisticRegression(),
               "MLP Classifier":MLPClassifier(),
               "MLP Regressor":MLPRegressor(), 
               "SVM":svm.LinearSVC(),
               "Random Forest Regressor":RandomForestRegressor(), 
               "Random Forest Classifier":RandomForestClassifier(),
               "Decision Tree Classifier":DecisionTreeClassifier(), 
               "Decision Tree Regressor":DecisionTreeRegressor() 
              }
#"SVM1":svm.SVC(),
#"SVM2":svm.SVC(kernel='sigmoid'),
#"MLP Classifier1":MLPClassifier(alpha=1e-5, random_state=1),
#"Logistic Regression":LogisticRegression(solver='liblinear'),
NumberOfFeatureSelect = {"all":"all"}

FA=list(FeatureExtract.keys())
#FS=list(FeatureSelect.keys())
MS=list(ModelSelect.keys())
#NF=list(NumberOfFeatureSelect.keys())

#print(FA)
#print(FS)
#print(MS)
L1 = [[i,k] for i in FA   
                 for k in MS] 
print(len(L1))
def Nmaxelements(list1, N): 
    final_list = [] 
  
    for i in range(0, N):  
        max1 = 0
          
        for j in range(len(list1.scores_)):      
            if list1.scores_[j] > max1: 
                max1 = list1.scores_[j]; 
                  
        #list1.scores_.remove(max1); 
        final_list.append(max1) 
          
    print(final_list) 
train_accuracy = []
test_accuracy = []
model_name = []
mean_AE = []
def compute(x):
    check = L1[x][0]+'-'+L1[x][1]
    model = ModelSelect[L1[x][1]]

    model.fit(X_train, y_train)
    yhat = model.predict(X_train)
    ytest = model.predict(X_test)
    acuracy = model.score(X_train, y_train)
    #print(acuracy)
    accuracy = model.score(X_test, y_test)
    # print("test R2",float(accuracy))
    # print("train R2",float(acuracy))
    mae = mean_absolute_error(yhat, y_train)
    mse = mean_squared_error(yhat, y_train)
    MAE = median_absolute_error(yhat, y_train)
    mae1 = mean_absolute_error(ytest, y_test)
    mse1 = mean_squared_error(ytest, y_test)
    MAE1 = median_absolute_error(ytest, y_test)
    if acuracy>-1:
        train_accuracy.append(acuracy)
    else:
        train_accuracy.append(0)
    if accuracy>-1:
        test_accuracy.append(accuracy)
    else:
        test_accuracy.append(0)
    model_name.append(model)
    mean_AE.append(mae1)
    #print(train_accuracy)
    #A = accuracy_score(y_train, yhat)
    #A1 = accuracy_score(y_test, ytest)
    # print('MAE: %.3f' % mae)
    #print(p[x])
    f1 = {"Model Name": L1[x][1],
          "Training Mean Absolute Error": mae,
          "Training Mean Squared Error": mse,
          "Training Median Absolute Error": MAE,
          "Testing Mean Absolute Error": mae1,
          "Testing Mean Squared Error": mse1,
          "Testing Median Absolute Error": MAE1,
          "Train Accuracy": acuracy,
          "Test Accuracy": accuracy,
          "Selected Features": 0}
    #json.dump(f1, f)

for i in range(len(L1)):
    #print(i)
    compute(i)
#compute(x)
print(model_name)
print("& Training Accuracy &")
print("{:.2f}".format(train_accuracy[0]),"&","{:.2f}".format(train_accuracy[1]),"&","{:.2f}".format(train_accuracy[2]),"&","{:.2f}".format(train_accuracy[3]),"&","{:.2f}".format(train_accuracy[4]),"&","{:.2f}".format(train_accuracy[5]),"&","{:.2f}".format(train_accuracy[6]),"&","{:.2f}".format(train_accuracy[7]),"&","{:.2f}".format(train_accuracy[8]))
print("\\\\ \cline{2-11} & Testing Accuracy  &")
print("{:.2f}".format(test_accuracy[0]),"&","{:.2f}".format(test_accuracy[1]),"&","{:.2f}".format(test_accuracy[2]),"&","{:.2f}".format(test_accuracy[3]),"&","{:.2f}".format(test_accuracy[4]),"&","{:.2f}".format(test_accuracy[5]),"&","{:.2f}".format(test_accuracy[6]),"&","{:.2f}".format(test_accuracy[7]),"&","{:.2f}".format(test_accuracy[8]))
print(" \\\\ \cline{2-11}  & Testing MAE       &")
print("{:.2f}".format(mean_AE[0]),"&","{:.2f}".format(mean_AE[1]),"&","{:.2f}".format(mean_AE[2]),"&","{:.2f}".format(mean_AE[3]),"&","{:.2f}".format(mean_AE[4]),"&","{:.2f}".format(mean_AE[5]),"&","{:.2f}".format(mean_AE[6]),"&","{:.2f}".format(mean_AE[7]),"&","{:.2f}".format(mean_AE[8]))
print("\\\\ \cline{1-11}")


# %% [code]
import csv
import pandas as pd
import numpy as np
import seaborn as sns
import json
from numpy import mean
from numpy import std
from sklearn import *
from sklearn import svm
from sklearn.model_selection import train_test_split,RepeatedStratifiedKFold,cross_val_score
from sklearn.feature_selection import RFECV,SelectKBest,f_regression,f_classif, mutual_info_regression,mutual_info_classif, chi2, RFE
from sklearn.tree import DecisionTreeClassifier, DecisionTreeRegressor
from sklearn.linear_model import LinearRegression,LogisticRegression, Lasso
from mlxtend.feature_selection import SequentialFeatureSelector as SFS
from sklearn.ensemble import RandomForestRegressor, RandomForestClassifier
from sklearn.preprocessing import PolynomialFeatures,StandardScaler   
from sklearn.metrics import mean_absolute_error, accuracy_score, mean_squared_error, median_absolute_error
from sklearn.neural_network import MLPClassifier, MLPRegressor
from sklearn.pipeline import Pipeline
from sklearn.svm import SVC
from sklearn.model_selection import RepeatedKFold
from matplotlib import pyplot
import statsmodels.api as sm
from multiprocessing import Process

processes=20

def process_creator(lst):
    fact = len(lst) / processes
    index=[]
    for i in range(-1,processes):
        index.append(int(np.ceil(fact*(i+1))))
    lsit_list=[]

    for i in range(len(index)-1):
        lsit_list.append(lst[index[i]:index[i+1]])
    return  (lsit_list)

# feature selection
def select_features(X_train, y_train, X_test,m,feature):
	#print("select_features", m,feature)# configure to select all features
	fs = SelectKBest(score_func=feature, k=m)
	# learn relationship from training data
	fs.fit(X_train, y_train)
	X_train_fs = fs.transform(X_train)
	#print(X_train_fs)# transform test input data
	X_test_fs = fs.transform(X_test)
	return X_train_fs, X_test_fs, fs

# feature selection
def select_features1(X_train, y_train, X_test,m,feature):
	#print("select_features", m,feature)# configure to select all features
	fs = SelectKBest(score_func=feature, k=m)
	# learn relationship from training data
	fs.fit(X_train, y_train)
	df_scores = pd.DataFrame(fs.scores_)
	feature_scores = df_scores
	feature_scores.columns = ['Score']  # name output columns
	p=feature_scores.nlargest(int(m),'Score') 
	p = p.index.tolist()
	X_train_fs = fs.transform(X_train)
	#print(X_train_fs)# transform test input data
	X_test_fs = fs.transform(X_test)
	return X_train_fs, X_test_fs, fs,p

df = pd.read_csv("NSCLC_Radiomic_Features_glszm.csv")
#print(type(df))
df = df.dropna()
df = df.drop([ 'Survival_days1'],axis=1)
#df = df.drop(['diagnostics_Image-original_Mean', 'diagnostics_Image-original_Maximum', 'original_shape_MajorAxisLength','original_shape_MinorAxisLength', 'original_shape_Sphericity',
#             'original_shape_SurfaceVolumeRatio','original_firstorder_10Percentile','original_shape_SurfaceArea','original_firstorder_90Percentile','original_firstorder_Entropy'],axis=1)
df = df.astype('float')
#df = df.apply(abs)
#df = list(df)
#print(df)
#df.info()
df.head()
X = df.drop(['Survival_days'], axis=1)
y = df['Survival_days']
X = np.array(X)
y= np.array(y)
X_train, X_test, y_train, y_test = train_test_split(X, y, test_size=0.20, random_state=1)
print('Train', X_train.shape, y_train.shape)
print('Test', X_test.shape, y_test.shape)
#pyplot.bar([i for i in range(len(fs.scores_))], fs.scores_)
#pyplot.show()

FeatureExtract = {"combination": df}
#FeatureSelect = {"f_classif":f_classif, 
##                 "f_regression":f_regression, 
#                 "mutual_info_regression":mutual_info_regression, 
#                 "mutual_info_classif":mutual_info_classif
#                }
ModelSelect = {"Linear Regression":LinearRegression(),
               "Logistic Regression1":LogisticRegression(),
               "MLP Classifier":MLPClassifier(),
               "MLP Regressor":MLPRegressor(), 
               "SVM":svm.LinearSVC(),
               "Random Forest Regressor":RandomForestRegressor(), 
               "Random Forest Classifier":RandomForestClassifier(),
               "Decision Tree Classifier":DecisionTreeClassifier(), 
               "Decision Tree Regressor":DecisionTreeRegressor() 
              }
#"SVM1":svm.SVC(),
#"SVM2":svm.SVC(kernel='sigmoid'),
#"MLP Classifier1":MLPClassifier(alpha=1e-5, random_state=1),
#"Logistic Regression":LogisticRegression(solver='liblinear'),
NumberOfFeatureSelect = {"all":"all"}

FA=list(FeatureExtract.keys())
#FS=list(FeatureSelect.keys())
MS=list(ModelSelect.keys())
#NF=list(NumberOfFeatureSelect.keys())

#print(FA)
#print(FS)
#print(MS)
L1 = [[i,k] for i in FA   
                 for k in MS] 
print(len(L1))
def Nmaxelements(list1, N): 
    final_list = [] 
  
    for i in range(0, N):  
        max1 = 0
          
        for j in range(len(list1.scores_)):      
            if list1.scores_[j] > max1: 
                max1 = list1.scores_[j]; 
                  
        #list1.scores_.remove(max1); 
        final_list.append(max1) 
          
    print(final_list) 
train_accuracy = []
test_accuracy = []
model_name = []
mean_AE = []
def compute(x):
    check = L1[x][0]+'-'+L1[x][1]
    model = ModelSelect[L1[x][1]]

    model.fit(X_train, y_train)
    yhat = model.predict(X_train)
    ytest = model.predict(X_test)
    acuracy = model.score(X_train, y_train)
    #print(acuracy)
    accuracy = model.score(X_test, y_test)
    # print("test R2",float(accuracy))
    # print("train R2",float(acuracy))
    mae = mean_absolute_error(yhat, y_train)
    mse = mean_squared_error(yhat, y_train)
    MAE = median_absolute_error(yhat, y_train)
    mae1 = mean_absolute_error(ytest, y_test)
    mse1 = mean_squared_error(ytest, y_test)
    MAE1 = median_absolute_error(ytest, y_test)
    if acuracy>-1:
        train_accuracy.append(acuracy)
    else:
        train_accuracy.append(0)
    if accuracy>-1:
        test_accuracy.append(accuracy)
    else:
        test_accuracy.append(0)
    model_name.append(model)
    mean_AE.append(mae1)
    #print(train_accuracy)
    #A = accuracy_score(y_train, yhat)
    #A1 = accuracy_score(y_test, ytest)
    # print('MAE: %.3f' % mae)
    #print(p[x])
    f1 = {"Model Name": L1[x][1],
          "Training Mean Absolute Error": mae,
          "Training Mean Squared Error": mse,
          "Training Median Absolute Error": MAE,
          "Testing Mean Absolute Error": mae1,
          "Testing Mean Squared Error": mse1,
          "Testing Median Absolute Error": MAE1,
          "Train Accuracy": acuracy,
          "Test Accuracy": accuracy,
          "Selected Features": 0}
    #json.dump(f1, f)

for i in range(len(L1)):
    #print(i)
    compute(i)
#compute(x)
print(model_name)
print("& Training Accuracy &")
print("{:.2f}".format(train_accuracy[0]),"&","{:.2f}".format(train_accuracy[1]),"&","{:.2f}".format(train_accuracy[2]),"&","{:.2f}".format(train_accuracy[3]),"&","{:.2f}".format(train_accuracy[4]),"&","{:.2f}".format(train_accuracy[5]),"&","{:.2f}".format(train_accuracy[6]),"&","{:.2f}".format(train_accuracy[7]),"&","{:.2f}".format(train_accuracy[8]))
print("\\\\ \cline{2-11} & Testing Accuracy  &")
print("{:.2f}".format(test_accuracy[0]),"&","{:.2f}".format(test_accuracy[1]),"&","{:.2f}".format(test_accuracy[2]),"&","{:.2f}".format(test_accuracy[3]),"&","{:.2f}".format(test_accuracy[4]),"&","{:.2f}".format(test_accuracy[5]),"&","{:.2f}".format(test_accuracy[6]),"&","{:.2f}".format(test_accuracy[7]),"&","{:.2f}".format(test_accuracy[8]))
print(" \\\\ \cline{2-11}  & Testing MAE       &")
print("{:.2f}".format(mean_AE[0]),"&","{:.2f}".format(mean_AE[1]),"&","{:.2f}".format(mean_AE[2]),"&","{:.2f}".format(mean_AE[3]),"&","{:.2f}".format(mean_AE[4]),"&","{:.2f}".format(mean_AE[5]),"&","{:.2f}".format(mean_AE[6]),"&","{:.2f}".format(mean_AE[7]),"&","{:.2f}".format(mean_AE[8]))
print("\\\\ \cline{1-11}")


# %% [code]
import csv
import pandas as pd
import numpy as np
import seaborn as sns
import json
from numpy import mean
from numpy import std
from sklearn import *
from sklearn import svm
from sklearn.model_selection import train_test_split,RepeatedStratifiedKFold,cross_val_score
from sklearn.feature_selection import RFECV,SelectKBest,f_regression,f_classif, mutual_info_regression,mutual_info_classif, chi2, RFE
from sklearn.tree import DecisionTreeClassifier, DecisionTreeRegressor
from sklearn.linear_model import LinearRegression,LogisticRegression, Lasso
from mlxtend.feature_selection import SequentialFeatureSelector as SFS
from sklearn.ensemble import RandomForestRegressor, RandomForestClassifier
from sklearn.preprocessing import PolynomialFeatures,StandardScaler   
from sklearn.metrics import mean_absolute_error, accuracy_score, mean_squared_error, median_absolute_error
from sklearn.neural_network import MLPClassifier, MLPRegressor
from sklearn.pipeline import Pipeline
from sklearn.svm import SVC
from sklearn.model_selection import RepeatedKFold
from matplotlib import pyplot
import statsmodels.api as sm
from multiprocessing import Process

processes=20

def process_creator(lst):
    fact = len(lst) / processes
    index=[]
    for i in range(-1,processes):
        index.append(int(np.ceil(fact*(i+1))))
    lsit_list=[]

    for i in range(len(index)-1):
        lsit_list.append(lst[index[i]:index[i+1]])
    return  (lsit_list)

# feature selection
def select_features(X_train, y_train, X_test,m,feature):
	#print("select_features", m,feature)# configure to select all features
	fs = SelectKBest(score_func=feature, k=m)
	# learn relationship from training data
	fs.fit(X_train, y_train)
	X_train_fs = fs.transform(X_train)
	#print(X_train_fs)# transform test input data
	X_test_fs = fs.transform(X_test)
	return X_train_fs, X_test_fs, fs

# feature selection
def select_features1(X_train, y_train, X_test,m,feature):
	#print("select_features", m,feature)# configure to select all features
	fs = SelectKBest(score_func=feature, k=m)
	# learn relationship from training data
	fs.fit(X_train, y_train)
	df_scores = pd.DataFrame(fs.scores_)
	feature_scores = df_scores
	feature_scores.columns = ['Score']  # name output columns
	p=feature_scores.nlargest(int(m),'Score') 
	p = p.index.tolist()
	X_train_fs = fs.transform(X_train)
	#print(X_train_fs)# transform test input data
	X_test_fs = fs.transform(X_test)
	return X_train_fs, X_test_fs, fs,p

df = pd.read_csv("NSCLC_Radiomic_Features_ngtdm.csv")
#print(type(df))
df = df.dropna()
df = df.drop([ 'Survival_days1'],axis=1)
#df = df.drop(['diagnostics_Image-original_Mean', 'diagnostics_Image-original_Maximum', 'original_shape_MajorAxisLength','original_shape_MinorAxisLength', 'original_shape_Sphericity',
#             'original_shape_SurfaceVolumeRatio','original_firstorder_10Percentile','original_shape_SurfaceArea','original_firstorder_90Percentile','original_firstorder_Entropy'],axis=1)
df = df.astype('float')
#df = df.apply(abs)
#df = list(df)
#print(df)
#df.info()
df.head()
X = df.drop(['Survival_days'], axis=1)
y = df['Survival_days']
X = np.array(X)
y= np.array(y)
X_train, X_test, y_train, y_test = train_test_split(X, y, test_size=0.20, random_state=1)
print('Train', X_train.shape, y_train.shape)
print('Test', X_test.shape, y_test.shape)
#pyplot.bar([i for i in range(len(fs.scores_))], fs.scores_)
#pyplot.show()

FeatureExtract = {"combination": df}
#FeatureSelect = {"f_classif":f_classif, 
##                 "f_regression":f_regression, 
#                 "mutual_info_regression":mutual_info_regression, 
#                 "mutual_info_classif":mutual_info_classif
#                }
ModelSelect = {"Linear Regression":LinearRegression(),
               "Logistic Regression1":LogisticRegression(),
               "MLP Classifier":MLPClassifier(),
               "MLP Regressor":MLPRegressor(), 
               "SVM":svm.LinearSVC(),
               "Random Forest Regressor":RandomForestRegressor(), 
               "Random Forest Classifier":RandomForestClassifier(),
               "Decision Tree Classifier":DecisionTreeClassifier(), 
               "Decision Tree Regressor":DecisionTreeRegressor() 
              }
#"SVM1":svm.SVC(),
#"SVM2":svm.SVC(kernel='sigmoid'),
#"MLP Classifier1":MLPClassifier(alpha=1e-5, random_state=1),
#"Logistic Regression":LogisticRegression(solver='liblinear'),
NumberOfFeatureSelect = {"all":"all"}

FA=list(FeatureExtract.keys())
#FS=list(FeatureSelect.keys())
MS=list(ModelSelect.keys())
#NF=list(NumberOfFeatureSelect.keys())

#print(FA)
#print(FS)
#print(MS)
L1 = [[i,k] for i in FA   
                 for k in MS] 
print(len(L1))
def Nmaxelements(list1, N): 
    final_list = [] 
  
    for i in range(0, N):  
        max1 = 0
          
        for j in range(len(list1.scores_)):      
            if list1.scores_[j] > max1: 
                max1 = list1.scores_[j]; 
                  
        #list1.scores_.remove(max1); 
        final_list.append(max1) 
          
    print(final_list) 
train_accuracy = []
test_accuracy = []
model_name = []
mean_AE = []
def compute(x):
    check = L1[x][0]+'-'+L1[x][1]
    model = ModelSelect[L1[x][1]]

    model.fit(X_train, y_train)
    yhat = model.predict(X_train)
    ytest = model.predict(X_test)
    acuracy = model.score(X_train, y_train)
    #print(acuracy)
    accuracy = model.score(X_test, y_test)
    # print("test R2",float(accuracy))
    # print("train R2",float(acuracy))
    mae = mean_absolute_error(yhat, y_train)
    mse = mean_squared_error(yhat, y_train)
    MAE = median_absolute_error(yhat, y_train)
    mae1 = mean_absolute_error(ytest, y_test)
    mse1 = mean_squared_error(ytest, y_test)
    MAE1 = median_absolute_error(ytest, y_test)
    if acuracy>-1:
        train_accuracy.append(acuracy)
    else:
        train_accuracy.append(0)
    if accuracy>-1:
        test_accuracy.append(accuracy)
    else:
        test_accuracy.append(0)
    model_name.append(model)
    mean_AE.append(mae1)
    #print(train_accuracy)
    #A = accuracy_score(y_train, yhat)
    #A1 = accuracy_score(y_test, ytest)
    # print('MAE: %.3f' % mae)
    #print(p[x])
    f1 = {"Model Name": L1[x][1],
          "Training Mean Absolute Error": mae,
          "Training Mean Squared Error": mse,
          "Training Median Absolute Error": MAE,
          "Testing Mean Absolute Error": mae1,
          "Testing Mean Squared Error": mse1,
          "Testing Median Absolute Error": MAE1,
          "Train Accuracy": acuracy,
          "Test Accuracy": accuracy,
          "Selected Features": 0}
    #json.dump(f1, f)

for i in range(len(L1)):
    #print(i)
    compute(i)
#compute(x)
print(model_name)
print("& Training Accuracy &")
print("{:.2f}".format(train_accuracy[0]),"&","{:.2f}".format(train_accuracy[1]),"&","{:.2f}".format(train_accuracy[2]),"&","{:.2f}".format(train_accuracy[3]),"&","{:.2f}".format(train_accuracy[4]),"&","{:.2f}".format(train_accuracy[5]),"&","{:.2f}".format(train_accuracy[6]),"&","{:.2f}".format(train_accuracy[7]),"&","{:.2f}".format(train_accuracy[8]))
print("\\\\ \cline{2-11} & Testing Accuracy  &")
print("{:.2f}".format(test_accuracy[0]),"&","{:.2f}".format(test_accuracy[1]),"&","{:.2f}".format(test_accuracy[2]),"&","{:.2f}".format(test_accuracy[3]),"&","{:.2f}".format(test_accuracy[4]),"&","{:.2f}".format(test_accuracy[5]),"&","{:.2f}".format(test_accuracy[6]),"&","{:.2f}".format(test_accuracy[7]),"&","{:.2f}".format(test_accuracy[8]))
print(" \\\\ \cline{2-11}  & Testing MAE       &")
print("{:.2f}".format(mean_AE[0]),"&","{:.2f}".format(mean_AE[1]),"&","{:.2f}".format(mean_AE[2]),"&","{:.2f}".format(mean_AE[3]),"&","{:.2f}".format(mean_AE[4]),"&","{:.2f}".format(mean_AE[5]),"&","{:.2f}".format(mean_AE[6]),"&","{:.2f}".format(mean_AE[7]),"&","{:.2f}".format(mean_AE[8]))
print("\\\\ \cline{1-11}")


# %% [code]
import csv
import pandas as pd
import numpy as np
import seaborn as sns
import json
from numpy import mean
from numpy import std
from sklearn import *
from sklearn import svm
from sklearn.model_selection import train_test_split,RepeatedStratifiedKFold,cross_val_score
from sklearn.feature_selection import RFECV,SelectKBest,f_regression,f_classif, mutual_info_regression,mutual_info_classif, chi2, RFE
from sklearn.tree import DecisionTreeClassifier, DecisionTreeRegressor
from sklearn.linear_model import LinearRegression,LogisticRegression, Lasso
from mlxtend.feature_selection import SequentialFeatureSelector as SFS
from sklearn.ensemble import RandomForestRegressor, RandomForestClassifier
from sklearn.preprocessing import PolynomialFeatures,StandardScaler   
from sklearn.metrics import mean_absolute_error, accuracy_score, mean_squared_error, median_absolute_error
from sklearn.neural_network import MLPClassifier, MLPRegressor
from sklearn.pipeline import Pipeline
from sklearn.svm import SVC
from sklearn.model_selection import RepeatedKFold
from matplotlib import pyplot
import statsmodels.api as sm
from multiprocessing import Process

processes=20

def process_creator(lst):
    fact = len(lst) / processes
    index=[]
    for i in range(-1,processes):
        index.append(int(np.ceil(fact*(i+1))))
    lsit_list=[]

    for i in range(len(index)-1):
        lsit_list.append(lst[index[i]:index[i+1]])
    return  (lsit_list)

# feature selection
def select_features(X_train, y_train, X_test,m,feature):
	#print("select_features", m,feature)# configure to select all features
	fs = SelectKBest(score_func=feature, k=m)
	# learn relationship from training data
	fs.fit(X_train, y_train)
	X_train_fs = fs.transform(X_train)
	#print(X_train_fs)# transform test input data
	X_test_fs = fs.transform(X_test)
	return X_train_fs, X_test_fs, fs

# feature selection
def select_features1(X_train, y_train, X_test,m,feature):
	#print("select_features", m,feature)# configure to select all features
	fs = SelectKBest(score_func=feature, k=m)
	# learn relationship from training data
	fs.fit(X_train, y_train)
	df_scores = pd.DataFrame(fs.scores_)
	feature_scores = df_scores
	feature_scores.columns = ['Score']  # name output columns
	p=feature_scores.nlargest(int(m),'Score') 
	p = p.index.tolist()
	X_train_fs = fs.transform(X_train)
	#print(X_train_fs)# transform test input data
	X_test_fs = fs.transform(X_test)
	return X_train_fs, X_test_fs, fs,p

df = pd.read_csv("NSCLC_Radiomic_Features.csv")
#print(type(df))
df = df.dropna()
df = df.drop([ 'Survival_days1'],axis=1)
#df = df.drop(['diagnostics_Image-original_Mean', 'diagnostics_Image-original_Maximum', 'original_shape_MajorAxisLength','original_shape_MinorAxisLength', 'original_shape_Sphericity',
#             'original_shape_SurfaceVolumeRatio','original_firstorder_10Percentile','original_shape_SurfaceArea','original_firstorder_90Percentile','original_firstorder_Entropy'],axis=1)
df = df.astype('float')
#df = df.apply(abs)
#df = list(df)
#print(df)
#df.info()
df.head()
X = df.drop(['Survival_days'], axis=1)
y = df['Survival_days']
X = np.array(X)
y= np.array(y)
X_train, X_test, y_train, y_test = train_test_split(X, y, test_size=0.20, random_state=1)
print('Train', X_train.shape, y_train.shape)
print('Test', X_test.shape, y_test.shape)
#pyplot.bar([i for i in range(len(fs.scores_))], fs.scores_)
#pyplot.show()

FeatureExtract = {"combination": df}
#FeatureSelect = {"f_classif":f_classif, 
##                 "f_regression":f_regression, 
#                 "mutual_info_regression":mutual_info_regression, 
#                 "mutual_info_classif":mutual_info_classif
#                }
ModelSelect = {"Linear Regression":LinearRegression(),
               "Logistic Regression1":LogisticRegression(),
               "MLP Classifier":MLPClassifier(),
               "MLP Regressor":MLPRegressor(), 
               "SVM":svm.LinearSVC(),
               "Random Forest Regressor":RandomForestRegressor(), 
               "Random Forest Classifier":RandomForestClassifier(),
               "Decision Tree Classifier":DecisionTreeClassifier(), 
               "Decision Tree Regressor":DecisionTreeRegressor() 
              }
#"SVM1":svm.SVC(),
#"SVM2":svm.SVC(kernel='sigmoid'),
#"MLP Classifier1":MLPClassifier(alpha=1e-5, random_state=1),
#"Logistic Regression":LogisticRegression(solver='liblinear'),
NumberOfFeatureSelect = {"all":"all"}

FA=list(FeatureExtract.keys())
#FS=list(FeatureSelect.keys())
MS=list(ModelSelect.keys())
#NF=list(NumberOfFeatureSelect.keys())

#print(FA)
#print(FS)
#print(MS)
L1 = [[i,k] for i in FA   
                 for k in MS] 
print(len(L1))
def Nmaxelements(list1, N): 
    final_list = [] 
  
    for i in range(0, N):  
        max1 = 0
          
        for j in range(len(list1.scores_)):      
            if list1.scores_[j] > max1: 
                max1 = list1.scores_[j]; 
                  
        #list1.scores_.remove(max1); 
        final_list.append(max1) 
          
    print(final_list) 
train_accuracy = []
test_accuracy = []
model_name = []
mean_AE = []
def compute(x):
    check = L1[x][0]+'-'+L1[x][1]
    model = ModelSelect[L1[x][1]]

    model.fit(X_train, y_train)
    yhat = model.predict(X_train)
    ytest = model.predict(X_test)
    acuracy = model.score(X_train, y_train)
    #print(acuracy)
    accuracy = model.score(X_test, y_test)
    # print("test R2",float(accuracy))
    # print("train R2",float(acuracy))
    mae = mean_absolute_error(yhat, y_train)
    mse = mean_squared_error(yhat, y_train)
    MAE = median_absolute_error(yhat, y_train)
    mae1 = mean_absolute_error(ytest, y_test)
    mse1 = mean_squared_error(ytest, y_test)
    MAE1 = median_absolute_error(ytest, y_test)
    if acuracy>-1:
        train_accuracy.append(acuracy)
    else:
        train_accuracy.append(0)
    if accuracy>-1:
        test_accuracy.append(accuracy)
    else:
        test_accuracy.append(0)
    model_name.append(model)
    mean_AE.append(mae1)
    #print(train_accuracy)
    #A = accuracy_score(y_train, yhat)
    #A1 = accuracy_score(y_test, ytest)
    # print('MAE: %.3f' % mae)
    #print(p[x])
    f1 = {"Model Name": L1[x][1],
          "Training Mean Absolute Error": mae,
          "Training Mean Squared Error": mse,
          "Training Median Absolute Error": MAE,
          "Testing Mean Absolute Error": mae1,
          "Testing Mean Squared Error": mse1,
          "Testing Median Absolute Error": MAE1,
          "Train Accuracy": acuracy,
          "Test Accuracy": accuracy,
          "Selected Features": 0}
    #json.dump(f1, f)

for i in range(len(L1)):
    #print(i)
    compute(i)
#compute(x)
print(model_name)
print("& Training Accuracy &")
print("{:.2f}".format(train_accuracy[0]),"&","{:.2f}".format(train_accuracy[1]),"&","{:.2f}".format(train_accuracy[2]),"&","{:.2f}".format(train_accuracy[3]),"&","{:.2f}".format(train_accuracy[4]),"&","{:.2f}".format(train_accuracy[5]),"&","{:.2f}".format(train_accuracy[6]),"&","{:.2f}".format(train_accuracy[7]),"&","{:.2f}".format(train_accuracy[8]))
print("\\\\ \cline{2-11} & Testing Accuracy  &")
print("{:.2f}".format(test_accuracy[0]),"&","{:.2f}".format(test_accuracy[1]),"&","{:.2f}".format(test_accuracy[2]),"&","{:.2f}".format(test_accuracy[3]),"&","{:.2f}".format(test_accuracy[4]),"&","{:.2f}".format(test_accuracy[5]),"&","{:.2f}".format(test_accuracy[6]),"&","{:.2f}".format(test_accuracy[7]),"&","{:.2f}".format(test_accuracy[8]))
print(" \\\\ \cline{2-11}  & Testing MAE       &")
print("{:.2f}".format(mean_AE[0]),"&","{:.2f}".format(mean_AE[1]),"&","{:.2f}".format(mean_AE[2]),"&","{:.2f}".format(mean_AE[3]),"&","{:.2f}".format(mean_AE[4]),"&","{:.2f}".format(mean_AE[5]),"&","{:.2f}".format(mean_AE[6]),"&","{:.2f}".format(mean_AE[7]),"&","{:.2f}".format(mean_AE[8]))
print("\\\\ \cline{1-11}")


# %% [code]
from sklearn.linear_model import LogisticRegression
from sklearn.feature_selection import SelectFromModel,RFE
import time
#logistic = LogisticRegression(C=1, penalty="l1",solver='liblinear', random_state=7).fit(X_train, y_train)
#model = SelectFromModel(logistic, prefit=True)
#X_new = model.transform(X_train)
#print(len(X_new))
#sc = selected_features.columns[selected_features.var()!=0]
#sc
rfe = RFE(LogisticRegression(max_iter=20000), n_features_to_select=11)
start_time = time.time()
print(start_time)
local_time = time.ctime(start_time)
print("Local time:", local_time)
rfe.fit(X_train, y_train)
#rf.fit(X,y)
local_time = time.ctime(time.time())
print("Local time:", local_time)
print(time.time())

elapsed_time = time.time() - start_time
print(elapsed_time)
#print("elapsed time: {:.2}".format(elapsed_time))
a= rfe.predict(X_test)
accuracy = accuracy_score(y_test,a)
accuracy

# %% [code]
import numpy as np
import matplotlib.pyplot as plt
from sklearn import datasets
from sklearn.decomposition import PCA
import pandas as pd
from sklearn.preprocessing import StandardScaler

#iris = datasets.load_iris()
#X = iris.data
#y = iris.target
#In general a good idea is to scale the data
scaler = StandardScaler()
scaler.fit(X_train)
X=scaler.transform(X_train)    

pca = PCA()
x_new = pca.fit_transform(X)


# %% [code]
def myplot(score,coeff,labels=None):
    xs = score[:,0]
    ys = score[:,1]
    n = coeff.shape[0]
    scalex = 1.0/(xs.max() - xs.min())
    scaley = 1.0/(ys.max() - ys.min())
    plt.scatter(xs * scalex,ys * scaley, c = y_train)
    for i in range(n):
        plt.arrow(0, 0, coeff[i,0], coeff[i,1],color = 'r',alpha = 0.5)
        if labels is None:
            plt.text(coeff[i,0]* 1.15, coeff[i,1] * 1.15, "Var"+str(i+1), color = 'g', ha = 'center', va = 'center')
        else:
            plt.text(coeff[i,0]* 1.15, coeff[i,1] * 1.15, labels[i], color = 'g', ha = 'center', va = 'center')
plt.xlim(-1,1)
plt.ylim(-1,1)
plt.xlabel("PC{}".format(1))
plt.ylabel("PC{}".format(2))
plt.grid()

#Call the function. Use only the 2 PCs.
myplot(x_new[:,0:2],np.transpose(pca.components_[0:2, :]))
plt.show()
#pca.explained_variance_ratio_

# %% [code]
print(abs( pca.components_ ))

# %% [code]


# %% [code]
