# Supplementary material for: Towards survival prediction of cancer patients using medical images
Source: PeerJ Comput Sci. 2022 Oct 26;8:e1090. doi: 10.7717/peerj-cs.1090 (PMC9680890; doi:10.7717/peerj-cs.1090)
Supplement: Supplemental Information 1 [file peerj-cs-08-1090-s001.zip › FinalCodeV1.2/Benchmark NSCLC Feature Selection/Tables.ipynb]

# %% [code]
import os
import glob
import os
import glob
import json
from matplotlib import pyplot
import matplotlib.pyplot as plt
import matplotlib.patches as mpatches
import natsort 

contents = []
json_dir_name = 'C:/Users/HPCNL/Documents/Radiomic Features/Benchmark NSCLC Feature Selection/'
Train_accuracy = []
Test_accuracy = []
Mean_Absolute_Error = []
Model_Name = []
json_pattern = os.path.join(json_dir_name, '*.json')
file_list = glob.glob(json_pattern)
#file_list.sort()
file_list = natsort.natsorted(file_list,reverse=False)
#print(file_list)
print("total files:" ,len(file_list))
Features = ["f_classif", 
                 "f_regression", 
                 "mutual_info_regression", 
                 "mutual_info_classif"]
               #"RFE",
               #"RFECV"]
Models = [     
          "Logistic Regression1", 
               "MLP Classifier", 
     "SVM",
               "Random Forest Classifier",
    "Decision Tree Classifier" ,
              
            ]
#print(Models[0])
#j = 0
Train_accuracy1 = []
Test_accuracy1 = []
Precision111 = []
Recall111 = []
Fscore111 = []
Precision222 = []
Recall222 = []
Fscore222 = []
Mean_Absolute_Error1 = []
Train_accuracy2 = []
Test_accuracy2 = []
Mean_Absolute_Error2 = []
train_time2 = []
test_time2 = []
F = []
F1 = []
F2 = []
indexS = []
d1 = []
d2 = []
for i in range(len(Models)):
    #f2 = open(Models[i]+".txt","a+")
    Train_accuracy1 = []
    Test_accuracy1 = []
    Precision11 = []
    Recall11 = []
    Fscore11 = []
    Precision22 = []
    Recall22 = []
    Fscore22 = []
    Mean_Absolute_Error1 = []
    F = []
    train_time1 = []
    test_time2 = []
    #F1 = []
#indexS = []
    d1 = []
    for j in range(len(Features)):
        Train_accuracy = []
        Test_accuracy = []
        Precision1 = []
        Recall1 = []
        Fscore1 = []
        Precision2 = []
        Recall2 = []
        Fscore2 = []
        Mean_Absolute_Error = [] 
        Model_Name = []
        train_time = []
        test_time = []
        #F = []
        d = []
        for file in file_list:
            a = file.split('-')
            #print(a[3].split('.')[0])
            if a[1] == 'fg':
                with open(file) as f:
                    #print(f)
                    line = f.readline()
                    data = json.loads(line)
                    #if ( float(data['Test Accuracy'])>=float(-1)):
                    if ((data['Model Name']==Models[i]) & (a[2]==Features[j])):
                        b = a[1]
                        Train_accuracy.append(round(data['Train score'],2))
                        Test_accuracy.append(round(data['Test score'],2))
                        #print(Test_accuracy)
                        #Mean_Absolute_Error.append(round(data['Testing Mean Absolute Error'],2))
                        Precision1.append(round(data['Micro Precision'],2))
                        Recall1.append(round(data['Micro Recall'],2))
                        Fscore1.append(round(data['Micro F1 Score'],2))
                        Precision2.append(round(data['Macro Precision'],2))
                        Recall2.append(round(data['Macro Recall'],2))
                        Fscore2.append(round(data['Macro F1 Score'],2))
                        Model_Name.append('LR'+(a[3].split('.'))[0])
                        d.append(a[4].split('.')[0])
                        train_time.append(data["Training Time"])
                Temp = {"Train_accuracy":Train_accuracy, "Test_accuracy":Test_accuracy,"Mean_Absolute_Error":Mean_Absolute_Error}
                Temp1 = ["Train_accuracy", "Test_accuracy","Mean_Absolute_Error"]
                temp2 = ["\multirow{3}{*}{f\_classif}","\multirow{3}{*}{f\_regression}","\multirow{3}{*}{mutual\_info\_c}",
                         "\multirow{3}{*}{mutual\_info\_r} "
                        ,"\multirow{3}{*}{RFE}" ,"\multirow{3}{*}{RFECV}" ]
        F.append(Features[j])
        #print(Test_accuracy)
        ind = Test_accuracy.index(max(Test_accuracy))
        d1.append(d[ind])
        train_time1.append(train_time[ind])
        Train_accuracy1.append(Train_accuracy[ind])
        Test_accuracy1.append(Test_accuracy[ind])
        Precision11.append(Precision1[ind])
        Recall11.append(Recall1[ind])
        Fscore11.append(Fscore1[ind])
        Precision22.append(Precision2[ind])
        Recall22.append(Recall2[ind])
        Fscore22.append(Fscore2[ind])
        #Mean_Absolute_Error1.append(Mean_Absolute_Error[ind])
    index1 = Test_accuracy1.index(max(Test_accuracy1))
    ind2 = Test_accuracy.index(max(Test_accuracy))
    #index = 2
    #print(index1)
    #print("d1",d1)
    indexS.append(d1[index1])
    #print("ok",indexS)
    #print(max(Test_accuracy))
    F1.append(F[index1])
    #indexS.append(index1)
    #print(F1)
    #print("Mean Absolute Error",Mean_Absolute_Error)
    Train_accuracy2.append(Train_accuracy1[index1])
    Test_accuracy2.append(Test_accuracy1[index1])
    #Mean_Absolute_Error2.append(Mean_Absolute_Error1[index1])
    train_time2.append(train_time1[index1])
    Precision111.append(Precision11[index1])
    Recall111.append(Recall11[index1])
    Fscore111.append(Fscore11[index1])
    Precision222.append(Precision22[index1])
    Recall222.append(Recall22[index1])
    Fscore222.append(Fscore22[index1])
    #print("confirm", Test_accuracy2, F1)

print("& TA &")
print("{:.2f}".format(Train_accuracy2[0]),"&","{:.2f}".format(Train_accuracy2[1]),"&","{:.2f}".format(Train_accuracy2[2]),"&","{:.2f}".format(Train_accuracy2[3]),"&","{:.2f}".format(Train_accuracy2[4]),'&')
print("\\\\ \cline{3-9}& & TesA  &")
print("{:.2f}".format(Test_accuracy2[0]),"&","{:.2f}".format(Test_accuracy2[1]),"&","{:.2f}".format(Test_accuracy2[2]),"&","{:.2f}".format(Test_accuracy2[3]),"&","{:.2f}".format(Test_accuracy2[4]),'&')
print(" \\\\ \cline{3-9}&  & TraT  &")
print("{:.4f}".format(train_time2[0]),"&","{:.4f}".format(train_time2[1]),"&","{:.4f}".format(train_time2[2]),"&","{:.4f}".format(train_time2[3]),"&","{:.4f}".format(train_time2[4]),"&")
print(" \\\\ \cline{3-9}&  & MiP       &")
print("{:.2f}".format(Precision111[0]),"&","{:.2f}".format(Precision111[1]),"&","{:.2f}".format(Precision111[2]),"&","{:.2f}".format(Precision111[3]),"&","{:.2f}".format(Precision111[4]),"&")
print(" \\\\ \cline{3-9} & & MiR       &")
print("{:.2f}".format(Recall111[0]),"&","{:.2f}".format(Recall111[1]),"&","{:.2f}".format(Recall111[2]),"&","{:.2f}".format(Recall111[3]),"&","{:.2f}".format(Recall111[4]),"&")
print(" \\\\ \cline{3-9} & & MiF1      &")
print("{:.2f}".format(Fscore111[0]),"&","{:.2f}".format(Fscore111[1]),"&","{:.2f}".format(Fscore111[2]),"&","{:.2f}".format(Fscore111[3]),"&","{:.2f}".format(Fscore111[4]),"&")
print(" \\\\ \cline{3-9}&  & MaP       &")
print("{:.2f}".format(Precision222[0]),"&","{:.2f}".format(Precision222[1]),"&","{:.2f}".format(Precision222[2]),"&","{:.2f}".format(Precision222[3]),"&","{:.2f}".format(Precision222[4]),"&")
print(" \\\\ \cline{3-9} & & MaR       &")
print("{:.2f}".format(Recall222[0]),"&","{:.2f}".format(Recall222[1]),"&","{:.2f}".format(Recall222[2]),"&","{:.2f}".format(Recall222[3]),"&","{:.2f}".format(Recall222[4]),"&")
print(" \\\\ \cline{3-9} & & MaF1      &")
print("{:.2f}".format(Fscore222[0]),"&","{:.2f}".format(Fscore222[1]),"&","{:.2f}".format(Fscore222[2]),"&","{:.2f}".format(Fscore222[3]),"&","{:.2f}".format(Fscore222[4]),"&")
print("\\\\ \cline{3-9}& & FSM  &")
print(F1[0],"&",F1[1],"&",F1[2],"&",F1[3],"&",F1[4],"&")
print("\\\\ \cline{3-9}& & FS  &")
print(indexS[0],"&",indexS[1],"&",indexS[2],"&",indexS[3],"&",indexS[4],"&")
#print(" \\\\ \cline{2-11}  & Training Time   &")
#print("{:.4f}".format(test_time2[0]),"&","{:.4f}".format(test_time2[1]),"&","{:.4f}".format(test_time2[2]),"&","{:.4f}".format(test_time2[3]),"&","{:.4f}".format(test_time2[4]),"&","{:.4f}".format(test_time2[5]),"&","{:.4f}".format(test_time2[6]),"&","{:.4f}".format(test_time2[7]),"&","{:.4f}".format(test_time2[8]))
print("\\\\ \cline{1-9}")

# %% [code]
import os
import glob
import os
import glob
import json
from matplotlib import pyplot
import matplotlib.pyplot as plt
import matplotlib.patches as mpatches
import natsort 


contents = []
json_dir_name = 'C:/Users/HPCNL/Documents/Radiomic Features/Benchmark NSCLC Feature Selection/'
Train_accuracy = []
Test_accuracy = []
Mean_Absolute_Error = []
Model_Name = []
json_pattern = os.path.join(json_dir_name, '*.json')
file_list = glob.glob(json_pattern)
#file_list.sort()
file_list = natsort.natsorted(file_list,reverse=False)
#print(file_list)
print("total files:" ,len(file_list))
Features = ["f_classif", 
                 "f_regression", 
                 "mutual_info_regression", 
                 "mutual_info_classif"]
               #"RFE",
               #"RFECV"]
Models = [     
          "Linear Regression",
               "MLP Regressor", 
               "Random Forest Regressor", 
               "Decision Tree Regressor" 
              
            ]
#print(Models[0])
#j = 0
Train_accuracy1 = []
Test_accuracy1 = []
Precision111 = []
Recall111 = []
Fscore111 = []
Precision222 = []
Recall222 = []
Fscore222 = []
Mean_Absolute_Error1 = []
Train_accuracy2 = []
Test_accuracy2 = []
Mean_Absolute_Error2 = []
train_time2 = []
test_time2 = []
F = []
F1 = []
F2 = []
indexS = []
d1 = []
d2 = []
for i in range(len(Models)):
    #f2 = open(Models[i]+".txt","a+")
    Train_accuracy1 = []
    Test_accuracy1 = []
    Precision11 = []
    Recall11 = []
    Fscore11 = []
    Precision22 = []
    Recall22 = []
    Fscore22 = []
    Mean_Absolute_Error1 = []
    F = []
    train_time1 = []
    test_time2 = []
    #F1 = []
#indexS = []
    d1 = []
    for j in range(len(Features)):
        Train_accuracy = []
        Test_accuracy = []
        Precision1 = []
        Recall1 = []
        Fscore1 = []
        Precision2 = []
        Recall2 = []
        Fscore2 = []
        Mean_Absolute_Error = [] 
        Model_Name = []
        train_time = []
        test_time = []
        #F = []
        d = []
        for file in file_list:
            a = file.split('-')
            #print(a[3].split('.')[0])
            if a[1] == 'rfg':
                with open(file) as f:
                    #print(f)
                    line = f.readline()
                    data = json.loads(line)
                    #if ( float(data['Test Accuracy'])>=float(-1)):
                    if ((data['Model Name']==Models[i]) & (a[2]==Features[j])):
                        b = a[1]
                        Train_accuracy.append(round(data['Train score'],2))
                        Test_accuracy.append(round(data['Test score'],2))
                        #print(Test_accuracy)
                        #Mean_Absolute_Error.append(round(data['Testing Mean Absolute Error'],2))
                        Precision1.append(data['MAE'])
                        Recall1.append(data['MSE'])
                        Fscore1.append(data['MedAE'])
                        Model_Name.append('LR'+(a[3].split('.'))[0])
                        d.append(a[4].split('.')[0])
                        train_time.append(data["Training Time"])
                Temp = {"Train_accuracy":Train_accuracy, "Test_accuracy":Test_accuracy,"Mean_Absolute_Error":Mean_Absolute_Error}
                Temp1 = ["Train_accuracy", "Test_accuracy","Mean_Absolute_Error"]
                temp2 = ["\multirow{3}{*}{f\_classif}","\multirow{3}{*}{f\_regression}","\multirow{3}{*}{mutual\_info\_c}",
                         "\multirow{3}{*}{mutual\_info\_r}","\multirow{3}{*}{RFE}" ,"\multirow{3}{*}{RFECV}" ]
        F.append(Features[j])
        #print(Test_accuracy)
        ind = Test_accuracy.index(max(Test_accuracy))
        d1.append(d[ind])
        train_time1.append(train_time[ind])
        Train_accuracy1.append(Train_accuracy[ind])
        Test_accuracy1.append(Test_accuracy[ind])
        Precision11.append(Precision1[ind])
        Recall11.append(Recall1[ind])
        Fscore11.append(Fscore1[ind])
        #Mean_Absolute_Error1.append(Mean_Absolute_Error[ind])
    index1 = Test_accuracy1.index(max(Test_accuracy1))
    ind2 = Test_accuracy.index(max(Test_accuracy))
    #index = 2
    #print(index1)
    #print("d1",d1)
    indexS.append(d1[index1])
    #print("ok",indexS)
    #print(max(Test_accuracy))
    F1.append(F[index1])
    #indexS.append(index1)
    #print(F1)
    #print("Mean Absolute Error",Mean_Absolute_Error)
    Train_accuracy2.append(Train_accuracy1[index1])
    Test_accuracy2.append(Test_accuracy1[index1])
    #Mean_Absolute_Error2.append(Mean_Absolute_Error1[index1])
    train_time2.append(train_time1[index1])
    Precision111.append(Precision11[index1])
    Recall111.append(Recall11[index1])
    Fscore111.append(Fscore11[index1])
    #print("confirm", Test_accuracy2, F1)

print("& TA &")
print("{:.2f}".format(Train_accuracy2[0]),"&","{:.2f}".format(Train_accuracy2[1]),"&","{:.2f}".format(Train_accuracy2[2]),"&","{:.2f}".format(Train_accuracy2[3]),"&")
print("\\\\ \cline{3-9}& & TesA  &")
print("{:.2f}".format(Test_accuracy2[0]),"&","{:.2f}".format(Test_accuracy2[1]),"&","{:.2f}".format(Test_accuracy2[2]),"&","{:.2f}".format(Test_accuracy2[3]),"&")
print(" \\\\ \cline{3-9}&  & TraT  &")
print("{:.4f}".format(train_time2[0]),"&","{:.4f}".format(train_time2[1]),"&","{:.4f}".format(train_time2[2]),"&","{:.4f}".format(train_time2[3]),"&")
print(" \\\\ \cline{3-8}&  &  MAE      &")
print("{:.2f}".format(Precision111[0]),"&","{:.2f}".format(Precision111[1]),"&","{:.2f}".format(Precision111[2]),"&","{:.2f}".format(Precision111[3]),"&")
print(" \\\\ \cline{3-8} & & MSE      &")
print("{:.2f}".format(Recall111[0]),"&","{:.2f}".format(Recall111[1]),"&","{:.2f}".format(Recall111[2]),"&","{:.2f}".format(Recall111[3]),"&")
print(" \\\\ \cline{3-8} & & MedAE      &")
print("{:.2f}".format(Fscore111[0]),"&","{:.2f}".format(Fscore111[1]),"&","{:.2f}".format(Fscore111[2]),"&","{:.2f}".format(Fscore111[3]),"&")
print("\\\\ \cline{3-8}& & FSM  &")
print(F1[0],"&",F1[1],"&",F1[2],"&",F1[3],"&")
print("\\\\ \cline{3-8}& & FS  &")
print(indexS[0],"&",indexS[1],"&",indexS[2],"&",indexS[3],"&")
#print(" \\\\ \cline{2-11}  & Training Time   &")
#print("{:.4f}".format(test_time2[0]),"&","{:.4f}".format(test_time2[1]),"&","{:.4f}".format(test_time2[2]),"&","{:.4f}".format(test_time2[3]),"&","{:.4f}".format(test_time2[4]),"&","{:.4f}".format(test_time2[5]),"&","{:.4f}".format(test_time2[6]),"&","{:.4f}".format(test_time2[7]),"&","{:.4f}".format(test_time2[8]))
print("\\\\ \cline{1-8}")

# %% [code]
