# Supplementary material for: Towards survival prediction of cancer patients using medical images
Source: PeerJ Comput Sci. 2022 Oct 26;8:e1090. doi: 10.7717/peerj-cs.1090 (PMC9680890; doi:10.7717/peerj-cs.1090)
Supplement: Supplemental Information 1 [file peerj-cs-08-1090-s001.zip › FinalCodeV1.2/Benchmark NSCLC/NSCLC_Radiomic_Features_shape+glrm+ngtdm.csv]

original_shape_Elongation	original_shape_Flatness	original_shape_LeastAxisLength	original_shape_MajorAxisLength	original_shape_Maximum2DDiameterColumn	original_shape_Maximum2DDiameterRow	original_shape_Maximum2DDiameterSlice	original_shape_Maximum3DDiameter	original_shape_MeshVolume	original_shape_MinorAxisLength	original_shape_Sphericity	original_shape_SurfaceArea	original_shape_SurfaceVolumeRatio	original_glrlm_GrayLevelNonUniformity	original_glrlm_GrayLevelNonUniformityNormalized	original_glrlm_GrayLevelVariance	original_glrlm_HighGrayLevelRunEmphasis	original_glrlm_LongRunEmphasis	original_glrlm_LongRunHighGrayLevelEmphasis	original_glrlm_LongRunLowGrayLevelEmphasis	original_glrlm_LowGrayLevelRunEmphasis	original_glrlm_RunEntropy	original_glrlm_RunLengthNonUniformity	original_glrlm_RunLengthNonUniformityNormalized	original_glrlm_RunPercentage	original_glrlm_RunVariance	original_glrlm_ShortRunEmphasis	original_glrlm_ShortRunHighGrayLevelEmphasis	original_glrlm_ShortRunLowGrayLevelEmphasis	original_ngtdm_Busyness	original_ngtdm_Coarseness	original_ngtdm_Complexity	original_ngtdm_Contrast	original_ngtdm_Strength	Age	Survival_days1	Survival_days
0.725056329	0.542669347	45.88974071	84.56298651	94.33981132	82.87339742	94.33981132	95.83318841	155537.6667	61.31292861	0.622802746	22457.28887	0.14438489	1696.339066	0.112812709	45.22994567	729.1818567	2.01164962	1603.834598	0.008088541	0.006731895	4.690897996	10428.96991	0.693244173	0.79628754	0.430281877	0.858228391	607.4925308	0.006522536	1.582543658	0.00032287	2049.64204	0.09107915	0.475542386	78.7515	2165	2
0.879931943	0.754730174	69.80926901	92.49566454	114.7693339	102.0784012	103.247276	124.6434916	355183.3333	81.38988985	0.707152245	34298.32564	0.096565132	3571.137185	0.112762822	68.59731438	896.2249195	2.532008234	2498.938178	0.014612466	0.011262112	4.960294959	19683.84914	0.620841837	0.736010448	0.676940612	0.815708593	704.5062341	0.010668187	2.196753956	0.000194467	1759.586682	0.085619439	0.37685475	83.8001	155	0
0.362973952	0.249876048	17.21510261	68.89456898	53.36665626	32.80243893	54.58937626	55.82114295	8015	25.00693397	0.557245804	3475.679067	0.433646796	98.53359185	0.11047519	6.528698325	85.39329382	1.526804586	133.5634059	0.027175405	0.019753322	3.99479118	685.5003397	0.766877043	0.865944735	0.187873053	0.897666713	76.1374419	0.018271948	0.796053483	0.008111813	132.709436	0.067441923	0.663619835	68.1807	256	0
0.795794616	0.755101977	34.32110116	45.45227293	46.17358552	51.6139516	53.14132102	54.58937626	38462.66667	36.17067409	0.737985691	7466.707017	0.194128688	622.2402551	0.177997326	2.991426233	51.71454017	2.530548089	130.9884558	0.062020033	0.028273354	3.914935109	2071.179764	0.590724371	0.726595234	0.622936182	0.796421509	41.21375852	0.023574766	3.831639788	0.0017853	76.90974754	0.018662042	0.180052673	68.1807	256	0
0.523305022	0.329181294	24.436223	74.23332812	55.31726674	84.38009244	62.60990337	84.97058314	33823	38.84667342	0.572508912	8834.391139	0.261194783	228.3658201	0.06082197	94.33205874	950.0928431	1.477316518	1540.855872	0.004572832	0.003973203	5.154181558	3032.962345	0.807586954	0.882238091	0.191470597	0.917554004	849.5793713	0.00385631	0.378134985	0.001518079	2610.492669	0.361429846	1.745392703	68.1807	256	0
0.463509728	0.293648643	35.12212704	119.6059573	82.09750301	83.45058418	92.80086206	125.7457753	73904.33333	55.4385247	0.40236374	21166.31351	0.286401521	975.3636643	0.13570681	8.916948042	266.8570574	1.977368733	540.2880506	0.010921777	0.007217602	4.206399572	4817.757414	0.66870718	0.792284791	0.37557949	0.844305016	223.3995486	0.006613676	1.474539175	0.000961327	417.5549878	0.024315956	0.386883542	70.8802	141	0
0.750237714	0.634980173	17.51735293	27.58724395	30	28.63564213	26	31.04834939	6752.666667	20.69699083	0.780414671	2213.819665	0.327843765	66.205769	0.095203573	34.37230208	446.9506495	1.78766146	893.7700801	0.012879201	0.011151558	4.633926006	505.0426132	0.725670867	0.825756883	0.314188263	0.875703895	377.2045715	0.010846394	0.153788681	0.007707731	743.0806552	0.19068919	3.912608589	70.8802	141	0
0.491670558	0.286639731	30.72431216	107.1879047	110.7248843	110.1453585	68.26419266	117.7285012	83286.66667	52.70113696	0.501336068	18396.65348	0.220883537	800.1619145	0.095093908	26.66206313	509.176271	1.774598268	963.8482458	0.006066524	0.004601907	4.677347012	6131.355175	0.728093009	0.828544584	0.314226559	0.877431155	438.1328373	0.004356981	0.968353358	0.000785242	1241.127972	0.065906215	0.591867271	70.8802	141	0
0.704987168	0.448753823	35.19011264	78.41741019	77.82030583	85.60373824	84.40379138	102.8007782	83721.33333	55.28326791	0.489375028	18911.80921	0.225889967	794.3744849	0.094639436	36.14907943	709.400938	1.784421136	1328.173507	0.006219138	0.005032295	4.730041975	6054.412577	0.720602668	0.825383253	0.312108004	0.873502564	610.0317199	0.004825147	0.706145747	0.000768133	1846.323289	0.071380101	0.840046516	80.4819	353	1
0.963215992	0.638623633	38.66692399	60.54728015	72.11102551	75.17978452	70.22819946	75.55130707	77293	58.32010851	0.506572724	17322.17541	0.224110533	339.2659787	0.03874268	181.474473	1753.932637	1.378852909	2657.45009	0.001717471	0.001488194	5.658627978	7328.677646	0.836802433	0.902197349	0.149414586	0.93139787	1593.228344	0.001442621	0.415423504	0.000753704	6857.629661	0.452185656	1.522369484	73.8864	173	0
0.812144184	0.22735868	29.8133913	131.1293295	129.8768648	100.5783277	122.8006515	130.751673	21915	106.4959222	0.31559298	12000.08824	0.547574184	362.2878792	0.1536395	3.646715318	53.85028823	1.767345601	98.79378793	0.045946928	0.029388404	3.729061121	1672.592048	0.70664671	0.823738107	0.281538626	0.865328855	46.06306865	0.026349659	3.052573616	0.002914531	63.52981863	0.040300048	0.173619664	81.5288	137	0
0.923883195	0.845830257	24.54911414	29.02368879	35.60898763	36.76955262	35.77708764	37.57658846	11956.33333	26.81449833	0.717566606	3523.875703	0.294728794	80.54059726	0.0626374	52.72819779	518.0029728	1.661671848	999.0707812	0.01116878	0.010045129	4.982531089	1003.719221	0.780528407	0.854598495	0.28827981	0.903535874	448.8270536	0.009857762	0.234702792	0.004486583	1238.123891	0.311736568	2.303749794	81.5288	137	0
0.867631108	0.749199932	34.02509056	45.41523446	50.99019514	51.10772936	53.85164807	56.46237685	39830.33333	39.40367022	0.730401787	7722.031898	0.193873143	347.0698876	0.084541802	87.4149485	941.559559	1.794211048	1893.692743	0.006964102	0.005984362	5.000753199	3038.610429	0.740046192	0.829637003	0.338982574	0.883429654	803.4360566	0.005809421	0.403016982	0.001279485	2281.091392	0.27314826	1.694559963	71.666	77	0
0.747685335	0.425142568	36.87794913	86.74254683	88.76936408	90.35485598	77.66595136	105.470375	88387	64.8561302	0.483213377	19858.08835	0.224672049	1092.580621	0.121937221	12.63249536	369.0707052	1.739762443	666.1631225	0.007670089	0.005683503	4.230331386	6461.243082	0.72032649	0.829229915	0.281933186	0.873476166	318.5236486	0.005333381	1.695043351	0.000691814	599.3328618	0.042436774	0.348366031	56.1342	131	0
0.685655601	0.531918277	29.62981718	55.70370203	63.65532185	58.41232747	48.66210024	64.15605973	40571.33333	38.1935553	0.675890745	8447.998186	0.208225796	313.0380088	0.071758147	62.57750817	799.1752217	1.529254696	1328.50568	0.008645067	0.007555885	4.943783748	3439.176943	0.788024823	0.870837429	0.208710847	0.908112411	708.6248251	0.007334844	0.475351916	0.001440005	1618.31968	0.241813112	1.329232941	56.1342	131	0
0.300143521	0.23448511	26.52657662	113.126913	82.96987405	93.23089617	39.29376541	100.5982107	33367.66667	33.95431002	0.507212488	9881.997637	0.29615489	439.9749854	0.126675324	5.693430791	129.1249003	1.696573914	226.9956961	0.01620153	0.010684698	3.976082663	2524.253936	0.725504493	0.835257335	0.258091977	0.876138808	111.8730459	0.009680902	2.139530977	0.001936685	154.26287	0.047537017	0.228767493	56.1342	131	0
0.685398914	0.529077263	43.98879409	83.14247678	74.24284477	96.76776323	90.70832376	106.6958293	98711	56.98576328	0.479691059	21532.75185	0.218139335	1026.361395	0.100189808	25.36212073	506.0419298	1.629101484	870.6922327	0.007915573	0.006677516	4.499063711	7732.479786	0.754310633	0.850343264	0.243875232	0.891309904	443.5231955	0.006451796	1.637151428	0.0005698	949.6243798	0.09620686	0.357193058	56.1342	131	0
0.553666807	0.417688392	15.88951641	38.04155611	43.08131846	29.52964612	30.2654919	44.22668877	5928.666667	21.06234691	0.590360432	2683.314463	0.452599988	74.60839779	0.114125234	5.770605056	54.58042453	1.544107832	79.11594903	0.052522174	0.032771986	3.885958051	499.5146256	0.76184128	0.862593871	0.193435133	0.894850479	49.6404564	0.029128352	1.040706832	0.011234785	92.28603974	0.073084396	0.709329384	71.0554	2119	2
0.805081576	0.520186886	20.80832779	40.00163855	42.19004622	41.76122604	48.37354649	53.14132102	16158.66667	32.20458221	0.611199044	5057.141895	0.312967771	148.7622354	0.087056752	53.571037	867.2142441	1.590331399	1453.428081	0.007571747	0.006640281	4.762118165	1311.605046	0.767029986	0.857976278	0.229053793	0.897659207	765.8432999	0.006453061	0.157521603	0.003594329	1920.857439	0.171145145	3.649458318	71.0554	2119	2
0.795929233	0.378804271	28.36999363	74.89354203	86.092973	72.71863585	85.08818954	90.64215355	79988.66667	59.60995944	0.585566478	15331.81451	0.191674835	329.1026076	0.036042908	114.3779146	1191.75809	1.334402712	1709.532609	0.00208351	0.001722651	5.512627522	7695.532579	0.842488452	0.909679002	0.124820677	0.934277494	1093.626061	0.00164623	0.486489162	0.001022749	3503.302823	0.275767665	1.291274235	64.3313	515	2
0.862922889	0.772626512	28.09005636	36.3565784	42.80186912	42.19004622	37.94733192	44.45222154	20033.33333	31.37292369	0.678266597	5259.193777	0.262522152	263.4565766	0.125157881	9.018530375	299.9117305	1.591284555	467.9504215	0.006475797	0.004317509	4.058223566	1591.969272	0.755278816	0.855249586	0.22007721	0.89186479	269.1384052	0.003920407	0.42264921	0.002984922	650.5489621	0.02590056	1.626153561	71.2553	85	0
0.826254357	0.73930406	64.43004616	87.14959057	97.67292358	103.8460399	95.35197953	106.6958293	258396	72.00772892	0.561270445	34954.45015	0.135274734	1725.352352	0.063220319	118.1030117	1130.635143	1.690995265	2129.785045	0.004405958	0.003553793	5.363451948	20572.77124	0.753582041	0.843912259	0.284600623	0.89068149	976.2020763	0.003390797	1.070708012	0.000283967	4768.900828	0.137977985	0.706168887	71.2553	85	0
0.663272645	0.562741047	22.84473028	40.59545753	45.69463864	34.92849839	41.23105626	46.77606225	14884	26.9258565	0.732366266	3995.479438	0.268441241	194.7451368	0.12908805	12.85778357	390.4720662	1.738867174	704.6327307	0.007792544	0.005990614	4.166665165	1095.044153	0.72429767	0.831142397	0.282341291	0.875089074	337.8197472	0.005679874	0.25908161	0.00373897	818.0458473	0.035451394	2.509877352	65.3635	3614	2
0.374715989	0.319691542	20.02409333	62.63566818	67.08203932	67.91170739	30.06659276	68.87670143	19914	23.47058634	0.688059633	5163.732233	0.259301609	54.04796481	0.022696959	203.599482	1013.061319	1.185616263	1287.121491	0.007430569	0.006469766	5.835226507	2148.926763	0.901929305	0.946028544	0.066971047	0.960505073	956.5970979	0.006289922	0.217398022	0.003441196	5676.317538	0.742510317	3.778473406	66.7707	1247	2
0.961158912	0.654900931	14.29514605	21.82795193	25.29822128	26	25.29822128	29.59729717	3984	20.98013052	0.742356096	1637.1359	0.410927686	21.93110528	0.047353204	106.0810455	934.0592167	1.377054044	1482.836153	0.006194853	0.005894611	5.190402723	391.0261128	0.844293898	0.903996394	0.151749424	0.934391151	839.8749613	0.005838683	0.072131285	0.008862209	3728.060277	0.68643225	9.507197235	71.7235	1238	2
0.800921815	0.759045157	49.07153204	64.64902858	77.17512553	75.07329752	65.51335742	79.27168473	113577.3333	51.77881731	0.718275512	15790.19557	0.13902594	1073.266479	0.093496772	37.02856417	592.7479424	1.745194384	1100.834023	0.008702388	0.007193434	4.739933274	8346.08436	0.72658344	0.830588864	0.293090791	0.876840342	509.3781352	0.006910777	1.344724253	0.000589131	1009.880834	0.105201603	0.455123287	79.1129	101	0
0.705511583	0.54090292	13.1701389	24.34843373	22.8035085	28.8444102	21.63330765	29.46183973	3326.333333	17.17810201	0.746263018	1444.007281	0.434113823	42.23723883	0.119510201	7.411478058	143.4638274	1.699925339	255.2170568	0.020389852	0.014896368	4.014182105	259.8762036	0.734015696	0.83722202	0.266435376	0.880446047	124.7531548	0.013869925	0.215413978	0.018984946	161.8486577	0.064828893	2.340190826	73.9001	220	0
0.316577511	0.275527706	30.7584857	111.6348196	77.66595136	53.66563146	56.32051136	90.77444574	21532.33333	35.34107329	0.499098664	7499.375735	0.348284397	243.4490305	0.106865465	7.307555118	99.66042898	1.668970738	167.219597	0.024969468	0.015646993	4.172646201	1681.017675	0.735546806	0.841861391	0.249682819	0.880920094	87.96042669	0.013910564	1.330718725	0.003440129	177.9932013	0.048699138	0.4412523	73.9001	220	0
0.603246256	0.417075887	55.01132526	131.8976402	121.0619676	143.1782106	104.019229	143.5270009	223405.3333	79.56675766	0.42236561	42155.85801	0.18869674	2035.105343	0.089592837	48.80306628	708.6339519	1.733335117	1322.782675	0.010223301	0.008822925	4.839321709	16718.80474	0.735481806	0.834414979	0.293772356	0.881371757	610.1966783	0.00855833	2.556128801	0.000267994	1333.676013	0.147772886	0.251490919	73.9001	220	0
0.444890866	0.432875251	15.70347426	36.27713578	36.76955262	21.63330765	34.525353	37.25587202	5041.666667	16.13936637	0.703894466	2020.037009	0.400668498	54.56646495	0.098636648	21.04417261	487.0874163	1.432978745	716.1818476	0.006923822	0.006033253	4.290630742	440.8682545	0.796088277	0.884923077	0.15295342	0.912463987	440.8062872	0.005850035	0.092523517	0.011387035	866.9597252	0.09596951	5.881266774	82.9925	1926	2
0.885811716	0.670939879	47.63454951	70.99674798	75.17978452	84.40379138	74.40430095	87.3842091	147269.6667	62.88975118	0.760369287	17736.52059	0.120435667	1333.58678	0.099946532	60.52751927	859.8848581	2.400469519	2245.418368	0.008429432	0.006483336	4.99949646	8455.323572	0.633080956	0.748601929	0.608972595	0.823305822	685.3575434	0.006185374	0.744301536	0.000496759	2439.885987	0.055581252	1.111126984	82.9925	1926	2
0.514491954	0.428339179	48.23818061	112.6167836	74.40430095	102.3132445	127.9531164	129.0736224	114154.6667	57.94042898	0.495424566	22970.42516	0.201221955	1842.106169	0.189572312	13.5497966	275.1789357	2.981982399	900.5067592	0.018975359	0.012274989	4.141251405	5707.564646	0.586421702	0.698284449	0.916340853	0.793726716	210.811522	0.011515446	3.011234984	0.000416581	479.981196	0.034044238	0.272565628	74.82	336	1
0.363700968	0.117024469	17.99596628	153.7795167	79.39773297	114.5425685	31.6227766	115.1694404	13190.33333	55.9297591	0.470158048	5742.188303	0.43533307	194.7135199	0.144068924	4.098613709	69.09750712	1.844593954	127.746803	0.035454928	0.021431906	3.846428432	951.7290767	0.702015322	0.814040778	0.325456914	0.862852084	59.61184943	0.01909752	1.365980593	0.004872671	98.25467923	0.037158723	0.387412917	76.9692	139	0
0.615189909	0.494269517	20.45809096	41.39055767	32.55764119	45.65084884	46.81879964	52.07686627	11432.66667	25.46305339	0.589638085	4162.270412	0.364068203	121.3443469	0.103816004	21.2289752	599.0903286	1.748130536	1049.306425	0.005870132	0.004599248	4.447216827	858.9622016	0.733500443	0.83234714	0.297948992	0.879972525	525.9258468	0.004397224	0.143561692	0.005594942	971.079903	0.061113239	4.0925532	76.9692	139	0
0.401730071	0.3127966	18.60839512	59.49040082	41.61730409	58.41232747	34.23448554	62.12889827	12847.33333	23.89908296	0.549374061	4828.637866	0.375847481	195.2742164	0.151130482	4.753558309	138.8753519	1.902692693	272.4964858	0.017581572	0.011101185	3.885740677	889.667131	0.686173483	0.804888569	0.347785321	0.853996189	117.6109114	0.010021177	0.647281545	0.00526629	149.0488866	0.028904993	0.76444286	76.9692	139	0
0.835118641	0.624710802	39.38593112	63.04666257	60.92618485	80.52328856	73.34848328	82.09750301	88613	52.65144316	0.704867625	13636.6655	0.153890123	384.9449805	0.040220168	186.9589673	1357.780048	1.63146528	2633.571079	0.003315927	0.00282402	5.739729391	7558.703938	0.789719179	0.860638776	0.279580474	0.908284572	1178.065174	0.002734073	0.532956409	0.000741351	4911.680723	0.489152521	1.207017228	76.9692	139	0
0.884388681	0.640069958	23.04881993	36.00984492	46.64761516	41.61730409	38.62641583	49.03060269	16747	31.84669925	0.731879004	4325.166691	0.258265163	212.9477064	0.128221385	5.302233621	103.2263253	1.911669302	197.695346	0.025748633	0.015247523	4.079970147	1123.14669	0.673834334	0.800133393	0.337971352	0.847182564	87.54264401	0.013444726	0.980864092	0.004515434	138.1812724	0.032529881	0.554052557	54.6475	326	1
0.883388108	0.594710449	50.24037625	84.47871795	97.20082304	98.79271228	90.55385138	100.4191217	216434.6667	74.62749482	0.695074619	25080.5608	0.115880516	1310.244431	0.062041956	167.0584864	1493.070941	2.226654563	3538.109566	0.003894499	0.002616282	5.831028916	14559.13943	0.689360741	0.779412517	0.574881945	0.855472224	1257.641577	0.002422452	0.655902538	0.000385244	4748.593501	0.120426528	1.433921427	54.6475	326	1
0.757551092	0.541403203	39.8385688	73.58391787	88.02272434	87.31551981	72.49827584	99.07572861	110162.3333	55.74357735	0.674603897	16473.68267	0.149540067	500.067971	0.041582662	178.9837738	1473.66118	1.555931087	2607.557273	0.00224296	0.001799025	5.694312657	9547.921037	0.79379764	0.869839185	0.232245339	0.910690032	1297.512398	0.001714763	0.505727887	0.000638275	6062.758136	0.336308754	1.269688556	78.601	442	1
0.706266918	0.473298039	19.14434175	40.44880849	39.39543121	48.41487375	34.23448554	49.07137659	13417.66667	28.56765533	0.701891852	3890.438815	0.289948984	224.0539496	0.170544631	2.84067349	35.09102194	2.054796609	73.54376486	0.092428829	0.054467951	3.702353597	852.5659996	0.646680003	0.778806256	0.394690224	0.83101313	28.92167016	0.048248026	3.393609754	0.004689636	34.17895036	0.050441014	0.146956611	53.7221	245	0
0.754086192	0.713145323	85.52534855	119.926957	113.2254388	134.714513	133.4166406	135.3218386	660920.6667	90.4352623	0.785538158	46710.70189	0.070675202	10631.77303	0.191552977	10.74894491	331.2809143	2.896027757	987.9631533	0.01192113	0.006247227	4.161142232	31359.66022	0.563851457	0.695871439	0.815877005	0.779012327	254.6907487	0.005565379	11.53970991	8.44E-05	550.0999086	0.016563753	0.075105815	53.7221	245	0
0.645828943	0.569909473	24.53805714	43.0560612	44.94441011	48.37354649	32.55764119	49.39635614	20700.33333	27.80685047	0.803647853	4536.66344	0.219158956	110.5224967	0.048763766	204.4761744	745.6750256	1.53630416	1293.64521	0.025532161	0.018990388	5.380887374	1772.776638	0.78178983	0.868296135	0.207147358	0.90508806	654.1508264	0.017669468	0.178723029	0.004188566	1887.500223	0.539603479	5.131736697	75.7782	1141	2
0.769279174	0.726447247	28.25154396	38.89001446	41.76122604	46.64761516	37.20215048	47.03190407	22764	29.91727822	0.782890482	4961.528561	0.217955041	127.8448485	0.050343544	122.2017143	945.7004083	1.468101717	1579.23264	0.005592182	0.0050162	5.333836087	2066.656974	0.813775485	0.884937238	0.189302878	0.920340407	839.8726618	0.004903322	0.237925264	0.002355222	3219.012638	0.456572281	2.695977453	75.7782	1141	2
0.93808321	0.605340816	40.4591476	66.83697274	79.64923101	74.21590126	83.52245207	89.55445271	104831.6667	62.69864191	0.60051639	17904.17247	0.170789734	673.6995111	0.062197041	160.2116719	1434.400797	1.849231275	2717.751078	0.00512154	0.003942284	5.665149496	7979.494056	0.736434423	0.82436425	0.371691584	0.881201444	1256.775224	0.003735434	0.414705398	0.00064233	5537.424102	0.145456289	2.364540214	68.1314	1883	2
0.516134104	0.292269094	45.03476928	154.0866624	146.6969666	146.6969666	103.7304198	150.5323885	186112.3333	79.52938145	0.379284372	41562.59085	0.223319917	2211.136333	0.127394681	12.72789003	282.9245287	2.281425076	692.4070541	0.013202627	0.008975111	4.399359221	11326.55494	0.651476726	0.76412719	0.558661624	0.834132802	230.224986	0.008405233	4.458136588	0.00035316	370.6216524	0.04845072	0.122711304	70.3518	25	0
0.148322402	0.119160371	27.59476141	231.5766659	101.8430165	174.9514218	34.17601498	200.0099998	25320.66667	34.34800735	0.399542749	10436.88654	0.412188458	349.365664	0.133608454	4.356075043	54.80522418	1.841035904	103.3294381	0.04891482	0.028146884	3.939799297	1795.555583	0.683803873	0.810122963	0.303892176	0.852574327	46.3993464	0.024442571	3.215157235	0.002910939	71.54275904	0.041394603	0.205751752	70.3518	25	0
0.515338455	0.420845341	7.53556812	17.90578957	18.43908891	11.66190379	18.43908891	20.78460969	816.6666667	9.227541927	0.81396934	519.085978	0.635615483	3.476342841	0.032774218	219.64777	833.006906	1.091019789	891.7091722	0.060305179	0.04831102	5.18597748	100.5938055	0.946441615	0.972477064	0.028882558	0.978135366	818.3455845	0.045368124	0.046912692	0.023505433	9231.560092	3.063659628	27.22198616	70.1684	1972	2
0.65862219	0.589740566	28.34140236	48.05740692	40.49691346	57.30619513	60.7289058	60.7289058	25825.33333	31.65167458	0.640818715	6593.452701	0.255309491	130.3868624	0.046650716	147.4205315	1150.282574	1.644653406	2258.501673	0.004580605	0.003893579	5.51113809	2197.042839	0.786181848	0.857682858	0.282826941	0.906424132	995.065079	0.00376343	0.188329555	0.002221252	4221.477489	0.392126719	3.585878643	78.6776	479	2
0.467831837	0.203488785	18.52166711	91.02057947	72.47068373	47.70744177	66.2721661	74.45804188	7710	42.58232491	0.533631139	3536.816642	0.458731082	155.1344018	0.205788263	2.554781526	74.69016383	2.094564294	160.5080218	0.032402004	0.017819535	3.545762424	487.4220892	0.644080461	0.775964509	0.415949787	0.829249434	61.24353302	0.015533898	0.878722173	0.007376987	67.26636841	0.025616348	0.54715797	68.9966	257	0
0.775768415	0.572341843	31.59902691	55.21005896	50.99019514	66.75327707	68.9637586	72.38784428	46858	42.83021992	0.681975123	9216.614521	0.196692444	503.8556505	0.112813403	27.11123526	440.5401974	2.097282729	1013.454784	0.008605234	0.006379205	4.628599412	2975.665933	0.665696726	0.780887005	0.45015899	0.842720471	358.8337244	0.006047207	0.942066745	0.00115676	673.7723108	0.106183224	0.683471597	68.9966	257	0
0.67160113	0.523394768	42.33675048	80.88875364	92.45539465	84.89994111	67.05221846	96.95359715	78016	54.32497838	0.45613938	19357.19134	0.248118224	747.1098442	0.097636023	46.32526038	874.9521264	1.902921425	1760.189485	0.006536302	0.005403418	4.858702323	5378.778007	0.70227554	0.809137312	0.368940733	0.863351664	741.6146639	0.005214475	0.582571882	0.000775805	2091.511028	0.080323378	1.133665909	62.4476	303	1
0.672195437	0.430874106	8.804073948	20.43305415	22.36067977	16.4924225	17.88854382	24.49489743	1496	13.73500577	0.72706239	870.0285553	0.58156989	40.0251886	0.270386119	1.060416932	12.89849571	2.216640727	27.87449066	0.242176133	0.124567755	3.026986693	91.70842497	0.612386871	0.758185404	0.428517233	0.806480983	10.48843241	0.105607168	1.299244303	0.038035288	8.06474069	0.03665899	0.397212576	71.7153	999	2
0.63690936	0.434206347	29.55660534	68.07041298	57.68882041	72.11102551	78.10249676	80.04998438	45348.33333	43.35468319	0.568942386	10809.11295	0.238357447	419.0644907	0.093284769	55.03473773	741.3484108	2.034165116	1713.14913	0.007795679	0.006488221	4.888672908	3235.494437	0.720200937	0.803799997	0.481946187	0.872325383	623.3830878	0.006299551	0.586960695	0.000976223	2012.11371	0.16400461	1.190349681	71.7153	999	2
0.598128819	0.529765566	42.70453309	80.61024691	84.11896338	83.52245207	64.89992296	86.37129153	91588	48.21531179	0.543005157	18095.58191	0.197575904	1434.406798	0.2169997	10.29417754	323.6751133	4.976169207	1704.63206	0.019227667	0.007649684	4.304581018	3272.033405	0.493696628	0.591691039	2.076606468	0.729952614	230.1792111	0.006844332	2.037063322	0.000636183	275.1326664	0.020750108	0.395582715	75.6934	543	2
0.779539587	0.708455541	59.83421938	84.45726784	93.50935782	98.79271228	103.3247308	116.2927341	156462	65.83778372	0.435484667	32244.1184	0.206082745	1447.75001	0.098552545	39.32803672	717.7939549	2.250660209	1667.871814	0.008925854	0.007041493	4.968278581	9799.487677	0.666353172	0.770964509	0.558412693	0.842705681	597.9184433	0.006778233	1.128897682	0.000405901	2216.708551	0.048847923	0.67562669	75.6934	456	2
0.694798102	0.394260086	19.33476839	49.04064374	44.40720662	49.51767361	39.29376541	52.03844733	13618.33333	34.0733462	0.559769056	4926.719966	0.361771139	154.1710907	0.110160795	7.451377412	93.40651535	1.885653449	194.8390833	0.0301126	0.018594762	4.128092321	982.2185863	0.699245907	0.8109699	0.351205573	0.8610354	78.37842202	0.016620763	1.199613315	0.005135583	108.7802838	0.079745196	0.464870367	75.6934	456	2
0.58609499	0.355872427	13.07883727	36.75147688	36.05551275	41.61730409	26.68332813	42.84857057	4251.666667	21.53985649	0.566852418	2238.997421	0.526616406	55.58666838	0.118189975	8.4442568	67.27627246	1.597345811	111.7208795	0.041418176	0.02833321	3.980223128	349.078203	0.738973671	0.850744193	0.204729381	0.882684297	58.73701555	0.025739483	0.50404352	0.016035187	113.1164793	0.076290743	1.635132433	75.6934	456	2
0.886069318	0.801166597	48.32828027	60.32238542	69.05070601	75.2861209	67.20119047	78.46018098	101772	53.4498149	0.62674193	16819.54514	0.165266922	1106.428647	0.124330305	12.38195303	223.3966484	2.744166301	669.63273	0.018360037	0.011145328	4.572360292	5361.429244	0.60144728	0.717195848	0.785850724	0.803539777	173.376586	0.01028993	2.575563066	0.000722258	292.7279853	0.043133484	0.204481101	55.4305	597	2
0.337954879	0.225768282	14.03884475	62.18253776	28.28427125	44.72135955	42.19004622	51.65268628	3669	21.01489205	0.462568326	2486.986193	0.677837611	42.78882811	0.10568877	7.20785193	88.74861202	1.687833714	157.62705	0.030562974	0.021028627	4.075957411	294.2045094	0.719720609	0.838190795	0.235715212	0.870328901	76.07106289	0.019197413	0.287581975	0.025428796	77.13520461	0.058911503	1.912961911	82.4066	98	0
0.331581775	0.250491024	23.63825268	94.36766344	93.74433316	56.32051136	40.19950248	95.20504188	18858.66667	31.29059735	0.491138031	6976.236832	0.369922061	264.3101677	0.134947291	4.419150105	50.29150985	1.79228998	95.01870134	0.064433494	0.040714326	3.881016125	1377.228893	0.701047678	0.819750781	0.294066692	0.86264751	42.64424203	0.036336425	3.086354644	0.003747167	54.98932464	0.064248705	0.16588185	82.4066	98	0
0.544551919	0.236961548	25.67301737	108.3425459	79.12016178	82.46211251	62.60990337	104.2688832	17997.66667	58.99814126	0.447835368	7416.116402	0.412059882	277.1766465	0.149030559	3.493044875	58.40170581	1.844552061	110.2080832	0.042395176	0.025422881	3.773895391	1282.604257	0.687223916	0.810071027	0.309823696	0.854713552	49.47045326	0.022440066	2.14661881	0.003693358	78.17755768	0.033895604	0.255947408	82.4066	98	0
0.737834143	0.53751862	42.35545045	78.79810836	79.32212806	108.2589488	93.63759929	114.5774847	114657	58.13993472	0.601456819	18976.38085	0.165505646	939.7668684	0.084483899	69.94925458	764.3580087	2.133933001	1873.577019	0.011421491	0.009454458	5.083990832	7684.10051	0.690467056	0.786062452	0.510381785	0.856314318	625.6343536	0.009119679	1.1843696	0.00051421	1563.171187	0.196592535	0.556732451	82.4066	98	0
0.735318314	0.683265225	36.63292266	53.61449891	59.46427499	60.8276253	63.56099433	63.8435588	43860.66667	39.42372293	0.550618547	10923.20558	0.249043309	596.7424753	0.157475134	30.22746102	738.3681257	2.75456585	2172.977323	0.008791527	0.006492564	4.476908947	2262.499488	0.596215965	0.714615821	0.778598078	0.800132471	575.1501837	0.006210483	0.571395277	0.001126994	902.2606915	0.066153221	1.680158603	54.0068	366	1
0.314463282	0.244011352	18.12219738	74.26784532	60	36.7151195	36.05551275	70.1997151	10592	23.35451042	0.510651972	4567.491622	0.431220886	105.0608308	0.092418834	10.31207491	146.2944061	1.675267154	257.3625225	0.017137307	0.011585583	4.351440333	838.8828726	0.735687961	0.841655754	0.254829866	0.881400926	127.496354	0.010573304	0.551111392	0.007945091	164.4344715	0.068950345	1.075967438	74.7543	464	2
0.725640809	0.668350166	19.80602487	29.63420355	31.2409987	31.2409987	29.52964612	34.23448554	7052	21.50378744	0.683740335	2600.96471	0.368826533	28.49004472	0.034197517	158.2554104	1051.040257	1.264166062	1441.781331	0.006122368	0.00562027	5.519104686	728.9549534	0.874807994	0.927359945	0.099956958	0.948497288	977.3053703	0.005503682	0.071804203	0.008369011	4088.017046	0.636590722	8.741468798	74.7543	464	2
0.844484396	0.559090659	41.05522957	73.43215072	83.35466394	84.30895563	75.15317691	93.14504818	118928.3333	62.01230541	0.653945418	17884.06249	0.150376802	1111.1166	0.103144996	42.86035288	582.2691454	2.540098699	1651.80943	0.009209177	0.0066428	4.948819955	6905.471238	0.640694429	0.742879755	0.717773175	0.827543936	463.1826977	0.006310491	1.312137237	0.000509429	1279.271151	0.090374645	0.496956231	52.2491	370	1
0.383963023	0.178582551	18.83918358	105.4928574	68.9637586	69.33974329	66.48308055	102	13356.33333	40.50535646	0.479670397	5675.437872	0.424924845	188.3098712	0.141324592	12.71578878	488.6536251	1.938057028	986.8951078	0.006795803	0.004937624	4.112887308	920.8203401	0.68897695	0.802476005	0.371941235	0.855317507	412.3837288	0.004641231	0.211345027	0.004663638	551.0957421	0.036756854	3.061882821	52.2491	370	1
0.673875512	0.529302958	16.57736228	31.31923224	34.40930107	28.63564213	27.20294102	42	6016.666667	21.10526366	0.667513393	2396.595698	0.398326155	27.61354543	0.039052841	128.6764262	888.1690547	1.356114791	1414.190636	0.006566791	0.006186063	5.366046536	605.5392671	0.856312221	0.910487708	0.147575749	0.939779071	802.5434008	0.006109104	0.096270062	0.007408311	3408.057884	0.72437941	7.31151381	71.4168	342	1
0.437935506	0.359642749	15.88968006	44.18184464	47.20169488	34.525353	28.63564213	47.58150901	8800.333333	19.34879848	0.676403445	3047.504777	0.346294244	143.1230174	0.166785104	4.753023821	111.7182991	2.033281422	242.0640841	0.026457133	0.017808755	3.807261376	566.0901124	0.65732429	0.784277879	0.393492749	0.837459331	91.49928043	0.016413051	0.62997861	0.007253588	97.53295685	0.039312547	0.801190857	58.6274	558	2
0.750012838	0.597762121	56.99844921	95.35306304	89.55445271	114.5425685	101.6070864	118.5242591	271963.6667	71.51602141	0.727968409	27885.52657	0.102534015	3545.566551	0.159884749	23.834662	458.7776943	3.199868918	1589.75648	0.012312185	0.007743108	4.541745677	12305.49201	0.554061364	0.676669329	1.00103921	0.772630602	341.3614299	0.007240401	4.13184266	0.000217855	564.8673665	0.047875545	0.188968484	58.6274	558	2
0.807348279	0.738231708	37.71708745	51.0911236	67.05221846	54.03702434	61.3514466	67.08203932	52078	41.24833072	0.725122457	9300.557181	0.178588985	775.9450372	0.201566155	8.549343239	168.0443785	4.906190249	933.4160465	0.034509048	0.01420532	4.073225398	2085.481541	0.541280321	0.606140745	2.161304834	0.763164176	121.8730019	0.012905693	2.784606537	0.000982796	136.5940635	0.043174182	0.248325849	74.6092	136	0
0.82015805	0.729068972	54.59433424	74.88226264	80.49844719	93.0376268	75.31268154	94.10632285	172480.6667	61.41529053	0.714958789	20958.6544	0.121513065	2339.078158	0.159455844	12.10810724	285.0723564	2.871096288	843.1818392	0.01681794	0.01007594	4.359101791	8503.721379	0.578530488	0.702839442	0.832870575	0.788812631	221.4133211	0.009267928	3.163229494	0.000365443	511.7311467	0.022545468	0.230936921	72.0684	134	0
0.72600176	0.320990845	7.519957712	23.4273277	20.59126028	24.16609195	23.32380758	27.92848009	1659.666667	17.00828113	0.630905051	1074.485851	0.647410635	26.05017172	0.14128653	4.914601513	46.16039402	1.637068908	79.07093019	0.073828768	0.059286648	3.70718864	137.2684222	0.741370747	0.847571783	0.227862917	0.88305577	40.15404808	0.0564981	0.284034192	0.035888413	76.10697345	0.066677882	1.896059307	74.0561	183	0
0.644644629	0.535096884	15.40703757	28.7929869	24.16609195	38.47076812	26.30589288	38.93584467	4410.333333	18.56124435	0.608541745	2137.181267	0.484584975	45.65601168	0.091944103	18.62696312	439.2150056	1.401525433	631.6174926	0.00614991	0.00527488	4.344055829	406.4098047	0.817536572	0.894386694	0.14772624	0.922380998	402.2255584	0.00510324	0.087575527	0.014011964	717.2001713	0.088211237	5.171366536	74.0561	183	0
0.586796722	0.463026941	12.46631301	26.92351545	19.6977156	30.2654919	34.17601498	36.3868108	1865	15.79863061	0.629720292	1163.560564	0.623893064	10.40090632	0.044632682	149.7267959	1441.077654	1.213752023	1823.592038	0.007392183	0.007075196	5.208571138	207.3822941	0.889675324	0.938895782	0.076937603	0.955077728	1361.359622	0.007000523	0.021008623	0.024454906	4143.361955	0.698757837	30.46795086	74.0561	183	0
0.488180456	0.346289103	45.16545048	130.4270047	147.6346843	126.2537128	90.55385138	152.2235199	226827.6667	63.6719146	0.560601715	32084.38504	0.141448288	1814.726136	0.087823574	43.653698	552.8167879	2.516654825	1575.072587	0.014581369	0.011467712	5.084209416	13371.97928	0.646548137	0.74637919	0.710283796	0.830870339	439.9340442	0.011012983	1.79944316	0.000335421	1568.496095	0.067000515	0.361684638	74.0561	183	0
0.505327103	0.335579156	14.73756442	43.91680513	45.65084884	41.76122604	29.12043956	50.35871325	7421.333333	22.19235191	0.600694566	3063.033266	0.412733552	107.6860873	0.143333104	4.103287646	54.23272333	2.056185438	117.0794408	0.055231975	0.031945297	3.884013921	501.5017119	0.662139628	0.787876342	0.411839552	0.838852339	44.80743724	0.028211542	0.952856994	0.009632759	62.72353589	0.044447782	0.536577862	50.1958	170	0
0.796177502	0.591982379	44.65610219	75.43485038	91.21403401	80.99382693	79.62411695	99.63934966	119453.6667	60.05953076	0.576605906	20342.51733	0.170296299	987.8199469	0.085868001	55.84968014	635.6421184	2.173132728	1583.092865	0.011469486	0.009458572	5.054014187	7858.604541	0.682745291	0.781350365	0.527662122	0.852002257	518.3618677	0.009140955	1.378551631	0.000536368	1137.669521	0.161834595	0.46174412	50.1958	170	0
0.48717997	0.248572135	17.50014554	70.40268426	42.3792402	69.85699679	73.75635566	85.18215776	19662.66667	34.2987776	0.471964286	7464.543717	0.379630283	262.3795999	0.13556638	15.41034713	248.6374083	1.983316589	516.578282	0.01856288	0.01480896	4.327041132	1341.224984	0.69232594	0.799497152	0.408628003	0.857603028	210.0385326	0.014250168	0.520737326	0.002780971	573.060016	0.052018645	1.211339596	72.6982	1070	2
0.873308772	0.680674092	46.17053418	67.83060315	76.94153625	78.10249676	70.71067812	81.0185164	123148.3333	59.23706075	0.648764732	18450.83041	0.149826067	1075.734485	0.095238211	45.2814414	641.774121	2.395504503	1714.210071	0.008092442	0.006023732	5.012447955	7253.097536	0.641502743	0.751952805	0.618471958	0.828226247	510.9563225	0.005738681	1.050069564	0.000574419	1359.938172	0.081959229	0.599780129	80.2245	73	0
0.366072967	0.295475226	30.13494291	101.9880528	97.67292358	63.78087488	57.68882041	97.75479528	47509.66667	37.33506911	0.506878287	12515.12214	0.263422647	386.0609858	0.078926753	86.64471668	811.302958	1.910077564	1834.576262	0.010650015	0.009040975	5.077827249	3610.555361	0.738217083	0.819210133	0.415706905	0.881886927	681.6730939	0.008737162	0.605096624	0.0010489	1720.507014	0.31765646	1.238677389	46.5024	1810	2
0.562096612	0.398785867	23.21375097	58.21106739	79.64923101	55.78530272	58.85575588	84.92349498	20953.33333	32.72024377	0.62559204	5875.276699	0.280398188	359.4103445	0.19368837	3.195816002	106.3023762	2.748795909	310.2867586	0.028753227	0.012973809	3.849561848	1060.382988	0.569205503	0.707240509	0.724408557	0.782064941	81.52656564	0.010916072	1.371579334	0.003192642	78.0633224	0.019024095	0.41160475	46.5024	1810	2
0.898535297	0.570599694	31.88650896	55.88245011	63.5295207	66.57326791	61.18823416	72.71863585	48863	50.2123539	0.550705316	11736.85144	0.240199158	342.8855303	0.068540917	85.74984641	1101.344254	1.763603866	1890.391363	0.006572447	0.005646584	5.387164349	3708.485857	0.740813924	0.833049098	0.317023087	0.883721648	979.5452433	0.005489644	0.256654722	0.001397911	3658.026334	0.101722732	3.098653158	64.8378	4328	2
0.680023141	0.447868238	10.39082302	23.20062492	20	26	29.12043956	29.12043956	2263.666667	15.77696183	0.696233758	1197.486699	0.529003107	11.79696272	0.042122075	83.14327803	852.3492827	1.152486392	1032.740733	0.011651211	0.010630872	5.015471711	257.8162015	0.91990838	0.955631399	0.055520335	0.967881283	814.461245	0.010380901	0.044449721	0.019326129	2977.721172	0.610759261	12.43658981	80.7228	1670	2
0.341851736	0.228234006	11.53807212	50.55369413	48.66210024	21.54065923	49.39635614	54.99090834	6314	17.28186811	0.646054824	2557.12016	0.404992106	29.73361192	0.040368372	60.88510761	407.079234	1.285360718	487.9513782	0.01280035	0.010793331	5.255786611	635.17597	0.861199933	0.92163281	0.104540727	0.942427709	389.9504302	0.010367042	0.12370362	0.012176382	1958.812658	0.231128278	6.562373948	53.5743	208	0
0.972447445	0.796284223	43.81450116	55.02369619	63.15061362	64.03124237	68.35202996	69.19537557	89381.33333	53.50765275	0.784202912	12327.83727	0.13792407	1032.105188	0.137763723	25.59110027	453.9705038	3.115810262	1530.18092	0.014958649	0.010503838	4.680509622	4409.59883	0.587500989	0.692627998	1.014963909	0.794466196	348.6418958	0.010034082	1.365783389	0.000658714	689.1343514	0.059443511	0.485365582	51.6906	210	0
0.50449795	0.324945255	35.99307433	110.7665792	84.97058314	110.7248843	69.85699679	122.2129289	49372.66667	55.88151216	0.40470608	16081.82945	0.325723331	931.5879245	0.210208509	4.107752458	177.3570927	2.621816702	488.5956771	0.017116161	0.008471201	3.763547417	2619.104311	0.588845014	0.721390354	0.680341167	0.794925214	138.4895765	0.007350008	2.181132484	0.001205468	134.2055623	0.018096899	0.312592653	62.2313	73	0
0.72689334	0.615470164	46.52980348	75.60042093	84.11896338	70.9365914	76.15773106	91.60785992	119314.3333	54.95344246	0.64249942	18242.02851	0.152890504	837.6938132	0.067310573	53.76620286	678.482923	1.704758129	1310.944021	0.011175993	0.009506609	4.988173971	9593.623312	0.770694624	0.848872978	0.314689219	0.899047102	591.2304649	0.009174841	1.539316751	0.000472137	1619.194859	0.206168963	0.386591553	62.2313	73	0
0.80774624	0.538006866	35.04284455	65.13456748	61.3514466	68.26419266	75.47184906	80.72174428	80143	52.61220198	0.674266371	13332.03223	0.166353047	1086.721877	0.155954585	20.94330061	365.5518776	2.912726425	1130.19641	0.01354651	0.008382105	4.495086305	4253.126857	0.609580614	0.711149366	0.920237188	0.808288886	289.4536435	0.007811558	1.28982031	0.000667116	780.6585678	0.03177479	0.73292114	78.7105	78	0
0.38127757	0.157975419	19.62329213	124.217377	54.91812087	95.01578816	74.40430095	116.5847331	12141.33333	47.36129967	0.408319933	6256.4474	0.51530151	155.9149576	0.122810863	6.767882613	190.2595572	1.790380229	362.3494509	0.015339939	0.011161304	3.977896047	911.3506338	0.714789327	0.824511421	0.304464987	0.86954149	162.9136555	0.010423835	0.491569047	0.005478813	205.8476569	0.03744443	1.185119143	79.2197	1076	2
0.468819219	0.407096392	34.4591567	84.64618548	54.91812087	92.47702417	87.86353055	93.33809512	61410	39.68375857	0.494429159	15224.3741	0.247913599	543.6738002	0.091016063	99.10737048	995.4918321	2.259628401	2692.22771	0.008953119	0.007666926	5.071339901	4197.098365	0.702914977	0.781528784	0.616405548	0.862530863	813.1448946	0.007479877	0.79962449	0.000622051	2453.89352	0.353697386	1.072752428	79.2197	1076	2
0.972992432	0.838632118	36.68555388	43.74451336	56.92099788	59.09314681	50	59.53150426	45073	42.56308046	0.751533746	8149.793693	0.180813207	500.2292561	0.122643778	25.07075326	382.0393059	2.51959004	1088.649843	0.011783119	0.00824733	4.633711465	2588.054911	0.634045888	0.741066682	0.68927188	0.823648966	301.5853641	0.007798411	0.689420061	0.001286723	895.0489222	0.054307346	1.011778846	59.2334	192	0
0.755094043	0.418543915	48.65122928	116.2392463	127.6401191	94.82615673	119.3649865	144.7065997	154161.3333	87.77156252	0.487310656	28531.75732	0.185077261	2242.770581	0.16625279	5.314055811	130.2019856	2.682894869	352.2074944	0.02731629	0.01365045	4.196327823	7861.518526	0.581333449	0.714300268	0.708029802	0.790559931	102.561208	0.011887333	6.181722093	0.00045691	162.5396068	0.017617871	0.104792573	59.2334	192	0
0.51496605	0.405038761	12.16445112	30.03280743	30.46309242	30.46309242	18.11077028	31.04834939	3379	15.46587622	0.719908243	1512.629059	0.447655833	56.94312214	0.157297995	3.160394869	30.029109	1.681672581	51.19683847	0.10829977	0.073995142	3.563957931	261.9606403	0.721539358	0.836027714	0.242757745	0.873715017	26.124999	0.067320326	1.03166909	0.018413101	37.08455753	0.064271072	0.536815898	59.2334	192	0
0.84373734	0.572170306	13.32070203	23.28100897	23.32380758	26.90724809	23.40939982	28.28427125	3541.666667	19.64305658	0.741815406	1514.700372	0.427680105	99.58409839	0.31553321	0.90088218	20.20684466	2.780661671	58.43441543	0.160437977	0.068890062	3.077377497	173.7166279	0.544994463	0.698959577	0.678273325	0.762690071	15.24218551	0.055938891	2.348020573	0.013532245	9.195684886	0.029602981	0.2043868	0	4454	2
0.72704755	0.622587109	51.33591223	82.45579053	92.19544457	100.4390362	70.9365914	103.8652974	130514.6667	59.94928045	0.530021578	23476.32533	0.179874997	2464.830477	0.246391592	5.345836472	193.114052	3.95948064	823.7895203	0.022117369	0.008009323	3.936178877	5055.093819	0.503751823	0.628613332	1.395072974	0.736719464	138.2517366	0.006704482	4.840382541	0.000393247	187.452287	0.012915589	0.180504541	0	4454	2
0.775551319	0.608167401	35.95506103	59.12033593	69.77105417	66.75327707	59.09314681	70.48404075	66611.66667	45.85085449	0.704781192	11275.34965	0.169269892	1017.539338	0.170868011	11.04878446	236.1775879	2.502633776	640.3205598	0.018905743	0.012726862	4.118358072	3665.140509	0.614497273	0.735944367	0.645004188	0.811782531	186.0025189	0.011883013	2.48746896	0.000793195	251.6828844	0.051088031	0.279013465	74.9076	98	0
0.640056217	0.406996589	29.91914501	73.51202891	87.20091743	71.69379332	62.28964601	90.62008607	52284.33333	47.05183111	0.570689417	11848.5541	0.226617676	1213.633691	0.270798209	1.162309297	20.5342146	2.954354624	60.73657427	0.17666299	0.071086959	3.37257286	2443.733321	0.542930485	0.686905857	0.806652993	0.763864385	15.70197737	0.057781663	22.29720978	0.000998126	17.46562504	0.022113108	0.023331891	74.9076	98	0
0.698559135	0.653725368	48.2670401	73.83381834	83.73768566	81.41252975	69.85699679	85.06468127	121796	51.57728829	0.672360753	17672.73588	0.145101119	399.126046	0.029045153	167.4902159	1268.531086	1.436827599	2149.071095	0.002997557	0.002512677	5.794786253	11635.4284	0.846653346	0.899687673	0.20044315	0.935403786	1148.681014	0.002415703	0.842311277	0.000559038	5094.809434	0.519117411	0.740387401	82.2779	673	2
0.723497755	0.463686284	14.52731612	31.33005355	33.10589071	31.2409987	29.73213749	37.62977544	6023.333333	22.6672234	0.68827797	2326.009694	0.386166524	85.74537724	0.147529854	6.875515318	133.4598854	2.193354376	327.9292951	0.027217778	0.019469282	3.964869544	387.9830217	0.663393633	0.775709585	0.500646674	0.839385239	107.6676585	0.018380568	0.401358785	0.010553531	109.9624015	0.06508807	1.320849469	49.2594	670	2
0.834357511	0.498901632	29.23463006	58.59798445	80.9197133	78.81624198	65.60487787	94.53041838	36785.33333	48.89166847	0.509907179	10490.01546	0.285168422	357.1560727	0.098437167	28.28215321	630.2843678	1.908671507	1265.432064	0.005580155	0.00421826	4.692613244	2534.826872	0.697385427	0.807041578	0.36415902	0.860471137	532.7370901	0.004004642	0.420010962	0.001797916	1027.547116	0.080897339	1.353093034	49.2594	670	2
0.58249217	0.33840492	9.212897785	27.22447944	27.78488798	26	18.97366596	29.93325909	2277.333333	15.8580461	0.694138388	1205.931012	0.529536451	39.13787955	0.158632384	4.290400922	66.97037071	1.631848209	112.4210366	0.040720472	0.030951565	3.629470474	183.7409403	0.741136878	0.847475549	0.225443309	0.882971588	58.58356246	0.029104373	0.298369935	0.026885526	70.7388526	0.054744743	1.534194532	83.5154	51	0
0.701922418	0.596062632	55.49314124	93.09951385	96.33275663	108.0740487	89.55445271	121.9508098	195796.6667	65.34863586	0.540404771	30174.15699	0.154109656	3112.236773	0.181898389	13.23233404	273.8296069	2.665352437	790.3465094	0.020220565	0.013902416	4.136528741	10234.07568	0.596921742	0.720476615	0.723569838	0.800501025	212.8476556	0.013020523	5.590187881	0.000289526	272.0251408	0.044328789	0.134558349	83.5154	51	0
0.260970707	0.1966089	30.88302504	157.078469	121.2765435	129.0736224	35.60898763	142.3376268	33308	40.99287911	0.460271145	10876.84014	0.326553385	431.1790325	0.129821772	4.890101524	60.59483686	2.002136211	126.4404928	0.053121356	0.029807771	4.070373925	2199.004562	0.659719044	0.787882106	0.378049656	0.838891458	50.19317712	0.025896863	3.471457838	0.002352019	70.63625628	0.04565324	0.157026967	62.1218	1573	2
0.518660764	0.363015638	14.61237541	40.25274361	32.24903099	30.59411708	41.03656906	45.475268	6397.666667	20.87751873	0.626991338	2658.093924	0.415478652	22.67928363	0.028616406	104.4925394	898.5981729	1.09906142	1006.848509	0.00402308	0.003839967	5.411247168	745.0366722	0.939751828	0.968873425	0.033228655	0.976430749	872.7484798	0.003797104	0.116012034	0.008373981	3947.125196	0.620249275	5.297860761	62.1218	1573	2
0.550027684	0.317267129	19.43018401	61.2423482	64.56004957	52.95280918	49.47726751	64.59102105	13178.33333	33.68498697	0.559895381	4818.933117	0.365670908	228.3001043	0.192537326	3.216127732	86.19576543	2.596298629	229.0474211	0.03717933	0.01852285	3.868817344	681.4755526	0.572437435	0.716012085	0.624108464	0.784076163	66.90019187	0.015960468	0.912407723	0.005077858	84.41394203	0.016427148	0.618358264	52.7118	220	0
0.839437428	0.747897968	15.5274631	20.76147249	25.29822128	25.29822128	27.20294102	27.85677655	3430	17.42795707	0.778122125	1413.510722	0.412102251	35.37691367	0.097088281	19.67952789	266.5839877	1.65288756	486.8789823	0.017931094	0.015844161	4.372168747	274.6543048	0.753462719	0.846690519	0.253503096	0.89042049	230.1100429	0.015481503	0.125983691	0.013992638	596.5006051	0.134297996	4.374460133	52.7118	220	0
0.799446753	0.69867451	22.51059274	32.21899812	37.73592453	36.49657518	32.55764119	38.78143886	11267.33333	25.75737344	0.68335235	3556.751535	0.315669327	196.1584943	0.193223976	9.932675887	264.2276307	2.493912213	699.826541	0.016130978	0.010863478	3.931658817	616.496703	0.605879133	0.73271454	0.616697177	0.806068937	207.9325366	0.010162688	0.426969162	0.004523099	237.1142439	0.049937378	1.738905588	72.3477	1630	2
0.860441987	0.648742784	14.44091539	22.25984742	26.68332813	26.68332813	26.30589288	28.91366459	3968.666667	19.15330735	0.773949564	1566.274509	0.394660132	73.59681805	0.191843796	2.575450043	39.11731443	2.219867075	88.24795402	0.078360964	0.04409581	3.627048029	242.5342351	0.629010105	0.760683761	0.468518422	0.819737079	31.92324618	0.038819232	0.751871154	0.015923784	38.95576747	0.031990876	0.66031327	78.7789	632	2
0.74916879	0.695303373	25.93436821	37.29935627	45.12205669	36.87817783	43.68065934	48.33218389	18437.33333	27.94351361	0.754772778	4471.63796	0.242531709	183.801434	0.105044573	40.67175855	472.7979852	2.336528425	1290.173122	0.014194024	0.011829948	4.747637783	1186.815205	0.67797408	0.767036825	0.630913464	0.848816487	381.4171959	0.011535995	0.403328278	0.002484422	914.6458763	0.194242089	1.580590232	78.7789	632	2
0.752498837	0.356653166	24.64291065	69.09488823	75.2861209	67.08203932	71.02112362	75.94735018	48875	51.99382307	0.591986386	10920.19145	0.223431027	739.0402033	0.169752268	2.850924004	34.90788447	2.653416695	98.83641113	0.118777152	0.058844014	3.930319495	2496.409413	0.57050216	0.713647887	0.662567651	0.782572283	26.72799662	0.050204399	10.18995538	0.00152191	28.63126671	0.041864321	0.049004239	76.3395	131	0
0.510245298	0.396650833	41.1421655	103.7238853	95.60334722	67.67569726	78.91767863	98.02040604	35479.66667	52.92462474	0.455303078	11468.41038	0.323238955	432.2064884	0.117936504	6.286929288	97.322162	1.82556696	196.7876492	0.025140835	0.016331346	4.03955651	2611.963965	0.710796642	0.819371818	0.325844414	0.86787003	82.08063619	0.014810302	2.590413416	0.001810989	146.1708729	0.052880848	0.199049915	76.3395	131	0
0.564084417	0.442601431	54.4612446	123.0480536	156.01282	120.3328717	96.5194281	161.0093165	265627	69.40948964	0.528164663	37835.21983	0.142437402	4395.005445	0.211702891	2.132266555	49.48045601	3.779490962	183.8604548	0.092125962	0.028135176	3.993813463	10203.20784	0.488793885	0.630671046	1.225858351	0.72462261	35.77473093	0.021734894	32.80141832	0.000271155	36.81881848	0.015490528	0.0171534	76.3395	131	0
0.70256745	0.424821452	13.59248963	31.99577035	34.92849839	32.984845	34	35.94440151	4673	22.47918678	0.609538992	2217.582671	0.474552251	74.79861806	0.153555471	4.507084538	83.55395504	1.762233195	154.4775665	0.030687021	0.021706742	3.754093844	347.8487623	0.712551737	0.825162973	0.285082244	0.868876201	71.5197192	0.020106474	0.462383515	0.013414885	84.70738153	0.048238103	0.983879411	64.1615	498	2
0.398587011	0.203814442	7.315827347	35.89454832	25.05992817	27.85677655	18.97366596	40.29888336	2075	14.30710074	0.579516954	1357.573584	0.65425233	35.6817803	0.157807957	3.291204989	50.36101764	1.730366207	93.14187756	0.047416915	0.032502626	3.549436571	162.4446205	0.713636051	0.830599548	0.257900335	0.867936438	42.70505975	0.029731055	0.366560381	0.032006266	41.75291038	0.049652336	1.289215118	64.1615	498	2
0.72970445	0.535638287	21.9765081	41.02863559	44.94441011	44.27188724	36	46.77606225	17545	29.93877799	0.711898999	4586.710443	0.261425503	128.7872499	0.071161818	61.9193666	623.0160831	1.859332211	1349.38859	0.011521099	0.010203659	5.097430553	1342.596325	0.74188249	0.823995512	0.382235127	0.883826375	527.1349442	0.009995125	0.181829407	0.00328668	2358.133759	0.149441454	3.745874493	64.1615	498	2
0.908709481	0.702142049	28.99483158	41.29482292	47.20169488	43.08131846	48.37354649	49.55804677	31036	37.52499711	0.801952646	5955.422286	0.191887559	367.6336705	0.127350936	16.96746042	254.5816672	2.296545827	656.2480141	0.019251436	0.014485498	4.416194921	1865.583448	0.645773939	0.75917004	0.555278955	0.83091787	202.7860214	0.013793289	1.013152018	0.002007231	270.8802298	0.097646126	0.57779291	75.9671	1596	2
0.714843268	0.396800868	44.60340865	112.4075381	138.1593283	136.0147051	114.7693339	146.3830591	122865.3333	80.35377191	0.409350389	29197.24178	0.237636126	1583.613765	0.143261809	27.69580165	573.7640084	2.532803936	1574.278233	0.010611113	0.007927058	4.534460361	6947.545158	0.627747323	0.740176903	0.691944365	0.819754419	457.4606263	0.00756764	1.201306763	0.000471844	1364.062263	0.038307604	0.668929453	79.2827	916	2
0.604060473	0.565654437	44.7296417	79.07591416	85.51023331	75.47184906	91.76055798	94.17005894	76361	47.76663414	0.504259925	17261.4553	0.226050671	316.3414933	0.036932753	99.3590886	865.9002251	1.435770836	1417.178405	0.003851135	0.003213791	5.497883919	7069.099627	0.825045862	0.892581931	0.17885864	0.925743577	777.1134102	0.003085389	0.634800738	0.001039886	2527.377457	0.309214719	0.918897787	79.2827	916	2
0.810167448	0.652995094	66.169822	101.3328011	151.0099334	153.3101432	105.2235715	155.4991961	309506	82.09653687	0.557181314	39713.0854	0.128311197	3565.559158	0.136970755	10.74187282	289.4152596	3.094186771	865.9635083	0.013079994	0.005171767	4.649780913	14550.65622	0.55771348	0.684547766	0.941930375	0.774991374	226.5764145	0.004318183	4.859562932	0.000256854	402.1318055	0.017604124	0.144541524	56.8214	325	1
0.704039656	0.501006404	23.71702443	47.33876503	43.26661531	52.49761899	48.08326112	58.13776741	22711.33333	33.32836783	0.629581887	6160.183565	0.271238305	241.24891	0.109631813	52.11347006	733.7611257	2.096307781	1749.861885	0.006421219	0.005058683	4.75610784	1516.956485	0.689291282	0.787786049	0.479520728	0.855697836	601.0762622	0.004857196	0.370185215	0.001894662	1281.311147	0.199799423	2.267107631	79.6632	457	2
0.593272275	0.46356164	14.68747427	31.6839725	33.28663395	33.10589071	22.09072203	35.83294573	5461.333333	18.79722244	0.71993006	2083.177488	0.38144119	79.91126802	0.14419772	9.163318826	350.2312037	1.883435994	666.3904946	0.00747263	0.004955695	4.044870591	383.1872243	0.690225895	0.807019511	0.33815886	0.856463819	299.152469	0.004542014	0.11339041	0.012183023	429.7618624	0.03057396	5.735413844	64.846	2059	2
0.746206371	0.648020496	31.25120302	48.22563982	57.30619513	55.6057551	44.27188724	59.16079783	33708	35.9862797	0.654135283	7714.454229	0.228861227	316.6975939	0.09646394	40.91984726	516.0014326	2.133389117	1260.339965	0.010316627	0.008251203	4.822092302	2284.315964	0.695461394	0.788309023	0.518956091	0.858944455	425.2079577	0.007950899	0.497762953	0.001642908	1102.982111	0.125561233	1.274016384	64.846	2059	2
0.648898019	0.481193135	19.07807107	39.64742982	43.68065934	44.27188724	30.52867504	45.65084884	11535.33333	25.72713867	0.658403741	3749.833062	0.325073663	146.5725424	0.118930271	5.890747802	91.41882472	1.625222821	152.5004928	0.024775289	0.017018548	3.995611709	916.1688083	0.741714997	0.848696758	0.229104541	0.884779754	80.26127227	0.015554102	0.860913671	0.005626698	168.3495795	0.044798776	0.654051674	71.4743	377	1
0.412599567	0.231590783	33.49472473	144.6289198	123.5475617	119.0798052	78.23042886	125.7457753	80137.66667	59.67382974	0.365028086	24625.34393	0.307288008	852.2740193	0.100624864	23.32524297	469.3114879	1.560294259	735.4391064	0.008238747	0.006860935	4.548551285	6526.172996	0.769689046	0.862764465	0.212623548	0.899045336	421.33846	0.006599975	1.046402942	0.000727502	1421.351469	0.05218133	0.653734324	71.4743	377	1
0.651130884	0.359887675	47.36859447	131.6204966	80.22468448	84.11896338	100.4390362	110.4536102	11665.66667	85.70217033	0.307005112	8102.360431	0.69454757	205.4584509	0.153474508	3.858881078	56.53936822	1.64543328	99.71065059	0.040993776	0.028303424	3.609488249	992.2416347	0.738920961	0.845570727	0.238078155	0.882881225	48.86993756	0.025870852	1.740751934	0.004817331	71.45943623	0.047863141	0.289288976	60.6872	287	0
0.848306602	0.615800855	39.79407986	64.6216704	62.80127387	78.40918314	78.23042886	81.46164742	89650.66667	54.81898962	0.630176121	15371.79312	0.171463233	1089.134518	0.136228343	27.14677957	489.2994391	2.515027187	1335.697327	0.009522979	0.00654527	4.578962418	4974.431068	0.621398312	0.736934713	0.665325375	0.816044207	386.7890123	0.006150421	1.347893485	0.000648104	704.0385334	0.067493076	0.521199258	60.6872	287	0
0.589988374	0.312065222	13.39336418	42.91847745	43.8634244	41.76122604	29.12043956	49.71921158	8859.333333	25.32140273	0.656899546	3151.997452	0.355782691	121.3585352	0.13791219	6.52257975	146.9262168	1.954899377	312.0142287	0.017665555	0.011790552	3.975751786	608.5886842	0.688232174	0.801556693	0.376008828	0.854237197	122.2387085	0.010857102	0.513097274	0.006926434	156.9739995	0.053145959	0.981086203	55.6934	939	2
0.392068616	0.32301071	39.50523123	122.303162	129.5221989	127.5774275	62.76941931	131.4838393	120631	47.95123142	0.475535979	24827.90236	0.205816932	1226.073777	0.10587217	23.12811688	445.7555543	2.079647534	978.2099412	0.011148269	0.008710321	4.713534836	7846.712433	0.67670076	0.786165132	0.454358873	0.848854041	371.2114414	0.008345904	1.688841037	0.000569472	729.7471922	0.059587733	0.352381791	55.6934	939	2
0.825564481	0.673957909	17.59192313	26.10240625	28.0713377	32.55764119	30.52867504	33.76388603	5879	21.54921947	0.70372431	2238.466216	0.380756288	113.1805555	0.195200006	2.217316907	32.90850254	2.075807412	69.145462	0.086192551	0.047857039	3.508945965	377.6514094	0.647633551	0.779466501	0.408328436	0.831180107	27.31745659	0.041604707	1.470131247	0.010578538	32.19501955	0.03577392	0.342583393	54.7242	128	0
0.529421751	0.233165529	29.59270248	126.9171418	93.63759929	115.4123044	86.20904825	142.4780685	78457	67.19269547	0.386441359	22934.4496	0.292318717	1096.578615	0.148999728	4.830822523	139.2158412	2.272103448	329.9556164	0.019198046	0.010098784	4.09432322	4638.150428	0.627691571	0.75704086	0.509828591	0.819522164	112.6857755	0.008760079	2.818185878	0.000972598	179.8808803	0.018533952	0.194202758	54.7242	128	0
0.764909713	0.645304535	10.09405203	15.64230759	18.43908891	13.41640786	18.11077028	18.54723699	1202.333333	11.96495301	0.821982975	665.2290815	0.553281742	26.61323167	0.207984456	2.236977586	25.57099	1.82581626	47.91839241	0.133566148	0.09552563	3.25713434	88.97080574	0.689867875	0.813816756	0.289011786	0.852975007	21.59598744	0.088391421	0.490836867	0.048953455	19.41984287	0.059964234	0.89065064	70.2177	2481	2
0.447441101	0.26437997	16.65475502	62.99552493	47.70744177	42.3792402	36.05551275	49.71921158	4778	28.18678704	0.49563324	2767.925921	0.579306388	19.69521394	0.033492798	160.6189132	1053.948155	1.18340039	1288.750823	0.006536836	0.005867295	5.433978962	527.8960722	0.897376297	0.94521395	0.063018749	0.958723602	1002.348745	0.005705191	0.039694792	0.01612649	3228.298857	0.513152511	16.34108883	70.2177	2481	2
0.708337455	0.519464452	33.55259073	64.59073501	66.48308055	73.23933369	88.58893836	88.61151167	55422	45.75203684	0.560134827	12550.07567	0.226445738	553.7061275	0.109399266	46.09012464	695.3258435	2.495586088	1936.300803	0.010113268	0.008016358	4.91385881	3341.327717	0.65992389	0.752166001	0.720292508	0.838612556	563.0962938	0.007768799	0.585839556	0.000937512	1569.614971	0.082917415	1.352730642	76.794	58	0
0.996131084	0.811255005	22.17103526	27.32930476	31.2409987	34.40930107	31.30495168	34.92849839	11302	27.22356997	0.819551084	2971.745617	0.2629398	51.54607176	0.041119774	103.8737	769.9231443	1.531799825	1438.352249	0.005056421	0.004405432	5.358045314	1019.968844	0.813426596	0.877850251	0.231367781	0.91955778	673.7444816	0.004285082	0.161389285	0.005316837	1990.543711	0.522363872	4.070788026	87.1266	1599	2
0.296138959	0.224064816	17.49164695	78.06512091	32.80243893	57.20139858	25.29822128	62.92853089	8933	23.11812363	0.573680064	3629.214096	0.406270469	136.9761221	0.147546099	4.335996678	51.80744391	1.824985984	101.7709186	0.061862831	0.043205065	3.79476288	652.6391514	0.701522889	0.815668514	0.314795079	0.862925384	43.73529725	0.039812628	1.245966189	0.007129511	70.51448833	0.052977555	0.399863776	68.7912	255	0
0.587245744	0.443461855	30.16512003	68.0219047	66.84309987	62.76941931	47.07440918	72.49827584	41461.66667	39.94557401	0.562550635	10298.01869	0.248374451	465.4244474	0.113678455	21.53088546	614.5621744	1.870326343	1170.998914	0.005042596	0.0036264	4.543659903	2850.797562	0.695591237	0.809586852	0.339817066	0.859851878	524.7521106	0.003395155	0.379139595	0.00158921	1255.366703	0.035140126	1.750227964	68.7912	255	0
0.804959129	0.581117754	15.87237155	27.31352024	28.42534081	32.24903099	24.16609195	33.22649545	4936.666667	21.98626745	0.662068734	2117.728339	0.428979407	17.96270099	0.029781707	117.2398976	838.9090469	1.162061225	1046.979153	0.007847356	0.007571096	5.416738252	551.8982689	0.914675545	0.952728157	0.059289609	0.965851766	796.5728262	0.00751042	0.077038633	0.011134828	3711.029183	0.640462282	8.202896089	66.3409	1657	2
0.613950139	0.536165679	67.08554331	125.1209206	151.4331536	143.1782106	118.9621789	186.9866305	262922	76.81800653	0.420931461	47150.97623	0.179334465	4031.500939	0.177149642	4.330964479	165.5892159	2.853283283	479.1421321	0.019262197	0.007906317	4.11041852	12997.43147	0.569384196	0.701126536	0.802316152	0.782462266	128.8839558	0.006544143	7.720547424	0.000262721	214.274619	0.010322629	0.092063847	62.141	1540	2
0.89857664	0.77269782	18.80909599	24.34211084	30.46309242	26.83281573	29.12043956	30.52867504	6673.666667	21.87325216	0.810641259	2114.617203	0.316859878	72.53878978	0.106361218	40.81344918	535.0705601	1.826445105	1089.337497	0.011977595	0.010218864	4.546544182	499.4605349	0.731943441	0.823923356	0.348505808	0.878875346	454.3786279	0.009905995	0.154413725	0.006224306	1056.139951	0.228617564	4.382423907	62.141	1540	2
0.772515351	0.559432171	30.33967938	54.23299007	60.03332408	57.72347876	61.74139616	69.88562084	43027	41.89581734	0.655808326	9054.571649	0.210439297	483.13053	0.116146637	13.40767016	273.9183744	1.999477087	589.0689418	0.011369971	0.007971224	4.401369752	2823.867456	0.677909437	0.793145439	0.403953532	0.849732331	227.050502	0.00743895	1.199094436	0.001540447	330.7086664	0.066362866	0.458430753	73.4209	456	2
0.655683451	0.490661449	15.31877831	31.2206682	25.61249695	33.10589071	36.7151195	39.29376541	5802	20.47087546	0.70015456	2230.190796	0.384383109	25.18001081	0.037041971	160.124097	496.3585373	1.27077124	578.610716	0.017978864	0.01423163	5.506511952	590.0649517	0.866768274	0.924856096	0.098514684	0.944898821	478.7834926	0.013480731	0.076536707	0.017945679	3389.671923	0.273161784	29.50411798	73.4209	456	2
0.789461545	0.688246578	21.90385962	31.82559903	31.30495168	36.87817783	37.94733192	40.24922359	11478	25.12508658	0.764368979	3219.278517	0.280473821	69.02112033	0.054053301	77.81558617	830.1426075	1.454489345	1360.200093	0.006916621	0.00642559	5.127560593	1042.461483	0.816187381	0.886940717	0.181253573	0.921429472	740.2313886	0.006331761	0.154588113	0.004403623	2318.05238	0.379652275	3.856461258	65.6345	1391	2
0.609791871	0.550195941	10.18811583	18.51725009	20	18.97366596	14.14213562	20.09975124	1180.666667	11.29166858	0.712965272	757.7058083	0.64176099	20.71741786	0.165274128	3.570994543	43.57489948	1.763406299	80.21825577	0.074121587	0.057216773	3.494112303	90.58548083	0.720382693	0.828833418	0.292184334	0.872536551	37.54189971	0.0543088	0.237865055	0.050964492	50.65340622	0.064154735	1.710826865	61.7769	1531	2
0.779169209	0.570671267	19.10549039	33.47897731	38.83297568	39.29376541	31.6227766	40.29888336	10362	26.08578828	0.717114818	3205.219823	0.309324438	56.12404608	0.049605927	133.5605584	1043.388729	1.66689824	2122.970093	0.005289091	0.004695163	5.37483409	908.1842964	0.803144295	0.860800281	0.314983612	0.914137221	908.8841399	0.004597509	0.126618637	0.004243833	3491.014226	0.600309744	5.706184936	61.7769	1531	2
0.168195985	0.133185889	14.27638435	107.1914187	24	22	85.44003745	85.65045242	3466.666667	18.0291662	0.540091375	2050.965108	0.59162455	76.95820353	0.221470627	2.508422426	85.11930881	2.07380472	188.995385	0.031097528	0.019689701	3.34980821	230.1339994	0.658811423	0.779948142	0.409113283	0.836812311	69.44986057	0.017930929	0.36661467	0.017469898	54.28368575	0.025918324	1.483726781	53.6591	223	0
0.54787111	0.371916381	15.73146823	42.29840097	30.2654919	32.31098884	44.04543109	48.82622246	3728.666667	23.17407189	0.579646715	2006.117899	0.538025541	76.35729407	0.203804418	2.107701631	28.78934652	2.137563398	65.17238403	0.10223186	0.061658323	3.453396514	239.4697044	0.636075833	0.770022159	0.428083747	0.824120414	23.15890392	0.055172424	1.069630517	0.016609245	22.97154691	0.036635737	0.444365087	53.6591	223	0
0.866973003	0.487367187	39.4088476	80.86069126	94.84724561	93.23089617	75.70997292	106.7707825	87116.66667	70.10403632	0.46614324	20387.5748	0.234026112	1539.938135	0.202724486	3.674842799	110.6428142	2.757910195	313.763016	0.030717112	0.015005568	3.892410739	4340.952619	0.569843317	0.705999757	0.734779955	0.782825741	85.51829691	0.013035981	4.775268971	0.000715004	121.2187197	0.015984097	0.120146871	53.6591	223	0
0.832424989	0.624674453	10.1418662	16.23544257	19.6977156	17.20465053	16.1245155	19.79898987	1428	13.5147881	0.817412442	750.2310234	0.525371865	18.61765724	0.11774984	6.37513493	161.2200864	1.513199581	261.9740612	0.016532193	0.01355482	3.748913039	122.4717147	0.770567156	0.868977177	0.176546709	0.898506578	141.6393912	0.012954256	0.125205922	0.051818244	78.79365788	0.087762326	3.882679318	53.6591	223	0
0.852131838	0.775138997	25.13992909	32.43280132	38.20994635	36.05551275	36.49657518	40.19950248	15062	27.63702259	0.775809791	3801.753581	0.252406957	143.6382889	0.097921673	49.85801442	616.949466	2.128237561	1513.463845	0.008936029	0.007325737	4.823296802	1017.927045	0.693900618	0.787427626	0.508066041	0.858089943	505.4135674	0.007098023	0.239882467	0.003351932	1128.771175	0.203246934	2.752214718	53.6591	223	0
0.864828811	0.638842922	41.46603131	64.90802334	65.78753681	70.9365914	71.02112362	82.68010643	101503.3333	56.13432861	0.666861256	15779.82472	0.155461148	1374.71232	0.151812593	16.52039339	341.6801139	2.516184174	924.8921086	0.011222301	0.007053609	4.375288768	5589.952806	0.616671405	0.735394867	0.659613656	0.813257435	270.2158192	0.006513801	1.756824467	0.000559443	698.1956369	0.033988725	0.418395122	62.5955	911	2
0.818739339	0.793397121	10.69082651	13.4747483	14.4222051	16.1245155	15.62049935	17.54992877	732.6666667	11.03230651	0.690939843	568.8287121	0.776381318	3.780280955	0.038789233	72.57009269	455.7962732	1.08244491	510.2618655	0.038863019	0.036255517	4.904515448	92.85421059	0.952179493	0.974615385	0.028611302	0.981207285	444.1047705	0.035605374	0.032085719	0.056493825	2050.395643	0.707264165	21.44012116	62.5955	911	2
0.879276069	0.672885915	14.05952417	20.89436539	23.40939982	24.16609195	22.8035085	26.15339366	3485.666667	18.37191546	0.798333902	1392.590583	0.39951915	14.02684956	0.032514889	90.93549436	722.3878646	1.118409009	822.0513877	0.011133169	0.010536476	5.272438096	400.428539	0.927845811	0.962912088	0.039168731	0.971601874	698.2823197	0.010411404	0.063814462	0.015129678	3407.781739	0.541061813	9.186544311	72.7748	2798	2
0.54203612	0.461898532	67.06115784	145.185908	144.2775104	190.2524638	101.9215384	190.4205871	407840	78.69600631	0.566510884	46946.41263	0.115109878	6154.730169	0.194875745	8.624528593	352.3528868	3.842094656	1365.552117	0.014139892	0.006024332	4.316056911	16151.44191	0.509771798	0.634797989	1.331328749	0.741308398	259.3366051	0.005276699	5.473342113	0.000160392	509.05812	0.008926173	0.168435191	65.3963	159	0
0.857206935	0.631748129	25.04450353	39.64317799	47.07440918	50.59644256	40.49691346	52.49761899	20257	33.98240708	0.676322348	5313.49739	0.26230426	153.5122919	0.072138658	66.17780005	793.7352962	1.695116076	1517.433514	0.005995807	0.00527388	5.00861995	1629.758841	0.765693215	0.846643997	0.296080496	0.896295262	687.145131	0.005159663	0.290096074	0.002353619	1893.364982	0.304707262	2.212570629	65.3963	159	0
0.460641906	0.38820754	5.915362119	15.23762811	10.77032961	10.77032961	15.62049935	17.66352173	386	7.019090051	0.758151566	338.1579677	0.876056911	8.296063309	0.171652105	3.011450403	25.31394751	1.441019823	39.43360594	0.139902258	0.120553238	3.031851106	39.85853023	0.813890073	0.894586895	0.148452377	0.916388491	22.60020637	0.116813743	0.271355004	0.134460342	16.5060444	0.137448498	1.997263795	63.3183	1517	2
0.359208115	0.274142056	36.92494817	134.6927526	142.5622671	81.43709229	67.67569726	170.1881312	32514	48.38272976	0.390651743	12610.76092	0.387856336	402.46129	0.123639306	7.337152514	123.4231821	1.943980019	235.4105766	0.021398485	0.012504819	4.240749602	2228.265615	0.682701401	0.79955385	0.368135933	0.852177192	105.7931315	0.011083026	1.536644962	0.002387832	176.3005598	0.037240956	0.357779008	63.3183	1517	2
0.644531975	0.558664797	9.42081743	16.8630948	14.4222051	17.88854382	14.56021978	18	889	10.8688038	0.749366515	596.6564623	0.671154626	3.506584983	0.029949456	137.6128268	696.1293113	1.049673833	732.4927036	0.015614023	0.015313031	5.288897231	113.3254061	0.967704151	0.98383969	0.016147924	0.987581542	687.0384632	0.015237783	0.029313861	0.042459084	5139.770031	1.01054891	32.72784987	63.3183	1517	2
0.816722439	0.761411777	19.15889952	25.16233672	29.73213749	29.73213749	25.05992817	30.33150178	6753	20.55064502	0.813141629	2124.78877	0.31464368	46.21525021	0.062533346	102.7041422	979.6642457	1.606653015	1841.176143	0.006166892	0.005684283	5.135838363	580.4205792	0.78557161	0.861502558	0.256478458	0.906368118	848.0882466	0.005603992	0.108824988	0.005199289	3252.696085	0.550712711	6.824584292	60.2793	512	2
0.540571702	0.322844907	17.24717233	53.42246984	53.85164807	57.5847202	36.87817783	62.38589584	15302.66667	28.87867546	0.622062783	4791.75551	0.313132058	277.3206927	0.199841229	2.487612587	52.64265636	2.58846108	134.0655368	0.060764831	0.02744965	3.743594464	823.0532867	0.590974455	0.723863819	0.659323186	0.796487832	41.91937059	0.023159478	1.850232669	0.004294303	55.38275158	0.020574668	0.282324474	76.397	258	0
0.808837653	0.611992067	16.67202816	27.2422292	27.85677655	30.2654919	31.6227766	32.86335345	5930.333333	22.03454073	0.715219588	2215.291056	0.373552536	61.9696744	0.097158943	9.145071484	126.4211106	1.596482677	206.7613634	0.020286545	0.014827556	4.240627073	482.7979862	0.754542982	0.854185975	0.218166683	0.890995438	111.9433779	0.01379779	0.329230813	0.013624231	167.9555492	0.059367633	1.721789559	76.397	258	0
0.713498222	0.623546998	70.02309896	112.2980292	128.8099375	116.3615057	97.75479528	140.1427843	416454.6667	80.12444417	0.709973218	37985.74483	0.091212196	6936.115264	0.206797467	2.392004044	75.60111896	3.513510876	253.9918544	0.053579795	0.016301088	3.986041492	17174.82971	0.509024584	0.649819306	1.102153335	0.739436333	56.69858708	0.012454695	30.6946449	0.000161725	78.30264799	0.010902832	0.021025614	76.397	258	0
0.517844649	0.380405049	12.61566629	33.16377195	25.29822128	32.80243893	20.59126028	33.346664	3687	17.17368186	0.64360392	1793.27765	0.486378533	42.55398764	0.104179122	12.22222522	237.7157416	1.466334076	350.3460384	0.011050756	0.008994767	4.174565277	320.8579236	0.783894593	0.877915633	0.162362878	0.906048817	214.9631779	0.008578286	0.13895795	0.01712662	348.9849507	0.087077709	3.165519746	64.9555	1002	2
0.74758213	0.683019478	42.21393637	61.80487927	76.55063684	70.71067812	69.57010852	78.99367063	70242	46.20422331	0.578578202	14229.40157	0.202576828	927.2161812	0.148749028	8.123970966	182.7343748	2.693539886	493.7332701	0.021030131	0.011340273	4.341894549	3793.309977	0.607653765	0.722534482	0.767861534	0.807509588	146.778639	0.010226786	2.182815091	0.000945147	268.4959052	0.025784122	0.269436687	64.9555	1002	2
0.843716004	0.75219794	11.78277383	15.66445906	15.62049935	17.88854382	18.86796226	19.79898987	1486.333333	13.21635481	0.798749307	788.5291909	0.530519752	22.38616385	0.138209528	6.538983943	148.2102611	1.580493404	235.1908838	0.01890582	0.014815458	3.761012055	122.2673026	0.751735226	0.856328856	0.203528532	0.888789287	131.5027794	0.014030089	0.109223149	0.042641755	121.9840381	0.075707996	3.640053231	49.3443	132	0
0.326446259	0.211985131	20.42497541	96.35098146	79.92496481	69.05070601	38.83297568	80.54812226	18362.66667	31.45341745	0.571671325	5887.915242	0.32064598	260.4216204	0.151732688	6.099423002	197.4748843	2.286314489	462.1280961	0.014863596	0.008350591	4.116662438	1079.430676	0.62616407	0.756404601	0.515946564	0.818377814	159.7586372	0.007426646	0.640899957	0.003848478	178.9138355	0.027046673	0.876878315	49.3443	132	0
0.915113037	0.700563314	37.81757709	53.98166921	64.03124237	58.30951895	61.77378085	71.27411872	54645.33333	49.39932925	0.586420113	11875.28351	0.217315602	696.146667	0.144536644	8.199959357	268.2698253	2.597407082	707.7890522	0.014989841	0.008904818	4.304486817	2854.6064	0.590416114	0.723592751	0.665143981	0.796058844	211.7135486	0.008118847	1.127067646	0.00141859	287.7415348	0.022847711	0.497491657	49.3443	132	0
0.266271497	0.228868387	11.58436295	50.61582825	34.17601498	18.97366596	35.60898763	43.08131846	2703.333333	13.47755235	0.621698973	1509.513638	0.558389755	46.91018867	0.158796	4.209304327	87.83405463	1.649055254	152.7713593	0.026016904	0.018917343	3.613481371	217.3883059	0.732961084	0.843076923	0.229062153	0.878865278	75.77197952	0.01757061	0.301749576	0.022128781	79.74418426	0.057206774	1.492029543	78.7105	303	1
0.872547363	0.782004409	16.58458873	21.20779441	24.41311123	24.41311123	22.36067977	25.13961018	4385.333333	18.5048051	0.839919103	1542.582519	0.351759468	31.3898038	0.064743674	42.35561112	461.7864475	1.564139661	841.4250293	0.011011152	0.010084565	4.784897784	383.9279132	0.791600991	0.867797077	0.231285586	0.90923152	402.5098338	0.009924054	0.109947681	0.011943082	895.8932425	0.299630612	5.454574389	78.7105	303	1
0.606698762	0.455466051	59.83889322	131.3794806	163.4870025	186.601179	122.8006515	187.3712892	307118.3333	79.70776823	0.532599007	41332.11224	0.134580413	5621.537245	0.301671658	1.279795573	44.58617423	8.654344143	413.0127174	0.190036877	0.028352389	3.813794551	7806.280059	0.417050738	0.490293995	4.438266305	0.669980666	29.35211338	0.020780015	33.71117511	0.000225447	28.16171178	0.005091468	0.018681765	60.7036	70	0
0.809246418	0.365280275	12.5131519	34.25630334	38.62641583	37.94733192	31.2409987	40.19950248	7189	27.72179079	0.645156976	2792.100518	0.388385105	85.58333779	0.111179216	7.393971877	122.8955688	1.586310459	203.9949752	0.019784699	0.014689875	4.043005041	586.689368	0.759778422	0.858073922	0.218137664	0.893696163	108.4214362	0.013726775	0.407728391	0.008781289	237.9504695	0.051637879	1.317497098	85.6263	704	2
0.601650472	0.534723817	45.22680248	84.57974197	94.59386872	66.21178143	97.01546269	101.0742301	117822.6667	50.88744168	0.638461374	18204.0797	0.154504054	870.0077089	0.076540675	82.21628266	876.1900692	2.289601587	2353.531005	0.008446769	0.007104854	5.243914305	8028.319959	0.706296362	0.781054102	0.646420201	0.864383124	722.8513637	0.006932791	0.957065186	0.000470822	2836.358004	0.176250445	0.691249285	85.6263	704	2
0.765162237	0.648245949	71.92877937	110.9590882	128.7633488	133.7011593	106.6770828	133.8357202	338076	84.90170414	0.506276109	46356.03174	0.137117192	5750.628922	0.194402432	10.85743166	400.4162292	2.551914981	1053.599639	0.011145133	0.007091197	3.9739417	17611.79231	0.593856591	0.72642686	0.643158579	0.798492468	315.8115123	0.00652802	5.387259286	0.000168726	511.1250918	0.017174845	0.170233235	75.4935	79	0
0.800228028	0.61254545	33.77381517	55.13683137	54.40588203	63.2455532	64.49806199	70.42726745	55573.66667	44.12203781	0.713189214	9874.733704	0.177687281	680.2430248	0.135880164	28.9016941	508.4471718	2.517785601	1413.534811	0.01293584	0.010044684	4.51834805	3207.569634	0.640310001	0.74296491	0.695970938	0.827248054	406.056272	0.00966829	1.0449651	0.000914323	697.8350751	0.105103958	0.701759665	86.141	391	1
0.799919207	0.744342661	12.09847719	16.25390807	16.4924225	17.88854382	19.6977156	20.09975124	1628	13.00181325	0.821490521	814.6752102	0.500414748	6.429418396	0.031423482	148.6351797	870.976362	1.1157804	1033.394111	0.00917051	0.008986025	5.287864783	191.2424295	0.934422139	0.964804064	0.040440471	0.97401502	835.4184761	0.008941641	0.042497184	0.023099918	4647.926691	1.23406897	18.34212331	86.141	391	1
0.780224	0.502611001	32.27892388	64.2224779	64.77653896	95.07891459	68.35202996	95.60334722	60743.66667	50.10791862	0.581309369	12855.15955	0.211629628	504.4494373	0.08430521	137.8386601	1182.892858	2.194349661	2967.232541	0.009923225	0.008299885	5.34347348	4201.523749	0.702018759	0.785636309	0.569824767	0.862311143	981.0150199	0.008008824	0.315460998	0.000906523	5030.836251	0.149048912	3.095091836	87.0308	493	2
0.866643624	0.554912385	12.08979417	21.7868523	24.33105012	23.40939982	25.61249695	28.98275349	3083	18.88143663	0.760236434	1347.465937	0.43706323	15.22802245	0.040484191	89.06380592	796.8237716	1.18531467	1016.019102	0.007658747	0.007463648	5.120010086	340.8586077	0.905936983	0.947103275	0.068986104	0.962071796	752.5833425	0.007421594	0.058438649	0.014230576	3098.337464	0.62662771	9.878007195	67.3785	1474	2
0.715369351	0.444599373	28.64817343	64.43592857	70.22819946	77.89736838	60.5309838	78.99367063	49073.33333	46.09548841	0.593706586	10917.98845	0.222483123	404.9084407	0.084514169	51.56138373	908.9749492	1.929839213	1885.653618	0.006994273	0.005849971	4.915229084	3358.415622	0.700253418	0.805744315	0.38374813	0.862188114	765.0850562	0.005661407	0.381827391	0.00147928	1379.245701	0.123923926	1.703296292	62.4011	262	0
0.302252801	0.231333197	22.77531164	98.45241373	55.71355311	91.38927727	38.20994635	94.33981132	26959.66667	29.75751781	0.558784845	7781.246698	0.288625479	443.8913224	0.177688683	3.420212395	58.91102624	2.404751564	152.816194	0.051484456	0.026897184	3.843152646	1514.364742	0.604731144	0.739308649	0.562817958	0.805621227	46.23326569	0.023185964	3.3713284	0.002483342	48.4977094	0.036238032	0.142488091	62.4011	261	0
0.670211367	0.617382802	20.70318363	33.53378741	34.98571137	38.83297568	31.6227766	40.6939799	9881.333333	22.47472549	0.693899334	3209.20914	0.32477491	39.53486963	0.033519759	86.36017224	724.2577016	1.205687031	932.6189217	0.006460176	0.006102901	5.350774905	1049.583491	0.889663395	0.939748698	0.072713724	0.95542087	680.2387168	0.006020402	0.121383432	0.007348137	2466.98848	0.371886685	4.527228621	66.8665	1990	2
0.367727445	0.258378585	15.48254287	59.92192772	28.8444102	54.40588203	43.8634244	64.89992296	9113.333333	22.03493739	0.564814372	3735.624566	0.409907597	35.07140661	0.032450211	129.6342918	1009.188857	1.266831932	1430.655818	0.004116988	0.003838137	5.467090581	953.4121813	0.881872214	0.928963556	0.106586141	0.951344517	935.1769432	0.003780955	0.104887285	0.006395565	3679.535347	0.619354297	5.609176769	59.2936	886	2
0.91688632	0.685401877	17.54056301	25.59164717	30.06659276	31.04834939	30.2654919	31.6227766	6457	23.46463121	0.67206499	2495.13114	0.386422664	39.11529318	0.051880778	37.46145749	227.4834435	1.275245739	275.9449091	0.021213034	0.017627757	4.917302907	645.7320348	0.855386197	0.921478277	0.094606508	0.940074122	216.7934418	0.016836488	0.269865822	0.010500932	1023.431939	0.195847454	3.874121182	84.5722	465	2
0.555583554	0.292100046	30.2939415	103.7108413	72.11102551	79.64923101	92.13034245	133.4016492	106747.3333	57.6200378	0.58498369	18602.80312	0.174269488	648.2626323	0.057700134	69.21491148	814.8908324	1.651467103	1262.96071	0.00764582	0.0063329	5.379752361	8637.60173	0.767731134	0.853380379	0.269636862	0.897329331	742.5805694	0.006115095	0.833559891	0.000652393	2921.688169	0.119673649	0.889996708	84.5722	465	2
0.731477197	0.508733963	55.32585871	108.7520447	126.5069168	103.9422917	101.3903348	129.1510743	316357.6667	79.54964085	0.573720771	39135.34143	0.123706	4928.832487	0.179429491	12.75151111	363.0167464	2.728742907	970.9738419	0.009655117	0.004601651	4.260267627	16453.49709	0.597459268	0.718199719	0.77150373	0.800688411	292.9914173	0.004004516	5.274692507	0.000175674	593.4228469	0.018499215	0.17934931	70.4723	209	0
0.537143447	0.368759972	40.40480974	109.5694024	109.6357606	121.2765435	70.34202158	123.0772115	91801	58.85448648	0.40373204	24375.63001	0.265526846	1573.89714	0.185834148	4.523328607	200.6807293	2.382106415	495.4709432	0.013232697	0.006599918	3.874754335	5241.855562	0.617223081	0.745527216	0.567938881	0.813282526	161.2131212	0.005687856	3.248763013	0.00065352	193.1125555	0.016497921	0.198766355	43.384	265	0
0.485223184	0.177501838	32.12391763	180.9779435	145.4372717	161.6168308	68.26419266	167.7855774	27677	87.81469397	0.339961963	13015.66828	0.470270198	442.6061006	0.150802403	4.096829815	95.30696393	1.7128408	166.2286438	0.022525902	0.014442744	3.769624126	2104.089513	0.714782977	0.831357594	0.256665996	0.870138644	82.46821809	0.012941725	2.20010888	0.002233836	113.461566	0.032551213	0.232198968	43.384	265	0
0.539794431	0.378981778	41.25109873	108.8471823	109.6357606	121.2765435	71.80529228	122.9146045	95611.33333	58.7551029	0.412881297	24490.54768	0.256146911	1614.234769	0.182713292	4.848992589	199.7281293	2.374407405	492.4742129	0.014399468	0.00776356	3.901771091	5479.4396	0.618479429	0.746535568	0.564963676	0.814034439	160.4827218	0.006846197	3.421724456	0.000624195	196.6470308	0.0181887	0.185342257	43.384	265	0
0.730445829	0.693634904	17.60820126	25.38540256	29.73213749	23.40939982	28.0713377	33.82306905	4892.333333	18.5426614	0.719143885	1937.963941	0.396122629	36.03298077	0.063539745	55.45057881	570.7139382	1.346647328	848.7111175	0.009229633	0.008704337	4.782004078	482.1293104	0.850064527	0.909988888	0.13809713	0.937331652	521.158475	0.008602076	0.11192509	0.008763497	1653.194416	0.374867591	5.246168253	43.384	265	0
0.823671661	0.734110108	23.12369539	31.49894702	37.57658846	42.19004622	42.19004622	42.3792402	11274.66667	25.94479001	0.687158488	3538.585414	0.313852774	158.6732796	0.149116977	8.646250626	190.2489817	2.217489851	423.0699214	0.016139864	0.00953092	4.18408227	685.581701	0.642876843	0.764914222	0.497430511	0.828839309	157.5203398	0.008583024	0.310279372	0.005955816	327.020367	0.024999423	2.02295247	74.4504	197	0
0.791536076	0.246217148	18.54487064	75.31916768	80.99382693	73.34848328	54.03702434	81.21576202	14202.66667	59.6178384	0.431997506	6565.22299	0.462252839	206.7459929	0.14196489	5.802677859	120.1887516	1.895928726	224.0691488	0.0206099	0.012277743	4.044374512	1005.741707	0.687602653	0.806711581	0.341402576	0.854465928	103.1674386	0.01091049	0.711756913	0.004818122	174.6561653	0.02804581	0.815811363	58.6256	1460	2
0.343963095	0.29478839	7.945045571	26.95169088	13.41640786	32.55764119	28	32.61901286	1232.666667	9.270387016	0.69452377	800.4989726	0.64940425	7.30882719	0.046486987	73.35471763	657.4737208	1.136228436	783.4730102	0.017017248	0.016845114	4.869951632	144.6901274	0.91997526	0.958255159	0.045675024	0.968215148	628.1927311	0.01680441	0.035972206	0.03174932	2247.267768	0.713535555	15.26082557	58.6256	1460	2
0.734647733	0.596053251	25.44524921	42.68955698	47.5394573	40.44749683	47.20169488	55.20869497	21227	31.36178627	0.692092247	5356.887842	0.252361984	313.5134823	0.152179523	15.71131671	423.6909557	1.998734264	885.3952388	0.009567456	0.007350334	4.13606784	1394.982209	0.67606952	0.792138988	0.397230266	0.848541341	353.9825573	0.007008082	0.451247529	0.002414132	607.9046083	0.057340385	1.537244662	77.5441	539	2
0.912110934	0.600539132	38.01424295	63.30019299	74.3236167	78.63841301	77.66595136	79.54872721	90778.66667	57.73679814	0.680662189	14350.76429	0.158085207	1277.743604	0.152889116	24.41353827	557.0172707	2.284285896	1342.27459	0.007753415	0.005537892	4.383655495	5422.17964	0.6480576	0.761548985	0.550956735	0.832133148	454.7378925	0.00523473	1.112630445	0.000508045	1556.432793	0.036247443	0.827144778	77.5441	539	2
0.572906454	0.369569487	10.12989449	27.4099861	24.73863375	29.52964612	17.88854382	31.2409987	2131.333333	15.70335795	0.682858306	1172.882337	0.550304506	36.627124	0.155149313	3.510507073	25.89590987	1.612205824	38.40704002	0.12917792	0.081824018	3.503852855	174.5407726	0.73422098	0.848644162	0.204620963	0.878227871	23.24976086	0.072538159	1.365836294	0.026937308	28.7952578	0.091556226	0.672832936	61.64	1399	2
0.986957928	0.744816908	11.05622224	14.8442149	17.20465053	17.20465053	17.88854382	19.28730152	1518.333333	14.65061558	0.808116354	790.5359904	0.520660367	5.211388046	0.027167152	192.7031492	841.1934536	1.104276168	1027.369083	0.01980942	0.019640544	5.475163352	180.5563243	0.940635136	0.968531469	0.036426713	0.976522452	800.0481496	0.01959957	0.040209257	0.021130809	7798.632008	1.445699736	22.99919717	61.64	1399	2
0.84856004	0.700027782	13.12342964	18.7470126	18.97366596	22.36067977	22.36067977	23.74868417	2465	15.90796577	0.785205114	1123.860189	0.455927054	8.72599859	0.028753532	135.6375013	650.7572832	1.152492722	809.5450264	0.011752257	0.010941672	5.398881591	277.5437252	0.913913574	0.954281567	0.052871788	0.965680126	616.1545523	0.010754142	0.066010563	0.018211621	3982.973344	0.94426367	13.02283423	69.3525	426	1
0.677496627	0.649066886	20.65813419	31.82743509	37.36308338	37.94733192	29.12043956	39.24283374	8601.666667	21.56297991	0.725862663	2796.950235	0.325163755	188.5369887	0.2596753	2.242750634	103.7962908	3.116388824	321.4349388	0.033837089	0.012949039	3.562146561	391.6741089	0.536101776	0.675890745	0.888143648	0.757897524	78.59957979	0.010564284	0.588920081	0.007068729	68.30743351	0.010264653	1.056967877	71.8439	1295	2
0.386828564	0.286898053	30.84196112	107.5014655	104.019229	63.15061362	60.92618485	117.7115118	35338.33333	41.58463747	0.500532371	10404.375	0.29442178	431.2506536	0.126217235	19.80717898	463.7256761	2.035619545	996.667172	0.00750369	0.005376119	4.411760601	2361.35509	0.690369498	0.794150268	0.443563697	0.856503703	390.1250119	0.005076092	0.531044032	0.001730713	765.4915726	0.057410971	1.088962174	83.499	646	2
0.790806143	0.696314137	40.42908758	58.06156363	59.93329626	73.34848328	62.80127387	78.61297603	51220.33333	45.91544117	0.573401136	11631.98524	0.227097023	312.2341551	0.056494178	72.88527183	733.1052791	1.618849038	1368.570105	0.008558846	0.00763159	5.193839164	4346.410853	0.786345725	0.861008536	0.268116216	0.906812176	640.0344462	0.007458693	0.568109231	0.001294342	1640.691991	0.282087441	0.990558335	83.499	646	2
0.452162524	0.237543336	14.99030875	63.10557479	45.607017	41.23105626	35.38361203	56.56854249	4345.666667	28.53397598	0.536688983	2399.564258	0.552174026	65.37458508	0.137995566	4.86896354	73.90037325	1.635448676	125.1477696	0.033555806	0.024528167	3.809746001	348.4332338	0.733023834	0.844097079	0.221826985	0.879552838	64.34584437	0.02277274	0.416417741	0.015526517	97.25974542	0.046496877	1.142342978	79.6906	1359	2
0.811367819	0.632831629	12.36427195	19.53801198	22.36067977	18.86796226	21.26029163	23.83275058	2511.333333	15.85251416	0.819139478	1090.759929	0.434334986	16.75572858	0.056459741	60.59176431	617.707909	1.273640852	854.0053239	0.015548779	0.015182383	4.809013443	257.3313098	0.866558926	0.924035466	0.10002258	0.944798483	570.8028483	0.015105144	0.062309043	0.016878555	1724.059114	0.489365759	9.224852948	79.6906	1359	2
0.6296473	0.418018557	33.8885465	81.06947864	98.81295462	82.36504113	74.24284477	103.7496988	72732	51.04517832	0.530742349	15876.35259	0.218285659	1257.609622	0.20408132	9.443821404	541.8084927	2.87809366	1597.283731	0.007670738	0.004256589	4.012490705	3465.11536	0.559523756	0.697405687	0.787147065	0.775098508	415.6326217	0.003839285	0.969284237	0.000827131	491.3334007	0.015136414	0.967120675	68.961	98	0
0.669408379	0.634671112	58.98439483	92.93694599	95.51963149	104.995238	79.39773297	110.2361102	230259.6667	62.21277038	0.677306392	26823.2171	0.116491166	2952.187949	0.138711915	40.90849274	667.0780429	2.315875774	1641.933296	0.012484509	0.010048393	4.632853447	13998.20388	0.656930271	0.76318275	0.587645581	0.837094849	546.8078428	0.009670742	2.294006966	0.000211499	1935.162099	0.054269479	0.419921658	68.961	98	0
0.784058003	0.725417815	57.59452283	79.39496612	86.76404785	96.60227741	91.58602513	97.05668447	186529.3333	62.25025857	0.619949986	25465.89215	0.136524866	2722.215297	0.160645213	17.32497286	424.9680208	2.312312434	1030.58396	0.008982169	0.005874687	4.252129296	10730.03548	0.631691662	0.754874126	0.544243219	0.8221164	343.5802864	0.00542373	2.502455081	0.000300892	859.5335174	0.025336192	0.358498603	60.7283	1636	2
0.401008904	0.248929263	31.33830491	125.8924105	58.85575588	50	54.58937626	141.5485782	37649.33333	50.48397758	0.556887946	9754.862835	0.25909789	777.4320841	0.252544142	1.917961908	70.92877794	3.333442976	246.6550537	0.051387597	0.019215787	3.649676447	1589.238777	0.513981931	0.657611734	0.991314452	0.743284738	51.76898689	0.015566112	3.740625728	0.001595999	50.45315741	0.01190832	0.161619177	70.5106	280	0
0.968006463	0.830726559	18.20635365	21.91618102	26.90724809	24.41311123	26.30589288	27.5680975	5632.666667	21.21500487	0.818258111	1870.982992	0.332166468	20.28935665	0.030756639	163.0876596	733.6986853	1.312961854	1136.856293	0.024893321	0.022323461	5.506624576	573.5158613	0.868505687	0.91953653	0.126393925	0.945110997	666.3393735	0.021720764	0.089993408	0.009898017	3298.925759	0.92793566	7.881839597	82.5298	1686	2
0.821558684	0.553870814	26.99188294	48.73317434	54.58937626	58.30951895	50.15974482	58.99152482	33701.33333	40.03716259	0.659530424	7650.338982	0.227004045	720.3105382	0.266343656	1.613164857	46.87865802	3.601125059	171.8514105	0.086345396	0.03013645	3.587653387	1385.83933	0.510035416	0.644689518	1.156843792	0.740746529	34.45758137	0.024343654	4.756634013	0.001707944	40.15866361	0.011330454	0.119873924	56.5969	2380	2
0.568065805	0.545467237	14.88926187	27.29634496	25.61249695	34.40930107	20	34.64101615	2091.333333	15.50612018	0.616208771	1283.428726	0.613689222	9.649706654	0.036330918	146.6319509	841.9585164	1.154864627	1032.6274	0.021747558	0.018599521	5.29053816	243.9145087	0.918142931	0.95489762	0.056747504	0.9672038	802.6933871	0.017820398	0.034511605	0.021951334	3624.510261	0.854018923	19.23076337	56.5969	2380	2
0.876077203	0.848393135	38.20418219	45.03122504	89.19641248	60.16643583	57.27128425	92.3255111	35329	39.45082966	0.546020012	9535.93161	0.26991796	576.2815827	0.176184495	16.98430285	569.1012603	2.29612853	1363.113727	0.008304098	0.006167243	4.095397492	2106.162919	0.642968539	0.759313857	0.552820045	0.829094368	464.6856906	0.005882814	0.576236329	0.001400468	712.328703	0.044772131	1.428784747	64.6188	1368	2
0.509443323	0.346498368	13.69809663	39.53293262	41.18252056	36.87817783	26.68332813	41.37632173	6410.333333	20.13978858	0.677688698	2462.488951	0.384143667	121.4056401	0.202533748	2.234019122	33.4963296	2.373151274	81.17504562	0.097661251	0.051408818	3.631481644	357.5244624	0.593045247	0.73960114	0.513265294	0.796967194	26.48262947	0.044349716	1.471973663	0.010000392	28.93866053	0.030935261	0.34815171	65.0979	476	2
0.538281952	0.470328023	28.69951775	61.02021642	54.40588203	69.42621983	38.83297568	71.21797526	30691	32.84608118	0.608531189	7790.081035	0.253822979	368.149822	0.123368687	15.94622993	413.624999	1.993598019	855.9946757	0.008246406	0.005921026	4.388816235	2039.920006	0.682711613	0.795152062	0.405614672	0.852391031	348.0196296	0.005567173	0.464903083	0.002107961	712.5116234	0.043398109	1.183285659	65.0979	476	2
0.965190735	0.682696814	20.35739155	29.81908094	35.60898763	34.98571137	36.05551275	38.41874542	11659.66667	28.78110063	0.758744302	3277.274143	0.281077859	114.1782223	0.092361592	33.99759248	476.9657098	1.623610582	842.758395	0.012282365	0.011099906	4.588389399	950.3493269	0.768388114	0.854990684	0.252046941	0.898110576	417.6276587	0.010895993	0.251182682	0.004073599	1077.080708	0.178114764	2.272435959	61.2485	1994	2
0.639851599	0.411148855	10.41238051	25.32508699	26	18.86796226	27.20294102	31.04834939	2172.333333	16.2042974	0.64865032	1250.521411	0.575658161	36.09522931	0.149608385	3.950396001	43.77559075	1.514233586	68.26716108	0.070204206	0.052974388	3.577710933	183.3891348	0.756839568	0.864902123	0.168012931	0.891793037	38.57315243	0.049325249	0.501213978	0.027217313	48.44001782	0.074214705	1.011741451	77.5989	201	0
0.992273456	0.590539533	34.29269363	58.07010657	72.277244	73.430239	69.05070601	77.35631842	74400	57.62142536	0.691418957	12372.51907	0.166297299	898.7776667	0.136112279	37.7536493	547.8717774	2.714799256	1686.031535	0.013499266	0.01036855	4.606596348	4202.825016	0.635972746	0.731328004	0.833548509	0.824330361	432.8808835	0.00998267	1.216657908	0.000622353	1032.63391	0.101999899	0.666608239	77.5989	201	0
0.827321538	0.637725874	28.18779786	44.20049274	49.1934955	53.85164807	51.41984053	56.0357029	20974.66667	36.56801964	0.563124862	6531.44791	0.311396983	214.2827693	0.101985728	34.97429078	779.6816406	1.81263132	1410.480549	0.006664675	0.005589208	4.714446569	1506.529203	0.716382024	0.821505959	0.325614705	0.871107212	680.5730261	0.005415791	0.175917166	0.002501525	2578.994106	0.052394064	4.42214442	79.039	87	0
0.157246222	0.081401387	12.14399567	149.1865935	100.4987562	24.16609195	94.08506789	100.518655	4713	23.45902817	0.567999556	2393.321752	0.507812805	66.00136492	0.128855272	5.328471991	52.07438554	1.700983926	85.28418531	0.056812691	0.033228993	3.788326922	372.164733	0.722388235	0.836475616	0.251365363	0.873010028	45.77919305	0.029118547	1.140614266	0.011938788	64.80986785	0.087901053	0.6246293	79.039	87	0
0.360204881	0.300933591	31.35690897	104.1987664	62.28964601	78.10249676	48.33218389	98.69143833	17013.66667	37.53290428	0.3680935	8690.763314	0.51081072	92.88284549	0.048611803	227.4792942	1045.341002	1.556440169	1823.544201	0.026206399	0.016259088	5.352896558	1501.615601	0.784604706	0.867727273	0.220848869	0.905895977	920.7823131	0.014177844	0.088703531	0.004926622	3451.456965	0.431178859	8.678406788	79.039	87	0
0.736680258	0.49320402	26.9733571	54.6900593	57.20139858	54.62600113	61.05735009	67.58698099	30289.66667	40.28908698	0.519606018	9043.563961	0.29856928	200.5701596	0.064181717	168.6056312	1329.283909	1.971152607	3214.356531	0.005276337	0.004239384	5.462140939	2331.008443	0.74631019	0.81712893	0.469749925	0.885663102	1115.021763	0.004047119	0.234571183	0.001584914	4342.685251	0.485736376	3.184638788	79.039	87	0
0.43861234	0.382038201	41.89231614	109.6547834	106.4706532	102.5280449	73.430239	115.8792475	102171.3333	48.09594114	0.500326579	21124.34527	0.206754131	1848.330461	0.207877687	2.845246224	88.88450613	2.829855035	258.383918	0.03715209	0.016556301	3.823562318	5092.997972	0.57094492	0.702987227	0.78484718	0.783471995	69.08421382	0.014030111	6.816345446	0.000597093	102.258027	0.013327074	0.088145274	64.5722	379	1
0.683337542	0.51649369	33.092291	64.07104611	66.57326791	62.03224968	64.40496875	75.55130707	42606.66667	43.78215118	0.590945175	9982.867478	0.234302945	273.0925162	0.059222816	100.7923862	1014.723741	1.629383577	1885.203464	0.004496051	0.003854288	5.272132673	3616.836984	0.784400237	0.859864473	0.273865265	0.905861609	887.8455651	0.003740002	0.386899637	0.001302392	2818.880787	0.322658291	1.653918877	64.5722	379	1
0.373462474	0.282769521	40.40994301	142.9077042	108.9036271	142.3516772	77.66595136	148.0945644	39859.66667	53.37066473	0.338544459	16668.28266	0.418174161	405.5959851	0.096480065	12.15714077	296.1166924	1.636797971	490.4764145	0.009423549	0.007002185	4.374082973	3127.60288	0.74278969	0.846758197	0.237241302	0.885337723	261.1852778	0.006558558	0.673239489	0.00187765	643.5734991	0.033128514	0.869935617	68.2601	524	2
0.770936176	0.580383864	15.54375798	26.78185758	28.63564213	30.59411708	29.12043956	32.18695388	4528.666667	20.64710287	0.671258441	1972.00465	0.435449282	16.13837333	0.029045596	111.5446446	461.5171801	1.146302996	500.818292	0.037292861	0.025061584	5.452456656	511.1387175	0.919542872	0.956308751	0.051976223	0.967954799	452.3201918	0.022638679	0.133817569	0.013894609	3711.563223	0.511987043	10.73431347	68.2601	524	2
0.545234101	0.324569023	10.34877122	31.88465466	27.85677655	31.6227766	20.39607805	32.984845	2458.333333	17.38460101	0.582383782	1512.523154	0.615263656	31.14916481	0.113256084	5.868033509	51.03233299	1.557461275	80.44812324	0.067374096	0.046478182	3.880947677	207.5139661	0.750534785	0.859375	0.18890975	0.888208765	45.08344701	0.042163087	0.385933573	0.032207825	63.46532634	0.069584171	1.799764206	52.7748	182	0
0.614742722	0.351580537	18.08095372	51.42762983	43.68065934	42.19004622	50.47771786	53.77731864	14851.33333	31.61476116	0.57072916	5119.541011	0.344719285	289.6961935	0.205796333	2.231101024	30.22911595	2.320079835	75.45927036	0.113182159	0.063554476	3.536799277	876.2164808	0.619685324	0.751201281	0.52764751	0.814094932	24.0593447	0.055846793	4.411978702	0.003825386	25.76448553	0.043411983	0.107162602	52.7748	182	0
0.785093255	0.469058928	26.93275649	57.41870563	62.76941931	68.02940541	68.35202996	71.63797875	30741.66667	45.07903853	0.481365411	9858.878559	0.320700848	606.6194755	0.217824877	2.006751912	46.24935522	2.525808414	120.1267164	0.065505997	0.031048196	3.602200468	1638.942371	0.585759612	0.726433274	0.607723359	0.79231819	36.32469196	0.02617385	4.486240136	0.00197767	45.04035422	0.018698258	0.119422902	52.7748	182	0
0.91942176	0.497547057	7.626317316	15.32783121	17.88854382	16.1245155	17.08800749	18	905.6666667	14.09274155	0.719712903	628.9803702	0.694494336	17.88025789	0.178143394	5.913532436	154.3497222	1.575680976	245.3235383	0.022003484	0.018299	3.503366404	75.51406374	0.749600661	0.856673241	0.199163796	0.887837492	136.4830393	0.017580942	0.082459001	0.053900887	128.6586208	0.085235017	5.098305521	52.7748	182	0
0.700748728	0.502418194	30.91163852	61.52571479	74.02702209	64.40496875	55.4616985	74.05403433	53064.66667	43.11406637	0.670010006	10192.32186	0.192073606	770.6566799	0.16352875	19.19719786	416.2940391	2.564240967	1144.263327	0.010020577	0.00656213	4.293656284	2898.224563	0.614257118	0.731528301	0.68269036	0.811622345	328.8937873	0.006135681	1.165668847	0.000915927	588.6370825	0.065327658	0.600407305	52.7748	182	0
0.876670527	0.425288835	16.10678477	37.87257846	41.23105626	44.27188724	46.86149806	48.33218389	12224.66667	33.20177331	0.632652641	4056.425305	0.331822979	49.11070096	0.034080812	120.3508058	897.7579257	1.270505509	1280.469095	0.004905807	0.004523979	5.447743251	1265.562391	0.878077044	0.927534796	0.106897321	0.949805293	829.4190619	0.004439993	0.163660264	0.004265823	3879.802811	0.600713498	3.774763626	52.7748	182	0
0.613992045	0	0	45.17469414	46	28	46.04345773	46.04345773	2594	27.73690286	0.444039413	2056.092201	0.792633848	17.92618387	0.089908933	30.46768441	93.63330491	1.476284839	119.9750157	0.088553189	0.06124963	4.400758616	158.608325	0.792951136	0.878854626	0.176141124	0.909911579	88.50397659	0.056601688	0.200648556	0.032584428	527.3446647	0.179918838	12.82671199	64.5859	335	1
0.45840748	0.345001598	43.08241313	124.8759815	128.7012043	83.35466394	80.89499366	132.8307193	148986.6667	57.24408406	0.571956749	23762.15756	0.15949184	1384.242234	0.09347257	96.17378117	1740.338605	1.759105193	2923.706522	0.013901519	0.010734947	5.032698195	10908.75832	0.735259257	0.832694255	0.30851746	0.880804578	1553.014099	0.010164615	0.583006329	0.00034958	7461.364567	0.085739051	1.662667326	64.5859	335	1
0.853618654	0.587983095	9.795855667	16.66009747	16.1245155	20.39607805	20.39607805	20.78460969	1210.333333	14.22136998	0.674636694	814.1120094	0.672634544	31.82193623	0.242465163	1.430529337	12.47859797	1.709405322	19.84044872	0.251695469	0.162984769	2.946985182	95.90510655	0.727584758	0.835374816	0.262211201	0.876149419	11.18054413	0.146619235	1.129634162	0.039084097	16.62097513	0.054157773	0.585579286	70.7762	1315	2
0.766709809	0.447889727	23.82837519	53.20143278	48.82622246	62.09669879	56.56854249	63.65532185	23664	40.79006038	0.503099675	7922.985456	0.334811759	259.9953094	0.106629391	7.008529747	131.028572	1.761401717	229.5778529	0.017757843	0.010589529	4.205587691	1740.174373	0.711934873	0.824815239	0.284229021	0.868568805	113.9866254	0.009355235	1.173079743	0.003319374	194.0767624	0.041143713	0.477068025	70.7762	1315	2
0.372815812	0.33531206	62.2261733	185.5769019	152.9705854	185.6986807	98.18350167	193.3494246	301443.3333	69.18600345	0.403306989	53907.8691	0.178832514	4891.608321	0.181054291	8.311204105	474.5815041	2.459902017	1197.441671	0.007078407	0.004055981	3.994604653	16406.15954	0.605161708	0.736780584	0.599017131	0.805523681	378.8054449	0.003645765	3.475536701	0.000192818	795.7532399	0.009602609	0.265554188	59.7919	4202	2
0.417804637	0.33727624	56.96070831	168.884438	139.7426206	164.924225	97.09788875	172.1743303	149829	70.56070127	0.340901695	40017.70858	0.267089206	2868.751306	0.211919786	2.991170491	148.6407102	2.488862974	375.8990391	0.018776045	0.008776532	3.70462337	8121.090271	0.597701463	0.732443101	0.604267014	0.800638323	118.3909051	0.007417557	5.905624312	0.000387439	188.3351487	0.008862117	0.121697919	59.7919	4202	2
0.52583527	0.380793551	18.86048714	49.52942892	33.28663395	58.13776741	39.44616585	59.36328832	13506.33333	26.04432063	0.60367151	4543.338417	0.336385776	93.28475572	0.06266918	58.13266618	702.615558	1.477806438	1138.068088	0.006490852	0.005844622	4.986808951	1204.931927	0.809125899	0.882562278	0.192018451	0.918089302	628.9106353	0.005723602	0.150663563	0.004545619	2007.663006	0.216381079	3.38713705	65.0979	543	2
0.971463941	0.546641814	6.176765429	11.29947485	12.16552506	13.41640786	13.41640786	14.69693846	416	10.97703237	0.764224471	352.6349916	0.847680268	2.589480869	0.045959361	105.9461409	457.0768425	1.095152563	529.3750333	0.034063286	0.033425353	4.749577417	53.24659842	0.944347611	0.970822281	0.031869424	0.977765861	440.5935924	0.033267388	0.028571005	0.058573203	2695.950123	1.531457552	35.11659042	60.4709	4208	2
0.789462263	0.757331377	39.94263048	52.74128564	62.51399843	67.23094526	58.85575588	73.45747069	47312	41.63725473	0.554906795	11400.17767	0.240957425	746.3406167	0.163719797	7.97975563	259.3952533	2.058742639	551.9891997	0.011898124	0.007937126	3.983816094	3051.793957	0.668302591	0.785121667	0.428309906	0.844071326	216.4213906	0.007342294	1.29795273	0.00120661	361.4851528	0.028551995	0.44918539	60.4709	4208	2
0.761785038	0.587346207	10.16060801	17.29918042	17.08800749	18.86796226	18.43908891	19.79898987	1376.333333	13.17825681	0.773918542	773.1634074	0.561755927	5.618467252	0.032199754	142.0767391	858.30502	1.116347162	1025.465605	0.01857352	0.017116656	5.290338511	162.4534049	0.931000029	0.963875903	0.039633248	0.972898114	819.7709942	0.016753651	0.03295581	0.025421216	5095.789715	1.231323403	20.51127719	75.2663	3653	2
0.844900782	0.592883462	11.94218448	20.1425495	22.8035085	20	19.6977156	24.8997992	2739.333333	17.01845583	0.822949617	1150.466911	0.41998062	17.02607427	0.052824124	76.14876816	681.8936119	1.29550542	967.6742822	0.013260707	0.012599766	4.982215347	275.4437225	0.854512275	0.917817226	0.107039414	0.939726887	624.3468168	0.012447937	0.056645469	0.014957409	2368.561872	0.478006154	11.2906032	67.5866	639	2
0.818304806	0.531660779	33.57042076	63.14255652	64.40496875	71.80529228	78.71467462	80.59776672	64318.66667	51.66985747	0.603375791	12866.31753	0.200040178	1196.262757	0.265245703	2.769402867	111.8198474	5.217577646	611.5392344	0.048122282	0.012019486	3.937338817	2075.130499	0.458159285	0.571187499	2.104511978	0.702476125	77.31759246	0.009364792	3.068445613	0.000954821	95.57908614	0.006146162	0.263488397	57.063	2010	2
0.374245224	0.268463204	15.13597381	56.38006832	44.18144407	27.85677655	53.85164807	57.16642371	6840	21.09997128	0.54932612	3172.180875	0.463769134	136.1833827	0.214125161	4.625005514	185.0556954	2.408950142	453.2369945	0.016457896	0.008958796	3.676881785	385.7250674	0.60366519	0.738640429	0.551638152	0.80403599	147.4067201	0.007923806	0.396056804	0.007676718	133.7029284	0.029011406	1.909498266	57.063	2010	2
0.822255816	0.755962945	24.79052032	32.7933009	36.76955262	39.44616585	34.17601498	40.93897898	14619.66667	26.96448238	0.781177884	3701.341575	0.253175511	119.2722169	0.076770845	70.87606744	753.7214987	1.668536679	1424.710668	0.008958716	0.007913033	4.945717021	1189.331407	0.76536141	0.849013753	0.278720321	0.896401988	651.4895755	0.007715975	0.212815476	0.003353274	1638.861266	0.311331552	3.235946061	79.4333	50	0
0.482122943	0.394866106	42.46498155	107.5427365	76.55063684	101.6070864	106.0188662	124.6274448	135929	51.84882063	0.533011084	23985.89707	0.176459012	1718.156565	0.134179342	18.90922006	411.4916073	2.214010732	977.5167208	0.008028977	0.005232145	4.434829929	8476.279703	0.661461687	0.771214565	0.527994002	0.840177275	337.7893532	0.004839742	1.970876565	0.000396857	1069.092511	0.035941141	0.385233357	74.6064	308	1
0.832110237	0.58091201	11.93086544	20.53816283	20.59126028	21.54065923	24.41311123	26.38181192	2452.333333	17.09001554	0.725413756	1212.322052	0.494354514	10.7479034	0.035020705	64.79429772	420.6918146	1.102512314	476.5952069	0.010384783	0.009909042	5.086076916	288.4137583	0.939174726	0.968211599	0.034791051	0.976079996	407.7122412	0.009796447	0.100139689	0.023484213	1838.362917	0.462547468	8.830836392	54.9952	1000	2
0.559067357	0.44429638	11.9537407	26.90487982	28.8444102	26	18.11077028	29.39387691	3042.666667	15.04164004	0.727074159	1396.609524	0.459008389	12.58365335	0.03397524	114.3250268	650.9397326	1.190373769	867.1513004	0.012319648	0.012002122	5.269628603	332.7252344	0.897933345	0.944466248	0.067582846	0.958802641	605.2513051	0.011927673	0.067957585	0.016205923	2706.260575	0.810618598	9.765384277	54.9952	1000	2
0.438857906	0.288198725	15.48899057	53.74413284	29.52964612	54.58937626	32.31098884	55.92852582	6598	23.5860376	0.620887087	2739.973556	0.415273349	27.00512974	0.033733947	108.7717658	933.5769564	1.199137257	1217.229532	0.004680991	0.004474547	5.366683782	718.9706629	0.897859895	0.942738063	0.07305764	0.958685576	875.6722517	0.004428519	0.093081383	0.007634595	3903.193537	0.598327885	6.254313061	80.7036	1210	2
0.697368813	0.577985865	62.37363826	107.9155081	106.1508361	123.5475617	100.1798383	127.1219887	333170.3333	75.25690981	0.612887449	37921.10168	0.113818963	5035.748103	0.176452574	15.86125778	375.3513424	2.844225774	1140.220659	0.014990844	0.010163909	4.279208738	16706.36971	0.583852597	0.707049787	0.816768773	0.791957371	289.4571453	0.009569305	5.178259196	0.000159588	791.4325792	0.024132556	0.170161211	70.7762	128	0
0.684440809	0.429144331	41.99231475	97.85126281	114.0175425	88.81441324	90	121.3589717	180152.3333	66.97339745	0.572438571	26947.29415	0.1495806	2911.104935	0.187292167	7.102315732	155.0805843	2.890815789	421.6045314	0.023385924	0.009596144	4.137099391	9139.24764	0.587037213	0.705594278	0.867449112	0.794295927	125.9082181	0.008070251	7.547276655	0.000314335	221.0299603	0.021035425	0.104940065	81.0787	244	0
0.965097181	0.3380512	26.02023133	76.9712733	77.17512553	82.80096618	83.52245207	88.90444308	24178.33333	74.28475891	0.40978817	9867.541184	0.408115028	413.4073456	0.165449404	3.680823151	106.6691299	1.763583068	191.237547	0.02130121	0.013767349	3.687099819	1772.992232	0.708261849	0.8237338	0.283526132	0.866868351	91.98787734	0.012419561	1.604957827	0.002355346	157.0585228	0.023422171	0.346600353	69.8946	1520	2
0.961341512	0.916396492	68.21740735	74.44093029	103.3247308	93.50935782	95.07891459	104.019229	219090.6667	71.56315644	0.551713817	31855.62878	0.145399296	2296.935081	0.102699803	26.13177767	411.341704	1.701928545	740.7743611	0.009903664	0.007949724	4.58471746	16499.24776	0.737108351	0.838214088	0.274758145	0.882307864	356.8496174	0.007589688	2.995462024	0.000283373	1102.025981	0.057449536	0.237790976	69.8946	1520	2
0.379057879	0.287931783	48.29082847	167.7162137	120.0666482	141.3647764	69.85699679	143.1502707	29539.66667	63.57415234	0.351020102	13165.05052	0.445673631	473.0002455	0.157393878	3.947883579	82.72531115	1.89636775	157.2507833	0.028770869	0.016936834	3.834370652	2071.201619	0.68741141	0.805516018	0.344285893	0.85489131	70.63181161	0.014991238	2.183237026	0.002212419	117.8315973	0.024652983	0.262382908	49.0404	4118	2
0.879327209	0.679897637	44.52032014	65.48091615	78.10249676	72.80109889	81.60882305	88.29496022	102345.6667	57.57915126	0.624293932	16948.89218	0.165604395	1440.235192	0.162096615	9.932517978	182.8401165	2.809653693	569.28638	0.020841624	0.011897619	4.24763593	5290.764106	0.594831464	0.710633267	0.818944294	0.799415801	140.6098398	0.010844988	4.58958088	0.000557915	178.9526498	0.052813017	0.132713851	49.0404	4118	2
0.756424745	0.529974798	53.71942468	101.362225	97.67292358	117.3882447	131.5294644	135.4400236	254298.3333	76.67289521	0.601651214	32262.7713	0.126869771	3704.214374	0.155589293	9.446378525	252.5752009	2.152302861	572.1187691	0.012243936	0.007843858	4.093932116	15443.4897	0.647834687	0.771114783	0.464602743	0.832293791	206.3752021	0.007180812	7.522874779	0.000233883	302.5271852	0.036675611	0.087635002	53.525	271	0
0.919935352	0.595969966	28.14390278	47.22369308	62.12889827	50.6359556	63.15061362	64.89992296	38037.66667	43.44274471	0.699292307	7821.702364	0.205630446	334.5569871	0.083535842	17.78513028	278.9667255	1.590947876	461.6944703	0.012383437	0.010229144	4.612715914	3043.023303	0.759209563	0.855970665	0.223418712	0.893923791	246.4588104	0.009827999	0.838887563	0.001973619	569.1207041	0.079230407	0.550002322	85.4949	685	2
0.866501152	0.329815117	26.34553761	79.87971523	76.15773106	77.20103626	66.48308055	78.46018098	22793	69.21586523	0.463065727	8395.421	0.368333304	472.1686756	0.237766137	1.83910164	39.6790162	2.876281463	122.2109603	0.080532507	0.035046965	3.564358182	1092.184831	0.547561848	0.69153015	0.756804485	0.767456281	29.59947691	0.029170428	4.399545606	0.002614957	28.48062336	0.021903164	0.108838979	67.4771	87	0
0.883257617	0.645497569	18.94683119	29.352289	32.55764119	37.57658846	32.24903099	38.83297568	8652.333333	25.92563282	0.685890667	2971.561523	0.343440481	46.32563298	0.046906279	96.13161394	1042.789761	1.39142744	1626.111142	0.003828096	0.003516539	5.215136697	835.2808619	0.845382946	0.903159969	0.163219034	0.934768672	948.173389	0.003460737	0.096872796	0.005856456	3259.741056	0.442034358	6.263907707	67.4771	87	0
0.734380877	0.557395845	38.01430033	68.19982719	62.28964601	81.41252975	80	104.8045801	38178	50.08464889	0.458807187	11950.77383	0.31302776	537.3354473	0.145113024	14.01217687	304.404414	2.062647454	675.0593949	0.014599953	0.011316864	4.195866078	2518.387702	0.679472292	0.788236258	0.447303934	0.850478257	252.8364478	0.010826661	1.141801541	0.001359981	393.862658	0.06620932	0.55084561	64.7255	1067	2
0.592535623	0.434088405	46.79497472	107.8005636	106.5082156	96.93296653	83.95236745	108.3697375	38848.66667	63.87567412	0.325944941	17018.60499	0.438074365	675.0119637	0.172610947	3.242390033	64.86478081	1.970052357	133.8186423	0.03620535	0.020959202	3.698967241	2649.537234	0.675710362	0.795351749	0.378493564	0.848241108	54.34501155	0.018452858	3.91470805	0.001547001	89.56512963	0.025297346	0.144551615	64.7255	1067	2
0.793391937	0.468099083	22.0010722	47.00088722	52.95280918	53.85164807	48.08326112	54.18486874	20207.33333	37.29012494	0.60076395	5971.997226	0.295536137	404.8339158	0.213085044	2.003890205	42.64094194	2.322195356	101.5676777	0.065196486	0.032720479	3.540118562	1166.835287	0.611703729	0.748673479	0.517932204	0.809384136	34.18729731	0.027894128	3.740680812	0.002854456	40.87190064	0.024947827	0.129940439	73.9877	71	0
0.779181152	0.668492581	45.73295348	68.41205833	78.10249676	66.60330322	81.58431222	82.12186067	115647.3333	53.30538642	0.681691548	16839.14217	0.1456077	1324.569897	0.118583431	29.69156184	549.5720166	2.038487063	1216.229244	0.007306869	0.005535583	4.555954285	7722.853068	0.690847689	0.794362697	0.447772683	0.856816591	458.8884915	0.005272429	1.688635033	0.00046986	979.3269777	0.086024008	0.393561096	73.9877	71	0
0.8460486	0.691005818	70.04618374	101.3684429	112.4455424	117.5925168	109.6357606	128.5145906	410480.3333	85.76262919	0.655652793	40738.5073	0.099245942	8097.155476	0.254342526	1.524138528	69.13437496	3.784226061	261.8534644	0.058469399	0.016848888	3.713225224	15593.91032	0.487418274	0.628927175	1.216772974	0.723610535	49.88255843	0.012700086	38.95903766	0.000144073	57.35081988	0.008173717	0.015861226	0	179	0
0.924050014	0.757949632	6.462643113	8.526480972	10.77032961	10	10.19803903	10.77032961	230.3333333	7.878894861	0.787567975	230.728161	1.001714158	2.707867133	0.083921017	34.0946365	235.3729312	1.080128205	258.1065851	0.069690647	0.069363891	3.883755891	30.92692308	0.957780449	0.976689977	0.028289263	0.982816952	230.6125947	0.069290996	0.04062297	0.116582704	574.3077966	0.883314484	21.23523359	64.0137	1853	2
0.938724569	0.905809817	22.12243062	24.42282057	31.6227766	27.78488798	31.04834939	31.68595904	8450	22.92630172	0.805547373	2490.562883	0.29474117	37.45035265	0.038315709	75.81189422	773.1036233	1.320786001	1128.710333	0.006843181	0.0064384	5.285335968	834.0046748	0.852595671	0.914082176	0.121511705	0.938490596	707.1440035	0.006356634	0.087359561	0.009442633	1892.042015	0.295953795	5.960717029	64.0137	1853	2
0.714836394	0.57789079	19.71632383	34.11773329	32.55764119	36.05551275	40.24922359	42.23742416	8811	24.38859742	0.659711492	3127.136767	0.35491281	211.7570804	0.302230998	1.028531552	27.15855063	3.697744115	96.49112458	0.153899809	0.044897266	3.377785526	343.984712	0.487088916	0.632339657	1.140446292	0.722737625	19.92153413	0.03359916	2.138651085	0.007194707	18.3038408	0.011007526	0.231394275	72.9199	166	0
0.955998474	0.8541647	35.87576437	42.00099159	50.99019514	50.59644256	48.66210024	54.07402334	41943	40.15288385	0.76546235	7626.640644	0.181833456	422.0286434	0.115764936	57.69977196	993.5954056	2.956941999	3283.96049	0.00537358	0.003670972	4.885194872	2327.179402	0.638286746	0.718110619	1.006125931	0.825263323	788.5666989	0.003514803	0.451761979	0.001063478	1888.013742	0.151050586	1.803355462	72.9199	166	0
0.95986983	0.676999568	16.55760896	24.45734053	27.78488798	28.8444102	27.78488798	29.12043956	6164.666667	23.47586329	0.753128999	2158.843463	0.350196301	24.53536906	0.033301107	128.0486266	928.0715148	1.218012023	1247.554569	0.005674705	0.00539355	5.42055659	655.9945971	0.890173463	0.938265556	0.080901038	0.955425064	864.3257922	0.005329975	0.093739119	0.007396568	4448.720232	0.723617473	6.833049989	82.4093	1076	2
0.853052559	0.787674116	18.4958534	23.48160619	27.20294102	26.07680962	24.73863375	29.93325909	5869.666667	20.03104426	0.788001027	1996.945902	0.340214533	37.33454714	0.058866094	118.570494	784.6324352	1.744134466	1704.126706	0.012344383	0.01139775	5.217294236	496.1091859	0.783177501	0.846051008	0.3421426	0.904062784	668.2425797	0.011248474	0.119798768	0.006004108	2782.603195	0.748071501	6.429183363	78.0589	703	2
0.675946666	0.670909679	17.21929493	25.66559326	28.8444102	28.63564213	21.63330765	29.12043956	5060.333333	17.3485722	0.771082978	1848.569397	0.365305855	19.54128569	0.032015481	95.28145877	662.3589366	1.190180573	858.9773174	0.00774542	0.007395416	5.334999144	549.819823	0.900458976	0.94474875	0.068789333	0.959846438	621.8061739	0.007315343	0.090416934	0.012109872	2597.674777	0.552580097	6.715603609	67.2745	1723	2
0.284260285	0.185386143	11.57827184	62.45489346	49.1934955	39.29376541	24	55.78530272	3112.666667	17.75344582	0.604557749	1705.302422	0.547858992	45.41547308	0.134821516	4.96435354	79.44726905	1.660145254	129.8274762	0.030061352	0.020335856	3.836785531	244.6330211	0.72385397	0.839439862	0.229704321	0.8747747	69.77452846	0.018482602	0.317593417	0.021364139	94.73146286	0.045055783	1.695687381	51.1595	446	1
0.715003268	0.427855466	9.583454265	22.39881227	25.61249695	20.88061302	22.09072203	25.92296279	1922	16.01522396	0.681774477	1096.50927	0.570504303	41.16731977	0.203097377	2.150101063	26.95569169	1.967086196	57.94484128	0.107882303	0.069821134	3.283199884	142.811047	0.698780137	0.805700276	0.381060394	0.858799784	22.59280465	0.063669738	0.750333564	0.029761378	19.14033433	0.057370749	0.589403919	51.1595	446	1
0.434093068	0.238837406	12.41991675	52.00155611	51.10772936	33.10589071	39.29376541	51.14684741	6995	22.57351504	0.579612686	3051.673418	0.436264963	92.59833441	0.127577393	5.345806631	65.30634139	1.816142191	128.0528193	0.044465855	0.03036666	3.981955227	506.3989984	0.694954009	0.815298185	0.297679487	0.858987623	54.66615176	0.027791151	0.760516349	0.010375544	77.2636393	0.055188861	0.67444457	51.1595	446	1
0.45852589	0.434282888	12.08958409	27.83803926	24.73863375	28.8444102	19.6977156	30.52867504	2381.666667	12.76446174	0.699890203	1232.276584	0.517400945	39.69758174	0.151768617	3.864176238	51.85412687	1.622244557	87.20179508	0.048511855	0.035239887	3.605878007	194.3404127	0.739180346	0.848901099	0.219122303	0.882011576	45.23084677	0.032630507	0.427392085	0.024338053	64.22500263	0.062033886	1.077885514	51.1595	446	1
0.316154852	0.203956505	15.86249048	77.77388861	65.51335742	69.85699679	28.0713377	73.83765977	7163.666667	24.58859225	0.506660381	3546.969268	0.495133209	94.02440061	0.121801906	5.860665208	100.6822542	1.673364279	173.5888502	0.022805077	0.015622936	3.987179954	564.3952284	0.729373309	0.839959823	0.247385319	0.87821524	87.80537205	0.014270355	0.493791381	0.00930769	167.3712968	0.043516471	1.085640904	51.1595	446	1
0.922629665	0.816309308	41.46277432	50.79297018	62.12889827	62.64183905	61.18823416	65.7267069	61139.33333	46.86310104	0.706074238	10629.53397	0.173857538	677.9863752	0.124578068	43.65784218	737.9747589	2.601083969	2107.850317	0.008375235	0.006361842	4.760309039	3417.713719	0.627442914	0.734480249	0.735805628	0.819569423	584.3652449	0.006116351	0.725164574	0.000867002	1162.970725	0.110886804	1.034621329	51.1595	446	1
0.709853467	0.522930184	26.02470641	49.7670764	53.14132102	43.9089968	54.91812087	63.68673331	29857.33333	35.32733174	0.721740795	6448.670923	0.215982816	592.0775137	0.207385102	2.53080958	46.17957461	2.061635819	91.29504562	0.054690265	0.027519417	3.487644322	1868.522508	0.651861267	0.780887056	0.407246555	0.83384196	39.0595299	0.023228117	4.592162609	0.001720712	83.56761505	0.022780063	0.156139188	74.0808	1802	2
0.957270541	0.609146976	16.64470389	27.32461056	32.24903099	28.42534081	31.04834939	34.525353	7671.666667	26.15704474	0.734774285	2560.098401	0.333708243	142.1854675	0.189152906	6.155563761	38.86785244	1.896285261	64.75245098	0.083201557	0.046876892	3.637911026	513.3250981	0.680697612	0.80361991	0.334807401	0.850967304	34.48327109	0.04076577	0.953922129	0.007214726	195.2042936	0.032056564	2.104170257	74.0808	1802	2
0.844888177	0.69290353	35.99040982	51.94144386	55.6057551	62.80127387	64.03124237	68.41052551	42203.33333	43.88471181	0.592613154	9891.84586	0.234385416	442.9948682	0.101626498	34.82196424	667.1327233	1.650240749	1157.003703	0.007619623	0.00664629	4.583878392	3264.38338	0.748352121	0.846676929	0.252173047	0.888280401	583.4999932	0.006471428	0.472226652	0.001356917	1457.333874	0.090858734	1.329143582	74.0808	1802	2
0.743514528	0.696266879	8.375895907	12.02972044	10	13.41640786	12.16552506	13.56465997	563.3333333	8.94427191	0.865465723	381.1341692	0.676569531	3.666926587	0.050116654	80.38791888	294.4394803	1.125951116	326.6861411	0.047217089	0.043190504	4.655982985	68.21322136	0.930901053	0.962550607	0.043755369	0.972106914	287.5622078	0.042500802	0.042816196	0.06894924	1543.10362	0.747841864	35.97548327	74.0808	1802	2
0.92308649	0.837866993	25.56859381	30.516292	34.98571137	36.87817783	34.98571137	39.44616585	14892	28.16917687	0.76199458	3841.500793	0.257957346	146.9601822	0.095290327	64.05602073	713.0154766	1.773142705	1417.089442	0.007071989	0.005966509	4.789363105	1131.902645	0.733837391	0.829552041	0.317355334	0.880364471	604.825902	0.005777038	0.189687725	0.003426579	1658.052074	0.208655033	3.68856122	57.295	4067	2
0.643282719	0.439497416	38.069759	86.62112129	82.60750571	96.20810777	80	102.9757253	98276	55.72187045	0.430182439	23940.30953	0.243602808	921.1613532	0.098726823	171.1468632	1536.067576	2.417604432	4207.342225	0.008476913	0.005498599	5.199571936	6015.486443	0.644051875	0.752913376	0.640703013	0.829527375	1226.982644	0.004965655	0.425133416	0.000581686	4210.172342	0.178016303	2.408317588	43.2827	143	0
0.539414873	0.355206046	8.309003217	23.39206582	24.08318916	21.63330765	16.1245155	26.83281573	1143.333333	12.61802821	0.643754056	821.3836554	0.71841136	8.04746504	0.055494223	297.9753526	617.0360361	1.233288641	669.1898657	0.055340295	0.042427239	4.974441063	127.7273434	0.880026354	0.933995037	0.081800405	0.950286797	604.1377803	0.039816854	0.042182668	0.040609334	3805.458204	1.21031887	106.2904481	43.2827	143	0
0.782447191	0.715703128	38.81192532	54.22908436	54.58937626	67.91170739	71.02112362	72.13875519	58638.33333	42.43139473	0.653488808	11169.49958	0.190481191	335.0902249	0.05530885	93.12774649	920.7771435	1.91867005	2116.042195	0.005574128	0.004711035	5.426661563	4608.761335	0.760805273	0.82516148	0.447042721	0.892909315	785.7252894	0.004590781	0.366280798	0.00103269	4790.042927	0.165693487	1.844133445	79.6523	515	2
0.859256218	0.637570784	15.72942471	24.67086809	25.29822128	27.85677655	33.28663395	35.21363372	4745	21.19859681	0.672640337	2030.13707	0.427847644	18.76462636	0.03282094	154.3173659	1126.708875	1.222819593	1529.230177	0.005732514	0.005467324	5.47322508	511.7806604	0.895070203	0.938486801	0.08646765	0.957256231	1051.35884	0.005407704	0.057134169	0.009941577	5190.107729	0.774334423	10.82622911	76.4928	1351	2
0.901874539	0.437187415	6.594641586	15.08424387	16.1245155	16.4924225	17.08800749	17.20465053	875.6666667	13.60409549	0.785155305	563.7515737	0.643797001	4.372176445	0.038692615	76.43963068	622.6810378	1.080816249	683.3085728	0.013194751	0.013045232	4.956046097	107.24979	0.948389026	0.974137931	0.025805487	0.979795938	607.5241541	0.013007853	0.023827124	0.055891821	2186.557577	0.588423548	25.83125347	65.1143	754	2
0.711883343	0.661591453	25.02073682	37.81901458	37.20215048	44.40720662	36.05551275	48.12483766	16356.33333	26.92272654	0.748850368	4161.146875	0.254405849	118.6946877	0.067534281	80.1628961	848.5953952	1.61530929	1534.579185	0.008056408	0.007347491	5.098358534	1373.252221	0.781232041	0.859783877	0.260317687	0.904376116	743.2939063	0.007221724	0.196617534	0.002846894	2846.200636	0.30892802	3.02517708	76.1561	928	2
0.763498093	0.17588352	20.9607403	119.1739869	112.1605991	93.0376268	112.1605991	118.692881	21231.66667	90.98911168	0.390661981	9491.591421	0.447048815	277.6631348	0.123224981	5.898813538	120.638471	1.67786056	205.0597666	0.01841568	0.012262018	4.02820704	1646.477136	0.728150612	0.838538834	0.24530268	0.877023504	105.3601987	0.011129745	1.045481483	0.003368548	193.9425646	0.033252127	0.500705806	76.1561	928	2
0.834322044	0.449923645	37.61882506	83.61157611	81.60882305	86.02325267	92.45539465	106.3578864	136534.3333	69.75898111	0.56057621	22874.10153	0.167533696	2468.477175	0.207144822	8.562736889	426.023357	2.708094072	1176.515971	0.008034704	0.00408276	3.925533629	7015.371838	0.586482043	0.715488597	0.73152823	0.793284984	335.3789511	0.003596952	1.822963724	0.000396974	709.9539809	0.00977885	0.542891136	64.5859	547	2
0.324116116	0.297325306	17.69078872	59.4997748	62.48199741	32.31098884	32.55764119	63.30876717	10833.66667	19.28483588	0.54792128	4321.318426	0.398878658	202.5339801	0.192484402	2.788269532	53.90503524	2.180458437	120.9189319	0.05085152	0.027686295	3.647640545	668.0138954	0.631175986	0.765146853	0.451464338	0.820868556	43.80693047	0.024066115	1.326792541	0.005808916	58.78000644	0.025404083	0.378918837	66.1875	625	2
0.923520681	0.477031196	9.699853504	20.33379283	21.54065923	22.8035085	23.32380758	24.8997992	2204.333333	18.77867819	0.708546613	1156.024957	0.524432915	35.30763851	0.144240948	3.987593405	37.15472763	1.530625271	58.96866552	0.078548824	0.058694379	3.56799853	188.9490606	0.769517988	0.867430442	0.190070423	0.898505853	32.97522699	0.054680243	0.534679167	0.024819722	66.37432874	0.065846857	1.215430308	66.1875	625	2
0.767021562	0.705586857	31.01047624	43.9499063	43.26661531	50.15974482	52	55.78530272	28073.33333	33.71052577	0.653021483	6840.470547	0.243664351	155.193727	0.049114196	54.0305532	624.6060641	1.366704216	934.7996054	0.006579191	0.00598311	5.072787851	2652.990139	0.839033383	0.904727289	0.143039172	0.932379902	569.1780305	0.005865073	0.375636522	0.002470322	1492.909733	0.240978956	1.402082231	66.1875	625	2
0.666505774	0.504539861	16.26872483	32.24467697	32.55764119	34.92849839	30.59411708	35.44009029	6696.666667	21.49126337	0.675177955	2544.710167	0.379996541	109.3153934	0.169938745	6.600082422	157.3053342	2.158889205	354.6570601	0.019660345	0.01262347	3.953308462	415.8704114	0.644915337	0.769691386	0.458386009	0.829995917	128.5283822	0.011569199	0.258189957	0.009074681	245.1580062	0.02644579	2.318837317	66.1875	625	2
0.750561178	0.575202641	14.53338696	25.26655116	28.8444102	22.8035085	27.78488798	29.93325909	4205	18.96409241	0.743081447	1695.476234	0.403204812	81.91633818	0.200044985	3.054325824	141.4649763	2.171407559	317.6063504	0.018783491	0.010819185	3.579275765	259.085492	0.630598821	0.767210276	0.449818138	0.82111048	114.7323437	0.009588222	0.249714313	0.015360982	95.82592497	0.021000172	2.150703728	66.1875	625	2
0.613662465	0.505135931	20.29198751	40.17134056	46.38965402	53.85164807	32.31098884	54.44263036	11854	24.65164387	0.641648922	3918.290254	0.330545829	230.3017999	0.226273361	2.722798245	105.343923	3.010837239	313.2642393	0.033236045	0.013486431	3.682445645	575.8763807	0.562503609	0.690635452	0.870760451	0.777179478	82.09340639	0.011300475	0.728837646	0.005405116	91.63987848	0.013534683	0.70280098	48.627	4019	2
0.677956195	0.5679099	18.88064844	33.24585191	34.40930107	29.73213749	37.20215048	40.29888336	9230.666667	22.53923125	0.745553136	2854.264627	0.309215437	51.36031364	0.049558328	111.4076843	770.8869094	1.485572534	1352.221632	0.01119162	0.010271485	5.257994169	853.7753248	0.823922144	0.885141354	0.207413671	0.92453263	683.2399575	0.010079529	0.136869199	0.005477704	2270.809848	0.547118837	5.027192233	48.627	4019	2
0.826743782	0.643811888	29.06088707	45.13878608	46.64761516	50.47771786	50.15974482	54.95452666	25311	37.3182107	0.576645464	7229.608508	0.28563109	293.2936526	0.119537154	23.77405956	396.6303834	2.067298979	900.1879176	0.013889743	0.011175691	4.456903218	1685.190755	0.685648247	0.790358578	0.457539078	0.853598289	328.3775412	0.010750139	0.486501132	0.002108069	828.711437	0.083029644	1.237024988	61.0924	4013	2
0.579104075	0.435209641	8.884321707	20.41388992	16.4924225	20.39607805	21.54065923	23.06512519	1052	11.82176684	0.649251703	770.4566131	0.732373206	9.157961606	0.069999789	28.52468924	303.1053796	1.198495561	381.3638381	0.014356616	0.013789596	4.401208887	116.2093231	0.886861451	0.940785833	0.064865164	0.953791878	284.9647893	0.013656086	0.063528906	0.035897956	790.4796762	0.360328657	8.300879024	74.9295	1357	2
0.649374988	0.545643172	43.80836576	80.28757258	80.99382693	84.02380615	79.24645102	100.1998004	62391.33333	52.13674151	0.380271026	20005.08493	0.320638843	958.6207639	0.187078329	9.475613096	296.4670068	3.571815622	1124.434739	0.016573152	0.008435296	4.217041883	2899.703771	0.565020537	0.668336502	1.301996714	0.779625024	225.8918019	0.007713667	1.493866783	0.000934502	288.8645411	0.023653347	0.480979708	74.9295	1357	2
0.787241037	0.680596479	40.89246058	60.08326792	55.1724569	84.02380615	85.15867542	87.22384995	63205	47.30001414	0.62683237	12241.47263	0.193678864	533.5586015	0.089027402	42.15136166	814.1376556	2.149496532	1921.48395	0.007052517	0.005617881	4.920206928	4069.438309	0.678256446	0.781238078	0.501236913	0.849417318	669.2024086	0.005402217	0.679614214	0.00094304	1241.45953	0.118751061	1.092043747	75.1075	317	1
0.645389724	0.518598	29.88432062	57.62521376	58.54912467	65.29931087	46.38965402	69.91423317	34031.66667	37.19072079	0.566173233	8969.955131	0.263576722	473.5146141	0.14845981	4.304118566	64.60710039	2.322216162	158.3351116	0.050266876	0.027586484	4.060506879	1985.868168	0.62113296	0.750951121	0.537487208	0.815856457	51.91825114	0.024166437	3.038621377	0.002105664	83.6206543	0.032263519	0.179630052	69.1828	642	2
0.60457269	0.498315371	23.22194826	46.60090703	51.41984053	36.22154055	50.59644256	54.73572873	19541.33333	28.17363571	0.647650092	5417.261762	0.277220682	57.90217897	0.02442297	134.6918643	933.9326981	1.127662481	1087.158159	0.005857561	0.004773014	5.67354532	2193.35085	0.924902399	0.960634584	0.04359191	0.970393888	898.7829281	0.004505269	0.208486568	0.003624401	5972.280517	0.432841521	3.707678416	69.1828	642	2
0.748766106	0.530277152	27.68408256	52.20681761	56.92099788	54.91812087	50	57.23635209	37845.33333	39.09069553	0.733174563	7435.068239	0.196459314	381.4281448	0.095829756	27.92943722	457.9518166	1.571428873	760.6545419	0.009099742	0.007735732	4.517838758	3051.304259	0.766325592	0.860188234	0.217920321	0.897633853	404.0495022	0.007475886	0.721216159	0.001579218	760.5057577	0.129801909	0.795923646	59.4853	334	1
0.825653595	0.757615638	26.2355074	34.62904681	36.05551275	37.94733192	41.61730409	41.80908992	17223.33333	28.59159699	0.77435708	4165.057381	0.24182644	140.1146897	0.080048281	74.19431142	737.2068177	1.958752196	1699.359279	0.008366947	0.007246028	5.010519095	1282.121527	0.732623267	0.811906292	0.438407661	0.878724077	616.9540817	0.007083661	0.28008762	0.002420695	1916.739541	0.332779225	2.497160762	85.4511	232	0
0.758201898	0.679198734	20.5464358	30.25099249	31.30495168	33.28663395	27.85677655	36.44173432	9314	22.93635994	0.725231077	2951.878928	0.316929239	34.15749733	0.031085803	205.8588683	774.3000715	1.2482489	999.656628	0.00963648	0.007936063	5.622076984	959.7875848	0.873195258	0.92945464	0.089689003	0.948131607	728.3333245	0.007570921	0.10804764	0.007800285	4539.274963	0.607430542	10.23072475	47.989	130	0
0.874708668	0.863717655	60.30917082	69.82509909	92.34717104	79.24645102	92.64987858	93.46657156	167558	61.07661944	0.612503609	23996.74028	0.14321453	2727.71815	0.181934729	11.79904221	298.0689784	2.468340034	756.2230272	0.012778479	0.007734345	4.122010221	9284.642373	0.617933281	0.739690545	0.62759647	0.813738895	240.3121334	0.007056569	3.448508055	0.000317194	532.76222	0.021974648	0.252837884	47.989	130	0
0.738146484	0.622360475	55.3189885	88.88576746	86.02325267	119.3314711	89.37561189	124.2738911	213235	65.61071676	0.649937984	26557.33749	0.124544927	2536.355166	0.143015756	20.97652078	530.6669456	3.05914885	1719.295652	0.011366078	0.007511281	4.599033302	10071.87235	0.56652623	0.68938895	0.932612835	0.780767787	404.7136178	0.007064259	1.938317525	0.000309596	1119.568586	0.023943254	0.405260214	58.3518	492	2
0.847005868	0.810695461	21.8593718	26.96372789	34.23448554	31.2409987	34.23448554	35.15679166	8230	22.83843575	0.727627882	2709.201758	0.329186119	34.7454611	0.035454284	89.32534741	839.1978606	1.222157746	1087.920677	0.006547032	0.006112797	5.356289901	866.9993828	0.884374681	0.935934171	0.079689431	0.95300897	787.2408686	0.00601211	0.084500009	0.008327037	3111.967507	0.358980421	5.953315775	0	865	2
0.640273451	0.548734197	29.91888217	54.52345114	56.63920903	47.41307836	62.03224968	67.49814812	33078.33333	34.9099182	0.646282701	7710.644363	0.233102566	331.5818305	0.101890939	29.34965268	404.3721444	1.994133946	901.6257808	0.013141468	0.010908209	4.650892047	2299.87165	0.70649947	0.801277313	0.432844859	0.865282082	337.9071232	0.010574988	0.741510311	0.001640818	668.9938587	0.139518131	0.802451432	80.1999	409	1
0.607748914	0.455667703	14.42239932	31.65113354	24.41311123	27.78488798	34.40930107	39.74921383	5484.333333	19.23594204	0.727693623	2066.734952	0.376843424	21.06864038	0.031603269	106.3173296	719.1202881	1.158689181	884.8039919	0.010665252	0.010281978	5.358583728	607.7244206	0.911391811	0.952307692	0.055460047	0.964664426	682.5564841	0.010190945	0.091556538	0.01083387	2858.910802	0.601452459	6.632252307	77.4949	52	0
0.629099013	0.534654038	11.26142555	21.0630141	22.36067977	22.36067977	17.08800749	23.15167381	1605.666667	13.25072139	0.724527483	915.2354952	0.570003422	37.52682613	0.238352996	1.408999829	22.45596498	2.12093573	51.31195715	0.115972084	0.067138399	3.170717443	98.62442063	0.622858641	0.767354597	0.396749251	0.815618438	17.79624191	0.058759163	0.814374768	0.035059451	13.03300711	0.040882348	0.574189876	65.0212	706	2
0.595245987	0.454357582	14.68660163	32.32388364	26.83281573	31.2409987	22.36067977	32.18695388	3669.333333	19.24066201	0.576829896	1994.471376	0.543551429	88.99666102	0.247981931	3.501034091	114.3050749	2.15193538	244.9616174	0.02530913	0.014809108	3.420673306	229.6173614	0.637127549	0.767089442	0.43189168	0.824174435	94.1866176	0.013198905	0.255294105	0.013835411	126.3372338	0.01979592	2.445502807	65.0212	706	2
0.867754815	0.701005893	33.56607599	47.88273011	61.6116872	51.26402247	49.1934955	62.12889827	43108	41.55046962	0.719221408	8266.597035	0.191764801	684.5615101	0.183362821	19.13021079	369.1111081	2.761998124	1106.559294	0.011659174	0.007168633	4.293663209	2208.929259	0.591334052	0.71218157	0.775147513	0.797224848	284.9102349	0.006623449	0.88959692	0.001051006	695.6821324	0.038732625	1.02668696	65.0212	706	2
0.49660522	0.294592907	7.913150777	26.8613079	21.63330765	18.86796226	19.6977156	31.68595904	1638.666667	13.33946572	0.664480051	1011.56996	0.617312832	8.0016553	0.038492176	126.0424528	757.0153563	1.125911613	912.8003012	0.021295956	0.020596406	5.1347421	193.0257298	0.928484687	0.961894587	0.044043864	0.971678748	722.2696475	0.020423895	0.042775451	0.020070212	4346.450269	1.065812005	16.32959199	61.1937	635	2
0.565461552	0.40983137	14.37162598	35.06716917	24.08318916	40.44749683	39.29376541	41.66533331	3080.333333	19.8291359	0.534414999	1915.743215	0.621927242	52.6770102	0.157872792	2.969086962	27.02836654	1.740007635	47.13252544	0.117311804	0.072500333	3.519275707	240.1351679	0.715541693	0.829697666	0.268307729	0.86948422	23.4396165	0.064535322	1.247927724	0.022009705	24.82706077	0.066405411	0.525453674	79.0965	249	0
0.623774336	0.418173209	56.65076418	135.4720078	141.1523999	167.5231327	112.0892502	167.7140423	364288.3333	84.50396167	0.552611871	44636.90662	0.122531804	5012.11575	0.168056712	11.19619719	343.8626037	3.251077118	1188.653598	0.014733724	0.008296678	4.343029511	16553.81861	0.552770508	0.676548217	1.030770397	0.770997401	259.6504147	0.007581831	5.610878178	0.000169623	555.5060047	0.017172684	0.146414972	79.0965	249	0
0.825484802	0.629872766	34.25103091	54.37769774	57.72347876	71.21797526	55.02726597	71.91661839	43704	44.88796303	0.557693991	10758.92675	0.246177164	636.2943282	0.138894348	5.890123655	188.719864	1.618991081	305.2043002	0.0113795	0.007905855	3.900082238	3411.43502	0.743599989	0.848776386	0.226891871	0.88576245	167.2573604	0.007259242	1.541314997	0.00128773	385.8276104	0.025136518	0.37760802	59.3566	1263	2
0.9189525	0.422530452	15.4841195	36.64616224	44.18144407	38.47076812	46.5188134	46.5188134	12573.33333	33.67608239	0.655209505	3990.900393	0.317409893	97.9001193	0.069382574	53.25793272	646.4805608	1.363537201	934.055164	0.011139102	0.010424773	4.822086701	1173.450674	0.831310811	0.90255426	0.134466283	0.92902504	591.0194702	0.010271422	0.174347358	0.004495684	1665.737977	0.223915805	3.145161682	59.3566	1263	2
0.676300175	0.522104465	19.18425253	36.74408823	38.47076812	37.57658846	30.46309242	42.84857057	9843.666667	24.85003331	0.667612743	3327.086606	0.337992612	150.5290613	0.150641675	4.547959526	86.01918865	1.865800303	163.2245889	0.027855604	0.017158243	3.864768196	698.1568691	0.69676323	0.811222896	0.334474591	0.859942862	73.64681961	0.015367013	0.773596896	0.006205806	135.7227696	0.033496817	0.683957895	70.7077	151	0
0.669431352	0.483460274	44.64227714	92.33908052	89.19641248	101.9803903	91.08238029	108.3143573	148074.3333	61.81467551	0.516336619	26214.26721	0.177034511	1130.163318	0.073827699	40.72854338	588.9496948	1.651588258	1000.169736	0.012978962	0.010630249	5.021903663	11437.74368	0.746566586	0.846187877	0.251340735	0.887331914	518.2496398	0.010148033	1.116351272	0.00055655	1556.504299	0.062043141	0.618207347	70.7077	151	0
0.391546418	0.357113654	13.83399833	38.73836289	28.8444102	38.47076812	23.40939982	43.31281566	4414.666667	15.16786723	0.62715618	2075.106368	0.470048256	58.90997716	0.120532947	5.690467734	54.81726746	1.552133984	86.81891539	0.047525017	0.032021602	3.820603342	369.8327014	0.754604848	0.860373781	0.192660703	0.891333714	48.35173331	0.029071956	0.968214027	0.013621416	80.51562443	0.08882889	0.760450236	70.7077	151	0
0.17150902	0.083538697	18.64489315	223.1887004	167.1406593	78.71467462	27.20294102	177.6400856	18414.33333	38.27887538	0.467008581	7220.987569	0.392139506	388.2973999	0.24136316	1.508887215	19.97694498	2.905981648	64.38740979	0.19244867	0.094197554	3.461125435	898.8949436	0.555438296	0.693469171	0.785492321	0.772359649	14.86951278	0.080850778	8.350501753	0.003337358	11.64724336	0.036966598	0.054299634	42.5133	575	2
0.512174624	0.417647562	20.22248451	48.41997496	44.18144407	36.87817783	44.72135955	46.38965402	8236.666667	24.79948247	0.550268403	3584.351089	0.435170104	163.5562762	0.208434347	2.961443053	83.52281912	2.236310461	195.5314185	0.034272113	0.019948179	3.574817126	491.6948265	0.622989299	0.758443684	0.471663244	0.815750836	66.88547582	0.017780134	0.93615808	0.007188883	55.58059797	0.03175408	0.587374208	42.5133	575	2
0.447594852	0.31710998	20.09456654	63.36781497	44.94441011	68	36.05551275	68.11754546	16336.33333	28.36310778	0.562679111	5533.412621	0.338718151	280.7804748	0.184148318	2.878295457	64.38740916	2.417898567	161.7499314	0.044776925	0.022413687	3.783300725	942.6833473	0.615310283	0.742577598	0.580779661	0.811366504	51.72942841	0.019285747	1.470550241	0.004010035	80.06782121	0.019228154	0.373505748	61.7084	2472	2
0.501464724	0.409464242	9.671301694	23.61940483	26	25.29822128	14.4222051	26.07680962	1645	11.84429833	0.723034998	932.0418351	0.566590781	27.20127093	0.15071701	4.898204204	130.6749404	1.671424483	226.9252238	0.019836521	0.014957427	3.607786161	134.1635734	0.740356578	0.84255931	0.246852252	0.882572426	113.8318018	0.014096794	0.187337181	0.034569825	82.06378779	0.082983123	2.480672806	61.7084	2472	2
0.571830549	0.38957817	14.32265264	36.76451546	36.87817783	34.98571137	27.20294102	37.36308338	5611.333333	21.02307305	0.623952985	2447.42638	0.436157725	86.29958337	0.145758111	3.855594799	24.34119759	1.756819595	39.6435982	0.18159277	0.103071503	3.697063631	421.1331361	0.709039697	0.825662483	0.278163595	0.866973916	21.56223413	0.089435849	3.247881186	0.009868543	42.47098549	0.091906585	0.329929743	61.7084	2472	2
0.524256871	0.336554226	17.85625801	53.05610991	37.94733192	51.92301994	47.5394573	59.76621119	14627	27.81503016	0.604628377	4783.720231	0.327047257	182.0886161	0.126485153	16.86126145	426.7252264	1.956140914	884.8974432	0.007033505	0.004972444	4.313658976	992.6203168	0.688247826	0.800179787	0.383750132	0.855194694	357.5836127	0.004655386	0.290695113	0.004044928	571.5429973	0.070648991	2.039352475	61.7084	2472	2
0.671742066	0.212023656	16.24763119	76.63121876	57.68882041	54.40588203	29.73213749	70.14271167	7838	51.47641318	0.512252435	3725.091391	0.475260448	58.46349341	0.065878535	28.77613328	376.260593	1.397137291	570.6289397	0.011116396	0.010028848	4.652138922	728.4818479	0.820178522	0.895365986	0.147594508	0.923643119	339.9408726	0.009802069	0.173637906	0.007856418	962.7605927	0.155084578	3.206067772	61.7084	2472	2
0.764386354	0.630966004	28.64524908	45.39903719	51.10772936	45.607017	48.08326112	52.57375771	30497	34.70240451	0.771699124	6117.033567	0.200578207	192.3089617	0.062850998	111.1856883	973.9589768	2.074890308	2502.225126	0.006246766	0.00511068	5.367076352	2177.514861	0.711614549	0.796328216	0.492494812	0.867491315	790.5626246	0.004927745	0.274420145	0.001991573	1971.400555	0.35179427	2.610488555	74.5654	1525	2
0.673740929	0.442025219	11.669568	26.40023122	20.39607805	28.28427125	26.68332813	28.56571371	3026	17.78691631	0.690937406	1464.281925	0.483900174	56.82962542	0.183846341	2.934285673	86.01046639	1.840964055	164.0297691	0.026638465	0.017069023	3.513558467	209.9640598	0.675575664	0.806989355	0.291136521	0.846838049	71.92949059	0.01530209	0.366074172	0.01935467	58.58364774	0.036470794	1.270683185	69.6701	728	2
0.913746362	0.854655776	36.16155644	42.31125264	51.10772936	50.15974482	53.85164807	56.49778757	38151.66667	38.66175317	0.699754042	7832.151004	0.205289878	401.2800468	0.109078553	29.15086068	462.4242916	2.044389383	1035.307592	0.01023542	0.008046763	4.658849866	2510.506534	0.681919666	0.790351124	0.437522702	0.851862798	382.0733124	0.00770435	0.547091909	0.001606085	907.6934251	0.080589436	1.088477063	69.6701	728	2
0.836825947	0.634419008	51.42294547	81.05517777	94.53041838	105.6030303	98.06120538	106.1508361	168530.3333	67.82907591	0.57709756	25567.42201	0.151708132	2455.466627	0.145980193	5.553892482	167.2776753	1.831004809	310.6348463	0.01501598	0.009816006	3.954742961	11744.81033	0.69728933	0.813935049	0.316678477	0.860869811	143.3970526	0.008922999	6.572804324	0.000344064	295.9046139	0.024489061	0.08754592	67.4661	2036	2
0.86295525	0.637251302	23.18275005	36.37929018	41.03656906	44.40720662	41.23105626	44.810713	16317	31.39369945	0.6995112	4447.503801	0.27256872	193.6389678	0.127865973	21.48127652	320.604575	2.433504137	895.2005303	0.013843715	0.010093078	4.448199095	986.9294933	0.651296414	0.751643982	0.653650345	0.83359112	254.6528791	0.009630876	0.540460112	0.002811022	444.7210192	0.118348592	1.251962497	58.809	756	2
0.680949334	0.627960708	33.08692465	52.6894824	57.20139858	56.88585061	56.32051136	73.53910524	36062.33333	35.87886795	0.606609163	8701.838931	0.241299942	711.4764718	0.212195315	2.93801443	115.8477651	2.33652839	277.0164375	0.023991981	0.012521652	3.626789912	2080.69407	0.618902525	0.749974187	0.5461982	0.814303901	93.54651853	0.010895238	2.436915222	0.001579397	106.1506188	0.017984724	0.228912648	62.6639	907	2
0.848014801	0.66265998	12.3100437	18.57671214	18.86796226	21.63330765	20	22.89104628	2128	15.75332684	0.742155843	1078.044684	0.506599946	14.52662102	0.056236955	63.75531375	590.3572992	1.256524969	803.0914048	0.010568397	0.010175068	4.821757563	225.7062974	0.873322922	0.928610957	0.094481646	0.947899066	547.5626321	0.010091032	0.051569311	0.021495287	1579.791776	0.47778705	11.59375375	62.6639	907	2
0.398590472	0.341894355	10.98259229	32.12276581	32.24903099	28.63564213	17.88854382	32.49615362	2574.333333	12.80382838	0.648477241	1400.767014	0.544128064	36.15960755	0.1199209	5.67345248	53.57180583	1.389488482	77.59688679	0.052285621	0.042292543	3.695207743	247.754612	0.819256294	0.897435897	0.140206208	0.922825256	48.91331461	0.040158693	0.602996303	0.017763879	104.3461263	0.112461454	0.951322759	64.1916	65	0
0.484428171	0.367710734	8.563812846	23.28953726	21.54065923	24.41311123	14.14213562	24.49489743	1353.333333	11.28210794	0.730632675	809.8194807	0.598388779	23.91847359	0.154517679	3.768355812	45.50337952	1.505831646	69.79849547	0.062188968	0.048560431	3.446486727	119.5710476	0.770367154	0.869057908	0.17380479	0.898561208	40.56457712	0.045801978	0.405518631	0.037186045	45.80052223	0.095801711	1.186768931	64.1916	65	0
0.781846562	0.746730143	19.38692161	25.96242001	29.73213749	25.05992817	29.73213749	32.86335345	6562.333333	20.29862882	0.752899832	2251.398897	0.343079021	101.8577136	0.144625201	3.932372795	56.45787175	1.633094861	93.65057582	0.042556602	0.028802428	3.68622432	522.7213016	0.740533671	0.847357216	0.232741027	0.883993367	49.65664431	0.026178531	1.258139311	0.008316325	68.66077764	0.06743855	0.387686588	64.1916	65	0
0.52792706	0.45057973	12.41081327	27.54410026	24.16609195	27.78488798	18.43908891	29.52964612	2526	14.54127587	0.646354567	1387.721128	0.549374952	35.10027728	0.121661406	5.409232473	48.01898856	1.423423092	66.56364935	0.055482568	0.042088076	3.745809341	228.7459786	0.79129416	0.884851345	0.14154303	0.909917617	44.01450596	0.039247926	0.610418965	0.021833991	90.41663176	0.0929782	1.09849458	64.1916	65	0
0.693210994	0.485876453	12.39110133	25.50257633	26.07680962	26	21.63330765	27.92848009	3107.333333	17.6786663	0.656778155	1567.920317	0.5045871	44.9495414	0.127462681	4.64826836	48.04610998	1.486310704	72.71254721	0.057709567	0.04378914	3.685310726	276.1905104	0.781396671	0.87497614	0.173891857	0.904775945	43.26395573	0.040945699	0.885234547	0.018259529	54.98870402	0.101296353	0.655125332	64.1916	65	0
0.498845797	0.336707188	7.039725406	20.90755904	15.23154621	18.86796226	15.23154621	23.06512519	595	10.42964794	0.573296416	596.7368741	1.002919116	10.51067365	0.129995489	5.082413978	38.18707785	1.160162561	43.58157696	0.08266614	0.072243755	3.353892671	73.31959678	0.905774164	0.951131222	0.052573714	0.962151261	36.93179152	0.069690865	0.229873348	0.071660627	87.57441501	0.123200373	3.030714846	64.1916	65	0
0.864277634	0.693451407	36.76939541	53.02375198	63.78087488	65.11528238	59.36328832	69.77105417	50133.33333	45.8272429	0.553955958	11869.34102	0.236755473	463.7499343	0.085472311	81.86582844	1022.469589	1.49956749	1624.954436	0.007520965	0.006138773	4.799187123	4289.768829	0.790072508	0.875175333	0.190746522	0.909203566	914.1513962	0.005843026	0.498086924	0.000971481	2511.868464	0.248891071	1.472659344	64.1916	65	0
0.631629635	0.554801498	54.41261688	98.07582899	114.5425685	109.8362417	82.87339742	116.9786305	206303	61.94760003	0.582103316	29005.9936	0.140598991	2198.582975	0.108804273	17.05976452	330.620093	1.928758874	675.2134093	0.01106408	0.008093916	4.536699903	13985.89544	0.691271249	0.803602087	0.373943947	0.857324099	278.4319178	0.007597859	3.08019581	0.000338791	745.9967281	0.038311261	0.209799428	81.2594	555	2
0.88344406	0.55091664	41.44219183	75.22406984	85.90692638	92.45539465	87.658428	98.50888285	99431.33333	66.45625765	0.540815039	19191.8809	0.193016429	629.1835999	0.059535255	137.3263284	1397.419806	1.668816518	2511.770094	0.00605926	0.004583484	5.558297778	8171.41553	0.773168337	0.852163171	0.288562135	0.900213874	1233.88763	0.004291554	0.507772095	0.000527025	7258.704889	0.181469732	1.714992842	70.1602	1018	2
0.604938736	0.409144196	19.05181053	46.565027	57.20139858	34.98571137	38.83297568	65.90902821	11623.66667	28.16898859	0.581629914	4266.445033	0.367048123	193.1641512	0.165689355	3.519416829	45.59969555	1.975731641	96.0846714	0.073910073	0.044207838	3.693187995	780.5849161	0.667089736	0.792344297	0.370547015	0.842862761	37.71472672	0.039063378	2.491239481	0.00532847	35.23856169	0.066024115	0.195674406	70.1602	1018	2
0.582803024	0.471508551	44.30052418	93.95486899	87.658428	92.19544457	81.04319836	116.4302366	104274.6667	54.75718173	0.449360585	23841.94538	0.228645616	1275.051227	0.117883241	9.392725556	226.2154498	1.635639896	376.0968338	0.012491217	0.009427368	4.178105811	8025.617733	0.741315625	0.846165882	0.23624153	0.884815389	199.1266115	0.008852213	3.02053676	0.00059151	436.3978858	0.039174269	0.180194566	76.7201	39	0
0.753033282	0.297153921	6.168286199	20.75788257	16.4924225	22.36067977	22.36067977	22.44994432	1388	15.63137643	0.758837337	792.9791052	0.571310595	5.276334665	0.029940345	115.7159289	784.017133	1.081465098	843.5101046	0.008667947	0.008431565	5.299476166	166.9839679	0.947355509	0.973650659	0.026322246	0.979633726	769.1438901	0.00837247	0.037344765	0.035099868	4079.13343	0.731609228	23.61134376	76.7201	39	0
0.742528108	0.448511639	18.53935981	41.33529255	43.68065934	45.69463864	36.7151195	50.6359556	13402	30.69261657	0.66851896	4081.471839	0.304541997	188.3637602	0.14307776	4.196846547	62.9744609	2.056002701	134.6148385	0.045532951	0.025072709	3.978228746	852.4154883	0.645539311	0.778601647	0.395671457	0.830619969	51.66166984	0.021627437	1.336764806	0.005643517	69.18272521	0.036677652	0.396369676	66.9733	3858	2
0.944321696	0.801203713	56.15543472	70.0888348	87.86353055	85.08818954	79.12016178	93.08061023	153528.6667	66.18640738	0.602672088	23007.14337	0.149855684	1128.662053	0.070358031	46.16720565	565.7309	1.659281222	1041.976534	0.010964933	0.009413918	4.974950734	12167.88947	0.758148159	0.848596236	0.26789455	0.893078732	490.4065697	0.009110381	1.555317139	0.000434174	1809.22739	0.113978829	0.37987147	66.9733	3858	2
0.669092861	0.438126514	33.21572571	75.81309204	82.60750571	78.91767863	85.60373824	88.02272434	37568.33333	50.72599866	0.437672199	12394.14147	0.329909271	105.9988014	0.023547586	175.1667368	1008.487101	1.20033392	1268.291018	0.005331177	0.00430906	5.805851533	4033.997665	0.895484696	0.942255358	0.072347008	0.957680986	955.4937467	0.004094463	0.308364264	0.002223898	4716.039215	0.537002927	2.254456596	61.5852	508	2
0.43501649	0.271316778	9.030536673	33.28410699	23.40939982	28.42534081	22.8035085	34.23448554	1437	14.47913539	0.575779353	1069.54538	0.744290453	24.17316676	0.145784169	4.540838266	65.4334952	1.483675996	99.28967538	0.036136472	0.027999572	3.549645634	127.6321177	0.767778329	0.871659919	0.158983886	0.89757392	58.33928353	0.026222263	0.257406698	0.036836587	71.89932996	0.076534489	1.937409185	63.8713	2706	2
0.747725192	0.352742383	8.465485602	23.99905996	19.6977156	25.61249695	26	28.35489376	1932.333333	17.94470172	0.650778838	1152.848042	0.596609302	7.317052326	0.02934912	120.0002706	703.4653388	1.04595001	744.2094928	0.010693076	0.010441445	5.292454675	242.3698769	0.972002832	0.985405898	0.015829408	0.98920319	694.2090062	0.01037907	0.061209835	0.01829001	5804.249982	1.009618699	12.46569457	63.8713	2706	2
0.739348912	0.692631069	64.60834556	93.27959499	103.3247308	102.8396811	93.50935782	109.0687856	287212.3333	68.96616703	0.685398872	30714.45377	0.106939885	3346.936357	0.115397531	35.49695303	889.4710394	1.675085179	1549.120066	0.005492032	0.004607613	4.444088346	21439.38077	0.738519854	0.841239589	0.258281331	0.883135722	775.6672607	0.004439935	1.972931247	0.000185331	2902.341691	0.045185391	0.421490007	85.1116	33	0
0.974728726	0.812773535	36.59546313	45.02541184	54.62600113	56.88585061	54.62600113	61.514226	44828.66667	43.88756233	0.595995292	10239.49434	0.228413984	211.3661701	0.041962002	109.1767443	1131.965611	1.422376959	1818.676687	0.004718411	0.004264855	5.433524072	4193.744699	0.832516715	0.895921161	0.175157727	0.929133842	1020.716276	0.004173731	0.381516725	0.001319338	3608.147361	0.384997592	1.586666021	60.0383	312	1
0.691585543	0.39514776	9.099251918	23.02746679	18.97366596	24.73863375	26	26.68332813	2049.333333	15.92546312	0.702361601	1110.874762	0.54206641	41.32173472	0.183241957	2.557474908	35.41273305	1.588459969	58.03174687	0.064769967	0.04704684	3.304053378	169.2539397	0.748784765	0.854020979	0.209700432	0.888343641	31.1366279	0.043631057	0.657317569	0.023045235	44.96313291	0.060653639	0.696425293	69.8727	349	1
0.582856534	0.469999354	30.49665708	64.88659358	61.77378085	68.81860214	52.80151513	74.35052118	40262.33333	37.81957501	0.529902084	10720.65015	0.266269967	316.2838941	0.071571838	66.68329523	739.3773749	1.472594472	1187.582554	0.008993709	0.008075654	4.906602916	3561.019341	0.805611254	0.882380053	0.186944795	0.91671693	661.6879911	0.007883311	0.54697618	0.001357394	1616.992538	0.291377235	1.151572049	69.8727	349	1
0.901002761	0.543891824	16.78415248	30.85935796	39.29376541	35.77708764	36.49657518	39.44616585	8155	27.80436673	0.635017104	3085.422759	0.378347365	159.826937	0.204545307	2.324147715	52.30629141	2.226776111	116.0358135	0.052325892	0.026854164	3.585986966	491.0254176	0.625564033	0.759877282	0.474149472	0.81791582	42.82423861	0.023003785	1.081746409	0.007313042	58.6319887	0.020887108	0.495411873	58.1656	3814	2
0.756044442	0.713981247	49.33312709	69.09583028	76.02631123	66.48308055	79.62411695	82.68010643	124161.3333	52.23951845	0.732005902	16442.21996	0.132426252	1691.218791	0.153448444	19.12335947	350.7454661	2.584500489	997.056967	0.016863336	0.012467036	4.365568	6810.60339	0.617408011	0.732099195	0.708080718	0.813613795	275.2964859	0.011882956	2.399158135	0.000429055	655.9915855	0.046909202	0.307074909	58.1656	3814	2
0.867199154	0.34964088	32.32069671	92.43969611	114.8564321	113.7717012	97.32420048	116.0344776	117634	80.16362626	0.421982566	27513.43781	0.233890183	1545.150905	0.154536564	11.25621924	212.1237453	3.028937178	581.5057688	0.019127259	0.007294968	4.530062339	5696.567201	0.568229957	0.691338096	0.912360868	0.781723155	171.6692573	0.005992393	3.137518338	0.00058127	294.7987356	0.023366493	0.275712119	66.8337	468	2
0.686712076	0.553029504	52.62263008	95.15338634	101.8626526	101.133575	98.95453501	109.8544492	170676.3333	65.34297945	0.555853997	26769.4179	0.156843174	2373.715296	0.139699748	11.56398621	320.127802	1.793611302	593.5488923	0.010214825	0.007701987	4.086521156	12074.60029	0.709751489	0.821056819	0.305853045	0.86768122	274.7571381	0.007267587	4.137020249	0.000322414	510.2051615	0.043301377	0.146941574	76.4216	1098	2
0.68649268	0.555318798	14.33999125	25.82298908	30	22.36067977	24.16609195	30.59411708	3774	17.72729298	0.704114836	1664.850446	0.441136843	67.88925852	0.169283411	3.208656735	67.39227115	1.650120214	112.2144761	0.036770323	0.026345858	3.498433552	292.2577723	0.727362203	0.84067086	0.229935777	0.877084247	58.92107521	0.0243437	0.597528523	0.014382017	69.05881115	0.049055097	0.788825224	76.4216	1098	2
0.664474353	0.382684116	17.90026665	46.77556731	46.04345773	42.52058325	38.41874542	47.87483681	6194.666667	31.08116483	0.584754643	2789.474571	0.45030261	94.53151061	0.150309531	6.385163567	114.1114313	1.934326267	225.8330812	0.032802922	0.024157598	3.958726846	433.5230886	0.687320878	0.803265788	0.367493222	0.854596061	96.68058129	0.022755981	0.325855758	0.011727908	143.0313142	0.040159088	1.363290657	69.674	82	0
0.273176664	0.191928034	17.92763209	93.40809548	28.8444102	28.8444102	66.21178143	67.4388612	9740	25.51691194	0.644123431	3424.16222	0.351556696	38.08262095	0.033313469	97.63003367	857.4086707	1.284566948	1195.115832	0.005155803	0.00443159	5.433431513	992.133696	0.866962408	0.923201193	0.108300624	0.944956118	795.1440073	0.00426996	0.08166753	0.009824472	1838.229988	0.314645789	6.843987275	69.674	82	0
0.902104705	0.718756979	28.52932764	39.69259217	46.64761516	46.5188134	46.86149806	52.64978632	25957.33333	35.80687416	0.697882674	6074.936707	0.23403547	219.2793734	0.083043936	56.48407437	629.3316426	1.884735384	1368.802281	0.01285026	0.01157771	4.914446326	1941.291709	0.735246748	0.819859444	0.393831597	0.880491357	530.7314115	0.01138327	0.410098726	0.001961517	1296.674216	0.246004528	1.55850805	79.8877	1928	2
0.875104569	0.832935366	26.37819282	31.66895525	35.60898763	39.69886648	34.92849839	39.89987469	15722.33333	27.71364744	0.780869149	3886.725408	0.24721047	72.42887152	0.039807977	80.37777874	823.3414602	1.310358907	1170.824491	0.004200751	0.003825148	5.31444313	1550.989298	0.852190977	0.915489141	0.115992878	0.938681387	756.2020978	0.003746636	0.150959035	0.004641263	2467.914726	0.299929018	3.353876641	76.4846	192	0
0.510808835	0.26767869	10.47287237	39.12478944	41.61730409	36.49657518	26.30589288	41.66533331	4879	19.9852881	0.639080594	2176.785854	0.4461541	81.50361539	0.15586656	3.380681098	39.823788	1.691295927	71.64232807	0.06967223	0.050036263	3.574886051	382.1574307	0.727490998	0.837894477	0.251620583	0.876368983	34.26329965	0.046289267	1.371573843	0.01150728	40.6319121	0.07584179	0.352104094	76.7283	96	0
0.650455217	0.515266935	38.37201401	74.47016569	113.137085	112.6410227	61.22091146	113.507709	67989.33333	48.43950777	0.597820372	13475.36703	0.198198252	366.092664	0.048205658	224.0901296	1355.347109	1.444309412	2004.119882	0.012496602	0.00710836	5.503269513	6195.968366	0.815605498	0.888463789	0.175641581	0.921406794	1238.19468	0.006244927	0.433509965	0.000668513	10055.18024	0.464329334	2.242130012	76.7283	96	0
0.615013322	0.577449717	19.23266492	33.30621585	38.41874542	35.60898763	28.63564213	42.75511665	7476.333333	20.48376645	0.651044604	2840.092498	0.379877725	32.04345795	0.035214628	136.9205364	1384.517706	1.153515796	1630.084995	0.004733828	0.00393854	5.37253342	831.2572614	0.913329232	0.953717142	0.053489712	0.965523931	1329.316436	0.00377351	0.076470754	0.005936677	6367.359564	0.63357954	7.96967965	66.9158	448	1
0.756121906	0.554371137	32.60781878	58.81947415	55.31726674	77.17512553	63.56099433	77.58865897	57504.66667	44.47469291	0.731293436	9852.078032	0.171326583	637.5816326	0.127812257	47.01549621	674.3378924	2.869232834	2202.864707	0.012083417	0.009373831	4.797269241	3069.238437	0.615044974	0.713278703	0.893071039	0.81167996	521.7151684	0.009036572	0.74217796	0.000817116	1381.646789	0.110830147	1.032802938	91.7043	357	1
0.626147917	0.287552714	29.47881133	102.5161993	95.85405573	81.70679286	60.16643583	127.8436545	48120	64.19030468	0.468676775	13650.89431	0.28368442	632.7850298	0.138684112	20.10717074	545.1656371	2.169343604	1261.03576	0.009220825	0.007143971	4.337771899	3053.151465	0.66814941	0.777496425	0.504738895	0.843795549	450.5240473	0.006845381	0.676996966	0.001172209	796.7599051	0.050631978	1.035537003	64.7584	689	2
0.543531637	0.484628654	36.21672619	74.73088085	66.24198065	67.94115101	56.88585061	85.29947245	46816.33333	40.61859804	0.508496341	12353.62907	0.26387434	196.0268022	0.036750883	146.1484414	1101.737	1.372665829	1677.772457	0.004424785	0.00371463	5.626037534	4473.654883	0.838585562	0.9036897	0.146724289	0.932195346	1001.697012	0.003562625	0.258162373	0.001440576	6865.076718	0.271453431	2.932394036	64.7584	689	2
0.805468589	0.57104684	41.00599378	71.80845927	70.9365914	92.02173656	89.10667764	92.36882591	94190.66667	57.83945834	0.527027868	18995.72141	0.201673075	1477.17715	0.16760467	9.861416877	250.9542298	2.192044293	581.7981255	0.012611149	0.00807401	4.029096123	5721.456676	0.64815151	0.768687072	0.490750295	0.832345047	204.8127499	0.007409682	3.208102385	0.000572272	283.8142382	0.044035353	0.204307335	83.4004	756	2
0.866105793	0.550658716	28.83846703	52.37085361	57.72347876	58.13776741	60.8276253	69.5413546	40175.66667	45.3586997	0.597216567	9498.630763	0.236427458	303.1103238	0.07088153	43.07176521	531.8308592	1.608853441	949.0677403	0.007932145	0.006714508	4.900049031	3328.435423	0.778116023	0.859487386	0.252776262	0.90294215	467.0606926	0.006489886	0.568220291	0.001638967	1089.74748	0.163658279	0.9797043	83.4004	756	2
0.649272615	0.538379166	34.44654941	63.98195098	64.49806199	72.49827584	50.99019514	75.20638271	61954.33333	41.54172865	0.78325807	9667.044221	0.156034997	1012.910248	0.177577185	6.06072675	221.6356892	2.297769626	511.6568154	0.014315893	0.008301661	3.963251428	3572.034933	0.624250964	0.753992635	0.521652359	0.81751413	180.7551414	0.007444166	1.551529474	0.00095287	379.9138288	0.014147579	0.472629125	82.5791	267	0
0.566005239	0.377035596	13.4801545	35.75300222	38.41874542	31.04834939	28.63564213	38.83297568	5758	20.23638655	0.671199826	2314.621928	0.401983662	100.9682953	0.164330791	3.483035712	73.21654712	1.657942025	122.1280509	0.029928728	0.020188988	3.603235183	448.3126384	0.728313167	0.8403662	0.236543789	0.877711847	64.19824964	0.018343147	0.67621118	0.008868988	113.8603302	0.036066225	0.754515982	54.694	1200	2
0.5095287	0.268895364	16.45753878	61.20424878	44.40720662	60.95900262	35.77708764	63.62389488	9488	31.1853213	0.445151861	4868.84238	0.513157924	129.3752694	0.12382157	8.406794169	221.0261519	1.479314019	331.4934343	0.011281394	0.009061491	3.951624297	819.1179801	0.782441697	0.875685086	0.169964661	0.905383595	199.2000991	0.008619378	0.349422717	0.006013927	367.3385769	0.049209953	1.406492932	54.694	1200	2
0.858408749	0.639639146	33.40625376	52.22671871	66.60330322	55.31726674	51.92301994	67.08203932	52683	44.83187229	0.724089198	9385.823602	0.178156589	400.2097138	0.069308048	75.85987459	791.3814421	1.49048056	1289.551812	0.007314862	0.006402964	4.990267522	4602.35999	0.796700016	0.877940918	0.190869638	0.912456988	703.9169101	0.006229526	0.63928255	0.001064416	1749.378171	0.283710329	1.051150212	54.694	1200	2
0.770072848	0.537851359	10.93152307	20.32443141	17.20465053	24.16609195	21.54065923	24.8997992	1735.666667	15.65129278	0.647069809	1079.387049	0.621886143	20.48672925	0.10330838	14.40212758	386.4176614	1.341581252	520.8472829	0.010211159	0.009309661	4.055074304	164.2369704	0.826640528	0.90516333	0.116432427	0.926578571	357.6367898	0.009114607	0.069122196	0.030714888	486.171749	0.151029405	6.437398472	54.694	1200	2
0.375006452	0.254389847	8.658501001	34.03634654	20.39607805	17.20465053	28.42534081	34.92849839	1439	12.76384954	0.581222443	1060.512059	0.736978499	32.80588639	0.195430691	2.005576892	23.25041319	1.499249882	35.44774828	0.10556621	0.076831306	3.092710677	128.8735934	0.763521176	0.869669191	0.162402852	0.895020477	20.77945761	0.070456539	0.881852103	0.031043626	23.84042277	0.066952726	0.61972387	54.694	1200	2
0.458980949	0.418061562	17.97523431	42.99662042	25.29822128	44.27188724	42.75511665	45.38722287	5638.666667	19.73462964	0.529385437	2893.985934	0.513239407	78.70083853	0.126701486	5.074450757	95.53084691	1.468524369	142.0059005	0.020846377	0.015331738	3.766307235	484.8016767	0.779228517	0.875990018	0.161497101	0.904006936	86.17021433	0.014174281	0.447176095	0.010444423	180.253877	0.041158488	1.248780956	54.694	1200	2
0.941912702	0.7612688	19.0164678	24.97996478	28.8444102	29.52964612	31.6227766	32.55764119	7585.666667	23.52894611	0.800685768	2331.763602	0.307390728	67.9630833	0.08467755	38.07350497	486.9460245	1.658300023	889.2405238	0.009137806	0.007634705	4.688825443	612.1488024	0.762606949	0.849576271	0.269904575	0.895147154	423.3088576	0.007356009	0.159047352	0.006846594	999.6136977	0.218409899	3.424523008	78.9021	1661	2
0.349431541	0.260891825	19.31513877	74.03504808	73.23933369	38.83297568	39.29376541	75.31268154	15910.66667	25.87018092	0.540820404	5656.615266	0.35552346	100.9358564	0.055007083	86.20087847	937.6434244	1.310366404	1318.229849	0.005854003	0.005524126	5.086921832	1565.332373	0.852917096	0.915476739	0.116385364	0.938991591	863.6498056	0.005454841	0.207420079	0.002763453	3433.963716	0.416112255	2.794739704	57.2402	944	2
0.572820577	0.542753105	37.95438106	69.929367	50.99019514	82.21921916	80.02499609	88.79189152	64664	40.05698032	0.583398782	13354.48004	0.206521094	673.380365	0.102369222	43.32392339	707.878763	1.731805202	1308.864989	0.007196816	0.006129464	4.68677025	4854.120436	0.737484057	0.835296072	0.294924057	0.88237358	612.1444453	0.005941254	0.651116516	0.000805458	2209.348455	0.094671859	1.025052676	68.1068	415	1
0.617697209	0.496439706	11.96608839	24.10381008	27.78488798	18.86796226	23.40939982	28.0713377	2668	14.88885621	0.728574302	1276.833178	0.478573155	58.60741625	0.213577604	1.828744416	36.12562124	1.865695071	67.38467066	0.065517768	0.038681657	3.298275596	184.4772054	0.669044804	0.802294197	0.297804116	0.842700947	30.42503427	0.033773195	0.709602495	0.020008302	34.18723842	0.030502371	0.71152915	81.7084	491	2
0.787125304	0.694310405	34.19766911	49.25415038	49.39635614	64.03124237	64.77653896	64.80740698	41962.66667	38.76918809	0.644411563	9062.113964	0.21595658	511.9515708	0.123788196	23.0098927	395.4814997	1.92264366	826.0965474	0.008837996	0.0066065	4.37738723	2921.403485	0.705919005	0.807962952	0.386241162	0.865261509	333.2905394	0.006251969	0.937657431	0.001307284	581.3304847	0.101021167	0.675105863	81.7084	491	2
0.570895809	0.372213306	10.09409758	27.11912068	20.39607805	25.61249695	20.88061302	31.11269837	2270.666667	15.48219235	0.679589449	1229.343039	0.541401808	14.94524114	0.053703745	64.2937351	675.7181398	1.203566426	856.4994544	0.010663375	0.010139173	4.847010463	247.5619451	0.889080071	0.939968815	0.070318813	0.955010607	635.9611599	0.010015127	0.04230981	0.021640189	1849.765067	0.387197193	13.49775187	81.7084	491	2
0.359113408	0.158377246	36.64188073	231.3582384	195.9795908	154.2076522	79.84985911	196.0204071	41395	83.08384554	0.348340546	16612.89628	0.401326157	507.4020465	0.111882668	6.835274288	140.8119703	1.530103893	217.7587174	0.014031989	0.009729366	4.022996163	3492.385282	0.767970198	0.866284623	0.189385675	0.898029415	126.1305376	0.00889047	2.059998655	0.001518703	258.3999924	0.042072969	0.259501499	74.7433	211	0
0.848463278	0.460642395	13.00502315	28.23236265	32.55764119	29.73213749	33.52610923	34.40930107	5219	23.95412295	0.685453278	2122.74486	0.406734022	53.09700902	0.091824121	46.32984778	683.9053748	1.423832457	1033.638982	0.010699432	0.010153337	4.499249056	470.6787409	0.813354254	0.890482399	0.159774821	0.920331228	618.4467354	0.010048447	0.087235424	0.008803951	1488.717381	0.22376545	7.32331953	74.7433	211	0
0.688233826	0.547504547	50.92929963	93.0207793	99.2975327	90.97252332	93.74433316	107.4988372	177175	64.02004681	0.59499165	25639.42106	0.144712409	3306.715962	0.20711218	3.324593426	136.2208827	2.463284692	341.6735443	0.021701875	0.010931844	3.732955714	9649.663894	0.602513423	0.735158459	0.597407548	0.803867063	108.8194386	0.009460849	7.861304946	0.000322652	182.9889263	0.011645896	0.084668281	63.4689	132	0
0.810661296	0.684386407	48.28804508	70.55669807	86.02325267	78.71467462	73.34848328	87.15503428	131292	57.1975843	0.651973259	19160.77998	0.145940194	2104.527761	0.166506555	7.258587527	204.1196721	2.010734674	423.3131494	0.016379815	0.011310661	3.91720154	8526.381468	0.672970738	0.791291364	0.403208167	0.846695819	171.0033777	0.010505091	4.296074455	0.000409089	364.3826621	0.026019212	0.145430632	79.102	1286	2
0.933703329	0.538579075	10.18430161	18.90957536	20.59126028	19.6977156	21.63330765	22.71563338	2224	17.65593346	0.782138764	1053.473226	0.473684005	17.7916225	0.068972132	64.24631674	686.8599022	1.351265382	1013.523619	0.00899632	0.008572411	4.730538235	216.6664538	0.839339031	0.906825569	0.128541622	0.932120247	624.3229445	0.008487321	0.050494528	0.016697062	2068.424722	0.468684954	12.37802656	55.9151	1329	2
0.674729129	0.556574789	34.75059605	62.43652553	68.9637586	61.18823416	61.6116872	76.83749085	43329	42.12774246	0.55138831	10819.62845	0.249708704	554.3077436	0.138676589	7.949576248	195.7704926	2.363327332	473.6383213	0.01602482	0.008886049	4.328722909	2482.499635	0.619388301	0.74786805	0.559787805	0.814577327	157.9541695	0.007890288	1.376333368	0.001774286	183.0718101	0.031420037	0.410823829	55.9151	1329	2
0.412523211	0.372011235	34.47551698	92.67332203	90.44335244	67.67569726	61.6116872	103.9038017	74823.66667	38.22989641	0.534381074	16069.13059	0.214759999	1235.583198	0.174993992	5.217184406	182.0647806	2.190244418	404.1162412	0.016143517	0.009478559	3.902887202	4542.361678	0.641731364	0.767365815	0.480407782	0.828230961	149.9612445	0.008498119	2.526561163	0.000770527	281.9318082	0.016911622	0.254614326	59.4141	508	2
0.795905686	0.727989107	39.23283268	53.89206007	64.40496875	62.09669879	52.80151513	64.68384652	62477.33333	42.89299706	0.726551685	10480.11223	0.16774263	977.7669936	0.168881372	17.29166606	430.8275818	2.213391894	1003.548994	0.009057378	0.006393144	4.101748405	3762.765904	0.648726878	0.767363556	0.503348198	0.832496599	352.0355715	0.006015023	1.395448733	0.000787594	540.6853919	0.061816977	0.546886984	59.4141	508	2
0.424139829	0.349903722	24.54666196	70.15261746	74.72616677	37.20215048	75.31268154	75.3923073	21905.33333	29.7545192	0.533901771	7091.247996	0.323722442	304.8189452	0.130480922	4.447433033	59.94482959	1.636519105	96.20361008	0.038733525	0.024498582	3.806828348	1724.788528	0.736939553	0.845235445	0.231976794	0.882300707	53.15545138	0.021862654	4.024229353	0.002694545	83.31844296	0.066165593	0.14352448	63.1567	515	2
0.918481385	0.589221563	50.84797166	86.29686165	104.7854952	103.9422917	101.3903348	111.4450537	191731.3333	79.26206102	0.538055559	29884.94061	0.15586884	2347.938676	0.121799788	23.31267156	502.3077379	1.757784786	865.123599	0.005812792	0.004129623	4.451761969	13985.81383	0.724679143	0.829173838	0.298177363	0.87561658	442.3053989	0.003848969	2.498813475	0.000291401	1225.4333	0.043704244	0.320818927	63.1567	515	2
0.766789146	0.33346047	31.16697779	93.46528469	105.7733426	75.17978452	90.62008607	108.3697375	22181.33333	71.66816581	0.387317602	9856.937174	0.444379832	300.6320842	0.126586597	4.904717208	79.65750258	1.68964571	133.063401	0.030397693	0.01906171	3.913674337	1721.470232	0.722907503	0.835679099	0.250202273	0.874585726	69.88183223	0.017009063	2.184519469	0.002881356	119.0340949	0.043698669	0.266044867	78.7488	926	2
0.653743647	0.504812283	21.62554173	42.8387788	48.16637832	44.04543109	41.23105626	50.75431016	14953	28.00557947	0.624224169	4702.142287	0.314461465	103.0486734	0.065184157	250.1000661	1507.493356	1.765157782	2873.321788	0.025973035	0.015972161	5.358416715	1178.181644	0.744569352	0.834247633	0.3218806	0.885495521	1308.474758	0.014256078	0.104690541	0.00318535	5579.739897	0.683630148	8.124703863	78.7488	926	2
0.515842108	0.412026424	17.80770565	43.21981455	48.16637832	32.984845	27.85677655	48.82622246	10204	22.29460024	0.64822403	3509.7213	0.343955439	156.4215936	0.152019337	11.17570255	280.6354092	1.857286726	529.896442	0.010658917	0.007616991	4.079932098	727.0142867	0.705304195	0.814178695	0.340843761	0.864756273	241.2844767	0.007132122	0.267405281	0.005184051	513.4500248	0.039475483	2.244941927	71.9425	3017	2
0.93151406	0.565030213	20.5927048	36.44531625	45.12205669	39.39543121	41.23105626	45.51922671	15945.66667	33.94932452	0.689660272	4442.328834	0.278591603	340.7858664	0.227633041	2.113668321	114.889568	2.283403955	263.7482638	0.022946144	0.01158404	3.463084814	922.4747978	0.613332197	0.751922111	0.493635	0.810167371	92.96940276	0.009890171	0.92920323	0.003317627	143.7313799	0.008873676	0.742183627	71.6578	799	2
0.612615284	0.446434291	41.20510367	92.29824981	117.5925168	75.2861209	76.15773106	123.7739876	130009.6667	56.54331853	0.546299721	22718.0077	0.174740912	1647.838878	0.132790408	32.95878127	611.7431379	2.077879161	1370.075848	0.007880451	0.006068718	4.474436689	8406.994166	0.676976592	0.786401752	0.455075874	0.849122658	506.2584836	0.005792126	1.443816947	0.000396111	1580.854606	0.059724558	0.546274415	71.6578	799	2
0.624276078	0.417116687	29.59975525	70.96276929	62.03224968	59.93329626	66.60330322	85.51023331	62010.33333	44.3003593	0.604473583	12533.80237	0.202124415	829.964072	0.131491126	11.58345135	254.9838278	1.720615333	453.8205904	0.014644345	0.011588391	4.135733501	4590.950274	0.726346604	0.833225001	0.275438548	0.876586117	221.1463243	0.011030995	1.503840095	0.00089079	635.0429222	0.036579115	0.431204071	85.7221	298	0
0.725540947	0.468399734	23.11857581	49.35650931	41.23105626	50.99019514	52.83937925	60.5309838	25006.33333	35.81016851	0.670889872	6164.051133	0.246499599	251.0798417	0.096814248	15.45942241	262.2234976	1.690015357	474.6600135	0.014860332	0.012306844	4.432416217	1928.180965	0.742885569	0.840741295	0.272227697	0.885259167	227.3634966	0.01185584	0.714074716	0.002539171	481.2685865	0.086467378	0.659742176	54.8556	374	1
0.299434785	0.261280568	17.0866232	65.3956906	56.32051136	60.92618485	27.85677655	63.5295207	8973.333333	19.58174457	0.489101246	4269.606878	0.475810573	172.1052147	0.184785496	2.5103681	39.2624753	1.870190427	75.02433794	0.066736045	0.041736549	3.492519053	644.7755301	0.689027578	0.809431438	0.324789628	0.855072847	33.37228268	0.037391628	2.234805969	0.006358881	35.36463132	0.04486168	0.213553691	69.1034	405	1
0.893256704	0.890020754	38.40798096	43.15402849	53.85164807	52.49761899	51.92301994	59.16079783	35272.66667	38.54762524	0.557505147	9329.551639	0.264498052	375.904972	0.106369773	74.16145464	1204.408288	1.782920863	2307.142864	0.009431443	0.008389725	4.721246008	2575.68364	0.728219717	0.82754953	0.317336037	0.877273342	1032.648664	0.008180698	0.304795135	0.001341513	2457.445435	0.18641055	2.756470925	69.1034	405	1
0.907088269	0.802363479	48.66711281	60.65469592	73.430239	67.94115101	68.02940541	79.27168473	109774.3333	55.01916315	0.705712195	15710.51329	0.143116454	924.9105612	0.07890429	39.80479468	696.4102072	1.494828595	1109.091162	0.005277664	0.004541327	4.749606088	9262.22245	0.789861183	0.875359105	0.188072361	0.909290452	621.6388787	0.004396729	1.426988939	0.000497027	1605.114657	0.148794952	0.411967	46.3409	1020	2
0.239268002	0.176936978	16.3850256	92.60373842	40.19950248	90.37698822	22.36067977	90.97252332	7949	22.15711146	0.511720682	3764.085553	0.473529444	157.9841091	0.184200242	2.414507177	30.76104759	1.65209743	51.49455049	0.086922503	0.061354349	3.361207685	627.9246743	0.730861314	0.841775496	0.236095186	0.87918497	26.94787848	0.056427972	3.369324386	0.006029877	33.56421295	0.068362606	0.144342878	46.3409	1020	2
0.208650387	0.187187098	30.36719027	162.2290781	108.240473	124.739729	43.26661531	136.8648969	18424	33.84915985	0.443792864	7601.39136	0.412580947	289.6832754	0.143081643	3.958014907	52.48206485	1.554681726	83.30655802	0.045884589	0.033421204	3.674575212	1542.93213	0.760105702	0.860903977	0.198217232	0.894043834	46.62649599	0.030964312	3.298902047	0.002946573	85.51984565	0.060365506	0.154486794	56.8241	311	1
0.784634298	0.562873313	55.66230353	98.88957642	93.63759929	120.4159458	116.8417734	120.8304597	252326.3333	77.59215333	0.56231418	34341.04238	0.136097735	3901.101206	0.153209037	5.168879183	148.3907145	1.764732703	266.442594	0.015465214	0.010096656	3.820703234	18191.38763	0.713342657	0.825114545	0.290663314	0.869615392	128.3266676	0.00915838	12.66555754	0.000209369	266.0816803	0.029156179	0.043073662	56.8241	311	1
0.69325362	0.453289517	29.6415285	65.39204505	66.75327707	75.07329752	60.8276253	75.52483035	39439.33333	45.33327198	0.547068611	10242.24996	0.259696326	570.6990376	0.142293089	9.364172326	450.7166395	1.741179139	796.0838756	0.004887678	0.003266795	4.0157094	2897.540477	0.721176781	0.830008121	0.282968202	0.873736891	392.0586939	0.002988769	0.544038675	0.001412623	941.6255725	0.018247743	1.316026467	75.2088	816	2
0.54114496	0.28837812	30.60587447	106.1310561	110.941426	78.23042886	67.46851117	114.9608629	37589	57.43228608	0.449238951	12079.45205	0.321356036	646.9689698	0.190506083	3.096177526	70.36308681	2.646941857	193.7342009	0.043037845	0.019122242	3.86111404	2002.413601	0.587326172	0.719323703	0.691540001	0.79385166	55.28829422	0.015942895	3.178392617	0.001734418	73.8039986	0.018587324	0.18092523	70.2368	1850	2
0.727885716	0.545173687	13.18578929	24.18640078	24.33105012	28.28427125	27.85677655	29.39387691	3464	17.60493565	0.764305917	1448.556674	0.41817456	12.7884438	0.030477757	113.7410807	634.7207079	1.191807604	830.6753049	0.013134392	0.011804998	5.351553368	378.8891847	0.902620778	0.944906445	0.070743332	0.960591534	595.5910681	0.011497099	0.06642298	0.017594319	2439.023348	0.691168333	10.09310603	70.2368	1850	2
0.639628823	0.414895217	32.31319744	77.88279087	82.3893197	92.08691547	67.91170739	92.10863152	59946	49.81607785	0.50537007	14657.10096	0.244505071	707.233802	0.124921412	21.89327618	466.6682245	2.171406054	1091.063608	0.008515961	0.006160232	4.505932926	3778.594509	0.666320609	0.776442638	0.501912825	0.842654984	383.9916186	0.005823858	1.070060239	0.000890023	707.821541	0.066631702	0.644926659	73.2868	2521	2
0.658924557	0.528907837	49.84758209	94.24625346	110.1453585	100.895986	85.08818954	112.4455424	156832.3333	62.10117078	0.509674738	27594.00588	0.175945899	2709.487453	0.170118515	3.249219789	139.0553881	1.797026712	250.5965858	0.014875641	0.008935414	3.633735854	11237.02502	0.703825713	0.819497099	0.300205263	0.864200483	120.0756772	0.007914724	8.739799427	0.000326392	226.4236778	0.018488708	0.065269914	53.0842	196	0
0.355514314	0.25092098	32.04842405	127.723174	92.13034245	52.15361924	50.15974482	158.8080602	13973.33333	45.40741662	0.426089382	6584.408383	0.471212432	222.9952989	0.147055157	3.634506701	46.62829876	1.646076724	76.77817084	0.053084137	0.034584325	3.675701193	1111.874336	0.731329251	0.842775901	0.229965418	0.879080774	41.01362429	0.031023485	2.781959411	0.004191295	60.74550063	0.054972347	0.19508676	64.7283	3661	2
0.633271715	0.442145641	15.46326242	34.97323273	27.20294102	39.84971769	32.24903099	40.29888336	8023.666667	22.14755906	0.750567223	2582.318352	0.321837691	44.97741642	0.048316806	98.8355429	973.584145	1.330319805	1420.453385	0.005005113	0.004637543	5.179347596	797.5669066	0.856542682	0.913858244	0.130663194	0.940123321	894.182377	0.004561743	0.095420266	0.006151853	3221.030257	0.446352753	6.421099274	64.7283	3661	2
0.417644979	0.199637288	19.55469742	97.95112752	82.46211251	80.52328856	52	102.8785692	25431	40.90879655	0.45192959	9253.84681	0.363880571	324.8610434	0.124648351	27.49827761	779.9408152	1.694591619	1369.013058	0.006234641	0.005388236	4.297545742	1925.251321	0.737380961	0.839803537	0.267087742	0.882177524	680.2682119	0.005242507	0.277393092	0.002105265	1312.963823	0.066338	2.654952157	50.1958	632	2
0.747641206	0.657848307	39.80461369	60.50728302	55.78530272	70.71067812	66.84309987	76.34133874	70845.33333	45.23773803	0.654283982	12654.89855	0.17862713	695.8909054	0.096728782	31.35167384	502.081067	1.747726439	934.205146	0.007859085	0.006339317	4.717781326	5257.876166	0.730389107	0.831625118	0.297483276	0.878721512	432.2198777	0.006073851	0.885813285	0.000825404	1475.95009	0.074190534	0.728245643	50.1958	632	2
0.421655181	0.221122375	21.47240005	97.10641023	51.6139516	90.62008607	49.39635614	92.02173656	23052	40.94542096	0.454619175	8616.061333	0.373766325	472.5447309	0.212194346	2.247228337	68.13455377	2.154600037	150.0564344	0.036174162	0.018949503	3.52243996	1413.283182	0.631664603	0.767004188	0.433218216	0.821414672	55.56779195	0.016228852	2.292377779	0.002401569	83.15406694	0.015172925	0.259071194	73.0897	714	2
0.748612773	0.413387455	28.09439378	67.96140874	75.07329752	64.62197769	74.43117626	85.18215776	54922.66667	50.87677865	0.61314391	11396.09644	0.207493502	672.8629024	0.125542834	15.45404459	220.1191072	2.030131679	489.3795044	0.019580911	0.014660899	4.345396503	3670.845226	0.683654765	0.792938844	0.427641315	0.852526468	182.3732113	0.013857438	1.538872824	0.001105636	429.6148843	0.058628303	0.393442536	73.0897	714	2
0.563297518	0.471675983	38.0389406	80.64633772	76.55063684	90	58.30951895	90.55385138	83651.66667	45.42788185	0.618871524	14946.28834	0.17867293	591.8976449	0.067041747	90.26497659	1104.655366	1.630994855	2011.661503	0.004096038	0.003406071	5.162208842	6848.166853	0.775433084	0.85650385	0.264646321	0.901489515	965.9962614	0.003278716	0.710249881	0.000673822	2565.515443	0.271813649	0.976367403	58.1985	2490	2
0.653364241	0.463070176	8.637755157	18.65323143	18.97366596	20.59126028	14.4222051	20.68816087	1115	12.18735439	0.719907726	722.3104008	0.647812019	19.83925032	0.156077893	3.598464526	36.39766792	1.546300034	60.91599376	0.091801247	0.0734884	3.450593404	95.65311913	0.749138289	0.858627859	0.179573234	0.887273019	31.45601478	0.069418822	0.358862659	0.056994754	26.85285143	0.093561257	1.359966131	70.7433	3642	2
0.958083182	0.729244987	36.92717227	50.63754008	62.12889827	63.78087488	64.03124237	64.28063472	59797.33333	48.51497552	0.704780648	10492.63821	0.175470002	597.5776101	0.099364225	35.53704861	466.7567942	1.853748804	953.7249476	0.010653844	0.00872305	4.712746509	4319.393736	0.717771268	0.81826373	0.353648862	0.871675404	394.8033355	0.00839189	0.755653507	0.000975	1398.742654	0.077032324	0.945263293	70.7433	3642	2
0.378974893	0.228999308	26.0863172	113.914393	119.0798052	119.6829144	54.40588203	120.4989627	36992	43.17069494	0.48663619	11032.77927	0.298247709	633.0386377	0.17791404	3.350920728	148.6317483	2.161269941	329.6624028	0.016442957	0.008695372	3.761735049	2301.87742	0.644557637	0.770847571	0.462266946	0.829519641	122.4468441	0.007528005	1.932148317	0.001586835	146.0893086	0.018033321	0.302585078	45.7276	3632	2
0.694456039	0.627371387	47.48669691	75.6915248	85.08818954	74.72616677	84.8763807	89.10667764	118151	52.56443652	0.625007769	18630.46279	0.157683496	1985.645661	0.186192459	8.50256444	257.5030127	2.495001028	675.451988	0.014376135	0.008801716	3.988930774	6580.94968	0.615602137	0.73777773	0.642782896	0.812192818	205.5003631	0.008071058	2.734072062	0.000463909	439.5879293	0.018326375	0.28390408	45.7276	3632	2
0.677643482	0.253588711	46.49239413	183.3377912	206.2425756	212.6029163	115.4123044	213.6726468	31355.33333	124.2376592	0.275982494	17423.8265	0.555689404	469.8446719	0.13984443	3.940745101	75.60644569	1.744172825	133.8734833	0.030125686	0.018649633	3.783659566	2383.53709	0.706459346	0.82606722	0.265935139	0.865185345	65.11273069	0.016557649	2.992395664	0.002207282	87.63022583	0.032868425	0.186025872	65.117	3551	2
0.988957069	0.657874208	19.37250694	29.44712944	36.87817783	34.23448554	38.62641583	39.59797975	10264	29.12194682	0.725570405	3147.861819	0.306689577	58.70710661	0.049493275	61.78940331	680.002232	1.296534811	963.1836404	0.006584041	0.005552246	5.002930476	1020.021067	0.859541252	0.919141324	0.111110978	0.941742935	625.804352	0.005309764	0.212387268	0.004406766	2063.64089	0.417789569	2.733267861	65.117	3551	2
0.672816213	0.340632636	18.76289628	55.08249744	61.18823416	60.29925373	41.61730409	61.31883887	17637	37.06039735	0.560147034	5849.677098	0.331670755	270.4053394	0.16840078	3.056683185	39.62052668	2.550179742	101.3606164	0.092801096	0.042598916	3.957959143	935.6673188	0.579878039	0.722474284	0.609243495	0.788505773	31.36328815	0.03513921	3.154715751	0.004175021	34.38049643	0.035316475	0.17514018	0	164	0
0.622580144	0.484168174	6.451927767	13.32579898	15.23154621	10.77032961	12.16552506	15.3622915	370.3333333	8.296377851	0.753506545	330.9727956	0.89371592	7.731387964	0.16172756	3.10012253	26.38603222	1.346083196	36.43125908	0.104045277	0.087797245	3.156704697	38.98602282	0.812712016	0.901306241	0.106692606	0.919096384	24.05694045	0.083913496	0.252258622	0.127180289	25.9798533	0.12367356	2.138566917	45.0787	342	1
0.809518454	0.670493864	31.26246614	46.62602872	56.85068161	62.60990337	47.20169488	76.34133874	27243.33333	37.7446307	0.614923333	7120.382346	0.261362377	451.6514994	0.187362861	13.37498849	659.754038	2.561826754	1735.468054	0.006335758	0.004017141	4.033309169	1448.303241	0.598817942	0.728698404	0.659870515	0.80152335	523.1233825	0.003716862	0.320786302	0.002069491	673.2205246	0.021092799	3.061541465	45.0787	342	1
0.60246311	0.24220603	27.65548609	114.1816579	106.976633	139.8427689	62.12889827	139.8999643	18917.66667	68.79023671	0.383721576	8947.731648	0.472982837	366.0922016	0.194181064	2.307422407	43.37747827	2.061569209	90.92926227	0.058083351	0.031665459	3.563680977	1230.426135	0.649931411	0.780606717	0.403224641	0.832801147	35.9275258	0.027406632	3.632608653	0.003194947	39.89926624	0.029906861	0.139144813	45.0787	342	1
0.469804147	0.3433948	25.48664972	74.21967278	58.85575588	92.45539465	43.68065934	94.48809449	37676.33333	34.86871005	0.610152679	8907.544942	0.236422819	567.2953639	0.163867484	6.895099092	159.7287812	2.363910595	405.4058038	0.019454828	0.011576882	4.025678409	2177.974453	0.627640321	0.75032538	0.572697927	0.819704581	127.5401119	0.010507116	2.041237373	0.001573778	148.0965102	0.047724094	0.274377236	45.0787	342	1
0.628576138	0.443682715	12.5803649	28.35441739	29.12043956	21.63330765	29.12043956	30.33150178	3422	17.82291018	0.669503516	1640.279785	0.47933366	82.54775408	0.246773467	1.427102801	27.03661507	2.14951359	56.13933108	0.102328155	0.052683065	3.191951214	217.9141137	0.647917602	0.773860399	0.453472657	0.831375048	22.72398617	0.045300133	1.068895157	0.016378491	25.14949053	0.025731723	0.437755863	75.9233	1543	2
0.918883903	0.714724992	24.85683808	34.77818512	42.04759208	42.75511665	42.19004622	44.98888752	17957.66667	31.95711448	0.720906373	4600.148628	0.256166278	172.7612903	0.094937501	52.56181951	577.8994502	1.928898333	1280.545272	0.01409812	0.012384798	4.780357891	1318.964287	0.724780334	0.812435554	0.410122048	0.874916886	484.1645854	0.01209762	0.371818355	0.002361851	1239.778649	0.272388886	1.818397784	75.9233	1543	2
0.762364597	0.516807941	22.27537838	43.10185009	38.62641583	48.37354649	49.47726751	51.41984053	17819.66667	32.85932459	0.626268841	5268.128631	0.295635644	324.4298549	0.181864374	3.306123142	85.33084436	1.887508026	165.6106929	0.030477959	0.019525988	3.613134318	1224.387682	0.6846008	0.804950014	0.335058379	0.853305649	72.20563452	0.017629282	1.740375563	0.002977784	104.4059448	0.029597925	0.292183116	53.2293	301	1
0.346987102	0.190307992	17.92047655	94.16565429	55.6057551	48.16637832	43.17406629	76.57675888	6658.666667	32.67426754	0.470238511	3639.911137	0.546642642	158.1796708	0.23702817	1.526776002	21.02979211	2.129557028	47.34630489	0.143597976	0.083695095	3.231209126	425.8229485	0.635115255	0.769941375	0.421485413	0.823638428	16.99067873	0.073483062	2.864636282	0.008011107	19.14403785	0.035250294	0.165644646	68.0931	601	2
0.642662755	0.572278908	45.93187041	80.26133725	92.77930804	93.38094024	66.75327707	94.93155429	116056.3333	51.58097213	0.581521038	19786.30004	0.170488757	2083.376818	0.207477632	5.909411079	144.214733	2.831391566	436.4309953	0.028090735	0.016039762	3.896873029	5868.137463	0.582752252	0.70694086	0.808285992	0.79116371	111.365727	0.014582511	5.220986913	0.000437415	229.8851301	0.019890331	0.137549266	68.0931	601	2
0.484078209	0.103313717	14.45682053	139.931278	107.6475731	21.26029163	20.88061302	114.9782588	3885.333333	67.73768239	0.539335235	2216.039616	0.570360231	54.07944932	0.124672649	5.18717186	45.41679645	1.589282206	72.83903892	0.077191769	0.054747806	3.834390149	326.2980271	0.749183569	0.855105447	0.209213927	0.887849273	40.32231309	0.050057023	0.642213094	0.018166826	65.8286411	0.062890817	0.998412588	48.3532	3521	2
0.673118428	0.281964068	13.32353152	47.25258652	53.14132102	38.62641583	38.83297568	61.77378085	10426	31.80658678	0.554675433	4160.929334	0.39909163	64.72693895	0.054394723	45.17429811	474.1349734	1.391251167	746.3069837	0.007729334	0.007017919	4.879781151	995.5233089	0.835922226	0.900932401	0.155797357	0.930613185	427.3688771	0.006879568	0.232809029	0.005085772	1326.082691	0.289127833	2.29307613	48.3532	3521	2
0.301594399	0.186394907	12.77726866	68.54945162	60.46486583	37.36308338	24.33105012	61.28621378	5469.333333	20.67413067	0.570320247	2632.216435	0.481268241	106.7219881	0.19728951	3.183887755	67.78089747	2.160243382	139.5293818	0.044287848	0.024236814	3.62956542	355.8564908	0.655134901	0.776757056	0.473805567	0.83548588	57.37074928	0.021383755	0.681639078	0.010852825	60.90683968	0.03081642	0.748622729	62.9185	3583	2
0.644749199	0.615698198	22.92393006	37.23241378	49.1934955	31.04834939	40.44749683	51.34199061	13044	24.00556896	0.714195952	3752.095929	0.287649182	71.06283006	0.048570366	112.4225545	1080.544044	1.474221025	1801.961102	0.0050841	0.004661837	5.325901564	1200.351328	0.820291061	0.885896659	0.198672538	0.923181546	965.6118687	0.004584581	0.121191331	0.004161187	3527.983197	0.430041651	4.824756457	62.9185	3583	2
0.404369326	0.237181283	19.273513	81.26068264	47.70744177	78.89233169	41.23105626	79.72452571	20902	32.85932743	0.57743567	6354.856454	0.304031024	470.3428092	0.262000886	1.161459032	20.10867989	2.962007608	62.54751347	0.174069298	0.070855483	3.392372341	965.1244727	0.5338085	0.684386552	0.784103031	0.756451972	14.94465797	0.057225243	9.862340353	0.002836625	11.82584596	0.028069409	0.046452769	64.8214	316	1
0.860795361	0.661286576	40.70671913	61.55685084	70.9365914	71.69379332	64.77653896	72.47068373	88903.66667	52.98785164	0.660030754	14594.85332	0.164164808	576.0948446	0.061143324	138.5176177	1414.670298	1.700653334	2608.486709	0.010086016	0.004916409	5.365331035	7142.348501	0.757923946	0.844146977	0.294494492	0.892702169	1234.942337	0.004128531	0.508991936	0.000644398	4003.065231	0.282784701	1.551646936	64.8214	316	1
0.334979791	0.203637258	17.684326	86.84229106	59.05929224	40	29.52964612	76.75936425	10996.33333	29.09041254	0.586841344	4075.010065	0.370578987	171.3867483	0.146545968	4.665698893	127.9654416	1.610510858	210.5519873	0.01765137	0.012771281	3.730682167	870.6778546	0.743294249	0.849787567	0.220744832	0.885676824	112.4814872	0.011848682	0.763295533	0.005117728	158.9221801	0.038381648	0.67093994	0	896	2
0.800911711	0.743228313	36.3505551	48.9090021	47.70744177	58.85575588	58.13776741	60.19966777	46641	39.17179254	0.736228871	8511.050799	0.182480024	566.3821523	0.116554932	16.30120908	277.0606	1.611061921	463.2965357	0.016574874	0.013868907	4.267252385	3679.706908	0.756579498	0.853178785	0.233775828	0.892456881	244.4470578	0.013360016	1.099998229	0.001173413	759.7667974	0.056162779	0.57536872	0	896	2
0.546398624	0.485697652	34.63196987	71.3035563	95.41488354	66.84309987	62.03224968	99.05553998	25829.33333	38.96016505	0.509030916	8301.350718	0.321392372	424.0121118	0.174534582	4.473482589	123.8668889	2.233437601	290.4672391	0.022002611	0.012396079	3.881432157	1545.228565	0.634825563	0.761369665	0.499563385	0.824352171	100.5267522	0.010974755	1.221777118	0.002390543	168.2687425	0.019040621	0.489331483	65.7851	1956	2
0.850686725	0.540895306	11.65256746	21.54311073	25.29822128	24.73863375	22.36067977	26.98147513	2901.666667	18.32643832	0.739131829	1331.048562	0.458718631	20.41068539	0.060737347	67.85456244	635.9171962	1.398336147	1004.453892	0.009354813	0.008804097	4.877115709	279.065523	0.830231923	0.897778692	0.154734863	0.928003424	569.8196345	0.008697987	0.064115606	0.014787995	1714.030561	0.480875869	9.712959568	65.7851	1956	2
0.63901642	0.496350888	41.29370197	83.19457661	72.24956747	77.89736838	74.67261881	100.7372821	42840	53.16270052	0.401185872	14758.3612	0.344499561	945.3298314	0.264376999	1.341583908	57.3212606	3.286238677	189.9277415	0.060901909	0.01990907	3.55529226	1863.048146	0.51771472	0.661031902	0.955818574	0.745655797	42.62937252	0.015280693	4.790389773	0.001409192	44.59783075	0.008016125	0.128396285	53.4593	1236	2
0.642506478	0.446689903	17.06563597	38.20466021	28.63564213	32.55764119	44.40720662	46.73328578	7749	24.54674168	0.627236519	3019.139841	0.389616704	46.49416933	0.05181483	66.86746299	660.5372017	1.374686923	1020.533099	0.006841329	0.006330587	5.018293408	755.9002532	0.842338985	0.904233871	0.15045457	0.933767457	598.4355712	0.00623014	0.152935603	0.006255355	1775.518192	0.432509759	4.029511412	53.4593	1236	2
0.639896993	0.591671368	16.31969962	27.58237173	27.20294102	31.2409987	23.40939982	34.05877273	4900	17.64987672	0.711738574	1960.172719	0.400035249	24.32952263	0.041406817	68.07542799	623.3667963	1.220372864	820.3493227	0.009554542	0.009211918	5.091956084	521.6180731	0.887334236	0.936940253	0.079901746	0.954125602	583.1263742	0.009136429	0.107379391	0.010448026	1983.03968	0.492537075	5.030772149	80.9637	104	0
0.730736496	0.582908406	14.03739058	24.08164032	24.73863375	26.83281573	24.16609195	27.49545417	3234.333333	17.59733348	0.669596582	1579.528309	0.48836287	39.49774492	0.109199011	9.462909396	440.7657974	1.422990853	637.4699388	0.006853827	0.005911133	3.945711966	291.3765025	0.802577762	0.888678889	0.14704283	0.914528135	401.0372352	0.005720135	0.113599948	0.018724512	307.695199	0.081631321	4.752872582	68.4736	257	0
0.65921973	0.400140774	23.65325967	59.11234549	49.1934955	56.35601121	59.46427499	64.93073232	33002.66667	38.96802444	0.63349779	7854.255812	0.23798852	579.6644848	0.176958388	2.753854754	58.64112743	1.927527654	113.632538	0.040889449	0.023388456	3.640191657	2207.200063	0.671585625	0.797994941	0.345588245	0.845679964	49.53997277	0.020404776	4.874272615	0.001647129	72.58976069	0.032180724	0.105025719	68.4736	257	0
0.282069494	0.233502955	21.48372171	92.00620909	48.08326112	48.08326112	43.68065934	81.43709229	14088.33333	25.9521448	0.52447537	5378.552827	0.381773536	246.5327834	0.181443343	5.230865423	266.2008316	2.100928779	570.6260179	0.010228924	0.006170295	3.818027531	885.6723267	0.650027136	0.776755853	0.430674121	0.833173444	220.2673134	0.005549185	0.390963911	0.004524673	240.3710938	0.019025927	1.682609076	71.6988	3494	2
0.866129728	0.746283672	20.30102886	27.20283134	32.80243893	32.55764119	30.59411708	33.76388603	8841.666667	23.5611809	0.791767913	2611.613984	0.295375757	47.66314271	0.047614367	90.15057832	862.1185256	1.413450136	1346.337992	0.005575975	0.005038523	5.304764636	826.9146935	0.825968468	0.8947296	0.162083089	0.926115884	776.6622652	0.004938857	0.093721056	0.006314749	3268.59786	0.334753341	5.900117375	71.6988	3494	2
0.678756645	0.54501945	15.48643032	28.41445441	31.04834939	34.40930107	25.29822128	34.64101615	4828	19.28649975	0.656277438	2104.948581	0.435987693	16.18790972	0.027635697	153.890583	779.2073951	1.213035182	1037.86336	0.011058295	0.009877501	5.56363226	520.7005995	0.888874892	0.938609467	0.077525666	0.955082138	727.9137325	0.009590672	0.064614714	0.015116936	2821.869432	0.658703197	11.72763168	73.8658	433	1
0.081537394	0.070421434	12.15428725	172.5935785	18.97366596	25.61249695	15.23154621	103.247276	2842	14.07283054	0.61919424	1567.015406	0.551377694	52.76689492	0.178289635	3.40596188	43.53314926	1.821730511	78.39637315	0.061669506	0.039100723	3.587311609	207.0465905	0.697795111	0.81457936	0.303532629	0.860430896	37.67559056	0.035042574	0.389322315	0.022129145	75.14470174	0.030039123	1.722463781	53.0842	291	0
0.613028151	0.565865142	39.11523151	69.12465285	85.08818954	72.49827584	61.6116872	91.17017056	70060.66667	42.3753581	0.630932978	13026.17996	0.185927148	1204.352455	0.213280712	7.454666707	227.5225002	3.438816054	815.9170454	0.017392646	0.007144232	4.09632706	3061.56821	0.540899635	0.661762448	1.122953582	0.763335261	170.6713609	0.006132128	1.989019587	0.000728439	336.3639934	0.015310329	0.418954066	53.0842	291	0
0.617899997	0.382170795	12.49742426	32.70114937	33.52610923	34.17601498	24.33105012	35.44009029	5606	20.2060401	0.752626773	2027.713178	0.361704099	123.5067759	0.231957058	1.494050628	23.7912976	2.261438117	56.24472489	0.121000074	0.063592671	3.293877376	329.3039746	0.6141869	0.755373704	0.474581887	0.810169628	18.97850295	0.054484442	2.957916505	0.009643285	14.86421784	0.048476761	0.15410268	77.2567	660	2
0.721001958	0.691647184	57.01517156	82.43389537	84.11896338	107.6289924	84.89994111	107.7961038	181151.3333	59.43499995	0.66709895	23208.91782	0.128118946	2537.307181	0.149270329	13.09203723	264.9324917	2.173268519	611.3925927	0.017642459	0.013192504	4.215647917	11141.26227	0.654546934	0.772157077	0.488155642	0.836114352	216.8133731	0.012520153	4.814978343	0.000310956	434.5214535	0.048146749	0.120642542	77.2567	660	2
0.652842095	0.527104753	33.91699239	64.3458292	78.10249676	77.27871635	51.2249939	78.20485918	58885	42.00766591	0.698587293	10477.71455	0.177935205	870.4574983	0.172721149	20.32547282	348.6571884	2.930780511	1145.966278	0.017461252	0.012454197	4.318854296	2958.433739	0.58665049	0.701406698	0.877975042	0.794011712	263.9226799	0.011873373	1.921687117	0.000710825	417.2489228	0.088308169	0.440963097	78.6886	753	2
0.825940683	0.607372839	32.83051862	54.05332033	61.74139616	59.09314681	60.5309838	64.34283177	51071.33333	44.64483629	0.668231569	9961.894385	0.195058436	805.2527004	0.176985281	13.40593912	284.2105664	2.532516858	768.7512662	0.016918855	0.011717129	4.166679592	2769.065348	0.607237932	0.732492685	0.651457457	0.807051815	223.6751634	0.011017021	1.171101374	0.001009166	506.4634942	0.029722102	0.683386633	59.8549	3535	2
0.818125349	0.749350165	25.70555229	34.30379214	34.525353	44.72135955	38.47076812	45.12205669	13553	28.06480193	0.636003467	4322.300266	0.31891834	67.86470033	0.043605434	81.36285815	794.1761411	1.368086481	1218.293252	0.004945389	0.004503785	5.238918362	1315.427591	0.845137115	0.905659533	0.14793172	0.935027795	721.5306519	0.004416937	0.170031307	0.004383227	2336.149513	0.379021508	3.283309233	68.4356	529	2
0.796636372	0.365654884	42.25226151	115.5522964	130.1383879	143.6802004	82.46211251	144.5268141	58847.66667	92.05316217	0.347946531	21027.66801	0.357323734	737.6976718	0.125388187	5.116890468	78.07469017	1.987307848	160.0845436	0.035368588	0.019562592	4.136197737	3905.799816	0.66182939	0.789842725	0.373619366	0.840272271	64.96095055	0.016958035	4.489365902	0.001375324	93.04195645	0.035807237	0.129852791	56.9391	857	2
0.638601312	0.545445427	20.56582936	37.70465079	39.39543121	36.05551275	44.94441011	52.61178575	10547.33333	24.07823945	0.645588582	3602.660996	0.341570792	87.18136453	0.07632549	39.0829001	495.2726952	1.568118454	858.4494663	0.008746706	0.00735071	4.751000892	895.2211473	0.783146823	0.865399195	0.228728466	0.905354101	435.560701	0.007083403	0.217118701	0.004933953	1068.708848	0.215399491	2.594124106	56.9391	857	2
0.725445064	0.531884817	47.22992756	88.79728484	77.82030583	96.5194281	102.9563014	107.1260939	166529.3333	64.41755198	0.576013758	25412.3657	0.152599937	2731.474419	0.202176559	11.26789906	272.5543575	3.322035761	983.659889	0.01924928	0.011339615	4.163058499	7433.8782	0.548913255	0.669579725	1.066439895	0.768737294	202.8277151	0.010500042	4.637198003	0.00029517	346.2907702	0.02770442	0.173802402	60.6959	134	0
0.832166905	0.660730455	53.62011357	81.15278046	84.38009244	90.24411338	94.82615673	100.339424	182567.3333	67.53265813	0.611129262	25466.33378	0.13949009	3083.113513	0.181526567	6.101628606	183.6256722	2.221092246	413.4731398	0.018044398	0.011119197	3.894917901	10964.72054	0.643715727	0.765955084	0.503511241	0.829338344	151.6336966	0.010109831	6.322831255	0.000293086	315.4006515	0.018954419	0.112531217	59.4223	2572	2
0.383145206	0.182024825	21.76674613	119.5811955	63.90618123	60.92618485	69.97142274	125.1239386	13751.66667	45.81696183	0.422742732	6566.16108	0.477481111	283.4196182	0.200508645	2.079802324	46.16087355	1.914697403	90.60286869	0.049380294	0.028696072	3.425533282	951.1804939	0.670378932	0.79875636	0.333092647	0.844859938	38.69968178	0.025111481	2.591073263	0.004188314	42.26036624	0.028079782	0.186357917	66.0452	573	2
0.884543578	0.625868522	32.96899435	52.67718887	60.13318551	64.03124237	65.29931087	69.828361	52493	46.59526913	0.668434674	10142.8363	0.193222645	633.5941804	0.126386208	22.81942721	368.3818309	2.116014352	863.1406975	0.010837242	0.008049952	4.430580439	3391.077141	0.675891523	0.782752404	0.477947329	0.848363221	301.7899881	0.00764967	1.356143487	0.000966963	544.558634	0.109807064	0.472184495	66.0452	573	2
0.623619705	0.380554207	11.51592703	30.26093741	27.85677655	34.05877273	25.29822128	34.11744422	3399.333333	18.87131686	0.659811409	1657.016396	0.487453343	59.38341588	0.164412324	2.954798097	40.21940561	1.778102622	71.57307414	0.06331502	0.040021912	3.565699457	254.0097479	0.700799137	0.820804196	0.281480674	0.86234023	34.6138718	0.035872996	0.823915944	0.016959955	46.74771445	0.048340565	0.654176928	67.9644	3040	2
0.617803005	0.520559831	25.2303006	48.46762869	50.35871325	53.36665626	43.17406629	55.71355311	24042.66667	29.94344665	0.745798986	5401.537878	0.224664674	206.5649834	0.084599131	68.52789268	702.400292	1.92180637	1564.705075	0.012562607	0.011387531	4.936664076	1785.500472	0.731283964	0.815616156	0.413242283	0.878246963	589.6857007	0.011213007	0.411867447	0.001778265	1649.784756	0.327669332	1.692563913	67.9644	3040	2
0.763617014	0.649946139	20.95528873	32.24157736	33.28663395	39.69886648	29.52964612	40.49691346	10563.33333	24.62021704	0.717334347	3245.61116	0.307252555	55.47921863	0.04484579	97.23580489	1040.23097	1.253424956	1391.775006	0.005078534	0.004727806	5.238613511	1076.687973	0.870138333	0.927866582	0.09103294	0.946823137	967.0397636	0.004648052	0.111394203	0.004827951	3918.141623	0.418319219	4.987262945	81.5524	485	2
0.849894237	0.550067405	33.53782866	60.97039808	76.57675888	63.56099433	66.21178143	77.5112895	67195.66667	51.81838994	0.632671237	12633.78684	0.188014904	766.2049752	0.111641381	14.56412971	292.8165212	1.695318106	508.4497134	0.01292139	0.010050985	4.360785518	5060.757395	0.736251231	0.839470613	0.269129572	0.881819474	256.4319904	0.009530076	1.395240693	0.000914197	653.2676447	0.043936207	0.448740694	63.3977	3528	2
0.569807058	0.4085942	52.27837883	127.946943	142.8005602	165.1302516	86.55634003	170.1058494	115595.3333	72.9050712	0.412963205	27788.57658	0.240395315	2600.302323	0.27557304	1.357712265	43.33379197	3.455742122	153.3779439	0.086191777	0.029069077	3.525179596	4915.776131	0.517626032	0.65597354	1.079183019	0.745305208	32.16780813	0.022902474	17.85072375	0.000470412	40.39477403	0.009953841	0.034681223	64.1697	161	0
0.632331945	0.522046031	29.19349793	55.92130994	54.58937626	62.76941931	45.12205669	62.89674077	35015.66667	35.36083069	0.655664179	7894.25104	0.225449114	519.9234172	0.16266679	19.42528065	414.4760217	2.460298764	1099.933893	0.009114882	0.005895936	4.292321295	2011.485681	0.628313126	0.743673382	0.63694058	0.820021139	330.5124246	0.005484532	0.719489522	0.00132637	708.8734845	0.054025501	1.022461828	64.1697	161	0
0.306462907	0.210999281	43.19261642	204.7050409	121.6552506	143.1083506	79.12016178	187.147001	28761	62.73450185	0.388701641	11678.94836	0.406068925	484.372877	0.163679412	3.008446156	33.8751243	1.895007433	67.28610515	0.092847158	0.058398635	3.656485852	2033.497899	0.684724808	0.805107274	0.339661869	0.853041272	28.51525885	0.052294797	6.85044407	0.00203353	46.65094485	0.047888748	0.083006257	73.0595	193	0
0.696964347	0.407862008	21.94322979	53.80062221	44.72135955	56.56854249	59.46427499	65.87867637	26984	37.49711552	0.638729583	6811.424996	0.252424585	405.6704236	0.154679464	12.27519896	275.4649632	1.99071709	577.8761249	0.01182568	0.008404002	4.083347634	1788.293861	0.680901356	0.794918457	0.399467068	0.851348589	230.1215176	0.007875437	0.762851348	0.001930528	471.5604648	0.048899753	0.801243204	73.0595	193	0
0.869059639	0.648574842	35.53280718	54.78597821	68.41052551	64.56004957	55.78530272	69.16646586	44856.33333	47.61228247	0.550531073	11089.65755	0.247226127	989.9778101	0.266272467	1.97178904	75.83558559	3.177655941	247.1653278	0.04735656	0.018929312	3.541874595	1994.845248	0.534085163	0.672036952	0.933176924	0.757566071	56.85276551	0.015698306	3.854706507	0.001243675	71.37581689	0.009814825	0.160997953	0	300	0
0.382367634	0.335158344	7.85208775	23.42799423	18.97366596	26	12.64911064	27.12931993	960	8.958106726	0.691598576	680.4729351	0.708825974	8.039023387	0.067368581	59.63543458	640.1253048	1.246257306	835.7239119	0.013460653	0.012991636	4.601239637	104.6453879	0.876360661	0.931490385	0.090521788	0.949226318	600.2360879	0.012887319	0.028764425	0.03712368	1817.411378	0.515132664	21.89759957	0	300	0
0.688213209	0.485259474	10.61742047	21.8798829	21.54065923	20.59126028	21.26029163	24.49489743	1838.666667	15.05802441	0.673568066	1077.551339	0.586050402	31.93780314	0.153595681	8.597988612	167.9754233	1.544471206	270.9612759	0.017716714	0.014752629	3.728465984	161.9702626	0.776506728	0.866025641	0.202913547	0.901354818	149.3520666	0.014215724	0.120477803	0.025520359	222.6324847	0.083668161	4.099961813	77.399	149	0
0.766867736	0.551486356	22.88706222	41.50068624	45.65084884	57.27128425	49.03060269	57.5847202	17286.66667	31.82553731	0.606376983	5331.90319	0.308440215	150.7910653	0.083427756	38.26679572	485.5437638	1.712869275	932.9994608	0.009933455	0.00863498	4.756500983	1366.080962	0.755471973	0.84302952	0.301130383	0.891351095	418.6115237	0.008418636	0.302172524	0.002932919	1353.271222	0.15205484	1.936169885	77.399	1490	2
0.705888498	0.590573148	31.11710802	52.68967635	62.76941931	58.30951895	48.37354649	64.89992296	38863.33333	37.1930365	0.705875953	7860.480643	0.202259559	830.6837235	0.22705342	1.553408394	22.09376392	2.271763531	49.95965139	0.140124534	0.071788327	3.37063926	2280.083553	0.620467788	0.755023969	0.498145525	0.814606795	18.03059467	0.061442144	18.70044528	0.001309625	21.31367882	0.040609503	0.025879604	60.1396	288	0
0.677959534	0.462686603	13.4011747	28.96382697	24.33105012	28.28427125	32.80243893	36.49657518	5024.666667	19.63630264	0.757736981	1872.278624	0.372617479	76.36708853	0.149541882	7.337695096	178.6781558	1.788680516	331.1141611	0.019597325	0.015322152	3.883837293	361.9783401	0.707157881	0.820801385	0.296507865	0.86576443	152.8813067	0.014584278	0.219607163	0.011757091	231.1572116	0.044362399	2.298220504	60.1396	288	0
0.874130401	0.642098637	61.85434718	96.33153479	114.0175425	113.8771268	108.9036271	121.9180052	315629	84.20632316	0.617235303	36320.4566	0.115073256	2107.750854	0.070552283	198.745433	1513.958303	2.473821251	4236.833806	0.012992802	0.005419271	5.577068678	19785.77437	0.662067723	0.754718046	0.708706914	0.839872633	1225.808131	0.00448877	1.192996372	0.000192437	6280.110029	0.215569971	0.806928698	77.8836	618	2
0.280911444	0.192616322	28.81627229	149.6045196	86.64871609	120.1665511	56.92099788	120.6150903	25409.33333	42.02562164	0.462091375	9045.205591	0.35597965	405.7250406	0.161063447	3.275188071	46.09365636	2.057328318	98.74612712	0.062924084	0.035157267	3.767458849	1663.892217	0.65824045	0.783199388	0.413450648	0.837929634	38.1032958	0.03075337	4.197779565	0.002462203	54.86870747	0.042418777	0.121666322	72.783	439	1
0.815811281	0.667404337	30.96524258	46.39652586	49.39635614	56.0357029	48.66210024	56.17828762	35627.33333	37.85080922	0.687959095	7611.035001	0.213629096	444.4100989	0.130479807	29.01526765	466.661779	2.114049909	1082.632827	0.009022778	0.006847385	4.460162643	2293.915363	0.673074296	0.782620231	0.475455243	0.846924426	382.6836245	0.006530523	0.722724409	0.001353794	809.1886832	0.113845907	0.918389535	72.783	439	1
0.903760154	0.877668483	47.23217964	53.815513	62.03224968	65.3911309	57.68882041	68.14690015	87204.33333	48.63631631	0.75974769	12517.18815	0.143538603	965.0179126	0.112128981	35.71794529	434.4315797	1.949474907	937.5398896	0.016671111	0.014128501	4.591875051	6028.653026	0.700025832	0.804032386	0.398123985	0.862029879	362.0611495	0.013682547	1.780978924	0.000618338	716.0001014	0.148634281	0.367974591	0	173	0
0.423089842	0.236130208	26.19693077	110.9427338	100.4390362	49.51767361	91.76055798	100.9554357	41634.33333	46.93874367	0.477861713	12156.71679	0.291987786	883.8890863	0.227483041	1.922069475	72.01250731	2.305490477	165.863989	0.036447607	0.017573098	3.466665524	2390.803481	0.613305678	0.749981434	0.51063347	0.810746193	58.36213575	0.01482108	4.040024596	0.001298592	84.10626837	0.012615747	0.144091938	63.1923	2730	2
0.88915254	0.578678528	55.10581976	95.22699927	111.5706054	113.8419958	106.5269919	114.6472852	290167.6667	84.67132832	0.665221365	31862.80072	0.10980824	4910.790499	0.183689815	4.915367162	146.1897845	2.289169599	347.5377871	0.019126116	0.010396794	3.842891392	16886.1398	0.629615542	0.756411345	0.525803135	0.820755597	118.3969123	0.009137655	12.59739751	0.000186821	235.933661	0.018348654	0.053168092	63.1923	2730	2
0.431127089	0.282155611	41.1503536	145.8427621	95.03683496	143.1083506	89.55445271	145.6159332	45376	62.8767654	0.407785452	15087.01084	0.332488779	913.4664606	0.228564982	2.07376957	44.86430668	2.822659719	128.492481	0.076041064	0.032795331	3.653232081	2297.535522	0.572163137	0.704009546	0.776226899	0.78373722	35.03600164	0.027332784	6.702361392	0.001333391	42.10282862	0.017443664	0.083605491	62.5654	733	2
0.68407779	0.505972174	23.93650156	47.30794062	54.03702434	42.52058325	50	54.73572873	24191.33333	32.36231147	0.69246085	5841.559042	0.241473215	189.0856404	0.074823739	31.28608115	362.3854728	1.72225652	712.6210155	0.013476839	0.011610794	4.806687141	1886.236687	0.746067524	0.838543263	0.296755708	0.886739089	309.0962165	0.011280793	0.387197126	0.002898012	904.0519517	0.105603572	1.448874592	62.5654	733	2
0.583938829	0.517274237	26.5796602	51.38407888	53.85164807	41.23105626	56.88585061	60.19966777	27052.66667	30.00515888	0.718494753	6065.508903	0.224211128	220.6186035	0.083379223	38.64721797	472.6139764	2.062961747	1125.042755	0.010617627	0.008721891	4.886978369	1835.075291	0.693221269	0.792250029	0.461556917	0.85783399	386.5597904	0.00844819	0.499859419	0.00224259	779.8363572	0.191838681	1.11879984	76.5452	527	2
0.819810072	0.769642655	35.46825438	46.08405491	56.85068161	47.41307836	51.41984053	56.9912274	32141	37.7801724	0.618569352	7903.181988	0.24589098	525.2663717	0.18415214	5.463360955	168.3225605	2.597447468	454.8536769	0.019985943	0.010743136	4.003878918	1686.162186	0.589426489	0.722242794	0.663544709	0.79564666	131.7402447	0.009532082	1.374441643	0.001928193	158.7744185	0.025052801	0.414153992	62.8528	3435	2
0.780564988	0.346775436	40.17983696	115.8670216	138.3618445	104.7091209	141.1523999	146.4650129	80474	90.44174039	0.384968168	23415.11866	0.290965015	873.6527391	0.100544001	20.66274291	652.4398649	1.542225107	1024.040091	0.003698178	0.00287931	4.4788571	6710.397877	0.77115944	0.865246705	0.201715553	0.899847732	583.9561623	0.002726691	0.632038261	0.000770234	2271.082432	0.031373427	1.09166743	49.3415	3402	2
0.776981284	0.544755024	35.73667578	65.6013698	76.55063684	61.22091146	75.47184906	80.47359815	73783.33333	50.97103652	0.571956496	14873.96111	0.201589715	676.7644206	0.086068425	32.58266068	433.7627201	1.556108425	723.2254618	0.011414194	0.009857409	4.648145846	6094.889057	0.774383695	0.864331512	0.213882113	0.901372999	383.1244141	0.00954767	1.290148322	0.000784842	1069.558865	0.128688593	0.429829462	49.3415	3402	2
0.691316288	0.529405841	12.75821133	24.09911326	24.73863375	27.85677655	24.16609195	27.92848009	2982	16.66010951	0.686086227	1460.305933	0.489706886	23.68427864	0.06743169	50.96698377	612.3045985	1.280435152	842.5951743	0.007501094	0.007138766	4.671534247	305.1400095	0.868561677	0.923684211	0.106368706	0.945656799	567.9879079	0.007067087	0.085872333	0.01106017	2098.108128	0.41996376	7.325767009	59.0329	1235	2
0.619448316	0.389443695	33.90553942	87.06146699	102.4499878	68.9637586	101.3903348	111.4271062	62589.66667	53.93007912	0.587385543	12978.64331	0.207360799	1018.716572	0.16958043	4.000150184	107.9384327	2.137587631	236.2023668	0.025221111	0.014408837	3.870559736	3914.962588	0.649471563	0.773978985	0.453022955	0.832652089	89.30880894	0.012759716	3.631418143	0.000947277	158.5792193	0.02010587	0.163802813	68.7474	1285	2
0.849902667	0.716714349	7.953193312	11.09674074	10.77032961	12.80624847	12.16552506	12.9614814	386	9.431149548	0.73930457	346.7785851	0.898390117	2.557011445	0.047419342	71.33117051	403.3382756	1.063764529	443.1305579	0.028835685	0.028604819	4.640364145	51.98103077	0.963512992	0.98041958	0.022510686	0.985702523	394.5013161	0.028549533	0.030859086	0.075906951	1749.21861	0.96904178	30.50891904	68.7474	1285	2
0.433398353	0.325449136	14.04916382	43.16853931	41.18252056	41.18252056	25.05992817	43.35896678	6288	18.70917386	0.642555959	2563.981323	0.407757844	156.8909372	0.294352059	0.923555095	13.17677741	3.201959745	45.41532706	0.297265661	0.122284968	3.218911172	279.7752308	0.51968229	0.668468295	0.894547827	0.746335892	9.594005321	0.10024002	4.321878372	0.009192949	7.630485693	0.027108831	0.104953056	61.7194	3480	2
0.780840126	0.557788684	56.28127501	100.9007114	119.2811804	108.240473	97.52948272	121.2270597	300304	78.7873242	0.647793346	33477.65681	0.111479224	5506.441243	0.248416743	3.185583321	107.2142038	4.461119717	506.6524081	0.046376097	0.015551307	3.964999607	10701.4676	0.480776593	0.60467394	1.676271839	0.719352656	75.55684803	0.012912451	16.36234678	0.000185811	114.9288778	0.008994094	0.047920271	61.7194	3480	2
0.117114935	0.109963834	18.1918248	165.434617	96.66436779	26.68332813	26.83281573	106.7520492	6918.666667	19.37486447	0.517964998	3389.991814	0.489977618	94.93895728	0.131118098	6.073218953	128.3213029	1.762085466	232.131413	0.022815749	0.016391808	3.985054064	519.2590833	0.714850568	0.826396207	0.288247171	0.869793046	110.8074619	0.015238491	0.380433222	0.010022712	148.4355071	0.039698084	1.305660146	61.4593	412	1
0.512705199	0.429310051	30.47210695	70.9792536	79.32212806	71.69379332	45.69463864	84.68766144	31560.66667	36.39143233	0.587486014	8220.862249	0.260478092	131.3011576	0.035565891	107.3066404	1065.689941	1.262672142	1440.602427	0.003604393	0.003267054	5.476387276	3225.314573	0.873430735	0.927464244	0.09932528	0.948102115	992.9852075	0.003194422	0.258371527	0.0021068	3924.464491	0.379301314	2.023840829	61.4593	412	1
0.530497661	0.26408264	27.4284043	103.8629587	84.21401309	62.76941931	84.85281374	92.21713507	25002.66667	55.09905663	0.453649068	9114.96466	0.3645597	370.846331	0.143974418	6.429345377	249.9872636	1.749460132	445.4871012	0.008927139	0.005890763	3.91752675	1850.020765	0.716580805	0.827949542	0.282379715	0.871133731	216.4512398	0.005359503	0.793740224	0.002490126	279.7341881	0.030458689	0.731194229	63.5318	303	1
0.901172591	0.737563788	44.31514237	60.08313188	79.62411695	69.42621983	73.75635566	79.64923101	92102	54.14527161	0.659139637	14963.02505	0.162461456	1036.038605	0.112526557	15.52443644	222.7206939	1.833647964	441.3488061	0.020419396	0.016190559	4.394115227	6527.375975	0.708172184	0.817041357	0.330481104	0.866693878	188.4584234	0.015422968	2.445642246	0.000683781	496.6578088	0.059097505	0.24855499	63.5318	303	1
0.727055814	0.636617275	36.79891803	57.80383207	70.22819946	53.85164807	62.09669879	76.21023553	57206	42.02661219	0.63563329	11295.49354	0.197452951	604.0410843	0.103783721	26.39063819	460.5671105	1.765317459	892.5742263	0.008899817	0.0071953	4.50855025	4283.989922	0.735660108	0.831389277	0.315041848	0.881288563	394.6304401	0.006895488	1.038541207	0.000847445	1193.838578	0.089880058	0.687115732	78.9213	113	0
0.527087185	0.355714197	24.31334927	68.35079809	69.97142274	46.69047012	48.41487375	74.35052118	28621.33333	36.02682973	0.532644358	8495.195306	0.296813402	620.4970225	0.237601154	1.710112826	39.38658351	2.480520813	101.5818056	0.074494921	0.036415191	3.450891452	1539.121791	0.58718436	0.72931846	0.58148807	0.793681016	30.81419198	0.030899585	7.250696224	0.001953335	25.03235548	0.028477354	0.067610649	78.9213	113	0
0.671863908	0.401668484	29.27647251	72.88715357	75.89466384	58.41232747	61.22091146	77.76888838	16789	48.97024783	0.480903214	6593.403646	0.392721642	371.3055099	0.231397201	1.615223193	20.62963116	2.26593025	46.83977644	0.157189826	0.084608015	3.371787399	1001.948414	0.621624307	0.75596317	0.496119783	0.815429812	16.80395043	0.073473172	7.685842743	0.003265275	18.61103765	0.037312412	0.066917707	0	76	0
0.920453066	0.781561244	17.88205722	22.87991806	24.73863375	27.85677655	26.07680962	28.98275349	5790.666667	21.05989074	0.77789296	2004.702786	0.346195508	42.22383863	0.065268363	58.18070962	615.0415305	1.493615846	1026.198842	0.011117944	0.010404088	4.907022003	520.8951741	0.805033668	0.879539508	0.198268688	0.916088579	545.9105466	0.010272188	0.103622426	0.008640925	1550.040673	0.335108609	5.291601208	0	76	0
0.568414997	0.418739254	64.85306932	154.8769758	173.3666635	161.0465771	100.4987562	179.4881612	106121.3333	88.03439578	0.345681131	31357.65537	0.295488705	1910.510555	0.200578114	4.617313339	228.6234311	2.62037967	622.0982497	0.013515001	0.006663733	3.858748742	5706.16567	0.596984936	0.724800253	0.695161881	0.800245819	180.836972	0.005793175	2.540529018	0.000546013	324.6229191	0.00863683	0.333981175	62.2505	154	0
0.883725323	0.489402882	6.996381742	14.29575102	15.62049935	15.23154621	14.4222051	17.20465053	704.3333333	12.63351719	0.726880843	526.671393	0.747758722	4.046226583	0.043387181	71.79777621	667.6464225	1.090713989	751.357632	0.014268303	0.014152914	4.825051234	87.95954146	0.942462789	0.971153846	0.028768606	0.977321503	646.7186201	0.014124067	0.023857881	0.051738771	2289.370502	0.717746439	24.42341248	62.2505	154	0
0.390448402	0.363607199	56.66763991	155.8485092	123.6931688	102.019606	78.89233169	145.0792887	29398.33333	60.85080131	0.448109366	10279.73477	0.349670665	527.4226507	0.179080367	2.957828449	50.12370541	2.030130754	104.0585022	0.054679578	0.031891887	3.663308203	1996.370787	0.673129412	0.794173186	0.408519803	0.84545096	42.11878725	0.028303472	4.317338855	0.00197479	68.05070156	0.032770317	0.120952336	52.8569	666	2
0.604399234	0.472324312	48.73352129	103.1780919	115.4123044	117.3882447	82.46211251	119.5658814	189584.6667	62.36075972	0.626754337	25463.74343	0.134313306	3395.967463	0.201851543	5.767769113	238.5867153	2.561565513	628.7245912	0.015209757	0.008679903	3.848111893	10149.84456	0.600808363	0.729133386	0.658775784	0.802383658	189.444621	0.007827759	4.936662555	0.000286851	357.7467522	0.013296842	0.153219535	52.8569	666	2
0.266964114	0.127503965	28.15079672	220.7836958	57.20139858	128.8875479	56.0357029	147.3770674	16079.66667	58.94132362	0.400625587	7690.067205	0.478247924	307.7797672	0.187374214	2.379015369	34.27554787	1.964953501	70.05167493	0.080054606	0.046555589	3.525588991	1092.262773	0.662113953	0.792237189	0.356412553	0.839958676	28.51018421	0.040711747	4.138120286	0.003637257	33.36039666	0.040370742	0.123235065	60.0986	321	1
0.762950723	0.607424488	46.11764386	75.92325429	82.96987405	94.02127419	87.8179936	94.10632285	123041.3333	57.92570174	0.585868138	20419.80531	0.165958908	2366.491467	0.238823049	7.930308237	292.8789396	3.33077225	1021.59702	0.01609166	0.008445416	3.895763412	5291.892331	0.53221464	0.663311429	1.0317773	0.756921355	217.4151815	0.007620178	3.410783302	0.000415632	263.9472714	0.019153701	0.255358287	60.0986	321	1
0.492611308	0.242487389	20.10703779	82.91993205	38.47076812	76.65507159	76.10519036	77.07139547	24496.33333	40.84729616	0.495407482	8233.584591	0.33611498	543.4604104	0.265508425	1.613675797	50.36899247	3.21681788	171.0750408	0.068119205	0.02555072	3.531622943	1073.472706	0.522235648	0.66523197	0.926322607	0.749268026	36.8695431	0.020584995	4.426830547	0.002260305	28.81039863	0.01758213	0.127111482	65.4839	3460	2
0.874556349	0.748092646	36.55938475	48.87012987	60.46486583	54.03702434	63.15061362	63.5295207	50966	42.73968234	0.704931335	9430.274653	0.1850307	602.7501647	0.141606285	40.19429036	550.7253208	3.27517748	2062.27354	0.012424524	0.008535524	4.720830457	2496.549358	0.586231801	0.684363808	1.120721909	0.793519146	415.4019766	0.008109057	0.560959179	0.001071253	1244.631781	0.055986254	1.649109174	65.4839	3460	2
0.836286971	0.698191368	47.35931363	67.83142242	83.73768566	80.9197133	72.80109889	100.339424	115273	56.72653476	0.625421972	18314.54163	0.158879717	1767.840555	0.182452292	5.022881409	123.2167997	3.074923787	392.3102215	0.031257996	0.014612147	4.116905852	5413.157898	0.557303713	0.685220667	0.928048149	0.774672713	93.79599117	0.012763663	5.318034188	0.000581387	144.1943278	0.020373148	0.102155772	66.2149	232	0
0.338343695	0.308038027	27.17644617	88.22432214	47.70744177	62.80127387	76.02631123	100.4987562	26878	29.85014317	0.475157503	9132.250852	0.339766755	113.7850069	0.036821038	104.6481118	1105.398141	1.362443449	1680.152747	0.003329251	0.002948578	5.465273233	2635.410666	0.852626749	0.908841967	0.150322123	0.938298574	1010.796575	0.002870802	0.202995146	0.002337045	4535.833585	0.338524102	2.668232393	59.9808	720	2
0.636514269	0.311141443	11.60599292	37.30134048	31.04834939	34.98571137	34.17601498	42.23742416	5023.333333	23.74283546	0.586844582	2417.06886	0.48116832	117.2189016	0.234122072	1.61201137	27.76881283	2.049742019	56.42036738	0.093915588	0.050341664	3.260634005	327.7932097	0.650487869	0.781730769	0.387862855	0.8322715	23.18337279	0.043181518	1.728132899	0.010449828	25.53069867	0.030391348	0.295150423	59.8439	3451	2
0.602830761	0.485108408	11.93420838	24.60111633	29.12043956	17.88854382	26.68332813	29.39387691	2653.333333	14.83030967	0.75761934	1223.378792	0.461072409	53.29039378	0.187485241	2.327745222	24.95411436	1.801655648	46.55798788	0.130631569	0.082291348	3.330359451	206.6184032	0.717648755	0.828661135	0.293222811	0.867845428	21.42442663	0.074373489	1.135580648	0.018494252	30.94101247	0.058571468	0.476276784	59.8439	3451	2
0.613882235	0.465779283	14.86362939	31.91131495	32.24903099	31.30495168	25.05992817	36.11094017	4452.333333	19.58978933	0.59887128	2185.457771	0.490856728	102.1095423	0.225440727	1.882979975	30.88304946	1.950032072	59.91867448	0.082709406	0.047596331	3.30150915	307.9425247	0.675975941	0.798127798	0.358007821	0.846928612	26.31291296	0.041664886	1.211322319	0.012341371	34.0678919	0.031504702	0.409807213	59.8439	3451	2
0.805134601	0.551080291	29.21717873	53.01800702	53.81449619	60.92618485	61.77378085	65.29931087	42060.33333	42.68663191	0.628367099	9307.916826	0.221299169	790.1636401	0.216070337	2.250056475	58.20355587	2.85153009	172.3255302	0.055391406	0.023501037	3.717592069	2069.571175	0.563157147	0.699490712	0.778274036	0.777682073	44.69016848	0.019512898	4.208645982	0.001509749	63.73209384	0.014795152	0.132181291	59.8439	3451	2
0.964051006	0.760550953	33.23124991	43.69365364	55.56977596	50.99019514	50.6359556	55.71355311	41640	42.12291076	0.726888159	7992.641694	0.191946246	273.0321676	0.060404832	77.82528006	849.6004975	1.533311285	1451.370593	0.008578344	0.007838945	5.145009364	3575.129647	0.790755659	0.871265834	0.214267782	0.909404853	749.22401	0.007692026	0.389664759	0.001412002	2515.053006	0.235205453	1.530523073	59.8439	3451	2
0.500457863	0.346422866	42.03943045	121.3529318	137.7679208	119.6160524	78	165.1786911	121922.6667	60.73202896	0.493246489	24106.99571	0.197723659	1756.291981	0.15121869	6.75593698	176.184035	2.122731337	384.6230657	0.018600123	0.011969829	4.102287333	7630.260838	0.655592877	0.776692534	0.455102505	0.836598774	146.0769776	0.01095798	3.719362314	0.000524129	316.7246354	0.021739771	0.168645478	61.6947	385	1
0.790651006	0.655830891	14.39960932	21.95628401	24.73863375	25.29822128	23.40939982	26.68332813	3585.666667	17.35975805	0.793334507	1428.042247	0.398264083	14.9588851	0.034585604	96.9153465	413.8278033	1.200488181	499.0176168	0.014678181	0.012563591	5.263821731	383.9597269	0.887109795	0.940133779	0.067495233	0.954308241	394.6181403	0.012078273	0.104599578	0.020968499	1817.479505	0.42938054	12.89421477	61.6947	385	1
0.258708887	0.223405911	26.30426319	117.7420195	71.38627319	102.6255329	43.17406629	105.2805775	36117	30.46090677	0.550711819	9594.761266	0.265657759	798.6628529	0.264570323	1.425175125	31.60709559	3.233459145	104.4248595	0.119142392	0.045252552	3.519471892	1613.787628	0.531118284	0.669678235	0.956246322	0.754978791	23.77249772	0.036670009	8.237441232	0.001548446	27.16152057	0.015775523	0.066264719	72.2026	177	0
0.816780699	0.63982728	16.11197004	25.1817491	29.73213749	26	29.73213749	30.72458299	4524.666667	20.56796664	0.654434239	2021.509742	0.446775396	84.74392146	0.196366426	3.158631113	71.8087563	2.225839659	167.7396874	0.039578352	0.023096272	3.60556904	278.6661567	0.643849072	0.763104152	0.493913204	0.828987026	58.51642641	0.020738313	0.494937492	0.013192325	66.70952516	0.031363982	0.924821197	72.2026	177	0
0.351269295	0.197052269	26.3406851	133.6735946	108.8117641	90.24411338	66.48308055	122.7191917	41650.66667	46.95542933	0.425700663	13649.84655	0.327722163	450.9934568	0.107020031	9.044235314	202.4013319	1.855016936	384.0320008	0.012088336	0.007615076	4.378217975	2926.029752	0.692565119	0.810830817	0.32452868	0.857895248	172.5984631	0.006848076	1.002876428	0.001950199	351.0458869	0.030910566	0.526447495	71.2936	3383	2
0.775873956	0.60985567	32.92075142	53.98121728	56.35601121	68.9637586	59.05929224	72.47068373	45599.66667	41.8826206	0.633471927	9743.863612	0.213682782	196.0640756	0.038059483	109.0689046	1037.587457	1.393785307	1610.825954	0.003871017	0.003475156	5.523694251	4278.730503	0.830290486	0.898558699	0.153973577	0.928344919	935.6296346	0.003394821	0.293097867	0.001740547	3320.243661	0.288196259	1.84694313	71.2936	3383	2
0.640767006	0.567466864	26.12880849	46.0446418	59.05929224	36.05551275	46.17358552	59.36328832	23186.33333	29.50388728	0.716182805	5490.538634	0.236800643	95.76031588	0.03600836	129.194418	1222.127868	1.344617891	1834.767808	0.002919659	0.002615988	5.530318612	2262.959562	0.850784276	0.910458377	0.137033499	0.937697039	1114.371265	0.002553943	0.177126085	0.002649696	4482.12424	0.420251991	3.382168551	53.0513	699	2
0.491799302	0.364426495	28.10035279	77.1084242	48.37354649	96.5194281	94.19129471	96.54014709	39551.66667	37.92186918	0.580051866	9678.182839	0.244697219	771.8904714	0.209671365	2.81468632	107.6806035	2.332352854	252.4457437	0.024785968	0.012175386	3.642073003	2298.539857	0.622872986	0.751311367	0.548110887	0.816852628	87.879298	0.01041817	2.331739868	0.001402008	144.9401877	0.012155483	0.279421006	0	1005	2
0.618559955	0.448971356	49.54913269	110.3614562	98.08159868	96.60227741	94.19129471	122	61334	68.26517743	0.377763824	19909.69551	0.324611072	1072.977318	0.178433261	4.006661202	128.9723772	2.073840752	269.6226216	0.020085542	0.011498715	3.795181519	4000.500534	0.663821624	0.783722796	0.435711941	0.841441145	108.2940758	0.010202827	2.940026663	0.000937775	196.5782204	0.016479613	0.216196905	0	1005	2
0.708272996	0.456814047	30.60805772	67.00331984	77.82030583	80.52328856	61.18823416	82.60750571	62521	47.45664211	0.635366103	11989.76563	0.191771815	492.5491123	0.075095056	63.64758727	722.1722131	1.689929532	1368.928313	0.010566133	0.009212857	4.9859864	5009.04871	0.763350311	0.847208268	0.291529475	0.895222618	625.9088671	0.008953311	0.747286569	0.000909989	1636.072607	0.224685342	0.82288424	64.5859	741	2
0.692363973	0.339029202	34.28514467	101.1274088	87.13208364	122.6539849	70.45565982	128.3900308	39267.66667	70.01697458	0.362373082	15417.65271	0.392629713	650.5497175	0.170418684	2.94161373	47.43853002	2.155125455	106.2585904	0.060835264	0.033378807	3.783029744	2440.36675	0.636284176	0.769603053	0.446453353	0.824493718	38.70235698	0.028961415	5.096655014	0.001754351	56.17113535	0.026787395	0.113347397	64.5859	741	2
0.830676613	0.654237692	46.76147927	71.47475578	78.89233169	82.46211251	79.84985911	97.54998719	128059	59.37240802	0.597913417	20548.77306	0.160463326	2133.533787	0.189222854	13.37816182	425.6650792	2.660873182	1204.420542	0.008162091	0.004526648	4.080321806	6806.883081	0.602428294	0.722681155	0.730099688	0.804011586	334.5299238	0.004083613	2.020445997	0.000379275	787.8671636	0.020462183	0.467291791	81.9192	217	0
0.572456316	0.443046586	29.88241545	67.44756968	56.14267539	75.2861209	71.38627319	81.60882305	42283	38.61078726	0.53525553	10965.62753	0.259338919	287.477802	0.063420628	86.83182134	974.9947014	1.614514335	1737.653493	0.005834518	0.005008315	5.196510358	3540.033254	0.78063729	0.859492433	0.25805789	0.904001868	857.2329423	0.004858512	0.32358748	0.00142447	2995.054209	0.212445604	1.940670422	67.4059	2894	2
0.326517151	0.17383124	24.36358139	140.1565183	103.576059	114.4901743	41.76122604	114.7693339	16352.66667	45.76350706	0.41825095	7449.141852	0.45553071	312.4263118	0.196960181	2.453212578	39.76995021	2.145097722	85.18610105	0.06902247	0.0360491	3.611115351	1012.712109	0.635383993	0.769268092	0.434694857	0.823700491	32.84589185	0.030795099	2.797717371	0.003811463	46.4209575	0.02499982	0.214852061	0	24	0
0.691240475	0.541973962	49.44238764	91.22650005	93.63759929	94.08506789	103.7304198	111.96428	155942	63.05944924	0.549307588	25506.09227	0.163561403	1416.334639	0.087627508	163.8837842	1474.951432	1.798849882	2905.927778	0.004853914	0.003657559	5.207134942	11711.56003	0.724041776	0.825247032	0.323920421	0.875061236	1256.445386	0.003423863	0.523668331	0.000420568	5823.70639	0.126658788	2.012173741	0	24	0
0.860011733	0.783057864	47.30494994	60.41054193	72.47068373	63.2455532	73.75635566	77.84600182	95029	51.95377487	0.620159764	16238.70198	0.170881541	733.3140591	0.072506455	71.08422296	805.8284789	1.592599098	1358.240069	0.006866296	0.005740253	5.133976909	7779.814808	0.768711873	0.859012493	0.233628764	0.898517013	712.9026198	0.005514283	0.549981227	0.000814409	2459.413288	0.090018736	1.432363247	55.447	3408	2
0.731705143	0.611486505	14.38327783	23.52182379	27.20294102	26	21.63330765	28.63564213	3732	17.21103944	0.754496043	1542.132114	0.41321868	16.27088502	0.036836698	115.5484348	744.0921519	1.306820551	1129.745433	0.008562173	0.008130731	5.303941854	387.1321254	0.876371332	0.921631604	0.12795921	0.948520373	681.6501225	0.008043696	0.068372246	0.012613276	2964.385334	0.71857694	9.68532742	0	454	2
0.947877891	0.766024511	24.21299378	31.60864102	37.73592453	38.83297568	34.92849839	42	15194.66667	29.961132	0.773439904	3835.762135	0.252441348	112.1121534	0.07623276	82.99240269	879.2871279	2.267466646	2368.249965	0.007960822	0.006824368	5.171014478	1029.798172	0.700527616	0.777664602	0.607073321	0.860897552	716.4618553	0.006692556	0.194944886	0.002959342	2172.307403	0.33561277	3.451187994	49.5113	638	2
0.675121218	0.607929204	13.30052923	21.87841798	21.26029163	21.63330765	17.20465053	22.09072203	1838.666667	14.77058419	0.606471192	1196.766112	0.650888023	11.2647405	0.048660222	105.6223383	998.159259	1.193271148	1253.112234	0.009247792	0.008717206	4.989164395	208.4335084	0.899918351	0.944427002	0.070163552	0.959428199	945.155549	0.008590309	0.031736546	0.020482483	3547.804065	0.672241821	20.34140894	0	687	2
0.522952543	0.354006628	9.592411472	27.09670021	24.16609195	24.16609195	23.32380758	31.6227766	1965	14.17028827	0.629794843	1204.647715	0.613052272	44.65196469	0.217865957	1.651099108	17.08345841	1.933330811	35.20891617	0.198228816	0.122074363	3.181302912	139.8228455	0.676668875	0.800180288	0.343091458	0.846770928	14.09747111	0.109578585	1.246253235	0.028657326	13.05730651	0.052073172	0.434655117	0	213	0
0.63863289	0.3918972	50.81111462	129.6541916	110.4355015	133.7011593	123.2233744	157.5563391	327521	82.80143103	0.57407263	40026.10993	0.122209293	5632.385514	0.207398732	7.477854588	202.0735153	3.149486919	677.3368866	0.020866746	0.010866506	3.993609772	15264.79946	0.560648947	0.682544014	0.981391925	0.776718803	153.0146836	0.00979028	9.750092804	0.000162023	326.4781503	0.017134514	0.080528876	0	213	0
0.772997875	0.666962912	34.71132778	52.04386502	60.16643583	52.83937925	53.85164807	60.46486583	31165.66667	40.22979709	0.49346531	9705.362873	0.311412009	354.3420278	0.112200735	14.86807492	277.1781667	1.780421029	521.6496118	0.01353217	0.010632197	4.362224118	2266.05326	0.716926763	0.824537437	0.305673967	0.871640921	237.4072231	0.010136514	0.787977545	0.002028483	480.2543582	0.067744303	0.637456798	0	375	1
0.967872961	0.719941604	58.79775967	81.67017896	92.13034245	99.2975327	103.2279032	106.9018241	252348	79.04635793	0.68951992	28007.2554	0.110986635	3663.308839	0.162311855	7.803718994	161.3072899	2.499265162	390.5305279	0.022295594	0.011847471	4.236285317	13821.82422	0.610027654	0.736610678	0.63156449	0.808312733	131.6672602	0.010486985	9.062944233	0.000247962	251.5885986	0.023574662	0.081427203	44.397	109	0
0.805794588	0.643669655	10.30681773	16.01258914	17.08800749	18.86796226	17.20465053	19.79898987	1066.666667	12.90285767	0.696933124	724.4006544	0.679125613	4.635969801	0.033558534	92.7085697	441.7991878	1.090089951	507.4771936	0.025725751	0.024232239	5.078940187	131.3010306	0.949974999	0.97291441	0.032750658	0.98035582	427.7551597	0.024021631	0.043079275	0.042848489	2378.859158	0.789351236	20.3962622	70.0151	583	2
0.118804499	0.1098398	12.34705615	112.409674	17.08800749	17.08800749	66.21178143	70.9083916	2236.333333	13.35477503	0.632171402	1308.198471	0.584974723	37.94910099	0.147549449	3.462269128	30.23707952	1.496653795	47.52762535	0.109807689	0.083152615	3.468297236	200.038003	0.774736399	0.871968709	0.172301677	0.900856522	26.75829767	0.077679897	1.015636047	0.025478805	30.26349328	0.100898465	0.567166097	65.5058	392	1
0.897913235	0.655900093	42.96781277	65.50969156	76.55063684	82.3893197	77.27871635	83.06623863	90730.33333	58.82201907	0.521729503	18715.7427	0.206278783	937.3816694	0.102729805	39.74861465	907.8637509	1.695531643	1567.726001	0.004748073	0.003896393	4.686219271	6720.871803	0.735693554	0.838292578	0.268140145	0.881478491	795.5057683	0.003748577	0.520083789	0.000703275	2571.366363	0.042183561	1.625437361	65.5058	392	1
0.321295924	0.292386281	14.34229316	49.05255169	25.29822128	42.19004622	20	44.45222154	3732	15.7603849	0.574925613	2023.796736	0.542282084	78.36920114	0.20942396	2.318390536	55.44613417	2.016076382	114.4673815	0.044629051	0.026147799	3.437368134	245.7666576	0.653030447	0.785552683	0.373075005	0.833842108	45.78311056	0.023096426	0.56970964	0.016666268	39.87109099	0.028355886	0.813899585	67.0363	1841	2
0.827422916	0.628835995	19.20802517	30.5453653	38.62641583	36.05551275	29.73213749	39.44616585	9715.333333	25.27393523	0.747364693	2946.162413	0.303248722	57.21366177	0.053941353	96.18629785	914.9629098	1.595391909	1656.377946	0.013621704	0.011279317	5.263330528	833.2237038	0.785301763	0.862677599	0.249418347	0.906353025	800.8879116	0.010746162	0.088200775	0.006424746	2283.155205	0.303595276	7.091535416	67.0363	1841	2
0.695619319	0.600865123	40.43561306	67.29565668	77.89736838	68.02940541	70	87.40709353	79540.33333	46.81215889	0.656056543	13633.30417	0.171401145	1578.615362	0.206101066	2.343157199	75.0708532	2.066304303	156.666054	0.033234793	0.018519796	3.483812846	5027.818512	0.654260544	0.780868433	0.413635016	0.835456097	62.50709016	0.016206603	9.141809538	0.000635587	88.04063618	0.022052168	0.055614178	76.8296	609	2
0.414721582	0.282899398	29.55896894	104.4857964	100.895986	56.0357029	76.65507159	102.9368739	12162.33333	43.3325148	0.393910668	6492.78442	0.53384365	172.8471853	0.129080631	4.825107742	86.91670362	1.622455075	146.767283	0.024158815	0.016313006	3.822038851	998.0963086	0.743685215	0.849031755	0.228222465	0.885709056	76.14771086	0.014818977	0.972974652	0.005175373	135.2810375	0.036667592	0.576641808	76.8296	609	2
0.659840181	0.429193643	17.34141362	40.40463764	34.23448554	41.23105626	36.05551275	49.2341345	11306.33333	26.66060341	0.663768364	3670.135499	0.324608818	58.60495314	0.044314683	58.18603515	624.7251518	1.248401218	823.025252	0.009657583	0.009042314	5.103729176	1162.920374	0.87905157	0.931148429	0.093852855	0.95057677	585.7146403	0.008904486	0.146836204	0.005665563	2457.869981	0.256303647	3.254772726	0	313	1
0.712789952	0.545073665	14.65212448	26.88099871	28.63564213	23.32380758	30.52867504	32.86335345	4655.333333	19.16050577	0.734860253	1834.76264	0.394120573	105.0287589	0.25917172	4.16347093	135.005595	2.8857488	400.5673826	0.029819331	0.016190832	3.522524901	231.0292284	0.567662884	0.697612732	0.799587795	0.780489665	104.2631305	0.014571342	0.330427806	0.011932863	83.84142129	0.029527334	1.82967754	69.963	1463	2
0.891047503	0.781395857	48.94053005	62.63218525	79.84985911	72.80109889	72.80109889	82.31646251	113268.6667	55.80825225	0.711622069	15908.93994	0.14045314	1874.452552	0.220612163	14.18915684	303.8436093	4.209264131	1422.802858	0.01686116	0.007415713	4.251517418	4286.53313	0.503792372	0.618093806	1.55844976	0.737334433	213.5794118	0.006597386	3.476097987	0.000400864	308.3135242	0.040001983	0.256313598	69.963	1463	2
0.612419107	0.308407742	24.82711145	80.5009346	82.60750571	62.09669879	87.20091743	87.68124087	32173.66667	49.30031049	0.505055891	9686.013171	0.301054066	523.1840335	0.182292281	3.525262629	85.26567058	2.701967931	247.3290441	0.036991919	0.017781647	3.932801635	1681.813602	0.583719995	0.714956945	0.721909158	0.791653764	66.08750488	0.015273826	1.991210933	0.002130336	98.09303401	0.016881446	0.29740196	72.8761	3362	2
0.847111875	0.616248543	21.09057617	34.22413963	37.73592453	44.27188724	40.19950248	44.45222154	13483	28.99167509	0.703309108	3895.192328	0.288896561	112.5204705	0.078685778	49.40259886	642.8110138	1.596238559	1099.238127	0.012033401	0.01072961	4.876777345	1113.145474	0.777977114	0.860750695	0.242644493	0.902750904	568.867437	0.010471749	0.131427713	0.004477287	2229.00767	0.114284679	4.717365884	72.8761	3362	2
0.581529605	0.307166392	36.84091136	119.9379631	93.29523032	121.0784869	93.05912099	122.9146045	69054.33333	69.74747634	0.386292441	21071.48804	0.305143603	1233.807843	0.191397885	3.121187536	96.65856974	2.297707472	224.2877095	0.028065318	0.014133689	3.768054168	4001.670579	0.618432159	0.752504065	0.513614274	0.813677119	78.44178952	0.012096674	4.292578251	0.000880045	125.3255272	0.015046604	0.142824372	63.7454	100	0
0.441066615	0.377983447	20.87522866	55.22789111	34.92849839	55.56977596	44.94441011	74.77967638	13424.33333	24.35917899	0.553608029	4934.12593	0.36755091	100.333337	0.067668285	52.89500566	557.6453218	1.542145489	977.1404161	0.011056145	0.010028829	4.877073417	1184.554709	0.798774266	0.872141984	0.22510251	0.91289038	491.4446253	0.00983285	0.268008731	0.003712091	1287.294693	0.310806698	2.196166794	63.7454	100	0
0.585080046	0.411364482	28.29401343	68.7808857	74	75.3923073	50.59644256	82.94576541	38896	40.24232379	0.501713217	11065.3514	0.284485587	396.0748861	0.108237044	46.42797059	872.0515262	2.273003566	2088.397317	0.005230352	0.003805682	4.88022853	2494.266475	0.681191509	0.773775779	0.591931336	0.850731818	728.757972	0.003628084	0.374662459	0.001340986	1765.722941	0.097175124	1.907048292	72.961	663	2
0.126800553	0.074147147	12.02042375	162.1157962	28.8444102	115.9482643	20	136.3084737	2079	20.55637263	0.574593304	1370.965598	0.659435112	40.92215427	0.179746867	2.535894144	33.25380403	1.677230085	56.57054591	0.076200197	0.050208436	3.387200833	164.5006796	0.71882578	0.836538462	0.233399187	0.871075527	28.7410859	0.045194038	0.814318362	0.026876545	27.87597694	0.06112674	0.688223189	72.961	663	2
0.677259645	0.295523188	12.35821576	41.81809168	43.8634244	31.6227766	38.47076812	44.27188724	4562.666667	28.32170593	0.541816873	2455.335032	0.538135965	105.8107939	0.233409712	1.526894473	29.09268601	2.11900295	60.80901883	0.094515036	0.050076125	3.282420763	287.8078239	0.629515883	0.77014652	0.399764069	0.818104819	23.84254476	0.042854218	1.766401103	0.012327984	18.27230703	0.034077026	0.279858981	72.961	663	2
0.660998389	0.460470823	45.33014268	98.44302918	85.27602242	100.4987562	100.3194896	110.2905254	145931	65.07068373	0.55574804	24119.66234	0.165281279	1625.150645	0.121179558	54.72270947	772.7356783	2.438669185	2110.90552	0.011703549	0.009579722	4.800858078	8822.212579	0.657646244	0.755258965	0.671103131	0.837291015	622.8988485	0.009268159	1.396047333	0.000325211	2240.862835	0.091076199	0.59416155	66.1191	544	2
0.874306946	0.690297338	15.57837868	22.56763544	25.61249695	26.30589288	26.83281573	28.4956137	4376	19.73104042	0.754078468	1715.743886	0.392080413	21.03160879	0.040253703	108.986521	969.0949212	1.260200581	1329.654915	0.007191406	0.006880579	5.268703244	457.7040732	0.875631387	0.928825623	0.097886688	0.948755967	899.2988261	0.006812289	0.057860641	0.011566061	3253.311194	0.590774044	9.409856792	69.41	340	1
0.717719602	0.509875968	24.08875019	47.2443333	44.72135955	56.88585061	58.85575588	59.36328832	24303	33.90818409	0.694681534	5840.790479	0.240332078	245.197838	0.105197333	27.91607769	334.1641621	2.227696938	850.8065886	0.018727978	0.015317106	4.63691023	1597.958678	0.685202632	0.77667411	0.561191563	0.852860528	272.4534367	0.014845245	0.720310277	0.002089804	562.7799511	0.176944118	0.76269739	72.4408	1508	2
0.866010439	0.591887058	25.58318551	43.2230865	50.59644256	48.66210024	42.42640687	51.38093031	24546.33333	37.43164411	0.64773563	6305.856581	0.256896071	410.8273948	0.174267871	3.417630768	79.99310488	2.106551926	168.4911797	0.03178154	0.01691666	3.815376195	1528.569622	0.646945359	0.774539296	0.430352174	0.831583918	66.45917527	0.014625436	1.982530242	0.002593748	104.0193842	0.023575418	0.267126775	78.9049	361	1
0.658157334	0.562052697	34.42461534	61.24802092	72.47068373	70.68238819	57.20139858	77.22693831	51210.33333	40.31083419	0.587417435	11352.95789	0.221692716	538.0711326	0.107436808	30.30507775	533.7049941	2.026912719	1192.648002	0.008701795	0.0068338	4.669560718	3510.56413	0.700471303	0.797980294	0.448792093	0.861876801	446.2128258	0.006550969	0.617553726	0.001026804	1697.604743	0.063067575	1.164345319	76.7721	1963	2
0.668558026	0.482339849	41.47182133	85.98049985	86.34813258	69.97142274	88.81441324	88.83692926	58990.33333	57.48295322	0.53481822	13702.45855	0.232283118	1116.826238	0.222955974	2.258162112	55.77473926	2.997268007	173.2399488	0.059685438	0.023540601	3.750997075	2753.839211	0.54703901	0.686296429	0.841363096	0.766273054	42.3644424	0.019083326	6.367123438	0.001018852	60.29833466	0.013918197	0.099331785	76.293	741	2
0.665060689	0.597277093	10.76144756	18.01751263	20.59126028	18.97366596	14.56021978	20.68816087	1469	11.98273937	0.785263429	795.8232379	0.541744886	8.159996736	0.044755208	78.60227826	823.1221893	1.169298591	1022.794229	0.013693111	0.013541728	4.946075439	165.474253	0.907396224	0.949519231	0.05962499	0.96284979	779.2409248	0.013508531	0.037433531	0.02578988	2530.325405	0.774847255	13.87789572	76.293	741	2
0.990474766	0.66887353	31.91571407	47.71561834	58.13776741	58.85575588	65.29931087	70.48404075	35564.66667	47.2611159	0.521003168	10038.2095	0.282252315	553.7770573	0.187538399	3.05979719	56.33032319	3.54816255	212.2253968	0.073256235	0.027970353	3.993854978	1652.578042	0.557523733	0.665816017	1.26518019	0.774132876	43.02473871	0.023417418	3.254145905	0.002041934	58.26709445	0.018246252	0.169142544	83.989	195	0
0.064803969	0.045840725	10.86707577	237.0616009	18.97366596	18.43908891	14.14213562	131.8938968	1281	15.36253255	0.581074015	981.6396442	0.766307294	5.933899074	0.034918783	97.95962423	422.3861255	1.073898672	458.0133573	0.021349888	0.020544755	5.077501202	162.2109406	0.954020509	0.976569408	0.024320536	0.982043333	413.5419957	0.020347752	0.073254168	0.026501668	3386.919069	0.906403062	15.28859722	83.989	195	0
0.692470167	0.525321725	45.18914334	86.02184378	86.02325267	89.55445271	95.77055915	108.0740487	127737.3333	59.56756055	0.558910002	21945.93761	0.171805196	2221.885209	0.233650394	6.016034026	196.5936445	4.270878539	879.3870191	0.025665084	0.009677392	4.096478103	4628.761603	0.485261014	0.609748266	1.541567553	0.723317635	138.6379529	0.008293753	4.920545643	0.000437114	154.8170125	0.01731416	0.155811279	54.7351	261	0
0.759548257	0.536079778	11.88298267	22.16644453	22.36067977	24.41311123	24.16609195	27.20294102	2698.333333	16.8364843	0.748797748	1251.747292	0.463896464	19.48296287	0.061456242	54.1645548	512.2813086	1.303467099	734.967949	0.016241397	0.015764003	4.736279071	272.3932966	0.859040582	0.918171683	0.114999987	0.941437797	469.7939497	0.015669978	0.073136919	0.015758181	1451.192403	0.435824645	7.824395386	0	3247	2
0.960883352	0.758975704	20.85351698	27.47586896	34.525353	32.80243893	34.525353	34.75629439	10012	26.40110507	0.771707775	2911.019689	0.290753065	82.33844262	0.079714184	65.12117593	611.1217904	1.899891421	1376.865383	0.021369143	0.018585008	4.922914453	770.3331409	0.746256313	0.821166095	0.412059278	0.885694564	515.2545361	0.018190374	0.244062562	0.003526606	1597.453117	0.395958294	3.05860067	64.0247	208	0
0.531118075	0.331115393	29.83074426	90.09168662	83.23460819	98.08159868	59.09314681	98.26494797	40271.33333	47.84932317	0.446925277	12712.95606	0.315682522	939.3338338	0.255237614	1.272750658	22.38253846	2.578987811	58.27915002	0.140108736	0.062911019	3.310646001	2195.995354	0.591933374	0.728029588	0.644966995	0.795588633	17.78092416	0.05250034	17.15378693	0.001300388	18.83591998	0.027771815	0.027835978	72.345	1634	2
0.80140909	0.551136576	25.47317449	46.21935037	52	50.99019514	45.65084884	55.82114295	27804	37.04060752	0.641414408	6919.641586	0.248872162	359.0047289	0.132769246	21.64465372	481.6634522	2.090756722	1090.45753	0.006876599	0.00485695	4.383617716	1860.258942	0.687104244	0.789383716	0.473237628	0.854286205	401.1704804	0.004577543	0.527990143	0.001683355	900.0779621	0.07292476	1.248727601	72.345	1634	2
0.260735617	0.218369192	26.02416135	119.1750591	54.58937626	106.8269629	43.68065934	107.2939886	22215	31.07318252	0.488315881	7826.137754	0.352290693	388.5788738	0.175316195	2.823262116	52.74472129	2.002156708	110.2919571	0.047907251	0.02766395	3.653080947	1476.284628	0.663969647	0.788947613	0.38304743	0.841352507	43.79289564	0.024293251	3.428556223	0.00269482	54.74261914	0.035213209	0.141010415	69.8645	549	2
0.637707922	0.385093976	40.27002755	104.5719489	95.77055915	98.67117107	91.38927727	120.6316708	109706.3333	66.68636019	0.518674686	21366.99944	0.194765414	1916.932543	0.181627678	2.870612107	73.47918384	2.102202747	156.2785328	0.035515264	0.019502205	3.697145989	6852.533718	0.647544703	0.775853099	0.429945968	0.831796514	60.90877634	0.016995492	10.99867509	0.00050923	96.95941997	0.023339726	0.04861428	69.8645	549	2
0.788031369	0.538422919	17.30987504	32.14921658	30.59411708	38.20994635	41.23105626	41.27953488	8030	25.33459116	0.684204189	2834.275696	0.352960859	41.9260175	0.044841736	85.8667074	862.7358354	1.32466122	1258.261608	0.005136166	0.004775104	5.209783284	800.5228202	0.855920655	0.914421195	0.126715359	0.939958462	790.478466	0.004701718	0.107783257	0.006456132	2827.287943	0.438956627	5.210690711	0	1208	2
0.678694141	0.53483252	16.88509383	31.57080618	32.31098884	34.98571137	28.63564213	35.88871689	7423	21.42692118	0.728578741	2525.770791	0.340262804	34.22943355	0.038831218	61.05872957	642.9918375	1.225761427	832.4709106	0.004777267	0.004356041	5.159436196	773.7661626	0.877489309	0.93375163	0.078143097	0.95019436	601.724098	0.004259067	0.100496102	0.010278299	1684.245551	0.25726166	5.355388417	63.6988	2985	2
0.609578217	0.495211482	21.48930096	43.39418959	50.99019514	34.98571137	45.12205669	51.76871642	16178.33333	26.45215274	0.704761447	4389.326013	0.271308912	277.4048404	0.163017522	3.036392725	39.92882533	1.681694708	67.42968458	0.063442263	0.043157771	3.563895454	1246.683866	0.730445377	0.838761042	0.250871404	0.878399913	35.0402994	0.039476382	4.558404934	0.003073382	57.63170761	0.062004001	0.113947837	63.6988	2985	2
0.65110813	0.421557116	15.80966572	37.50302185	34.17601498	32.80243893	37.20215048	41.71330723	8370.333333	24.41852241	0.668053894	2984.244899	0.356526411	30.80061672	0.030497912	116.0507335	1119.775304	1.173321209	1361.959314	0.006081403	0.005306359	5.521212879	916.2770354	0.906931207	0.949103528	0.062280638	0.962687583	1069.12632	0.00511659	0.059879116	0.008808409	4423.306063	0.342304527	9.257840871	68.0164	2847	2
0.867102904	0.70762855	50.29087389	71.0695942	76.83749085	84.8763807	81.63332653	87.08616423	149057.6667	61.62465149	0.692579536	19629.86661	0.131693103	1998.216695	0.138442842	8.238885172	161.4092301	2.012532947	343.4420231	0.017573224	0.011259782	4.142771638	9761.869887	0.675290143	0.791559055	0.409356997	0.84819624	134.4289182	0.010258148	5.912471459	0.000409369	269.7830653	0.039080472	0.092530866	77.5606	744	2
0.777478999	0.706441478	38.03706293	53.84319029	60.95900262	62.48199741	60.8276253	71.13367698	50353	41.86194972	0.572330282	11521.81683	0.228820861	947.6058196	0.22805381	2.818128164	70.36838945	3.249764679	242.9378137	0.054690007	0.024301777	3.780703902	2262.543051	0.542847624	0.6712857	1.005241813	0.764542715	52.60308196	0.020987711	4.817267899	0.001156081	68.78056223	0.018175083	0.116325166	69.3443	60	0
0.533063675	0.202226015	16.99882031	84.05852392	58.13776741	80	51.6139516	87.56711712	10033.66667	44.80854569	0.40172051	5600.153072	0.558136248	195.692467	0.183090712	2.525320487	40.82757775	1.820430703	76.40077354	0.060661244	0.038159328	3.50147355	746.8934357	0.69546737	0.816066287	0.300361464	0.858871559	34.76740226	0.034156471	2.093303789	0.005797153	42.05547556	0.035936455	0.246204971	65.2895	3208	2
0.512930102	0.401322074	25.79840746	64.28354964	69.07966416	62.28964601	43.08131846	75.73638492	28238.66667	32.97296766	0.550645774	8144.065768	0.288401215	350.4193715	0.124639637	23.7672515	400.89072	1.923652897	840.5196332	0.010080558	0.007906249	4.394176169	1980.779434	0.704080555	0.807526478	0.384355878	0.86426527	336.7994697	0.007561494	0.748042625	0.001633303	654.9393617	0.12192504	0.8599768	65.2895	3208	2
0.425355576	0.294283697	28.61565886	97.23834219	99.63934966	57.27128425	66.48308055	99.7196069	33274.66667	41.36087104	0.449797809	11122.67544	0.334268576	532.438031	0.168714738	6.175402514	195.2723787	2.182175621	440.6018239	0.013741588	0.007850426	3.985933782	2020.854605	0.638956125	0.766184496	0.467003721	0.826732753	159.3805199	0.006973244	1.110196767	0.001900795	226.9077769	0.023493715	0.510750969	74.4203	118	0
0.567352053	0.521744142	25.22537926	48.34817918	46.17358552	41.23105626	55.6057551	60.19966777	19182.33333	27.43043874	0.632488034	5478.976445	0.285626172	201.0852804	0.104887175	28.31494172	391.8658642	1.946614389	858.2176561	0.011942225	0.009772828	4.559505818	1353.935067	0.705982021	0.805477415	0.402240718	0.865224779	326.1099182	0.00943533	0.464872639	0.002722815	654.367634	0.149339758	1.26254834	74.4203	118	0
0.66070187	0.364106265	22.60205464	62.0754345	64.56004957	71.80529228	58.13776741	76.96752562	32883.33333	41.01335568	0.592154332	8382.362471	0.254912189	684.0437456	0.213725459	1.773360147	28.41200483	2.077970362	59.24241003	0.096117159	0.05333852	3.377736211	2097.450696	0.652833314	0.779802069	0.417425507	0.834491557	23.7061182	0.046547538	12.24531143	0.001525483	30.04237419	0.039860782	0.039317524	0	120	0
0.832980915	0.661746131	31.24331169	47.2134407	53.85164807	50.6359556	48.08326112	59.86651819	30494.66667	39.32789503	0.578013265	8166.367365	0.267796578	518.0261914	0.168167018	5.389898642	195.6026719	1.771403528	353.0532082	0.011636373	0.007727941	3.715686094	2193.602045	0.710735884	0.823667373	0.290455196	0.868045794	168.6707096	0.007053714	1.490445407	0.001716539	223.9738238	0.035029945	0.396069612	0	120	0
0.940718401	0.51830526	37.33906951	72.04069189	89.88882022	89.88882022	79.64923101	94.86832981	117681	67.77000447	0.634054864	18315.89672	0.15564022	1762.805812	0.162348946	9.646036651	206.0467141	2.312367882	482.6641523	0.01587791	0.00934924	4.179234038	6985.585263	0.641304523	0.760020491	0.556848792	0.827645337	169.9308277	0.008461053	3.787815099	0.000464434	349.328972	0.029323158	0.188954954	83.6824	859	2
0.393792282	0.356811804	23.32714117	65.37659598	51.26402247	54.58937626	36.76955262	59.39696962	18826	25.74479893	0.620592384	5514.630086	0.292926277	121.7763078	0.058063086	51.43593835	581.5648151	1.43713577	926.6309967	0.007679248	0.006885408	4.966407154	1716.89277	0.8184451	0.88955974	0.171999404	0.922654447	521.4958359	0.006728282	0.324726958	0.003113036	1304.582152	0.281265403	1.705497983	0	1157	2
0.557291949	0.300093023	38.07725174	126.8848284	89.28605714	113.1724348	74.21590126	131.1640195	40394.66667	70.71189329	0.359431031	15839.85645	0.392127421	585.6957781	0.135752415	4.899760016	113.2961216	1.638993102	188.6773365	0.019279537	0.013069957	3.863506394	3191.917497	0.737903188	0.845415216	0.232038062	0.882541039	99.51359597	0.01190241	2.695663964	0.001480833	167.9638365	0.035863696	0.190901263	74.1437	166	0
0.972434744	0.713948235	31.51006024	44.13493683	58.13776741	54.91812087	55.02726597	59.89991653	39050.66667	42.91834598	0.699744036	7954.823605	0.203705193	211.6197873	0.047586186	57.26006589	648.6950118	1.325827394	910.9220238	0.005420627	0.00488416	5.154681419	3754.993744	0.844000376	0.91120744	0.12026048	0.934998548	597.1181296	0.004770417	0.433307419	0.00188762	1884.222303	0.21257459	1.120064183	74.1437	166	0
0.614092539	0.203582341	18.00772602	88.45426336	76	60.8276253	76.65507159	79.52358141	10718.33333	54.31910318	0.501406184	4688.629813	0.437440194	220.7550798	0.202078235	2.232960028	42.02153798	1.864380625	78.57739091	0.058153955	0.035453989	3.412973569	752.1650123	0.686294309	0.807692308	0.31987641	0.85401918	35.86198666	0.031535166	2.133582404	0.004713168	57.70218845	0.028511883	0.260158352	74.8118	337	1
0.854447886	0.624591905	41.37798559	66.2480337	81.60882305	79.24645102	69.65629907	87.47571091	100836.3333	56.60549238	0.665493204	15742.91668	0.156123454	1934.240145	0.217284034	3.736926126	107.520134	2.602764783	288.3059549	0.033355661	0.018439157	3.712305153	5313.239591	0.594553516	0.724802898	0.674546638	0.798538349	84.85171072	0.016499168	6.218902702	0.000510143	157.7735922	0.016288845	0.107458074	74.8118	337	1
0.678552596	0.640405092	54.29247226	84.77832694	80.52328856	102.1567423	84.11896338	105.9245014	176760.3333	57.52655384	0.666728588	22845.02241	0.129242924	3170.972346	0.20931496	5.005159783	125.0151291	2.802205593	366.4041319	0.032406473	0.018071572	3.884802683	8704.645079	0.573183064	0.704186599	0.769280685	0.785066228	96.31965	0.016280418	10.43965561	0.00030233	141.025381	0.024338727	0.057586814	67.7837	587	2
0.848871064	0.482691255	28.86441605	59.79892065	72.80109889	62.80127387	65.11528238	72.91090453	57562.33333	50.76157343	0.636884256	11320.07241	0.196657636	723.7542793	0.130827684	29.76109431	464.2066136	2.080061148	1052.05377	0.014420329	0.012183344	4.459060247	3774.744591	0.681611526	0.787883108	0.461188959	0.851498564	383.8659394	0.011847625	1.151135914	0.000859496	762.7986186	0.112764992	0.584456521	66.0534	3185	2
0.6432739	0.508260737	8.321837524	16.37316621	16.1245155	16.1245155	12.16552506	17.20465053	842.6666667	10.53243049	0.769108188	560.9625902	0.665699276	20.7121706	0.222318291	1.753160721	17.5795081	1.697279269	29.21358371	0.159152971	0.103950039	3.056392323	66.1424171	0.703862063	0.831043956	0.223505662	0.861081545	15.27526171	0.092534915	0.619953972	0.064798627	13.55114055	0.059187067	0.925374571	52.5777	1967	2
0.732126538	0.446048035	14.54642021	32.61177963	35.44009029	36.76955262	27.20294102	38.93584467	7278.333333	23.8759493	0.720211164	2521.809266	0.346481694	141.4220681	0.20959756	2.299497038	30.36583352	2.453203847	70.00917778	0.111727658	0.050481631	3.647552582	404.221028	0.595842624	0.734288587	0.565941477	0.798578587	24.77412199	0.041817359	1.418800487	0.008616895	46.49776869	0.021772269	0.543203078	52.5777	1967	2
0.559746548	0.474857846	11.56127425	24.34681103	30.59411708	17.20465053	24.16609195	31.17691454	2000	13.62804342	0.638531869	1202.231798	0.601115899	6.821941063	0.026768058	179.3698543	1012.106968	1.089510665	1119.020401	0.016884503	0.014915184	5.506923906	242.0676921	0.949295205	0.972695244	0.031535428	0.980006087	987.7575782	0.014465507	0.033067182	0.021361457	7074.587602	1.089196519	20.76938831	52.5777	1967	2
0.556794739	0.545338726	10.77511442	19.75857188	17.08800749	20.59126028	17.08800749	22.89104628	1272	11.00146888	0.696401651	815.2342302	0.640907414	22.63807224	0.159925325	9.122447335	172.6429945	1.532450319	272.0138383	0.027016983	0.024011358	3.669097812	107.3157596	0.756314849	0.862570356	0.1812303	0.891876897	152.4591422	0.023396033	0.089163357	0.036745257	215.7217435	0.101409879	5.719657546	52.5777	1967	2
0.855921423	0.439362512	11.97973372	27.26617175	28.8444102	25.29822128	27.85677655	35.09985755	4113.333333	23.33770053	0.656411474	1891.344165	0.459808144	17.45230849	0.034856374	95.98754777	738.2807853	1.190474027	958.9754288	0.00631109	0.006082832	5.263754554	450.6322403	0.899838574	0.944557329	0.0688807	0.959650008	692.2338059	0.006031589	0.085453231	0.011386243	3003.049759	0.682329826	6.900365183	52.5777	1967	2
0.422532576	0.408749443	7.579727248	18.54370048	10.77032961	16.4924225	15.23154621	19.59591794	657.6666667	7.83531754	0.748534208	488.5882583	0.742911695	8.952462495	0.113269692	14.72772113	41.38044059	1.392812097	47.30189572	0.2920233	0.182866202	3.793103791	65.36526184	0.825674457	0.897727273	0.146669547	0.925293651	40.0210322	0.162597142	0.385181316	0.064464964	190.8575606	0.261115251	8.756333039	51.6331	1586	2
0.486230404	0.231804873	28.38622109	122.4573956	129.7690256	111.9464158	78	136.9525465	46197.66667	59.54250896	0.411532736	15129.56461	0.327496294	729.8588803	0.167112969	3.833304986	96.64615958	2.283271384	226.9493777	0.028158258	0.014629397	3.942476086	2743.635531	0.625677128	0.756159309	0.515581167	0.818132389	78.46326303	0.012638986	2.63723284	0.001490973	119.9330269	0.018390351	0.220618189	51.6331	1586	2
0.539499299	0.473784875	13.20921165	27.88018856	20.09975124	34	21.54065923	34.58323293	2654.333333	15.04134219	0.641651347	1444.847426	0.544335336	12.08800311	0.036291461	71.18614562	681.0913871	1.111625737	789.6652817	0.007151307	0.006982998	5.100875854	311.2798098	0.934289444	0.965440357	0.038235715	0.97417091	656.0957307	0.006943276	0.055301397	0.019094923	2791.032157	0.473636511	10.20217581	51.6331	1586	2
0.777365801	0.389716476	29.88260485	76.67780726	73.53910524	43.08131846	45.12205669	93.12357381	17826	59.60670507	0.456165233	7234.322696	0.405829838	392.9894074	0.24132851	1.47827471	51.49549118	2.524930694	132.2653332	0.053753765	0.022934743	3.430542706	941.8334097	0.57459376	0.722776336	0.580593737	0.784423569	40.27425728	0.018446954	2.507092646	0.003267653	42.90483541	0.012892335	0.220775002	62.4641	1672	2
0.527519618	0.494458115	57.31364361	115.9120294	113.4372073	125.6025477	80.62257748	137.3608387	261066	61.14586946	0.62819696	31445.2586	0.12044946	3128.876679	0.136270913	69.92664173	1388.566145	2.528877285	3869.718871	0.006163432	0.004744898	4.734449296	14622.78118	0.636517064	0.742430813	0.700125091	0.824963941	1106.852384	0.004533049	2.0118396	0.00016586	2395.54236	0.11590438	0.570811454	62.4641	1672	2
0.621810962	0.367173497	57.79324328	157.4003674	122.8006515	132.438665	111.5706054	168.3448841	80902.33333	97.87327378	0.374323291	24166.36363	0.298710342	1410.199029	0.174705813	2.800912466	41.06459128	1.961155939	82.23573575	0.069168388	0.041664997	3.661969385	5422.472514	0.6699315	0.794465475	0.366731022	0.84498006	34.49961403	0.036985393	15.08880543	0.000715073	57.10722814	0.036487948	0.036052104	0	183	0
0.785901493	0.549677663	66.5074783	120.9935982	130.8739852	123.6931688	113.7717012	147.3363499	493983.3333	95.08904945	0.65266468	46302.26232	0.093732438	8706.493079	0.186065006	3.359172009	90.52804417	2.123224593	196.5619764	0.031246109	0.018403875	3.697168084	30385.44788	0.647346493	0.774234155	0.442434702	0.831490739	74.69804124	0.016413235	39.05650718	0.000106837	138.5399187	0.022283314	0.014338887	0	183	0
0.370108894	0.19099687	21.7365389	113.8057338	63.56099433	44.40720662	62.28964601	110.0727032	9235	42.12051431	0.414881794	5130.791267	0.555581079	157.7277703	0.156902815	4.037963396	75.27333327	1.638068853	122.5356134	0.034172099	0.024489048	3.676325708	747.9750841	0.742390867	0.846672283	0.235783915	0.884898564	66.6484683	0.022723594	0.858856281	0.0065369	117.9808505	0.033908705	0.608207506	77.4018	444	1
0.438291095	0.34165233	19.76126587	57.84027835	62.28964601	42.42640687	36.05551275	65.63535633	16570.33333	25.35087895	0.628616019	5000.186196	0.301755318	137.6330418	0.078003949	31.36406335	396.1461417	1.600126982	681.2924051	0.012912835	0.011156524	4.734917086	1353.611433	0.766679334	0.856881214	0.234531668	0.897424578	347.5993141	0.010830581	0.376726361	0.003487217	850.0519775	0.181086175	1.302068661	77.4018	444	1
0.654710753	0.553162599	14.75836794	26.67998158	32.55764119	26	24.08318916	32.80243893	3748.333333	17.46767084	0.673697775	1732.119357	0.462103875	95.44905015	0.280350461	1.520714383	46.02477209	2.599196965	119.5619804	0.071723965	0.035901545	3.237459531	196.5482357	0.574269728	0.717461863	0.622825168	0.784497775	36.11464528	0.031037853	0.869609304	0.013977648	25.41742184	0.023717956	0.502985256	52.6434	463	2
0.508438463	0.330633579	10.7490452	32.51044625	30.59411708	32.31098884	20.39607805	34.92849839	3562.666667	16.52956133	0.711195917	1586.152706	0.445215019	86.32591217	0.258843038	1.22370427	15.65276744	2.437868668	35.89956341	0.216378444	0.093334103	3.231127192	196.374222	0.582630234	0.73271344	0.527616315	0.788594884	12.60329515	0.075183664	2.301269622	0.015812296	12.44906787	0.032352637	0.248596333	52.6434	463	2
0.823807236	0.729309949	44.96174527	61.64970781	69.42621983	72.80109889	64.89992296	74.13501197	93011	50.7874754	0.737946117	13452.89281	0.144637654	1307.887149	0.164016645	13.9535715	233.8686301	2.93066228	770.4279948	0.018908966	0.01146209	4.287453869	4706.835277	0.589322154	0.702770045	0.888583319	0.795614526	177.8623829	0.010598649	3.692310721	0.000566151	234.412258	0.074231028	0.184517407	52.6434	463	2
0.55725802	0.318564805	34.01994739	106.7912928	97.20082304	101.2126474	70.11419257	132.7554142	23801.33333	59.5103043	0.392112193	10204.88154	0.428752516	380.3205612	0.161261338	3.749397629	110.2806876	2.018530172	228.6904981	0.022934375	0.013595194	3.83151855	1560.149635	0.658576986	0.787158084	0.386683308	0.837913624	91.51486611	0.012089778	1.59834286	0.002768362	104.3601324	0.025791773	0.326166774	71.1513	446	1
0.566868633	0.543936222	43.01396599	79.0790616	77.20103626	74.96665926	81.41252975	88.9269363	92737.66667	44.82743952	0.596735181	16603.76553	0.179040148	1039.878517	0.11982008	38.61501745	630.5734375	2.321447928	1629.924705	0.006607572	0.004740433	4.684552618	5813.05207	0.669589308	0.765906387	0.608133226	0.844281426	513.381229	0.004505391	1.205065906	0.000459775	2094.348664	0.08465649	0.641620861	71.1513	446	1
0.214254262	0.167617847	50.77658321	302.9306497	216.9331694	84.97058314	208.173005	217.0161284	160602.6667	64.90418265	0.550614217	25950.07026	0.161579324	2650.783589	0.185694529	8.142925435	182.7967527	2.593485556	476.4767036	0.020784104	0.011795488	4.110707947	8619.658002	0.601970726	0.727526149	0.681241498	0.803382609	146.397752	0.010658185	5.782944586	0.000328684	290.2765197	0.02305357	0.134236836	78.308	182	0
0.56851912	0.336056533	32.99586898	98.18547098	88.5663593	98.79271228	68.11754546	105.1665346	81017	55.8203176	0.527865293	17153.19882	0.211723451	1470.560841	0.231363393	2.238136804	60.80433156	3.860708216	234.7046856	0.070540297	0.021584274	3.902930174	3224.508758	0.503496774	0.633854759	1.303103936	0.735445984	44.79645344	0.016923714	8.724695636	0.000782309	46.83261498	0.013657392	0.064744084	0	617	2
0.85470394	0.573142736	20.04237478	34.96925549	44.18144407	39.39543121	44.72135955	48.57983121	11818.66667	29.88836043	0.649823215	3861.309008	0.326712743	123.1964012	0.10213846	27.3882676	427.5377427	1.840384568	839.2681093	0.009874426	0.007998712	4.568023973	871.3102453	0.721308011	0.821649701	0.348709273	0.873345177	365.8066904	0.007703519	0.212838516	0.004958728	839.9462049	0.106975075	2.483180424	0	617	2
0.670627014	0.598509056	23.15738496	38.69178705	44.72135955	41.76122604	30.52867504	46.73328578	15453.33333	25.94775762	0.752662388	3986.257588	0.257954546	114.9366375	0.072593801	61.28489892	691.9667943	1.858874665	1468.748938	0.007404482	0.006251197	5.054121749	1161.670986	0.733725919	0.82276859	0.373806588	0.879750137	584.8656541	0.006066381	0.188831764	0.003819646	1508.48776	0.221550461	3.146753556	71.4493	1362	2
0.444900005	0.232175254	25.72189646	110.7865548	93.50935782	88.76936408	58.30951895	102.0392082	21449.66667	49.28893875	0.356542362	10470.96446	0.488164437	497.2546407	0.268123125	1.131441293	13.97846873	3.116497877	45.73053487	0.294592834	0.124028619	3.398125744	984.0463534	0.52614733	0.675397515	0.864492714	0.751010015	10.329243	0.102123101	14.89156786	0.002947832	7.073395511	0.034008899	0.031758883	54.8904	278	0
0.723434422	0.610872855	23.0170414	37.67893956	32.24903099	42.19004622	41.61730409	43.35896678	15612	27.25824186	0.753717654	4007.877743	0.256717765	122.2556883	0.082461746	49.66537953	628.9363993	2.44929937	1832.22701	0.008266713	0.006431362	4.947524848	1050.816362	0.709300121	0.769710788	0.754795387	0.864968255	518.292116	0.00624829	0.248545703	0.003143334	1286.214726	0.210464513	2.520655613	54.8904	278	0
0.370016307	0.196626351	38.30515788	194.8119248	218.5497655	107.5174404	84.02380615	235.168025	23924.66667	72.08358897	0.35365768	11353.54872	0.474554103	376.0100144	0.151511055	3.735608917	73.77437089	1.825923015	140.0937429	0.031960924	0.020456662	3.768822663	1745.083103	0.70065278	0.816630374	0.31211526	0.86208772	62.84773612	0.018482209	2.292245135	0.002658524	96.53155793	0.03313341	0.215869843	50.2247	1738	2
0.685658699	0.604258663	48.85799475	80.85609315	108.2589488	108.2589488	66.84309987	110.8692924	148335.6667	55.43968362	0.709393027	19102.67856	0.128780077	2082.14777	0.154743957	8.878664917	191.2035766	2.419471796	493.0145848	0.018887912	0.011835471	4.203967445	8418.286028	0.624519014	0.745500452	0.608218918	0.817936859	152.8523312	0.010889943	4.928028417	0.000410824	280.1967169	0.034623682	0.113265132	50.2247	1738	2
0.785989469	0.67590952	36.59139121	54.13652293	70.88018059	54.91812087	72.44308111	72.47068373	47349	42.55073692	0.567035877	11162.13988	0.235741829	449.3968654	0.097960313	26.99175087	414.2982717	2.088039854	961.1551188	0.008994286	0.006708805	4.70927135	3155.66285	0.687294746	0.788842247	0.472630552	0.854614096	341.8493996	0.006388972	0.935588755	0.001229876	729.0149971	0.119363117	0.572656777	60.1945	492	2
0.500016815	0.321500007	12.72873509	39.59171016	38.83297568	43.8634244	26.83281573	44.27188724	6047.666667	19.79652083	0.679590071	2362.08577	0.390578036	114.5890472	0.21949655	1.833576297	32.29393112	3.028657061	106.4567384	0.109510528	0.048992866	3.575565604	289.9028124	0.54908136	0.690879412	0.84433768	0.766932891	23.86217689	0.041755094	1.766189194	0.010622769	16.64808305	0.034252393	0.272172632	66.7205	220	0
0.967167583	0.712053314	14.35992101	20.16691831	24.08318916	24.41311123	23.40939982	26.15339366	3518.333333	19.50478965	0.767512743	1457.549071	0.414272592	15.69146461	0.036971983	93.8672232	982.3489937	1.200446094	1266.074468	0.005362329	0.005126708	5.238869414	381.6614428	0.898996139	0.942905983	0.074463296	0.959120196	925.6265562	0.005074068	0.044494537	0.015110263	3435.098706	0.48099617	12.38572237	66.7205	220	0
0.47079	0.317924872	13.3898471	42.11638747	36.87817783	37.36308338	25.05992817	41.85689907	6136.666667	19.82797406	0.659792634	2456.772925	0.400343225	106.1790852	0.182843234	2.409054048	25.6600023	2.302884172	60.22007818	0.138050252	0.07598929	3.675545271	352.6223571	0.604366724	0.747054747	0.487975591	0.804592545	20.44115376	0.065996257	1.882322515	0.011599076	21.62663547	0.041163575	0.290149865	75.4329	1581	2
0.878543509	0.580512852	41.92780015	72.22544687	80.62257748	87.658428	107.424392	107.4430081	104846.3333	63.45319755	0.534508529	20117.08185	0.191872059	486.3610448	0.043614091	121.0473902	1096.389356	1.748788607	2350.369416	0.00282578	0.00218579	5.564002863	8679.702713	0.778403919	0.846492792	0.350553734	0.902344705	943.0168885	0.002079707	0.617395268	0.000715376	3449.783088	0.266029125	1.063459914	75.4329	1581	2
0.686522778	0.470853047	16.52737136	35.10091198	36.7151195	37.73592453	31.6227766	38.62641583	7866	24.09757559	0.667553091	2865.283561	0.364261831	142.5268187	0.194594804	4.326838248	89.15597649	2.389159317	214.3198896	0.038349286	0.022301733	3.830524877	455.4704173	0.620065602	0.746837432	0.573038041	0.81482272	72.28292709	0.020141549	0.597575814	0.007729805	102.243072	0.028422349	0.831463974	88.2658	166	0
0.687459002	0.536265169	41.34674017	77.10129715	67.91170739	87.20091743	67.08203932	88.76936408	110853.6667	53.00398081	0.710508272	15706.5823	0.141687531	1614.724717	0.19166304	12.23555736	282.9888857	3.941178468	1192.150985	0.021747475	0.011575831	4.41201042	4223.937425	0.500080911	0.625356655	1.354609754	0.73450516	200.7763003	0.010580818	2.226753044	0.000559763	365.924463	0.021998659	0.340796901	88.2658	166	0
0.448035504	0.345275631	33.99284613	98.45133297	88.81441324	58.30951895	71.80529228	97.91833332	41500.33333	44.10969258	0.415338501	13956.70793	0.336303514	812.5067683	0.214411754	4.505024302	204.9943377	2.499221098	526.1163437	0.014960875	0.007812923	3.740057861	2291.943823	0.602655808	0.733398889	0.62009876	0.803897484	163.2110316	0.006863028	1.53773713	0.00132934	191.3559776	0.015406994	0.454986596	75.4466	1130	2
0.780575531	0.70370614	24.82307416	35.27477274	35.77708764	45.3431362	34.92849839	47.9165942	15024	27.53462448	0.706998585	4164.753448	0.277206699	163.2690085	0.108654291	25.76820851	350.8395765	1.935881845	760.8379465	0.015538992	0.012860644	4.520389039	1063.182765	0.706555461	0.80777511	0.393698355	0.865221088	292.6989027	0.0124143	0.416200593	0.003560883	508.5477802	0.148185912	1.450908463	75.4466	1130	2
0.37357677	0.307183422	13.32868703	43.38999464	37.20215048	20.59126028	33.10589071	38.05259518	2814.333333	16.20949404	0.693242367	1390.53754	0.494091273	62.32942125	0.234990988	1.591202342	25.8759369	2.402711875	66.96201275	0.113432716	0.060029643	3.361380819	154.9235695	0.581260801	0.732044199	0.508543942	0.789145585	19.74001876	0.051690353	1.001011832	0.020993503	16.35017425	0.031166155	0.475574228	68.3178	107	0
0.292125049	0.163553728	20.66440648	126.3462885	68.81860214	86.83317338	52.49761899	101.4297787	25886	36.9089157	0.586841691	7211.182093	0.2785746	251.8415853	0.09818584	35.7395379	409.8788995	2.024465695	964.4895224	0.015455182	0.013088032	4.697527997	1804.437774	0.70350622	0.79768177	0.447946787	0.863502235	337.0882973	0.012715855	0.668770806	0.001886749	695.354536	0.2082635	0.942408773	68.3178	107	0
0.695622815	0.635301678	44.34024476	69.79399911	88.81441324	67.91170739	70.9365914	95.20504188	96369.33333	48.55029811	0.649298973	15655.4412	0.162452522	1835.415921	0.226361885	2.476207097	66.29533913	3.016324653	195.82095	0.0527201	0.020063466	3.751916393	4535.679929	0.555241066	0.689870266	0.867692287	0.771686051	51.52119204	0.016324757	9.428391993	0.000593436	74.21126662	0.013828001	0.069502395	51.0767	595	2
0.656273228	0.52304824	15.21475275	29.08862243	26.07680962	32.80243893	24.08318916	33.76388603	4860	19.09008414	0.722098815	1921.520425	0.395374573	50.18207279	0.103843909	47.96046233	242.924837	1.977090396	377.9995032	0.019724398	0.011988641	4.727493512	330.9612536	0.683600797	0.797202797	0.388790531	0.852326295	222.2501137	0.010795546	0.127706203	0.012051601	1403.085765	0.111043325	15.12291597	80.326	284	0
0.718197232	0.632124544	20.03931254	31.70152581	37.20215048	28.63564213	29.73213749	37.41657387	9352.666667	22.76794808	0.752126511	2854.194282	0.305174383	139.6218987	0.164138613	10.36119985	243.8222867	2.542652383	635.9093217	0.014436911	0.008194711	4.182431162	533.9059994	0.626154056	0.736606845	0.680552924	0.818288529	197.5908796	0.007441259	0.244245079	0.006122151	430.2980015	0.031182689	2.581552259	80.326	284	0
0.717412052	0.15299263	24.18896719	158.1054407	122.40915	140.4279175	120.266371	159.5619002	18946	113.4267487	0.331836608	10357.10037	0.546664223	366.9613184	0.200609016	2.054077668	26.31553442	2.41126573	69.51977299	0.121287786	0.065691388	3.606339995	1106.405246	0.601486071	0.740049829	0.556984679	0.802661585	20.54696247	0.057194784	5.555477941	0.00354856	20.75627042	0.033636356	0.09453387	79.726	330	1
0.139709415	0.132990029	15.95545179	119.9747974	26	26.83281573	21.54065923	88.13625815	5522	16.76160876	0.645425005	2340.826755	0.423909228	45.29191458	0.075382437	61.00651838	649.823183	1.614241555	1201.343503	0.016513144	0.015356395	4.82002447	466.8492356	0.776567484	0.857252747	0.247994269	0.901599563	562.4008694	0.015129531	0.115352651	0.007403133	1549.581506	0.354463437	6.146557354	79.726	330	1
0.737674527	0.48510586	62.54028408	128.9209001	150.146595	128.9496026	116.5160933	150.6253631	500406	95.10166398	0.60224063	50613.03861	0.101143948	8658.686237	0.182333092	2.674004335	54.39593282	2.190494167	121.2176516	0.049302235	0.025300664	3.710628442	30307.96254	0.636385214	0.765571073	0.472085733	0.82496829	44.69350151	0.021616158	72.64628217	0.000110102	70.00135883	0.029061803	0.007164076	66.589	615	2
0.767152376	0.42668767	9.954711081	23.33020565	27.20294102	20.88061302	22.8035085	27.49545417	2348.333333	17.89782271	0.704625917	1212.547256	0.516343757	54.54251717	0.237975449	1.548493813	21.3242008	2.233481204	52.76311193	0.138745962	0.079616488	3.233045528	141.2876626	0.6129391	0.755521706	0.452106962	0.808861981	16.57327288	0.06988356	1.261027946	0.023547644	13.63779269	0.049187769	0.360713072	75.589	1013	2
0.715770338	0.507455442	47.14251581	92.89981325	84.89994111	87.20091743	97.83659847	110.0727032	167919.6667	66.49493072	0.626627497	23489.60524	0.139885969	2031.250386	0.138860535	27.00744491	497.0127688	2.851741793	1583.535451	0.00895624	0.005620099	4.577717872	8989.747523	0.613954045	0.715988806	0.885993866	0.811025929	386.5599476	0.00525631	3.243887798	0.000293914	670.7916062	0.091266814	0.236779549	75.589	1013	2
0.430207748	0.357493369	42.29596649	118.3125902	145.8355238	114.4901743	64.49806199	157.2895419	89757	50.89899294	0.456242723	21248.76659	0.236736595	2021.627074	0.305821248	1.016123998	30.43110859	4.616807083	145.468363	0.159360202	0.040162448	3.565152116	3041.282434	0.456187711	0.591250129	1.662136255	0.698731412	21.0948078	0.029776639	20.12634861	0.000610051	23.69173796	0.008848239	0.030670153	54.3616	522	2
0.595126876	0.507035273	13.18462485	26.00336809	24.73863375	28.8444102	23.40939982	30.33150178	2790.333333	15.47530321	0.650668061	1473.088006	0.527925459	15.20211225	0.044472625	68.49443674	582.7127336	1.200066555	757.1593888	0.008791454	0.008446478	4.975230954	305.6152394	0.893960212	0.941513032	0.071371403	0.957169652	545.7965504	0.008368738	0.070660893	0.016232447	1979.513656	0.528401864	8.444644963	54.3616	522	2
0.854748244	0.476637304	31.28528261	65.63750335	75.2861209	68.02940541	69.85699679	76.26270386	44656.33333	56.10354073	0.496754838	12253.61017	0.274398036	640.6066976	0.158633253	6.899381658	166.9614009	2.509922872	434.902934	0.01897678	0.010037566	4.188625306	2470.307485	0.610019263	0.734128317	0.637939152	0.808705019	132.9810313	0.008870113	1.472819096	0.001568566	213.3791758	0.024486768	0.369695259	48.1753	502	2
0.62519015	0.459364458	24.02114779	52.29213403	40.24922359	43.8634244	53.81449619	58.03447251	25626.33333	32.6925271	0.703929956	5971.438877	0.233019636	332.3584545	0.139900618	15.08780695	227.3185812	2.356319657	600.6050689	0.019506372	0.014340648	4.319532189	1543.565034	0.649039665	0.756381648	0.598040615	0.832456357	181.8221925	0.013670189	0.869981774	0.002039262	398.1000006	0.07061064	0.67034772	48.1753	502	2
0.382070145	0.230128221	19.4494597	84.51575206	39.39543121	73.53910524	60.7289058	73.53910524	5061.333333	32.29094564	0.458438758	3109.658928	0.614395204	73.90664774	0.125019496	4.799483735	60.14069083	1.398082717	84.28269439	0.038647641	0.029622891	3.660311112	473.4632851	0.799034322	0.890407785	0.131939301	0.91371656	54.79659219	0.027706308	0.982077994	0.010924148	86.07258884	0.076450319	0.588020604	76.5781	2129	2
0.771869407	0.628204139	16.9610469	26.99926002	26.83281573	31.2409987	25.29822128	32.24903099	4361.333333	20.83990281	0.55261276	2336.01738	0.535620005	36.86995398	0.073267677	59.32115963	864.5072535	1.346532045	1222.693466	0.006968299	0.006548449	4.749260743	426.1484465	0.846534915	0.909166783	0.133285894	0.9356295	798.5526398	0.006465167	0.064805286	0.010098311	2141.724856	0.274029666	10.07352206	76.5781	2129	2
0.57973342	0.228585442	24.89460308	108.9072114	114.1402646	71.69379332	134.714513	134.9518433	11726.66667	63.13715018	0.333975372	7473.993835	0.637350242	267.3984401	0.224042121	2.618820078	128.4299453	2.093514939	278.3414073	0.018249738	0.010114194	3.426914415	785.4775067	0.655070517	0.780514836	0.427220145	0.835530885	105.976262	0.008878615	0.847179249	0.004584945	97.02686779	0.018337863	0.722205902	77.0986	715	2
0.380438977	0.080124162	17.84823856	222.7572567	93.38094024	40.44749683	158.492902	178.0449381	4271	84.74554291	0.444410771	2864.524863	0.670691843	15.62018882	0.027971073	103.9703288	714.5653482	1.079369798	780.3367346	0.010645093	0.009654533	5.376011111	530.7023663	0.950043204	0.974627467	0.026187562	0.980626897	698.1880833	0.009417971	0.109695247	0.010863321	4110.055849	0.730886619	6.304298484	77.0986	715	2
0.413324831	0.257305725	24.78671119	96.33175153	80.04998438	99.31767214	44.72135955	106	35294.66667	39.81630488	0.50617142	10279.98689	0.291261764	407.2706266	0.115145394	14.30168088	470.8847701	1.837367102	858.2341658	0.007901342	0.005781815	4.315998693	2490.37189	0.701648311	0.816510666	0.323399398	0.862728631	406.583707	0.005445609	0.37982555	0.001930068	1038.125432	0.022903781	1.999736382	57.9123	367	1
0.658004964	0.481426156	28.8714604	59.97069346	58.13776741	62.03224968	59.36328832	82.99397568	40650	39.46101398	0.625523681	9140.025384	0.224846873	507.5876858	0.13442516	30.37998153	499.8221886	2.275129488	1249.787781	0.01503538	0.012297839	4.488146308	2469.047199	0.652740166	0.763810799	0.55039199	0.83463947	403.5083237	0.011874837	0.71887055	0.001353569	645.8859909	0.103322497	1.038745062	57.9123	367	1
0.430939969	0.377434643	32.56900611	86.2904525	59.66573556	52.80151513	98.08159868	100.9752445	41464.33333	37.18600491	0.510293978	11353.07412	0.273803368	600.8433226	0.162515237	6.973287527	220.866967	2.588951616	606.9166605	0.014395048	0.007617077	4.138186326	2231.380694	0.601896579	0.726789929	0.680377203	0.803664064	173.7686611	0.006749578	1.227385601	0.001589829	224.378072	0.024660071	0.485771978	78.2274	10	0
0.677261891	0.602853546	32.77693693	54.36965101	55.31726674	51.41984053	66.84309987	69.07966416	38801.66667	36.82249263	0.6238781	8884.19271	0.228964204	382.2455316	0.098400651	28.33903618	417.9034845	1.903859826	885.0439325	0.010901654	0.008953376	4.639910013	2802.30384	0.720951571	0.814374254	0.390361811	0.873111751	353.1617912	0.008656739	0.737658127	0.001372212	981.2407429	0.110725901	0.785447209	78.2274	10	0
0.498009829	0.328940145	42.79940382	130.1130447	138.4629914	138.101412	70.71067812	154.4668249	85279.33333	64.79757509	0.394875322	23727.5736	0.278233573	2072.451345	0.343894779	0.71807641	12.38241402	4.986476817	66.13582569	0.448376406	0.116117939	3.449662384	2580.720197	0.424220669	0.566227058	1.758522197	0.67198756	8.196360764	0.085708164	61.12654979	0.000626515	6.773926294	0.016945574	0.008644905	60.1589	120	0
0.838049262	0.659604306	67.33319131	102.0811882	106.6770828	119.6327714	117.0469991	122.5724276	400106.6667	85.54906447	0.683606225	38411.56256	0.096003306	6204.869368	0.226084434	13.26188412	272.1056397	5.87610432	1824.035256	0.024894468	0.009204249	4.296702096	13380.21796	0.48666215	0.566854445	2.714923245	0.724707602	186.6048727	0.008234553	9.588706007	0.000115803	451.677212	0.019644823	0.106888198	60.1589	120	0
0.272373093	0.213695592	19.60434552	91.73958762	45.3431362	63.65532185	40	88.06815543	12948.66667	24.98739527	0.522202733	5106.558966	0.394369482	249.0688814	0.198359312	1.985829854	34.10981604	2.153930147	75.16151198	0.079455599	0.041472079	3.52215602	787.0639955	0.62357955	0.765105705	0.425715471	0.816396376	27.610245	0.035281272	3.820671926	0.004704539	25.19496087	0.038536372	0.128677296	83.589	140	0
0.809330605	0.677165363	46.10157739	68.08023556	71.55417528	76.23647421	80.62257748	88.90444308	112375	55.09941826	0.682173964	16508.29119	0.146903592	2015.481126	0.254502233	4.986317083	121.334342	5.053041221	673.5947385	0.048879371	0.018316058	4.026770751	3715.774873	0.468062038	0.578245263	2.023013733	0.710613167	82.57214049	0.015995312	8.015965386	0.000461996	80.0025829	0.023273588	0.092515846	83.589	140	0
0.620246836	0.488337541	16.6608515	34.11749066	38.62641583	36.05551275	24.73863375	39.84971769	8102.333333	21.16126562	0.766664734	2544.59523	0.31405709	175.18706	0.266480698	1.297360163	25.51755798	3.379623014	96.33916917	0.144169733	0.058008286	3.443714126	328.250463	0.497130174	0.649471201	0.968539781	0.730634811	17.6871514	0.047662868	3.312638887	0.007029546	12.37147287	0.029859398	0.143354968	61.7945	417	1
0.736046028	0.584062033	67.18091852	115.0236015	138.9244399	132.196823	96.54014709	144.5683229	452478	84.66266492	0.690504903	41277.7171	0.09122591	7452.525818	0.24605638	3.111809361	81.33510585	6.203285096	491.4960963	0.082756385	0.015017647	4.198509849	13291.2449	0.435618952	0.547312158	2.690184292	0.68359526	56.52135476	0.010741685	31.56557454	0.000133377	74.04137214	0.008433616	0.028100377	61.7945	417	1
0.816928713	0.62584309	22.85182561	36.5136661	40.49691346	39.44616585	44.94441011	47.07440918	15499.33333	29.82906224	0.682515289	4404.673811	0.284184727	215.5666933	0.160778104	14.34626622	275.5612212	2.866553556	859.4325576	0.01996848	0.013637231	4.297349131	788.130103	0.586504678	0.705696203	0.83091225	0.793627122	211.2167076	0.012890295	0.468694346	0.003503973	328.336417	0.059951051	1.323839447	70.5397	2891	2
0.790026646	0.564386428	18.29370377	32.41343672	32.24903099	37.57658846	32.24903099	39.03844259	9935.666667	25.60747868	0.750268778	2978.964027	0.299825279	57.63231888	0.052151696	73.5513849	653.6830451	1.507646631	1142.906405	0.009106805	0.008402274	5.147356976	892.5460371	0.807198369	0.878404014	0.207526992	0.916776441	575.2705427	0.008272837	0.156641744	0.005375432	1945.324729	0.388126735	3.584764926	67.2164	2040	2
0.571435502	0.380174064	10.62558084	27.94925233	25.61249695	27.20294102	18.43908891	31.55946768	2922.333333	15.97119504	0.701716041	1408.669856	0.482035995	66.66384328	0.25008318	2.102030706	47.01435559	2.577024121	116.922568	0.071500873	0.033544455	3.487053187	153.5301389	0.572154954	0.717603152	0.59928721	0.782987306	37.20483754	0.028276428	0.567519896	0.01747358	37.74940216	0.023194686	0.932846152	67.2164	2040	2
0.724871786	0.563061079	22.84733628	40.57701221	35.60898763	46.5188134	36.87817783	51.02940329	17541	29.41313133	0.705273671	4629.094206	0.263901386	216.1124981	0.128911996	8.934259566	192.20734	2.192054719	419.4031965	0.016668528	0.009999585	4.352735377	1101.6105	0.654883323	0.77146402	0.492779892	0.835534163	160.3885785	0.009063539	0.43239897	0.004672453	307.2961305	0.030335771	1.130785471	72.8877	2879	2
0.245420977	0.197833888	11.65834209	58.92995496	47.70744177	35.77708764	19.6977156	52.9905652	4323	14.46264712	0.598623255	2143.815291	0.495909158	104.7442067	0.257357657	1.359736053	16.98787333	2.370648043	42.16023713	0.207940202	0.110748068	3.263779726	240.5677991	0.587124964	0.737958956	0.501183048	0.792403261	13.19568872	0.095895736	2.255824519	0.01395433	11.27774809	0.033831285	0.218039384	83.0548	18	0
0.741601965	0.464056169	33.22582571	71.59871563	93.74433316	75.2861209	82.36504113	100.4390362	57872	53.09774817	0.5972028	12115.49837	0.209349917	1375.13925	0.314498474	0.896391469	23.03230756	4.34312473	103.611236	0.201929787	0.056617449	3.385073631	2087.681013	0.473529483	0.604530896	1.533907617	0.712039882	16.2488905	0.043280064	18.47830144	0.001007177	14.28233355	0.012014711	0.025820139	83.0548	18	0
0.41930668	0.181390923	24.40194897	134.5268468	105.2615789	67.46851117	81.63332653	128.2809417	36192.33333	56.40800547	0.414817163	12755.72445	0.352442721	608.3944662	0.187125547	3.949564549	127.4873981	2.634465963	343.5412735	0.026635513	0.013610723	3.968665461	1892.281508	0.578816995	0.717835337	0.66036504	0.787933696	99.53842455	0.011871445	1.61815479	0.002043884	110.6292943	0.016523629	0.329778301	57.5288	1358	2
0.479530423	0.426392442	30.47893196	71.48093858	80.9197133	72.11102551	49.47726751	84.99411744	42400.66667	34.2772847	0.605155537	9717.000752	0.229170943	371.5431238	0.090086226	31.90627412	470.9997193	2.063484302	1067.429177	0.014037457	0.011221745	4.842241316	2874.059892	0.695899582	0.794189616	0.467949526	0.859242049	392.6965563	0.010764542	0.531961901	0.001781835	817.4914292	0.094603429	0.996127804	57.5288	1358	2
0.610757311	0.284624922	33.9840655	119.3994724	141.1523999	138.2461573	76.96752562	186.4725181	62661	72.92410069	0.316939211	24071.67809	0.38415726	827.0552075	0.13393655	18.12565599	515.801144	1.982446698	1062.886531	0.006301931	0.004484694	4.347993983	4216.533797	0.681463097	0.796145904	0.393532922	0.851460977	433.1072697	0.004205808	0.688914127	0.001024063	1030.107322	0.034185959	0.9192463	67.2822	457	2
0.457106691	0.350686563	12.78323022	36.45201031	36.22154055	37.94733192	20.09975124	38.15756806	3469	16.6624578	0.60393934	1834.961702	0.528959845	21.83760996	0.052897974	79.41015597	856.3387061	1.276125495	1184.318235	0.008534124	0.008249352	4.96218328	356.7485327	0.863725439	0.923076923	0.100181957	0.943680254	790.237893	0.008188371	0.05673098	0.012567176	2648.145267	0.482489862	10.19576161	67.2822	457	2
0.709637195	0.555303223	27.22654097	49.0300431	50.59644256	60.16643583	46.69047012	60.29925373	28085	34.79354227	0.652271313	6850.234911	0.243910803	306.9112782	0.115484768	33.09532589	507.0410081	2.259188296	1278.372178	0.009941042	0.007731736	4.65290178	1805.857524	0.679128242	0.773016442	0.578051688	0.849680081	415.7971889	0.007446596	0.472452417	0.001878561	877.5035147	0.111918963	1.378066635	88.3863	906	2
0.699223923	0.544099096	11.79385857	21.67593854	23.40939982	23.40939982	18.97366596	23.74868417	2604.666667	15.15633478	0.809250645	1131.277558	0.434327191	17.33540988	0.055617692	39.93336852	418.0034904	1.244771787	559.5353063	0.010360399	0.009825392	4.714769402	272.6032248	0.874141611	0.930195178	0.087376087	0.948461776	388.4965171	0.009708065	0.072871479	0.020687685	1060.489851	0.318617088	6.92871981	0	936	2
0.485293171	0.30206345	44.7990958	148.3102171	124.4025723	147.8512766	91.78235124	177.9100897	131131.6667	71.97393548	0.384120807	32495.35946	0.247807111	2249.677483	0.192247871	2.488855942	47.73154972	2.691263031	134.1402815	0.06868739	0.031672957	3.816993148	6818.730689	0.579609611	0.71570658	0.708748959	0.788490476	37.20432243	0.026747727	19.13234576	0.000483857	45.87000087	0.024389646	0.02744143	33.6849	381	1
0.869696686	0.607914096	7.911406229	13.01402003	15.23154621	16.4924225	16.4924225	16.61324773	654	11.3182501	0.752531442	484.1849731	0.740343995	5.305886545	0.062960616	38.93868929	328.1206897	1.142124862	391.809698	0.025604719	0.025190178	4.357074049	77.54578988	0.91937442	0.957167832	0.048243474	0.967583491	313.579295	0.025093702	0.038746393	0.06198633	800.0981626	0.576414286	14.09855057	33.6849	381	1
0.754735376	0.650705071	58.11528418	89.31125141	108.1665383	92.64987858	94.82615673	110.4536102	210803.6667	67.40636088	0.577059179	29683.55265	0.140811368	2711.506681	0.1524957	12.25978774	274.0733643	3.056671786	892.9617715	0.015471835	0.008289182	4.463773731	10264.43379	0.576075571	0.692754728	0.955231572	0.787057249	209.9250654	0.007512173	3.826490584	0.000319143	462.1530851	0.024024507	0.176371629	88.3479	301	1
0.661828642	0.424851843	13.03096723	30.67179168	26	34.40930107	30.2654919	34.92849839	4831.333333	20.29947023	0.693419737	1993.116083	0.412539551	27.59534499	0.048831874	158.9863261	1418.939554	1.318493921	1984.49923	0.005557457	0.005146355	5.343191405	479.3891321	0.847916675	0.913617127	0.116844757	0.936574671	1307.676638	0.005058021	0.023639734	0.015425626	3983.643659	0.336357666	26.03451974	77.1808	1188	2
0.682311081	0.495259562	13.20104942	26.65480978	29.73213749	30.46309242	22.36067977	32.06243908	4022.666667	18.18687207	0.71831641	1702.855127	0.423314997	17.07921403	0.035236192	71.44419484	596.338251	1.213568051	766.0010146	0.007484005	0.006824577	5.221653485	428.7854999	0.884223109	0.937509299	0.074935553	0.953112321	559.896099	0.006671521	0.058793541	0.020610338	1546.229209	0.288621277	10.90930192	77.1808	1188	2
0.277471304	0.164013776	15.52852938	94.67820178	73.34848328	33.52610923	35.60898763	74.67261881	6978.666667	26.27048414	0.464412948	3802.723732	0.544906916	130.0742992	0.183516713	8.896339429	280.645032	1.918025735	559.463533	0.018441158	0.014680026	3.752756544	486.6354368	0.684168103	0.803370296	0.35109509	0.852532665	235.9981415	0.014010505	0.227365346	0.008055694	261.4864657	0.042701027	2.928854899	78.3425	371	1
0.821874045	0.62565933	25.29784843	40.43390261	42.19004622	46.86149806	51.6139516	53.40411969	20616.66667	33.23157507	0.621263259	5852.670668	0.28388055	181.4683878	0.083323204	27.73409798	370.7658256	1.615908232	661.3904241	0.011794657	0.010093745	4.629579427	1679.376739	0.770653774	0.856412274	0.249424213	0.899270833	324.1663945	0.009780024	0.532777311	0.002691489	695.3201937	0.173153931	0.996414421	78.3425	371	1
0.590327553	0.465861183	21.23752061	45.58765871	48.41487375	40.24922359	36.7151195	53.85164807	13989.33333	26.911651	0.649484125	4322.950508	0.309017621	236.1346548	0.209956703	3.588941666	107.9343043	3.513791288	384.9580799	0.038111888	0.014843104	3.963584132	589.1606655	0.521622099	0.651302873	1.118632712	0.749216352	79.80541506	0.012540624	0.898714632	0.004761787	77.53221674	0.019204903	0.588587006	71.2904	2017	2
0.774394443	0.664623998	36.5345932	54.97031906	62.80127387	56.88585061	77.66595136	79.04429138	49993	42.56870964	0.643353004	10200.95716	0.20404771	377.8570982	0.079776299	62.45552812	683.2615078	2.456447394	2042.530917	0.008422998	0.006743197	5.096170611	3280.975686	0.693034455	0.76477687	0.7398385	0.856695898	552.0807161	0.006558121	0.734628561	0.000990061	1411.902506	0.252429152	0.913551774	71.2904	2017	2
0.796167436	0.611767452	20.11071149	32.87313085	39.29376541	33.28663395	38.47076812	40.98780306	11400.66667	26.1725163	0.72577725	3375.211088	0.296053835	78.31202026	0.062477081	67.05997642	712.0522522	1.529986374	1221.120244	0.006702102	0.005926591	5.028678746	1001.888352	0.798891946	0.873725995	0.21737802	0.91304153	629.9686638	0.005797569	0.172234694	0.004407804	1887.124711	0.319516771	3.493726503	60.0822	256	0
0.791948944	0.482534842	25.94897129	53.77636811	60.8276253	62.76941931	58.24087911	67.94115101	37191	42.58813793	0.643222736	8376.860984	0.225238928	248.6317097	0.060107549	55.91078961	599.308374	1.435817222	945.4877691	0.008448854	0.007695633	4.985544683	3368.924386	0.814162594	0.889089195	0.169006467	0.920827434	537.6115932	0.007549605	0.554208406	0.001632337	1431.473342	0.260228081	0.980909955	85.6055	672	2
0.686489037	0.367705731	15.83661605	43.0687224	46.38965402	46.69047012	34.05877273	47.70744177	4637	29.56620578	0.547479346	2456.260639	0.529709001	85.7408587	0.18164998	2.68947823	28.55515957	2.072621336	63.67022784	0.113837512	0.070254567	3.574426496	307.9933757	0.648798225	0.779529561	0.402411149	0.831467914	23.1526496	0.063073789	1.096314168	0.014846627	29.14605972	0.038767172	0.498068366	72.2849	806	2
0.715402555	0.678272105	54.84147111	80.85467572	91.60785992	98.48857802	84.09518417	99.979998	163475.6667	57.84364163	0.584153524	24750.98774	0.151404721	3092.506426	0.248332635	4.235821548	122.8177484	4.055629236	540.5522872	0.037171233	0.014275933	3.886481399	6261.754072	0.50108022	0.623797836	1.447776989	0.734692903	87.30809519	0.012185741	11.70122513	0.000318844	82.33590567	0.021302616	0.063020029	72.2849	806	2
0.851717031	0.629558879	31.10367958	49.4055133	54.03702434	56.32051136	59.66573556	62.51399843	41683.33333	42.07951709	0.688439064	8444.881885	0.202596127	463.0742496	0.11067849	15.54184031	265.0558552	1.82515351	509.8892817	0.017382961	0.013908669	4.419192658	2970.125306	0.708890124	0.817790811	0.324386868	0.867111844	226.0406706	0.01328869	1.080228219	0.00160875	415.2271136	0.073265761	0.452251271	72.2219	344	1
0.783799549	0.702598611	19.69330412	28.02923862	28.8444102	34.40930107	27.20294102	36.49657518	7217	21.96930461	0.701156043	2575.770984	0.356903282	102.372257	0.137588234	4.952641184	65.93401485	1.754915827	110.412865	0.040450365	0.025514557	3.899937922	529.4141713	0.709833601	0.825578417	0.279123853	0.86754467	58.03360577	0.0228703	0.789944521	0.009363191	101.4167602	0.048656261	0.67072835	78.4164	249	0
0.31442127	0.23653137	14.49819787	61.29503199	21.63330765	27.85677655	24.73863375	56.07138308	3921	19.27246181	0.643837859	1867.693076	0.476330802	24.62349339	0.052867212	31.21622602	273.4933419	1.280084075	370.1129503	0.017676359	0.016392395	4.790247165	402.621071	0.862597006	0.923840049	0.101940756	0.94302939	254.262343	0.016110656	0.098044255	0.020975101	735.0219907	0.152547873	5.816185454	78.4164	249	0
0.554311277	0.381118545	33.84229681	88.79729744	88.20430828	58.30951895	94.76286192	95.93747964	30256	49.22134335	0.456878907	10277.57585	0.339687198	683.3948801	0.292852768	2.265706963	72.00069763	3.959158935	295.7163839	0.061319163	0.021118029	3.654776091	1128.747351	0.481577642	0.620055311	1.303640244	0.719757231	50.86433526	0.017226103	2.931945682	0.001776591	56.74870466	0.011112315	0.217522309	59.1616	1059	2
0.8234576	0.610804457	69.31507867	113.4816191	124.4025723	130.4300579	118.6086	135.6613431	454686	93.44730172	0.652335153	43835.00532	0.096407203	8576.939187	0.334416476	0.957268762	32.17895709	10.21781324	354.8402596	0.308172264	0.040236835	3.774999129	9897.604901	0.382408333	0.457242533	5.266240052	0.639029407	20.15514931	0.028803821	80.36779142	0.000135642	19.20457297	0.005242934	0.007473576	59.1616	1059	2
0.524748217	0.252063294	43.63419011	173.108069	150.3329638	140.9113196	124.4829306	178.2133553	58633	90.83815052	0.308300826	23673.95656	0.403765057	1285.95671	0.252666451	1.816258144	54.84242491	3.033157411	175.5390698	0.059846168	0.024132371	3.572329085	2805.97401	0.547969647	0.68484547	0.857076242	0.767099515	41.33772089	0.019854952	6.890724992	0.000990437	48.23974945	0.011833631	0.085209022	66.674	249	0
0.961417002	0.468635482	34.48031401	73.57597825	77.20103626	93.0376268	86.37129153	94.10632285	71986	70.73719646	0.451802431	18522.55627	0.257307758	563.5208984	0.077751542	42.47411043	446.932965	2.054360382	1112.196078	0.009256627	0.007213033	4.920327734	5257.020967	0.725506952	0.804174823	0.502180267	0.874927616	370.743658	0.006918167	1.457327537	0.000770106	862.1773137	0.208257583	0.41778656	66.674	249	0
0.283568696	0.255909645	26.41227081	103.2093606	75.60423269	67.23094526	44.18144407	96.93296653	20576	29.26694377	0.46090114	7878.62282	0.38290352	270.6222091	0.128035767	17.47258885	550.4639255	1.76657557	948.5494516	0.00450571	0.003001222	4.235721638	1513.665934	0.714675272	0.825038296	0.290305235	0.870058393	483.1888574	0.002744694	0.189580192	0.002980424	1596.389426	0.02100344	6.012153571	79.7014	1731	2
0.54128742	0.364545608	21.48687958	58.94154008	50.99019514	54.91812087	42.52058325	72.47068373	22661.66667	31.90431414	0.584600871	6624.491765	0.292321472	221.886719	0.092264539	42.43121748	647.0202943	1.584279854	1103.537105	0.009559878	0.008756766	4.648909865	1860.105066	0.772863183	0.860557988	0.230011905	0.900427183	569.5299783	0.008615574	0.404101758	0.001882587	1651.457734	0.203138882	1.523774357	79.7014	1731	2
0.773995165	0.640595165	26.27057837	41.00964197	52.83937925	47.41307836	39.44616585	52.87721627	18773.33333	31.74126462	0.662227466	5158.275448	0.274766093	315.9516376	0.203161845	7.280708745	152.7404357	3.272383048	508.2348003	0.034279207	0.019394685	4.12595416	870.4257841	0.558787856	0.674021329	1.039107883	0.775475543	117.520731	0.017889807	0.775569449	0.002847365	244.2019895	0.022526557	0.881959413	77.7973	2835	2
0.077664567	0.048922187	10.06845721	205.8055422	120.8139065	20	16.4924225	120.8304597	2289.333333	15.9837984	0.662142201	1268.641393	0.5541532	10.07151548	0.03680607	80.7386295	737.2181756	1.11662791	847.0140176	0.007152528	0.006924364	5.088322738	254.2703535	0.928999826	0.963434453	0.038755722	0.972100197	710.9440852	0.006869367	0.044137146	0.024233905	2317.209234	0.53505919	13.10238418	77.7973	2835	2
0.601244435	0.389680831	38.42219008	98.59912786	79.62411695	90.19977827	86.37129153	99.13626985	28328.66667	59.28217691	0.432317068	10395.19159	0.366949554	656.9910326	0.280744929	1.656571213	54.94202043	3.317993992	188.3280066	0.065266916	0.02352414	3.560045192	1207.793427	0.513309193	0.657809252	0.962435448	0.742578833	40.37794175	0.018744224	3.2388525	0.001895201	54.05859153	0.008531023	0.224510238	67.7288	423	1
0.80395832	0.569863271	52.54822513	92.21198809	95.77055915	91.30169768	108.0740487	111.6064514	242930.6667	74.13459502	0.693573155	27146.4729	0.111745764	3964.454303	0.241160388	9.343733197	213.3819288	5.783550339	1384.149878	0.029592124	0.009594115	4.269943189	7592.967346	0.461056532	0.557776713	2.515150308	0.705477825	142.4167097	0.008280728	7.911695146	0.00020389	245.0111321	0.018163953	0.124933233	67.7288	423	1
0.452225973	0.296220319	44.59351546	150.5417171	109.1787525	132.9661611	74.96665926	161.666323	55872.66667	68.07887449	0.349130419	20243.98627	0.36232361	1182.013781	0.251601211	1.440155154	27.96600111	3.273657871	99.98690902	0.128339499	0.049842935	3.524279388	2498.673612	0.5290654	0.66699096	0.986483837	0.75440166	20.37031693	0.040779297	14.65344389	0.001061888	20.88985983	0.01963652	0.03402093	58.274	203	0
0.664607378	0.451486279	40.11231655	88.8450401	122.6539849	86.83317338	72.44308111	159.0723106	110744.3333	59.04706917	0.552567869	20182.71118	0.182245995	1656.263884	0.184973353	14.40105827	351.9477985	3.539802001	1346.310478	0.017016669	0.010287725	4.290390611	4982.648319	0.55541827	0.663839242	1.246893052	0.773307426	263.9408465	0.009646462	2.440173664	0.000456404	495.890084	0.035799771	0.315513232	58.274	203	0
0.610172817	0.55703662	13.7134236	24.61853153	24.41311123	25.05992817	22.36067977	28.98275349	2959.666667	15.02155874	0.723084643	1378.65898	0.465815626	16.91708643	0.047012728	65.52155849	759.2708858	1.158721542	916.5531988	0.010480078	0.009648905	4.934532319	327.1178266	0.908901853	0.951770452	0.054116948	0.963678811	723.39981	0.009444679	0.061497064	0.014049837	2757.335443	0.478553154	8.939607397	68.6932	1617	2
0.672872832	0.565411228	39.43401957	69.74396271	75.89466384	80.49844719	59.09314681	81.80464534	82352.66667	46.92881773	0.684061184	13381.58698	0.162491241	858.7200709	0.119276106	24.59165219	399.042003	2.846572909	1272.42791	0.012462594	0.008303565	4.7199782	4476.231156	0.62132909	0.717836078	0.893597945	0.815600938	312.5765859	0.007850159	1.498527644	0.000731726	604.2213545	0.080894113	0.390647341	68.6932	1617	2
0.442985953	0.288176538	26.13011503	90.67398487	100.9554357	58.54912467	72.11102551	105.3375527	23633.66667	40.16730158	0.447001699	8909.685092	0.376991231	440.2580163	0.202716223	1.988006159	30.68249548	2.609989703	91.96037977	0.097942387	0.048228868	3.593913632	1277.903503	0.584973297	0.721665303	0.660036447	0.791986114	23.16832735	0.041145009	5.207325288	0.002725371	29.00913519	0.02734976	0.099597112	57.1096	2098	2
0.517524077	0.379044966	18.78013247	49.54592236	42.19004622	49.67896939	36.49657518	60.29925373	15919	25.64120776	0.680055665	4500.044936	0.282683896	142.2574909	0.089126636	59.69085987	778.1295122	1.87405973	1435.789362	0.006710969	0.005359078	5.078378751	1153.677523	0.722391669	0.817199211	0.36904589	0.873737438	683.3975714	0.005144144	0.130326514	0.003652136	2597.37108	0.07950415	7.086825353	57.1096	2098	2
0.574302364	0.32360198	11.34779653	35.06714189	35.60898763	24.33105012	24.33105012	42.94182111	5053.666667	20.13914249	0.677514767	2102.017952	0.415939177	22.9454763	0.038472266	215.9879668	1477.998106	1.265729232	1958.160491	0.008129418	0.006679742	5.641722262	517.5140865	0.866651584	0.925585284	0.094809069	0.944771797	1377.765331	0.006393682	0.032810633	0.01079598	7217.832757	0.489056307	24.45739052	74.2356	280	0
0.870042525	0.723307209	32.73664827	45.25967371	50	56.56854249	56.88585061	59.09314681	36829.33333	39.37784081	0.666384924	8033.192969	0.218119424	389.8924466	0.109057445	42.13333789	506.1065591	2.119208914	1223.563635	0.013792783	0.011679794	4.700303973	2474.723755	0.691863015	0.787117885	0.49884539	0.856908856	415.4712469	0.011363263	0.738258473	0.001327051	865.6881524	0.187316997	0.927412265	68.7342	882	2
0.656610269	0.550164733	26.67368558	48.4830888	54.58937626	58.30951895	40.49691346	58.61740356	25831	31.83449398	0.679930933	6215.081164	0.240605519	223.1670667	0.082507572	29.44982513	426.9870981	1.641276598	753.22273	0.008397527	0.006887278	4.721714175	2046.737285	0.756100733	0.84965914	0.25255404	0.892009033	372.3763163	0.006624849	0.447502651	0.00241948	1001.973959	0.130159124	1.047785698	82.1534	314	1
0.526871531	0.362562035	31.52863123	86.96065282	86.76404785	54.58937626	84.40379138	93.59487165	64429.33333	45.81709228	0.52945739	14679.41905	0.227837513	523.0151297	0.076133697	34.05196507	528.2612414	1.544874386	877.8717894	0.006271553	0.005217624	4.774319428	5376.208069	0.782190232	0.867629339	0.214479498	0.905299873	468.2811408	0.005018045	0.831021143	0.000985328	1415.180716	0.111624082	0.659329106	73.2877	340	1
0.731328906	0.51881527	24.81681262	47.83362025	50.15974482	53.66563146	45.65084884	57.20139858	28217.33333	34.98210917	0.757405153	5917.884908	0.209725166	328.3790727	0.11905793	21.06573799	318.103995	1.987264216	696.2716468	0.013856631	0.011038648	4.435614671	1910.988913	0.692357935	0.798377752	0.412605664	0.857731024	264.0113212	0.010606191	0.683141849	0.001915125	640.7233868	0.087510656	0.885252139	73.1726	194	0
0.799589431	0.593123575	36.35539764	61.29481132	61.22091146	78.40918314	76.96752562	79.44809626	60909	49.01068332	0.590000887	12688.75775	0.208323199	1218.786953	0.24321409	3.25503768	114.9039276	3.368125924	401.2840224	0.034517248	0.014552754	3.696540527	2764.402032	0.549539512	0.668999538	1.105330172	0.768704065	87.00950849	0.012560816	2.892402352	0.000961612	146.0174761	0.009715295	0.24229926	71.7096	2802	2
0.935600673	0.594815645	36.5858161	61.5078242	77.20103626	67.20119047	70.22819946	79.72452571	57962.33333	57.54676174	0.513750206	14098.16824	0.243229826	986.571679	0.195150309	3.648595823	135.573988	2.784322253	384.5738352	0.023406011	0.010168428	3.96356962	2876.485157	0.566748351	0.703555322	0.741034879	0.780367064	105.2459442	0.008500109	2.24344448	0.001154075	153.8035688	0.010776981	0.297747524	72.7616	303	1
0.670917321	0.653271224	52.0354744	79.65370661	86.57944329	77.20103626	103.4794666	106.6958293	121911	53.44105144	0.559762797	21241.0194	0.174233821	1732.553656	0.159514275	12.58387788	257.5858824	2.578349433	674.6354883	0.016675653	0.010309213	4.364433634	6644.172506	0.610486091	0.730297977	0.687219471	0.80906051	207.0061256	0.009498295	2.799617377	0.000473334	446.8304514	0.026282826	0.289478758	72.7616	303	1
0.439869647	0.354496467	25.66761522	72.40584218	51.6139516	85.0411665	40.24922359	94.86832981	22323.66667	31.84913222	0.52149388	7352.108838	0.329341454	402.434758	0.19614671	2.839490051	71.3239868	2.456246809	176.8972482	0.039637045	0.018443513	3.780041819	1228.845479	0.596939281	0.73429579	0.580636559	0.800304972	57.02181016	0.01545379	1.952984976	0.002879577	74.9364392	0.017443069	0.28887632	61.8932	583	2
0.812829136	0.574452377	18.69701963	32.54755377	36.76955262	35.44009029	33.52610923	37.78888726	10854.66667	26.45560001	0.767430856	3089.269962	0.284602932	80.91882872	0.069720484	59.31024085	625.9872104	1.650625895	1191.635391	0.008133307	0.007172138	4.948525568	897.9870231	0.773657458	0.852771493	0.272564778	0.900357398	540.534931	0.007003863	0.172519832	0.004582466	1647.653106	0.272782792	3.437321664	61.8932	583	2
0.718006476	0.652474638	34.26707038	52.51862426	60.7289058	59.22837158	49.39635614	61.02458521	46134.66667	37.70871234	0.785770185	7916.626751	0.171598222	702.4823694	0.225450064	5.556190267	152.462174	6.330656211	1047.696698	0.047903654	0.015871912	4.164725085	1486.310235	0.475549832	0.550329359	2.97409971	0.716290509	105.3822493	0.014102075	2.144191142	0.001243472	115.6623817	0.017350851	0.31464621	67.2247	243	0
0.531597184	0.286533605	34.01431094	118.7096742	121.4907404	120.8801059	76.55063684	124.2416999	53848.33333	63.10572853	0.433360992	15912.89334	0.295513201	1220.144194	0.288493806	1.082774107	32.10899401	3.79837062	127.7673063	0.124612682	0.038634916	3.473280426	2064.662438	0.484775869	0.627929029	1.208498115	0.721079425	22.7659817	0.029658044	12.44071335	0.001112294	19.12180442	0.012321026	0.04034227	60.5315	246	0
0.214030448	0.193518789	16.2101566	83.76528546	24.08318916	56.46237685	45.607017	60.95900262	4453.666667	17.92832161	0.588443854	2224.628854	0.499505019	27.95981038	0.053188533	57.37276905	578.0170906	1.344650526	870.667525	0.011688795	0.011168829	4.900900496	444.3870955	0.845329656	0.909103008	0.13328491	0.935372895	524.4048236	0.011063414	0.091898436	0.01182927	1401.570469	0.396937987	5.999945208	60.5315	246	0
0.899230245	0.619619273	26.05547099	42.05077558	46.04345773	47.20169488	48.37354649	52.49761899	24404.66667	37.81332924	0.667702837	6093.724606	0.249695056	490.3645531	0.278018532	1.357378708	35.732616	4.998201662	178.9911979	0.150505179	0.036273599	3.629598177	851.4872483	0.480253836	0.584799203	2.020212351	0.719124933	25.68976333	0.027971913	4.243368961	0.002717433	23.34369731	0.01102307	0.113030693	50.8274	292	0
0.848593541	0.674205801	21.47028929	31.84530487	39.69886648	32.55764119	33.10589071	40.93897898	11535.66667	27.02372001	0.764793491	3228.259273	0.279850256	102.0444366	0.087340366	40.42355143	488.0918028	1.94153949	1098.310407	0.008959176	0.007275793	4.752330794	854.1581441	0.731373119	0.813432035	0.423557576	0.878114987	409.8458516	0.007029775	0.303590658	0.003606734	1042.639739	0.261761621	2.140257816	50.8274	292	0
0.761257958	0.641087925	10.32891283	16.11153857	16.1245155	19.6977156	17.08800749	19.79898987	1199.333333	12.26503695	0.77996267	699.9014768	0.583575439	5.704153439	0.03739428	89.68324307	553.6300529	1.116593195	651.2514846	0.028525423	0.023656854	5.008862743	142.9359181	0.936546615	0.965433301	0.042707321	0.974880721	533.5621592	0.022443481	0.041853328	0.033041768	2475.284433	0.791236551	17.20711799	79.8712	2517	2
0.239635228	0.172161609	12.0297698	69.87486854	34.525353	60.16643583	21.54065923	60.46486583	3335.666667	16.74448002	0.538238395	2005.847353	0.601333273	74.52774298	0.229790464	1.506739262	19.25890537	2.38109451	48.03349453	0.170813645	0.092291079	3.31332712	194.9694596	0.593346387	0.743119266	0.507419411	0.794540285	14.97437751	0.080127396	1.673236856	0.018800346	11.64017312	0.03888378	0.277448489	69.9918	409	1
0.605245851	0.472618003	33.55196893	70.99172848	61.22091146	90.55385138	58.30951895	90.64215355	57719	42.9674491	0.60260647	11985.68519	0.207655801	767.6165104	0.171518829	20.7116817	368.9692762	4.190800423	1758.974659	0.016219302	0.00865377	4.491507605	2454.993204	0.547984203	0.635334931	1.689232028	0.768123694	269.1628425	0.008057697	1.388437929	0.000851703	421.2073314	0.061721669	0.570756149	69.9918	409	1
0.696712344	0.499708757	44.71834106	89.48880814	97.01546269	104.4030651	85.90692638	111.7497204	157873.3333	62.34795728	0.623423064	22658.98465	0.143526359	2519.112432	0.204813121	4.179346555	131.5831488	3.912198987	540.0734972	0.033316093	0.012015706	4.107454899	6397.691497	0.518137	0.636425961	1.403028352	0.747042336	96.45652245	0.010091994	6.595389994	0.000405715	144.6937965	0.012564502	0.096326217	65.5616	648	2
0.422358011	0.27185873	16.79408201	61.77503302	48.66210024	56.35601121	37.73592453	60.8276253	9121	26.09118007	0.52886199	3991.811943	0.43765069	202.3698558	0.240719622	1.708550467	32.0054381	2.496759796	82.21150978	0.097414112	0.048106991	3.458018494	495.3202284	0.587077407	0.728534258	0.591858389	0.793787044	25.13968949	0.040987574	2.097741886	0.006381056	28.87246017	0.022082477	0.242180085	53.6712	346	1
0.973392087	0.528517576	40.25650228	76.16871064	103.3247308	118.92855	146.013698	147.0374102	94697.33333	74.14202019	0.590411041	17017.202	0.179700963	1278.353221	0.150597129	27.29044586	473.8958185	2.620181076	1367.69003	0.009573753	0.006333658	4.521070315	5250.190807	0.618072047	0.730139474	0.729235874	0.813860983	372.1477594	0.005923208	1.265221095	0.000518363	1275.583451	0.042493827	0.711479687	53.6712	346	1
0.535560144	0.277031264	35.7508001	129.0496948	106.9018241	110.6345335	72.11102551	140.1998573	44746	69.11387309	0.368112197	16557.95617	0.37004327	844.7238229	0.210796273	2.196462839	51.64792105	2.746482786	147.9517901	0.060335969	0.026274883	3.713234429	2324.261122	0.577311965	0.710460228	0.735216216	0.787334196	40.06923372	0.021965638	6.102774331	0.001402588	43.86016973	0.019702973	0.085026927	66.5096	2772	2
0.649528273	0.498221882	43.5573248	87.42555543	71.47027354	107.424392	94.14881837	108.9587078	131708	56.78537002	0.5992877	20889.28285	0.158602992	1589.369432	0.138811727	16.73348005	289.2846311	2.843623646	920.5290309	0.019757388	0.013668364	4.509732724	6958.914109	0.607097033	0.713517429	0.868688403	0.80704319	224.1869693	0.012926716	3.280953894	0.000434102	420.4802149	0.057757757	0.18696982	66.5096	2772	2
0.601287091	0.508255827	10.07332713	19.81940311	20.88061302	20.88061302	14.4222051	22.36067977	1511	11.91715125	0.766538591	830.729711	0.549788028	15.75221551	0.091529883	9.860820108	95.91377089	1.457067662	146.9732028	0.03701623	0.031138195	4.124693234	134.2320221	0.778784086	0.877943485	0.155259576	0.904099113	85.49476521	0.029836563	0.123599522	0.054448793	118.5187538	0.105199338	3.903438881	73.3808	2429	2
0.880406627	0.691235771	24.36671821	35.2509509	42.52058325	41.03656906	41.76122604	43.17406629	18479	31.03517079	0.789608241	4280.798271	0.231657464	174.6662085	0.099107451	38.27873658	445.926569	2.302110905	1220.552606	0.012760646	0.01039562	4.785167836	1198.346533	0.680085767	0.769096288	0.604216794	0.849920687	357.7398845	0.010097255	0.42321432	0.002587165	782.9104306	0.185562807	1.567170667	73.3808	2429	2
0.504823587	0.146375925	22.71755213	155.2000589	104.3455797	100.5783277	92.19544457	122.40915	6440.333333	78.34865046	0.443780258	3772.144984	0.585706483	115.9354303	0.169646716	6.696327839	177.8709338	1.733183136	321.7797556	0.016798178	0.012918931	3.72090391	489.2839893	0.713587507	0.829423311	0.265630642	0.86912861	152.296608	0.012219328	0.335341085	0.008581721	179.0560675	0.047372339	1.659192526	61.7041	369	1
0.758648244	0.632808947	32.7157759	51.6992942	56.85068161	56.85068161	63.2455532	68.05879811	40450.33333	39.22157874	0.70022912	8138.143816	0.201188548	414.0861309	0.110136631	56.95440264	776.9634351	2.373428408	2130.602174	0.007602915	0.006092066	4.832468135	2500.125644	0.665120011	0.75967182	0.632665212	0.841595716	622.4279684	0.005902071	0.635550834	0.001018806	1437.334051	0.210298273	1.337456091	61.7041	369	1
0.921263828	0.789185972	31.07521388	39.3762877	52	50	44.27188724	52.15361924	29585.33333	36.27594953	0.738699438	6262.301896	0.211669134	286.806922	0.091031989	24.62204762	346.6193598	1.558667247	575.8600064	0.011530302	0.00971403	4.528236493	2443.59367	0.775073768	0.863702516	0.215596224	0.90174573	306.720251	0.009368583	0.713083315	0.001958937	705.8825567	0.13005309	0.718463693	68.126	1590	2
