# Supplementary material for: Towards survival prediction of cancer patients using medical images
Source: PeerJ Comput Sci. 2022 Oct 26;8:e1090. doi: 10.7717/peerj-cs.1090 (PMC9680890; doi:10.7717/peerj-cs.1090)
Supplement: Supplemental Information 1 [file peerj-cs-08-1090-s001.zip › FinalCodeV1.2/params1.yaml]

# This is an example of a parameters file
# It is written according to the YAML-convention (www.yaml.org) and is checked by the code for consistency.
# Three types of parameters are possible and reflected in the structure of the document:
#
# Parameter category:
#   Setting Name: <value>
#
# The three parameter categories are:
# - setting: Setting to use for preprocessing and class specific settings. if no <value> is specified, the value for
#   this setting is set to None.
# - featureClass: Feature class to enable, <value> is list of strings representing enabled features. If no <value> is
#   specified or <value> is an empty list ('[]'), all features for this class are enabled.
# - imageType: image types to calculate features on. <value> is custom kwarg settings (dictionary). if <value> is an
#   empty dictionary ('{}'), no custom settings are added for this input image.
#
# Some parameters have a limited list of possible values. Where this is the case, possible values are listed in the
# package documentation

# Settings to use, possible settings are listed in the documentation (section "Customizing the extraction").
setting:
  binWidth: 25
  label: 2
  interpolator: 'sitkBSpline' # This is an enumerated value, here None is not allowed
  resampledPixelSpacing: # This disables resampling, as it is interpreted as None, to enable it, specify spacing in x, y, z as [x, y , z]
  weightingNorm: # If no value is specified, it is interpreted as None

# Image types to use: "Original" for unfiltered image, for possible filters, see documentation.
imageType:
  Original: {} # for dictionaries / mappings, None values are not allowed, '{}' is interpreted as an empty dictionary

# Featureclasses, from which features must be calculated. If a featureclass is not mentioned, no features are calculated
# for that class. Otherwise, the specified features are calculated, or, if none are specified, all are calculated (excluding redundant/deprecated features).
featureClass:
  # redundant Compactness 1, Compactness 2 an Spherical Disproportion features are disabled by default, they can be
  # enabled by specifying individual feature names (as is done for glcm) and including them in the list.
  shape:
  #shape2D: True
  firstorder: [] # specifying an empty list has the same effect as specifying nothing.
  glcm:  # Disable SumAverage by specifying all other GLCM features available
    - 'Autocorrelation'
    - 'JointAverage'
    - 'ClusterProminence'
    - 'ClusterShade'
    - 'ClusterTendency'
    - 'Contrast'
    - 'Correlation'
    - 'DifferenceAverage'
    - 'DifferenceEntropy'
    - 'DifferenceVariance'
    - 'JointEnergy'
    - 'JointEntropy'
    - 'Imc1'
    - 'Imc2'
    - 'Idm'
    - 'Idmn'
    - 'Id'
    - 'Idn'
    - 'InverseVariance'
    - 'MaximumProbability'
    - 'SumEntropy'
    - 'SumSquares'
  glrlm: # for lists none values are allowed, in this case, all features are enabled
  glszm:
  gldm:  # contains deprecated features, but as no individual features are specified, the deprecated features are not enabled
  ngtdm:
