# Supplementary material for: Towards survival prediction of cancer patients using medical images
Source: PeerJ Comput Sci. 2022 Oct 26;8:e1090. doi: 10.7717/peerj-cs.1090 (PMC9680890; doi:10.7717/peerj-cs.1090)
Supplement: Supplemental Information 1 [file peerj-cs-08-1090-s001.zip › FinalCodeV1.2/RadiomicFeatures.ipynb]

# %% [code]
import os 
import csv
from radiomics import featureextractor
from csv import writer, DictWriter

#dataDir = os.path.join(os.getcwd(), "brats 2020", "MICCAI_BraTS2020_TrainingData")
dataDir = os.path.join(os.getcwd(), "brats 2019", "MICCAI_BraTS_2019_Data_Training", "HGG")
print ("dataDir, relative path:", dataDir)
print ("dataDir, absolute path:", os.path.abspath(dataDir))
#directory_list = list()

def append_list_as_row(file_name, list_of_elem):
            # Open file in append mode
            with open(file_name, 'a+', newline='') as write_obj:
                # Create a writer object from csv module
                csv_writer = csv.writer(write_obj)
                # Add contents of list as last row in the csv file
                csv_writer.writerow(list_of_elem)
                
def append_dict_as_row(file_name, dict_of_elem,field_names):
    # Open file in append mode
    with open(file_name, 'a+', newline='') as write_obj:
        # Create a writer object from csv module
        dict_writer = DictWriter(write_obj,field_names)
        # Add dictionary as wor in the csv
        dict_writer.writerow(dict_of_elem)

for root, dirs, files in os.walk(dataDir, topdown=False):
    #print("enter")
    for name in dirs:
        imagePath = os.path.join(dataDir, name, name +  "_flair.nii")
        labelPath = os.path.join(dataDir, name, name +  "_seg.nii")
        imagePath1 = os.path.join(dataDir, name, name +  "_flair.nii.gz")
        labelPath1 = os.path.join(dataDir, name, name +  "_seg.nii.gz")
        paramPath = "params.yaml"
        #print(imagePath,labelPath)
        #print (imagePath1, labelPath1)
        image_name = name + "_flair.nii"
        image_label = name + "_seg.nii"
        #print(image_name, image_label)
        filenames = {"image_name":image_name, "image_label":image_label}
        filename = [image_name, image_label]
        #csv_file1 = "filenames.csv"
        csv_columns = ['image_name', 'image_label']
        append_list_as_row(csv_file1, filename)
        csv_file = "radiomic_features.csv"
        extractor = featureextractor.RadiomicsFeatureExtractor(paramPath)
        result = extractor.execute(imagePath1, labelPath1)
        csv_columns = []
        for key in result.keys():
            csv_columns.append(str(key))
        append_dict_as_row(csv_file, result, csv_columns)
print("successfully extracted radiomic features")
        

        #with open(csv_file, 'w') as csvfile:
        #    writer = csv.DictWriter(csvfile, fieldnames=csv_columns)
        #    writer.writeheader()
        #    writer.writerow(filenames)
        #print("name",imagePath)
        #print("labelpath", labelPath)
        
        #directory_list.append(os.path.join(root, name))

#imagePath = "brats 2020/MICCAI_BraTS2020_TrainingData/BraTS20_Training_001/BraTS20_Training_001_flair.nii"
#labelPath = "brats 2020/MICCAI_BraTS2020_TrainingData/BraTS20_Training_001/BraTS20_Training_001_seg.nii"
#paramPath = "params.yaml"
# Instantiate the extractor

#print('Extraction parameters:\n\t', extractor.settings)
#print('Enabled filters:\n\t', extractor.enabledImagetypes)
#print('Enabled features:\n\t', extractor.enabledFeatures)

#print ("Result type:", type(result))  # result is returned in a Python ordered dictionary
#print (result)
#print ("Calculated features")
#for key, value in result.items():
#    #print ( key, ":", value)
#    with open('test.csv', 'w') as f:
#        for key in result.keys():
#           f.write("%s,%s\n"%(key,result[key]))


#csv_columns = []
#for key in result.keys():
#    csv_columns.append(str(key))

#csv_file = "data.csv"


# %% [code]
import os 
import csv
from radiomics import featureextractor
from csv import writer, DictWriter

#dataDir = os.path.join(os.getcwd(), "brats 2020", "MICCAI_BraTS2020_TrainingData")
dataDir = os.path.join(os.getcwd(), "brats 2019", "MICCAI_BraTS_2019_Data_Training", "HGG")
print ("dataDir, relative path:", dataDir)
print ("dataDir, absolute path:", os.path.abspath(dataDir))
#directory_list = list()

def append_list_as_row(file_name, list_of_elem):
            # Open file in append mode
            with open(file_name, 'a+', newline='') as write_obj:
                # Create a writer object from csv module
                csv_writer = csv.writer(write_obj)
                # Add contents of list as last row in the csv file
                csv_writer.writerow(list_of_elem)
                
def append_dict_as_row(file_name, dict_of_elem,field_names):
    # Open file in append mode
    with open(file_name, 'a+', newline='') as write_obj:
        # Create a writer object from csv module
        dict_writer = DictWriter(write_obj,field_names)
        # Add dictionary as wor in the csv
        dict_writer.writerow(dict_of_elem)

for root, dirs, files in os.walk(dataDir, topdown=False):
    #print("enter")
    for name in dirs:
        imagePath = os.path.join(dataDir, name, name +  "_flair.nii")
        labelPath = os.path.join(dataDir, name, name +  "_seg.nii")
        imagePath1 = os.path.join(dataDir, name, name +  "_flair.nii.gz")
        labelPath1 = os.path.join(dataDir, name, name +  "_seg.nii.gz")
        paramPath = "params.yaml"
        #print(imagePath,labelPath)
        #print (imagePath1)
        image_name = name + "_flair.nii"
        image_label = name + "_seg.nii"
        #print(image_name, image_label)
        filenames = {"image_name":image_name, "image_label":image_label}
        filename = [image_name, image_label]
        #csv_file1 = "filenames.csv"
print("successfully extracted radiomic features")
        

# %% [markdown]
**To Extracrt Radiomic Features From 99 Folder**

# %% [code]
#imagePath = "brats 2020/BraTS20_Training_099/BraTS20_Training_099_flair.nii.gz"
#labelPath = "brats 2020/BraTS20_Training_099/BraTS20_Training_099_seg.nii.gz"
imagePath = "brats 2019/MICCAI_BraTS_2019_Data_Training/BraTS19_CBICA_AVB_1/BraTS19_CBICA_AVB_1_flair.nii.gz"
labelPath = "brats 2019/MICCAI_BraTS_2019_Data_Training/BraTS19_CBICA_AVB_1/BraTS19_CBICA_AVB_1_seg.nii.gz"
settings = {'label': 2}
paramPath = "params1.yaml"
extractor = featureextractor.RadiomicsFeatureExtractor(paramPath)
#extractor = featureextractor.RadiomicsFeatureExtractor(additionalInfo=True, **settings)
result = extractor.execute(imagePath, labelPath)

csv_columns = []
for key in result.keys():
    csv_columns.append(str(key))
csv_file = "test.csv"
try:
    with open(csv_file, 'w') as csvfile:
        writer = csv.DictWriter(csvfile, fieldnames=csv_columns, delimiter = ",")
        writer.writeheader()
        writer.writerow(result)
        #for key in result.keys():
          #print(key) 
          #print(result[key])# ProcessLine(line)
          #writer.write(result[key])
except IOError:
    print("I/O error")

# %% [code]
print(len(csv_columns))

# %% [code]
